# Supplementary material for: Report on the sixth blind test of organic crystal structure prediction methods
Source: Acta Crystallogr B Struct Sci Cryst Eng Mater. 2016 Aug 1;72(Pt 4):439–59. doi: 10.1107/S2052520616007447 (PMC4971545; doi:10.1107/S2052520616007447)
Supplement: Supplementary file 2 [file b-72-00439-sup2.zip]

Archive with 157 entries (132 files):
- Group_01_Chadha_Singh/
- Group_01_Chadha_Singh/XXII-1_Chadha_Singh.cif
- Group_01_Chadha_Singh/XXIII-1_Chadha_Singh.cif
- Group_01_Chadha_Singh/XXVI-1_Chadha_Singh.cif
- Group_02_Cole/
- Group_02_Cole/XXII-1_Cole.cif
- Group_02_Cole/XXIII-1_Cole.cif
- Group_02_Cole/XXV-1_Cole.cif
- Group_02_Cole/XXVI-1_Cole.cif
- Group_03_Day/
- Group_03_Day/XXII-1_Day.cif
- Group_03_Day/XXII-2_Day.cif
- Group_03_Day/XXIII-1_Day.cif
- Group_03_Day/XXIII-2_Day.cif
- Group_03_Day/XXIV-1_Day.cif
- Group_03_Day/XXIV-2_Day.cif
- Group_03_Day/XXV-1_Day.cif
- Group_03_Day/XXV-2_Day.cif
- Group_03_Day/XXVI-1_Day.cif
- Group_03_Day/XXVI-2_Day.cif
- Group_04_Dzyabchenko/
- Group_04_Dzyabchenko/XXII-1_Dzyabchenko.cif
- Group_04_Dzyabchenko/XXV-1_Dzyabchenko.cif
- Group_04_Dzyabchenko/XXVI-1_Dzyabchenko.cif
- Group_05_vanEijck/
- Group_05_vanEijck/XXII-1_vanEijck.cif
- Group_05_vanEijck/XXIII-1_vanEijck.cif
- Group_05_vanEijck/XXIV-1_vanEijck.cif
- Group_05_vanEijck/XXV-1_vanEijck.cif
- Group_05_vanEijck/XXVI-1_vanEijck.cif
- Group_06_Elking_FustiMolnar/
- Group_06_Elking_FustiMolnar/XXII-1_Elking_FustiMolnar.cif
- Group_06_Elking_FustiMolnar/XXII-2_Elking_FustiMolnar.cif
- Group_06_Elking_FustiMolnar/XXIII-1_Elking_FustiMolnar.cif
- Group_06_Elking_FustiMolnar/XXIII-2_Elking_FustiMolnar.cif
- Group_06_Elking_FustiMolnar/XXIV-1_Elking_FustiMolnar.cif
- Group_06_Elking_FustiMolnar/XXIV-2_Elking_FustiMolnar.cif
- Group_06_Elking_FustiMolnar/XXV-1_Elking_FustiMolnar.cif
- Group_06_Elking_FustiMolnar/XXV-2_Elking_FustiMolnar.cif
- Group_06_Elking_FustiMolnar/XXVI-1_Elking_FustiMolnar.cif
- Group_06_Elking_FustiMolnar/XXVI-2_Elking_FustiMolnar.cif
- Group_07_vandenEnde_Cuppen/
- Group_07_vandenEnde_Cuppen/XXII-1_vandenEnde_Cuppen.cif
- Group_07_vandenEnde_Cuppen/XXII-2_vandenEnde_Cuppen.cif
- Group_07_vandenEnde_Cuppen/XXIII-1_vandenEnde_Cuppen.cif
- Group_07_vandenEnde_Cuppen/XXIII-2_vandenEnde_Cuppen.cif
- Group_07_vandenEnde_Cuppen/XXV-1_vandenEnde_Cuppen.cif
- Group_07_vandenEnde_Cuppen/XXV-2_vandenEnde_Cuppen.cif
- Group_08_Facelli/
- Group_08_Facelli/XXII-1_Facelli.cif
- Group_08_Facelli/XXII-2_Facelli.cif
- Group_08_Facelli/XXIII-1_Facelli.cif
- Group_08_Facelli/XXIV-1_Facelli.cif
- Group_08_Facelli/XXV-1_Facelli.cif
- Group_09_Goto_Obata/
- Group_09_Goto_Obata/XXII-1_Goto_Obata.cif
- Group_09_Goto_Obata/XXII-2_Goto_Obata.cif
- Group_09_Goto_Obata/XXIII-1_Goto_Obata.cif
- Group_09_Goto_Obata/XXIII-2_Goto_Obata.cif
- Group_09_Goto_Obata/XXV-1_Goto_Obata.cif
- Group_09_Goto_Obata/XXV-2_Goto_Obata.cif
- Group_10_Hofmann/
- Group_10_Hofmann/XXII-1_Hofmann.cif
- Group_10_Hofmann/XXIII-1_Hofmann.cif
- Group_10_Hofmann/XXIV-1_Hofmann.cif
- Group_10_Hofmann/XXV-1_Hofmann.cif
- Group_10_Hofmann/XXVI-1_Hofmann.cif
- Group_11_Lv_Wang_Ma/
- Group_11_Lv_Wang_Ma/XXII-1_Lv_Wang_Ma.cif
- Group_11_Lv_Wang_Ma/XXII-2_Lv_Wang_Ma.cif
- Group_12_Marom/
- Group_12_Marom/edited_PBE0_MBD_Marom.cif
- Group_12_Marom/edited_XXII-1_Marom.cif
- Group_12_Marom/edited_XXII-2_Marom.cif
- Group_12_Marom/Note.pdf
- Group_12_Marom/note.txt
- Group_12_Marom/PBE0_MBD_Marom.cif
- Group_12_Marom/XXII-1_Marom.cif
- Group_12_Marom/XXII-2_Marom.cif
- Group_13_Mohamed/
- Group_13_Mohamed/XXII-1_Mohamed.cif
- Group_13_Mohamed/XXIII-1_Mohamed.cif
- Group_13_Mohamed/XXV-1_Mohamed.cif
- Group_13_Mohamed/XXVI-1_Mohamed.cif
- Group_14_Neumann_Kendrick_Leusen/
- Group_14_Neumann_Kendrick_Leusen/XXII-1_Neumann_Kendrick_Leusen.cif
- Group_14_Neumann_Kendrick_Leusen/XXIII-1_Neumann_Kendrick_Leusen.cif
- Group_14_Neumann_Kendrick_Leusen/XXIII-2_Neumann_Kendrick_Leusen.cif
- Group_14_Neumann_Kendrick_Leusen/XXIV-1_Neumann_Kendrick_Leusen.cif
- Group_14_Neumann_Kendrick_Leusen/XXV-1_Neumann_Kendrick_Leusen.cif
- Group_14_Neumann_Kendrick_Leusen/XXVI-1_Neumann_Kendrick_Leusen.cif
- Group_14_Neumann_Kendrick_Leusen/XXVI-2_Neumann_Kendrick_Leusen.cif
- Group_15_Adjiman_Pantelides/
- Group_15_Adjiman_Pantelides/XXII-1Adjiman_Pantelides.cif
- Group_15_Adjiman_Pantelides/XXIII-1Adjiman_Pantelides.cif
- Group_15_Adjiman_Pantelides/XXV-1Adjiman_Pantelides.cif
- Group_15_Adjiman_Pantelides/XXVI-1Adjiman_Pantelides.cif
- Group_16_Pickard_et_al/
- Group_16_Pickard_et_al/README_summary.txt
- Group_16_Pickard_et_al/XXII-1_Pickard_et_al_short_list.cif
- Group_16_Pickard_et_al/XXII-2_Pickard_et_al_long_list.cif
- Group_17_Podeszwa/
- Group_17_Podeszwa/README.txt
- Group_17_Podeszwa/XXII-1_Podeszwa.cif
- Group_17_Podeszwa/XXII-2_Rankings_Podeszwa.txt
- Group_17_Podeszwa/xxii-list-alt-refitted.txt
- Group_17_Podeszwa/xxii-list-alt.txt
- Group_17_Podeszwa/xxii-list-fixed.txt
- Group_17_Podeszwa/xxii-list.txt
- Group_18_Price/
- Group_18_Price/Group_18_Price_Energies for Submitted_Structures.xlsx
- Group_18_Price/XXII-1_Price.cif
- Group_18_Price/XXII-2_Price.cif
- Group_18_Price/XXIII-1_Price.cif
- Group_18_Price/XXIII-2_Price.cif
- Group_18_Price/XXIV-1_Price.cif
- Group_18_Price/XXIV-2_Price.cif
- Group_18_Price/XXV-1_Price.cif
- Group_18_Price/XXV-2_Price.cif
- Group_18_Price/XXVI-1_Price.cif
- Group_18_Price/XXVI-2_Price.cif
- Group_19_Szalewicz_Price/
- Group_19_Szalewicz_Price/XXII-1_Szalewicz_Price.cif
- Group_20_Tuckerman_Szalewicz/
- Group_20_Tuckerman_Szalewicz/XXII-1_Tuckerman_Szalewicz.cif
- Group_21_Zhu/
- Group_21_Zhu/XXII-1_Zhu.cif
- Group_21_Zhu/XXII-2_Zhu.cif
- Group_21_Zhu/XXIII-1_Zhu.cif
- Group_21_Zhu/XXIV-1_Zhu.cif
- Group_21_Zhu/XXV-1_Zhu.cif
- Group_21_Zhu/XXVI-1_Zhu.cif
- Group_22_Boese_Hofmann/
- Group_22_Boese_Hofmann/XXII-1_Boese_Hofmann.cif
- Group_22_Boese_Hofmann/XXIII-1_Boese_Hofmann.cif
- Group_22_Boese_Hofmann/XXIV-1_Boese_Hofmann.cif
- Group_22_Boese_Hofmann/XXV-1_Boese_Hofmann.cif
- Group_22_Boese_Hofmann/XXVI-1_Boese_Hofmann.cif
- Group_23_Brandenburg_Grimme/
- Group_23_Brandenburg_Grimme/XXII-1_Brandenburg_Grimme.cif
- Group_23_Brandenburg_Grimme/XXII-2_Brandenburg_Grimme.cif
- Group_23_Brandenburg_Grimme/XXIII-1_Brandenburg_Grimme.cif
- Group_23_Brandenburg_Grimme/XXIII-2_Brandenburg_Grimme.cif
- Group_23_Brandenburg_Grimme/XXIV-1_Brandenburg_Grimme.cif
- Group_23_Brandenburg_Grimme/XXIV-2_Brandenburg_Grimme.cif
- Group_23_Brandenburg_Grimme/XXV-1_Brandenburg_Grimme.cif
- Group_23_Brandenburg_Grimme/XXVI-1_Brandenburg_Grimme.cif
- Group_23_Brandenburg_Grimme/XXVI-2_Brandenburg_Grimme.cif
- Group_24_Szalewicz/
- Group_24_Szalewicz/XXIV-1_Szalewicz.cif
- Group_25_Tkatchenko/
- Group_25_Tkatchenko/XXII-1_Tkatchenko.cif
- Group_25_Tkatchenko/XXII-2_Tkatchenko.cif
- Group_25_Tkatchenko/XXIII-1_Tkatchenko.cif
- Group_25_Tkatchenko/XXIII-2_Tkatchenko.cif
- Group_25_Tkatchenko/XXIV-1_Tkatchenko.cif
- Group_25_Tkatchenko/XXV-1_Tkatchenko.cif
