# Supplementary material for: Report on the sixth blind test of organic crystal structure prediction methods
Source: Acta Crystallogr B Struct Sci Cryst Eng Mater. 2016 Aug 1;72(Pt 4):439–59. doi: 10.1107/S2052520616007447 (PMC4971545; doi:10.1107/S2052520616007447)
Supplement: Supplementary file 2 [file b-72-00439-sup2.zip › Group_01_Chadha_Singh/XXII-1_Chadha_Singh.cif]

data_XXII_1\P32\-\1
_audit_creation_date              2015-08-24
_audit_creation_method            'Materials Studio'
_symmetry_space_group_name_H-M    'P32'
_symmetry_Int_Tables_number       145
_symmetry_cell_setting            trigonal
loop_
_symmetry_equiv_pos_as_xyz
  x,y,z
  -y,x-y,z+2/3
  -x+y,-x,z+1/3
_cell_length_a                    10.1454
_cell_length_b                    10.1454
_cell_length_c                    7.8081
_cell_angle_alpha                 90.0000
_cell_angle_beta                  90.0000
_cell_angle_gamma                 120.0000
loop_
_atom_site_label
_atom_site_type_symbol
_atom_site_fract_x
_atom_site_fract_y
_atom_site_fract_z
_atom_site_U_iso_or_equiv
_atom_site_adp_type
_atom_site_occupancy
C1     C     0.62252   0.96250   0.24563   0.00000  Uiso   1.00
S2     S     0.75741   1.15501   0.21452   0.00000  Uiso   1.00
C3     C     0.75945   1.15300  -0.01207   0.00000  Uiso   1.00
C4     C     0.76723   1.03452  -0.10682   0.00000  Uiso   1.00
S5     S     0.78644   0.89818   0.01858   0.00000  Uiso   1.00
C6     C     0.63776   0.85148   0.16484   0.00000  Uiso   1.00
C7     C     0.75808   1.04350  -0.28404   0.00000  Uiso   1.00
S8     S     0.73871   1.20532  -0.31593   0.00000  Uiso   1.00
N9     N     0.74131   1.25079  -0.11146   0.00000  Uiso   1.00
C10    C     0.76193   0.92925  -0.39161   0.00000  Uiso   1.00
N11    N     0.76102   0.84346  -0.49053   0.00000  Uiso   1.00
C12    C     0.53070   0.69492   0.19746   0.00000  Uiso   1.00
N13    N     0.44474   0.56799   0.22629   0.00000  Uiso   1.00
C14    C     0.49545   0.92262   0.35608   0.00000  Uiso   1.00
N15    N     0.39316   0.89021   0.44682   0.00000  Uiso   1.00
loop_
_geom_bond_atom_site_label_1
_geom_bond_atom_site_label_2
_geom_bond_distance
_geom_bond_site_symmetry_2
_ccdc_geom_bond_type
C1     S2      1.753   .     S
C1     C6      1.366   .     D
C1     C14     1.431   .     S
S2     C3      1.770   .     S
C3     C4      1.447   .     S
C3     N9      1.343   .     D
C4     S5      1.783   .     S
C4     C7      1.393   .     D
S5     C6      1.758   .     S
C6     C12     1.429   .     S
C7     S8      1.766   .     S
C7     C10     1.448   .     S
S8     N9      1.658   .     S
C10    N11     1.160   .     T
C12    N13     1.160   .     T
C14    N15     1.160   .     T
data_XXII_2\R3C\-\1
_audit_creation_date              2015-08-24
_audit_creation_method            'Materials Studio'
_symmetry_space_group_name_H-M    'R3C'
_symmetry_Int_Tables_number       161
_symmetry_cell_setting            trigonal
loop_
_symmetry_equiv_pos_as_xyz
  x,y,z
  -y,x-y,z
  -x+y,-x,z
  -y,-x,z+1/2
  -x+y,y,z+1/2
  x,x-y,z+1/2
  x+2/3,y+1/3,z+1/3
  -y+2/3,x-y+1/3,z+1/3
  -x+y+2/3,-x+1/3,z+1/3
  -y+2/3,-x+1/3,z+5/6
  -x+y+2/3,y+1/3,z+5/6
  x+2/3,x-y+1/3,z+5/6
  x+1/3,y+2/3,z+2/3
  -y+1/3,x-y+2/3,z+2/3
  -x+y+1/3,-x+2/3,z+2/3
  -y+1/3,-x+2/3,z+1/6
  -x+y+1/3,y+2/3,z+1/6
  x+1/3,x-y+2/3,z+1/6
_cell_length_a                    21.0889
_cell_length_b                    21.0889
_cell_length_c                    11.0391
_cell_angle_alpha                 90.0000
_cell_angle_beta                  90.0000
_cell_angle_gamma                 120.0000
loop_
_atom_site_label
_atom_site_type_symbol
_atom_site_fract_x
_atom_site_fract_y
_atom_site_fract_z
_atom_site_U_iso_or_equiv
_atom_site_adp_type
_atom_site_occupancy
C1     C     0.17162  -0.01619   0.13636   0.00000  Uiso   1.00
S2     S     0.21803  -0.06152   0.09135   0.00000  Uiso   1.00
C3     C     0.28492   0.00844  -0.00167   0.00000  Uiso   1.00
C4     C     0.26646   0.04655  -0.09139   0.00000  Uiso   1.00
S5     S     0.17170   0.01817  -0.10158   0.00000  Uiso   1.00
C6     C     0.15242   0.01930   0.05349   0.00000  Uiso   1.00
C7     C     0.32543   0.10005  -0.15732   0.00000  Uiso   1.00
S8     S     0.40206   0.09968  -0.09273   0.00000  Uiso   1.00
N9     N     0.35701   0.03305   0.00700   0.00000  Uiso   1.00
C10    C     0.31089   0.13644  -0.25616   0.00000  Uiso   1.00
N11    N     0.30124   0.16646  -0.33601   0.00000  Uiso   1.00
C12    C     0.12121   0.06210   0.09470   0.00000  Uiso   1.00
N13    N     0.09647   0.09715   0.12898   0.00000  Uiso   1.00
C14    C     0.15906  -0.01329   0.26278   0.00000  Uiso   1.00
N15    N     0.14956  -0.01110   0.36580   0.00000  Uiso   1.00
loop_
_geom_bond_atom_site_label_1
_geom_bond_atom_site_label_2
_geom_bond_distance
_geom_bond_site_symmetry_2
_ccdc_geom_bond_type
C1     S2      1.748   .     S
C1     C6      1.365   .     D
C1     C14     1.427   .     S
S2     C3      1.772   .     S
C3     C4      1.446   .     S
C3     N9      1.342   .     D
C4     S5      1.780   .     S
C4     C7      1.395   .     D
S5     C6      1.762   .     S
C6     C12     1.431   .     S
C7     S8      1.770   .     S
C7     C10     1.452   .     S
S8     N9      1.660   .     S
C10    N11     1.161   .     T
C12    N13     1.161   .     T
C14    N15     1.160   .     T
data_XXII_3\R3\-\1
_audit_creation_date              2015-08-24
_audit_creation_method            'Materials Studio'
_symmetry_space_group_name_H-M    'R3'
_symmetry_Int_Tables_number       146
_symmetry_cell_setting            trigonal
loop_
_symmetry_equiv_pos_as_xyz
  x,y,z
  -y,x-y,z
  -x+y,-x,z
  x+2/3,y+1/3,z+1/3
  -y+2/3,x-y+1/3,z+1/3
  -x+y+2/3,-x+1/3,z+1/3
  x+1/3,y+2/3,z+2/3
  -y+1/3,x-y+2/3,z+2/3
  -x+y+1/3,-x+2/3,z+2/3
_cell_length_a                    17.7260
_cell_length_b                    17.7260
_cell_length_c                    7.6882
_cell_angle_alpha                 90.0000
_cell_angle_beta                  90.0000
_cell_angle_gamma                 120.0000
loop_
_atom_site_label
_atom_site_type_symbol
_atom_site_fract_x
_atom_site_fract_y
_atom_site_fract_z
_atom_site_U_iso_or_equiv
_atom_site_adp_type
_atom_site_occupancy
C1     C     0.76934   0.57657   0.25345   0.00000  Uiso   1.00
S2     S     0.85333   0.55372   0.21371   0.00000  Uiso   1.00
C3     C     0.84749   0.54918  -0.01644   0.00000  Uiso   1.00
C4     C     0.76525   0.50234  -0.10722   0.00000  Uiso   1.00
S5     S     0.67032   0.44693   0.02478   0.00000  Uiso   1.00
C6     C     0.69005   0.52922   0.17513   0.00000  Uiso   1.00
C7     C     0.77069   0.50663  -0.28813   0.00000  Uiso   1.00
S8     S     0.88380   0.57111  -0.32810   0.00000  Uiso   1.00
N9     N     0.91629   0.59167  -0.12257   0.00000  Uiso   1.00
C10    C     0.69075   0.46251  -0.38829   0.00000  Uiso   1.00
N11    N     0.62895   0.42936  -0.47513   0.00000  Uiso   1.00
C12    C     0.62200   0.54773   0.21208   0.00000  Uiso   1.00
N13    N     0.56668   0.56247   0.24388   0.00000  Uiso   1.00
C14    C     0.78475   0.64657   0.36768   0.00000  Uiso   1.00
N15    N     0.79686   0.70283   0.46137   0.00000  Uiso   1.00
loop_
_geom_bond_atom_site_label_1
_geom_bond_atom_site_label_2
_geom_bond_distance
_geom_bond_site_symmetry_2
_ccdc_geom_bond_type
C1     S2      1.754   .     S
C1     C6      1.365   .     D
C1     C14     1.431   .     S
S2     C3      1.772   .     S
C3     C4      1.446   .     S
C3     N9      1.342   .     D
C4     S5      1.781   .     S
C4     C7      1.394   .     D
S5     C6      1.754   .     S
C6     C12     1.428   .     S
C7     S8      1.769   .     S
C7     C10     1.451   .     S
S8     N9      1.659   .     S
C10    N11     1.161   .     T
C12    N13     1.160   .     T
C14    N15     1.160   .     T
data_XXII_4\R3\-\2
_audit_creation_date              2015-08-24
_audit_creation_method            'Materials Studio'
_symmetry_space_group_name_H-M    'R3'
_symmetry_Int_Tables_number       146
_symmetry_cell_setting            trigonal
loop_
_symmetry_equiv_pos_as_xyz
  x,y,z
  -y,x-y,z
  -x+y,-x,z
  x+2/3,y+1/3,z+1/3
  -y+2/3,x-y+1/3,z+1/3
  -x+y+2/3,-x+1/3,z+1/3
  x+1/3,y+2/3,z+2/3
  -y+1/3,x-y+2/3,z+2/3
  -x+y+1/3,-x+2/3,z+2/3
_cell_length_a                    17.0031
_cell_length_b                    17.0031
_cell_length_c                    8.7556
_cell_angle_alpha                 90.0000
_cell_angle_beta                  90.0000
_cell_angle_gamma                 120.0000
loop_
_atom_site_label
_atom_site_type_symbol
_atom_site_fract_x
_atom_site_fract_y
_atom_site_fract_z
_atom_site_U_iso_or_equiv
_atom_site_adp_type
_atom_site_occupancy
C1     C     0.17614   0.92375  -0.11240   0.00000  Uiso   1.00
S2     S     0.28124   0.93525  -0.06519   0.00000  Uiso   1.00
C3     C     0.24167   0.82390   0.00435   0.00000  Uiso   1.00
C4     C     0.16842   0.78253   0.11403   0.00000  Uiso   1.00
S5     S     0.11843   0.84835   0.16903   0.00000  Uiso   1.00
C6     C     0.10540   0.88573  -0.01167   0.00000  Uiso   1.00
C7     C     0.14637   0.69604   0.16403   0.00000  Uiso   1.00
S8     S     0.22502   0.67555   0.06414   0.00000  Uiso   1.00
N9     N     0.27270   0.76912  -0.04183   0.00000  Uiso   1.00
C10    C     0.07436   0.65212   0.27633   0.00000  Uiso   1.00
N11    N     0.01854   0.61632   0.36879   0.00000  Uiso   1.00
C12    C     0.01797   0.87087  -0.05558   0.00000  Uiso   1.00
N13    N    -0.05305   0.85842  -0.09173   0.00000  Uiso   1.00
C14    C     0.16541   0.95105  -0.26157   0.00000  Uiso   1.00
N15    N     0.15711   0.97317  -0.38308   0.00000  Uiso   1.00
loop_
_geom_bond_atom_site_label_1
_geom_bond_atom_site_label_2
_geom_bond_distance
_geom_bond_site_symmetry_2
_ccdc_geom_bond_type
C1     S2      1.747   .     S
C1     C6      1.366   .     D
C1     C14     1.428   .     S
S2     C3      1.770   .     S
C3     C4      1.446   .     S
C3     N9      1.342   .     D
C4     S5      1.777   .     S
C4     C7      1.394   .     D
S5     C6      1.760   .     S
C6     C12     1.430   .     S
C7     S8      1.772   .     S
C7     C10     1.452   .     S
S8     N9      1.661   .     S
C10    N11     1.161   .     T
C12    N13     1.161   .     T
C14    N15     1.160   .     T
data_XXII_5\R-3\-\1
_audit_creation_date              2015-08-24
_audit_creation_method            'Materials Studio'
_symmetry_space_group_name_H-M    'R-3'
_symmetry_Int_Tables_number       148
_symmetry_cell_setting            trigonal
loop_
_symmetry_equiv_pos_as_xyz
  x,y,z
  -y,x-y,z
  -x+y,-x,z
  -x,-y,-z
  y,-x+y,-z
  x-y,x,-z
  x+2/3,y+1/3,z+1/3
  -y+2/3,x-y+1/3,z+1/3
  -x+y+2/3,-x+1/3,z+1/3
  -x+2/3,-y+1/3,-z+1/3
  y+2/3,-x+y+1/3,-z+1/3
  x-y+2/3,x+1/3,-z+1/3
  x+1/3,y+2/3,z+2/3
  -y+1/3,x-y+2/3,z+2/3
  -x+y+1/3,-x+2/3,z+2/3
  -x+1/3,-y+2/3,-z+2/3
  y+1/3,-x+y+2/3,-z+2/3
  x-y+1/3,x+2/3,-z+2/3
_cell_length_a                    24.0304
_cell_length_b                    24.0304
_cell_length_c                    8.9903
_cell_angle_alpha                 90.0000
_cell_angle_beta                  90.0000
_cell_angle_gamma                 120.0000
loop_
_atom_site_label
_atom_site_type_symbol
_atom_site_fract_x
_atom_site_fract_y
_atom_site_fract_z
_atom_site_U_iso_or_equiv
_atom_site_adp_type
_atom_site_occupancy
C1     C     0.33413   0.49283   0.47121   0.00000  Uiso   1.00
S2     S     0.34112   0.55077   0.34366   0.00000  Uiso   1.00
C3     C     0.34893   0.51447   0.17957   0.00000  Uiso   1.00
C4     C     0.38993   0.48662   0.16802   0.00000  Uiso   1.00
S5     S     0.43469   0.49137   0.33072   0.00000  Uiso   1.00
C6     C     0.37412   0.46767   0.46680   0.00000  Uiso   1.00
C7     C     0.38899   0.46007   0.02931   0.00000  Uiso   1.00
S8     S     0.33338   0.47113  -0.07558   0.00000  Uiso   1.00
N9     N     0.31523   0.50782   0.05522   0.00000  Uiso   1.00
C10    C     0.43131   0.43471  -0.00020   0.00000  Uiso   1.00
N11    N     0.46646   0.41657  -0.03041   0.00000  Uiso   1.00
C12    C     0.36422   0.41840   0.57062   0.00000  Uiso   1.00
N13    N     0.35577   0.37849   0.65548   0.00000  Uiso   1.00
C14    C     0.28173   0.46899   0.57369   0.00000  Uiso   1.00
N15    N     0.23875   0.44964   0.65573   0.00000  Uiso   1.00
loop_
_geom_bond_atom_site_label_1
_geom_bond_atom_site_label_2
_geom_bond_distance
_geom_bond_site_symmetry_2
_ccdc_geom_bond_type
C1     S2      1.746   .     S
C1     C6      1.368   .     D
C1     C14     1.429   .     S
S2     C3      1.771   .     S
C3     C4      1.446   .     S
C3     N9      1.342   .     D
C4     S5      1.785   .     S
C4     C7      1.396   .     D
S5     C6      1.764   .     S
C6     C12     1.431   .     S
C7     S8      1.761   .     S
C7     C10     1.448   .     S
S8     N9      1.654   .     S
C10    N11     1.160   .     T
C12    N13     1.161   .     T
C14    N15     1.160   .     T
data_XXII_6\P-3\-\1
_audit_creation_date              2015-08-24
_audit_creation_method            'Materials Studio'
_symmetry_space_group_name_H-M    'P-3'
_symmetry_Int_Tables_number       147
_symmetry_cell_setting            trigonal
loop_
_symmetry_equiv_pos_as_xyz
  x,y,z
  -y,x-y,z
  -x+y,-x,z
  -x,-y,-z
  y,-x+y,-z
  x-y,x,-z
_cell_length_a                    13.9748
_cell_length_b                    13.9748
_cell_length_c                    8.9521
_cell_angle_alpha                 90.0000
_cell_angle_beta                  90.0000
_cell_angle_gamma                 120.0000
loop_
_atom_site_label
_atom_site_type_symbol
_atom_site_fract_x
_atom_site_fract_y
_atom_site_fract_z
_atom_site_U_iso_or_equiv
_atom_site_adp_type
_atom_site_occupancy
C1     C     0.69511   0.90182   0.21236   0.00000  Uiso   1.00
S2     S     0.79218   0.90238   0.33707   0.00000  Uiso   1.00
C3     C     0.75540   0.76180   0.32047   0.00000  Uiso   1.00
C4     C     0.64165   0.67365   0.32356   0.00000  Uiso   1.00
S5     S     0.53871   0.71268   0.34735   0.00000  Uiso   1.00
C6     C     0.58647   0.82106   0.21693   0.00000  Uiso   1.00
C7     C     0.62604   0.56741   0.30844   0.00000  Uiso   1.00
S8     S     0.76126   0.58950   0.28720   0.00000  Uiso   1.00
N9     N     0.82778   0.72644   0.29816   0.00000  Uiso   1.00
C10    C     0.51454   0.47549   0.32348   0.00000  Uiso   1.00
N11    N     0.42510   0.40473   0.34615   0.00000  Uiso   1.00
C12    C     0.51112   0.82347   0.11037   0.00000  Uiso   1.00
N13    N     0.45095   0.82710   0.02413   0.00000  Uiso   1.00
C14    C     0.73009   0.98494   0.09948   0.00000  Uiso   1.00
N15    N     0.75693   1.05188   0.00726   0.00000  Uiso   1.00
loop_
_geom_bond_atom_site_label_1
_geom_bond_atom_site_label_2
_geom_bond_distance
_geom_bond_site_symmetry_2
_ccdc_geom_bond_type
C1     S2      1.754   .     S
C1     C6      1.366   .     D
C1     C14     1.429   .     S
S2     C3      1.771   .     S
C3     C4      1.445   .     S
C3     N9      1.344   .     D
C4     S5      1.788   .     S
C4     C7      1.395   .     D
S5     C6      1.758   .     S
C6     C12     1.434   .     S
C7     S8      1.766   .     S
C7     C10     1.447   .     S
S8     N9      1.660   .     S
C10    N11     1.160   .     T
C12    N13     1.161   .     T
C14    N15     1.160   .     T
data_XXII_7\R-3\-\2
_audit_creation_date              2015-08-24
_audit_creation_method            'Materials Studio'
_symmetry_space_group_name_H-M    'R-3'
_symmetry_Int_Tables_number       148
_symmetry_cell_setting            trigonal
loop_
_symmetry_equiv_pos_as_xyz
  x,y,z
  -y,x-y,z
  -x+y,-x,z
  -x,-y,-z
  y,-x+y,-z
  x-y,x,-z
  x+2/3,y+1/3,z+1/3
  -y+2/3,x-y+1/3,z+1/3
  -x+y+2/3,-x+1/3,z+1/3
  -x+2/3,-y+1/3,-z+1/3
  y+2/3,-x+y+1/3,-z+1/3
  x-y+2/3,x+1/3,-z+1/3
  x+1/3,y+2/3,z+2/3
  -y+1/3,x-y+2/3,z+2/3
  -x+y+1/3,-x+2/3,z+2/3
  -x+1/3,-y+2/3,-z+2/3
  y+1/3,-x+y+2/3,-z+2/3
  x-y+1/3,x+2/3,-z+2/3
_cell_length_a                    13.9589
_cell_length_b                    13.9589
_cell_length_c                    26.9573
_cell_angle_alpha                 90.0000
_cell_angle_beta                  90.0000
_cell_angle_gamma                 120.0000
loop_
_atom_site_label
_atom_site_type_symbol
_atom_site_fract_x
_atom_site_fract_y
_atom_site_fract_z
_atom_site_U_iso_or_equiv
_atom_site_adp_type
_atom_site_occupancy
C1     C     0.53958  -0.02798   0.73693   0.00000  Uiso   1.00
S2     S     0.44357  -0.12589   0.77833   0.00000  Uiso   1.00
C3     C     0.33925  -0.08927   0.77401   0.00000  Uiso   1.00
C4     C     0.36444   0.02452   0.77464   0.00000  Uiso   1.00
S5     S     0.50640   0.12840   0.78188   0.00000  Uiso   1.00
C6     C     0.56722   0.08073   0.73855   0.00000  Uiso   1.00
C7     C     0.27335   0.03957   0.76983   0.00000  Uiso   1.00
S8     S     0.16005  -0.09635   0.76466   0.00000  Uiso   1.00
N9     N     0.23120  -0.16241   0.76773   0.00000  Uiso   1.00
C10    C     0.29288   0.15144   0.77308   0.00000  Uiso   1.00
N11    N     0.30997   0.24083   0.77938   0.00000  Uiso   1.00
C12    C     0.64488   0.15611   0.70310   0.00000  Uiso   1.00
N13    N     0.70859   0.21616   0.67436   0.00000  Uiso   1.00
C14    C     0.58742  -0.06290   0.69925   0.00000  Uiso   1.00
N15    N     0.62705  -0.08996   0.66847   0.00000  Uiso   1.00
loop_
_geom_bond_atom_site_label_1
_geom_bond_atom_site_label_2
_geom_bond_distance
_geom_bond_site_symmetry_2
_ccdc_geom_bond_type
C1     S2      1.754   .     S
C1     C6      1.367   .     D
C1     C14     1.429   .     S
S2     C3      1.772   .     S
C3     C4      1.445   .     S
C3     N9      1.344   .     D
C4     S5      1.787   .     S
C4     C7      1.395   .     D
S5     C6      1.759   .     S
C6     C12     1.434   .     S
C7     S8      1.766   .     S
C7     C10     1.447   .     S
S8     N9      1.661   .     S
C10    N11     1.160   .     T
C12    N13     1.161   .     T
C14    N15     1.160   .     T
data_XXII_8\R-3\-\3
_audit_creation_date              2015-08-24
_audit_creation_method            'Materials Studio'
_symmetry_space_group_name_H-M    'R-3'
_symmetry_Int_Tables_number       148
_symmetry_cell_setting            trigonal
loop_
_symmetry_equiv_pos_as_xyz
  x,y,z
  -y,x-y,z
  -x+y,-x,z
  -x,-y,-z
  y,-x+y,-z
  x-y,x,-z
  x+2/3,y+1/3,z+1/3
  -y+2/3,x-y+1/3,z+1/3
  -x+y+2/3,-x+1/3,z+1/3
  -x+2/3,-y+1/3,-z+1/3
  y+2/3,-x+y+1/3,-z+1/3
  x-y+2/3,x+1/3,-z+1/3
  x+1/3,y+2/3,z+2/3
  -y+1/3,x-y+2/3,z+2/3
  -x+y+1/3,-x+2/3,z+2/3
  -x+1/3,-y+2/3,-z+2/3
  y+1/3,-x+y+2/3,-z+2/3
  x-y+1/3,x+2/3,-z+2/3
_cell_length_a                    26.6782
_cell_length_b                    26.6782
_cell_length_c                    7.0781
_cell_angle_alpha                 90.0000
_cell_angle_beta                  90.0000
_cell_angle_gamma                 120.0000
loop_
_atom_site_label
_atom_site_type_symbol
_atom_site_fract_x
_atom_site_fract_y
_atom_site_fract_z
_atom_site_U_iso_or_equiv
_atom_site_adp_type
_atom_site_occupancy
C1     C     0.57844   0.65132   0.36755   0.00000  Uiso   1.00
S2     S     0.61172   0.69489   0.16999   0.00000  Uiso   1.00
C3     C     0.54771   0.68214   0.05192   0.00000  Uiso   1.00
C4     C     0.49851   0.62457   0.02687   0.00000  Uiso   1.00
S5     S     0.50664   0.56721   0.12190   0.00000  Uiso   1.00
C6     C     0.53292   0.59641   0.34764   0.00000  Uiso   1.00
C7     C     0.45095   0.62265  -0.06237   0.00000  Uiso   1.00
S8     S     0.47310   0.69591  -0.10747   0.00000  Uiso   1.00
N9     N     0.53718   0.72419  -0.00395   0.00000  Uiso   1.00
C10    C     0.39662   0.56873  -0.08189   0.00000  Uiso   1.00
N11    N     0.34999   0.52970  -0.09697   0.00000  Uiso   1.00
C12    C     0.50448   0.56474   0.51487   0.00000  Uiso   1.00
N13    N     0.48166   0.54006   0.65216   0.00000  Uiso   1.00
C14    C     0.59724   0.67437   0.55263   0.00000  Uiso   1.00
N15    N     0.61226   0.69254   0.70372   0.00000  Uiso   1.00
loop_
_geom_bond_atom_site_label_1
_geom_bond_atom_site_label_2
_geom_bond_distance
_geom_bond_site_symmetry_2
_ccdc_geom_bond_type
C1     S2      1.750   .     S
C1     C6      1.364   .     D
C1     C14     1.427   .     S
S2     C3      1.775   .     S
C3     C4      1.448   .     S
C3     N9      1.345   .     D
C4     S5      1.781   .     S
C4     C7      1.395   .     D
S5     C6      1.762   .     S
C6     C12     1.432   .     S
C7     S8      1.765   .     S
C7     C10     1.451   .     S
S8     N9      1.655   .     S
C10    N11     1.161   .     T
C12    N13     1.161   .     T
C14    N15     1.160   .     T
data_XXII_9\R3\-\3
_audit_creation_date              2015-08-24
_audit_creation_method            'Materials Studio'
_symmetry_space_group_name_H-M    'R3'
_symmetry_Int_Tables_number       146
_symmetry_cell_setting            trigonal
loop_
_symmetry_equiv_pos_as_xyz
  x,y,z
  -y,x-y,z
  -x+y,-x,z
  x+2/3,y+1/3,z+1/3
  -y+2/3,x-y+1/3,z+1/3
  -x+y+2/3,-x+1/3,z+1/3
  x+1/3,y+2/3,z+2/3
  -y+1/3,x-y+2/3,z+2/3
  -x+y+1/3,-x+2/3,z+2/3
_cell_length_a                    19.6014
_cell_length_b                    19.6014
_cell_length_c                    6.2231
_cell_angle_alpha                 90.0000
_cell_angle_beta                  90.0000
_cell_angle_gamma                 120.0000
loop_
_atom_site_label
_atom_site_type_symbol
_atom_site_fract_x
_atom_site_fract_y
_atom_site_fract_z
_atom_site_U_iso_or_equiv
_atom_site_adp_type
_atom_site_occupancy
C1     C     0.70928   0.84911  -0.15966   0.00000  Uiso   1.00
S2     S     0.66877   0.74842  -0.21207   0.00000  Uiso   1.00
C3     C     0.57293   0.71501  -0.10895   0.00000  Uiso   1.00
C4     C     0.55930   0.74087   0.09601   0.00000  Uiso   1.00
S5     S     0.64530   0.80774   0.24184   0.00000  Uiso   1.00
C6     C     0.70062   0.87490   0.03656   0.00000  Uiso   1.00
C7     C     0.48036   0.70908   0.15406   0.00000  Uiso   1.00
S8     S     0.42880   0.64916  -0.06882   0.00000  Uiso   1.00
N9     N     0.50659   0.66436  -0.21256   0.00000  Uiso   1.00
C10    C     0.46215   0.73143   0.35936   0.00000  Uiso   1.00
N11    N     0.44690   0.75181   0.51830   0.00000  Uiso   1.00
C12    C     0.73457   0.95783   0.07050   0.00000  Uiso   1.00
N13    N     0.76268   1.02522   0.09639   0.00000  Uiso   1.00
C14    C     0.74858   0.90395  -0.32979   0.00000  Uiso   1.00
N15    N     0.78021   0.94796  -0.46923   0.00000  Uiso   1.00
loop_
_geom_bond_atom_site_label_1
_geom_bond_atom_site_label_2
_geom_bond_distance
_geom_bond_site_symmetry_2
_ccdc_geom_bond_type
C1     S2      1.751   .     S
C1     C6      1.364   .     D
C1     C14     1.429   .     S
S2     C3      1.772   .     S
C3     C4      1.446   .     S
C3     N9      1.342   .     D
C4     S5      1.782   .     S
C4     C7      1.396   .     D
S5     C6      1.764   .     S
C6     C12     1.431   .     S
C7     S8      1.771   .     S
C7     C10     1.452   .     S
S8     N9      1.661   .     S
C10    N11     1.161   .     T
C12    N13     1.161   .     T
C14    N15     1.160   .     T
data_XXII_10\P-31C\-\1
_audit_creation_date              2015-08-24
_audit_creation_method            'Materials Studio'
_symmetry_space_group_name_H-M    'P-31C'
_symmetry_Int_Tables_number       163
_symmetry_cell_setting            trigonal
loop_
_symmetry_equiv_pos_as_xyz
  x,y,z
  -y,x-y,z
  -x+y,-x,z
  -y,-x,-z+1/2
  -x+y,y,-z+1/2
  x,x-y,-z+1/2
  -x,-y,-z
  y,-x+y,-z
  x-y,x,-z
  y,x,z+1/2
  x-y,-y,z+1/2
  -x,-x+y,z+1/2
_cell_length_a                    13.8640
_cell_length_b                    13.8640
_cell_length_c                    18.4753
_cell_angle_alpha                 90.0000
_cell_angle_beta                  90.0000
_cell_angle_gamma                 120.0000
loop_
_atom_site_label
_atom_site_type_symbol
_atom_site_fract_x
_atom_site_fract_y
_atom_site_fract_z
_atom_site_U_iso_or_equiv
_atom_site_adp_type
_atom_site_occupancy
C1     C     0.21041   0.30899   0.10145   0.00000  Uiso   1.00
S2     S     0.11135   0.20840   0.15955   0.00000  Uiso   1.00
C3     C     0.00709   0.24630   0.15378   0.00000  Uiso   1.00
C4     C     0.03285   0.36085   0.15725   0.00000  Uiso   1.00
S5     S     0.17560   0.46488   0.16850   0.00000  Uiso   1.00
C6     C     0.23819   0.41831   0.10516   0.00000  Uiso   1.00
C7     C    -0.05870   0.37667   0.15214   0.00000  Uiso   1.00
S8     S    -0.17292   0.24058   0.14153   0.00000  Uiso   1.00
N9     N    -0.10170   0.17359   0.14355   0.00000  Uiso   1.00
C10    C    -0.03989   0.48825   0.16289   0.00000  Uiso   1.00
N11    N    -0.02450   0.57624   0.17747   0.00000  Uiso   1.00
C12    C     0.31796   0.49523   0.05457   0.00000  Uiso   1.00
N13    N     0.38337   0.55637   0.01348   0.00000  Uiso   1.00
C14    C     0.26136   0.27575   0.04723   0.00000  Uiso   1.00
N15    N     0.30377   0.25021   0.00303   0.00000  Uiso   1.00
loop_
_geom_bond_atom_site_label_1
_geom_bond_atom_site_label_2
_geom_bond_distance
_geom_bond_site_symmetry_2
_ccdc_geom_bond_type
C1     S2      1.751   .     S
C1     C6      1.366   .     D
C1     C14     1.428   .     S
S2     C3      1.771   .     S
C3     C4      1.445   .     S
C3     N9      1.344   .     D
C4     S5      1.785   .     S
C4     C7      1.395   .     D
S5     C6      1.761   .     S
C6     C12     1.433   .     S
C7     S8      1.766   .     S
C7     C10     1.448   .     S
S8     N9      1.660   .     S
C10    N11     1.160   .     T
C12    N13     1.161   .     T
C14    N15     1.160   .     T
data_XXII_11\P64\-\1
_audit_creation_date              2015-08-24
_audit_creation_method            'Materials Studio'
_symmetry_space_group_name_H-M    'P64'
_symmetry_Int_Tables_number       172
_symmetry_cell_setting            hexagonal
loop_
_symmetry_equiv_pos_as_xyz
  x,y,z
  -y,x-y,z+1/3
  -x+y,-x,z+2/3
  -x,-y,z
  y,-x+y,z+1/3
  x-y,x,z+2/3
_cell_length_a                    16.7757
_cell_length_b                    16.7757
_cell_length_c                    6.5489
_cell_angle_alpha                 90.0000
_cell_angle_beta                  90.0000
_cell_angle_gamma                 120.0000
loop_
_atom_site_label
_atom_site_type_symbol
_atom_site_fract_x
_atom_site_fract_y
_atom_site_fract_z
_atom_site_U_iso_or_equiv
_atom_site_adp_type
_atom_site_occupancy
C1     C     0.16782   0.49780   1.01853   0.00000  Uiso   1.00
S2     S     0.09793   0.49068   1.22447   0.00000  Uiso   1.00
C3     C     0.02221   0.36999   1.21071   0.00000  Uiso   1.00
C4     C    -0.01895   0.32593   1.01849   0.00000  Uiso   1.00
S5     S     0.00919   0.40043   0.80344   0.00000  Uiso   1.00
C6     C     0.12960   0.45975   0.83436   0.00000  Uiso   1.00
C7     C    -0.07103   0.23016   1.02392   0.00000  Uiso   1.00
S8     S    -0.05999   0.20333   1.28006   0.00000  Uiso   1.00
N9     N     0.00733   0.31035   1.36296   0.00000  Uiso   1.00
C10    C    -0.11391   0.18169   0.83650   0.00000  Uiso   1.00
N11    N    -0.15132   0.14041   0.69099   0.00000  Uiso   1.00
C12    C     0.18779   0.46232   0.67132   0.00000  Uiso   1.00
N13    N     0.23537   0.46440   0.54010   0.00000  Uiso   1.00
C14    C     0.26466   0.53716   1.04793   0.00000  Uiso   1.00
N15    N     0.34324   0.56823   1.07091   0.00000  Uiso   1.00
loop_
_geom_bond_atom_site_label_1
_geom_bond_atom_site_label_2
_geom_bond_distance
_geom_bond_site_symmetry_2
_ccdc_geom_bond_type
C1     S2      1.752   .     S
C1     C6      1.365   .     D
C1     C14     1.428   .     S
S2     C3      1.775   .     S
C3     C4      1.448   .     S
C3     N9      1.345   .     D
C4     S5      1.783   .     S
C4     C7      1.394   .     D
S5     C6      1.761   .     S
C6     C12     1.433   .     S
C7     S8      1.770   .     S
C7     C10     1.449   .     S
S8     N9      1.663   .     S
C10    N11     1.161   .     T
C12    N13     1.161   .     T
C14    N15     1.160   .     T
data_XXII_12\P62\-\1
_audit_creation_date              2015-08-24
_audit_creation_method            'Materials Studio'
_symmetry_space_group_name_H-M    'P62'
_symmetry_Int_Tables_number       171
_symmetry_cell_setting            hexagonal
loop_
_symmetry_equiv_pos_as_xyz
  x,y,z
  -y,x-y,z+2/3
  -x+y,-x,z+1/3
  -x,-y,z
  y,-x+y,z+2/3
  x-y,x,z+1/3
_cell_length_a                    12.5802
_cell_length_b                    12.5802
_cell_length_c                    10.3709
_cell_angle_alpha                 90.0000
_cell_angle_beta                  90.0000
_cell_angle_gamma                 120.0000
loop_
_atom_site_label
_atom_site_type_symbol
_atom_site_fract_x
_atom_site_fract_y
_atom_site_fract_z
_atom_site_U_iso_or_equiv
_atom_site_adp_type
_atom_site_occupancy
C1     C     0.25204   0.49072   0.13135   0.00000  Uiso   1.00
S2     S     0.18510   0.54320   0.01837   0.00000  Uiso   1.00
C3     C     0.10167   0.40483  -0.06938   0.00000  Uiso   1.00
C4     C     0.15849   0.33495  -0.11032   0.00000  Uiso   1.00
S5     S     0.31708   0.39767  -0.07114   0.00000  Uiso   1.00
C6     C     0.31009   0.42893   0.09322   0.00000  Uiso   1.00
C7     C     0.07963   0.22221  -0.16787   0.00000  Uiso   1.00
S8     S    -0.06452   0.21478  -0.16497   0.00000  Uiso   1.00
N9     N    -0.02060   0.34483  -0.08573   0.00000  Uiso   1.00
C10    C     0.12818   0.14155  -0.19455   0.00000  Uiso   1.00
N11    N     0.16754   0.07680  -0.21255   0.00000  Uiso   1.00
C12    C     0.35766   0.38195   0.18915   0.00000  Uiso   1.00
N13    N     0.39559   0.34395   0.26764   0.00000  Uiso   1.00
C14    C     0.23905   0.50674   0.26537   0.00000  Uiso   1.00
N15    N     0.22743   0.51884   0.37435   0.00000  Uiso   1.00
loop_
_geom_bond_atom_site_label_1
_geom_bond_atom_site_label_2
_geom_bond_distance
_geom_bond_site_symmetry_2
_ccdc_geom_bond_type
C1     S2      1.753   .     S
C1     C6      1.364   .     D
C1     C14     1.426   .     S
S2     C3      1.770   .     S
C3     C4      1.446   .     S
C3     N9      1.343   .     D
C4     S5      1.787   .     S
C4     C7      1.395   .     D
S5     C6      1.761   .     S
C6     C12     1.432   .     S
C7     S8      1.769   .     S
C7     C10     1.449   .     S
S8     N9      1.659   .     S
C10    N11     1.160   .     T
C12    N13     1.161   .     T
C14    N15     1.159   .     T
data_XXII_13\P32\-\2
_audit_creation_date              2015-08-24
_audit_creation_method            'Materials Studio'
_symmetry_space_group_name_H-M    'P32'
_symmetry_Int_Tables_number       145
_symmetry_cell_setting            trigonal
loop_
_symmetry_equiv_pos_as_xyz
  x,y,z
  -y,x-y,z+2/3
  -x+y,-x,z+1/3
_cell_length_a                    12.0184
_cell_length_b                    12.0184
_cell_length_c                    6.0528
_cell_angle_alpha                 90.0000
_cell_angle_beta                  90.0000
_cell_angle_gamma                 120.0000
loop_
_atom_site_label
_atom_site_type_symbol
_atom_site_fract_x
_atom_site_fract_y
_atom_site_fract_z
_atom_site_U_iso_or_equiv
_atom_site_adp_type
_atom_site_occupancy
C1     C     0.39556   0.21715   1.16252   0.00000  Uiso   1.00
S2     S     0.35466   0.10118   1.37066   0.00000  Uiso   1.00
C3     C     0.32465  -0.03128   1.20037   0.00000  Uiso   1.00
C4     C     0.24916  -0.06066   1.00047   0.00000  Uiso   1.00
S5     S     0.18274   0.03904   0.94024   0.00000  Uiso   1.00
C6     C     0.32209   0.18920   0.97644   0.00000  Uiso   1.00
C7     C     0.23900  -0.16329   0.87718   0.00000  Uiso   1.00
S8     S     0.32916  -0.21534   1.03166   0.00000  Uiso   1.00
N9     N     0.37396  -0.10858   1.23428   0.00000  Uiso   1.00
C10    C     0.16916  -0.19444   0.67023   0.00000  Uiso   1.00
N11    N     0.11570  -0.21903   0.50214   0.00000  Uiso   1.00
C12    C     0.36058   0.28100   0.80186   0.00000  Uiso   1.00
N13    N     0.39125   0.35496   0.65914   0.00000  Uiso   1.00
C14    C     0.50956   0.34033   1.18205   0.00000  Uiso   1.00
N15    N     0.60163   0.44054   1.19606   0.00000  Uiso   1.00
loop_
_geom_bond_atom_site_label_1
_geom_bond_atom_site_label_2
_geom_bond_distance
_geom_bond_site_symmetry_2
_ccdc_geom_bond_type
C1     S2      1.757   .     S
C1     C6      1.366   .     D
C1     C14     1.433   .     S
S2     C3      1.776   .     S
C3     C4      1.446   .     S
C3     N9      1.344   .     D
C4     S5      1.778   .     S
C4     C7      1.394   .     D
S5     C6      1.757   .     S
C6     C12     1.427   .     S
C7     S8      1.766   .     S
C7     C10     1.449   .     S
S8     N9      1.658   .     S
C10    N11     1.160   .     T
C12    N13     1.160   .     T
C14    N15     1.162   .     T
data_XXII_14\P3121\-\1
_audit_creation_date              2015-08-24
_audit_creation_method            'Materials Studio'
_symmetry_space_group_name_H-M    'P3121'
_symmetry_Int_Tables_number       152
_symmetry_cell_setting            trigonal
loop_
_symmetry_equiv_pos_as_xyz
  x,y,z
  -y,x-y,z+1/3
  -x+y,-x,z+2/3
  y,x,-z
  x-y,-y,-z+2/3
  -x,-x+y,-z+1/3
_cell_length_a                    7.7327
_cell_length_b                    7.7327
_cell_length_c                    26.6630
_cell_angle_alpha                 90.0000
_cell_angle_beta                  90.0000
_cell_angle_gamma                 120.0000
loop_
_atom_site_label
_atom_site_type_symbol
_atom_site_fract_x
_atom_site_fract_y
_atom_site_fract_z
_atom_site_U_iso_or_equiv
_atom_site_adp_type
_atom_site_occupancy
C1     C     0.67187   0.47573   0.63305   0.00000  Uiso   1.00
S2     S     0.71604   0.29596   0.66043   0.00000  Uiso   1.00
C3     C     0.81674   0.23670   0.60778   0.00000  Uiso   1.00
C4     C     0.72682   0.20248   0.55863   0.00000  Uiso   1.00
S5     S     0.50851   0.22326   0.55305   0.00000  Uiso   1.00
C6     C     0.58408   0.44519   0.58700   0.00000  Uiso   1.00
C7     C     0.82239   0.15491   0.52127   0.00000  Uiso   1.00
S8     S     1.02590   0.16000   0.55280   0.00000  Uiso   1.00
N9     N     0.98456   0.22563   0.60857   0.00000  Uiso   1.00
C10    C     0.73210   0.10239   0.47190   0.00000  Uiso   1.00
N11    N     0.65664   0.04861   0.43303   0.00000  Uiso   1.00
C12    C     0.56049   0.60017   0.56456   0.00000  Uiso   1.00
N13    N     0.54210   0.72621   0.54622   0.00000  Uiso   1.00
C14    C     0.73112   0.65807   0.65930   0.00000  Uiso   1.00
N15    N     0.77512   0.80506   0.68064   0.00000  Uiso   1.00
loop_
_geom_bond_atom_site_label_1
_geom_bond_atom_site_label_2
_geom_bond_distance
_geom_bond_site_symmetry_2
_ccdc_geom_bond_type
C1     S2      1.748   .     S
C1     C6      1.365   .     D
C1     C14     1.429   .     S
S2     C3      1.773   .     S
C3     C4      1.445   .     S
C3     N9      1.343   .     D
C4     S5      1.780   .     S
C4     C7      1.395   .     D
S5     C6      1.762   .     S
C6     C12     1.430   .     S
C7     S8      1.767   .     S
C7     C10     1.450   .     S
S8     N9      1.653   .     S
C10    N11     1.160   .     T
C12    N13     1.161   .     T
C14    N15     1.160   .     T
data_XXII_15\P3121\-\1
_audit_creation_date              2015-08-24
_audit_creation_method            'Materials Studio'
_symmetry_space_group_name_H-M    'P3121'
_symmetry_Int_Tables_number       152
_symmetry_cell_setting            trigonal
loop_
_symmetry_equiv_pos_as_xyz
  x,y,z
  -y,x-y,z+1/3
  -x+y,-x,z+2/3
  y,x,-z
  x-y,-y,-z+2/3
  -x,-x+y,-z+1/3
_cell_length_a                    9.7620
_cell_length_b                    9.7620
_cell_length_c                    17.1256
_cell_angle_alpha                 90.0000
_cell_angle_beta                  90.0000
_cell_angle_gamma                 120.0000
loop_
_atom_site_label
_atom_site_type_symbol
_atom_site_fract_x
_atom_site_fract_y
_atom_site_fract_z
_atom_site_U_iso_or_equiv
_atom_site_adp_type
_atom_site_occupancy
C1     C    -0.03813   0.33396  -0.21010   0.00000  Uiso   1.00
S2     S    -0.01328   0.18488  -0.16905   0.00000  Uiso   1.00
C3     C    -0.03956   0.21379  -0.06921   0.00000  Uiso   1.00
C4     C     0.04112   0.36977  -0.03475   0.00000  Uiso   1.00
S5     S     0.16493   0.52938  -0.09802   0.00000  Uiso   1.00
C6     C     0.04346   0.48377  -0.18087   0.00000  Uiso   1.00
C7     C     0.01647   0.37589   0.04509   0.00000  Uiso   1.00
S8     S    -0.11273   0.17494   0.06969   0.00000  Uiso   1.00
N9     N    -0.13291   0.09860  -0.01905   0.00000  Uiso   1.00
C10    C     0.10916   0.52638   0.08472   0.00000  Uiso   1.00
N11    N     0.19009   0.64222   0.11868   0.00000  Uiso   1.00
C12    C     0.03231   0.60894  -0.21728   0.00000  Uiso   1.00
N13    N     0.02549   0.71213  -0.24693   0.00000  Uiso   1.00
C14    C    -0.14440   0.29594  -0.27461   0.00000  Uiso   1.00
N15    N    -0.22918   0.26607  -0.32751   0.00000  Uiso   1.00
loop_
_geom_bond_atom_site_label_1
_geom_bond_atom_site_label_2
_geom_bond_distance
_geom_bond_site_symmetry_2
_ccdc_geom_bond_type
C1     S2      1.739   .     S
C1     C6      1.363   .     D
C1     C14     1.432   .     S
S2     C3      1.772   .     S
C3     C4      1.445   .     S
C3     N9      1.345   .     D
C4     S5      1.783   .     S
C4     C7      1.395   .     D
S5     C6      1.758   .     S
C6     C12     1.424   .     S
C7     S8      1.773   .     S
C7     C10     1.452   .     S
S8     N9      1.660   .     S
C10    N11     1.161   .     T
C12    N13     1.159   .     T
C14    N15     1.162   .     T
data_XXII_16\R-3\-\1
_audit_creation_date              2015-08-24
_audit_creation_method            'Materials Studio'
_symmetry_space_group_name_H-M    'R-3'
_symmetry_Int_Tables_number       148
_symmetry_cell_setting            trigonal
loop_
_symmetry_equiv_pos_as_xyz
  x,y,z
  -y,x-y,z
  -x+y,-x,z
  -x,-y,-z
  y,-x+y,-z
  x-y,x,-z
  x+2/3,y+1/3,z+1/3
  -y+2/3,x-y+1/3,z+1/3
  -x+y+2/3,-x+1/3,z+1/3
  -x+2/3,-y+1/3,-z+1/3
  y+2/3,-x+y+1/3,-z+1/3
  x-y+2/3,x+1/3,-z+1/3
  x+1/3,y+2/3,z+2/3
  -y+1/3,x-y+2/3,z+2/3
  -x+y+1/3,-x+2/3,z+2/3
  -x+1/3,-y+2/3,-z+2/3
  y+1/3,-x+y+2/3,-z+2/3
  x-y+1/3,x+2/3,-z+2/3
_cell_length_a                    21.0386
_cell_length_b                    21.0386
_cell_length_c                    11.7261
_cell_angle_alpha                 90.0000
_cell_angle_beta                  90.0000
_cell_angle_gamma                 120.0000
loop_
_atom_site_label
_atom_site_type_symbol
_atom_site_fract_x
_atom_site_fract_y
_atom_site_fract_z
_atom_site_U_iso_or_equiv
_atom_site_adp_type
_atom_site_occupancy
C1     C     0.76786   0.48870   0.07439   0.00000  Uiso   1.00
S2     S     0.72913   0.47775   0.21053   0.00000  Uiso   1.00
C3     C     0.66240   0.50277   0.17624   0.00000  Uiso   1.00
C4     C     0.68030   0.56659   0.10739   0.00000  Uiso   1.00
S5     S     0.77333   0.62075   0.06272   0.00000  Uiso   1.00
C6     C     0.78851   0.55080   0.01231   0.00000  Uiso   1.00
C7     C     0.62165   0.57737   0.08142   0.00000  Uiso   1.00
S8     S     0.54558   0.50053   0.14438   0.00000  Uiso   1.00
N9     N     0.59044   0.46187   0.20047   0.00000  Uiso   1.00
C10    C     0.63591   0.63943   0.00990   0.00000  Uiso   1.00
N11    N     0.64609   0.68781  -0.04939   0.00000  Uiso   1.00
C12    C     0.82088   0.55814  -0.09762   0.00000  Uiso   1.00
N13    N     0.84796   0.56440  -0.18625   0.00000  Uiso   1.00
C14    C     0.77377   0.43016   0.02351   0.00000  Uiso   1.00
N15    N     0.77847   0.38285  -0.01886   0.00000  Uiso   1.00
loop_
_geom_bond_atom_site_label_1
_geom_bond_atom_site_label_2
_geom_bond_distance
_geom_bond_site_symmetry_2
_ccdc_geom_bond_type
C1     S2      1.754   .     S
C1     C6      1.363   .     D
C1     C14     1.429   .     S
S2     C3      1.775   .     S
C3     C4      1.446   .     S
C3     N9      1.345   .     D
C4     S5      1.781   .     S
C4     C7      1.395   .     D
S5     C6      1.757   .     S
C6     C12     1.430   .     S
C7     S8      1.770   .     S
C7     C10     1.451   .     S
S8     N9      1.659   .     S
C10    N11     1.161   .     T
C12    N13     1.161   .     T
C14    N15     1.160   .     T
data_XXII_17\P61\-\1
_audit_creation_date              2015-08-24
_audit_creation_method            'Materials Studio'
_symmetry_space_group_name_H-M    'P61'
_symmetry_Int_Tables_number       169
_symmetry_cell_setting            hexagonal
loop_
_symmetry_equiv_pos_as_xyz
  x,y,z
  -y,x-y,z+1/3
  -x+y,-x,z+2/3
  -x,-y,z+1/2
  y,-x+y,z+5/6
  x-y,x,z+1/6
_cell_length_a                    14.0670
_cell_length_b                    14.0670
_cell_length_c                    8.8946
_cell_angle_alpha                 90.0000
_cell_angle_beta                  90.0000
_cell_angle_gamma                 120.0000
loop_
_atom_site_label
_atom_site_type_symbol
_atom_site_fract_x
_atom_site_fract_y
_atom_site_fract_z
_atom_site_U_iso_or_equiv
_atom_site_adp_type
_atom_site_occupancy
C1     C     0.52589   0.65245   0.81865   0.00000  Uiso   1.00
S2     S     0.51550   0.56458   0.96528   0.00000  Uiso   1.00
C3     C     0.52378   0.65019   1.11601   0.00000  Uiso   1.00
C4     C     0.60680   0.76513   1.12140   0.00000  Uiso   1.00
S5     S     0.70184   0.81383   0.96838   0.00000  Uiso   1.00
C6     C     0.60844   0.75942   0.81732   0.00000  Uiso   1.00
C7     C     0.59936   0.82284   1.24396   0.00000  Uiso   1.00
S8     S     0.48237   0.72305   1.34215   0.00000  Uiso   1.00
N9     N     0.44914   0.61874   1.22644   0.00000  Uiso   1.00
C10    C     0.67826   0.93892   1.25576   0.00000  Uiso   1.00
N11    N     0.73825   1.03270   1.26373   0.00000  Uiso   1.00
C12    C     0.61513   0.83085   0.69834   0.00000  Uiso   1.00
N13    N     0.62072   0.88919   0.60215   0.00000  Uiso   1.00
C14    C     0.44069   0.61115   0.70824   0.00000  Uiso   1.00
N15    N     0.36975   0.57619   0.62105   0.00000  Uiso   1.00
loop_
_geom_bond_atom_site_label_1
_geom_bond_atom_site_label_2
_geom_bond_distance
_geom_bond_site_symmetry_2
_ccdc_geom_bond_type
C1     S2      1.752   .     S
C1     C6      1.366   .     D
C1     C14     1.429   .     S
S2     C3      1.767   .     S
C3     C4      1.446   .     S
C3     N9      1.341   .     D
C4     S5      1.787   .     S
C4     C7      1.394   .     D
S5     C6      1.764   .     S
C6     C12     1.430   .     S
C7     S8      1.770   .     S
C7     C10     1.448   .     S
S8     N9      1.657   .     S
C10    N11     1.159   .     T
C12    N13     1.161   .     T
C14    N15     1.161   .     T
data_XXII_18\R3C\-\1
_audit_creation_date              2015-08-24
_audit_creation_method            'Materials Studio'
_symmetry_space_group_name_H-M    'R3C'
_symmetry_Int_Tables_number       161
_symmetry_cell_setting            trigonal
loop_
_symmetry_equiv_pos_as_xyz
  x,y,z
  -y,x-y,z
  -x+y,-x,z
  -y,-x,z+1/2
  -x+y,y,z+1/2
  x,x-y,z+1/2
  x+2/3,y+1/3,z+1/3
  -y+2/3,x-y+1/3,z+1/3
  -x+y+2/3,-x+1/3,z+1/3
  -y+2/3,-x+1/3,z+5/6
  -x+y+2/3,y+1/3,z+5/6
  x+2/3,x-y+1/3,z+5/6
  x+1/3,y+2/3,z+2/3
  -y+1/3,x-y+2/3,z+2/3
  -x+y+1/3,-x+2/3,z+2/3
  -y+1/3,-x+2/3,z+1/6
  -x+y+1/3,y+2/3,z+1/6
  x+1/3,x-y+2/3,z+1/6
_cell_length_a                    25.2496
_cell_length_b                    25.2496
_cell_length_c                    7.9251
_cell_angle_alpha                 90.0000
_cell_angle_beta                  90.0000
_cell_angle_gamma                 120.0000
loop_
_atom_site_label
_atom_site_type_symbol
_atom_site_fract_x
_atom_site_fract_y
_atom_site_fract_z
_atom_site_U_iso_or_equiv
_atom_site_adp_type
_atom_site_occupancy
C1     C     0.06865   0.30563  -0.09085   0.00000  Uiso   1.00
S2     S     0.02133   0.25515  -0.24804   0.00000  Uiso   1.00
C3     C    -0.01214   0.18591  -0.13003   0.00000  Uiso   1.00
C4     C     0.02403   0.17001  -0.02280   0.00000  Uiso   1.00
S5     S     0.10410   0.22251  -0.01724   0.00000  Uiso   1.00
C6     C     0.10278   0.29074   0.01118   0.00000  Uiso   1.00
C7     C    -0.00776   0.11405   0.06102   0.00000  Uiso   1.00
S8     S    -0.08420   0.08541  -0.00606   0.00000  Uiso   1.00
N9     N    -0.07215   0.14457  -0.12577   0.00000  Uiso   1.00
C10    C     0.02938   0.09637   0.15880   0.00000  Uiso   1.00
N11    N     0.06276   0.08575   0.23206   0.00000  Uiso   1.00
C12    C     0.13619   0.32945   0.14900   0.00000  Uiso   1.00
N13    N     0.16297   0.36025   0.26244   0.00000  Uiso   1.00
C14    C     0.07036   0.36264  -0.06884   0.00000  Uiso   1.00
N15    N     0.07192   0.40908  -0.05280   0.00000  Uiso   1.00
loop_
_geom_bond_atom_site_label_1
_geom_bond_atom_site_label_2
_geom_bond_distance
_geom_bond_site_symmetry_2
_ccdc_geom_bond_type
C1     S2      1.755   .     S
C1     C6      1.364   .     D
C1     C14     1.429   .     S
S2     C3      1.780   .     S
C3     C4      1.444   .     S
C3     N9      1.344   .     D
C4     S5      1.779   .     S
C4     C7      1.396   .     D
S5     C6      1.754   .     S
C6     C12     1.427   .     S
C7     S8      1.771   .     S
C7     C10     1.448   .     S
S8     N9      1.664   .     S
C10    N11     1.160   .     T
C12    N13     1.160   .     T
C14    N15     1.161   .     T
data_XXII_19\R-3\-\1
_audit_creation_date              2015-08-24
_audit_creation_method            'Materials Studio'
_symmetry_space_group_name_H-M    'R-3'
_symmetry_Int_Tables_number       148
_symmetry_cell_setting            trigonal
loop_
_symmetry_equiv_pos_as_xyz
  x,y,z
  -y,x-y,z
  -x+y,-x,z
  -x,-y,-z
  y,-x+y,-z
  x-y,x,-z
  x+2/3,y+1/3,z+1/3
  -y+2/3,x-y+1/3,z+1/3
  -x+y+2/3,-x+1/3,z+1/3
  -x+2/3,-y+1/3,-z+1/3
  y+2/3,-x+y+1/3,-z+1/3
  x-y+2/3,x+1/3,-z+1/3
  x+1/3,y+2/3,z+2/3
  -y+1/3,x-y+2/3,z+2/3
  -x+y+1/3,-x+2/3,z+2/3
  -x+1/3,-y+2/3,-z+2/3
  y+1/3,-x+y+2/3,-z+2/3
  x-y+1/3,x+2/3,-z+2/3
_cell_length_a                    28.9533
_cell_length_b                    28.9533
_cell_length_c                    6.3223
_cell_angle_alpha                 90.0000
_cell_angle_beta                  90.0000
_cell_angle_gamma                 120.0000
loop_
_atom_site_label
_atom_site_type_symbol
_atom_site_fract_x
_atom_site_fract_y
_atom_site_fract_z
_atom_site_U_iso_or_equiv
_atom_site_adp_type
_atom_site_occupancy
C1     C     0.11257   0.34032   0.04537   0.00000  Uiso   1.00
S2     S     0.17814   0.37831   0.13798   0.00000  Uiso   1.00
C3     C     0.18777   0.44250   0.08668   0.00000  Uiso   1.00
C4     C     0.17250   0.45501  -0.11349   0.00000  Uiso   1.00
S5     S     0.14528   0.40274  -0.30645   0.00000  Uiso   1.00
C6     C     0.09870   0.34946  -0.14973   0.00000  Uiso   1.00
C7     C     0.18123   0.50679  -0.13005   0.00000  Uiso   1.00
S8     S     0.20901   0.53568   0.11782   0.00000  Uiso   1.00
N9     N     0.20714   0.48264   0.22751   0.00000  Uiso   1.00
C10    C     0.16390   0.52138  -0.32093   0.00000  Uiso   1.00
N11    N     0.14839   0.53324  -0.46855   0.00000  Uiso   1.00
C12    C     0.04540   0.31594  -0.22479   0.00000  Uiso   1.00
N13    N     0.00220   0.28829  -0.28465   0.00000  Uiso   1.00
C14    C     0.07313   0.30009   0.17844   0.00000  Uiso   1.00
N15    N     0.04103   0.26729   0.28596   0.00000  Uiso   1.00
loop_
_geom_bond_atom_site_label_1
_geom_bond_atom_site_label_2
_geom_bond_distance
_geom_bond_site_symmetry_2
_ccdc_geom_bond_type
C1     S2      1.752   .     S
C1     C6      1.364   .     D
C1     C14     1.428   .     S
S2     C3      1.766   .     S
C3     C4      1.445   .     S
C3     N9      1.344   .     D
C4     S5      1.791   .     S
C4     C7      1.394   .     D
S5     C6      1.761   .     S
C6     C12     1.432   .     S
C7     S8      1.769   .     S
C7     C10     1.449   .     S
S8     N9      1.661   .     S
C10    N11     1.160   .     T
C12    N13     1.161   .     T
C14    N15     1.160   .     T
data_XXII_20\R-3\-\1
_audit_creation_date              2015-08-24
_audit_creation_method            'Materials Studio'
_symmetry_space_group_name_H-M    'R-3'
_symmetry_Int_Tables_number       148
_symmetry_cell_setting            trigonal
loop_
_symmetry_equiv_pos_as_xyz
  x,y,z
  -y,x-y,z
  -x+y,-x,z
  -x,-y,-z
  y,-x+y,-z
  x-y,x,-z
  x+2/3,y+1/3,z+1/3
  -y+2/3,x-y+1/3,z+1/3
  -x+y+2/3,-x+1/3,z+1/3
  -x+2/3,-y+1/3,-z+1/3
  y+2/3,-x+y+1/3,-z+1/3
  x-y+2/3,x+1/3,-z+1/3
  x+1/3,y+2/3,z+2/3
  -y+1/3,x-y+2/3,z+2/3
  -x+y+1/3,-x+2/3,z+2/3
  -x+1/3,-y+2/3,-z+2/3
  y+1/3,-x+y+2/3,-z+2/3
  x-y+1/3,x+2/3,-z+2/3
_cell_length_a                    28.9533
_cell_length_b                    28.9533
_cell_length_c                    6.3223
_cell_angle_alpha                 90.0000
_cell_angle_beta                  90.0000
_cell_angle_gamma                 120.0000
loop_
_atom_site_label
_atom_site_type_symbol
_atom_site_fract_x
_atom_site_fract_y
_atom_site_fract_z
_atom_site_U_iso_or_equiv
_atom_site_adp_type
_atom_site_occupancy
C1     C     0.11257   0.34032   0.04537   0.00000  Uiso   1.00
S2     S     0.17814   0.37831   0.13798   0.00000  Uiso   1.00
C3     C     0.18777   0.44250   0.08668   0.00000  Uiso   1.00
C4     C     0.17250   0.45501  -0.11349   0.00000  Uiso   1.00
S5     S     0.14528   0.40274  -0.30645   0.00000  Uiso   1.00
C6     C     0.09870   0.34946  -0.14973   0.00000  Uiso   1.00
C7     C     0.18123   0.50679  -0.13005   0.00000  Uiso   1.00
S8     S     0.20901   0.53568   0.11782   0.00000  Uiso   1.00
N9     N     0.20714   0.48264   0.22751   0.00000  Uiso   1.00
C10    C     0.16390   0.52138  -0.32093   0.00000  Uiso   1.00
N11    N     0.14839   0.53324  -0.46855   0.00000  Uiso   1.00
C12    C     0.04540   0.31594  -0.22479   0.00000  Uiso   1.00
N13    N     0.00220   0.28829  -0.28465   0.00000  Uiso   1.00
C14    C     0.07313   0.30009   0.17844   0.00000  Uiso   1.00
N15    N     0.04103   0.26729   0.28596   0.00000  Uiso   1.00
loop_
_geom_bond_atom_site_label_1
_geom_bond_atom_site_label_2
_geom_bond_distance
_geom_bond_site_symmetry_2
_ccdc_geom_bond_type
C1     S2      1.752   .     S
C1     C6      1.364   .     D
C1     C14     1.428   .     S
S2     C3      1.766   .     S
C3     C4      1.445   .     S
C3     N9      1.344   .     D
C4     S5      1.791   .     S
C4     C7      1.394   .     D
S5     C6      1.761   .     S
C6     C12     1.432   .     S
C7     S8      1.769   .     S
C7     C10     1.449   .     S
S8     N9      1.661   .     S
C10    N11     1.160   .     T
C12    N13     1.161   .     T
C14    N15     1.160   .     T
data_XXII_21\P32\-\1
_audit_creation_date              2015-08-24
_audit_creation_method            'Materials Studio'
_symmetry_space_group_name_H-M    'P32'
_symmetry_Int_Tables_number       145
_symmetry_cell_setting            trigonal
loop_
_symmetry_equiv_pos_as_xyz
  x,y,z
  -y,x-y,z+2/3
  -x+y,-x,z+1/3
_cell_length_a                    10.6884
_cell_length_b                    10.6884
_cell_length_c                    7.1721
_cell_angle_alpha                 90.0000
_cell_angle_beta                  90.0000
_cell_angle_gamma                 120.0000
loop_
_atom_site_label
_atom_site_type_symbol
_atom_site_fract_x
_atom_site_fract_y
_atom_site_fract_z
_atom_site_U_iso_or_equiv
_atom_site_adp_type
_atom_site_occupancy
C1     C     0.35473   0.25266   1.10732   0.00000  Uiso   1.00
S2     S     0.19160   0.11913   1.20347   0.00000  Uiso   1.00
C3     C     0.19818  -0.03241   1.11799   0.00000  Uiso   1.00
C4     C     0.23102  -0.04598   0.92604   0.00000  Uiso   1.00
S5     S     0.26861   0.10294   0.77807   0.00000  Uiso   1.00
C6     C     0.38730   0.24703   0.92430   0.00000  Uiso   1.00
C7     C     0.22913  -0.17436   0.88459   0.00000  Uiso   1.00
S8     S     0.19158  -0.26574   1.09957   0.00000  Uiso   1.00
N9     N     0.17374  -0.14531   1.22475   0.00000  Uiso   1.00
C10    C     0.24870  -0.20664   0.69456   0.00000  Uiso   1.00
N11    N     0.25369  -0.24631   0.54584   0.00000  Uiso   1.00
C12    C     0.52208   0.35852   0.85156   0.00000  Uiso   1.00
N13    N     0.63118   0.44981   0.79365   0.00000  Uiso   1.00
C14    C     0.45488   0.36642   1.22567   0.00000  Uiso   1.00
N15    N     0.53575   0.45915   1.32175   0.00000  Uiso   1.00
loop_
_geom_bond_atom_site_label_1
_geom_bond_atom_site_label_2
_geom_bond_distance
_geom_bond_site_symmetry_2
_ccdc_geom_bond_type
C1     S2      1.750   .     S
C1     C6      1.367   .     D
C1     C14     1.429   .     S
S2     C3      1.766   .     S
C3     C4      1.446   .     S
C3     N9      1.340   .     D
C4     S5      1.784   .     S
C4     C7      1.394   .     D
S5     C6      1.768   .     S
C6     C12     1.432   .     S
C7     S8      1.761   .     S
C7     C10     1.447   .     S
S8     N9      1.657   .     S
C10    N11     1.159   .     T
C12    N13     1.160   .     T
C14    N15     1.161   .     T
data_XXII_22\R-3\-\1
_audit_creation_date              2015-08-24
_audit_creation_method            'Materials Studio'
_symmetry_space_group_name_H-M    'R-3'
_symmetry_Int_Tables_number       148
_symmetry_cell_setting            trigonal
loop_
_symmetry_equiv_pos_as_xyz
  x,y,z
  -y,x-y,z
  -x+y,-x,z
  -x,-y,-z
  y,-x+y,-z
  x-y,x,-z
  x+2/3,y+1/3,z+1/3
  -y+2/3,x-y+1/3,z+1/3
  -x+y+2/3,-x+1/3,z+1/3
  -x+2/3,-y+1/3,-z+1/3
  y+2/3,-x+y+1/3,-z+1/3
  x-y+2/3,x+1/3,-z+1/3
  x+1/3,y+2/3,z+2/3
  -y+1/3,x-y+2/3,z+2/3
  -x+y+1/3,-x+2/3,z+2/3
  -x+1/3,-y+2/3,-z+2/3
  y+1/3,-x+y+2/3,-z+2/3
  x-y+1/3,x+2/3,-z+2/3
_cell_length_a                    26.6838
_cell_length_b                    26.6838
_cell_length_c                    6.9909
_cell_angle_alpha                 90.0000
_cell_angle_beta                  90.0000
_cell_angle_gamma                 120.0000
loop_
_atom_site_label
_atom_site_type_symbol
_atom_site_fract_x
_atom_site_fract_y
_atom_site_fract_z
_atom_site_U_iso_or_equiv
_atom_site_adp_type
_atom_site_occupancy
C1     C     0.72225   0.12084   0.24837   0.00000  Uiso   1.00
S2     S     0.79056   0.17243   0.33372   0.00000  Uiso   1.00
C3     C     0.79297   0.23505   0.23970   0.00000  Uiso   1.00
C4     C     0.77604   0.23825   0.04571   0.00000  Uiso   1.00
S5     S     0.75356   0.17539  -0.09870   0.00000  Uiso   1.00
C6     C     0.70661   0.12167   0.06278   0.00000  Uiso   1.00
C7     C     0.77908   0.29045  -0.00199   0.00000  Uiso   1.00
S8     S     0.80058   0.33072   0.21227   0.00000  Uiso   1.00
N9     N     0.80761   0.28281   0.34334   0.00000  Uiso   1.00
C10    C     0.76499   0.29933  -0.19449   0.00000  Uiso   1.00
N11    N     0.75502   0.31013  -0.34548   0.00000  Uiso   1.00
C12    C     0.64954   0.08042   0.00031   0.00000  Uiso   1.00
N13    N     0.60314   0.04722  -0.05014   0.00000  Uiso   1.00
C14    C     0.68125   0.07950   0.37931   0.00000  Uiso   1.00
N15    N     0.64750   0.04633   0.48532   0.00000  Uiso   1.00
loop_
_geom_bond_atom_site_label_1
_geom_bond_atom_site_label_2
_geom_bond_distance
_geom_bond_site_symmetry_2
_ccdc_geom_bond_type
C1     S2      1.750   .     S
C1     C6      1.366   .     D
C1     C14     1.430   .     S
S2     C3      1.767   .     S
C3     C4      1.445   .     S
C3     N9      1.343   .     D
C4     S5      1.785   .     S
C4     C7      1.395   .     D
S5     C6      1.762   .     S
C6     C12     1.430   .     S
C7     S8      1.764   .     S
C7     C10     1.448   .     S
S8     N9      1.658   .     S
C10    N11     1.160   .     T
C12    N13     1.160   .     T
C14    N15     1.160   .     T
data_XXII_23\P4-NNC\-\1
_audit_creation_date              2015-08-24
_audit_creation_method            'Materials Studio'
_symmetry_space_group_name_H-M    'P4/NNC'
_symmetry_Int_Tables_number       126
_symmetry_cell_setting            tetragonal
loop_
_symmetry_equiv_pos_as_xyz
  x,y,z
  -x,-y,z
  -y,x,z
  y,-x,z
  -x,y,-z
  x,-y,-z
  y,x,-z
  -y,-x,-z
  -x+1/2,-y+1/2,-z+1/2
  x+1/2,y+1/2,-z+1/2
  y+1/2,-x+1/2,-z+1/2
  -y+1/2,x+1/2,-z+1/2
  x+1/2,-y+1/2,z+1/2
  -x+1/2,y+1/2,z+1/2
  -y+1/2,-x+1/2,z+1/2
  y+1/2,x+1/2,z+1/2
_cell_length_a                    15.1014
_cell_length_b                    15.1014
_cell_length_c                    18.5057
_cell_angle_alpha                 90.0000
_cell_angle_beta                  90.0000
_cell_angle_gamma                 90.0000
loop_
_atom_site_label
_atom_site_type_symbol
_atom_site_fract_x
_atom_site_fract_y
_atom_site_fract_z
_atom_site_U_iso_or_equiv
_atom_site_adp_type
_atom_site_occupancy
C1     C     0.77453   1.02987   0.84371   0.00000  Uiso   1.00
S2     S     0.82917   0.96653   0.90946   0.00000  Uiso   1.00
C3     C     0.75877   0.87265   0.90925   0.00000  Uiso   1.00
C4     C     0.66347   0.88044   0.91051   0.00000  Uiso   1.00
S5     S     0.61972   0.98996   0.91264   0.00000  Uiso   1.00
C6     C     0.68498   1.04144   0.84611   0.00000  Uiso   1.00
C7     C     0.61707   0.80054   0.90918   0.00000  Uiso   1.00
S8     S     0.70173   0.72002   0.90401   0.00000  Uiso   1.00
N9     N     0.78781   0.78869   0.90485   0.00000  Uiso   1.00
C10    C     0.52127   0.80389   0.91265   0.00000  Uiso   1.00
N11    N     0.44487   0.80698   0.91855   0.00000  Uiso   1.00
C12    C     0.64289   1.09377   0.79164   0.00000  Uiso   1.00
N13    N     0.60942   1.13645   0.74721   0.00000  Uiso   1.00
C14    C     0.82412   1.06963   0.78631   0.00000  Uiso   1.00
N15    N     0.86372   1.10299   0.73998   0.00000  Uiso   1.00
loop_
_geom_bond_atom_site_label_1
_geom_bond_atom_site_label_2
_geom_bond_distance
_geom_bond_site_symmetry_2
_ccdc_geom_bond_type
C1     S2      1.754   .     S
C1     C6      1.364   .     D
C1     C14     1.432   .     S
S2     C3      1.772   .     S
C3     C4      1.444   .     S
C3     N9      1.344   .     D
C4     S5      1.781   .     S
C4     C7      1.395   .     D
S5     C6      1.758   .     S
C6     C12     1.430   .     S
C7     S8      1.767   .     S
C7     C10     1.449   .     S
S8     N9      1.663   .     S
C10    N11     1.160   .     T
C12    N13     1.161   .     T
C14    N15     1.160   .     T
data_XXII_24\R-3\-\1
_audit_creation_date              2015-08-24
_audit_creation_method            'Materials Studio'
_symmetry_space_group_name_H-M    'R-3'
_symmetry_Int_Tables_number       148
_symmetry_cell_setting            trigonal
loop_
_symmetry_equiv_pos_as_xyz
  x,y,z
  -y,x-y,z
  -x+y,-x,z
  -x,-y,-z
  y,-x+y,-z
  x-y,x,-z
  x+2/3,y+1/3,z+1/3
  -y+2/3,x-y+1/3,z+1/3
  -x+y+2/3,-x+1/3,z+1/3
  -x+2/3,-y+1/3,-z+1/3
  y+2/3,-x+y+1/3,-z+1/3
  x-y+2/3,x+1/3,-z+1/3
  x+1/3,y+2/3,z+2/3
  -y+1/3,x-y+2/3,z+2/3
  -x+y+1/3,-x+2/3,z+2/3
  -x+1/3,-y+2/3,-z+2/3
  y+1/3,-x+y+2/3,-z+2/3
  x-y+1/3,x+2/3,-z+2/3
_cell_length_a                    26.8261
_cell_length_b                    26.8261
_cell_length_c                    7.1117
_cell_angle_alpha                 90.0000
_cell_angle_beta                  90.0000
_cell_angle_gamma                 120.0000
loop_
_atom_site_label
_atom_site_type_symbol
_atom_site_fract_x
_atom_site_fract_y
_atom_site_fract_z
_atom_site_U_iso_or_equiv
_atom_site_adp_type
_atom_site_occupancy
C1     C     0.71644   0.60530  -0.01807   0.00000  Uiso   1.00
S2     S     0.77344   0.62028  -0.17125   0.00000  Uiso   1.00
C3     C     0.78427   0.56308  -0.10285   0.00000  Uiso   1.00
C4     C     0.78556   0.54836   0.09217   0.00000  Uiso   1.00
S5     S     0.78051   0.59497   0.26066   0.00000  Uiso   1.00
C6     C     0.72045   0.59654   0.16906   0.00000  Uiso   1.00
C7     C     0.78886   0.49861   0.12046   0.00000  Uiso   1.00
S8     S     0.78903   0.47367  -0.10888   0.00000  Uiso   1.00
N9     N     0.78500   0.52521  -0.22461   0.00000  Uiso   1.00
C10    C     0.78836   0.47810   0.30939   0.00000  Uiso   1.00
N11    N     0.78988   0.45987   0.45587   0.00000  Uiso   1.00
C12    C     0.67361   0.58431   0.29196   0.00000  Uiso   1.00
N13    N     0.63549   0.57403   0.39207   0.00000  Uiso   1.00
C14    C     0.66401   0.59890  -0.09221   0.00000  Uiso   1.00
N15    N     0.62118   0.59309  -0.15188   0.00000  Uiso   1.00
loop_
_geom_bond_atom_site_label_1
_geom_bond_atom_site_label_2
_geom_bond_distance
_geom_bond_site_symmetry_2
_ccdc_geom_bond_type
C1     S2      1.753   .     S
C1     C6      1.365   .     D
C1     C14     1.430   .     S
S2     C3      1.767   .     S
C3     C4      1.447   .     S
C3     N9      1.342   .     D
C4     S5      1.785   .     S
C4     C7      1.395   .     D
S5     C6      1.758   .     S
C6     C12     1.428   .     S
C7     S8      1.764   .     S
C7     C10     1.449   .     S
S8     N9      1.659   .     S
C10    N11     1.160   .     T
C12    N13     1.160   .     T
C14    N15     1.160   .     T
data_XXII_25\R-3\-\1
_audit_creation_date              2015-08-24
_audit_creation_method            'Materials Studio'
_symmetry_space_group_name_H-M    'R-3'
_symmetry_Int_Tables_number       148
_symmetry_cell_setting            trigonal
loop_
_symmetry_equiv_pos_as_xyz
  x,y,z
  -y,x-y,z
  -x+y,-x,z
  -x,-y,-z
  y,-x+y,-z
  x-y,x,-z
  x+2/3,y+1/3,z+1/3
  -y+2/3,x-y+1/3,z+1/3
  -x+y+2/3,-x+1/3,z+1/3
  -x+2/3,-y+1/3,-z+1/3
  y+2/3,-x+y+1/3,-z+1/3
  x-y+2/3,x+1/3,-z+1/3
  x+1/3,y+2/3,z+2/3
  -y+1/3,x-y+2/3,z+2/3
  -x+y+1/3,-x+2/3,z+2/3
  -x+1/3,-y+2/3,-z+2/3
  y+1/3,-x+y+2/3,-z+2/3
  x-y+1/3,x+2/3,-z+2/3
_cell_length_a                    26.4522
_cell_length_b                    26.4522
_cell_length_c                    7.3964
_cell_angle_alpha                 90.0000
_cell_angle_beta                  90.0000
_cell_angle_gamma                 120.0000
loop_
_atom_site_label
_atom_site_type_symbol
_atom_site_fract_x
_atom_site_fract_y
_atom_site_fract_z
_atom_site_U_iso_or_equiv
_atom_site_adp_type
_atom_site_occupancy
C1     C     0.36568   0.53379   0.33584   0.00000  Uiso   1.00
S2     S     0.35000   0.54936   0.11873   0.00000  Uiso   1.00
C3     C     0.34145   0.48617   0.00792   0.00000  Uiso   1.00
C4     C     0.38250   0.46593   0.03544   0.00000  Uiso   1.00
S5     S     0.44459   0.51172   0.17018   0.00000  Uiso   1.00
C6     C     0.40782   0.51886   0.35774   0.00000  Uiso   1.00
C7     C     0.36680   0.41207  -0.04225   0.00000  Uiso   1.00
S8     S     0.29984   0.39174  -0.15175   0.00000  Uiso   1.00
N9     N     0.29361   0.44814  -0.08428   0.00000  Uiso   1.00
C10    C     0.40238   0.38594  -0.00351   0.00000  Uiso   1.00
N11    N     0.42687   0.36094   0.02952   0.00000  Uiso   1.00
C12    C     0.42012   0.50401   0.53137   0.00000  Uiso   1.00
N13    N     0.43033   0.49139   0.67134   0.00000  Uiso   1.00
C14    C     0.33086   0.53196   0.48681   0.00000  Uiso   1.00
N15    N     0.30214   0.52970   0.60863   0.00000  Uiso   1.00
loop_
_geom_bond_atom_site_label_1
_geom_bond_atom_site_label_2
_geom_bond_distance
_geom_bond_site_symmetry_2
_ccdc_geom_bond_type
C1     S2      1.758   .     S
C1     C6      1.366   .     D
C1     C14     1.433   .     S
S2     C3      1.772   .     S
C3     C4      1.445   .     S
C3     N9      1.344   .     D
C4     S5      1.780   .     S
C4     C7      1.393   .     D
S5     C6      1.758   .     S
C6     C12     1.427   .     S
C7     S8      1.769   .     S
C7     C10     1.448   .     S
S8     N9      1.658   .     S
C10    N11     1.160   .     T
C12    N13     1.160   .     T
C14    N15     1.161   .     T
data_XXII_26\P6CC\-\1
_audit_creation_date              2015-08-24
_audit_creation_method            'Materials Studio'
_symmetry_space_group_name_H-M    'P6CC'
_symmetry_Int_Tables_number       184
_symmetry_cell_setting            hexagonal
loop_
_symmetry_equiv_pos_as_xyz
  x,y,z
  -y,x-y,z
  -x+y,-x,z
  -x,-y,z
  y,-x+y,z
  x-y,x,z
  -y,-x,z+1/2
  -x+y,y,z+1/2
  x,x-y,z+1/2
  y,x,z+1/2
  x-y,-y,z+1/2
  -x,-x+y,z+1/2
_cell_length_a                    17.6251
_cell_length_b                    17.6251
_cell_length_c                    11.5595
_cell_angle_alpha                 90.0000
_cell_angle_beta                  90.0000
_cell_angle_gamma                 120.0000
loop_
_atom_site_label
_atom_site_type_symbol
_atom_site_fract_x
_atom_site_fract_y
_atom_site_fract_z
_atom_site_U_iso_or_equiv
_atom_site_adp_type
_atom_site_occupancy
C1     C     0.82683   0.31889   0.03058   0.00000  Uiso   1.00
S2     S     0.85366   0.34657  -0.11535   0.00000  Uiso   1.00
C3     C     0.92747   0.30651  -0.12755   0.00000  Uiso   1.00
C4     C     0.99496   0.32646  -0.04196   0.00000  Uiso   1.00
S5     S     1.00227   0.39907   0.07088   0.00000  Uiso   1.00
C6     C     0.89133   0.34559   0.11177   0.00000  Uiso   1.00
C7     C     1.04304   0.28413  -0.05887   0.00000  Uiso   1.00
S8     S     0.99824   0.22213  -0.18632   0.00000  Uiso   1.00
N9     N     0.92045   0.24749  -0.20668   0.00000  Uiso   1.00
C10    C     1.10947   0.29466   0.02377   0.00000  Uiso   1.00
N11    N     1.16363   0.29719   0.08347   0.00000  Uiso   1.00
C12    C     0.86894   0.32393   0.23065   0.00000  Uiso   1.00
N13    N     0.85115   0.30638   0.32733   0.00000  Uiso   1.00
C14    C     0.73784   0.26302   0.06544   0.00000  Uiso   1.00
N15    N     0.66616   0.21713   0.09512   0.00000  Uiso   1.00
loop_
_geom_bond_atom_site_label_1
_geom_bond_atom_site_label_2
_geom_bond_distance
_geom_bond_site_symmetry_2
_ccdc_geom_bond_type
C1     S2      1.754   .     S
C1     C6      1.364   .     D
C1     C14     1.431   .     S
S2     C3      1.769   .     S
C3     C4      1.449   .     S
C3     N9      1.344   .     D
C4     S5      1.786   .     S
C4     C7      1.395   .     D
S5     C6      1.758   .     S
C6     C12     1.428   .     S
C7     S8      1.768   .     S
C7     C10     1.449   .     S
S8     N9      1.658   .     S
C10    N11     1.161   .     T
C12    N13     1.160   .     T
C14    N15     1.160   .     T
data_XXII_27\R-3\-\1
_audit_creation_date              2015-08-24
_audit_creation_method            'Materials Studio'
_symmetry_space_group_name_H-M    'R-3'
_symmetry_Int_Tables_number       148
_symmetry_cell_setting            trigonal
loop_
_symmetry_equiv_pos_as_xyz
  x,y,z
  -y,x-y,z
  -x+y,-x,z
  -x,-y,-z
  y,-x+y,-z
  x-y,x,-z
  x+2/3,y+1/3,z+1/3
  -y+2/3,x-y+1/3,z+1/3
  -x+y+2/3,-x+1/3,z+1/3
  -x+2/3,-y+1/3,-z+1/3
  y+2/3,-x+y+1/3,-z+1/3
  x-y+2/3,x+1/3,-z+1/3
  x+1/3,y+2/3,z+2/3
  -y+1/3,x-y+2/3,z+2/3
  -x+y+1/3,-x+2/3,z+2/3
  -x+1/3,-y+2/3,-z+2/3
  y+1/3,-x+y+2/3,-z+2/3
  x-y+1/3,x+2/3,-z+2/3
_cell_length_a                    24.4583
_cell_length_b                    24.4583
_cell_length_c                    8.8808
_cell_angle_alpha                 90.0000
_cell_angle_beta                  90.0000
_cell_angle_gamma                 120.0000
loop_
_atom_site_label
_atom_site_type_symbol
_atom_site_fract_x
_atom_site_fract_y
_atom_site_fract_z
_atom_site_U_iso_or_equiv
_atom_site_adp_type
_atom_site_occupancy
C1     C     0.27532   0.20553   0.57844   0.00000  Uiso   1.00
S2     S     0.30875   0.18015   0.44063   0.00000  Uiso   1.00
C3     C     0.27629   0.19729   0.28120   0.00000  Uiso   1.00
C4     C     0.21002   0.17839   0.27362   0.00000  Uiso   1.00
S5     S     0.16324   0.13595   0.43276   0.00000  Uiso   1.00
C6     C     0.21218   0.18520   0.57773   0.00000  Uiso   1.00
C7     C     0.19195   0.19808   0.14499   0.00000  Uiso   1.00
S8     S     0.26319   0.24107   0.04344   0.00000  Uiso   1.00
N9     N     0.31051   0.23471   0.16694   0.00000  Uiso   1.00
C10    C     0.12804   0.18704   0.13696   0.00000  Uiso   1.00
N11    N     0.07853   0.18253   0.13583   0.00000  Uiso   1.00
C12    C     0.18540   0.20632   0.69084   0.00000  Uiso   1.00
N13    N     0.16332   0.22290   0.78308   0.00000  Uiso   1.00
C14    C     0.31699   0.25130   0.68444   0.00000  Uiso   1.00
N15    N     0.35191   0.28880   0.76867   0.00000  Uiso   1.00
loop_
_geom_bond_atom_site_label_1
_geom_bond_atom_site_label_2
_geom_bond_distance
_geom_bond_site_symmetry_2
_ccdc_geom_bond_type
C1     S2      1.749   .     S
C1     C6      1.365   .     D
C1     C14     1.427   .     S
S2     C3      1.773   .     S
C3     C4      1.448   .     S
C3     N9      1.342   .     D
C4     S5      1.788   .     S
C4     C7      1.395   .     D
S5     C6      1.761   .     S
C6     C12     1.429   .     S
C7     S8      1.767   .     S
C7     C10     1.449   .     S
S8     N9      1.657   .     S
C10    N11     1.160   .     T
C12    N13     1.160   .     T
C14    N15     1.160   .     T
data_XXII_28\R-3\-\1
_audit_creation_date              2015-08-24
_audit_creation_method            'Materials Studio'
_symmetry_space_group_name_H-M    'R-3'
_symmetry_Int_Tables_number       148
_symmetry_cell_setting            trigonal
loop_
_symmetry_equiv_pos_as_xyz
  x,y,z
  -y,x-y,z
  -x+y,-x,z
  -x,-y,-z
  y,-x+y,-z
  x-y,x,-z
  x+2/3,y+1/3,z+1/3
  -y+2/3,x-y+1/3,z+1/3
  -x+y+2/3,-x+1/3,z+1/3
  -x+2/3,-y+1/3,-z+1/3
  y+2/3,-x+y+1/3,-z+1/3
  x-y+2/3,x+1/3,-z+1/3
  x+1/3,y+2/3,z+2/3
  -y+1/3,x-y+2/3,z+2/3
  -x+y+1/3,-x+2/3,z+2/3
  -x+1/3,-y+2/3,-z+2/3
  y+1/3,-x+y+2/3,-z+2/3
  x-y+1/3,x+2/3,-z+2/3
_cell_length_a                    29.3740
_cell_length_b                    29.3740
_cell_length_c                    6.1843
_cell_angle_alpha                 90.0000
_cell_angle_beta                  90.0000
_cell_angle_gamma                 120.0000
loop_
_atom_site_label
_atom_site_type_symbol
_atom_site_fract_x
_atom_site_fract_y
_atom_site_fract_z
_atom_site_U_iso_or_equiv
_atom_site_adp_type
_atom_site_occupancy
C1     C     0.12483   0.77276   0.16634   0.00000  Uiso   1.00
S2     S     0.19068   0.79301   0.11392   0.00000  Uiso   1.00
C3     C     0.19122   0.73627   0.20516   0.00000  Uiso   1.00
C4     C     0.16802   0.71081   0.40858   0.00000  Uiso   1.00
S5     S     0.13833   0.74031   0.56420   0.00000  Uiso   1.00
C6     C     0.10289   0.75185   0.36197   0.00000  Uiso   1.00
C7     C     0.17345   0.66733   0.45707   0.00000  Uiso   1.00
S8     S     0.20873   0.66298   0.23390   0.00000  Uiso   1.00
N9     N     0.21265   0.71268   0.09179   0.00000  Uiso   1.00
C10    C     0.15336   0.63901   0.65907   0.00000  Uiso   1.00
N11    N     0.13784   0.61378   0.81493   0.00000  Uiso   1.00
C12    C     0.04924   0.73760   0.39585   0.00000  Uiso   1.00
N13    N     0.00582   0.72676   0.42030   0.00000  Uiso   1.00
C14    C     0.09300   0.77556  -0.00251   0.00000  Uiso   1.00
N15    N     0.06699   0.77735  -0.13965   0.00000  Uiso   1.00
loop_
_geom_bond_atom_site_label_1
_geom_bond_atom_site_label_2
_geom_bond_distance
_geom_bond_site_symmetry_2
_ccdc_geom_bond_type
C1     S2      1.746   .     S
C1     C6      1.364   .     D
C1     C14     1.431   .     S
S2     C3      1.767   .     S
C3     C4      1.448   .     S
C3     N9      1.343   .     D
C4     S5      1.787   .     S
C4     C7      1.396   .     D
S5     C6      1.765   .     S
C6     C12     1.429   .     S
C7     S8      1.769   .     S
C7     C10     1.453   .     S
S8     N9      1.658   .     S
C10    N11     1.161   .     T
C12    N13     1.160   .     T
C14    N15     1.160   .     T
data_XXII_29\R-3\-\1
_audit_creation_date              2015-08-24
_audit_creation_method            'Materials Studio'
_symmetry_space_group_name_H-M    'R-3'
_symmetry_Int_Tables_number       148
_symmetry_cell_setting            trigonal
loop_
_symmetry_equiv_pos_as_xyz
  x,y,z
  -y,x-y,z
  -x+y,-x,z
  -x,-y,-z
  y,-x+y,-z
  x-y,x,-z
  x+2/3,y+1/3,z+1/3
  -y+2/3,x-y+1/3,z+1/3
  -x+y+2/3,-x+1/3,z+1/3
  -x+2/3,-y+1/3,-z+1/3
  y+2/3,-x+y+1/3,-z+1/3
  x-y+2/3,x+1/3,-z+1/3
  x+1/3,y+2/3,z+2/3
  -y+1/3,x-y+2/3,z+2/3
  -x+y+1/3,-x+2/3,z+2/3
  -x+1/3,-y+2/3,-z+2/3
  y+1/3,-x+y+2/3,-z+2/3
  x-y+1/3,x+2/3,-z+2/3
_cell_length_a                    28.8060
_cell_length_b                    28.8060
_cell_length_c                    6.5734
_cell_angle_alpha                 90.0000
_cell_angle_beta                  90.0000
_cell_angle_gamma                 120.0000
loop_
_atom_site_label
_atom_site_type_symbol
_atom_site_fract_x
_atom_site_fract_y
_atom_site_fract_z
_atom_site_U_iso_or_equiv
_atom_site_adp_type
_atom_site_occupancy
C1     C     0.72114   0.11275   0.54780   0.00000  Uiso   1.00
S2     S     0.76541   0.14007   0.75331   0.00000  Uiso   1.00
C3     C     0.77146   0.20431   0.74151   0.00000  Uiso   1.00
C4     C     0.78277   0.23315   0.55082   0.00000  Uiso   1.00
S5     S     0.79245   0.20079   0.33616   0.00000  Uiso   1.00
C6     C     0.73359   0.13821   0.36398   0.00000  Uiso   1.00
C7     C     0.78173   0.28099   0.55865   0.00000  Uiso   1.00
S8     S     0.76571   0.28505   0.81523   0.00000  Uiso   1.00
N9     N     0.75905   0.22724   0.89412   0.00000  Uiso   1.00
C10    C     0.79086   0.31133   0.37255   0.00000  Uiso   1.00
N11    N     0.80062   0.33757   0.22756   0.00000  Uiso   1.00
C12    C     0.69605   0.11618   0.19960   0.00000  Uiso   1.00
N13    N     0.66517   0.09839   0.06776   0.00000  Uiso   1.00
C14    C     0.66969   0.06632   0.57706   0.00000  Uiso   1.00
N15    N     0.62755   0.02905   0.59966   0.00000  Uiso   1.00
loop_
_geom_bond_atom_site_label_1
_geom_bond_atom_site_label_2
_geom_bond_distance
_geom_bond_site_symmetry_2
_ccdc_geom_bond_type
C1     S2      1.751   .     S
C1     C6      1.365   .     D
C1     C14     1.428   .     S
S2     C3      1.772   .     S
C3     C4      1.448   .     S
C3     N9      1.344   .     D
C4     S5      1.788   .     S
C4     C7      1.394   .     D
S5     C6      1.761   .     S
C6     C12     1.433   .     S
C7     S8      1.768   .     S
C7     C10     1.449   .     S
S8     N9      1.661   .     S
C10    N11     1.160   .     T
C12    N13     1.162   .     T
C14    N15     1.160   .     T
data_XXII_30\P31\-\1
_audit_creation_date              2015-08-24
_audit_creation_method            'Materials Studio'
_symmetry_space_group_name_H-M    'P31'
_symmetry_Int_Tables_number       144
_symmetry_cell_setting            trigonal
loop_
_symmetry_equiv_pos_as_xyz
  x,y,z
  -y,x-y,z+1/3
  -x+y,-x,z+2/3
_cell_length_a                    10.6370
_cell_length_b                    10.6370
_cell_length_c                    7.2671
_cell_angle_alpha                 90.0000
_cell_angle_beta                  90.0000
_cell_angle_gamma                 120.0000
loop_
_atom_site_label
_atom_site_type_symbol
_atom_site_fract_x
_atom_site_fract_y
_atom_site_fract_z
_atom_site_U_iso_or_equiv
_atom_site_adp_type
_atom_site_occupancy
C1     C     0.52161   0.00392   0.13297   0.00000  Uiso   1.00
S2     S     0.46145  -0.04379  -0.09494   0.00000  Uiso   1.00
C3     C     0.61550  -0.04334  -0.18670   0.00000  Uiso   1.00
C4     C     0.76119   0.07173  -0.14616   0.00000  Uiso   1.00
S5     S     0.77517   0.21815  -0.01182   0.00000  Uiso   1.00
C6     C     0.65620   0.11920   0.16803   0.00000  Uiso   1.00
C7     C     0.87129   0.05089  -0.21626   0.00000  Uiso   1.00
S8     S     0.77803  -0.11651  -0.33391   0.00000  Uiso   1.00
N9     N     0.61143  -0.15287  -0.28319   0.00000  Uiso   1.00
C10    C     1.02034   0.14839  -0.16233   0.00000  Uiso   1.00
N11    N     1.14128   0.21055  -0.11806   0.00000  Uiso   1.00
C12    C     0.70624   0.16017   0.35257   0.00000  Uiso   1.00
N13    N     0.74825   0.19530   0.50175   0.00000  Uiso   1.00
C14    C     0.43004  -0.07776   0.28326   0.00000  Uiso   1.00
N15    N     0.35600  -0.14198   0.40615   0.00000  Uiso   1.00
loop_
_geom_bond_atom_site_label_1
_geom_bond_atom_site_label_2
_geom_bond_distance
_geom_bond_site_symmetry_2
_ccdc_geom_bond_type
C1     S2      1.756   .     S
C1     C6      1.365   .     D
C1     C14     1.432   .     S
S2     C3      1.767   .     S
C3     C4      1.446   .     S
C3     N9      1.342   .     D
C4     S5      1.780   .     S
C4     C7      1.393   .     D
S5     C6      1.757   .     S
C6     C12     1.428   .     S
C7     S8      1.766   .     S
C7     C10     1.449   .     S
S8     N9      1.655   .     S
C10    N11     1.160   .     T
C12    N13     1.161   .     T
C14    N15     1.160   .     T
data_XXII_31\P31C\-\1
_audit_creation_date              2015-08-24
_audit_creation_method            'Materials Studio'
_symmetry_space_group_name_H-M    'P31C'
_symmetry_Int_Tables_number       159
_symmetry_cell_setting            trigonal
loop_
_symmetry_equiv_pos_as_xyz
  x,y,z
  -y,x-y,z
  -x+y,-x,z
  y,x,z+1/2
  x-y,-y,z+1/2
  -x,-x+y,z+1/2
_cell_length_a                    17.4042
_cell_length_b                    17.4042
_cell_length_c                    6.0222
_cell_angle_alpha                 90.0000
_cell_angle_beta                  90.0000
_cell_angle_gamma                 120.0000
loop_
_atom_site_label
_atom_site_type_symbol
_atom_site_fract_x
_atom_site_fract_y
_atom_site_fract_z
_atom_site_U_iso_or_equiv
_atom_site_adp_type
_atom_site_occupancy
C1     C     0.10838   0.74493   0.20678   0.00000  Uiso   1.00
S2     S     0.16221   0.86042   0.18818   0.00000  Uiso   1.00
C3     C     0.23177   0.87397  -0.04080   0.00000  Uiso   1.00
C4     C     0.28356   0.82999  -0.05386   0.00000  Uiso   1.00
S5     S     0.27098   0.75791   0.17281   0.00000  Uiso   1.00
C6     C     0.15464   0.70073   0.20301   0.00000  Uiso   1.00
C7     C     0.33711   0.85103  -0.24237   0.00000  Uiso   1.00
S8     S     0.31480   0.92473  -0.39217   0.00000  Uiso   1.00
N9     N     0.24070   0.92438  -0.21872   0.00000  Uiso   1.00
C10    C     0.39682   0.81633  -0.27123   0.00000  Uiso   1.00
N11    N     0.44908   0.79473  -0.30260   0.00000  Uiso   1.00
C12    C     0.10569   0.60579   0.21217   0.00000  Uiso   1.00
N13    N     0.06486   0.52885   0.21948   0.00000  Uiso   1.00
C14    C     0.01366   0.69579   0.21307   0.00000  Uiso   1.00
N15    N    -0.06327   0.65511   0.21733   0.00000  Uiso   1.00
loop_
_geom_bond_atom_site_label_1
_geom_bond_atom_site_label_2
_geom_bond_distance
_geom_bond_site_symmetry_2
_ccdc_geom_bond_type
C1     S2      1.746   .     S
C1     C6      1.364   .     D
C1     C14     1.428   .     S
S2     C3      1.771   .     S
C3     C4      1.447   .     S
C3     N9      1.344   .     D
C4     S5      1.792   .     S
C4     C7      1.397   .     D
S5     C6      1.763   .     S
C6     C12     1.432   .     S
C7     S8      1.763   .     S
C7     C10     1.450   .     S
S8     N9      1.657   .     S
C10    N11     1.160   .     T
C12    N13     1.161   .     T
C14    N15     1.161   .     T
data_XXII_32\P3221\-\1
_audit_creation_date              2015-08-24
_audit_creation_method            'Materials Studio'
_symmetry_space_group_name_H-M    'P3221'
_symmetry_Int_Tables_number       154
_symmetry_cell_setting            trigonal
loop_
_symmetry_equiv_pos_as_xyz
  x,y,z
  -y,x-y,z+2/3
  -x+y,-x,z+1/3
  y,x,-z
  x-y,-y,-z+1/3
  -x,-x+y,-z+2/3
_cell_length_a                    7.5577
_cell_length_b                    7.5577
_cell_length_c                    28.7272
_cell_angle_alpha                 90.0000
_cell_angle_beta                  90.0000
_cell_angle_gamma                 120.0000
loop_
_atom_site_label
_atom_site_type_symbol
_atom_site_fract_x
_atom_site_fract_y
_atom_site_fract_z
_atom_site_U_iso_or_equiv
_atom_site_adp_type
_atom_site_occupancy
C1     C     0.64947   1.12709   0.29399   0.00000  Uiso   1.00
S2     S     0.73842   0.98319   0.32298   0.00000  Uiso   1.00
C3     C     0.81792   0.89498   0.27443   0.00000  Uiso   1.00
C4     C     0.69296   0.81384   0.23327   0.00000  Uiso   1.00
S5     S     0.45497   0.80878   0.23284   0.00000  Uiso   1.00
C6     C     0.52830   1.05266   0.25549   0.00000  Uiso   1.00
C7     C     0.77631   0.75100   0.19797   0.00000  Uiso   1.00
S8     S     1.01111   0.79730   0.22149   0.00000  Uiso   1.00
N9     N     1.00237   0.91054   0.27015   0.00000  Uiso   1.00
C10    C     0.67001   0.68920   0.15379   0.00000  Uiso   1.00
N11    N     0.59047   0.65545   0.11775   0.00000  Uiso   1.00
C12    C     0.46819   1.18036   0.23153   0.00000  Uiso   1.00
N13    N     0.42005   1.28436   0.21211   0.00000  Uiso   1.00
C14    C     0.70895   1.32823   0.31015   0.00000  Uiso   1.00
N15    N     0.75341   1.49062   0.32312   0.00000  Uiso   1.00
loop_
_geom_bond_atom_site_label_1
_geom_bond_atom_site_label_2
_geom_bond_distance
_geom_bond_site_symmetry_2
_ccdc_geom_bond_type
C1     S2      1.749   .     S
C1     C6      1.365   .     D
C1     C14     1.430   .     S
S2     C3      1.775   .     S
C3     C4      1.445   .     S
C3     N9      1.345   .     D
C4     S5      1.780   .     S
C4     C7      1.396   .     D
S5     C6      1.763   .     S
C6     C12     1.432   .     S
C7     S8      1.763   .     S
C7     C10     1.449   .     S
S8     N9      1.658   .     S
C10    N11     1.160   .     T
C12    N13     1.161   .     T
C14    N15     1.160   .     T
data_XXII_33\R3C\-\1
_audit_creation_date              2015-08-24
_audit_creation_method            'Materials Studio'
_symmetry_space_group_name_H-M    'R3C'
_symmetry_Int_Tables_number       161
_symmetry_cell_setting            trigonal
loop_
_symmetry_equiv_pos_as_xyz
  x,y,z
  -y,x-y,z
  -x+y,-x,z
  -y,-x,z+1/2
  -x+y,y,z+1/2
  x,x-y,z+1/2
  x+2/3,y+1/3,z+1/3
  -y+2/3,x-y+1/3,z+1/3
  -x+y+2/3,-x+1/3,z+1/3
  -y+2/3,-x+1/3,z+5/6
  -x+y+2/3,y+1/3,z+5/6
  x+2/3,x-y+1/3,z+5/6
  x+1/3,y+2/3,z+2/3
  -y+1/3,x-y+2/3,z+2/3
  -x+y+1/3,-x+2/3,z+2/3
  -y+1/3,-x+2/3,z+1/6
  -x+y+1/3,y+2/3,z+1/6
  x+1/3,x-y+2/3,z+1/6
_cell_length_a                    23.7712
_cell_length_b                    23.7712
_cell_length_c                    8.7111
_cell_angle_alpha                 90.0000
_cell_angle_beta                  90.0000
_cell_angle_gamma                 120.0000
loop_
_atom_site_label
_atom_site_type_symbol
_atom_site_fract_x
_atom_site_fract_y
_atom_site_fract_z
_atom_site_U_iso_or_equiv
_atom_site_adp_type
_atom_site_occupancy
C1     C     0.66073   0.17684  -0.09609   0.00000  Uiso   1.00
S2     S     0.66396   0.12136  -0.22428   0.00000  Uiso   1.00
C3     C     0.70222   0.09014  -0.10308   0.00000  Uiso   1.00
C4     C     0.75824   0.13217  -0.01086   0.00000  Uiso   1.00
S5     S     0.78718   0.21686  -0.02635   0.00000  Uiso   1.00
C6     C     0.71347   0.21673  -0.00865   0.00000  Uiso   1.00
C7     C     0.78432   0.10114   0.07516   0.00000  Uiso   1.00
S8     S     0.73588   0.01856   0.02272   0.00000  Uiso   1.00
N9     N     0.68215   0.02676  -0.08297   0.00000  Uiso   1.00
C10    C     0.84095   0.14137   0.16845   0.00000  Uiso   1.00
N11    N     0.88720   0.17280   0.24114   0.00000  Uiso   1.00
C12    C     0.70946   0.25688   0.10727   0.00000  Uiso   1.00
N13    N     0.70717   0.28924   0.20371   0.00000  Uiso   1.00
C14    C     0.60113   0.17755  -0.08003   0.00000  Uiso   1.00
N15    N     0.55226   0.17708  -0.06732   0.00000  Uiso   1.00
loop_
_geom_bond_atom_site_label_1
_geom_bond_atom_site_label_2
_geom_bond_distance
_geom_bond_site_symmetry_2
_ccdc_geom_bond_type
C1     S2      1.759   .     S
C1     C6      1.365   .     D
C1     C14     1.432   .     S
S2     C3      1.780   .     S
C3     C4      1.444   .     S
C3     N9      1.345   .     D
C4     S5      1.778   .     S
C4     C7      1.396   .     D
S5     C6      1.757   .     S
C6     C12     1.425   .     S
C7     S8      1.769   .     S
C7     C10     1.449   .     S
S8     N9      1.663   .     S
C10    N11     1.160   .     T
C12    N13     1.159   .     T
C14    N15     1.161   .     T
data_XXII_34\R3C\-\1
_audit_creation_date              2015-08-24
_audit_creation_method            'Materials Studio'
_symmetry_space_group_name_H-M    'R3C'
_symmetry_Int_Tables_number       161
_symmetry_cell_setting            trigonal
loop_
_symmetry_equiv_pos_as_xyz
  x,y,z
  -y,x-y,z
  -x+y,-x,z
  -y,-x,z+1/2
  -x+y,y,z+1/2
  x,x-y,z+1/2
  x+2/3,y+1/3,z+1/3
  -y+2/3,x-y+1/3,z+1/3
  -x+y+2/3,-x+1/3,z+1/3
  -y+2/3,-x+1/3,z+5/6
  -x+y+2/3,y+1/3,z+5/6
  x+2/3,x-y+1/3,z+5/6
  x+1/3,y+2/3,z+2/3
  -y+1/3,x-y+2/3,z+2/3
  -x+y+1/3,-x+2/3,z+2/3
  -y+1/3,-x+2/3,z+1/6
  -x+y+1/3,y+2/3,z+1/6
  x+1/3,x-y+2/3,z+1/6
_cell_length_a                    23.7712
_cell_length_b                    23.7712
_cell_length_c                    8.7111
_cell_angle_alpha                 90.0000
_cell_angle_beta                  90.0000
_cell_angle_gamma                 120.0000
loop_
_atom_site_label
_atom_site_type_symbol
_atom_site_fract_x
_atom_site_fract_y
_atom_site_fract_z
_atom_site_U_iso_or_equiv
_atom_site_adp_type
_atom_site_occupancy
C1     C     0.66073   0.17684  -0.09609   0.00000  Uiso   1.00
S2     S     0.66396   0.12136  -0.22428   0.00000  Uiso   1.00
C3     C     0.70222   0.09014  -0.10308   0.00000  Uiso   1.00
C4     C     0.75824   0.13217  -0.01086   0.00000  Uiso   1.00
S5     S     0.78718   0.21686  -0.02635   0.00000  Uiso   1.00
C6     C     0.71347   0.21673  -0.00865   0.00000  Uiso   1.00
C7     C     0.78432   0.10114   0.07516   0.00000  Uiso   1.00
S8     S     0.73588   0.01856   0.02272   0.00000  Uiso   1.00
N9     N     0.68215   0.02676  -0.08297   0.00000  Uiso   1.00
C10    C     0.84095   0.14137   0.16845   0.00000  Uiso   1.00
N11    N     0.88720   0.17280   0.24114   0.00000  Uiso   1.00
C12    C     0.70946   0.25688   0.10727   0.00000  Uiso   1.00
N13    N     0.70717   0.28924   0.20371   0.00000  Uiso   1.00
C14    C     0.60113   0.17755  -0.08003   0.00000  Uiso   1.00
N15    N     0.55226   0.17708  -0.06732   0.00000  Uiso   1.00
loop_
_geom_bond_atom_site_label_1
_geom_bond_atom_site_label_2
_geom_bond_distance
_geom_bond_site_symmetry_2
_ccdc_geom_bond_type
C1     S2      1.759   .     S
C1     C6      1.365   .     D
C1     C14     1.432   .     S
S2     C3      1.780   .     S
C3     C4      1.444   .     S
C3     N9      1.345   .     D
C4     S5      1.778   .     S
C4     C7      1.396   .     D
S5     C6      1.757   .     S
C6     C12     1.425   .     S
C7     S8      1.769   .     S
C7     C10     1.449   .     S
S8     N9      1.663   .     S
C10    N11     1.160   .     T
C12    N13     1.159   .     T
C14    N15     1.161   .     T
data_XXII_35\R-3\-\1
_audit_creation_date              2015-08-24
_audit_creation_method            'Materials Studio'
_symmetry_space_group_name_H-M    'R-3'
_symmetry_Int_Tables_number       148
_symmetry_cell_setting            trigonal
loop_
_symmetry_equiv_pos_as_xyz
  x,y,z
  -y,x-y,z
  -x+y,-x,z
  -x,-y,-z
  y,-x+y,-z
  x-y,x,-z
  x+2/3,y+1/3,z+1/3
  -y+2/3,x-y+1/3,z+1/3
  -x+y+2/3,-x+1/3,z+1/3
  -x+2/3,-y+1/3,-z+1/3
  y+2/3,-x+y+1/3,-z+1/3
  x-y+2/3,x+1/3,-z+1/3
  x+1/3,y+2/3,z+2/3
  -y+1/3,x-y+2/3,z+2/3
  -x+y+1/3,-x+2/3,z+2/3
  -x+1/3,-y+2/3,-z+2/3
  y+1/3,-x+y+2/3,-z+2/3
  x-y+1/3,x+2/3,-z+2/3
_cell_length_a                    27.5488
_cell_length_b                    27.5488
_cell_length_c                    7.1406
_cell_angle_alpha                 90.0000
_cell_angle_beta                  90.0000
_cell_angle_gamma                 120.0000
loop_
_atom_site_label
_atom_site_type_symbol
_atom_site_fract_x
_atom_site_fract_y
_atom_site_fract_z
_atom_site_U_iso_or_equiv
_atom_site_adp_type
_atom_site_occupancy
C1     C     0.04607   0.26907   0.54051   0.00000  Uiso   1.00
S2     S     0.10359   0.25870   0.55590   0.00000  Uiso   1.00
C3     C     0.10946   0.24715   0.31571   0.00000  Uiso   1.00
C4     C     0.06095   0.20919   0.20642   0.00000  Uiso   1.00
S5     S    -0.00423   0.17403   0.32954   0.00000  Uiso   1.00
C6     C    -0.00142   0.23145   0.44852   0.00000  Uiso   1.00
C7     C     0.07155   0.20536   0.01774   0.00000  Uiso   1.00
S8     S     0.14409   0.25382  -0.00532   0.00000  Uiso   1.00
N9     N     0.15720   0.27399   0.21675   0.00000  Uiso   1.00
C10    C     0.02517   0.16738  -0.10045   0.00000  Uiso   1.00
N11    N    -0.01139   0.13790  -0.19853   0.00000  Uiso   1.00
C12    C    -0.04891   0.23943   0.44365   0.00000  Uiso   1.00
N13    N    -0.08767   0.24552   0.44155   0.00000  Uiso   1.00
C14    C     0.05096   0.31899   0.61886   0.00000  Uiso   1.00
N15    N     0.05545   0.35986   0.68168   0.00000  Uiso   1.00
loop_
_geom_bond_atom_site_label_1
_geom_bond_atom_site_label_2
_geom_bond_distance
_geom_bond_site_symmetry_2
_ccdc_geom_bond_type
C1     S2      1.749   .     S
C1     C6      1.364   .     D
C1     C14     1.427   .     S
S2     C3      1.767   .     S
C3     C4      1.446   .     S
C3     N9      1.343   .     D
C4     S5      1.788   .     S
C4     C7      1.394   .     D
S5     C6      1.763   .     S
C6     C12     1.431   .     S
C7     S8      1.771   .     S
C7     C10     1.450   .     S
S8     N9      1.659   .     S
C10    N11     1.160   .     T
C12    N13     1.161   .     T
C14    N15     1.160   .     T
data_XXII_36\P61\-\1
_audit_creation_date              2015-08-24
_audit_creation_method            'Materials Studio'
_symmetry_space_group_name_H-M    'P61'
_symmetry_Int_Tables_number       169
_symmetry_cell_setting            hexagonal
loop_
_symmetry_equiv_pos_as_xyz
  x,y,z
  -y,x-y,z+1/3
  -x+y,-x,z+2/3
  -x,-y,z+1/2
  y,-x+y,z+5/6
  x-y,x,z+1/6
_cell_length_a                    14.3044
_cell_length_b                    14.3044
_cell_length_c                    8.9600
_cell_angle_alpha                 90.0000
_cell_angle_beta                  90.0000
_cell_angle_gamma                 120.0000
loop_
_atom_site_label
_atom_site_type_symbol
_atom_site_fract_x
_atom_site_fract_y
_atom_site_fract_z
_atom_site_U_iso_or_equiv
_atom_site_adp_type
_atom_site_occupancy
C1     C     0.16123   0.81316   0.19956   0.00000  Uiso   1.00
S2     S     0.11756   0.87377   0.06920   0.00000  Uiso   1.00
C3     C     0.16361   0.83998  -0.09432   0.00000  Uiso   1.00
C4     C     0.27115   0.85521  -0.10554   0.00000  Uiso   1.00
S5     S     0.35551   0.91019   0.05509   0.00000  Uiso   1.00
C6     C     0.26440   0.83092   0.19631   0.00000  Uiso   1.00
C7     C     0.29482   0.82456  -0.24171   0.00000  Uiso   1.00
S8     S     0.17271   0.77170  -0.34259   0.00000  Uiso   1.00
N9     N     0.10226   0.79482  -0.21582   0.00000  Uiso   1.00
C10    C     0.40352   0.84537  -0.26715   0.00000  Uiso   1.00
N11    N     0.49091   0.86349  -0.28932   0.00000  Uiso   1.00
C12    C     0.29629   0.77783   0.30312   0.00000  Uiso   1.00
N13    N     0.32134   0.73456   0.39056   0.00000  Uiso   1.00
C14    C     0.08301   0.73804   0.30187   0.00000  Uiso   1.00
N15    N     0.01856   0.67679   0.38365   0.00000  Uiso   1.00
loop_
_geom_bond_atom_site_label_1
_geom_bond_atom_site_label_2
_geom_bond_distance
_geom_bond_site_symmetry_2
_ccdc_geom_bond_type
C1     S2      1.746   .     S
C1     C6      1.367   .     D
C1     C14     1.430   .     S
S2     C3      1.770   .     S
C3     C4      1.445   .     S
C3     N9      1.344   .     D
C4     S5      1.788   .     S
C4     C7      1.394   .     D
S5     C6      1.763   .     S
C6     C12     1.431   .     S
C7     S8      1.766   .     S
C7     C10     1.448   .     S
S8     N9      1.658   .     S
C10    N11     1.160   .     T
C12    N13     1.161   .     T
C14    N15     1.160   .     T
data_XXII_37\R3\-\1
_audit_creation_date              2015-08-24
_audit_creation_method            'Materials Studio'
_symmetry_space_group_name_H-M    'R3'
_symmetry_Int_Tables_number       146
_symmetry_cell_setting            trigonal
loop_
_symmetry_equiv_pos_as_xyz
  x,y,z
  -y,x-y,z
  -x+y,-x,z
  x+2/3,y+1/3,z+1/3
  -y+2/3,x-y+1/3,z+1/3
  -x+y+2/3,-x+1/3,z+1/3
  x+1/3,y+2/3,z+2/3
  -y+1/3,x-y+2/3,z+2/3
  -x+y+1/3,-x+2/3,z+2/3
_cell_length_a                    19.8989
_cell_length_b                    19.8989
_cell_length_c                    6.2474
_cell_angle_alpha                 90.0000
_cell_angle_beta                  90.0000
_cell_angle_gamma                 120.0000
loop_
_atom_site_label
_atom_site_type_symbol
_atom_site_fract_x
_atom_site_fract_y
_atom_site_fract_z
_atom_site_U_iso_or_equiv
_atom_site_adp_type
_atom_site_occupancy
C1     C     0.21764   0.20429   0.24306   0.00000  Uiso   1.00
S2     S     0.27258   0.15917   0.28553   0.00000  Uiso   1.00
C3     C     0.26866   0.11898   0.02960   0.00000  Uiso   1.00
C4     C     0.19727   0.07850  -0.09023   0.00000  Uiso   1.00
S5     S     0.11342   0.07388   0.02656   0.00000  Uiso   1.00
C6     C     0.14977   0.16772   0.13152   0.00000  Uiso   1.00
C7     C     0.20106   0.04210  -0.27746   0.00000  Uiso   1.00
S8     S     0.29905   0.06430  -0.28422   0.00000  Uiso   1.00
N9     N     0.32934   0.11904  -0.06538   0.00000  Uiso   1.00
C10    C     0.12880  -0.01020  -0.38562   0.00000  Uiso   1.00
N11    N     0.07083  -0.05616  -0.46336   0.00000  Uiso   1.00
C12    C     0.10623   0.20613   0.10010   0.00000  Uiso   1.00
N13    N     0.07061   0.23719   0.07559   0.00000  Uiso   1.00
C14    C     0.24537   0.28051   0.32865   0.00000  Uiso   1.00
N15    N     0.26826   0.34230   0.39859   0.00000  Uiso   1.00
loop_
_geom_bond_atom_site_label_1
_geom_bond_atom_site_label_2
_geom_bond_distance
_geom_bond_site_symmetry_2
_ccdc_geom_bond_type
C1     S2      1.747   .     S
C1     C6      1.362   .     D
C1     C14     1.433   .     S
S2     C3      1.772   .     S
C3     C4      1.443   .     S
C3     N9      1.345   .     D
C4     S5      1.781   .     S
C4     C7      1.398   .     D
S5     C6      1.758   .     S
C6     C12     1.427   .     S
C7     S8      1.771   .     S
C7     C10     1.453   .     S
S8     N9      1.662   .     S
C10    N11     1.161   .     T
C12    N13     1.160   .     T
C14    N15     1.162   .     T
data_XXII_38\R3C\-\1
_audit_creation_date              2015-08-24
_audit_creation_method            'Materials Studio'
_symmetry_space_group_name_H-M    'R3C'
_symmetry_Int_Tables_number       161
_symmetry_cell_setting            trigonal
loop_
_symmetry_equiv_pos_as_xyz
  x,y,z
  -y,x-y,z
  -x+y,-x,z
  -y,-x,z+1/2
  -x+y,y,z+1/2
  x,x-y,z+1/2
  x+2/3,y+1/3,z+1/3
  -y+2/3,x-y+1/3,z+1/3
  -x+y+2/3,-x+1/3,z+1/3
  -y+2/3,-x+1/3,z+5/6
  -x+y+2/3,y+1/3,z+5/6
  x+2/3,x-y+1/3,z+5/6
  x+1/3,y+2/3,z+2/3
  -y+1/3,x-y+2/3,z+2/3
  -x+y+1/3,-x+2/3,z+2/3
  -y+1/3,-x+2/3,z+1/6
  -x+y+1/3,y+2/3,z+1/6
  x+1/3,x-y+2/3,z+1/6
_cell_length_a                    16.1583
_cell_length_b                    16.1583
_cell_length_c                    18.7162
_cell_angle_alpha                 90.0000
_cell_angle_beta                  90.0000
_cell_angle_gamma                 120.0000
loop_
_atom_site_label
_atom_site_type_symbol
_atom_site_fract_x
_atom_site_fract_y
_atom_site_fract_z
_atom_site_U_iso_or_equiv
_atom_site_adp_type
_atom_site_occupancy
C1     C     0.17528   0.16677   0.89425   0.00000  Uiso   1.00
S2     S     0.21009   0.08265   0.91474   0.00000  Uiso   1.00
C3     C     0.18671   0.07258   1.00807   0.00000  Uiso   1.00
C4     C     0.22046   0.15705   1.05192   0.00000  Uiso   1.00
S5     S     0.28409   0.26847   1.00713   0.00000  Uiso   1.00
C6     C     0.20423   0.24537   0.93641   0.00000  Uiso   1.00
C7     C     0.19673   0.14161   1.12416   0.00000  Uiso   1.00
S8     S     0.13340   0.01513   1.13021   0.00000  Uiso   1.00
N9     N     0.13014  -0.00935   1.04331   0.00000  Uiso   1.00
C10    C     0.22432   0.22629   1.16702   0.00000  Uiso   1.00
N11    N     0.24889   0.29559   1.19994   0.00000  Uiso   1.00
C12    C     0.16565   0.30715   0.92652   0.00000  Uiso   1.00
N13    N     0.13446   0.35746   0.91872   0.00000  Uiso   1.00
C14    C     0.11239   0.14959   0.83533   0.00000  Uiso   1.00
N15    N     0.06111   0.13559   0.78769   0.00000  Uiso   1.00
loop_
_geom_bond_atom_site_label_1
_geom_bond_atom_site_label_2
_geom_bond_distance
_geom_bond_site_symmetry_2
_ccdc_geom_bond_type
C1     S2      1.754   .     S
C1     C6      1.364   .     D
C1     C14     1.430   .     S
S2     C3      1.777   .     S
C3     C4      1.445   .     S
C3     N9      1.346   .     D
C4     S5      1.775   .     S
C4     C7      1.393   .     D
S5     C6      1.754   .     S
C6     C12     1.429   .     S
C7     S8      1.773   .     S
C7     C10     1.451   .     S
S8     N9      1.668   .     S
C10    N11     1.160   .     T
C12    N13     1.160   .     T
C14    N15     1.160   .     T
data_XXII_39\R3C\-\1
_audit_creation_date              2015-08-24
_audit_creation_method            'Materials Studio'
_symmetry_space_group_name_H-M    'R3C'
_symmetry_Int_Tables_number       161
_symmetry_cell_setting            trigonal
loop_
_symmetry_equiv_pos_as_xyz
  x,y,z
  -y,x-y,z
  -x+y,-x,z
  -y,-x,z+1/2
  -x+y,y,z+1/2
  x,x-y,z+1/2
  x+2/3,y+1/3,z+1/3
  -y+2/3,x-y+1/3,z+1/3
  -x+y+2/3,-x+1/3,z+1/3
  -y+2/3,-x+1/3,z+5/6
  -x+y+2/3,y+1/3,z+5/6
  x+2/3,x-y+1/3,z+5/6
  x+1/3,y+2/3,z+2/3
  -y+1/3,x-y+2/3,z+2/3
  -x+y+1/3,-x+2/3,z+2/3
  -y+1/3,-x+2/3,z+1/6
  -x+y+1/3,y+2/3,z+1/6
  x+1/3,x-y+2/3,z+1/6
_cell_length_a                    26.7601
_cell_length_b                    26.7601
_cell_length_c                    8.0530
_cell_angle_alpha                 90.0000
_cell_angle_beta                  90.0000
_cell_angle_gamma                 120.0000
loop_
_atom_site_label
_atom_site_type_symbol
_atom_site_fract_x
_atom_site_fract_y
_atom_site_fract_z
_atom_site_U_iso_or_equiv
_atom_site_adp_type
_atom_site_occupancy
C1     C     0.62026   0.51840   0.75970   0.00000  Uiso   1.00
S2     S     0.69449   0.54625   0.78197   0.00000  Uiso   1.00
C3     C     0.69663   0.54422   1.00147   0.00000  Uiso   1.00
C4     C     0.66701   0.56561   1.10402   0.00000  Uiso   1.00
S5     S     0.62811   0.59432   0.99851   0.00000  Uiso   1.00
C6     C     0.59219   0.54043   0.84814   0.00000  Uiso   1.00
C7     C     0.67186   0.56009   1.27456   0.00000  Uiso   1.00
S8     S     0.71364   0.52589   1.28986   0.00000  Uiso   1.00
N9     N     0.72112   0.51906   1.08781   0.00000  Uiso   1.00
C10    C     0.64207   0.57843   1.38795   0.00000  Uiso   1.00
N11    N     0.61795   0.58946   1.48828   0.00000  Uiso   1.00
C12    C     0.53181   0.51745   0.82219   0.00000  Uiso   1.00
N13    N     0.48285   0.49859   0.79928   0.00000  Uiso   1.00
C14    C     0.58864   0.47099   0.64921   0.00000  Uiso   1.00
N15    N     0.56281   0.43270   0.55899   0.00000  Uiso   1.00
loop_
_geom_bond_atom_site_label_1
_geom_bond_atom_site_label_2
_geom_bond_distance
_geom_bond_site_symmetry_2
_ccdc_geom_bond_type
C1     S2      1.747   .     S
C1     C6      1.365   .     D
C1     C14     1.429   .     S
S2     C3      1.770   .     S
C3     C4      1.446   .     S
C3     N9      1.344   .     D
C4     S5      1.788   .     S
C4     C7      1.394   .     D
S5     C6      1.756   .     S
C6     C12     1.428   .     S
C7     S8      1.768   .     S
C7     C10     1.450   .     S
S8     N9      1.661   .     S
C10    N11     1.161   .     T
C12    N13     1.159   .     T
C14    N15     1.161   .     T
data_XXII_40\R-3\-\1
_audit_creation_date              2015-08-24
_audit_creation_method            'Materials Studio'
_symmetry_space_group_name_H-M    'R-3'
_symmetry_Int_Tables_number       148
_symmetry_cell_setting            trigonal
loop_
_symmetry_equiv_pos_as_xyz
  x,y,z
  -y,x-y,z
  -x+y,-x,z
  -x,-y,-z
  y,-x+y,-z
  x-y,x,-z
  x+2/3,y+1/3,z+1/3
  -y+2/3,x-y+1/3,z+1/3
  -x+y+2/3,-x+1/3,z+1/3
  -x+2/3,-y+1/3,-z+1/3
  y+2/3,-x+y+1/3,-z+1/3
  x-y+2/3,x+1/3,-z+1/3
  x+1/3,y+2/3,z+2/3
  -y+1/3,x-y+2/3,z+2/3
  -x+y+1/3,-x+2/3,z+2/3
  -x+1/3,-y+2/3,-z+2/3
  y+1/3,-x+y+2/3,-z+2/3
  x-y+1/3,x+2/3,-z+2/3
_cell_length_a                    22.8940
_cell_length_b                    22.8940
_cell_length_c                    9.4790
_cell_angle_alpha                 90.0000
_cell_angle_beta                  90.0000
_cell_angle_gamma                 120.0000
loop_
_atom_site_label
_atom_site_type_symbol
_atom_site_fract_x
_atom_site_fract_y
_atom_site_fract_z
_atom_site_U_iso_or_equiv
_atom_site_adp_type
_atom_site_occupancy
C1     C     0.46036   0.28004   0.11567   0.00000  Uiso   1.00
S2     S     0.38916   0.22095   0.02175   0.00000  Uiso   1.00
C3     C     0.40379   0.15197   0.02698   0.00000  Uiso   1.00
C4     C     0.46917   0.15859   0.00232   0.00000  Uiso   1.00
S5     S     0.53498   0.24149  -0.04411   0.00000  Uiso   1.00
C6     C     0.52291   0.29073   0.08294   0.00000  Uiso   1.00
C7     C     0.47082   0.09863   0.01536   0.00000  Uiso   1.00
S8     S     0.38689   0.03722   0.05622   0.00000  Uiso   1.00
N9     N     0.35573   0.08882   0.05887   0.00000  Uiso   1.00
C10    C     0.53346   0.09848  -0.00642   0.00000  Uiso   1.00
N11    N     0.58240   0.09622  -0.02521   0.00000  Uiso   1.00
C12    C     0.57898   0.34461   0.15450   0.00000  Uiso   1.00
N13    N     0.62333   0.38968   0.21208   0.00000  Uiso   1.00
C14    C     0.45500   0.31845   0.22934   0.00000  Uiso   1.00
N15    N     0.45245   0.35031   0.32189   0.00000  Uiso   1.00
loop_
_geom_bond_atom_site_label_1
_geom_bond_atom_site_label_2
_geom_bond_distance
_geom_bond_site_symmetry_2
_ccdc_geom_bond_type
C1     S2      1.753   .     S
C1     C6      1.362   .     D
C1     C14     1.434   .     S
S2     C3      1.772   .     S
C3     C4      1.446   .     S
C3     N9      1.342   .     D
C4     S5      1.791   .     S
C4     C7      1.397   .     D
S5     C6      1.763   .     S
C6     C12     1.430   .     S
C7     S8      1.766   .     S
C7     C10     1.450   .     S
S8     N9      1.658   .     S
C10    N11     1.161   .     T
C12    N13     1.160   .     T
C14    N15     1.161   .     T
data_XXII_41\P64\-\1
_audit_creation_date              2015-08-24
_audit_creation_method            'Materials Studio'
_symmetry_space_group_name_H-M    'P64'
_symmetry_Int_Tables_number       172
_symmetry_cell_setting            hexagonal
loop_
_symmetry_equiv_pos_as_xyz
  x,y,z
  -y,x-y,z+1/3
  -x+y,-x,z+2/3
  -x,-y,z
  y,-x+y,z+1/3
  x-y,x,z+2/3
_cell_length_a                    13.1473
_cell_length_b                    13.1473
_cell_length_c                    9.6869
_cell_angle_alpha                 90.0000
_cell_angle_beta                  90.0000
_cell_angle_gamma                 120.0000
loop_
_atom_site_label
_atom_site_type_symbol
_atom_site_fract_x
_atom_site_fract_y
_atom_site_fract_z
_atom_site_U_iso_or_equiv
_atom_site_adp_type
_atom_site_occupancy
C1     C     0.93798   0.19444   0.90569   0.00000  Uiso   1.00
S2     S     0.85046   0.08452   1.02494   0.00000  Uiso   1.00
C3     C     0.75551   0.13713   1.07463   0.00000  Uiso   1.00
C4     C     0.79771   0.26022   1.10011   0.00000  Uiso   1.00
S5     S     0.95269   0.35449   1.09438   0.00000  Uiso   1.00
C6     C     0.98573   0.31053   0.93748   0.00000  Uiso   1.00
C7     C     0.71044   0.28945   1.12128   0.00000  Uiso   1.00
S8     S     0.57855   0.15326   1.11463   0.00000  Uiso   1.00
N9     N     0.63786   0.07173   1.07268   0.00000  Uiso   1.00
C10    C     0.74249   0.41221   1.12304   0.00000  Uiso   1.00
N11    N     0.76288   0.50887   1.12111   0.00000  Uiso   1.00
C12    C     1.06124   0.39857   0.84081   0.00000  Uiso   1.00
N13    N     1.12342   0.46997   0.76311   0.00000  Uiso   1.00
C14    C     0.95627   0.16323   0.77055   0.00000  Uiso   1.00
N15    N     0.97061   0.13921   0.65984   0.00000  Uiso   1.00
loop_
_geom_bond_atom_site_label_1
_geom_bond_atom_site_label_2
_geom_bond_distance
_geom_bond_site_symmetry_2
_ccdc_geom_bond_type
C1     S2      1.756   .     S
C1     C6      1.364   .     D
C1     C14     1.428   .     S
S2     C3      1.770   .     S
C3     C4      1.446   .     S
C3     N9      1.343   .     D
C4     S5      1.779   .     S
C4     C7      1.395   .     D
S5     C6      1.756   .     S
C6     C12     1.433   .     S
C7     S8      1.764   .     S
C7     C10     1.450   .     S
S8     N9      1.661   .     S
C10    N11     1.160   .     T
C12    N13     1.161   .     T
C14    N15     1.160   .     T
data_XXII_42\R-3\-\1
_audit_creation_date              2015-08-24
_audit_creation_method            'Materials Studio'
_symmetry_space_group_name_H-M    'R-3'
_symmetry_Int_Tables_number       148
_symmetry_cell_setting            trigonal
loop_
_symmetry_equiv_pos_as_xyz
  x,y,z
  -y,x-y,z
  -x+y,-x,z
  -x,-y,-z
  y,-x+y,-z
  x-y,x,-z
  x+2/3,y+1/3,z+1/3
  -y+2/3,x-y+1/3,z+1/3
  -x+y+2/3,-x+1/3,z+1/3
  -x+2/3,-y+1/3,-z+1/3
  y+2/3,-x+y+1/3,-z+1/3
  x-y+2/3,x+1/3,-z+1/3
  x+1/3,y+2/3,z+2/3
  -y+1/3,x-y+2/3,z+2/3
  -x+y+1/3,-x+2/3,z+2/3
  -x+1/3,-y+2/3,-z+2/3
  y+1/3,-x+y+2/3,-z+2/3
  x-y+1/3,x+2/3,-z+2/3
_cell_length_a                    27.0429
_cell_length_b                    27.0429
_cell_length_c                    7.1104
_cell_angle_alpha                 90.0000
_cell_angle_beta                  90.0000
_cell_angle_gamma                 120.0000
loop_
_atom_site_label
_atom_site_type_symbol
_atom_site_fract_x
_atom_site_fract_y
_atom_site_fract_z
_atom_site_U_iso_or_equiv
_atom_site_adp_type
_atom_site_occupancy
C1     C     0.24446   0.25775   0.81391   0.00000  Uiso   1.00
S2     S     0.27413   0.25215   1.02579   0.00000  Uiso   1.00
C3     C     0.21056   0.20085   1.13778   0.00000  Uiso   1.00
C4     C     0.15912   0.20472   1.13801   0.00000  Uiso   1.00
S5     S     0.16392   0.26559   1.02304   0.00000  Uiso   1.00
C6     C     0.19710   0.26354   0.81260   0.00000  Uiso   1.00
C7     C     0.11231   0.15909   1.22489   0.00000  Uiso   1.00
S8     S     0.13816   0.11403   1.30055   0.00000  Uiso   1.00
N9     N     0.20321   0.15192   1.21209   0.00000  Uiso   1.00
C10    C     0.05689   0.15522   1.22433   0.00000  Uiso   1.00
N11    N     0.01011   0.14596   1.22598   0.00000  Uiso   1.00
C12    C     0.17212   0.26392   0.63577   0.00000  Uiso   1.00
N13    N     0.15215   0.26367   0.49115   0.00000  Uiso   1.00
C14    C     0.26914   0.25418   0.64004   0.00000  Uiso   1.00
N15    N     0.28902   0.25181   0.49817   0.00000  Uiso   1.00
loop_
_geom_bond_atom_site_label_1
_geom_bond_atom_site_label_2
_geom_bond_distance
_geom_bond_site_symmetry_2
_ccdc_geom_bond_type
C1     S2      1.749   .     S
C1     C6      1.366   .     D
C1     C14     1.431   .     S
S2     C3      1.769   .     S
C3     C4      1.446   .     S
C3     N9      1.344   .     D
C4     S5      1.784   .     S
C4     C7      1.395   .     D
S5     C6      1.760   .     S
C6     C12     1.430   .     S
C7     S8      1.765   .     S
C7     C10     1.449   .     S
S8     N9      1.655   .     S
C10    N11     1.160   .     T
C12    N13     1.160   .     T
C14    N15     1.160   .     T
data_XXII_43\R-3\-\1
_audit_creation_date              2015-08-24
_audit_creation_method            'Materials Studio'
_symmetry_space_group_name_H-M    'R-3'
_symmetry_Int_Tables_number       148
_symmetry_cell_setting            trigonal
loop_
_symmetry_equiv_pos_as_xyz
  x,y,z
  -y,x-y,z
  -x+y,-x,z
  -x,-y,-z
  y,-x+y,-z
  x-y,x,-z
  x+2/3,y+1/3,z+1/3
  -y+2/3,x-y+1/3,z+1/3
  -x+y+2/3,-x+1/3,z+1/3
  -x+2/3,-y+1/3,-z+1/3
  y+2/3,-x+y+1/3,-z+1/3
  x-y+2/3,x+1/3,-z+1/3
  x+1/3,y+2/3,z+2/3
  -y+1/3,x-y+2/3,z+2/3
  -x+y+1/3,-x+2/3,z+2/3
  -x+1/3,-y+2/3,-z+2/3
  y+1/3,-x+y+2/3,-z+2/3
  x-y+1/3,x+2/3,-z+2/3
_cell_length_a                    27.7519
_cell_length_b                    27.7519
_cell_length_c                    6.6849
_cell_angle_alpha                 90.0000
_cell_angle_beta                  90.0000
_cell_angle_gamma                 120.0000
loop_
_atom_site_label
_atom_site_type_symbol
_atom_site_fract_x
_atom_site_fract_y
_atom_site_fract_z
_atom_site_U_iso_or_equiv
_atom_site_adp_type
_atom_site_occupancy
C1     C     0.18193   0.04763   0.79451   0.00000  Uiso   1.00
S2     S     0.21356   0.08838   0.58130   0.00000  Uiso   1.00
C3     C     0.27723   0.08807   0.59454   0.00000  Uiso   1.00
C4     C     0.30795   0.10007   0.78028   0.00000  Uiso   1.00
S5     S     0.27869   0.11677   0.98766   0.00000  Uiso   1.00
C6     C     0.21097   0.05943   0.96961   0.00000  Uiso   1.00
C7     C     0.35530   0.09477   0.77529   0.00000  Uiso   1.00
S8     S     0.35622   0.07340   0.52647   0.00000  Uiso   1.00
N9     N     0.29884   0.07200   0.44633   0.00000  Uiso   1.00
C10    C     0.38481   0.10179   0.96160   0.00000  Uiso   1.00
N11    N     0.40724   0.10396   1.11060   0.00000  Uiso   1.00
C12    C     0.18933   0.02102   1.13233   0.00000  Uiso   1.00
N13    N     0.17243  -0.01070   1.26302   0.00000  Uiso   1.00
C14    C     0.12817  -0.00135   0.78312   0.00000  Uiso   1.00
N15    N     0.08488  -0.04146   0.77746   0.00000  Uiso   1.00
loop_
_geom_bond_atom_site_label_1
_geom_bond_atom_site_label_2
_geom_bond_distance
_geom_bond_site_symmetry_2
_ccdc_geom_bond_type
C1     S2      1.757   .     S
C1     C6      1.365   .     D
C1     C14     1.432   .     S
S2     C3      1.773   .     S
C3     C4      1.448   .     S
C3     N9      1.344   .     D
C4     S5      1.781   .     S
C4     C7      1.394   .     D
S5     C6      1.757   .     S
C6     C12     1.428   .     S
C7     S8      1.770   .     S
C7     C10     1.449   .     S
S8     N9      1.662   .     S
C10    N11     1.160   .     T
C12    N13     1.160   .     T
C14    N15     1.160   .     T
data_XXII_44\R-3\-\1
_audit_creation_date              2015-08-24
_audit_creation_method            'Materials Studio'
_symmetry_space_group_name_H-M    'R-3'
_symmetry_Int_Tables_number       148
_symmetry_cell_setting            trigonal
loop_
_symmetry_equiv_pos_as_xyz
  x,y,z
  -y,x-y,z
  -x+y,-x,z
  -x,-y,-z
  y,-x+y,-z
  x-y,x,-z
  x+2/3,y+1/3,z+1/3
  -y+2/3,x-y+1/3,z+1/3
  -x+y+2/3,-x+1/3,z+1/3
  -x+2/3,-y+1/3,-z+1/3
  y+2/3,-x+y+1/3,-z+1/3
  x-y+2/3,x+1/3,-z+1/3
  x+1/3,y+2/3,z+2/3
  -y+1/3,x-y+2/3,z+2/3
  -x+y+1/3,-x+2/3,z+2/3
  -x+1/3,-y+2/3,-z+2/3
  y+1/3,-x+y+2/3,-z+2/3
  x-y+1/3,x+2/3,-z+2/3
_cell_length_a                    27.0650
_cell_length_b                    27.0650
_cell_length_c                    7.0677
_cell_angle_alpha                 90.0000
_cell_angle_beta                  90.0000
_cell_angle_gamma                 120.0000
loop_
_atom_site_label
_atom_site_type_symbol
_atom_site_fract_x
_atom_site_fract_y
_atom_site_fract_z
_atom_site_U_iso_or_equiv
_atom_site_adp_type
_atom_site_occupancy
C1     C     0.74188  -0.01442  -0.19254   0.00000  Uiso   1.00
S2     S     0.74974   0.02335   0.01649   0.00000  Uiso   1.00
C3     C     0.80072   0.01077   0.12972   0.00000  Uiso   1.00
C4     C     0.79523  -0.04516   0.13739   0.00000  Uiso   1.00
S5     S     0.73305  -0.10127   0.02834   0.00000  Uiso   1.00
C6     C     0.73515  -0.06786  -0.18760   0.00000  Uiso   1.00
C7     C     0.84057  -0.04673   0.22508   0.00000  Uiso   1.00
S8     S     0.88765   0.02468   0.29075   0.00000  Uiso   1.00
N9     N     0.85071   0.05230   0.19810   0.00000  Uiso   1.00
C10    C     0.84292  -0.09902   0.23309   0.00000  Uiso   1.00
N11    N     0.85117  -0.13710   0.24134   0.00000  Uiso   1.00
C12    C     0.73390  -0.09503  -0.36242   0.00000  Uiso   1.00
N13    N     0.73350  -0.11621  -0.50545   0.00000  Uiso   1.00
C14    C     0.74462   0.01204  -0.37062   0.00000  Uiso   1.00
N15    N     0.74623   0.03274  -0.51593   0.00000  Uiso   1.00
loop_
_geom_bond_atom_site_label_1
_geom_bond_atom_site_label_2
_geom_bond_distance
_geom_bond_site_symmetry_2
_ccdc_geom_bond_type
C1     S2      1.748   .     S
C1     C6      1.365   .     D
C1     C14     1.432   .     S
S2     C3      1.769   .     S
C3     C4      1.446   .     S
C3     N9      1.344   .     D
C4     S5      1.782   .     S
C4     C7      1.394   .     D
S5     C6      1.760   .     S
C6     C12     1.430   .     S
C7     S8      1.764   .     S
C7     C10     1.449   .     S
S8     N9      1.654   .     S
C10    N11     1.160   .     T
C12    N13     1.159   .     T
C14    N15     1.160   .     T
data_XXII_45\R-3\-\1
_audit_creation_date              2015-08-24
_audit_creation_method            'Materials Studio'
_symmetry_space_group_name_H-M    'R-3'
_symmetry_Int_Tables_number       148
_symmetry_cell_setting            trigonal
loop_
_symmetry_equiv_pos_as_xyz
  x,y,z
  -y,x-y,z
  -x+y,-x,z
  -x,-y,-z
  y,-x+y,-z
  x-y,x,-z
  x+2/3,y+1/3,z+1/3
  -y+2/3,x-y+1/3,z+1/3
  -x+y+2/3,-x+1/3,z+1/3
  -x+2/3,-y+1/3,-z+1/3
  y+2/3,-x+y+1/3,-z+1/3
  x-y+2/3,x+1/3,-z+1/3
  x+1/3,y+2/3,z+2/3
  -y+1/3,x-y+2/3,z+2/3
  -x+y+1/3,-x+2/3,z+2/3
  -x+1/3,-y+2/3,-z+2/3
  y+1/3,-x+y+2/3,-z+2/3
  x-y+1/3,x+2/3,-z+2/3
_cell_length_a                    26.1464
_cell_length_b                    26.1464
_cell_length_c                    7.4652
_cell_angle_alpha                 90.0000
_cell_angle_beta                  90.0000
_cell_angle_gamma                 120.0000
loop_
_atom_site_label
_atom_site_type_symbol
_atom_site_fract_x
_atom_site_fract_y
_atom_site_fract_z
_atom_site_U_iso_or_equiv
_atom_site_adp_type
_atom_site_occupancy
C1     C     0.88783   0.31297   0.11611   0.00000  Uiso   1.00
S2     S     0.83084   0.33005   0.11742   0.00000  Uiso   1.00
C3     C     0.81670   0.32396   0.35028   0.00000  Uiso   1.00
C4     C     0.81441   0.27661   0.45627   0.00000  Uiso   1.00
S5     S     0.81999   0.22058   0.33739   0.00000  Uiso   1.00
C6     C     0.88195   0.26439   0.20327   0.00000  Uiso   1.00
C7     C     0.80786   0.28099   0.63983   0.00000  Uiso   1.00
S8     S     0.80429   0.34649   0.66182   0.00000  Uiso   1.00
N9     N     0.81093   0.36424   0.44641   0.00000  Uiso   1.00
C10    C     0.80583   0.23598   0.75754   0.00000  Uiso   1.00
N11    N     0.80289   0.20228   0.86377   0.00000  Uiso   1.00
C12    C     0.92701   0.24891   0.18661   0.00000  Uiso   1.00
N13    N     0.96326   0.23603   0.16946   0.00000  Uiso   1.00
C14    C     0.94187   0.35180   0.02631   0.00000  Uiso   1.00
N15    N     0.98587   0.38344  -0.04550   0.00000  Uiso   1.00
loop_
_geom_bond_atom_site_label_1
_geom_bond_atom_site_label_2
_geom_bond_distance
_geom_bond_site_symmetry_2
_ccdc_geom_bond_type
C1     S2      1.757   .     S
C1     C6      1.366   .     D
C1     C14     1.429   .     S
S2     C3      1.768   .     S
C3     C4      1.445   .     S
C3     N9      1.344   .     D
C4     S5      1.780   .     S
C4     C7      1.393   .     D
S5     C6      1.756   .     S
C6     C12     1.430   .     S
C7     S8      1.769   .     S
C7     C10     1.448   .     S
S8     N9      1.659   .     S
C10    N11     1.159   .     T
C12    N13     1.161   .     T
C14    N15     1.159   .     T
data_XXII_46\R-3\-\19
_audit_creation_date              2015-08-24
_audit_creation_method            'Materials Studio'
_symmetry_space_group_name_H-M    'R-3'
_symmetry_Int_Tables_number       148
_symmetry_cell_setting            trigonal
loop_
_symmetry_equiv_pos_as_xyz
  x,y,z
  -y,x-y,z
  -x+y,-x,z
  -x,-y,-z
  y,-x+y,-z
  x-y,x,-z
  x+2/3,y+1/3,z+1/3
  -y+2/3,x-y+1/3,z+1/3
  -x+y+2/3,-x+1/3,z+1/3
  -x+2/3,-y+1/3,-z+1/3
  y+2/3,-x+y+1/3,-z+1/3
  x-y+2/3,x+1/3,-z+1/3
  x+1/3,y+2/3,z+2/3
  -y+1/3,x-y+2/3,z+2/3
  -x+y+1/3,-x+2/3,z+2/3
  -x+1/3,-y+2/3,-z+2/3
  y+1/3,-x+y+2/3,-z+2/3
  x-y+1/3,x+2/3,-z+2/3
_cell_length_a                    17.5004
_cell_length_b                    17.5004
_cell_length_c                    17.2509
_cell_angle_alpha                 90.0000
_cell_angle_beta                  90.0000
_cell_angle_gamma                 120.0000
loop_
_atom_site_label
_atom_site_type_symbol
_atom_site_fract_x
_atom_site_fract_y
_atom_site_fract_z
_atom_site_U_iso_or_equiv
_atom_site_adp_type
_atom_site_occupancy
C1     C    -0.01607   0.27373   0.37161   0.00000  Uiso   1.00
S2     S     0.05896   0.36992   0.32277   0.00000  Uiso   1.00
C3     C     0.12766   0.42932   0.40185   0.00000  Uiso   1.00
C4     C     0.09250   0.43850   0.47492   0.00000  Uiso   1.00
S5     S    -0.02470   0.37994   0.48358   0.00000  Uiso   1.00
C6     C    -0.05043   0.27780   0.44139   0.00000  Uiso   1.00
C7     C     0.15554   0.49277   0.52924   0.00000  Uiso   1.00
S8     S     0.25707   0.52641   0.48187   0.00000  Uiso   1.00
N9     N     0.21606   0.46857   0.40106   0.00000  Uiso   1.00
C10    C     0.12660   0.51115   0.60220   0.00000  Uiso   1.00
N11    N     0.10529   0.52845   0.66030   0.00000  Uiso   1.00
C12    C    -0.10846   0.19645   0.47981   0.00000  Uiso   1.00
N13    N    -0.15590   0.12997   0.50999   0.00000  Uiso   1.00
C14    C    -0.04403   0.18968   0.33673   0.00000  Uiso   1.00
N15    N    -0.06854   0.12140   0.30797   0.00000  Uiso   1.00
loop_
_geom_bond_atom_site_label_1
_geom_bond_atom_site_label_2
_geom_bond_distance
_geom_bond_site_symmetry_2
_ccdc_geom_bond_type
C1     S2      1.749   .     S
C1     C6      1.363   .     D
C1     C14     1.430   .     S
S2     C3      1.771   .     S
C3     C4      1.446   .     S
C3     N9      1.343   .     D
C4     S5      1.782   .     S
C4     C7      1.396   .     D
S5     C6      1.767   .     S
C6     C12     1.432   .     S
C7     S8      1.768   .     S
C7     C10     1.452   .     S
S8     N9      1.660   .     S
C10    N11     1.161   .     T
C12    N13     1.161   .     T
C14    N15     1.160   .     T
data_XXII_47\P321\-\1
_audit_creation_date              2015-08-24
_audit_creation_method            'Materials Studio'
_symmetry_space_group_name_H-M    'P321'
_symmetry_Int_Tables_number       150
_symmetry_cell_setting            trigonal
loop_
_symmetry_equiv_pos_as_xyz
  x,y,z
  -y,x-y,z
  -x+y,-x,z
  y,x,-z
  x-y,-y,-z
  -x,-x+y,-z
_cell_length_a                    17.4478
_cell_length_b                    17.4478
_cell_length_c                    6.0838
_cell_angle_alpha                 90.0000
_cell_angle_beta                  90.0000
_cell_angle_gamma                 120.0000
loop_
_atom_site_label
_atom_site_type_symbol
_atom_site_fract_x
_atom_site_fract_y
_atom_site_fract_z
_atom_site_U_iso_or_equiv
_atom_site_adp_type
_atom_site_occupancy
C1     C     0.63512   0.74145  -0.25128   0.00000  Uiso   1.00
S2     S     0.69686   0.85679  -0.23992   0.00000  Uiso   1.00
C3     C     0.64183   0.87164  -0.01365   0.00000  Uiso   1.00
C4     C     0.54628   0.82799   0.00047   0.00000  Uiso   1.00
S5     S     0.48670   0.75591  -0.22336   0.00000  Uiso   1.00
C6     C     0.54488   0.69782  -0.24801   0.00000  Uiso   1.00
C7     C     0.51442   0.84885   0.18826   0.00000  Uiso   1.00
S8     S     0.61066   0.92121   0.33625   0.00000  Uiso   1.00
N9     N     0.68374   0.92114   0.16293   0.00000  Uiso   1.00
C10    C     0.42047   0.81486   0.21928   0.00000  Uiso   1.00
N11    N     0.34713   0.79419   0.25215   0.00000  Uiso   1.00
C12    C     0.49845   0.60307  -0.25158   0.00000  Uiso   1.00
N13    N     0.46194   0.52626  -0.25385   0.00000  Uiso   1.00
C14    C     0.68035   0.69218  -0.25133   0.00000  Uiso   1.00
N15    N     0.71639   0.65147  -0.25055   0.00000  Uiso   1.00
loop_
_geom_bond_atom_site_label_1
_geom_bond_atom_site_label_2
_geom_bond_distance
_geom_bond_site_symmetry_2
_ccdc_geom_bond_type
C1     S2      1.746   .     S
C1     C6      1.364   .     D
C1     C14     1.428   .     S
S2     C3      1.770   .     S
C3     C4      1.448   .     S
C3     N9      1.343   .     D
C4     S5      1.791   .     S
C4     C7      1.396   .     D
S5     C6      1.763   .     S
C6     C12     1.432   .     S
C7     S8      1.762   .     S
C7     C10     1.450   .     S
S8     N9      1.655   .     S
C10    N11     1.160   .     T
C12    N13     1.161   .     T
C14    N15     1.160   .     T
data_XXII_48\R3\-\1
_audit_creation_date              2015-08-24
_audit_creation_method            'Materials Studio'
_symmetry_space_group_name_H-M    'R3'
_symmetry_Int_Tables_number       146
_symmetry_cell_setting            trigonal
loop_
_symmetry_equiv_pos_as_xyz
  x,y,z
  -y,x-y,z
  -x+y,-x,z
  x+2/3,y+1/3,z+1/3
  -y+2/3,x-y+1/3,z+1/3
  -x+y+2/3,-x+1/3,z+1/3
  x+1/3,y+2/3,z+2/3
  -y+1/3,x-y+2/3,z+2/3
  -x+y+1/3,-x+2/3,z+2/3
_cell_length_a                    20.1455
_cell_length_b                    20.1455
_cell_length_c                    5.9425
_cell_angle_alpha                 90.0000
_cell_angle_beta                  90.0000
_cell_angle_gamma                 120.0000
loop_
_atom_site_label
_atom_site_type_symbol
_atom_site_fract_x
_atom_site_fract_y
_atom_site_fract_z
_atom_site_U_iso_or_equiv
_atom_site_adp_type
_atom_site_occupancy
C1     C     0.37910   0.18401   1.11340   0.00000  Uiso   1.00
S2     S     0.34751   0.24761   1.19288   0.00000  Uiso   1.00
C3     C     0.24866   0.18647   1.13750   0.00000  Uiso   1.00
C4     C     0.22296   0.14349   0.92974   0.00000  Uiso   1.00
S5     S     0.29656   0.16053   0.73242   0.00000  Uiso   1.00
C6     C     0.35882   0.14764   0.91055   0.00000  Uiso   1.00
C7     C     0.14427   0.09318   0.91345   0.00000  Uiso   1.00
S8     S     0.10897   0.10519   1.17457   0.00000  Uiso   1.00
N9     N     0.19206   0.17100   1.28429   0.00000  Uiso   1.00
C10    C     0.11689   0.04078   0.72388   0.00000  Uiso   1.00
N11    N     0.09568  -0.00700   0.58833   0.00000  Uiso   1.00
C12    C     0.38564   0.09655   0.84677   0.00000  Uiso   1.00
N13    N     0.40776   0.05543   0.79529   0.00000  Uiso   1.00
C14    C     0.42444   0.16837   1.26519   0.00000  Uiso   1.00
N15    N     0.46191   0.15600   1.38715   0.00000  Uiso   1.00
loop_
_geom_bond_atom_site_label_1
_geom_bond_atom_site_label_2
_geom_bond_distance
_geom_bond_site_symmetry_2
_ccdc_geom_bond_type
C1     S2      1.756   .     S
C1     C6      1.363   .     D
C1     C14     1.427   .     S
S2     C3      1.772   .     S
C3     C4      1.447   .     S
C3     N9      1.343   .     D
C4     S5      1.784   .     S
C4     C7      1.394   .     D
S5     C6      1.757   .     S
C6     C12     1.432   .     S
C7     S8      1.773   .     S
C7     C10     1.451   .     S
S8     N9      1.663   .     S
C10    N11     1.161   .     T
C12    N13     1.161   .     T
C14    N15     1.160   .     T
data_XXII_49\P3121\-\1
_audit_creation_date              2015-08-24
_audit_creation_method            'Materials Studio'
_symmetry_space_group_name_H-M    'P3121'
_symmetry_Int_Tables_number       152
_symmetry_cell_setting            trigonal
loop_
_symmetry_equiv_pos_as_xyz
  x,y,z
  -y,x-y,z+1/3
  -x+y,-x,z+2/3
  y,x,-z
  x-y,-y,-z+2/3
  -x,-x+y,-z+1/3
_cell_length_a                    10.9989
_cell_length_b                    10.9989
_cell_length_c                    13.4509
_cell_angle_alpha                 90.0000
_cell_angle_beta                  90.0000
_cell_angle_gamma                 120.0000
loop_
_atom_site_label
_atom_site_type_symbol
_atom_site_fract_x
_atom_site_fract_y
_atom_site_fract_z
_atom_site_U_iso_or_equiv
_atom_site_adp_type
_atom_site_occupancy
C1     C     0.66351   0.88651   0.17131   0.00000  Uiso   1.00
S2     S     0.82200   0.91551   0.11934   0.00000  Uiso   1.00
C3     C     0.81916   0.76134   0.16102   0.00000  Uiso   1.00
C4     C     0.78658   0.71404   0.26268   0.00000  Uiso   1.00
S5     S     0.74330   0.81501   0.34357   0.00000  Uiso   1.00
C6     C     0.62885   0.84221   0.26725   0.00000  Uiso   1.00
C7     C     0.79456   0.59464   0.28611   0.00000  Uiso   1.00
S8     S     0.83503   0.54620   0.17072   0.00000  Uiso   1.00
N9     N     0.84969   0.68016   0.10378   0.00000  Uiso   1.00
C10    C     0.77130   0.54990   0.38908   0.00000  Uiso   1.00
N11    N     0.76149   0.52259   0.47306   0.00000  Uiso   1.00
C12    C     0.49828   0.81966   0.30688   0.00000  Uiso   1.00
N13    N     0.39321   0.80345   0.33885   0.00000  Uiso   1.00
C14    C     0.57154   0.91350   0.11236   0.00000  Uiso   1.00
N15    N     0.49827   0.93823   0.06518   0.00000  Uiso   1.00
loop_
_geom_bond_atom_site_label_1
_geom_bond_atom_site_label_2
_geom_bond_distance
_geom_bond_site_symmetry_2
_ccdc_geom_bond_type
C1     S2      1.753   .     S
C1     C6      1.365   .     D
C1     C14     1.428   .     S
S2     C3      1.771   .     S
C3     C4      1.443   .     S
C3     N9      1.343   .     D
C4     S5      1.781   .     S
C4     C7      1.395   .     D
S5     C6      1.762   .     S
C6     C12     1.432   .     S
C7     S8      1.769   .     S
C7     C10     1.449   .     S
S8     N9      1.664   .     S
C10    N11     1.160   .     T
C12    N13     1.160   .     T
C14    N15     1.160   .     T
data_XXII_50\P32\-\1
_audit_creation_date              2015-08-24
_audit_creation_method            'Materials Studio'
_symmetry_space_group_name_H-M    'P32'
_symmetry_Int_Tables_number       145
_symmetry_cell_setting            trigonal
loop_
_symmetry_equiv_pos_as_xyz
  x,y,z
  -y,x-y,z+2/3
  -x+y,-x,z+1/3
_cell_length_a                    10.2019
_cell_length_b                    10.2019
_cell_length_c                    8.4189
_cell_angle_alpha                 90.0000
_cell_angle_beta                  90.0000
_cell_angle_gamma                 120.0000
loop_
_atom_site_label
_atom_site_type_symbol
_atom_site_fract_x
_atom_site_fract_y
_atom_site_fract_z
_atom_site_U_iso_or_equiv
_atom_site_adp_type
_atom_site_occupancy
C1     C     0.46669   0.59223  -0.11627   0.00000  Uiso   1.00
S2     S     0.30248   0.44928  -0.20601   0.00000  Uiso   1.00
C3     C     0.25601   0.30976  -0.05804   0.00000  Uiso   1.00
C4     C     0.36647   0.27422   0.00527   0.00000  Uiso   1.00
S5     S     0.55363   0.38161  -0.07124   0.00000  Uiso   1.00
C6     C     0.57455   0.56331  -0.05770   0.00000  Uiso   1.00
C7     C     0.31252   0.16093   0.12050   0.00000  Uiso   1.00
S8     S     0.12002   0.11051   0.14016   0.00000  Uiso   1.00
N9     N     0.12142   0.23742   0.01583   0.00000  Uiso   1.00
C10    C     0.41729   0.11675   0.18273   0.00000  Uiso   1.00
N11    N     0.49963   0.07870   0.23063   0.00000  Uiso   1.00
C12    C     0.70115   0.67968   0.02608   0.00000  Uiso   1.00
N13    N     0.80326   0.77452   0.09468   0.00000  Uiso   1.00
C14    C     0.48123   0.73815  -0.09830   0.00000  Uiso   1.00
N15    N     0.49272   0.85674  -0.08575   0.00000  Uiso   1.00
loop_
_geom_bond_atom_site_label_1
_geom_bond_atom_site_label_2
_geom_bond_distance
_geom_bond_site_symmetry_2
_ccdc_geom_bond_type
C1     S2      1.750   .     S
C1     C6      1.366   .     D
C1     C14     1.428   .     S
S2     C3      1.769   .     S
C3     C4      1.447   .     S
C3     N9      1.343   .     D
C4     S5      1.780   .     S
C4     C7      1.394   .     D
S5     C6      1.760   .     S
C6     C12     1.429   .     S
C7     S8      1.772   .     S
C7     C10     1.450   .     S
S8     N9      1.660   .     S
C10    N11     1.160   .     T
C12    N13     1.161   .     T
C14    N15     1.161   .     T
data_XXII_51\P32\-\1
_audit_creation_date              2015-08-24
_audit_creation_method            'Materials Studio'
_symmetry_space_group_name_H-M    'P32'
_symmetry_Int_Tables_number       145
_symmetry_cell_setting            trigonal
loop_
_symmetry_equiv_pos_as_xyz
  x,y,z
  -y,x-y,z+2/3
  -x+y,-x,z+1/3
_cell_length_a                    10.2019
_cell_length_b                    10.2019
_cell_length_c                    8.4189
_cell_angle_alpha                 90.0000
_cell_angle_beta                  90.0000
_cell_angle_gamma                 120.0000
loop_
_atom_site_label
_atom_site_type_symbol
_atom_site_fract_x
_atom_site_fract_y
_atom_site_fract_z
_atom_site_U_iso_or_equiv
_atom_site_adp_type
_atom_site_occupancy
C1     C     0.46669   0.59223  -0.11627   0.00000  Uiso   1.00
S2     S     0.30248   0.44928  -0.20601   0.00000  Uiso   1.00
C3     C     0.25601   0.30976  -0.05804   0.00000  Uiso   1.00
C4     C     0.36647   0.27422   0.00527   0.00000  Uiso   1.00
S5     S     0.55363   0.38161  -0.07124   0.00000  Uiso   1.00
C6     C     0.57455   0.56331  -0.05770   0.00000  Uiso   1.00
C7     C     0.31252   0.16093   0.12050   0.00000  Uiso   1.00
S8     S     0.12002   0.11051   0.14016   0.00000  Uiso   1.00
N9     N     0.12142   0.23742   0.01583   0.00000  Uiso   1.00
C10    C     0.41729   0.11675   0.18273   0.00000  Uiso   1.00
N11    N     0.49963   0.07870   0.23063   0.00000  Uiso   1.00
C12    C     0.70115   0.67968   0.02608   0.00000  Uiso   1.00
N13    N     0.80326   0.77452   0.09468   0.00000  Uiso   1.00
C14    C     0.48123   0.73815  -0.09830   0.00000  Uiso   1.00
N15    N     0.49272   0.85674  -0.08575   0.00000  Uiso   1.00
loop_
_geom_bond_atom_site_label_1
_geom_bond_atom_site_label_2
_geom_bond_distance
_geom_bond_site_symmetry_2
_ccdc_geom_bond_type
C1     S2      1.750   .     S
C1     C6      1.366   .     D
C1     C14     1.428   .     S
S2     C3      1.769   .     S
C3     C4      1.447   .     S
C3     N9      1.343   .     D
C4     S5      1.780   .     S
C4     C7      1.394   .     D
S5     C6      1.760   .     S
C6     C12     1.429   .     S
C7     S8      1.772   .     S
C7     C10     1.450   .     S
S8     N9      1.660   .     S
C10    N11     1.160   .     T
C12    N13     1.161   .     T
C14    N15     1.161   .     T
data_XXII_52\P3221\-\1
_audit_creation_date              2015-08-24
_audit_creation_method            'Materials Studio'
_symmetry_space_group_name_H-M    'P3221'
_symmetry_Int_Tables_number       154
_symmetry_cell_setting            trigonal
loop_
_symmetry_equiv_pos_as_xyz
  x,y,z
  -y,x-y,z+2/3
  -x+y,-x,z+1/3
  y,x,-z
  x-y,-y,-z+1/3
  -x,-x+y,-z+2/3
_cell_length_a                    7.0355
_cell_length_b                    7.0355
_cell_length_c                    32.9927
_cell_angle_alpha                 90.0000
_cell_angle_beta                  90.0000
_cell_angle_gamma                 120.0000
loop_
_atom_site_label
_atom_site_type_symbol
_atom_site_fract_x
_atom_site_fract_y
_atom_site_fract_z
_atom_site_U_iso_or_equiv
_atom_site_adp_type
_atom_site_occupancy
C1     C     0.56289   0.69521   0.11511   0.00000  Uiso   1.00
S2     S     0.57542   0.65556   0.06283   0.00000  Uiso   1.00
C3     C     0.51235   0.85760   0.04578   0.00000  Uiso   1.00
C4     C     0.33129   0.87401   0.06282   0.00000  Uiso   1.00
S5     S     0.17334   0.67526   0.10021   0.00000  Uiso   1.00
C6     C     0.38831   0.70282   0.13124   0.00000  Uiso   1.00
C7     C     0.30516   1.04460   0.04771   0.00000  Uiso   1.00
S8     S     0.51784   1.17109   0.01168   0.00000  Uiso   1.00
N9     N     0.62678   1.01095   0.01757   0.00000  Uiso   1.00
C10    C     0.13758   1.08439   0.06442   0.00000  Uiso   1.00
N11    N     0.01061   1.12991   0.07650   0.00000  Uiso   1.00
C12    C     0.38507   0.74664   0.17351   0.00000  Uiso   1.00
N13    N     0.38320   0.78302   0.20778   0.00000  Uiso   1.00
C14    C     0.73962   0.72769   0.14101   0.00000  Uiso   1.00
N15    N     0.88074   0.75115   0.16239   0.00000  Uiso   1.00
loop_
_geom_bond_atom_site_label_1
_geom_bond_atom_site_label_2
_geom_bond_distance
_geom_bond_site_symmetry_2
_ccdc_geom_bond_type
C1     S2      1.757   .     S
C1     C6      1.364   .     D
C1     C14     1.430   .     S
S2     C3      1.779   .     S
C3     C4      1.449   .     S
C3     N9      1.345   .     D
C4     S5      1.777   .     S
C4     C7      1.394   .     D
S5     C6      1.755   .     S
C6     C12     1.431   .     S
C7     S8      1.764   .     S
C7     C10     1.450   .     S
S8     N9      1.661   .     S
C10    N11     1.160   .     T
C12    N13     1.161   .     T
C14    N15     1.160   .     T
data_XXII_53\R-3\-\1
_audit_creation_date              2015-08-24
_audit_creation_method            'Materials Studio'
_symmetry_space_group_name_H-M    'R-3'
_symmetry_Int_Tables_number       148
_symmetry_cell_setting            trigonal
loop_
_symmetry_equiv_pos_as_xyz
  x,y,z
  -y,x-y,z
  -x+y,-x,z
  -x,-y,-z
  y,-x+y,-z
  x-y,x,-z
  x+2/3,y+1/3,z+1/3
  -y+2/3,x-y+1/3,z+1/3
  -x+y+2/3,-x+1/3,z+1/3
  -x+2/3,-y+1/3,-z+1/3
  y+2/3,-x+y+1/3,-z+1/3
  x-y+2/3,x+1/3,-z+1/3
  x+1/3,y+2/3,z+2/3
  -y+1/3,x-y+2/3,z+2/3
  -x+y+1/3,-x+2/3,z+2/3
  -x+1/3,-y+2/3,-z+2/3
  y+1/3,-x+y+2/3,-z+2/3
  x-y+1/3,x+2/3,-z+2/3
_cell_length_a                    25.6236
_cell_length_b                    25.6236
_cell_length_c                    7.4814
_cell_angle_alpha                 90.0000
_cell_angle_beta                  90.0000
_cell_angle_gamma                 120.0000
loop_
_atom_site_label
_atom_site_type_symbol
_atom_site_fract_x
_atom_site_fract_y
_atom_site_fract_z
_atom_site_U_iso_or_equiv
_atom_site_adp_type
_atom_site_occupancy
C1     C     0.48211   0.86035   0.42864   0.00000  Uiso   1.00
S2     S     0.55719   0.91931   0.44256   0.00000  Uiso   1.00
C3     C     0.56197   0.92856   0.67790   0.00000  Uiso   1.00
C4     C     0.51475   0.93000   0.77939   0.00000  Uiso   1.00
S5     S     0.45521   0.92751   0.65070   0.00000  Uiso   1.00
C6     C     0.43770   0.86435   0.51757   0.00000  Uiso   1.00
C7     C     0.52202   0.93295   0.96443   0.00000  Uiso   1.00
S8     S     0.59164   0.93525   0.99395   0.00000  Uiso   1.00
N9     N     0.60541   0.92930   0.78024   0.00000  Uiso   1.00
C10    C     0.47544   0.93375   1.07234   0.00000  Uiso   1.00
N11    N     0.43940   0.93650   1.15936   0.00000  Uiso   1.00
C12    C     0.37624   0.81724   0.51651   0.00000  Uiso   1.00
N13    N     0.32575   0.78030   0.51978   0.00000  Uiso   1.00
C14    C     0.47026   0.80821   0.32786   0.00000  Uiso   1.00
N15    N     0.46230   0.76665   0.24494   0.00000  Uiso   1.00
loop_
_geom_bond_atom_site_label_1
_geom_bond_atom_site_label_2
_geom_bond_distance
_geom_bond_site_symmetry_2
_ccdc_geom_bond_type
C1     S2      1.757   .     S
C1     C6      1.365   .     D
C1     C14     1.428   .     S
S2     C3      1.773   .     S
C3     C4      1.445   .     S
C3     N9      1.343   .     D
C4     S5      1.778   .     S
C4     C7      1.394   .     D
S5     C6      1.757   .     S
C6     C12     1.427   .     S
C7     S8      1.769   .     S
C7     C10     1.450   .     S
S8     N9      1.661   .     S
C10    N11     1.160   .     T
C12    N13     1.160   .     T
C14    N15     1.159   .     T
data_XXII_54\R-3\-\1
_audit_creation_date              2015-08-24
_audit_creation_method            'Materials Studio'
_symmetry_space_group_name_H-M    'R-3'
_symmetry_Int_Tables_number       148
_symmetry_cell_setting            trigonal
loop_
_symmetry_equiv_pos_as_xyz
  x,y,z
  -y,x-y,z
  -x+y,-x,z
  -x,-y,-z
  y,-x+y,-z
  x-y,x,-z
  x+2/3,y+1/3,z+1/3
  -y+2/3,x-y+1/3,z+1/3
  -x+y+2/3,-x+1/3,z+1/3
  -x+2/3,-y+1/3,-z+1/3
  y+2/3,-x+y+1/3,-z+1/3
  x-y+2/3,x+1/3,-z+1/3
  x+1/3,y+2/3,z+2/3
  -y+1/3,x-y+2/3,z+2/3
  -x+y+1/3,-x+2/3,z+2/3
  -x+1/3,-y+2/3,-z+2/3
  y+1/3,-x+y+2/3,-z+2/3
  x-y+1/3,x+2/3,-z+2/3
_cell_length_a                    26.4346
_cell_length_b                    26.4346
_cell_length_c                    7.1827
_cell_angle_alpha                 90.0000
_cell_angle_beta                  90.0000
_cell_angle_gamma                 120.0000
loop_
_atom_site_label
_atom_site_type_symbol
_atom_site_fract_x
_atom_site_fract_y
_atom_site_fract_z
_atom_site_U_iso_or_equiv
_atom_site_adp_type
_atom_site_occupancy
C1     C     0.32058   0.22825   0.67895   0.00000  Uiso   1.00
S2     S     0.27442   0.17768   0.51394   0.00000  Uiso   1.00
C3     C     0.20768   0.16659   0.60747   0.00000  Uiso   1.00
C4     C     0.19311   0.15324   0.80220   0.00000  Uiso   1.00
S5     S     0.24831   0.15175   0.94232   0.00000  Uiso   1.00
C6     C     0.30968   0.21693   0.86471   0.00000  Uiso   1.00
C7     C     0.13813   0.14400   0.85168   0.00000  Uiso   1.00
S8     S     0.10940   0.15351   0.64105   0.00000  Uiso   1.00
N9     N     0.16819   0.17360   0.51095   0.00000  Uiso   1.00
C10    C     0.11778   0.12805   1.04136   0.00000  Uiso   1.00
N11    N     0.09727   0.11377   1.18823   0.00000  Uiso   1.00
C12    C     0.34765   0.25932   0.99727   0.00000  Uiso   1.00
N13    N     0.37893   0.29386   1.10378   0.00000  Uiso   1.00
C14    C     0.36832   0.28212   0.61401   0.00000  Uiso   1.00
N15    N     0.40698   0.32572   0.56025   0.00000  Uiso   1.00
loop_
_geom_bond_atom_site_label_1
_geom_bond_atom_site_label_2
_geom_bond_distance
_geom_bond_site_symmetry_2
_ccdc_geom_bond_type
C1     S2      1.746   .     S
C1     C6      1.366   .     D
C1     C14     1.429   .     S
S2     C3      1.770   .     S
C3     C4      1.447   .     S
C3     N9      1.341   .     D
C4     S5      1.789   .     S
C4     C7      1.394   .     D
S5     C6      1.765   .     S
C6     C12     1.430   .     S
C7     S8      1.766   .     S
C7     C10     1.448   .     S
S8     N9      1.657   .     S
C10    N11     1.160   .     T
C12    N13     1.161   .     T
C14    N15     1.159   .     T
data_XXII_55\R3\-\1
_audit_creation_date              2015-08-24
_audit_creation_method            'Materials Studio'
_symmetry_space_group_name_H-M    'R3'
_symmetry_Int_Tables_number       146
_symmetry_cell_setting            trigonal
loop_
_symmetry_equiv_pos_as_xyz
  x,y,z
  -y,x-y,z
  -x+y,-x,z
  x+2/3,y+1/3,z+1/3
  -y+2/3,x-y+1/3,z+1/3
  -x+y+2/3,-x+1/3,z+1/3
  x+1/3,y+2/3,z+2/3
  -y+1/3,x-y+2/3,z+2/3
  -x+y+1/3,-x+2/3,z+2/3
_cell_length_a                    16.2551
_cell_length_b                    16.2551
_cell_length_c                    9.6345
_cell_angle_alpha                 90.0000
_cell_angle_beta                  90.0000
_cell_angle_gamma                 120.0000
loop_
_atom_site_label
_atom_site_type_symbol
_atom_site_fract_x
_atom_site_fract_y
_atom_site_fract_z
_atom_site_U_iso_or_equiv
_atom_site_adp_type
_atom_site_occupancy
C1     C     0.84455   0.22170   0.06097   0.00000  Uiso   1.00
S2     S     0.93889   0.25110  -0.05293   0.00000  Uiso   1.00
C3     C     0.98889   0.37588  -0.06046   0.00000  Uiso   1.00
C4     C     0.93407   0.42290  -0.07660   0.00000  Uiso   1.00
S5     S     0.80801   0.34667  -0.08136   0.00000  Uiso   1.00
C6     C     0.78889   0.26226   0.04919   0.00000  Uiso   1.00
C7     C     0.98819   0.52160  -0.09030   0.00000  Uiso   1.00
S8     S     1.10701   0.54646  -0.07989   0.00000  Uiso   1.00
N9     N     1.08282   0.43590  -0.05191   0.00000  Uiso   1.00
C10    C     0.94108   0.57585  -0.11630   0.00000  Uiso   1.00
N11    N     0.90531   0.62070  -0.14031   0.00000  Uiso   1.00
C12    C     0.71219   0.23308   0.14567   0.00000  Uiso   1.00
N13    N     0.64956   0.20784   0.22332   0.00000  Uiso   1.00
C14    C     0.82606   0.15378   0.16838   0.00000  Uiso   1.00
N15    N     0.81098   0.09917   0.25615   0.00000  Uiso   1.00
loop_
_geom_bond_atom_site_label_1
_geom_bond_atom_site_label_2
_geom_bond_distance
_geom_bond_site_symmetry_2
_ccdc_geom_bond_type
C1     S2      1.747   .     S
C1     C6      1.365   .     D
C1     C14     1.431   .     S
S2     C3      1.770   .     S
C3     C4      1.444   .     S
C3     N9      1.342   .     D
C4     S5      1.788   .     S
C4     C7      1.398   .     D
S5     C6      1.771   .     S
C6     C12     1.432   .     S
C7     S8      1.767   .     S
C7     C10     1.450   .     S
S8     N9      1.658   .     S
C10    N11     1.161   .     T
C12    N13     1.160   .     T
C14    N15     1.160   .     T
data_XXII_56\R-3\-\1
_audit_creation_date              2015-08-24
_audit_creation_method            'Materials Studio'
_symmetry_space_group_name_H-M    'R-3'
_symmetry_Int_Tables_number       148
_symmetry_cell_setting            trigonal
loop_
_symmetry_equiv_pos_as_xyz
  x,y,z
  -y,x-y,z
  -x+y,-x,z
  -x,-y,-z
  y,-x+y,-z
  x-y,x,-z
  x+2/3,y+1/3,z+1/3
  -y+2/3,x-y+1/3,z+1/3
  -x+y+2/3,-x+1/3,z+1/3
  -x+2/3,-y+1/3,-z+1/3
  y+2/3,-x+y+1/3,-z+1/3
  x-y+2/3,x+1/3,-z+1/3
  x+1/3,y+2/3,z+2/3
  -y+1/3,x-y+2/3,z+2/3
  -x+y+1/3,-x+2/3,z+2/3
  -x+1/3,-y+2/3,-z+2/3
  y+1/3,-x+y+2/3,-z+2/3
  x-y+1/3,x+2/3,-z+2/3
_cell_length_a                    25.7177
_cell_length_b                    25.7177
_cell_length_c                    8.0939
_cell_angle_alpha                 90.0000
_cell_angle_beta                  90.0000
_cell_angle_gamma                 120.0000
loop_
_atom_site_label
_atom_site_type_symbol
_atom_site_fract_x
_atom_site_fract_y
_atom_site_fract_z
_atom_site_U_iso_or_equiv
_atom_site_adp_type
_atom_site_occupancy
C1     C     0.49269   0.08103  -0.23003   0.00000  Uiso   1.00
S2     S     0.50259   0.15350  -0.21337   0.00000  Uiso   1.00
C3     C     0.50882   0.16061   0.00466   0.00000  Uiso   1.00
C4     C     0.46746   0.11307   0.11264   0.00000  Uiso   1.00
S5     S     0.40995   0.04711   0.01585   0.00000  Uiso   1.00
C6     C     0.45258   0.03523  -0.13244   0.00000  Uiso   1.00
C7     C     0.47753   0.12507   0.28111   0.00000  Uiso   1.00
S8     S     0.54146   0.19782   0.28785   0.00000  Uiso   1.00
N9     N     0.55223   0.20830   0.08528   0.00000  Uiso   1.00
C10    C     0.43737   0.07971   0.39663   0.00000  Uiso   1.00
N11    N     0.40761   0.04601   0.49787   0.00000  Uiso   1.00
C12    C     0.44792  -0.02247  -0.14083   0.00000  Uiso   1.00
N13    N     0.44473  -0.06911  -0.14538   0.00000  Uiso   1.00
C14    C     0.52862   0.07067  -0.34513   0.00000  Uiso   1.00
N15    N     0.55778   0.06250  -0.43924   0.00000  Uiso   1.00
loop_
_geom_bond_atom_site_label_1
_geom_bond_atom_site_label_2
_geom_bond_distance
_geom_bond_site_symmetry_2
_ccdc_geom_bond_type
C1     S2      1.756   .     S
C1     C6      1.364   .     D
C1     C14     1.428   .     S
S2     C3      1.773   .     S
C3     C4      1.445   .     S
C3     N9      1.344   .     D
C4     S5      1.781   .     S
C4     C7      1.393   .     D
S5     C6      1.752   .     S
C6     C12     1.429   .     S
C7     S8      1.769   .     S
C7     C10     1.448   .     S
S8     N9      1.662   .     S
C10    N11     1.160   .     T
C12    N13     1.161   .     T
C14    N15     1.160   .     T
data_XXII_57\P-3\-\1
_audit_creation_date              2015-08-24
_audit_creation_method            'Materials Studio'
_symmetry_space_group_name_H-M    'P-3'
_symmetry_Int_Tables_number       147
_symmetry_cell_setting            trigonal
loop_
_symmetry_equiv_pos_as_xyz
  x,y,z
  -y,x-y,z
  -x+y,-x,z
  -x,-y,-z
  y,-x+y,-z
  x-y,x,-z
_cell_length_a                    14.9914
_cell_length_b                    14.9914
_cell_length_c                    7.6251
_cell_angle_alpha                 90.0000
_cell_angle_beta                  90.0000
_cell_angle_gamma                 120.0000
loop_
_atom_site_label
_atom_site_type_symbol
_atom_site_fract_x
_atom_site_fract_y
_atom_site_fract_z
_atom_site_U_iso_or_equiv
_atom_site_adp_type
_atom_site_occupancy
C1     C     0.07792   0.25821   0.26405   0.00000  Uiso   1.00
S2     S    -0.02217   0.22229   0.11151   0.00000  Uiso   1.00
C3     C     0.03291   0.33532  -0.01918   0.00000  Uiso   1.00
C4     C     0.08192   0.43687   0.05753   0.00000  Uiso   1.00
S5     S     0.08470   0.44348   0.29046   0.00000  Uiso   1.00
C6     C     0.12442   0.35370   0.33928   0.00000  Uiso   1.00
C7     C     0.12069   0.51850  -0.06148   0.00000  Uiso   1.00
S8     S     0.09036   0.45722  -0.26793   0.00000  Uiso   1.00
N9     N     0.03397   0.33677  -0.19554   0.00000  Uiso   1.00
C10    C     0.16657   0.62203   0.00817   0.00000  Uiso   1.00
N11    N     0.19842   0.70429   0.06441   0.00000  Uiso   1.00
C12    C     0.21087   0.38585   0.45376   0.00000  Uiso   1.00
N13    N     0.28113   0.41327   0.54676   0.00000  Uiso   1.00
C14    C     0.11460   0.18871   0.30330   0.00000  Uiso   1.00
N15    N     0.14560   0.13344   0.33525   0.00000  Uiso   1.00
loop_
_geom_bond_atom_site_label_1
_geom_bond_atom_site_label_2
_geom_bond_distance
_geom_bond_site_symmetry_2
_ccdc_geom_bond_type
C1     S2      1.757   .     S
C1     C6      1.366   .     D
C1     C14     1.432   .     S
S2     C3      1.774   .     S
C3     C4      1.443   .     S
C3     N9      1.345   .     D
C4     S5      1.778   .     S
C4     C7      1.396   .     D
S5     C6      1.762   .     S
C6     C12     1.432   .     S
C7     S8      1.764   .     S
C7     C10     1.448   .     S
S8     N9      1.659   .     S
C10    N11     1.159   .     T
C12    N13     1.161   .     T
C14    N15     1.161   .     T
data_XXII_58\P3121\-\1
_audit_creation_date              2015-08-24
_audit_creation_method            'Materials Studio'
_symmetry_space_group_name_H-M    'P3121'
_symmetry_Int_Tables_number       152
_symmetry_cell_setting            trigonal
loop_
_symmetry_equiv_pos_as_xyz
  x,y,z
  -y,x-y,z+1/3
  -x+y,-x,z+2/3
  y,x,-z
  x-y,-y,-z+2/3
  -x,-x+y,-z+1/3
_cell_length_a                    8.9104
_cell_length_b                    8.9104
_cell_length_c                    22.1802
_cell_angle_alpha                 90.0000
_cell_angle_beta                  90.0000
_cell_angle_gamma                 120.0000
loop_
_atom_site_label
_atom_site_type_symbol
_atom_site_fract_x
_atom_site_fract_y
_atom_site_fract_z
_atom_site_U_iso_or_equiv
_atom_site_adp_type
_atom_site_occupancy
C1     C     0.14343   0.62324   0.55744   0.00000  Uiso   1.00
S2     S     0.19931   0.68221   0.63287   0.00000  Uiso   1.00
C3     C     0.41403   0.72079   0.62862   0.00000  Uiso   1.00
C4     C     0.45291   0.59844   0.59990   0.00000  Uiso   1.00
S5     S     0.26881   0.40328   0.57292   0.00000  Uiso   1.00
C6     C     0.16334   0.49422   0.53263   0.00000  Uiso   1.00
C7     C     0.62887   0.65222   0.59613   0.00000  Uiso   1.00
S8     S     0.73204   0.85860   0.63095   0.00000  Uiso   1.00
N9     N     0.55482   0.86999   0.64485   0.00000  Uiso   1.00
C10    C     0.68089   0.54258   0.56492   0.00000  Uiso   1.00
N11    N     0.72879   0.46037   0.53956   0.00000  Uiso   1.00
C12    C     0.11086   0.44225   0.47169   0.00000  Uiso   1.00
N13    N     0.06770   0.40035   0.42226   0.00000  Uiso   1.00
C14    C     0.08968   0.72017   0.52084   0.00000  Uiso   1.00
N15    N     0.04748   0.79980   0.49109   0.00000  Uiso   1.00
loop_
_geom_bond_atom_site_label_1
_geom_bond_atom_site_label_2
_geom_bond_distance
_geom_bond_site_symmetry_2
_ccdc_geom_bond_type
C1     S2      1.750   .     S
C1     C6      1.364   .     D
C1     C14     1.431   .     S
S2     C3      1.769   .     S
C3     C4      1.446   .     S
C3     N9      1.343   .     D
C4     S5      1.795   .     S
C4     C7      1.394   .     D
S5     C6      1.761   .     S
C6     C12     1.430   .     S
C7     S8      1.770   .     S
C7     C10     1.449   .     S
S8     N9      1.661   .     S
C10    N11     1.161   .     T
C12    N13     1.160   .     T
C14    N15     1.161   .     T
data_XXII_59\P64\-\1
_audit_creation_date              2015-08-24
_audit_creation_method            'Materials Studio'
_symmetry_space_group_name_H-M    'P64'
_symmetry_Int_Tables_number       172
_symmetry_cell_setting            hexagonal
loop_
_symmetry_equiv_pos_as_xyz
  x,y,z
  -y,x-y,z+1/3
  -x+y,-x,z+2/3
  -x,-y,z
  y,-x+y,z+1/3
  x-y,x,z+2/3
_cell_length_a                    15.4743
_cell_length_b                    15.4743
_cell_length_c                    7.3538
_cell_angle_alpha                 90.0000
_cell_angle_beta                  90.0000
_cell_angle_gamma                 120.0000
loop_
_atom_site_label
_atom_site_type_symbol
_atom_site_fract_x
_atom_site_fract_y
_atom_site_fract_z
_atom_site_U_iso_or_equiv
_atom_site_adp_type
_atom_site_occupancy
C1     C     0.20113   0.90067   0.15656   0.00000  Uiso   1.00
S2     S     0.14161   0.89019  -0.05320   0.00000  Uiso   1.00
C3     C     0.18351   0.81807  -0.17206   0.00000  Uiso   1.00
C4     C     0.28562   0.83958  -0.15902   0.00000  Uiso   1.00
S5     S     0.36943   0.94795  -0.03419   0.00000  Uiso   1.00
C6     C     0.29834   0.92340   0.16392   0.00000  Uiso   1.00
C7     C     0.30556   0.77001  -0.24049   0.00000  Uiso   1.00
S8     S     0.19004   0.68336  -0.33997   0.00000  Uiso   1.00
N9     N     0.12354   0.73217  -0.25958   0.00000  Uiso   1.00
C10    C     0.40183   0.77858  -0.20551   0.00000  Uiso   1.00
N11    N     0.47483   0.77827  -0.17045   0.00000  Uiso   1.00
C12    C     0.34125   0.91901   0.33331   0.00000  Uiso   1.00
N13    N     0.37552   0.91413   0.47058   0.00000  Uiso   1.00
C14    C     0.14782   0.88174   0.32392   0.00000  Uiso   1.00
N15    N     0.10604   0.86657   0.46152   0.00000  Uiso   1.00
loop_
_geom_bond_atom_site_label_1
_geom_bond_atom_site_label_2
_geom_bond_distance
_geom_bond_site_symmetry_2
_ccdc_geom_bond_type
C1     S2      1.762   .     S
C1     C6      1.364   .     D
C1     C14     1.428   .     S
S2     C3      1.776   .     S
C3     C4      1.446   .     S
C3     N9      1.345   .     D
C4     S5      1.778   .     S
C4     C7      1.395   .     D
S5     C6      1.749   .     S
C6     C12     1.429   .     S
C7     S8      1.770   .     S
C7     C10     1.451   .     S
S8     N9      1.660   .     S
C10    N11     1.161   .     T
C12    N13     1.160   .     T
C14    N15     1.160   .     T
data_XXII_60\P3121\-\1
_audit_creation_date              2015-08-24
_audit_creation_method            'Materials Studio'
_symmetry_space_group_name_H-M    'P3121'
_symmetry_Int_Tables_number       152
_symmetry_cell_setting            trigonal
loop_
_symmetry_equiv_pos_as_xyz
  x,y,z
  -y,x-y,z+1/3
  -x+y,-x,z+2/3
  y,x,-z
  x-y,-y,-z+2/3
  -x,-x+y,-z+1/3
_cell_length_a                    7.5584
_cell_length_b                    7.5584
_cell_length_c                    29.3068
_cell_angle_alpha                 90.0000
_cell_angle_beta                  90.0000
_cell_angle_gamma                 120.0000
loop_
_atom_site_label
_atom_site_type_symbol
_atom_site_fract_x
_atom_site_fract_y
_atom_site_fract_z
_atom_site_U_iso_or_equiv
_atom_site_adp_type
_atom_site_occupancy
C1     C     0.81844   0.99389   0.04430   0.00000  Uiso   1.00
S2     S     0.59081   0.84762   0.01375   0.00000  Uiso   1.00
C3     C     0.41591   0.76431   0.06012   0.00000  Uiso   1.00
C4     C     0.45492   0.68714   0.10182   0.00000  Uiso   1.00
S5     S     0.68451   0.67668   0.10450   0.00000  Uiso   1.00
C6     C     0.85762   0.92126   0.08334   0.00000  Uiso   1.00
C7     C     0.30648   0.63112   0.13563   0.00000  Uiso   1.00
S8     S     0.12121   0.67564   0.11006   0.00000  Uiso   1.00
N9     N     0.24514   0.77811   0.06185   0.00000  Uiso   1.00
C10    C     0.33377   0.55800   0.17932   0.00000  Uiso   1.00
N11    N     0.34274   0.49476   0.21478   0.00000  Uiso   1.00
C12    C     1.03944   1.05065   0.10860   0.00000  Uiso   1.00
N13    N     1.18689   1.15606   0.12902   0.00000  Uiso   1.00
C14    C     0.96687   1.19382   0.02908   0.00000  Uiso   1.00
N15    N     1.09106   1.35508   0.01717   0.00000  Uiso   1.00
loop_
_geom_bond_atom_site_label_1
_geom_bond_atom_site_label_2
_geom_bond_distance
_geom_bond_site_symmetry_2
_ccdc_geom_bond_type
C1     S2      1.755   .     S
C1     C6      1.364   .     D
C1     C14     1.430   .     S
S2     C3      1.777   .     S
C3     C4      1.447   .     S
C3     N9      1.347   .     D
C4     S5      1.778   .     S
C4     C7      1.395   .     D
S5     C6      1.759   .     S
C6     C12     1.432   .     S
C7     S8      1.763   .     S
C7     C10     1.450   .     S
S8     N9      1.658   .     S
C10    N11     1.160   .     T
C12    N13     1.161   .     T
C14    N15     1.160   .     T
data_XXII_61\P3221\-\1
_audit_creation_date              2015-08-24
_audit_creation_method            'Materials Studio'
_symmetry_space_group_name_H-M    'P3221'
_symmetry_Int_Tables_number       154
_symmetry_cell_setting            trigonal
loop_
_symmetry_equiv_pos_as_xyz
  x,y,z
  -y,x-y,z+2/3
  -x+y,-x,z+1/3
  y,x,-z
  x-y,-y,-z+1/3
  -x,-x+y,-z+2/3
_cell_length_a                    7.3801
_cell_length_b                    7.3801
_cell_length_c                    30.0356
_cell_angle_alpha                 90.0000
_cell_angle_beta                  90.0000
_cell_angle_gamma                 120.0000
loop_
_atom_site_label
_atom_site_type_symbol
_atom_site_fract_x
_atom_site_fract_y
_atom_site_fract_z
_atom_site_U_iso_or_equiv
_atom_site_adp_type
_atom_site_occupancy
C1     C     1.18822   0.50691   0.45527   0.00000  Uiso   1.00
S2     S     1.32600   0.72222   0.41985   0.00000  Uiso   1.00
C3     C     1.11212   0.75447   0.40380   0.00000  Uiso   1.00
C4     C     0.91446   0.57938   0.38958   0.00000  Uiso   1.00
S5     S     0.90140   0.33319   0.38872   0.00000  Uiso   1.00
C6     C     1.00419   0.33874   0.44182   0.00000  Uiso   1.00
C7     C     0.75904   0.62612   0.37828   0.00000  Uiso   1.00
S8     S     0.88302   0.89851   0.38728   0.00000  Uiso   1.00
N9     N     1.11129   0.93572   0.40564   0.00000  Uiso   1.00
C10    C     0.55921   0.45868   0.36252   0.00000  Uiso   1.00
N11    N     0.39994   0.32720   0.34910   0.00000  Uiso   1.00
C12    C     0.88263   0.17028   0.47179   0.00000  Uiso   1.00
N13    N     0.78145   0.03388   0.49599   0.00000  Uiso   1.00
C14    C     1.26365   0.51674   0.49954   0.00000  Uiso   1.00
N15    N     1.32512   0.52591   0.53551   0.00000  Uiso   1.00
loop_
_geom_bond_atom_site_label_1
_geom_bond_atom_site_label_2
_geom_bond_distance
_geom_bond_site_symmetry_2
_ccdc_geom_bond_type
C1     S2      1.753   .     S
C1     C6      1.365   .     D
C1     C14     1.429   .     S
S2     C3      1.777   .     S
C3     C4      1.448   .     S
C3     N9      1.342   .     D
C4     S5      1.771   .     S
C4     C7      1.395   .     D
S5     C6      1.758   .     S
C6     C12     1.430   .     S
C7     S8      1.764   .     S
C7     C10     1.450   .     S
S8     N9      1.660   .     S
C10    N11     1.160   .     T
C12    N13     1.161   .     T
C14    N15     1.161   .     T
data_XXII_62\P62\-\1
_audit_creation_date              2015-08-24
_audit_creation_method            'Materials Studio'
_symmetry_space_group_name_H-M    'P62'
_symmetry_Int_Tables_number       171
_symmetry_cell_setting            hexagonal
loop_
_symmetry_equiv_pos_as_xyz
  x,y,z
  -y,x-y,z+2/3
  -x+y,-x,z+1/3
  -x,-y,z
  y,-x+y,z+2/3
  x-y,x,z+1/3
_cell_length_a                    15.7617
_cell_length_b                    15.7617
_cell_length_c                    7.0862
_cell_angle_alpha                 90.0000
_cell_angle_beta                  90.0000
_cell_angle_gamma                 120.0000
loop_
_atom_site_label
_atom_site_type_symbol
_atom_site_fract_x
_atom_site_fract_y
_atom_site_fract_z
_atom_site_U_iso_or_equiv
_atom_site_adp_type
_atom_site_occupancy
C1     C     0.22503   0.49697   0.85487   0.00000  Uiso   1.00
S2     S     0.27847   0.52170   1.08061   0.00000  Uiso   1.00
C3     C     0.20181   0.40551   1.18391   0.00000  Uiso   1.00
C4     C     0.09702   0.35282   1.15399   0.00000  Uiso   1.00
S5     S     0.04616   0.41406   1.02504   0.00000  Uiso   1.00
C6     C     0.12606   0.45458   0.83131   0.00000  Uiso   1.00
C7     C     0.04821   0.25788   1.22649   0.00000  Uiso   1.00
S8     S     0.14144   0.24435   1.33592   0.00000  Uiso   1.00
N9     N     0.23457   0.35180   1.27209   0.00000  Uiso   1.00
C10    C    -0.05369   0.19384   1.17758   0.00000  Uiso   1.00
N11    N    -0.13351   0.13645   1.13699   0.00000  Uiso   1.00
C12    C     0.08634   0.43808   0.64487   0.00000  Uiso   1.00
N13    N     0.05520   0.42503   0.49270   0.00000  Uiso   1.00
C14    C     0.28499   0.51758   0.69104   0.00000  Uiso   1.00
N15    N     0.33274   0.53358   0.55677   0.00000  Uiso   1.00
loop_
_geom_bond_atom_site_label_1
_geom_bond_atom_site_label_2
_geom_bond_distance
_geom_bond_site_symmetry_2
_ccdc_geom_bond_type
C1     S2      1.758   .     S
C1     C6      1.366   .     D
C1     C14     1.428   .     S
S2     C3      1.771   .     S
C3     C4      1.446   .     S
C3     N9      1.346   .     D
C4     S5      1.784   .     S
C4     C7      1.394   .     D
S5     C6      1.753   .     S
C6     C12     1.429   .     S
C7     S8      1.766   .     S
C7     C10     1.448   .     S
S8     N9      1.656   .     S
C10    N11     1.160   .     T
C12    N13     1.160   .     T
C14    N15     1.160   .     T
data_XXII_63\R3\-\1
_audit_creation_date              2015-08-24
_audit_creation_method            'Materials Studio'
_symmetry_space_group_name_H-M    'R3'
_symmetry_Int_Tables_number       146
_symmetry_cell_setting            trigonal
loop_
_symmetry_equiv_pos_as_xyz
  x,y,z
  -y,x-y,z
  -x+y,-x,z
  x+2/3,y+1/3,z+1/3
  -y+2/3,x-y+1/3,z+1/3
  -x+y+2/3,-x+1/3,z+1/3
  x+1/3,y+2/3,z+2/3
  -y+1/3,x-y+2/3,z+2/3
  -x+y+1/3,-x+2/3,z+2/3
_cell_length_a                    17.0515
_cell_length_b                    17.0515
_cell_length_c                    8.6858
_cell_angle_alpha                 90.0000
_cell_angle_beta                  90.0000
_cell_angle_gamma                 120.0000
loop_
_atom_site_label
_atom_site_type_symbol
_atom_site_fract_x
_atom_site_fract_y
_atom_site_fract_z
_atom_site_U_iso_or_equiv
_atom_site_adp_type
_atom_site_occupancy
C1     C     0.41744   0.54477   0.21653   0.00000  Uiso   1.00
S2     S     0.49114   0.66135   0.21362   0.00000  Uiso   1.00
C3     C     0.48768   0.68424   0.01558   0.00000  Uiso   1.00
C4     C     0.49942   0.63151  -0.10272   0.00000  Uiso   1.00
S5     S     0.50712   0.53687  -0.03720   0.00000  Uiso   1.00
C6     C     0.42111   0.49116   0.10374   0.00000  Uiso   1.00
C7     C     0.50513   0.66264  -0.25326   0.00000  Uiso   1.00
S8     S     0.49166   0.75854  -0.22860   0.00000  Uiso   1.00
N9     N     0.47490   0.75079  -0.03915   0.00000  Uiso   1.00
C10    C     0.52521   0.61648  -0.37422   0.00000  Uiso   1.00
N11    N     0.54344   0.58045  -0.46939   0.00000  Uiso   1.00
C12    C     0.35190   0.39791   0.09541   0.00000  Uiso   1.00
N13    N     0.29550   0.32241   0.08777   0.00000  Uiso   1.00
C14    C     0.35260   0.50938   0.33826   0.00000  Uiso   1.00
N15    N     0.30061   0.48192   0.43839   0.00000  Uiso   1.00
loop_
_geom_bond_atom_site_label_1
_geom_bond_atom_site_label_2
_geom_bond_distance
_geom_bond_site_symmetry_2
_ccdc_geom_bond_type
C1     S2      1.742   .     S
C1     C6      1.363   .     D
C1     C14     1.427   .     S
S2     C3      1.771   .     S
C3     C4      1.444   .     S
C3     N9      1.345   .     D
C4     S5      1.777   .     S
C4     C7      1.396   .     D
S5     C6      1.765   .     S
C6     C12     1.432   .     S
C7     S8      1.774   .     S
C7     C10     1.453   .     S
S8     N9      1.664   .     S
C10    N11     1.161   .     T
C12    N13     1.161   .     T
C14    N15     1.160   .     T
data_XXII_64\P6522\-\1
_audit_creation_date              2015-08-24
_audit_creation_method            'Materials Studio'
_symmetry_space_group_name_H-M    'P6522'
_symmetry_Int_Tables_number       179
_symmetry_cell_setting            hexagonal
loop_
_symmetry_equiv_pos_as_xyz
  x,y,z
  -y,x-y,z+2/3
  -x+y,-x,z+1/3
  -x,-y,z+1/2
  y,-x+y,z+1/6
  x-y,x,z+5/6
  y,x,-z+2/3
  x-y,-y,-z
  -x,-x+y,-z+1/3
  -y,-x,-z+1/6
  -x+y,y,-z+1/2
  x,x-y,-z+5/6
_cell_length_a                    12.1552
_cell_length_b                    12.1552
_cell_length_c                    22.8086
_cell_angle_alpha                 90.0000
_cell_angle_beta                  90.0000
_cell_angle_gamma                 120.0000
loop_
_atom_site_label
_atom_site_type_symbol
_atom_site_fract_x
_atom_site_fract_y
_atom_site_fract_z
_atom_site_U_iso_or_equiv
_atom_site_adp_type
_atom_site_occupancy
C1     C     0.77495   0.76017   0.01317   0.00000  Uiso   1.00
S2     S     0.91683   0.81361   0.05253   0.00000  Uiso   1.00
C3     C     0.87395   0.67256   0.09205   0.00000  Uiso   1.00
C4     C     0.75213   0.60119   0.12069   0.00000  Uiso   1.00
S5     S     0.64813   0.66506   0.11596   0.00000  Uiso   1.00
C6     C     0.66032   0.70386   0.04106   0.00000  Uiso   1.00
C7     C     0.73108   0.49058   0.14905   0.00000  Uiso   1.00
S8     S     0.87080   0.48460   0.13442   0.00000  Uiso   1.00
N9     N     0.94737   0.61932   0.09649   0.00000  Uiso   1.00
C10    C     0.61085   0.41526   0.17891   0.00000  Uiso   1.00
N11    N     0.51284   0.35396   0.20119   0.00000  Uiso   1.00
C12    C     0.54696   0.67111   0.00897   0.00000  Uiso   1.00
N13    N     0.45491   0.64526  -0.01687   0.00000  Uiso   1.00
C14    C     0.77897   0.76806  -0.04935   0.00000  Uiso   1.00
N15    N     0.78242   0.77279  -0.10017   0.00000  Uiso   1.00
loop_
_geom_bond_atom_site_label_1
_geom_bond_atom_site_label_2
_geom_bond_distance
_geom_bond_site_symmetry_2
_ccdc_geom_bond_type
C1     S2      1.756   .     S
C1     C6      1.364   .     D
C1     C14     1.428   .     S
S2     C3      1.769   .     S
C3     C4      1.445   .     S
C3     N9      1.343   .     D
C4     S5      1.787   .     S
C4     C7      1.396   .     D
S5     C6      1.759   .     S
C6     C12     1.430   .     S
C7     S8      1.768   .     S
C7     C10     1.449   .     S
S8     N9      1.665   .     S
C10    N11     1.160   .     T
C12    N13     1.160   .     T
C14    N15     1.160   .     T
data_XXII_65\R3\-\1
_audit_creation_date              2015-08-24
_audit_creation_method            'Materials Studio'
_symmetry_space_group_name_H-M    'R3'
_symmetry_Int_Tables_number       146
_symmetry_cell_setting            trigonal
loop_
_symmetry_equiv_pos_as_xyz
  x,y,z
  -y,x-y,z
  -x+y,-x,z
  x+2/3,y+1/3,z+1/3
  -y+2/3,x-y+1/3,z+1/3
  -x+y+2/3,-x+1/3,z+1/3
  x+1/3,y+2/3,z+2/3
  -y+1/3,x-y+2/3,z+2/3
  -x+y+1/3,-x+2/3,z+2/3
_cell_length_a                    20.7107
_cell_length_b                    20.7107
_cell_length_c                    5.9322
_cell_angle_alpha                 90.0000
_cell_angle_beta                  90.0000
_cell_angle_gamma                 120.0000
loop_
_atom_site_label
_atom_site_type_symbol
_atom_site_fract_x
_atom_site_fract_y
_atom_site_fract_z
_atom_site_U_iso_or_equiv
_atom_site_adp_type
_atom_site_occupancy
C1     C     0.45016   0.30924   1.10689   0.00000  Uiso   1.00
S2     S     0.54419   0.33920   1.05942   0.00000  Uiso   1.00
C3     C     0.53195   0.26335   0.89000   0.00000  Uiso   1.00
C4     C     0.48526   0.18715   0.96326   0.00000  Uiso   1.00
S5     S     0.43480   0.17448   1.21808   0.00000  Uiso   1.00
C6     C     0.40269   0.23779   1.17483   0.00000  Uiso   1.00
C7     C     0.48707   0.13295   0.82809   0.00000  Uiso   1.00
S8     S     0.54797   0.18622   0.60621   0.00000  Uiso   1.00
N9     N     0.56500   0.26981   0.69018   0.00000  Uiso   1.00
C10    C     0.45089   0.05748   0.91650   0.00000  Uiso   1.00
N11    N     0.42651  -0.00098   0.99873   0.00000  Uiso   1.00
C12    C     0.32489   0.21174   1.19948   0.00000  Uiso   1.00
N13    N     0.26152   0.19019   1.21779   0.00000  Uiso   1.00
C14    C     0.42471   0.36078   1.06452   0.00000  Uiso   1.00
N15    N     0.40485   0.40334   1.03103   0.00000  Uiso   1.00
loop_
_geom_bond_atom_site_label_1
_geom_bond_atom_site_label_2
_geom_bond_distance
_geom_bond_site_symmetry_2
_ccdc_geom_bond_type
C1     S2      1.746   .     S
C1     C6      1.365   .     D
C1     C14     1.429   .     S
S2     C3      1.773   .     S
C3     C4      1.445   .     S
C3     N9      1.342   .     D
C4     S5      1.781   .     S
C4     C7      1.395   .     D
S5     C6      1.761   .     S
C6     C12     1.428   .     S
C7     S8      1.775   .     S
C7     C10     1.452   .     S
S8     N9      1.661   .     S
C10    N11     1.161   .     T
C12    N13     1.161   .     T
C14    N15     1.161   .     T
data_XXII_66\R3C\-\1
_audit_creation_date              2015-08-24
_audit_creation_method            'Materials Studio'
_symmetry_space_group_name_H-M    'R3C'
_symmetry_Int_Tables_number       161
_symmetry_cell_setting            trigonal
loop_
_symmetry_equiv_pos_as_xyz
  x,y,z
  -y,x-y,z
  -x+y,-x,z
  -y,-x,z+1/2
  -x+y,y,z+1/2
  x,x-y,z+1/2
  x+2/3,y+1/3,z+1/3
  -y+2/3,x-y+1/3,z+1/3
  -x+y+2/3,-x+1/3,z+1/3
  -y+2/3,-x+1/3,z+5/6
  -x+y+2/3,y+1/3,z+5/6
  x+2/3,x-y+1/3,z+5/6
  x+1/3,y+2/3,z+2/3
  -y+1/3,x-y+2/3,z+2/3
  -x+y+1/3,-x+2/3,z+2/3
  -y+1/3,-x+2/3,z+1/6
  -x+y+1/3,y+2/3,z+1/6
  x+1/3,x-y+2/3,z+1/6
_cell_length_a                    28.3095
_cell_length_b                    28.3095
_cell_length_c                    6.7306
_cell_angle_alpha                 90.0000
_cell_angle_beta                  90.0000
_cell_angle_gamma                 120.0000
loop_
_atom_site_label
_atom_site_type_symbol
_atom_site_fract_x
_atom_site_fract_y
_atom_site_fract_z
_atom_site_U_iso_or_equiv
_atom_site_adp_type
_atom_site_occupancy
C1     C     0.52397   0.19815   0.04878   0.00000  Uiso   1.00
S2     S     0.56419   0.17772  -0.08127   0.00000  Uiso   1.00
C3     C     0.51330   0.11158  -0.15726   0.00000  Uiso   1.00
C4     C     0.47186   0.07338  -0.02404   0.00000  Uiso   1.00
S5     S     0.46947   0.09670   0.21917   0.00000  Uiso   1.00
C6     C     0.48237   0.16316   0.16980   0.00000  Uiso   1.00
C7     C     0.43784   0.02135  -0.10174   0.00000  Uiso   1.00
S8     S     0.46021   0.02696  -0.35035   0.00000  Uiso   1.00
N9     N     0.51029   0.09132  -0.34049   0.00000  Uiso   1.00
C10    C     0.39824  -0.01967   0.03108   0.00000  Uiso   1.00
N11    N     0.36780  -0.05201   0.14170   0.00000  Uiso   1.00
C12    C     0.44786   0.18085   0.25820   0.00000  Uiso   1.00
N13    N     0.42026   0.19562   0.33038   0.00000  Uiso   1.00
C14    C     0.53559   0.25312   0.02567   0.00000  Uiso   1.00
N15    N     0.54508   0.29782   0.00817   0.00000  Uiso   1.00
loop_
_geom_bond_atom_site_label_1
_geom_bond_atom_site_label_2
_geom_bond_distance
_geom_bond_site_symmetry_2
_ccdc_geom_bond_type
C1     S2      1.748   .     S
C1     C6      1.366   .     D
C1     C14     1.429   .     S
S2     C3      1.774   .     S
C3     C4      1.443   .     S
C3     N9      1.345   .     D
C4     S5      1.779   .     S
C4     C7      1.397   .     D
S5     C6      1.760   .     S
C6     C12     1.431   .     S
C7     S8      1.768   .     S
C7     C10     1.450   .     S
S8     N9      1.659   .     S
C10    N11     1.160   .     T
C12    N13     1.161   .     T
C14    N15     1.161   .     T
data_XXII_67\P65\-\1
_audit_creation_date              2015-08-24
_audit_creation_method            'Materials Studio'
_symmetry_space_group_name_H-M    'P65'
_symmetry_Int_Tables_number       170
_symmetry_cell_setting            hexagonal
loop_
_symmetry_equiv_pos_as_xyz
  x,y,z
  -y,x-y,z+2/3
  -x+y,-x,z+1/3
  -x,-y,z+1/2
  y,-x+y,z+1/6
  x-y,x,z+5/6
_cell_length_a                    15.1442
_cell_length_b                    15.1442
_cell_length_c                    7.8520
_cell_angle_alpha                 90.0000
_cell_angle_beta                  90.0000
_cell_angle_gamma                 120.0000
loop_
_atom_site_label
_atom_site_type_symbol
_atom_site_fract_x
_atom_site_fract_y
_atom_site_fract_z
_atom_site_U_iso_or_equiv
_atom_site_adp_type
_atom_site_occupancy
C1     C     0.44543   0.19508   0.75445   0.00000  Uiso   1.00
S2     S     0.31474   0.15226   0.78116   0.00000  Uiso   1.00
C3     C     0.31153   0.14847   1.00672   0.00000  Uiso   1.00
C4     C     0.36380   0.10732   1.10378   0.00000  Uiso   1.00
S5     S     0.42031   0.04932   0.98278   0.00000  Uiso   1.00
C6     C     0.49002   0.14789   0.83652   0.00000  Uiso   1.00
C7     C     0.36264   0.11896   1.27950   0.00000  Uiso   1.00
S8     S     0.29080   0.18066   1.30777   0.00000  Uiso   1.00
N9     N     0.26798   0.18950   1.10328   0.00000  Uiso   1.00
C10    C     0.41125   0.07885   1.38876   0.00000  Uiso   1.00
N11    N     0.44341   0.04777   1.49186   0.00000  Uiso   1.00
C12    C     0.59472   0.17966   0.80423   0.00000  Uiso   1.00
N13    N     0.67934   0.20526   0.77514   0.00000  Uiso   1.00
C14    C     0.50563   0.28058   0.64612   0.00000  Uiso   1.00
N15    N     0.55436   0.34938   0.55751   0.00000  Uiso   1.00
loop_
_geom_bond_atom_site_label_1
_geom_bond_atom_site_label_2
_geom_bond_distance
_geom_bond_site_symmetry_2
_ccdc_geom_bond_type
C1     S2      1.760   .     S
C1     C6      1.366   .     D
C1     C14     1.432   .     S
S2     C3      1.772   .     S
C3     C4      1.445   .     S
C3     N9      1.344   .     D
C4     S5      1.777   .     S
C4     C7      1.392   .     D
S5     C6      1.757   .     S
C6     C12     1.431   .     S
C7     S8      1.767   .     S
C7     C10     1.447   .     S
S8     N9      1.662   .     S
C10    N11     1.159   .     T
C12    N13     1.161   .     T
C14    N15     1.160   .     T
data_XXII_68\P4-NCC\-\1
_audit_creation_date              2015-08-24
_audit_creation_method            'Materials Studio'
_symmetry_space_group_name_H-M    'P4/NCC'
_symmetry_Int_Tables_number       130
_symmetry_cell_setting            tetragonal
loop_
_symmetry_equiv_pos_as_xyz
  x,y,z
  -x,-y,z
  -y+1/2,x+1/2,z
  y+1/2,-x+1/2,z
  -x+1/2,y+1/2,-z+1/2
  x+1/2,-y+1/2,-z+1/2
  y,x,-z+1/2
  -y,-x,-z+1/2
  -x+1/2,-y+1/2,-z
  x+1/2,y+1/2,-z
  y,-x,-z
  -y,x,-z
  x,-y,z+1/2
  -x,y,z+1/2
  -y+1/2,-x+1/2,z+1/2
  y+1/2,x+1/2,z+1/2
_cell_length_a                    17.7049
_cell_length_b                    17.7049
_cell_length_c                    12.7861
_cell_angle_alpha                 90.0000
_cell_angle_beta                  90.0000
_cell_angle_gamma                 90.0000
loop_
_atom_site_label
_atom_site_type_symbol
_atom_site_fract_x
_atom_site_fract_y
_atom_site_fract_z
_atom_site_U_iso_or_equiv
_atom_site_adp_type
_atom_site_occupancy
C1     C     0.36936   0.81700   0.11281   0.00000  Uiso   1.00
S2     S     0.37667   0.72014   0.14064   0.00000  Uiso   1.00
C3     C     0.42458   0.69069   0.02591   0.00000  Uiso   1.00
C4     C     0.40276   0.71655  -0.07684   0.00000  Uiso   1.00
S5     S     0.32368   0.77860  -0.08398   0.00000  Uiso   1.00
C6     C     0.34686   0.84210   0.01672   0.00000  Uiso   1.00
C7     C     0.44580   0.68821  -0.15930   0.00000  Uiso   1.00
S8     S     0.51289   0.62965  -0.09683   0.00000  Uiso   1.00
N9     N     0.48408   0.64344   0.02530   0.00000  Uiso   1.00
C10    C     0.42204   0.70653  -0.26466   0.00000  Uiso   1.00
N11    N     0.39876   0.71698  -0.34821   0.00000  Uiso   1.00
C12    C     0.34229   0.92151  -0.00313   0.00000  Uiso   1.00
N13    N     0.33747   0.98596  -0.01826   0.00000  Uiso   1.00
C14    C     0.38690   0.87027   0.19312   0.00000  Uiso   1.00
N15    N     0.39968   0.91346   0.25889   0.00000  Uiso   1.00
loop_
_geom_bond_atom_site_label_1
_geom_bond_atom_site_label_2
_geom_bond_distance
_geom_bond_site_symmetry_2
_ccdc_geom_bond_type
C1     S2      1.756   .     S
C1     C6      1.366   .     D
C1     C14     1.428   .     S
S2     C3      1.773   .     S
C3     C4      1.444   .     S
C3     N9      1.345   .     D
C4     S5      1.782   .     S
C4     C7      1.394   .     D
S5     C6      1.758   .     S
C6     C12     1.431   .     S
C7     S8      1.767   .     S
C7     C10     1.448   .     S
S8     N9      1.661   .     S
C10    N11     1.160   .     T
C12    N13     1.161   .     T
C14    N15     1.159   .     T
data_XXII_69\I41-ACD\-\1
_audit_creation_date              2015-08-24
_audit_creation_method            'Materials Studio'
_symmetry_space_group_name_H-M    'I41/ACD'
_symmetry_Int_Tables_number       142
_symmetry_cell_setting            tetragonal
loop_
_symmetry_equiv_pos_as_xyz
  x,y,z
  -x+1/2,-y+1/2,z+1/2
  -y,x+1/2,z+1/4
  y+1/2,-x,z+3/4
  -x+1/2,y,-z+1/4
  x,-y+1/2,-z+3/4
  y+1/2,x+1/2,-z
  -y,-x,-z+1/2
  -x,-y+1/2,-z+1/4
  x+1/2,y,-z+3/4
  y,-x,-z
  -y+1/2,x+1/2,-z+1/2
  x+1/2,-y+1/2,z
  -x,y,z+1/2
  -y+1/2,-x,z+1/4
  y,x+1/2,z+3/4
  x+1/2,y+1/2,z+1/2
  -x,-y,z
  -y+1/2,x,z+3/4
  y,-x+1/2,z+1/4
  -x,y+1/2,-z+3/4
  x+1/2,-y,-z+1/4
  y,x,-z+1/2
  -y+1/2,-x+1/2,-z
  -x+1/2,-y,-z+3/4
  x,y+1/2,-z+1/4
  y+1/2,-x+1/2,-z+1/2
  -y,x,-z
  x,-y,z+1/2
  -x+1/2,y+1/2,z
  -y,-x+1/2,z+3/4
  y+1/2,x,z+1/4
_cell_length_a                    25.0645
_cell_length_b                    25.0645
_cell_length_c                    12.3755
_cell_angle_alpha                 90.0000
_cell_angle_beta                  90.0000
_cell_angle_gamma                 90.0000
loop_
_atom_site_label
_atom_site_type_symbol
_atom_site_fract_x
_atom_site_fract_y
_atom_site_fract_z
_atom_site_U_iso_or_equiv
_atom_site_adp_type
_atom_site_occupancy
C1     C     0.02668   0.14298   0.32542   0.00000  Uiso   1.00
S2     S     0.08090   0.18255   0.28539   0.00000  Uiso   1.00
C3     C     0.11888   0.18271   0.40588   0.00000  Uiso   1.00
C4     C     0.09442   0.18969   0.51053   0.00000  Uiso   1.00
S5     S     0.02391   0.19872   0.51482   0.00000  Uiso   1.00
C6     C     0.00282   0.14929   0.42381   0.00000  Uiso   1.00
C7     C     0.12943   0.18935   0.59808   0.00000  Uiso   1.00
S8     S     0.19270   0.18067   0.53684   0.00000  Uiso   1.00
N9     N     0.17219   0.17669   0.40948   0.00000  Uiso   1.00
C10    C     0.10636   0.19508   0.70481   0.00000  Uiso   1.00
N11    N     0.08818   0.19880   0.79067   0.00000  Uiso   1.00
C12    C    -0.04059   0.11627   0.45714   0.00000  Uiso   1.00
N13    N    -0.07637   0.09051   0.48577   0.00000  Uiso   1.00
C14    C     0.00798   0.10467   0.24923   0.00000  Uiso   1.00
N15    N    -0.00678   0.07453   0.18485   0.00000  Uiso   1.00
loop_
_geom_bond_atom_site_label_1
_geom_bond_atom_site_label_2
_geom_bond_distance
_geom_bond_site_symmetry_2
_ccdc_geom_bond_type
C1     S2      1.754   .     S
C1     C6      1.366   .     D
C1     C14     1.425   .     S
S2     C3      1.769   .     S
C3     C4      1.443   .     S
C3     N9      1.345   .     D
C4     S5      1.783   .     S
C4     C7      1.394   .     D
S5     C6      1.756   .     S
C6     C12     1.428   .     S
C7     S8      1.771   .     S
C7     C10     1.449   .     S
S8     N9      1.661   .     S
C10    N11     1.160   .     T
C12    N13     1.160   .     T
C14    N15     1.159   .     T
data_XXII_70\R-3\-\1
_audit_creation_date              2015-08-24
_audit_creation_method            'Materials Studio'
_symmetry_space_group_name_H-M    'R-3'
_symmetry_Int_Tables_number       148
_symmetry_cell_setting            trigonal
loop_
_symmetry_equiv_pos_as_xyz
  x,y,z
  -y,x-y,z
  -x+y,-x,z
  -x,-y,-z
  y,-x+y,-z
  x-y,x,-z
  x+2/3,y+1/3,z+1/3
  -y+2/3,x-y+1/3,z+1/3
  -x+y+2/3,-x+1/3,z+1/3
  -x+2/3,-y+1/3,-z+1/3
  y+2/3,-x+y+1/3,-z+1/3
  x-y+2/3,x+1/3,-z+1/3
  x+1/3,y+2/3,z+2/3
  -y+1/3,x-y+2/3,z+2/3
  -x+y+1/3,-x+2/3,z+2/3
  -x+1/3,-y+2/3,-z+2/3
  y+1/3,-x+y+2/3,-z+2/3
  x-y+1/3,x+2/3,-z+2/3
_cell_length_a                    25.8665
_cell_length_b                    25.8665
_cell_length_c                    7.8916
_cell_angle_alpha                 90.0000
_cell_angle_beta                  90.0000
_cell_angle_gamma                 120.0000
loop_
_atom_site_label
_atom_site_type_symbol
_atom_site_fract_x
_atom_site_fract_y
_atom_site_fract_z
_atom_site_U_iso_or_equiv
_atom_site_adp_type
_atom_site_occupancy
C1     C     0.78848   0.76775   0.52327   0.00000  Uiso   1.00
S2     S     0.84720   0.84114   0.48946   0.00000  Uiso   1.00
C3     C     0.84860   0.84027   0.26466   0.00000  Uiso   1.00
C4     C     0.84393   0.78992   0.17170   0.00000  Uiso   1.00
S5     S     0.84215   0.73131   0.29349   0.00000  Uiso   1.00
C6     C     0.78702   0.72052   0.44164   0.00000  Uiso   1.00
C7     C     0.84100   0.79346  -0.00392   0.00000  Uiso   1.00
S8     S     0.84663   0.86360  -0.03730   0.00000  Uiso   1.00
N9     N     0.85022   0.88327   0.16485   0.00000  Uiso   1.00
C10    C     0.83406   0.74417  -0.10737   0.00000  Uiso   1.00
N11    N     0.82777   0.70726  -0.20224   0.00000  Uiso   1.00
C12    C     0.73925   0.66143   0.47493   0.00000  Uiso   1.00
N13    N     0.70054   0.61361   0.50394   0.00000  Uiso   1.00
C14    C     0.74147   0.75730   0.63842   0.00000  Uiso   1.00
N15    N     0.70379   0.74869   0.73348   0.00000  Uiso   1.00
loop_
_geom_bond_atom_site_label_1
_geom_bond_atom_site_label_2
_geom_bond_distance
_geom_bond_site_symmetry_2
_ccdc_geom_bond_type
C1     S2      1.760   .     S
C1     C6      1.365   .     D
C1     C14     1.431   .     S
S2     C3      1.775   .     S
C3     C4      1.446   .     S
C3     N9      1.346   .     D
C4     S5      1.776   .     S
C4     C7      1.394   .     D
S5     C6      1.755   .     S
C6     C12     1.429   .     S
C7     S8      1.766   .     S
C7     C10     1.448   .     S
S8     N9      1.663   .     S
C10    N11     1.159   .     T
C12    N13     1.161   .     T
C14    N15     1.160   .     T
data_XXII_71\P65\-\1
_audit_creation_date              2015-08-24
_audit_creation_method            'Materials Studio'
_symmetry_space_group_name_H-M    'P65'
_symmetry_Int_Tables_number       170
_symmetry_cell_setting            hexagonal
loop_
_symmetry_equiv_pos_as_xyz
  x,y,z
  -y,x-y,z+2/3
  -x+y,-x,z+1/3
  -x,-y,z+1/2
  y,-x+y,z+1/6
  x-y,x,z+5/6
_cell_length_a                    13.4423
_cell_length_b                    13.4423
_cell_length_c                    9.7696
_cell_angle_alpha                 90.0000
_cell_angle_beta                  90.0000
_cell_angle_gamma                 120.0000
loop_
_atom_site_label
_atom_site_type_symbol
_atom_site_fract_x
_atom_site_fract_y
_atom_site_fract_z
_atom_site_U_iso_or_equiv
_atom_site_adp_type
_atom_site_occupancy
C1     C     0.63944   0.76537   0.20252   0.00000  Uiso   1.00
S2     S     0.76361   0.84661   0.10627   0.00000  Uiso   1.00
C3     C     0.70091   0.84997  -0.05127   0.00000  Uiso   1.00
C4     C     0.60841   0.74754  -0.11246   0.00000  Uiso   1.00
S5     S     0.55523   0.61802  -0.01546   0.00000  Uiso   1.00
C6     C     0.55009   0.66705   0.15088   0.00000  Uiso   1.00
C7     C     0.57192   0.76342  -0.24027   0.00000  Uiso   1.00
S8     S     0.65862   0.91340  -0.26814   0.00000  Uiso   1.00
N9     N     0.73291   0.94639  -0.12334   0.00000  Uiso   1.00
C10    C     0.48150   0.66325  -0.30903   0.00000  Uiso   1.00
N11    N     0.41093   0.58220  -0.36441   0.00000  Uiso   1.00
C12    C     0.44987   0.60447   0.23360   0.00000  Uiso   1.00
N13    N     0.36880   0.55351   0.30122   0.00000  Uiso   1.00
C14    C     0.63408   0.80583   0.33601   0.00000  Uiso   1.00
N15    N     0.63123   0.83966   0.44433   0.00000  Uiso   1.00
loop_
_geom_bond_atom_site_label_1
_geom_bond_atom_site_label_2
_geom_bond_distance
_geom_bond_site_symmetry_2
_ccdc_geom_bond_type
C1     S2      1.744   .     S
C1     C6      1.363   .     D
C1     C14     1.429   .     S
S2     C3      1.766   .     S
C3     C4      1.445   .     S
C3     N9      1.343   .     D
C4     S5      1.788   .     S
C4     C7      1.396   .     D
S5     C6      1.768   .     S
C6     C12     1.429   .     S
C7     S8      1.774   .     S
C7     C10     1.451   .     S
S8     N9      1.659   .     S
C10    N11     1.160   .     T
C12    N13     1.161   .     T
C14    N15     1.160   .     T
data_XXII_72\R-3\-\1
_audit_creation_date              2015-08-24
_audit_creation_method            'Materials Studio'
_symmetry_space_group_name_H-M    'R-3'
_symmetry_Int_Tables_number       148
_symmetry_cell_setting            trigonal
loop_
_symmetry_equiv_pos_as_xyz
  x,y,z
  -y,x-y,z
  -x+y,-x,z
  -x,-y,-z
  y,-x+y,-z
  x-y,x,-z
  x+2/3,y+1/3,z+1/3
  -y+2/3,x-y+1/3,z+1/3
  -x+y+2/3,-x+1/3,z+1/3
  -x+2/3,-y+1/3,-z+1/3
  y+2/3,-x+y+1/3,-z+1/3
  x-y+2/3,x+1/3,-z+1/3
  x+1/3,y+2/3,z+2/3
  -y+1/3,x-y+2/3,z+2/3
  -x+y+1/3,-x+2/3,z+2/3
  -x+1/3,-y+2/3,-z+2/3
  y+1/3,-x+y+2/3,-z+2/3
  x-y+1/3,x+2/3,-z+2/3
_cell_length_a                    15.4476
_cell_length_b                    15.4476
_cell_length_c                    22.0842
_cell_angle_alpha                 90.0000
_cell_angle_beta                  90.0000
_cell_angle_gamma                 120.0000
loop_
_atom_site_label
_atom_site_type_symbol
_atom_site_fract_x
_atom_site_fract_y
_atom_site_fract_z
_atom_site_U_iso_or_equiv
_atom_site_adp_type
_atom_site_occupancy
C1     C     0.88014   0.79768   0.36722   0.00000  Uiso   1.00
S2     S     0.87592   0.81047   0.44574   0.00000  Uiso   1.00
C3     C     0.81323   0.68169   0.46400   0.00000  Uiso   1.00
C4     C     0.72633   0.61005   0.43030   0.00000  Uiso   1.00
S5     S     0.68211   0.66032   0.37318   0.00000  Uiso   1.00
C6     C     0.79580   0.73538   0.33547   0.00000  Uiso   1.00
C7     C     0.68954   0.51024   0.44578   0.00000  Uiso   1.00
S8     S     0.77111   0.51728   0.50465   0.00000  Uiso   1.00
N9     N     0.84707   0.64036   0.50414   0.00000  Uiso   1.00
C10    C     0.60540   0.43542   0.41129   0.00000  Uiso   1.00
N11    N     0.53736   0.37505   0.38437   0.00000  Uiso   1.00
C12    C     0.80099   0.72841   0.27115   0.00000  Uiso   1.00
N13    N     0.80577   0.72354   0.21895   0.00000  Uiso   1.00
C14    C     0.97401   0.85150   0.33686   0.00000  Uiso   1.00
N15    N     1.05038   0.89534   0.31231   0.00000  Uiso   1.00
loop_
_geom_bond_atom_site_label_1
_geom_bond_atom_site_label_2
_geom_bond_distance
_geom_bond_site_symmetry_2
_ccdc_geom_bond_type
C1     S2      1.750   .     S
C1     C6      1.364   .     D
C1     C14     1.428   .     S
S2     C3      1.769   .     S
C3     C4      1.447   .     S
C3     N9      1.342   .     D
C4     S5      1.786   .     S
C4     C7      1.393   .     D
S5     C6      1.757   .     S
C6     C12     1.430   .     S
C7     S8      1.776   .     S
C7     C10     1.450   .     S
S8     N9      1.662   .     S
C10    N11     1.161   .     T
C12    N13     1.160   .     T
C14    N15     1.160   .     T
data_XXII_73\P-3\-\1
_audit_creation_date              2015-08-24
_audit_creation_method            'Materials Studio'
_symmetry_space_group_name_H-M    'P-3'
_symmetry_Int_Tables_number       147
_symmetry_cell_setting            trigonal
loop_
_symmetry_equiv_pos_as_xyz
  x,y,z
  -y,x-y,z
  -x+y,-x,z
  -x,-y,-z
  y,-x+y,-z
  x-y,x,-z
_cell_length_a                    13.7441
_cell_length_b                    13.7441
_cell_length_c                    9.5765
_cell_angle_alpha                 90.0000
_cell_angle_beta                  90.0000
_cell_angle_gamma                 120.0000
loop_
_atom_site_label
_atom_site_type_symbol
_atom_site_fract_x
_atom_site_fract_y
_atom_site_fract_z
_atom_site_U_iso_or_equiv
_atom_site_adp_type
_atom_site_occupancy
C1     C     0.43685   0.46804   0.70177   0.00000  Uiso   1.00
S2     S     0.43166   0.58351   0.77110   0.00000  Uiso   1.00
C3     C     0.57773   0.68134   0.77527   0.00000  Uiso   1.00
C4     C     0.65906   0.65137   0.82330   0.00000  Uiso   1.00
S5     S     0.60490   0.51192   0.88736   0.00000  Uiso   1.00
C6     C     0.50993   0.43678   0.75262   0.00000  Uiso   1.00
C7     C     0.77111   0.73639   0.81321   0.00000  Uiso   1.00
S8     S     0.76320   0.85029   0.73964   0.00000  Uiso   1.00
N9     N     0.62433   0.78708   0.72703   0.00000  Uiso   1.00
C10    C     0.85788   0.71344   0.86048   0.00000  Uiso   1.00
N11    N     0.92948   0.69803   0.89751   0.00000  Uiso   1.00
C12    C     0.51160   0.34318   0.69010   0.00000  Uiso   1.00
N13    N     0.51129   0.26665   0.63872   0.00000  Uiso   1.00
C14    C     0.36825   0.40768   0.58494   0.00000  Uiso   1.00
N15    N     0.31433   0.35787   0.48949   0.00000  Uiso   1.00
loop_
_geom_bond_atom_site_label_1
_geom_bond_atom_site_label_2
_geom_bond_distance
_geom_bond_site_symmetry_2
_ccdc_geom_bond_type
C1     S2      1.754   .     S
C1     C6      1.365   .     D
C1     C14     1.431   .     S
S2     C3      1.772   .     S
C3     C4      1.446   .     S
C3     N9      1.343   .     D
C4     S5      1.782   .     S
C4     C7      1.395   .     D
S5     C6      1.757   .     S
C6     C12     1.430   .     S
C7     S8      1.769   .     S
C7     C10     1.450   .     S
S8     N9      1.660   .     S
C10    N11     1.161   .     T
C12    N13     1.159   .     T
C14    N15     1.160   .     T
data_XXII_74\P-3\-\1
_audit_creation_date              2015-08-24
_audit_creation_method            'Materials Studio'
_symmetry_space_group_name_H-M    'P-3'
_symmetry_Int_Tables_number       147
_symmetry_cell_setting            trigonal
loop_
_symmetry_equiv_pos_as_xyz
  x,y,z
  -y,x-y,z
  -x+y,-x,z
  -x,-y,-z
  y,-x+y,-z
  x-y,x,-z
_cell_length_a                    14.8139
_cell_length_b                    14.8139
_cell_length_c                    7.5303
_cell_angle_alpha                 90.0000
_cell_angle_beta                  90.0000
_cell_angle_gamma                 120.0000
loop_
_atom_site_label
_atom_site_type_symbol
_atom_site_fract_x
_atom_site_fract_y
_atom_site_fract_z
_atom_site_U_iso_or_equiv
_atom_site_adp_type
_atom_site_occupancy
C1     C     0.34113   0.09340   1.23214   0.00000  Uiso   1.00
S2     S     0.47574   0.18011   1.21072   0.00000  Uiso   1.00
C3     C     0.48415   0.17829   0.97601   0.00000  Uiso   1.00
C4     C     0.43572   0.08131   0.87834   0.00000  Uiso   1.00
S5     S     0.37057  -0.03377   1.00884   0.00000  Uiso   1.00
C6     C     0.29567   0.00011   1.14487   0.00000  Uiso   1.00
C7     C     0.44559   0.09054   0.69434   0.00000  Uiso   1.00
S8     S     0.51787   0.22690   0.66058   0.00000  Uiso   1.00
N9     N     0.52663   0.26310   0.87163   0.00000  Uiso   1.00
C10    C     0.40012  -0.00441   0.59010   0.00000  Uiso   1.00
N11    N     0.36787  -0.07835   0.50185   0.00000  Uiso   1.00
C12    C     0.18619  -0.07167   1.15028   0.00000  Uiso   1.00
N13    N     0.09782  -0.13245   1.15042   0.00000  Uiso   1.00
C14    C     0.28184   0.12575   1.33671   0.00000  Uiso   1.00
N15    N     0.23610   0.15433   1.42260   0.00000  Uiso   1.00
loop_
_geom_bond_atom_site_label_1
_geom_bond_atom_site_label_2
_geom_bond_distance
_geom_bond_site_symmetry_2
_ccdc_geom_bond_type
C1     S2      1.758   .     S
C1     C6      1.366   .     D
C1     C14     1.429   .     S
S2     C3      1.773   .     S
C3     C4      1.445   .     S
C3     N9      1.342   .     D
C4     S5      1.777   .     S
C4     C7      1.393   .     D
S5     C6      1.758   .     S
C6     C12     1.428   .     S
C7     S8      1.769   .     S
C7     C10     1.449   .     S
S8     N9      1.662   .     S
C10    N11     1.160   .     T
C12    N13     1.160   .     T
C14    N15     1.159   .     T
data_XXII_75\P3221\-\1
_audit_creation_date              2015-08-24
_audit_creation_method            'Materials Studio'
_symmetry_space_group_name_H-M    'P3221'
_symmetry_Int_Tables_number       154
_symmetry_cell_setting            trigonal
loop_
_symmetry_equiv_pos_as_xyz
  x,y,z
  -y,x-y,z+2/3
  -x+y,-x,z+1/3
  y,x,-z
  x-y,-y,-z+1/3
  -x,-x+y,-z+2/3
_cell_length_a                    7.5141
_cell_length_b                    7.5141
_cell_length_c                    29.5662
_cell_angle_alpha                 90.0000
_cell_angle_beta                  90.0000
_cell_angle_gamma                 120.0000
loop_
_atom_site_label
_atom_site_type_symbol
_atom_site_fract_x
_atom_site_fract_y
_atom_site_fract_z
_atom_site_U_iso_or_equiv
_atom_site_adp_type
_atom_site_occupancy
C1     C     0.94171   0.82401   0.62261   0.00000  Uiso   1.00
S2     S     0.71192   0.74092   0.65269   0.00000  Uiso   1.00
C3     C     0.53470   0.64963   0.60695   0.00000  Uiso   1.00
C4     C     0.57354   0.76619   0.56565   0.00000  Uiso   1.00
S5     S     0.80642   1.00523   0.56223   0.00000  Uiso   1.00
C6     C     0.98111   0.93573   0.58379   0.00000  Uiso   1.00
C7     C     0.42317   0.67579   0.53217   0.00000  Uiso   1.00
S8     S     0.23510   0.44672   0.55801   0.00000  Uiso   1.00
N9     N     0.36331   0.46380   0.60504   0.00000  Uiso   1.00
C10    C     0.46771   0.77408   0.48818   0.00000  Uiso   1.00
N11    N     0.51753   0.84998   0.45280   0.00000  Uiso   1.00
C12    C     1.16551   0.99222   0.55900   0.00000  Uiso   1.00
N13    N     1.31499   1.03822   0.53888   0.00000  Uiso   1.00
C14    C     1.09262   0.77571   0.63837   0.00000  Uiso   1.00
N15    N     1.21864   0.74137   0.65090   0.00000  Uiso   1.00
loop_
_geom_bond_atom_site_label_1
_geom_bond_atom_site_label_2
_geom_bond_distance
_geom_bond_site_symmetry_2
_ccdc_geom_bond_type
C1     S2      1.756   .     S
C1     C6      1.364   .     D
C1     C14     1.431   .     S
S2     C3      1.777   .     S
C3     C4      1.445   .     S
C3     N9      1.347   .     D
C4     S5      1.776   .     S
C4     C7      1.396   .     D
S5     C6      1.757   .     S
C6     C12     1.431   .     S
C7     S8      1.764   .     S
C7     C10     1.450   .     S
S8     N9      1.660   .     S
C10    N11     1.160   .     T
C12    N13     1.160   .     T
C14    N15     1.160   .     T
data_XXII_76\P62\-\1
_audit_creation_date              2015-08-24
_audit_creation_method            'Materials Studio'
_symmetry_space_group_name_H-M    'P62'
_symmetry_Int_Tables_number       171
_symmetry_cell_setting            hexagonal
loop_
_symmetry_equiv_pos_as_xyz
  x,y,z
  -y,x-y,z+2/3
  -x+y,-x,z+1/3
  -x,-y,z
  y,-x+y,z+2/3
  x-y,x,z+1/3
_cell_length_a                    13.3558
_cell_length_b                    13.3558
_cell_length_c                    9.2822
_cell_angle_alpha                 90.0000
_cell_angle_beta                  90.0000
_cell_angle_gamma                 120.0000
loop_
_atom_site_label
_atom_site_type_symbol
_atom_site_fract_x
_atom_site_fract_y
_atom_site_fract_z
_atom_site_U_iso_or_equiv
_atom_site_adp_type
_atom_site_occupancy
C1     C     0.72056   0.19567   0.86635   0.00000  Uiso   1.00
S2     S     0.76188   0.08937   0.86845   0.00000  Uiso   1.00
C3     C     0.85837   0.14057   1.01671   0.00000  Uiso   1.00
C4     C     0.94107   0.26207   1.03344   0.00000  Uiso   1.00
S5     S     0.94890   0.35336   0.88908   0.00000  Uiso   1.00
C6     C     0.80235   0.31023   0.87246   0.00000  Uiso   1.00
C7     C     1.00517   0.29243   1.16041   0.00000  Uiso   1.00
S8     S     0.95527   0.15822   1.24876   0.00000  Uiso   1.00
N9     N     0.85784   0.07493   1.12701   0.00000  Uiso   1.00
C10    C     1.08394   0.41421   1.18477   0.00000  Uiso   1.00
N11    N     1.14498   0.51184   1.20643   0.00000  Uiso   1.00
C12    C     0.77474   0.40064   0.86928   0.00000  Uiso   1.00
N13    N     0.75578   0.47642   0.86407   0.00000  Uiso   1.00
C14    C     0.60025   0.16059   0.86626   0.00000  Uiso   1.00
N15    N     0.50259   0.13173   0.86857   0.00000  Uiso   1.00
loop_
_geom_bond_atom_site_label_1
_geom_bond_atom_site_label_2
_geom_bond_distance
_geom_bond_site_symmetry_2
_ccdc_geom_bond_type
C1     S2      1.762   .     S
C1     C6      1.366   .     D
C1     C14     1.431   .     S
S2     C3      1.772   .     S
C3     C4      1.444   .     S
C3     N9      1.346   .     D
C4     S5      1.779   .     S
C4     C7      1.393   .     D
S5     C6      1.749   .     S
C6     C12     1.428   .     S
C7     S8      1.771   .     S
C7     C10     1.446   .     S
S8     N9      1.661   .     S
C10    N11     1.158   .     T
C12    N13     1.161   .     T
C14    N15     1.161   .     T
data_XXII_77\P65\-\1
_audit_creation_date              2015-08-24
_audit_creation_method            'Materials Studio'
_symmetry_space_group_name_H-M    'P65'
_symmetry_Int_Tables_number       170
_symmetry_cell_setting            hexagonal
loop_
_symmetry_equiv_pos_as_xyz
  x,y,z
  -y,x-y,z+2/3
  -x+y,-x,z+1/3
  -x,-y,z+1/2
  y,-x+y,z+1/6
  x-y,x,z+5/6
_cell_length_a                    14.2310
_cell_length_b                    14.2310
_cell_length_c                    8.9353
_cell_angle_alpha                 90.0000
_cell_angle_beta                  90.0000
_cell_angle_gamma                 120.0000
loop_
_atom_site_label
_atom_site_type_symbol
_atom_site_fract_x
_atom_site_fract_y
_atom_site_fract_z
_atom_site_U_iso_or_equiv
_atom_site_adp_type
_atom_site_occupancy
C1     C     0.43616   0.09705   0.78078   0.00000  Uiso   1.00
S2     S     0.50891   0.22866   0.85392   0.00000  Uiso   1.00
C3     C     0.49563   0.19654   1.04605   0.00000  Uiso   1.00
C4     C     0.39349   0.11829   1.11279   0.00000  Uiso   1.00
S5     S     0.27957   0.05668   0.98887   0.00000  Uiso   1.00
C6     C     0.33611   0.02460   0.83556   0.00000  Uiso   1.00
C7     C     0.39883   0.10151   1.26563   0.00000  Uiso   1.00
S8     S     0.53643   0.19009   1.31156   0.00000  Uiso   1.00
N9     N     0.57996   0.23619   1.14075   0.00000  Uiso   1.00
C10    C     0.30352   0.01924   1.34294   0.00000  Uiso   1.00
N11    N     0.23268  -0.04884   1.41071   0.00000  Uiso   1.00
C12    C     0.27706  -0.08125   0.77117   0.00000  Uiso   1.00
N13    N     0.22910  -0.16726   0.71904   0.00000  Uiso   1.00
C14    C     0.48386   0.06467   0.66531   0.00000  Uiso   1.00
N15    N     0.52235   0.03767   0.57223   0.00000  Uiso   1.00
loop_
_geom_bond_atom_site_label_1
_geom_bond_atom_site_label_2
_geom_bond_distance
_geom_bond_site_symmetry_2
_ccdc_geom_bond_type
C1     S2      1.752   .     S
C1     C6      1.364   .     D
C1     C14     1.432   .     S
S2     C3      1.762   .     S
C3     C4      1.446   .     S
C3     N9      1.341   .     D
C4     S5      1.789   .     S
C4     C7      1.395   .     D
S5     C6      1.761   .     S
C6     C12     1.428   .     S
C7     S8      1.767   .     S
C7     C10     1.449   .     S
S8     N9      1.654   .     S
C10    N11     1.160   .     T
C12    N13     1.160   .     T
C14    N15     1.162   .     T
data_XXII_78\R-3\-\1
_audit_creation_date              2015-08-24
_audit_creation_method            'Materials Studio'
_symmetry_space_group_name_H-M    'R-3'
_symmetry_Int_Tables_number       148
_symmetry_cell_setting            trigonal
loop_
_symmetry_equiv_pos_as_xyz
  x,y,z
  -y,x-y,z
  -x+y,-x,z
  -x,-y,-z
  y,-x+y,-z
  x-y,x,-z
  x+2/3,y+1/3,z+1/3
  -y+2/3,x-y+1/3,z+1/3
  -x+y+2/3,-x+1/3,z+1/3
  -x+2/3,-y+1/3,-z+1/3
  y+2/3,-x+y+1/3,-z+1/3
  x-y+2/3,x+1/3,-z+1/3
  x+1/3,y+2/3,z+2/3
  -y+1/3,x-y+2/3,z+2/3
  -x+y+1/3,-x+2/3,z+2/3
  -x+1/3,-y+2/3,-z+2/3
  y+1/3,-x+y+2/3,-z+2/3
  x-y+1/3,x+2/3,-z+2/3
_cell_length_a                    27.2044
_cell_length_b                    27.2044
_cell_length_c                    6.7458
_cell_angle_alpha                 90.0000
_cell_angle_beta                  90.0000
_cell_angle_gamma                 120.0000
loop_
_atom_site_label
_atom_site_type_symbol
_atom_site_fract_x
_atom_site_fract_y
_atom_site_fract_z
_atom_site_U_iso_or_equiv
_atom_site_adp_type
_atom_site_occupancy
C1     C     0.32286   0.41358   0.33730   0.00000  Uiso   1.00
S2     S     0.37586   0.44057   0.15564   0.00000  Uiso   1.00
C3     C     0.36033   0.49094   0.04816   0.00000  Uiso   1.00
C4     C     0.30308   0.47624  -0.00539   0.00000  Uiso   1.00
S5     S     0.24977   0.40536   0.04506   0.00000  Uiso   1.00
C6     C     0.26895   0.40089   0.29082   0.00000  Uiso   1.00
C7     C     0.29697   0.52061  -0.08069   0.00000  Uiso   1.00
S8     S     0.36631   0.57985  -0.06913   0.00000  Uiso   1.00
N9     N     0.39771   0.54684   0.02952   0.00000  Uiso   1.00
C10    C     0.24116   0.51198  -0.12767   0.00000  Uiso   1.00
N11    N     0.19929   0.51198  -0.16075   0.00000  Uiso   1.00
C12    C     0.22915   0.38907   0.44731   0.00000  Uiso   1.00
N13    N     0.19738   0.38041   0.57533   0.00000  Uiso   1.00
C14    C     0.33719   0.40812   0.53719   0.00000  Uiso   1.00
N15    N     0.34820   0.40314   0.69944   0.00000  Uiso   1.00
loop_
_geom_bond_atom_site_label_1
_geom_bond_atom_site_label_2
_geom_bond_distance
_geom_bond_site_symmetry_2
_ccdc_geom_bond_type
C1     S2      1.750   .     S
C1     C6      1.365   .     D
C1     C14     1.432   .     S
S2     C3      1.778   .     S
C3     C4      1.447   .     S
C3     N9      1.348   .     D
C4     S5      1.772   .     S
C4     C7      1.394   .     D
S5     C6      1.760   .     S
C6     C12     1.429   .     S
C7     S8      1.767   .     S
C7     C10     1.451   .     S
S8     N9      1.657   .     S
C10    N11     1.161   .     T
C12    N13     1.160   .     T
C14    N15     1.160   .     T
data_XXII_79\R3C\-\1
_audit_creation_date              2015-08-24
_audit_creation_method            'Materials Studio'
_symmetry_space_group_name_H-M    'R3C'
_symmetry_Int_Tables_number       161
_symmetry_cell_setting            trigonal
loop_
_symmetry_equiv_pos_as_xyz
  x,y,z
  -y,x-y,z
  -x+y,-x,z
  -y,-x,z+1/2
  -x+y,y,z+1/2
  x,x-y,z+1/2
  x+2/3,y+1/3,z+1/3
  -y+2/3,x-y+1/3,z+1/3
  -x+y+2/3,-x+1/3,z+1/3
  -y+2/3,-x+1/3,z+5/6
  -x+y+2/3,y+1/3,z+5/6
  x+2/3,x-y+1/3,z+5/6
  x+1/3,y+2/3,z+2/3
  -y+1/3,x-y+2/3,z+2/3
  -x+y+1/3,-x+2/3,z+2/3
  -y+1/3,-x+2/3,z+1/6
  -x+y+1/3,y+2/3,z+1/6
  x+1/3,x-y+2/3,z+1/6
_cell_length_a                    25.9297
_cell_length_b                    25.9297
_cell_length_c                    7.5197
_cell_angle_alpha                 90.0000
_cell_angle_beta                  90.0000
_cell_angle_gamma                 120.0000
loop_
_atom_site_label
_atom_site_type_symbol
_atom_site_fract_x
_atom_site_fract_y
_atom_site_fract_z
_atom_site_U_iso_or_equiv
_atom_site_adp_type
_atom_site_occupancy
C1     C     0.60176   0.90064  -0.11949   0.00000  Uiso   1.00
S2     S     0.62806   0.90716   0.09898   0.00000  Uiso   1.00
C3     C     0.56421   0.84698   0.19797   0.00000  Uiso   1.00
C4     C     0.50480   0.83635   0.16316   0.00000  Uiso   1.00
S5     S     0.49813   0.88697   0.01811   0.00000  Uiso   1.00
C6     C     0.54654   0.89269  -0.15322   0.00000  Uiso   1.00
C7     C     0.45885   0.78698   0.24907   0.00000  Uiso   1.00
S8     S     0.49708   0.75872   0.37394   0.00000  Uiso   1.00
N9     N     0.56524   0.80480   0.29978   0.00000  Uiso   1.00
C10    C     0.39804   0.77243   0.21413   0.00000  Uiso   1.00
N11    N     0.34955   0.76069   0.18272   0.00000  Uiso   1.00
C12    C     0.52723   0.88789  -0.33320   0.00000  Uiso   1.00
N13    N     0.51233   0.88437  -0.48012   0.00000  Uiso   1.00
C14    C     0.63783   0.90282  -0.26667   0.00000  Uiso   1.00
N15    N     0.66640   0.90486  -0.38796   0.00000  Uiso   1.00
loop_
_geom_bond_atom_site_label_1
_geom_bond_atom_site_label_2
_geom_bond_distance
_geom_bond_site_symmetry_2
_ccdc_geom_bond_type
C1     S2      1.754   .     S
C1     C6      1.364   .     D
C1     C14     1.432   .     S
S2     C3      1.774   .     S
C3     C4      1.447   .     S
C3     N9      1.346   .     D
C4     S5      1.780   .     S
C4     C7      1.397   .     D
S5     C6      1.753   .     S
C6     C12     1.427   .     S
C7     S8      1.768   .     S
C7     C10     1.450   .     S
S8     N9      1.659   .     S
C10    N11     1.160   .     T
C12    N13     1.159   .     T
C14    N15     1.160   .     T
data_XXII_80\R-3\-\1
_audit_creation_date              2015-08-24
_audit_creation_method            'Materials Studio'
_symmetry_space_group_name_H-M    'R-3'
_symmetry_Int_Tables_number       148
_symmetry_cell_setting            trigonal
loop_
_symmetry_equiv_pos_as_xyz
  x,y,z
  -y,x-y,z
  -x+y,-x,z
  -x,-y,-z
  y,-x+y,-z
  x-y,x,-z
  x+2/3,y+1/3,z+1/3
  -y+2/3,x-y+1/3,z+1/3
  -x+y+2/3,-x+1/3,z+1/3
  -x+2/3,-y+1/3,-z+1/3
  y+2/3,-x+y+1/3,-z+1/3
  x-y+2/3,x+1/3,-z+1/3
  x+1/3,y+2/3,z+2/3
  -y+1/3,x-y+2/3,z+2/3
  -x+y+1/3,-x+2/3,z+2/3
  -x+1/3,-y+2/3,-z+2/3
  y+1/3,-x+y+2/3,-z+2/3
  x-y+1/3,x+2/3,-z+2/3
_cell_length_a                    22.2945
_cell_length_b                    22.2945
_cell_length_c                    10.8224
_cell_angle_alpha                 90.0000
_cell_angle_beta                  90.0000
_cell_angle_gamma                 120.0000
loop_
_atom_site_label
_atom_site_type_symbol
_atom_site_fract_x
_atom_site_fract_y
_atom_site_fract_z
_atom_site_U_iso_or_equiv
_atom_site_adp_type
_atom_site_occupancy
C1     C     0.43438   0.62795   0.43478   0.00000  Uiso   1.00
S2     S     0.39103   0.60526   0.29249   0.00000  Uiso   1.00
C3     C     0.33899   0.51463   0.31678   0.00000  Uiso   1.00
C4     C     0.36721   0.47403   0.36841   0.00000  Uiso   1.00
S5     S     0.45780   0.52089   0.39823   0.00000  Uiso   1.00
C6     C     0.46303   0.59116   0.48127   0.00000  Uiso   1.00
C7     C     0.31941   0.40431   0.38967   0.00000  Uiso   1.00
S8     S     0.24025   0.39654   0.33970   0.00000  Uiso   1.00
N9     N     0.26998   0.47853   0.30034   0.00000  Uiso   1.00
C10    C     0.34177   0.36075   0.45075   0.00000  Uiso   1.00
N11    N     0.35697   0.32474   0.50284   0.00000  Uiso   1.00
C12    C     0.49512   0.60742   0.60042   0.00000  Uiso   1.00
N13    N     0.52135   0.62043   0.69696   0.00000  Uiso   1.00
C14    C     0.43712   0.68409   0.50292   0.00000  Uiso   1.00
N15    N     0.43950   0.73013   0.55706   0.00000  Uiso   1.00
loop_
_geom_bond_atom_site_label_1
_geom_bond_atom_site_label_2
_geom_bond_distance
_geom_bond_site_symmetry_2
_ccdc_geom_bond_type
C1     S2      1.753   .     S
C1     C6      1.363   .     D
C1     C14     1.427   .     S
S2     C3      1.776   .     S
C3     C4      1.448   .     S
C3     N9      1.345   .     D
C4     S5      1.779   .     S
C4     C7      1.396   .     D
S5     C6      1.759   .     S
C6     C12     1.431   .     S
C7     S8      1.770   .     S
C7     C10     1.453   .     S
S8     N9      1.658   .     S
C10    N11     1.162   .     T
C12    N13     1.161   .     T
C14    N15     1.160   .     T
data_XXII_81\P62\-\1
_audit_creation_date              2015-08-24
_audit_creation_method            'Materials Studio'
_symmetry_space_group_name_H-M    'P62'
_symmetry_Int_Tables_number       171
_symmetry_cell_setting            hexagonal
loop_
_symmetry_equiv_pos_as_xyz
  x,y,z
  -y,x-y,z+2/3
  -x+y,-x,z+1/3
  -x,-y,z
  y,-x+y,z+2/3
  x-y,x,z+1/3
_cell_length_a                    16.7793
_cell_length_b                    16.7793
_cell_length_c                    6.6145
_cell_angle_alpha                 90.0000
_cell_angle_beta                  90.0000
_cell_angle_gamma                 120.0000
loop_
_atom_site_label
_atom_site_type_symbol
_atom_site_fract_x
_atom_site_fract_y
_atom_site_fract_z
_atom_site_U_iso_or_equiv
_atom_site_adp_type
_atom_site_occupancy
C1     C     0.32760   0.21997  -0.00929   0.00000  Uiso   1.00
S2     S     0.34187   0.29014  -0.21897   0.00000  Uiso   1.00
C3     C     0.46377   0.35633  -0.21447   0.00000  Uiso   1.00
C4     C     0.51285   0.39668  -0.02832   0.00000  Uiso   1.00
S5     S     0.44265   0.37875   0.18807   0.00000  Uiso   1.00
C6     C     0.37218   0.25875   0.16755   0.00000  Uiso   1.00
C7     C     0.60852   0.44082  -0.04101   0.00000  Uiso   1.00
S8     S     0.62849   0.42562  -0.29694   0.00000  Uiso   1.00
N9     N     0.51934   0.36567  -0.37016   0.00000  Uiso   1.00
C10    C     0.66116   0.47542   0.14386   0.00000  Uiso   1.00
N11    N     0.70481   0.49951   0.29062   0.00000  Uiso   1.00
C12    C     0.36943   0.20258   0.33295   0.00000  Uiso   1.00
N13    N     0.36888   0.15782   0.46735   0.00000  Uiso   1.00
C14    C     0.27537   0.12195  -0.02868   0.00000  Uiso   1.00
N15    N     0.23362   0.04240  -0.04385   0.00000  Uiso   1.00
loop_
_geom_bond_atom_site_label_1
_geom_bond_atom_site_label_2
_geom_bond_distance
_geom_bond_site_symmetry_2
_ccdc_geom_bond_type
C1     S2      1.756   .     S
C1     C6      1.365   .     D
C1     C14     1.431   .     S
S2     C3      1.774   .     S
C3     C4      1.447   .     S
C3     N9      1.345   .     D
C4     S5      1.781   .     S
C4     C7      1.394   .     D
S5     C6      1.758   .     S
C6     C12     1.430   .     S
C7     S8      1.769   .     S
C7     C10     1.449   .     S
S8     N9      1.661   .     S
C10    N11     1.160   .     T
C12    N13     1.161   .     T
C14    N15     1.161   .     T
data_XXII_82\R-3\-\1
_audit_creation_date              2015-08-24
_audit_creation_method            'Materials Studio'
_symmetry_space_group_name_H-M    'R-3'
_symmetry_Int_Tables_number       148
_symmetry_cell_setting            trigonal
loop_
_symmetry_equiv_pos_as_xyz
  x,y,z
  -y,x-y,z
  -x+y,-x,z
  -x,-y,-z
  y,-x+y,-z
  x-y,x,-z
  x+2/3,y+1/3,z+1/3
  -y+2/3,x-y+1/3,z+1/3
  -x+y+2/3,-x+1/3,z+1/3
  -x+2/3,-y+1/3,-z+1/3
  y+2/3,-x+y+1/3,-z+1/3
  x-y+2/3,x+1/3,-z+1/3
  x+1/3,y+2/3,z+2/3
  -y+1/3,x-y+2/3,z+2/3
  -x+y+1/3,-x+2/3,z+2/3
  -x+1/3,-y+2/3,-z+2/3
  y+1/3,-x+y+2/3,-z+2/3
  x-y+1/3,x+2/3,-z+2/3
_cell_length_a                    27.6620
_cell_length_b                    27.6620
_cell_length_c                    6.3414
_cell_angle_alpha                 90.0000
_cell_angle_beta                  90.0000
_cell_angle_gamma                 120.0000
loop_
_atom_site_label
_atom_site_type_symbol
_atom_site_fract_x
_atom_site_fract_y
_atom_site_fract_z
_atom_site_U_iso_or_equiv
_atom_site_adp_type
_atom_site_occupancy
C1     C     0.59075   0.05804   1.27946   0.00000  Uiso   1.00
S2     S     0.61421   0.11343   1.46132   0.00000  Uiso   1.00
C3     C     0.64915   0.16937   1.28189   0.00000  Uiso   1.00
C4     C     0.68421   0.16801   1.11589   0.00000  Uiso   1.00
S5     S     0.69590   0.11036   1.11621   0.00000  Uiso   1.00
C6     C     0.62692   0.05530   1.14010   0.00000  Uiso   1.00
C7     C     0.70347   0.21177   0.97169   0.00000  Uiso   1.00
S8     S     0.67446   0.25228   1.06220   0.00000  Uiso   1.00
N9     N     0.64042   0.21295   1.26821   0.00000  Uiso   1.00
C10    C     0.73485   0.21108   0.79008   0.00000  Uiso   1.00
N11    N     0.75864   0.21298   0.63704   0.00000  Uiso   1.00
C12    C     0.60949   0.00789   1.00619   0.00000  Uiso   1.00
N13    N     0.59616  -0.03086   0.89975   0.00000  Uiso   1.00
C14    C     0.53277   0.01672   1.26829   0.00000  Uiso   1.00
N15    N     0.48581  -0.01688   1.25781   0.00000  Uiso   1.00
loop_
_geom_bond_atom_site_label_1
_geom_bond_atom_site_label_2
_geom_bond_distance
_geom_bond_site_symmetry_2
_ccdc_geom_bond_type
C1     S2      1.762   .     S
C1     C6      1.365   .     D
C1     C14     1.432   .     S
S2     C3      1.769   .     S
C3     C4      1.444   .     S
C3     N9      1.345   .     D
C4     S5      1.779   .     S
C4     C7      1.393   .     D
S5     C6      1.754   .     S
C6     C12     1.429   .     S
C7     S8      1.769   .     S
C7     C10     1.448   .     S
S8     N9      1.659   .     S
C10    N11     1.159   .     T
C12    N13     1.160   .     T
C14    N15     1.161   .     T
data_XXII_83\P3121\-\1
_audit_creation_date              2015-08-24
_audit_creation_method            'Materials Studio'
_symmetry_space_group_name_H-M    'P3121'
_symmetry_Int_Tables_number       152
_symmetry_cell_setting            trigonal
loop_
_symmetry_equiv_pos_as_xyz
  x,y,z
  -y,x-y,z+1/3
  -x+y,-x,z+2/3
  y,x,-z
  x-y,-y,-z+2/3
  -x,-x+y,-z+1/3
_cell_length_a                    8.5892
_cell_length_b                    8.5892
_cell_length_c                    24.0592
_cell_angle_alpha                 90.0000
_cell_angle_beta                  90.0000
_cell_angle_gamma                 120.0000
loop_
_atom_site_label
_atom_site_type_symbol
_atom_site_fract_x
_atom_site_fract_y
_atom_site_fract_z
_atom_site_U_iso_or_equiv
_atom_site_adp_type
_atom_site_occupancy
C1     C    -0.00663   0.26313   0.87506   0.00000  Uiso   1.00
S2     S    -0.02975   0.09637   0.92171   0.00000  Uiso   1.00
C3     C    -0.00994   0.21517   0.98426   0.00000  Uiso   1.00
C4     C     0.13597   0.39718   0.99222   0.00000  Uiso   1.00
S5     S     0.28730   0.49270   0.93548   0.00000  Uiso   1.00
C6     C     0.12924   0.43616   0.88150   0.00000  Uiso   1.00
C7     C     0.13937   0.47601   1.04318   0.00000  Uiso   1.00
S8     S    -0.05338   0.30569   1.07744   0.00000  Uiso   1.00
N9     N    -0.12705   0.15331   1.02677   0.00000  Uiso   1.00
C10    C     0.28927   0.65517   1.05338   0.00000  Uiso   1.00
N11    N     0.41017   0.79759   1.06207   0.00000  Uiso   1.00
C12    C     0.13165   0.57341   0.84713   0.00000  Uiso   1.00
N13    N     0.13124   0.68370   0.81932   0.00000  Uiso   1.00
C14    C    -0.14022   0.21872   0.83311   0.00000  Uiso   1.00
N15    N    -0.24920   0.18189   0.79919   0.00000  Uiso   1.00
loop_
_geom_bond_atom_site_label_1
_geom_bond_atom_site_label_2
_geom_bond_distance
_geom_bond_site_symmetry_2
_ccdc_geom_bond_type
C1     S2      1.751   .     S
C1     C6      1.364   .     D
C1     C14     1.429   .     S
S2     C3      1.778   .     S
C3     C4      1.446   .     S
C3     N9      1.344   .     D
C4     S5      1.778   .     S
C4     C7      1.394   .     D
S5     C6      1.762   .     S
C6     C12     1.432   .     S
C7     S8      1.772   .     S
C7     C10     1.451   .     S
S8     N9      1.665   .     S
C10    N11     1.161   .     T
C12    N13     1.161   .     T
C14    N15     1.160   .     T
data_XXII_84\P61\-\1
_audit_creation_date              2015-08-24
_audit_creation_method            'Materials Studio'
_symmetry_space_group_name_H-M    'P61'
_symmetry_Int_Tables_number       169
_symmetry_cell_setting            hexagonal
loop_
_symmetry_equiv_pos_as_xyz
  x,y,z
  -y,x-y,z+1/3
  -x+y,-x,z+2/3
  -x,-y,z+1/2
  y,-x+y,z+5/6
  x-y,x,z+1/6
_cell_length_a                    16.9332
_cell_length_b                    16.9332
_cell_length_c                    6.2388
_cell_angle_alpha                 90.0000
_cell_angle_beta                  90.0000
_cell_angle_gamma                 120.0000
loop_
_atom_site_label
_atom_site_type_symbol
_atom_site_fract_x
_atom_site_fract_y
_atom_site_fract_z
_atom_site_U_iso_or_equiv
_atom_site_adp_type
_atom_site_occupancy
C1     C     0.52712   0.10388  -0.13794   0.00000  Uiso   1.00
S2     S     0.41610   0.01819  -0.19886   0.00000  Uiso   1.00
C3     C     0.35649   0.07108  -0.09748   0.00000  Uiso   1.00
C4     C     0.37656   0.11686   0.10799   0.00000  Uiso   1.00
S5     S     0.46508   0.11513   0.25975   0.00000  Uiso   1.00
C6     C     0.54872   0.14320   0.06010   0.00000  Uiso   1.00
C7     C     0.32203   0.15443   0.16007   0.00000  Uiso   1.00
S8     S     0.24851   0.12769  -0.06284   0.00000  Uiso   1.00
N9     N     0.28906   0.07331  -0.20546   0.00000  Uiso   1.00
C10    C     0.33417   0.20276   0.36065   0.00000  Uiso   1.00
N11    N     0.34001   0.24599   0.51059   0.00000  Uiso   1.00
C12    C     0.64135   0.21147   0.09903   0.00000  Uiso   1.00
N13    N     0.71704   0.26614   0.12774   0.00000  Uiso   1.00
C14    C     0.59495   0.13723  -0.30268   0.00000  Uiso   1.00
N15    N     0.64991   0.16490  -0.43642   0.00000  Uiso   1.00
loop_
_geom_bond_atom_site_label_1
_geom_bond_atom_site_label_2
_geom_bond_distance
_geom_bond_site_symmetry_2
_ccdc_geom_bond_type
C1     S2      1.748   .     S
C1     C6      1.364   .     D
C1     C14     1.430   .     S
S2     C3      1.768   .     S
C3     C4      1.448   .     S
C3     N9      1.342   .     D
C4     S5      1.786   .     S
C4     C7      1.396   .     D
S5     C6      1.764   .     S
C6     C12     1.429   .     S
C7     S8      1.768   .     S
C7     C10     1.453   .     S
S8     N9      1.656   .     S
C10    N11     1.161   .     T
C12    N13     1.160   .     T
C14    N15     1.160   .     T
data_XXII_85\R3C\-\1
_audit_creation_date              2015-08-24
_audit_creation_method            'Materials Studio'
_symmetry_space_group_name_H-M    'R3C'
_symmetry_Int_Tables_number       161
_symmetry_cell_setting            trigonal
loop_
_symmetry_equiv_pos_as_xyz
  x,y,z
  -y,x-y,z
  -x+y,-x,z
  -y,-x,z+1/2
  -x+y,y,z+1/2
  x,x-y,z+1/2
  x+2/3,y+1/3,z+1/3
  -y+2/3,x-y+1/3,z+1/3
  -x+y+2/3,-x+1/3,z+1/3
  -y+2/3,-x+1/3,z+5/6
  -x+y+2/3,y+1/3,z+5/6
  x+2/3,x-y+1/3,z+5/6
  x+1/3,y+2/3,z+2/3
  -y+1/3,x-y+2/3,z+2/3
  -x+y+1/3,-x+2/3,z+2/3
  -y+1/3,-x+2/3,z+1/6
  -x+y+1/3,y+2/3,z+1/6
  x+1/3,x-y+2/3,z+1/6
_cell_length_a                    30.1681
_cell_length_b                    30.1681
_cell_length_c                    5.8934
_cell_angle_alpha                 90.0000
_cell_angle_beta                  90.0000
_cell_angle_gamma                 120.0000
loop_
_atom_site_label
_atom_site_type_symbol
_atom_site_fract_x
_atom_site_fract_y
_atom_site_fract_z
_atom_site_U_iso_or_equiv
_atom_site_adp_type
_atom_site_occupancy
C1     C     0.56201   0.59759  -0.14633   0.00000  Uiso   1.00
S2     S     0.54805   0.62937  -0.36027   0.00000  Uiso   1.00
C3     C     0.52805   0.66458  -0.18872   0.00000  Uiso   1.00
C4     C     0.49439   0.64210   0.00374   0.00000  Uiso   1.00
S5     S     0.47186   0.57614   0.05048   0.00000  Uiso   1.00
C6     C     0.52910   0.57492   0.03056   0.00000  Uiso   1.00
C7     C     0.48425   0.67520   0.12958   0.00000  Uiso   1.00
S8     S     0.52053   0.73451  -0.01129   0.00000  Uiso   1.00
N9     N     0.54484   0.71475  -0.21372   0.00000  Uiso   1.00
C10    C     0.45381   0.65590   0.33460   0.00000  Uiso   1.00
N11    N     0.43235   0.64211   0.50634   0.00000  Uiso   1.00
C12    C     0.54059   0.55124   0.21304   0.00000  Uiso   1.00
N13    N     0.54894   0.53193   0.36432   0.00000  Uiso   1.00
C14    C     0.60941   0.59756  -0.15252   0.00000  Uiso   1.00
N15    N     0.64789   0.59757  -0.15721   0.00000  Uiso   1.00
loop_
_geom_bond_atom_site_label_1
_geom_bond_atom_site_label_2
_geom_bond_distance
_geom_bond_site_symmetry_2
_ccdc_geom_bond_type
C1     S2      1.758   .     S
C1     C6      1.364   .     D
C1     C14     1.431   .     S
S2     C3      1.776   .     S
C3     C4      1.445   .     S
C3     N9      1.342   .     D
C4     S5      1.773   .     S
C4     C7      1.395   .     D
S5     C6      1.749   .     S
C6     C12     1.426   .     S
C7     S8      1.769   .     S
C7     C10     1.452   .     S
S8     N9      1.659   .     S
C10    N11     1.161   .     T
C12    N13     1.159   .     T
C14    N15     1.161   .     T
data_XXII_86\R-3\-\1
_audit_creation_date              2015-08-24
_audit_creation_method            'Materials Studio'
_symmetry_space_group_name_H-M    'R-3'
_symmetry_Int_Tables_number       148
_symmetry_cell_setting            trigonal
loop_
_symmetry_equiv_pos_as_xyz
  x,y,z
  -y,x-y,z
  -x+y,-x,z
  -x,-y,-z
  y,-x+y,-z
  x-y,x,-z
  x+2/3,y+1/3,z+1/3
  -y+2/3,x-y+1/3,z+1/3
  -x+y+2/3,-x+1/3,z+1/3
  -x+2/3,-y+1/3,-z+1/3
  y+2/3,-x+y+1/3,-z+1/3
  x-y+2/3,x+1/3,-z+1/3
  x+1/3,y+2/3,z+2/3
  -y+1/3,x-y+2/3,z+2/3
  -x+y+1/3,-x+2/3,z+2/3
  -x+1/3,-y+2/3,-z+2/3
  y+1/3,-x+y+2/3,-z+2/3
  x-y+1/3,x+2/3,-z+2/3
_cell_length_a                    25.4434
_cell_length_b                    25.4434
_cell_length_c                    7.5841
_cell_angle_alpha                 90.0000
_cell_angle_beta                  90.0000
_cell_angle_gamma                 120.0000
loop_
_atom_site_label
_atom_site_type_symbol
_atom_site_fract_x
_atom_site_fract_y
_atom_site_fract_z
_atom_site_U_iso_or_equiv
_atom_site_adp_type
_atom_site_occupancy
C1     C     0.51068   0.14014   0.10718   0.00000  Uiso   1.00
S2     S     0.43442   0.08278   0.12731   0.00000  Uiso   1.00
C3     C     0.43046   0.07688   0.36010   0.00000  Uiso   1.00
C4     C     0.47685   0.07433   0.46327   0.00000  Uiso   1.00
S5     S     0.53702   0.07532   0.34154   0.00000  Uiso   1.00
C6     C     0.55501   0.13632   0.19784   0.00000  Uiso   1.00
C7     C     0.46869   0.07183   0.64548   0.00000  Uiso   1.00
S8     S     0.40095   0.07460   0.67021   0.00000  Uiso   1.00
N9     N     0.38708   0.07808   0.45787   0.00000  Uiso   1.00
C10    C     0.51303   0.06723   0.75448   0.00000  Uiso   1.00
N11    N     0.54752   0.06197   0.84199   0.00000  Uiso   1.00
C12    C     0.61732   0.18249   0.18777   0.00000  Uiso   1.00
N13    N     0.66847   0.21877   0.18337   0.00000  Uiso   1.00
C14    C     0.52403   0.19117  -0.00171   0.00000  Uiso   1.00
N15    N     0.53336   0.23190  -0.09102   0.00000  Uiso   1.00
loop_
_geom_bond_atom_site_label_1
_geom_bond_atom_site_label_2
_geom_bond_distance
_geom_bond_site_symmetry_2
_ccdc_geom_bond_type
C1     S2      1.757   .     S
C1     C6      1.365   .     D
C1     C14     1.429   .     S
S2     C3      1.771   .     S
C3     C4      1.444   .     S
C3     N9      1.343   .     D
C4     S5      1.777   .     S
C4     C7      1.394   .     D
S5     C6      1.760   .     S
C6     C12     1.427   .     S
C7     S8      1.770   .     S
C7     C10     1.450   .     S
S8     N9      1.660   .     S
C10    N11     1.160   .     T
C12    N13     1.160   .     T
C14    N15     1.159   .     T
data_XXII_87\P-3\-\1
_audit_creation_date              2015-08-24
_audit_creation_method            'Materials Studio'
_symmetry_space_group_name_H-M    'P-3'
_symmetry_Int_Tables_number       147
_symmetry_cell_setting            trigonal
loop_
_symmetry_equiv_pos_as_xyz
  x,y,z
  -y,x-y,z
  -x+y,-x,z
  -x,-y,-z
  y,-x+y,-z
  x-y,x,-z
_cell_length_a                    13.9468
_cell_length_b                    13.9468
_cell_length_c                    9.2093
_cell_angle_alpha                 90.0000
_cell_angle_beta                  90.0000
_cell_angle_gamma                 120.0000
loop_
_atom_site_label
_atom_site_type_symbol
_atom_site_fract_x
_atom_site_fract_y
_atom_site_fract_z
_atom_site_U_iso_or_equiv
_atom_site_adp_type
_atom_site_occupancy
C1     C     0.44115   0.24991   0.72640   0.00000  Uiso   1.00
S2     S     0.50498   0.22597   0.87409   0.00000  Uiso   1.00
C3     C     0.44380   0.08103   0.85112   0.00000  Uiso   1.00
C4     C     0.32565   0.00999   0.83262   0.00000  Uiso   1.00
S5     S     0.24735   0.07972   0.83234   0.00000  Uiso   1.00
C6     C     0.32934   0.18721   0.70910   0.00000  Uiso   1.00
C7     C     0.29090  -0.10204   0.81609   0.00000  Uiso   1.00
S8     S     0.41543  -0.10652   0.81823   0.00000  Uiso   1.00
N9     N     0.50167   0.02800   0.84190   0.00000  Uiso   1.00
C10    C     0.17358  -0.18230   0.81148   0.00000  Uiso   1.00
N11    N     0.08198  -0.25262   0.81889   0.00000  Uiso   1.00
C12    C     0.28239   0.20759   0.58318   0.00000  Uiso   1.00
N13    N     0.24707   0.22624   0.47981   0.00000  Uiso   1.00
C14    C     0.50792   0.33152   0.62041   0.00000  Uiso   1.00
N15    N     0.56218   0.39775   0.53482   0.00000  Uiso   1.00
loop_
_geom_bond_atom_site_label_1
_geom_bond_atom_site_label_2
_geom_bond_distance
_geom_bond_site_symmetry_2
_ccdc_geom_bond_type
C1     S2      1.747   .     S
C1     C6      1.363   .     D
C1     C14     1.434   .     S
S2     C3      1.770   .     S
C3     C4      1.447   .     S
C3     N9      1.343   .     D
C4     S5      1.789   .     S
C4     C7      1.394   .     D
S5     C6      1.769   .     S
C6     C12     1.428   .     S
C7     S8      1.769   .     S
C7     C10     1.449   .     S
S8     N9      1.661   .     S
C10    N11     1.160   .     T
C12    N13     1.160   .     T
C14    N15     1.161   .     T
data_XXII_88\R-3\-\1
_audit_creation_date              2015-08-24
_audit_creation_method            'Materials Studio'
_symmetry_space_group_name_H-M    'R-3'
_symmetry_Int_Tables_number       148
_symmetry_cell_setting            trigonal
loop_
_symmetry_equiv_pos_as_xyz
  x,y,z
  -y,x-y,z
  -x+y,-x,z
  -x,-y,-z
  y,-x+y,-z
  x-y,x,-z
  x+2/3,y+1/3,z+1/3
  -y+2/3,x-y+1/3,z+1/3
  -x+y+2/3,-x+1/3,z+1/3
  -x+2/3,-y+1/3,-z+1/3
  y+2/3,-x+y+1/3,-z+1/3
  x-y+2/3,x+1/3,-z+1/3
  x+1/3,y+2/3,z+2/3
  -y+1/3,x-y+2/3,z+2/3
  -x+y+1/3,-x+2/3,z+2/3
  -x+1/3,-y+2/3,-z+2/3
  y+1/3,-x+y+2/3,-z+2/3
  x-y+1/3,x+2/3,-z+2/3
_cell_length_a                    30.4907
_cell_length_b                    30.4907
_cell_length_c                    5.7585
_cell_angle_alpha                 90.0000
_cell_angle_beta                  90.0000
_cell_angle_gamma                 120.0000
loop_
_atom_site_label
_atom_site_type_symbol
_atom_site_fract_x
_atom_site_fract_y
_atom_site_fract_z
_atom_site_U_iso_or_equiv
_atom_site_adp_type
_atom_site_occupancy
C1     C     0.98918   0.40784   0.46114   0.00000  Uiso   1.00
S2     S     0.94376   0.34491   0.40589   0.00000  Uiso   1.00
C3     C     0.88952   0.35181   0.42807   0.00000  Uiso   1.00
C4     C     0.88336   0.37927   0.61847   0.00000  Uiso   1.00
S5     S     0.93210   0.40186   0.83468   0.00000  Uiso   1.00
C6     C     0.98537   0.43192   0.65306   0.00000  Uiso   1.00
C7     C     0.84105   0.38531   0.60294   0.00000  Uiso   1.00
S8     S     0.81245   0.35511   0.33743   0.00000  Uiso   1.00
N9     N     0.85403   0.33752   0.26228   0.00000  Uiso   1.00
C10    C     0.83276   0.41332   0.78455   0.00000  Uiso   1.00
N11    N     0.82504   0.43535   0.92788   0.00000  Uiso   1.00
C12    C     1.02285   0.48352   0.69401   0.00000  Uiso   1.00
N13    N     1.05300   0.52573   0.72280   0.00000  Uiso   1.00
C14    C     1.02858   0.43446   0.29524   0.00000  Uiso   1.00
N15    N     1.06021   0.45600   0.15910   0.00000  Uiso   1.00
loop_
_geom_bond_atom_site_label_1
_geom_bond_atom_site_label_2
_geom_bond_distance
_geom_bond_site_symmetry_2
_ccdc_geom_bond_type
C1     S2      1.745   .     S
C1     C6      1.363   .     D
C1     C14     1.428   .     S
S2     C3      1.773   .     S
C3     C4      1.448   .     S
C3     N9      1.342   .     D
C4     S5      1.791   .     S
C4     C7      1.394   .     D
S5     C6      1.756   .     S
C6     C12     1.428   .     S
C7     S8      1.773   .     S
C7     C10     1.450   .     S
S8     N9      1.662   .     S
C10    N11     1.160   .     T
C12    N13     1.160   .     T
C14    N15     1.159   .     T
data_XXII_89\R3C\-\1
_audit_creation_date              2015-08-24
_audit_creation_method            'Materials Studio'
_symmetry_space_group_name_H-M    'R3C'
_symmetry_Int_Tables_number       161
_symmetry_cell_setting            trigonal
loop_
_symmetry_equiv_pos_as_xyz
  x,y,z
  -y,x-y,z
  -x+y,-x,z
  -y,-x,z+1/2
  -x+y,y,z+1/2
  x,x-y,z+1/2
  x+2/3,y+1/3,z+1/3
  -y+2/3,x-y+1/3,z+1/3
  -x+y+2/3,-x+1/3,z+1/3
  -y+2/3,-x+1/3,z+5/6
  -x+y+2/3,y+1/3,z+5/6
  x+2/3,x-y+1/3,z+5/6
  x+1/3,y+2/3,z+2/3
  -y+1/3,x-y+2/3,z+2/3
  -x+y+1/3,-x+2/3,z+2/3
  -y+1/3,-x+2/3,z+1/6
  -x+y+1/3,y+2/3,z+1/6
  x+1/3,x-y+2/3,z+1/6
_cell_length_a                    26.9483
_cell_length_b                    26.9483
_cell_length_c                    7.2272
_cell_angle_alpha                 90.0000
_cell_angle_beta                  90.0000
_cell_angle_gamma                 120.0000
loop_
_atom_site_label
_atom_site_type_symbol
_atom_site_fract_x
_atom_site_fract_y
_atom_site_fract_z
_atom_site_U_iso_or_equiv
_atom_site_adp_type
_atom_site_occupancy
C1     C     0.40555   0.10177   0.84721   0.00000  Uiso   1.00
S2     S     0.37883   0.09935   1.07063   0.00000  Uiso   1.00
C3     C     0.44052   0.15774   1.17161   0.00000  Uiso   1.00
C4     C     0.49737   0.16622   1.14262   0.00000  Uiso   1.00
S5     S     0.50349   0.11495   1.00489   0.00000  Uiso   1.00
C6     C     0.45828   0.10760   0.81963   0.00000  Uiso   1.00
C7     C     0.54198   0.21407   1.22954   0.00000  Uiso   1.00
S8     S     0.50584   0.24404   1.34844   0.00000  Uiso   1.00
N9     N     0.44029   0.20007   1.27001   0.00000  Uiso   1.00
C10    C     0.60015   0.22578   1.20053   0.00000  Uiso   1.00
N11    N     0.64654   0.23519   1.17378   0.00000  Uiso   1.00
C12    C     0.47719   0.10849   0.63437   0.00000  Uiso   1.00
N13    N     0.49163   0.10912   0.48285   0.00000  Uiso   1.00
C14    C     0.37264   0.09852   0.68780   0.00000  Uiso   1.00
N15    N     0.34675   0.09563   0.55607   0.00000  Uiso   1.00
loop_
_geom_bond_atom_site_label_1
_geom_bond_atom_site_label_2
_geom_bond_distance
_geom_bond_site_symmetry_2
_ccdc_geom_bond_type
C1     S2      1.756   .     S
C1     C6      1.364   .     D
C1     C14     1.430   .     S
S2     C3      1.777   .     S
C3     C4      1.447   .     S
C3     N9      1.347   .     D
C4     S5      1.776   .     S
C4     C7      1.397   .     D
S5     C6      1.753   .     S
C6     C12     1.428   .     S
C7     S8      1.768   .     S
C7     C10     1.451   .     S
S8     N9      1.659   .     S
C10    N11     1.161   .     T
C12    N13     1.160   .     T
C14    N15     1.160   .     T
data_XXII_90\P4-NCC\-\1
_audit_creation_date              2015-08-24
_audit_creation_method            'Materials Studio'
_symmetry_space_group_name_H-M    'P4/NCC'
_symmetry_Int_Tables_number       130
_symmetry_cell_setting            tetragonal
loop_
_symmetry_equiv_pos_as_xyz
  x,y,z
  -x,-y,z
  -y+1/2,x+1/2,z
  y+1/2,-x+1/2,z
  -x+1/2,y+1/2,-z+1/2
  x+1/2,-y+1/2,-z+1/2
  y,x,-z+1/2
  -y,-x,-z+1/2
  -x+1/2,-y+1/2,-z
  x+1/2,y+1/2,-z
  y,-x,-z
  -y,x,-z
  x,-y,z+1/2
  -x,y,z+1/2
  -y+1/2,-x+1/2,z+1/2
  y+1/2,x+1/2,z+1/2
_cell_length_a                    20.0145
_cell_length_b                    20.0145
_cell_length_c                    9.5773
_cell_angle_alpha                 90.0000
_cell_angle_beta                  90.0000
_cell_angle_gamma                 90.0000
loop_
_atom_site_label
_atom_site_type_symbol
_atom_site_fract_x
_atom_site_fract_y
_atom_site_fract_z
_atom_site_U_iso_or_equiv
_atom_site_adp_type
_atom_site_occupancy
C1     C     0.67678   0.08859   0.30427   0.00000  Uiso   1.00
S2     S     0.69983   0.03477   0.16665   0.00000  Uiso   1.00
C3     C     0.75497  -0.01760   0.26136   0.00000  Uiso   1.00
C4     C     0.80372   0.00987   0.35651   0.00000  Uiso   1.00
S5     S     0.80890   0.09879   0.36467   0.00000  Uiso   1.00
C6     C     0.72418   0.11834   0.38575   0.00000  Uiso   1.00
C7     C     0.84053  -0.03677   0.43244   0.00000  Uiso   1.00
S8     S     0.80836  -0.11429   0.37427   0.00000  Uiso   1.00
N9     N     0.75226  -0.08468   0.26233   0.00000  Uiso   1.00
C10    C     0.88223  -0.01004   0.54240   0.00000  Uiso   1.00
N11    N     0.90781   0.01489   0.63761   0.00000  Uiso   1.00
C12    C     0.70599   0.16420   0.49400   0.00000  Uiso   1.00
N13    N     0.69154   0.20169   0.58146   0.00000  Uiso   1.00
C14    C     0.60799   0.09997   0.33698   0.00000  Uiso   1.00
N15    N     0.55254   0.10976   0.36571   0.00000  Uiso   1.00
loop_
_geom_bond_atom_site_label_1
_geom_bond_atom_site_label_2
_geom_bond_distance
_geom_bond_site_symmetry_2
_ccdc_geom_bond_type
C1     S2      1.764   .     S
C1     C6      1.365   .     D
C1     C14     1.430   .     S
S2     C3      1.772   .     S
C3     C4      1.444   .     S
C3     N9      1.344   .     D
C4     S5      1.784   .     S
C4     C7      1.394   .     D
S5     C6      1.752   .     S
C6     C12     1.432   .     S
C7     S8      1.770   .     S
C7     C10     1.446   .     S
S8     N9      1.662   .     S
C10    N11     1.159   .     T
C12    N13     1.161   .     T
C14    N15     1.160   .     T
data_XXII_91\P3121\-\1
_audit_creation_date              2015-08-24
_audit_creation_method            'Materials Studio'
_symmetry_space_group_name_H-M    'P3121'
_symmetry_Int_Tables_number       152
_symmetry_cell_setting            trigonal
loop_
_symmetry_equiv_pos_as_xyz
  x,y,z
  -y,x-y,z+1/3
  -x+y,-x,z+2/3
  y,x,-z
  x-y,-y,-z+2/3
  -x,-x+y,-z+1/3
_cell_length_a                    7.3745
_cell_length_b                    7.3745
_cell_length_c                    31.5139
_cell_angle_alpha                 90.0000
_cell_angle_beta                  90.0000
_cell_angle_gamma                 120.0000
loop_
_atom_site_label
_atom_site_type_symbol
_atom_site_fract_x
_atom_site_fract_y
_atom_site_fract_z
_atom_site_U_iso_or_equiv
_atom_site_adp_type
_atom_site_occupancy
C1     C     0.17333   0.49367   0.45614   0.00000  Uiso   1.00
S2     S     0.30945   0.70680   0.42166   0.00000  Uiso   1.00
C3     C     0.09513   0.73941   0.40676   0.00000  Uiso   1.00
C4     C    -0.10459   0.56324   0.39439   0.00000  Uiso   1.00
S5     S    -0.12140   0.31478   0.39406   0.00000  Uiso   1.00
C6     C    -0.01217   0.32442   0.44417   0.00000  Uiso   1.00
C7     C    -0.25919   0.61140   0.38380   0.00000  Uiso   1.00
S8     S    -0.13065   0.88570   0.38971   0.00000  Uiso   1.00
N9     N     0.09428   0.92088   0.40891   0.00000  Uiso   1.00
C10    C    -0.46475   0.44577   0.37094   0.00000  Uiso   1.00
N11    N    -0.63270   0.32454   0.35995   0.00000  Uiso   1.00
C12    C    -0.13067   0.15742   0.47327   0.00000  Uiso   1.00
N13    N    -0.22963   0.02204   0.49673   0.00000  Uiso   1.00
C14    C     0.25159   0.50621   0.49818   0.00000  Uiso   1.00
N15    N     0.31500   0.51753   0.53236   0.00000  Uiso   1.00
loop_
_geom_bond_atom_site_label_1
_geom_bond_atom_site_label_2
_geom_bond_distance
_geom_bond_site_symmetry_2
_ccdc_geom_bond_type
C1     S2      1.755   .     S
C1     C6      1.365   .     D
C1     C14     1.430   .     S
S2     C3      1.777   .     S
C3     C4      1.448   .     S
C3     N9      1.343   .     D
C4     S5      1.774   .     S
C4     C7      1.394   .     D
S5     C6      1.758   .     S
C6     C12     1.430   .     S
C7     S8      1.763   .     S
C7     C10     1.450   .     S
S8     N9      1.660   .     S
C10    N11     1.160   .     T
C12    N13     1.161   .     T
C14    N15     1.161   .     T
data_XXII_92\P-31C\-\1
_audit_creation_date              2015-08-24
_audit_creation_method            'Materials Studio'
_symmetry_space_group_name_H-M    'P-31C'
_symmetry_Int_Tables_number       163
_symmetry_cell_setting            trigonal
loop_
_symmetry_equiv_pos_as_xyz
  x,y,z
  -y,x-y,z
  -x+y,-x,z
  -y,-x,-z+1/2
  -x+y,y,-z+1/2
  x,x-y,-z+1/2
  -x,-y,-z
  y,-x+y,-z
  x-y,x,-z
  y,x,z+1/2
  x-y,-y,z+1/2
  -x,-x+y,z+1/2
_cell_length_a                    17.7002
_cell_length_b                    17.7002
_cell_length_c                    11.7374
_cell_angle_alpha                 90.0000
_cell_angle_beta                  90.0000
_cell_angle_gamma                 120.0000
loop_
_atom_site_label
_atom_site_type_symbol
_atom_site_fract_x
_atom_site_fract_y
_atom_site_fract_z
_atom_site_U_iso_or_equiv
_atom_site_adp_type
_atom_site_occupancy
C1     C     0.48892   0.17497   0.94527   0.00000  Uiso   1.00
S2     S     0.48797   0.15119   0.80014   0.00000  Uiso   1.00
C3     C     0.37522   0.07634   0.78777   0.00000  Uiso   1.00
C4     C     0.32887   0.00814   0.87103   0.00000  Uiso   1.00
S5     S     0.39506  -0.00045   0.97946   0.00000  Uiso   1.00
C6     C     0.45240   0.10915   1.02332   0.00000  Uiso   1.00
C7     C     0.23890  -0.04017   0.85472   0.00000  Uiso   1.00
S8     S     0.22076   0.00644   0.73190   0.00000  Uiso   1.00
N9     N     0.32363   0.08179   0.70826   0.00000  Uiso   1.00
C10    C     0.18398  -0.10815   0.93453   0.00000  Uiso   1.00
N11    N     0.13283  -0.16315   0.99236   0.00000  Uiso   1.00
C12    C     0.45335   0.12758   1.14184   0.00000  Uiso   1.00
N13    N     0.45283   0.14122   1.23840   0.00000  Uiso   1.00
C14    C     0.52336   0.26361   0.98023   0.00000  Uiso   1.00
N15    N     0.55072   0.33557   1.00797   0.00000  Uiso   1.00
loop_
_geom_bond_atom_site_label_1
_geom_bond_atom_site_label_2
_geom_bond_distance
_geom_bond_site_symmetry_2
_ccdc_geom_bond_type
C1     S2      1.753   .     S
C1     C6      1.364   .     D
C1     C14     1.430   .     S
S2     C3      1.765   .     S
C3     C4      1.447   .     S
C3     N9      1.342   .     D
C4     S5      1.787   .     S
C4     C7      1.394   .     D
S5     C6      1.758   .     S
C6     C12     1.427   .     S
C7     S8      1.768   .     S
C7     C10     1.449   .     S
S8     N9      1.656   .     S
C10    N11     1.160   .     T
C12    N13     1.160   .     T
C14    N15     1.160   .     T
data_XXII_93\P61\-\1
_audit_creation_date              2015-08-24
_audit_creation_method            'Materials Studio'
_symmetry_space_group_name_H-M    'P61'
_symmetry_Int_Tables_number       169
_symmetry_cell_setting            hexagonal
loop_
_symmetry_equiv_pos_as_xyz
  x,y,z
  -y,x-y,z+1/3
  -x+y,-x,z+2/3
  -x,-y,z+1/2
  y,-x+y,z+5/6
  x-y,x,z+1/6
_cell_length_a                    14.4533
_cell_length_b                    14.4533
_cell_length_c                    8.5522
_cell_angle_alpha                 90.0000
_cell_angle_beta                  90.0000
_cell_angle_gamma                 120.0000
loop_
_atom_site_label
_atom_site_type_symbol
_atom_site_fract_x
_atom_site_fract_y
_atom_site_fract_z
_atom_site_U_iso_or_equiv
_atom_site_adp_type
_atom_site_occupancy
C1     C     0.30388   0.90461   0.76718   0.00000  Uiso   1.00
S2     S     0.17030   0.85088   0.82316   0.00000  Uiso   1.00
C3     C     0.19008   0.86340   1.02807   0.00000  Uiso   1.00
C4     C     0.25898   0.83251   1.10688   0.00000  Uiso   1.00
S5     S     0.32391   0.77965   0.98901   0.00000  Uiso   1.00
C6     C     0.36740   0.86991   0.83159   0.00000  Uiso   1.00
C7     C     0.26771   0.84904   1.26821   0.00000  Uiso   1.00
S8     S     0.18722   0.90715   1.30573   0.00000  Uiso   1.00
N9     N     0.14998   0.90882   1.12273   0.00000  Uiso   1.00
C10    C     0.34245   0.82809   1.35236   0.00000  Uiso   1.00
N11    N     0.40731   0.81902   1.41922   0.00000  Uiso   1.00
C12    C     0.47290   0.91099   0.77105   0.00000  Uiso   1.00
N13    N     0.55795   0.94423   0.71941   0.00000  Uiso   1.00
C14    C     0.34950   0.99034   0.65710   0.00000  Uiso   1.00
N15    N     0.38760   1.06038   0.56850   0.00000  Uiso   1.00
loop_
_geom_bond_atom_site_label_1
_geom_bond_atom_site_label_2
_geom_bond_distance
_geom_bond_site_symmetry_2
_ccdc_geom_bond_type
C1     S2      1.749   .     S
C1     C6      1.363   .     D
C1     C14     1.428   .     S
S2     C3      1.770   .     S
C3     C4      1.446   .     S
C3     N9      1.343   .     D
C4     S5      1.788   .     S
C4     C7      1.395   .     D
S5     C6      1.758   .     S
C6     C12     1.428   .     S
C7     S8      1.772   .     S
C7     C10     1.450   .     S
S8     N9      1.659   .     S
C10    N11     1.160   .     T
C12    N13     1.160   .     T
C14    N15     1.160   .     T
data_XXII_94\P4-NCC\-\1
_audit_creation_date              2015-08-24
_audit_creation_method            'Materials Studio'
_symmetry_space_group_name_H-M    'P4/NCC'
_symmetry_Int_Tables_number       130
_symmetry_cell_setting            tetragonal
loop_
_symmetry_equiv_pos_as_xyz
  x,y,z
  -x,-y,z
  -y+1/2,x+1/2,z
  y+1/2,-x+1/2,z
  -x+1/2,y+1/2,-z+1/2
  x+1/2,-y+1/2,-z+1/2
  y,x,-z+1/2
  -y,-x,-z+1/2
  -x+1/2,-y+1/2,-z
  x+1/2,y+1/2,-z
  y,-x,-z
  -y,x,-z
  x,-y,z+1/2
  -x,y,z+1/2
  -y+1/2,-x+1/2,z+1/2
  y+1/2,x+1/2,z+1/2
_cell_length_a                    19.8799
_cell_length_b                    19.8799
_cell_length_c                    9.6685
_cell_angle_alpha                 90.0000
_cell_angle_beta                  90.0000
_cell_angle_gamma                 90.0000
loop_
_atom_site_label
_atom_site_type_symbol
_atom_site_fract_x
_atom_site_fract_y
_atom_site_fract_z
_atom_site_U_iso_or_equiv
_atom_site_adp_type
_atom_site_occupancy
C1     C     0.32198   0.09006   1.19500   0.00000  Uiso   1.00
S2     S     0.29833   0.03699   1.33270   0.00000  Uiso   1.00
C3     C     0.24388  -0.01702   1.23903   0.00000  Uiso   1.00
C4     C     0.19515   0.00942   1.14241   0.00000  Uiso   1.00
S5     S     0.18913   0.09881   1.13174   0.00000  Uiso   1.00
C6     C     0.27442   0.11908   1.11238   0.00000  Uiso   1.00
C7     C     0.15920  -0.03848   1.06733   0.00000  Uiso   1.00
S8     S     0.19242  -0.11576   1.12756   0.00000  Uiso   1.00
N9     N     0.24741  -0.08453   1.24015   0.00000  Uiso   1.00
C10    C     0.11740  -0.01282   0.95671   0.00000  Uiso   1.00
N11    N     0.09133   0.01060   0.86084   0.00000  Uiso   1.00
C12    C     0.29281   0.16484   1.00450   0.00000  Uiso   1.00
N13    N     0.30728   0.20243   0.91745   0.00000  Uiso   1.00
C14    C     0.39138   0.10156   1.16362   0.00000  Uiso   1.00
N15    N     0.44733   0.11140   1.13596   0.00000  Uiso   1.00
loop_
_geom_bond_atom_site_label_1
_geom_bond_atom_site_label_2
_geom_bond_distance
_geom_bond_site_symmetry_2
_ccdc_geom_bond_type
C1     S2      1.763   .     S
C1     C6      1.365   .     D
C1     C14     1.431   .     S
S2     C3      1.773   .     S
C3     C4      1.445   .     S
C3     N9      1.344   .     D
C4     S5      1.784   .     S
C4     C7      1.394   .     D
S5     C6      1.753   .     S
C6     C12     1.432   .     S
C7     S8      1.771   .     S
C7     C10     1.447   .     S
S8     N9      1.663   .     S
C10    N11     1.160   .     T
C12    N13     1.162   .     T
C14    N15     1.161   .     T
data_XXII_95\P4-NCC\-\1
_audit_creation_date              2015-08-24
_audit_creation_method            'Materials Studio'
_symmetry_space_group_name_H-M    'P4/NCC'
_symmetry_Int_Tables_number       130
_symmetry_cell_setting            tetragonal
loop_
_symmetry_equiv_pos_as_xyz
  x,y,z
  -x,-y,z
  -y+1/2,x+1/2,z
  y+1/2,-x+1/2,z
  -x+1/2,y+1/2,-z+1/2
  x+1/2,-y+1/2,-z+1/2
  y,x,-z+1/2
  -y,-x,-z+1/2
  -x+1/2,-y+1/2,-z
  x+1/2,y+1/2,-z
  y,-x,-z
  -y,x,-z
  x,-y,z+1/2
  -x,y,z+1/2
  -y+1/2,-x+1/2,z+1/2
  y+1/2,x+1/2,z+1/2
_cell_length_a                    16.3942
_cell_length_b                    16.3942
_cell_length_c                    14.7599
_cell_angle_alpha                 90.0000
_cell_angle_beta                  90.0000
_cell_angle_gamma                 90.0000
loop_
_atom_site_label
_atom_site_type_symbol
_atom_site_fract_x
_atom_site_fract_y
_atom_site_fract_z
_atom_site_U_iso_or_equiv
_atom_site_adp_type
_atom_site_occupancy
C1     C     0.11268   0.21282   1.07160   0.00000  Uiso   1.00
S2     S     0.02335   0.16388   1.03613   0.00000  Uiso   1.00
C3     C     0.03055   0.18652   0.91895   0.00000  Uiso   1.00
C4     C     0.05133   0.26720   0.88615   0.00000  Uiso   1.00
S5     S     0.06577   0.34394   0.97021   0.00000  Uiso   1.00
C6     C     0.13077   0.28984   1.04303   0.00000  Uiso   1.00
C7     C     0.05953   0.27420   0.79238   0.00000  Uiso   1.00
S8     S     0.03671   0.17480   0.75301   0.00000  Uiso   1.00
N9     N     0.02524   0.13021   0.85318   0.00000  Uiso   1.00
C10    C     0.09065   0.35004   0.75517   0.00000  Uiso   1.00
N11    N     0.12111   0.40682   0.72253   0.00000  Uiso   1.00
C12    C     0.20855   0.32280   1.06641   0.00000  Uiso   1.00
N13    N     0.27268   0.34739   1.08525   0.00000  Uiso   1.00
C14    C     0.17220   0.17018   1.12426   0.00000  Uiso   1.00
N15    N     0.22217   0.13689   1.16584   0.00000  Uiso   1.00
loop_
_geom_bond_atom_site_label_1
_geom_bond_atom_site_label_2
_geom_bond_distance
_geom_bond_site_symmetry_2
_ccdc_geom_bond_type
C1     S2      1.750   .     S
C1     C6      1.364   .     D
C1     C14     1.430   .     S
S2     C3      1.773   .     S
C3     C4      1.449   .     S
C3     N9      1.342   .     D
C4     S5      1.783   .     S
C4     C7      1.395   .     D
S5     C6      1.754   .     S
C6     C12     1.427   .     S
C7     S8      1.770   .     S
C7     C10     1.452   .     S
S8     N9      1.660   .     S
C10    N11     1.161   .     T
C12    N13     1.160   .     T
C14    N15     1.160   .     T
data_XXII_96\R-3\-\1
_audit_creation_date              2015-08-24
_audit_creation_method            'Materials Studio'
_symmetry_space_group_name_H-M    'R-3'
_symmetry_Int_Tables_number       148
_symmetry_cell_setting            trigonal
loop_
_symmetry_equiv_pos_as_xyz
  x,y,z
  -y,x-y,z
  -x+y,-x,z
  -x,-y,-z
  y,-x+y,-z
  x-y,x,-z
  x+2/3,y+1/3,z+1/3
  -y+2/3,x-y+1/3,z+1/3
  -x+y+2/3,-x+1/3,z+1/3
  -x+2/3,-y+1/3,-z+1/3
  y+2/3,-x+y+1/3,-z+1/3
  x-y+2/3,x+1/3,-z+1/3
  x+1/3,y+2/3,z+2/3
  -y+1/3,x-y+2/3,z+2/3
  -x+y+1/3,-x+2/3,z+2/3
  -x+1/3,-y+2/3,-z+2/3
  y+1/3,-x+y+2/3,-z+2/3
  x-y+1/3,x+2/3,-z+2/3
_cell_length_a                    16.4258
_cell_length_b                    16.4258
_cell_length_c                    20.2663
_cell_angle_alpha                 90.0000
_cell_angle_beta                  90.0000
_cell_angle_gamma                 120.0000
loop_
_atom_site_label
_atom_site_type_symbol
_atom_site_fract_x
_atom_site_fract_y
_atom_site_fract_z
_atom_site_U_iso_or_equiv
_atom_site_adp_type
_atom_site_occupancy
C1     C     0.24957   0.41374  -0.04875   0.00000  Uiso   1.00
S2     S     0.28980   0.33771  -0.02432   0.00000  Uiso   1.00
C3     C     0.20050   0.27073   0.03380   0.00000  Uiso   1.00
C4     C     0.16935   0.31380   0.08228   0.00000  Uiso   1.00
S5     S     0.22696   0.43912   0.08186   0.00000  Uiso   1.00
C6     C     0.22434   0.45846  -0.00328   0.00000  Uiso   1.00
C7     C     0.09622   0.25140   0.12303   0.00000  Uiso   1.00
S8     S     0.06998   0.13965   0.09316   0.00000  Uiso   1.00
N9     N     0.15123   0.17649   0.03432   0.00000  Uiso   1.00
C10    C     0.06020   0.29063   0.17127   0.00000  Uiso   1.00
N11    N     0.02847   0.32032   0.20892   0.00000  Uiso   1.00
C12    C     0.19387   0.52161  -0.02526   0.00000  Uiso   1.00
N13    N     0.17014   0.57351  -0.04345   0.00000  Uiso   1.00
C14    C     0.24184   0.42837  -0.11742   0.00000  Uiso   1.00
N15    N     0.23530   0.44091  -0.17302   0.00000  Uiso   1.00
loop_
_geom_bond_atom_site_label_1
_geom_bond_atom_site_label_2
_geom_bond_distance
_geom_bond_site_symmetry_2
_ccdc_geom_bond_type
C1     S2      1.751   .     S
C1     C6      1.366   .     D
C1     C14     1.429   .     S
S2     C3      1.771   .     S
C3     C4      1.445   .     S
C3     N9      1.341   .     D
C4     S5      1.785   .     S
C4     C7      1.394   .     D
S5     C6      1.759   .     S
C6     C12     1.430   .     S
C7     S8      1.769   .     S
C7     C10     1.450   .     S
S8     N9      1.662   .     S
C10    N11     1.160   .     T
C12    N13     1.161   .     T
C14    N15     1.160   .     T
data_XXII_97\R-3\-\1
_audit_creation_date              2015-08-24
_audit_creation_method            'Materials Studio'
_symmetry_space_group_name_H-M    'R-3'
_symmetry_Int_Tables_number       148
_symmetry_cell_setting            trigonal
loop_
_symmetry_equiv_pos_as_xyz
  x,y,z
  -y,x-y,z
  -x+y,-x,z
  -x,-y,-z
  y,-x+y,-z
  x-y,x,-z
  x+2/3,y+1/3,z+1/3
  -y+2/3,x-y+1/3,z+1/3
  -x+y+2/3,-x+1/3,z+1/3
  -x+2/3,-y+1/3,-z+1/3
  y+2/3,-x+y+1/3,-z+1/3
  x-y+2/3,x+1/3,-z+1/3
  x+1/3,y+2/3,z+2/3
  -y+1/3,x-y+2/3,z+2/3
  -x+y+1/3,-x+2/3,z+2/3
  -x+1/3,-y+2/3,-z+2/3
  y+1/3,-x+y+2/3,-z+2/3
  x-y+1/3,x+2/3,-z+2/3
_cell_length_a                    27.5371
_cell_length_b                    27.5371
_cell_length_c                    6.6616
_cell_angle_alpha                 90.0000
_cell_angle_beta                  90.0000
_cell_angle_gamma                 120.0000
loop_
_atom_site_label
_atom_site_type_symbol
_atom_site_fract_x
_atom_site_fract_y
_atom_site_fract_z
_atom_site_U_iso_or_equiv
_atom_site_adp_type
_atom_site_occupancy
C1     C     0.70906   0.53244   0.00719   0.00000  Uiso   1.00
S2     S     0.74376   0.59189  -0.14773   0.00000  Uiso   1.00
C3     C     0.81373   0.60736  -0.11375   0.00000  Uiso   1.00
C4     C     0.83544   0.60419   0.08023   0.00000  Uiso   1.00
S5     S     0.78994   0.58821   0.29093   0.00000  Uiso   1.00
C6     C     0.72716   0.53216   0.19755   0.00000  Uiso   1.00
C7     C     0.89067   0.61506   0.07962   0.00000  Uiso   1.00
S8     S     0.91127   0.63058  -0.17423   0.00000  Uiso   1.00
N9     N     0.85046   0.61948  -0.26459   0.00000  Uiso   1.00
C10    C     0.91455   0.60897   0.26530   0.00000  Uiso   1.00
N11    N     0.93428   0.60166   0.40778   0.00000  Uiso   1.00
C12    C     0.69305   0.48639   0.32814   0.00000  Uiso   1.00
N13    N     0.66438   0.45004   0.43527   0.00000  Uiso   1.00
C14    C     0.66014   0.48374  -0.06608   0.00000  Uiso   1.00
N15    N     0.62003   0.44455  -0.12473   0.00000  Uiso   1.00
loop_
_geom_bond_atom_site_label_1
_geom_bond_atom_site_label_2
_geom_bond_distance
_geom_bond_site_symmetry_2
_ccdc_geom_bond_type
C1     S2      1.759   .     S
C1     C6      1.364   .     D
C1     C14     1.430   .     S
S2     C3      1.768   .     S
C3     C4      1.445   .     S
C3     N9      1.344   .     D
C4     S5      1.784   .     S
C4     C7      1.395   .     D
S5     C6      1.758   .     S
C6     C12     1.430   .     S
C7     S8      1.767   .     S
C7     C10     1.449   .     S
S8     N9      1.657   .     S
C10    N11     1.160   .     T
C12    N13     1.159   .     T
C14    N15     1.160   .     T
data_XXII_98\P63\-\1
_audit_creation_date              2015-08-24
_audit_creation_method            'Materials Studio'
_symmetry_space_group_name_H-M    'P63'
_symmetry_Int_Tables_number       173
_symmetry_cell_setting            hexagonal
loop_
_symmetry_equiv_pos_as_xyz
  x,y,z
  -y,x-y,z
  -x+y,-x,z
  -x,-y,z+1/2
  y,-x+y,z+1/2
  x-y,x,z+1/2
_cell_length_a                    13.1093
_cell_length_b                    13.1093
_cell_length_c                    10.1734
_cell_angle_alpha                 90.0000
_cell_angle_beta                  90.0000
_cell_angle_gamma                 120.0000
loop_
_atom_site_label
_atom_site_type_symbol
_atom_site_fract_x
_atom_site_fract_y
_atom_site_fract_z
_atom_site_U_iso_or_equiv
_atom_site_adp_type
_atom_site_occupancy
C1     C     0.39912   0.44518  -0.09530   0.00000  Uiso   1.00
S2     S     0.49844   0.39515  -0.12319   0.00000  Uiso   1.00
C3     C     0.40783   0.25000  -0.06396   0.00000  Uiso   1.00
C4     C     0.34813   0.22681   0.06143   0.00000  Uiso   1.00
S5     S     0.37245   0.35398   0.15014   0.00000  Uiso   1.00
C6     C     0.34506   0.42857   0.02369   0.00000  Uiso   1.00
C7     C     0.28028   0.10821   0.09551   0.00000  Uiso   1.00
S8     S     0.29673   0.03445  -0.04120   0.00000  Uiso   1.00
N9     N     0.38122   0.15223  -0.13214   0.00000  Uiso   1.00
C10    C     0.23038   0.07791   0.22675   0.00000  Uiso   1.00
N11    N     0.20005   0.05232   0.33493   0.00000  Uiso   1.00
C12    C     0.25846   0.46343   0.04163   0.00000  Uiso   1.00
N13    N     0.18767   0.49116   0.05463   0.00000  Uiso   1.00
C14    C     0.36681   0.49312  -0.20273   0.00000  Uiso   1.00
N15    N     0.33924   0.52981  -0.29108   0.00000  Uiso   1.00
loop_
_geom_bond_atom_site_label_1
_geom_bond_atom_site_label_2
_geom_bond_distance
_geom_bond_site_symmetry_2
_ccdc_geom_bond_type
C1     S2      1.749   .     S
C1     C6      1.364   .     D
C1     C14     1.427   .     S
S2     C3      1.770   .     S
C3     C4      1.447   .     S
C3     N9      1.341   .     D
C4     S5      1.779   .     S
C4     C7      1.395   .     D
S5     C6      1.758   .     S
C6     C12     1.432   .     S
C7     S8      1.768   .     S
C7     C10     1.452   .     S
S8     N9      1.660   .     S
C10    N11     1.161   .     T
C12    N13     1.161   .     T
C14    N15     1.159   .     T
data_XXII_99\P65\-\1
_audit_creation_date              2015-08-24
_audit_creation_method            'Materials Studio'
_symmetry_space_group_name_H-M    'P65'
_symmetry_Int_Tables_number       170
_symmetry_cell_setting            hexagonal
loop_
_symmetry_equiv_pos_as_xyz
  x,y,z
  -y,x-y,z+2/3
  -x+y,-x,z+1/3
  -x,-y,z+1/2
  y,-x+y,z+1/6
  x-y,x,z+5/6
_cell_length_a                    16.1423
_cell_length_b                    16.1423
_cell_length_c                    7.2440
_cell_angle_alpha                 90.0000
_cell_angle_beta                  90.0000
_cell_angle_gamma                 120.0000
loop_
_atom_site_label
_atom_site_type_symbol
_atom_site_fract_x
_atom_site_fract_y
_atom_site_fract_z
_atom_site_U_iso_or_equiv
_atom_site_adp_type
_atom_site_occupancy
C1     C     0.68244   0.17465   0.73794   0.00000  Uiso   1.00
S2     S     0.63439   0.05050   0.73341   0.00000  Uiso   1.00
C3     C     0.63884   0.03209   0.97245   0.00000  Uiso   1.00
C4     C     0.72335   0.09154   1.08090   0.00000  Uiso   1.00
S5     S     0.82363   0.18276   0.95822   0.00000  Uiso   1.00
C6     C     0.76597   0.23194   0.82911   0.00000  Uiso   1.00
C7     C     0.71483   0.07029   1.26877   0.00000  Uiso   1.00
S8     S     0.59487  -0.02337   1.29199   0.00000  Uiso   1.00
N9     N     0.56426  -0.03295   1.07116   0.00000  Uiso   1.00
C10    C     0.79713   0.12593   1.38618   0.00000  Uiso   1.00
N11    N     0.86087   0.16980   1.48522   0.00000  Uiso   1.00
C12    C     0.80616   0.33338   0.82084   0.00000  Uiso   1.00
N13    N     0.83896   0.41565   0.81033   0.00000  Uiso   1.00
C14    C     0.63134   0.21518   0.65075   0.00000  Uiso   1.00
N15    N     0.58970   0.24817   0.58136   0.00000  Uiso   1.00
loop_
_geom_bond_atom_site_label_1
_geom_bond_atom_site_label_2
_geom_bond_distance
_geom_bond_site_symmetry_2
_ccdc_geom_bond_type
C1     S2      1.750   .     S
C1     C6      1.365   .     D
C1     C14     1.431   .     S
S2     C3      1.764   .     S
C3     C4      1.446   .     S
C3     N9      1.341   .     D
C4     S5      1.787   .     S
C4     C7      1.393   .     D
S5     C6      1.764   .     S
C6     C12     1.430   .     S
C7     S8      1.771   .     S
C7     C10     1.450   .     S
S8     N9      1.658   .     S
C10    N11     1.160   .     T
C12    N13     1.160   .     T
C14    N15     1.160   .     T
data_XXII_100\P3221\-\1
_audit_creation_date              2015-08-24
_audit_creation_method            'Materials Studio'
_symmetry_space_group_name_H-M    'P3221'
_symmetry_Int_Tables_number       154
_symmetry_cell_setting            trigonal
loop_
_symmetry_equiv_pos_as_xyz
  x,y,z
  -y,x-y,z+2/3
  -x+y,-x,z+1/3
  y,x,-z
  x-y,-y,-z+1/3
  -x,-x+y,-z+2/3
_cell_length_a                    10.2000
_cell_length_b                    10.2000
_cell_length_c                    16.2739
_cell_angle_alpha                 90.0000
_cell_angle_beta                  90.0000
_cell_angle_gamma                 120.0000
loop_
_atom_site_label
_atom_site_type_symbol
_atom_site_fract_x
_atom_site_fract_y
_atom_site_fract_z
_atom_site_U_iso_or_equiv
_atom_site_adp_type
_atom_site_occupancy
C1     C     0.07191   0.78579  -0.01428   0.00000  Uiso   1.00
S2     S     0.05613   0.61201  -0.03895   0.00000  Uiso   1.00
C3     C     0.02235   0.53545   0.06150   0.00000  Uiso   1.00
C4     C     0.11452   0.62051   0.13077   0.00000  Uiso   1.00
S5     S     0.26467   0.80651   0.10790   0.00000  Uiso   1.00
C6     C     0.16623   0.87301   0.04744   0.00000  Uiso   1.00
C7     C     0.07229   0.54535   0.20608   0.00000  Uiso   1.00
S8     S    -0.08808   0.36877   0.18141   0.00000  Uiso   1.00
N9     N    -0.09502   0.39971   0.08192   0.00000  Uiso   1.00
C10    C     0.15890   0.62144   0.27898   0.00000  Uiso   1.00
N11    N     0.22221   0.67619   0.33977   0.00000  Uiso   1.00
C12    C     0.18184   1.01661   0.06778   0.00000  Uiso   1.00
N13    N     0.19549   1.13316   0.08536   0.00000  Uiso   1.00
C14    C    -0.02548   0.82499  -0.05747   0.00000  Uiso   1.00
N15    N    -0.10783   0.85299  -0.09230   0.00000  Uiso   1.00
loop_
_geom_bond_atom_site_label_1
_geom_bond_atom_site_label_2
_geom_bond_distance
_geom_bond_site_symmetry_2
_ccdc_geom_bond_type
C1     S2      1.745   .     S
C1     C6      1.367   .     D
C1     C14     1.428   .     S
S2     C3      1.770   .     S
C3     C4      1.446   .     S
C3     N9      1.343   .     D
C4     S5      1.783   .     S
C4     C7      1.395   .     D
S5     C6      1.766   .     S
C6     C12     1.431   .     S
C7     S8      1.771   .     S
C7     C10     1.451   .     S
S8     N9      1.658   .     S
C10    N11     1.161   .     T
C12    N13     1.161   .     T
C14    N15     1.161   .     T
