# Supplementary material for: Report on the sixth blind test of organic crystal structure prediction methods
Source: Acta Crystallogr B Struct Sci Cryst Eng Mater. 2016 Aug 1;72(Pt 4):439–59. doi: 10.1107/S2052520616007447 (PMC4971545; doi:10.1107/S2052520616007447)
Supplement: Supplementary file 2 [file b-72-00439-sup2.zip › Group_01_Chadha_Singh/XXIII-1_Chadha_Singh.cif]

data_XXIII_1\PC\-\1
_audit_creation_date              2015-08-28
_audit_creation_method            'Materials Studio'
_symmetry_space_group_name_H-M    'PC'
_symmetry_Int_Tables_number       7
_symmetry_cell_setting            monoclinic
loop_
_symmetry_equiv_pos_as_xyz
  x,y,z
  x,-y,z+1/2
_cell_length_a                    14.2134
_cell_length_b                    13.7096
_cell_length_c                    6.5406
_cell_angle_alpha                 90.0000
_cell_angle_beta                  45.0321
_cell_angle_gamma                 90.0000
loop_
_atom_site_label
_atom_site_type_symbol
_atom_site_fract_x
_atom_site_fract_y
_atom_site_fract_z
_atom_site_U_iso_or_equiv
_atom_site_adp_type
_atom_site_occupancy
C1     C     1.01342   0.57668   1.15125   0.00000  Uiso   1.00
C2     C     1.13071   0.61804   0.90015   0.00000  Uiso   1.00
C3     C     1.12226   0.67940   0.74478   0.00000  Uiso   1.00
C4     C     1.00143   0.69910   0.83491   0.00000  Uiso   1.00
C5     C     0.88265   0.65787   1.08997   0.00000  Uiso   1.00
C6     C     0.89161   0.59541   1.24577   0.00000  Uiso   1.00
N7     N     0.75569   0.67274   1.19408   0.00000  Uiso   1.00
C8     C     0.73498   0.74292   1.07053   0.00000  Uiso   1.00
C9     C     0.78612   0.83747   1.01611   0.00000  Uiso   1.00
C10    C     0.76637   0.90845   0.89661   0.00000  Uiso   1.00
C11    C     0.69134   0.88715   0.83905   0.00000  Uiso   1.00
C12    C     0.63890   0.79460   0.89568   0.00000  Uiso   1.00
C13    C     0.65888   0.72132   1.01123   0.00000  Uiso   1.00
C14    C     0.60195   0.62309   1.06537   0.00000  Uiso   1.00
O15    O     0.59575   0.55466   1.19363   0.00000  Uiso   1.00
O16    O     0.55208   0.61205   0.95047   0.00000  Uiso   1.00
C17    C     1.26189   0.59560   0.80019   0.00000  Uiso   1.00
C18    C     1.27222   0.64693   0.99465   0.00000  Uiso   1.00
C19    C     1.28609   0.75613   0.94973   0.00000  Uiso   1.00
C20    C     1.17711   0.81690   1.09301   0.00000  Uiso   1.00
C21    C     1.18846   0.91786   1.06116   0.00000  Uiso   1.00
C22    C     1.31551   0.96099   0.87843   0.00000  Uiso   1.00
C23    C     1.42559   0.89962   0.72834   0.00000  Uiso   1.00
C24    C     1.41111   0.79944   0.76343   0.00000  Uiso   1.00
Cl25   Cl    1.04859   0.98743   1.24401   0.00000  Uiso   1.00
Cl26   Cl    1.33679   1.08511   0.84251   0.00000  Uiso   1.00
H27    H     1.01774   0.52789   1.27767   0.00000  Uiso   1.00
H28    H     1.21361   0.71331   0.54518   0.00000  Uiso   1.00
H29    H     1.00164   0.74644   0.69870   0.00000  Uiso   1.00
H30    H     0.80131   0.56128   1.44681   0.00000  Uiso   1.00
H31    H     0.70568   0.61048   1.25071   0.00000  Uiso   1.00
H32    H     0.84282   0.85621   1.06796   0.00000  Uiso   1.00
H33    H     0.81031   0.98131   0.84762   0.00000  Uiso   1.00
H34    H     0.67232   0.94283   0.75160   0.00000  Uiso   1.00
H35    H     0.58021   0.78130   0.84691   0.00000  Uiso   1.00
H36    H     0.53071   0.54462   0.95631   0.00000  Uiso   1.00
H37    H     1.34505   0.61834   0.57462   0.00000  Uiso   1.00
H38    H     1.27180   0.51604   0.80486   0.00000  Uiso   1.00
H39    H     1.35862   0.61820   0.94607   0.00000  Uiso   1.00
H40    H     1.18477   0.62867   1.22309   0.00000  Uiso   1.00
H41    H     1.07832   0.78270   1.23640   0.00000  Uiso   1.00
H42    H     1.52641   0.93021   0.58136   0.00000  Uiso   1.00
H43    H     1.49934   0.75301   0.64568   0.00000  Uiso   1.00
loop_
_geom_bond_atom_site_label_1
_geom_bond_atom_site_label_2
_geom_bond_distance
_geom_bond_site_symmetry_2
_ccdc_geom_bond_type
C1     C2      1.389   .     A
C1     C6      1.390   .     A
C1     H27     1.099   .     S
C2     C3      1.388   .     A
C2     C17     1.508   .     S
C3     C4      1.392   .     A
C3     H28     1.100   .     S
C4     C5      1.404   .     A
C4     H29     1.101   .     S
C5     C6      1.404   .     A
C5     N7      1.423   .     S
C6     H30     1.100   .     S
N7     C8      1.415   .     S
N7     H31     0.999   .     S
C8     C9      1.403   .     A
C8     C13     1.415   .     A
C9     C10     1.395   .     A
C9     H32     1.103   .     S
C10    C11     1.390   .     A
C10    H33     1.099   .     S
C11    C12     1.383   .     A
C11    H34     1.096   .     S
C12    C13     1.402   .     A
C12    H35     1.099   .     S
C13    C14     1.480   .     S
C14    O15     1.220   .     D
C14    O16     1.358   .     S
O16    H36     0.965   .     S
C17    C18     1.549   .     S
C17    H37     1.098   .     S
C17    H38     1.103   .     S
C18    C19     1.512   .     S
C18    H39     1.101   .     S
C18    H40     1.102   .     S
C19    C20     1.386   .     A
C19    C24     1.391   .     A
C20    C21     1.392   .     A
C20    H41     1.100   .     S
C21    C22     1.410   .     A
C21    Cl25    1.712   .     S
C22    C23     1.396   .     A
C22    Cl26    1.715   .     S
C23    C24     1.384   .     A
C23    H42     1.098   .     S
C24    H43     1.098   .     S
data_XXIII_2\PC\-\1
_audit_creation_date              2015-08-28
_audit_creation_method            'Materials Studio'
_symmetry_space_group_name_H-M    'PC'
_symmetry_Int_Tables_number       7
_symmetry_cell_setting            monoclinic
loop_
_symmetry_equiv_pos_as_xyz
  x,y,z
  x,-y,z+1/2
_cell_length_a                    10.6126
_cell_length_b                    13.8264
_cell_length_c                    6.5503
_cell_angle_alpha                 90.0000
_cell_angle_beta                  70.0792
_cell_angle_gamma                 90.0000
loop_
_atom_site_label
_atom_site_type_symbol
_atom_site_fract_x
_atom_site_fract_y
_atom_site_fract_z
_atom_site_U_iso_or_equiv
_atom_site_adp_type
_atom_site_occupancy
C1     C     0.03212   0.07420   1.15124   0.00000  Uiso   1.00
C2     C     0.14952   0.11920   1.02391   0.00000  Uiso   1.00
C3     C     0.14128   0.18275   0.86487   0.00000  Uiso   1.00
C4     C     0.02015   0.20152   0.83367   0.00000  Uiso   1.00
C5     C    -0.09908   0.15693   0.96439   0.00000  Uiso   1.00
C6     C    -0.08983   0.09182   1.12327   0.00000  Uiso   1.00
N7     N    -0.22631   0.17077   0.94148   0.00000  Uiso   1.00
C8     C    -0.24865   0.24156   0.80180   0.00000  Uiso   1.00
C9     C    -0.20037   0.33590   0.80465   0.00000  Uiso   1.00
C10    C    -0.22086   0.40733   0.66880   0.00000  Uiso   1.00
C11    C    -0.29467   0.38679   0.53486   0.00000  Uiso   1.00
C12    C    -0.34464   0.29451   0.53356   0.00000  Uiso   1.00
C13    C    -0.32361   0.22076   0.66522   0.00000  Uiso   1.00
C14    C    -0.37781   0.12280   0.65636   0.00000  Uiso   1.00
O15    O    -0.38502   0.05422   0.77684   0.00000  Uiso   1.00
O16    O    -0.42336   0.11245   0.48737   0.00000  Uiso   1.00
C17    C     0.28011   0.09767   1.05825   0.00000  Uiso   1.00
C18    C     0.28494   0.14766   1.26694   0.00000  Uiso   1.00
C19    C     0.30003   0.25589   1.23718   0.00000  Uiso   1.00
C20    C     0.19108   0.31656   1.26956   0.00000  Uiso   1.00
C21    C     0.20331   0.41662   1.24943   0.00000  Uiso   1.00
C22    C     0.33136   0.45900   1.19601   0.00000  Uiso   1.00
C23    C     0.44140   0.39769   1.15863   0.00000  Uiso   1.00
C24    C     0.42611   0.29840   1.17849   0.00000  Uiso   1.00
Cl25   Cl    0.06287   0.48585   1.29138   0.00000  Uiso   1.00
Cl26   Cl    0.35373   0.58193   1.18133   0.00000  Uiso   1.00
H27    H     0.03656   0.02328   1.27733   0.00000  Uiso   1.00
H28    H     0.23295   0.21909   0.76110   0.00000  Uiso   1.00
H29    H     0.02066   0.25092   0.70159   0.00000  Uiso   1.00
H30    H    -0.18005   0.05463   1.22909   0.00000  Uiso   1.00
H31    H    -0.27755   0.10934   0.95165   0.00000  Uiso   1.00
H32    H    -0.14424   0.35393   0.91371   0.00000  Uiso   1.00
H33    H    -0.17803   0.47984   0.66640   0.00000  Uiso   1.00
H34    H    -0.31524   0.44309   0.43260   0.00000  Uiso   1.00
H35    H    -0.40239   0.28181   0.42521   0.00000  Uiso   1.00
H36    H    -0.44457   0.04579   0.46939   0.00000  Uiso   1.00
H37    H     0.36546   0.12123   0.91787   0.00000  Uiso   1.00
H38    H     0.29073   0.01881   1.07142   0.00000  Uiso   1.00
H39    H     0.36912   0.11855   1.31005   0.00000  Uiso   1.00
H40    H     0.19408   0.12964   1.40487   0.00000  Uiso   1.00
H41    H     0.09148   0.28301   1.31205   0.00000  Uiso   1.00
H42    H     0.54307   0.42758   1.11424   0.00000  Uiso   1.00
H43    H     0.51456   0.25210   1.14969   0.00000  Uiso   1.00
loop_
_geom_bond_atom_site_label_1
_geom_bond_atom_site_label_2
_geom_bond_distance
_geom_bond_site_symmetry_2
_ccdc_geom_bond_type
C1     C2      1.388   .     A
C1     C6      1.389   .     A
C1     H27     1.098   .     S
C2     C3      1.388   .     A
C2     C17     1.507   .     S
C3     C4      1.393   .     A
C3     H28     1.100   .     S
C4     C5      1.406   .     A
C4     H29     1.101   .     S
C5     C6      1.405   .     A
C5     N7      1.421   .     S
C6     H30     1.100   .     S
N7     C8      1.414   .     S
N7     H31     0.998   .     S
C8     C9      1.404   .     A
C8     C13     1.415   .     A
C9     C10     1.395   .     A
C9     H32     1.103   .     S
C10    C11     1.390   .     A
C10    H33     1.099   .     S
C11    C12     1.383   .     A
C11    H34     1.096   .     S
C12    C13     1.402   .     A
C12    H35     1.098   .     S
C13    C14     1.480   .     S
C14    O15     1.219   .     D
C14    O16     1.358   .     S
O16    H36     0.965   .     S
C17    C18     1.548   .     S
C17    H37     1.098   .     S
C17    H38     1.102   .     S
C18    C19     1.511   .     S
C18    H39     1.101   .     S
C18    H40     1.102   .     S
C19    C20     1.385   .     A
C19    C24     1.390   .     A
C20    C21     1.392   .     A
C20    H41     1.100   .     S
C21    C22     1.410   .     A
C21    Cl25    1.713   .     S
C22    C23     1.395   .     A
C22    Cl26    1.714   .     S
C23    C24     1.383   .     A
C23    H42     1.098   .     S
C24    H43     1.098   .     S
data_XXIII_3\PCA21\-\1
_audit_creation_date              2015-08-28
_audit_creation_method            'Materials Studio'
_symmetry_space_group_name_H-M    'PCA21'
_symmetry_Int_Tables_number       29
_symmetry_cell_setting            orthorhombic
loop_
_symmetry_equiv_pos_as_xyz
  x,y,z
  -x,-y,z+1/2
  x+1/2,-y,z
  -x+1/2,y,z+1/2
_cell_length_a                    29.1371
_cell_length_b                    6.2644
_cell_length_c                    9.6547
_cell_angle_alpha                 90.0000
_cell_angle_beta                  90.0000
_cell_angle_gamma                 90.0000
loop_
_atom_site_label
_atom_site_type_symbol
_atom_site_fract_x
_atom_site_fract_y
_atom_site_fract_z
_atom_site_U_iso_or_equiv
_atom_site_adp_type
_atom_site_occupancy
C1     C     0.60469   0.70066   0.20024   0.00000  Uiso   1.00
C2     C     0.63673   0.54264   0.17131   0.00000  Uiso   1.00
C3     C     0.61994   0.34172   0.13782   0.00000  Uiso   1.00
C4     C     0.57310   0.29881   0.13262   0.00000  Uiso   1.00
C5     C     0.54067   0.45918   0.15970   0.00000  Uiso   1.00
C6     C     0.55770   0.66203   0.19368   0.00000  Uiso   1.00
N7     N     0.49230   0.42760   0.15761   0.00000  Uiso   1.00
C8     C     0.47330   0.22861   0.11893   0.00000  Uiso   1.00
C9     C     0.48585   0.14155  -0.00944   0.00000  Uiso   1.00
C10    C     0.46834  -0.05405  -0.05350   0.00000  Uiso   1.00
C11    C     0.43831  -0.16811   0.03001   0.00000  Uiso   1.00
C12    C     0.42542  -0.08301   0.15643   0.00000  Uiso   1.00
C13    C     0.44144   0.11649   0.20209   0.00000  Uiso   1.00
C14    C     0.42423   0.19169   0.33796   0.00000  Uiso   1.00
O15    O     0.40160   0.08887   0.42043   0.00000  Uiso   1.00
O16    O     0.43479   0.39677   0.36955   0.00000  Uiso   1.00
C17    C     0.68763   0.58738   0.17861   0.00000  Uiso   1.00
C18    C     0.70587   0.68469   0.04065   0.00000  Uiso   1.00
C19    C     0.70010   0.53663  -0.08262   0.00000  Uiso   1.00
C20    C     0.68085   0.60907  -0.20513   0.00000  Uiso   1.00
C21    C     0.67540   0.48122  -0.32170   0.00000  Uiso   1.00
C22    C     0.69079   0.26797  -0.31730   0.00000  Uiso   1.00
C23    C     0.71095   0.19526  -0.19493   0.00000  Uiso   1.00
C24    C     0.71521   0.32592  -0.08005   0.00000  Uiso   1.00
Cl25   Cl    0.65033   0.58632  -0.46692   0.00000  Uiso   1.00
Cl26   Cl    0.68506   0.09944  -0.45632   0.00000  Uiso   1.00
H27    H     0.61694   0.86112   0.22820   0.00000  Uiso   1.00
H28    H     0.64435   0.21199   0.11602   0.00000  Uiso   1.00
H29    H     0.56212   0.13457   0.10948   0.00000  Uiso   1.00
H30    H     0.53353   0.79388   0.21298   0.00000  Uiso   1.00
H31    H     0.47670   0.49541   0.23889   0.00000  Uiso   1.00
H32    H     0.50975   0.22941  -0.07710   0.00000  Uiso   1.00
H33    H     0.47808  -0.11889  -0.15465   0.00000  Uiso   1.00
H34    H     0.42505  -0.32320  -0.00517   0.00000  Uiso   1.00
H35    H     0.40167  -0.17716   0.22052   0.00000  Uiso   1.00
H36    H     0.42350   0.42766   0.46188   0.00000  Uiso   1.00
H37    H     0.70672   0.44118   0.20463   0.00000  Uiso   1.00
H38    H     0.69466   0.69934   0.26418   0.00000  Uiso   1.00
H39    H     0.74254   0.72576   0.05211   0.00000  Uiso   1.00
H40    H     0.68795   0.83689   0.02238   0.00000  Uiso   1.00
H41    H     0.66928   0.77575  -0.20857   0.00000  Uiso   1.00
H42    H     0.72416   0.03133  -0.18768   0.00000  Uiso   1.00
H43    H     0.73035   0.26265   0.01555   0.00000  Uiso   1.00
loop_
_geom_bond_atom_site_label_1
_geom_bond_atom_site_label_2
_geom_bond_distance
_geom_bond_site_symmetry_2
_ccdc_geom_bond_type
C1     C2      1.389   .     A
C1     C6      1.392   .     A
C1     H27     1.100   .     S
C2     C3      1.388   .     A
C2     C17     1.511   .     S
C3     C4      1.392   .     A
C3     H28     1.100   .     S
C4     C5      1.404   .     A
C4     H29     1.100   .     S
C5     C6      1.403   .     A
C5     N7      1.423   .     S
C6     H30     1.101   .     S
N7     C8      1.414   .     S
N7     H31     1.001   .     S
C8     C9      1.403   .     A
C8     C13     1.414   .     A
C9     C10     1.394   .     A
C9     H32     1.102   .     S
C10    C11     1.388   .     A
C10    H33     1.095   .     S
C11    C12     1.384   .     A
C11    H34     1.099   .     S
C12    C13     1.405   .     A
C12    H35     1.100   .     S
C13    C14     1.481   .     S
C14    O15     1.218   .     D
C14    O16     1.356   .     S
O16    H36     0.970   .     S
C17    C18     1.558   .     S
C17    H37     1.101   .     S
C17    H38     1.103   .     S
C18    C19     1.518   .     S
C18    H39     1.105   .     S
C18    H40     1.101   .     S
C19    C20     1.385   .     A
C19    C24     1.392   .     A
C20    C21     1.391   .     A
C20    H41     1.098   .     S
C21    C22     1.410   .     A
C21    Cl25    1.712   .     S
C22    C23     1.396   .     A
C22    Cl26    1.716   .     S
C23    C24     1.384   .     A
C23    H42     1.099   .     S
C24    H43     1.097   .     S
data_XXIII_4\PC\-\1
_audit_creation_date              2015-08-28
_audit_creation_method            'Materials Studio'
_symmetry_space_group_name_H-M    'PC'
_symmetry_Int_Tables_number       7
_symmetry_cell_setting            monoclinic
loop_
_symmetry_equiv_pos_as_xyz
  x,y,z
  x,-y,z+1/2
_cell_length_a                    11.1186
_cell_length_b                    12.0382
_cell_length_c                    6.7470
_cell_angle_alpha                 90.0000
_cell_angle_beta                  78.8727
_cell_angle_gamma                 90.0000
loop_
_atom_site_label
_atom_site_type_symbol
_atom_site_fract_x
_atom_site_fract_y
_atom_site_fract_z
_atom_site_U_iso_or_equiv
_atom_site_adp_type
_atom_site_occupancy
C1     C     1.00824   0.11183   0.24140   0.00000  Uiso   1.00
C2     C     1.11499   0.12537   0.09766   0.00000  Uiso   1.00
C3     C     1.10214   0.16276  -0.09192   0.00000  Uiso   1.00
C4     C     0.98861   0.18903  -0.13723   0.00000  Uiso   1.00
C5     C     0.88141   0.18064   0.01086   0.00000  Uiso   1.00
C6     C     0.89376   0.13895   0.20070   0.00000  Uiso   1.00
N7     N     0.76217   0.20819  -0.02061   0.00000  Uiso   1.00
C8     C     0.73865   0.25503  -0.20191   0.00000  Uiso   1.00
C9     C     0.80977   0.34507  -0.28951   0.00000  Uiso   1.00
C10    C     0.78976   0.39437  -0.46740   0.00000  Uiso   1.00
C11    C     0.69719   0.35536  -0.56119   0.00000  Uiso   1.00
C12    C     0.62477   0.26799  -0.47406   0.00000  Uiso   1.00
C13    C     0.64213   0.21734  -0.29425   0.00000  Uiso   1.00
C14    C     0.55814   0.12508  -0.21473   0.00000  Uiso   1.00
O15    O     0.48962   0.07456  -0.30373   0.00000  Uiso   1.00
O16    O     0.56057   0.09713  -0.02114   0.00000  Uiso   1.00
C17    C     1.24043   0.09614   0.13869   0.00000  Uiso   1.00
C18    C     1.26968   0.15544   0.32795   0.00000  Uiso   1.00
C19    C     1.28611   0.27940   0.29888   0.00000  Uiso   1.00
C20    C     1.19060   0.35262   0.36383   0.00000  Uiso   1.00
C21    C     1.20494   0.46738   0.35186   0.00000  Uiso   1.00
C22    C     1.32119   0.51187   0.26962   0.00000  Uiso   1.00
C23    C     1.41711   0.43827   0.20117   0.00000  Uiso   1.00
C24    C     1.39993   0.32452   0.21550   0.00000  Uiso   1.00
Cl25   Cl    1.08197   0.55139   0.43975   0.00000  Uiso   1.00
Cl26   Cl    1.34742   0.65204   0.25277   0.00000  Uiso   1.00
H27    H     1.01439   0.07922   0.39142   0.00000  Uiso   1.00
H28    H     1.18473   0.17178  -0.20984   0.00000  Uiso   1.00
H29    H     0.98482   0.21537  -0.29199   0.00000  Uiso   1.00
H30    H     0.81220   0.12882   0.32116   0.00000  Uiso   1.00
H31    H     0.69862   0.15459   0.04636   0.00000  Uiso   1.00
H32    H     0.88286   0.37814  -0.21696   0.00000  Uiso   1.00
H33    H     0.84756   0.46402  -0.53366   0.00000  Uiso   1.00
H34    H     0.68223   0.39366  -0.70242   0.00000  Uiso   1.00
H35    H     0.55127   0.23952  -0.54981   0.00000  Uiso   1.00
H36    H     0.50527   0.03579   0.02335   0.00000  Uiso   1.00
H37    H     1.31165   0.11695   0.00708   0.00000  Uiso   1.00
H38    H     1.24588   0.00548   0.15867   0.00000  Uiso   1.00
H39    H     1.35381   0.11984   0.36562   0.00000  Uiso   1.00
H40    H     1.19676   0.13761   0.45917   0.00000  Uiso   1.00
H41    H     1.10034   0.31713   0.42746   0.00000  Uiso   1.00
H42    H     1.50865   0.47012   0.13429   0.00000  Uiso   1.00
H43    H     1.47735   0.26895   0.16032   0.00000  Uiso   1.00
loop_
_geom_bond_atom_site_label_1
_geom_bond_atom_site_label_2
_geom_bond_distance
_geom_bond_site_symmetry_2
_ccdc_geom_bond_type
C1     C2      1.390   .     A
C1     C6      1.392   .     A
C1     H27     1.100   .     S
C2     C3      1.389   .     A
C2     C17     1.515   .     S
C3     C4      1.391   .     A
C3     H28     1.098   .     S
C4     C5      1.403   .     A
C4     H29     1.100   .     S
C5     C6      1.407   .     A
C5     N7      1.422   .     S
C6     H30     1.102   .     S
N7     C8      1.416   .     S
N7     H31     0.998   .     S
C8     C9      1.403   .     A
C8     C13     1.416   .     A
C9     C10     1.395   .     A
C9     H32     1.101   .     S
C10    C11     1.390   .     A
C10    H33     1.098   .     S
C11    C12     1.385   .     A
C11    H34     1.100   .     S
C12    C13     1.404   .     A
C12    H35     1.099   .     S
C13    C14     1.483   .     S
C14    O15     1.220   .     D
C14    O16     1.354   .     S
O16    H36     0.971   .     S
C17    C18     1.551   .     S
C17    H37     1.099   .     S
C17    H38     1.103   .     S
C18    C19     1.512   .     S
C18    H39     1.102   .     S
C18    H40     1.100   .     S
C19    C20     1.385   .     A
C19    C24     1.392   .     A
C20    C21     1.391   .     A
C20    H41     1.099   .     S
C21    C22     1.410   .     A
C21    Cl25    1.712   .     S
C22    C23     1.395   .     A
C22    Cl26    1.712   .     S
C23    C24     1.383   .     A
C23    H42     1.100   .     S
C24    H43     1.097   .     S
data_XXIII_5\PC\-\1
_audit_creation_date              2015-08-28
_audit_creation_method            'Materials Studio'
_symmetry_space_group_name_H-M    'PC'
_symmetry_Int_Tables_number       7
_symmetry_cell_setting            monoclinic
loop_
_symmetry_equiv_pos_as_xyz
  x,y,z
  x,-y,z+1/2
_cell_length_a                    11.0702
_cell_length_b                    12.0547
_cell_length_c                    6.7605
_cell_angle_alpha                 90.0000
_cell_angle_beta                  78.5476
_cell_angle_gamma                 90.0000
loop_
_atom_site_label
_atom_site_type_symbol
_atom_site_fract_x
_atom_site_fract_y
_atom_site_fract_z
_atom_site_U_iso_or_equiv
_atom_site_adp_type
_atom_site_occupancy
C1     C     0.02244   0.11092   1.21968   0.00000  Uiso   1.00
C2     C     0.13028   0.12508   1.07656   0.00000  Uiso   1.00
C3     C     0.11819   0.16233   0.88707   0.00000  Uiso   1.00
C4     C     0.00428   0.18803   0.84143   0.00000  Uiso   1.00
C5     C    -0.10406   0.17914   0.98897   0.00000  Uiso   1.00
C6     C    -0.09245   0.13740   1.17860   0.00000  Uiso   1.00
N7     N    -0.22363   0.20636   0.95665   0.00000  Uiso   1.00
C8     C    -0.24566   0.25469   0.77614   0.00000  Uiso   1.00
C9     C    -0.17370   0.34533   0.69251   0.00000  Uiso   1.00
C10    C    -0.19178   0.39608   0.51528   0.00000  Uiso   1.00
C11    C    -0.28306   0.35776   0.41788   0.00000  Uiso   1.00
C12    C    -0.35671   0.27017   0.50180   0.00000  Uiso   1.00
C13    C    -0.34138   0.21805   0.68092   0.00000  Uiso   1.00
C14    C    -0.42638   0.12548   0.75629   0.00000  Uiso   1.00
O15    O    -0.49569   0.07738   0.66557   0.00000  Uiso   1.00
O16    O    -0.42380   0.09390   0.94762   0.00000  Uiso   1.00
C17    C     0.25613   0.09636   1.11797   0.00000  Uiso   1.00
C18    C     0.28393   0.15530   1.30791   0.00000  Uiso   1.00
C19    C     0.30149   0.27897   1.27862   0.00000  Uiso   1.00
C20    C     0.20660   0.35294   1.34618   0.00000  Uiso   1.00
C21    C     0.22228   0.46740   1.33326   0.00000  Uiso   1.00
C22    C     0.33926   0.51073   1.24756   0.00000  Uiso   1.00
C23    C     0.43456   0.43637   1.17668   0.00000  Uiso   1.00
C24    C     0.41604   0.32294   1.19185   0.00000  Uiso   1.00
Cl25   Cl    0.10006   0.55260   1.42373   0.00000  Uiso   1.00
Cl26   Cl    0.36670   0.65052   1.22905   0.00000  Uiso   1.00
H27    H     0.02807   0.07868   1.36972   0.00000  Uiso   1.00
H28    H     0.20169   0.17195   0.76965   0.00000  Uiso   1.00
H29    H     0.00102   0.21410   0.68672   0.00000  Uiso   1.00
H30    H    -0.17484   0.12701   1.29871   0.00000  Uiso   1.00
H31    H    -0.28754   0.15206   1.02108   0.00000  Uiso   1.00
H32    H    -0.10146   0.37758   0.76795   0.00000  Uiso   1.00
H33    H    -0.13329   0.46611   0.45208   0.00000  Uiso   1.00
H34    H    -0.29644   0.39690   0.27688   0.00000  Uiso   1.00
H35    H    -0.42914   0.24267   0.42275   0.00000  Uiso   1.00
H36    H    -0.47972   0.03246   0.98932   0.00000  Uiso   1.00
H37    H     0.32824   0.11781   0.98702   0.00000  Uiso   1.00
H38    H     0.26201   0.00578   1.13700   0.00000  Uiso   1.00
H39    H     0.36777   0.11941   1.34701   0.00000  Uiso   1.00
H40    H     0.20959   0.13778   1.43821   0.00000  Uiso   1.00
H41    H     0.11574   0.31835   1.41239   0.00000  Uiso   1.00
H42    H     0.52664   0.46724   1.10696   0.00000  Uiso   1.00
H43    H     0.49285   0.26664   1.13443   0.00000  Uiso   1.00
loop_
_geom_bond_atom_site_label_1
_geom_bond_atom_site_label_2
_geom_bond_distance
_geom_bond_site_symmetry_2
_ccdc_geom_bond_type
C1     C2      1.390   .     A
C1     C6      1.392   .     A
C1     H27     1.099   .     S
C2     C3      1.389   .     A
C2     C17     1.515   .     S
C3     C4      1.391   .     A
C3     H28     1.099   .     S
C4     C5      1.403   .     A
C4     H29     1.100   .     S
C5     C6      1.407   .     A
C5     N7      1.422   .     S
C6     H30     1.101   .     S
N7     C8      1.416   .     S
N7     H31     0.998   .     S
C8     C9      1.403   .     A
C8     C13     1.415   .     A
C9     C10     1.395   .     A
C9     H32     1.101   .     S
C10    C11     1.390   .     A
C10    H33     1.098   .     S
C11    C12     1.385   .     A
C11    H34     1.100   .     S
C12    C13     1.404   .     A
C12    H35     1.099   .     S
C13    C14     1.483   .     S
C14    O15     1.220   .     D
C14    O16     1.354   .     S
O16    H36     0.971   .     S
C17    C18     1.551   .     S
C17    H37     1.099   .     S
C17    H38     1.103   .     S
C18    C19     1.511   .     S
C18    H39     1.103   .     S
C18    H40     1.100   .     S
C19    C20     1.384   .     A
C19    C24     1.392   .     A
C20    C21     1.391   .     A
C20    H41     1.099   .     S
C21    C22     1.410   .     A
C21    Cl25    1.712   .     S
C22    C23     1.395   .     A
C22    Cl26    1.712   .     S
C23    C24     1.383   .     A
C23    H42     1.099   .     S
C24    H43     1.097   .     S
data_XXIII_6\PC\-\1
_audit_creation_date              2015-08-28
_audit_creation_method            'Materials Studio'
_symmetry_space_group_name_H-M    'PC'
_symmetry_Int_Tables_number       7
_symmetry_cell_setting            monoclinic
loop_
_symmetry_equiv_pos_as_xyz
  x,y,z
  x,-y,z+1/2
_cell_length_a                    10.5567
_cell_length_b                    14.4131
_cell_length_c                    6.3650
_cell_angle_alpha                 90.0000
_cell_angle_beta                  71.6552
_cell_angle_gamma                 90.0000
loop_
_atom_site_label
_atom_site_type_symbol
_atom_site_fract_x
_atom_site_fract_y
_atom_site_fract_z
_atom_site_U_iso_or_equiv
_atom_site_adp_type
_atom_site_occupancy
C1     C     0.08009   0.06038   1.06380   0.00000  Uiso   1.00
C2     C     0.18277   0.11996   0.95339   0.00000  Uiso   1.00
C3     C     0.15301   0.18991   0.82649   0.00000  Uiso   1.00
C4     C     0.02503   0.20145   0.81225   0.00000  Uiso   1.00
C5     C    -0.07975   0.14269   0.92862   0.00000  Uiso   1.00
C6     C    -0.04877   0.07091   1.05354   0.00000  Uiso   1.00
N7     N    -0.21267   0.14996   0.92147   0.00000  Uiso   1.00
C8     C    -0.25243   0.22550   0.81523   0.00000  Uiso   1.00
C9     C    -0.22489   0.31634   0.86786   0.00000  Uiso   1.00
C10    C    -0.26467   0.39269   0.76927   0.00000  Uiso   1.00
C11    C    -0.33444   0.37948   0.61914   0.00000  Uiso   1.00
C12    C    -0.36260   0.29017   0.56692   0.00000  Uiso   1.00
C13    C    -0.32302   0.21213   0.66231   0.00000  Uiso   1.00
C14    C    -0.35589   0.11781   0.60220   0.00000  Uiso   1.00
O15    O    -0.35779   0.04468   0.69993   0.00000  Uiso   1.00
O16    O    -0.38877   0.11744   0.41254   0.00000  Uiso   1.00
C17    C     0.32011   0.10945   0.97527   0.00000  Uiso   1.00
C18    C     0.32087   0.14560   1.20447   0.00000  Uiso   1.00
C19    C     0.30326   0.24978   1.21736   0.00000  Uiso   1.00
C20    C     0.17884   0.29156   1.27012   0.00000  Uiso   1.00
C21    C     0.16159   0.38747   1.27756   0.00000  Uiso   1.00
C22    C     0.27534   0.44502   1.23069   0.00000  Uiso   1.00
C23    C     0.40066   0.40296   1.17824   0.00000  Uiso   1.00
C24    C     0.41413   0.30748   1.17284   0.00000  Uiso   1.00
Cl25   Cl    0.00434   0.43322   1.33646   0.00000  Uiso   1.00
Cl26   Cl    0.26464   0.56381   1.23382   0.00000  Uiso   1.00
H27    H     0.10307   0.00308   1.15973   0.00000  Uiso   1.00
H28    H     0.23295   0.23744   0.73534   0.00000  Uiso   1.00
H29    H     0.00884   0.25720   0.70535   0.00000  Uiso   1.00
H30    H    -0.12718   0.02297   1.14734   0.00000  Uiso   1.00
H31    H    -0.25179   0.08884   0.90104   0.00000  Uiso   1.00
H32    H    -0.17117   0.32786   0.98902   0.00000  Uiso   1.00
H33    H    -0.23883   0.46302   0.80861   0.00000  Uiso   1.00
H34    H    -0.36654   0.43894   0.54095   0.00000  Uiso   1.00
H35    H    -0.41795   0.28290   0.44763   0.00000  Uiso   1.00
H36    H    -0.40145   0.05471   0.36951   0.00000  Uiso   1.00
H37    H     0.39384   0.14822   0.84379   0.00000  Uiso   1.00
H38    H     0.35114   0.03607   0.95407   0.00000  Uiso   1.00
H39    H     0.41575   0.12675   1.23104   0.00000  Uiso   1.00
H40    H     0.24216   0.11095   1.33783   0.00000  Uiso   1.00
H41    H     0.09134   0.24572   1.30363   0.00000  Uiso   1.00
H42    H     0.49141   0.44532   1.14103   0.00000  Uiso   1.00
H43    H     0.51395   0.27616   1.13019   0.00000  Uiso   1.00
loop_
_geom_bond_atom_site_label_1
_geom_bond_atom_site_label_2
_geom_bond_distance
_geom_bond_site_symmetry_2
_ccdc_geom_bond_type
C1     C2      1.388   .     A
C1     C6      1.391   .     A
C1     H27     1.099   .     S
C2     C3      1.388   .     A
C2     C17     1.507   .     S
C3     C4      1.392   .     A
C3     H28     1.100   .     S
C4     C5      1.405   .     A
C4     H29     1.100   .     S
C5     C6      1.405   .     A
C5     N7      1.422   .     S
C6     H30     1.099   .     S
N7     C8      1.413   .     S
N7     H31     0.999   .     S
C8     C9      1.404   .     A
C8     C13     1.413   .     A
C9     C10     1.395   .     A
C9     H32     1.104   .     S
C10    C11     1.391   .     A
C10    H33     1.099   .     S
C11    C12     1.385   .     A
C11    H34     1.097   .     S
C12    C13     1.403   .     A
C12    H35     1.099   .     S
C13    C14     1.483   .     S
C14    O15     1.221   .     D
C14    O16     1.357   .     S
O16    H36     0.966   .     S
C17    C18     1.552   .     S
C17    H37     1.099   .     S
C17    H38     1.103   .     S
C18    C19     1.512   .     S
C18    H39     1.101   .     S
C18    H40     1.103   .     S
C19    C20     1.387   .     A
C19    C24     1.390   .     A
C20    C21     1.393   .     A
C20    H41     1.101   .     S
C21    C22     1.412   .     A
C21    Cl25    1.714   .     S
C22    C23     1.397   .     A
C22    Cl26    1.716   .     S
C23    C24     1.383   .     A
C23    H42     1.097   .     S
C24    H43     1.099   .     S
data_XXIII_7\PC\-\1
_audit_creation_date              2015-08-28
_audit_creation_method            'Materials Studio'
_symmetry_space_group_name_H-M    'PC'
_symmetry_Int_Tables_number       7
_symmetry_cell_setting            monoclinic
loop_
_symmetry_equiv_pos_as_xyz
  x,y,z
  x,-y,z+1/2
_cell_length_a                    10.5768
_cell_length_b                    14.0905
_cell_length_c                    6.3733
_cell_angle_alpha                 90.0000
_cell_angle_beta                  74.9525
_cell_angle_gamma                 90.0000
loop_
_atom_site_label
_atom_site_type_symbol
_atom_site_fract_x
_atom_site_fract_y
_atom_site_fract_z
_atom_site_U_iso_or_equiv
_atom_site_adp_type
_atom_site_occupancy
C1     C     0.89314   0.54755  -0.00831   0.00000  Uiso   1.00
C2     C     0.80263   0.61783   0.07775   0.00000  Uiso   1.00
C3     C     0.84546   0.69367   0.18032   0.00000  Uiso   1.00
C4     C     0.97525   0.70210   0.18825   0.00000  Uiso   1.00
C5     C     1.06803   0.63288   0.09341   0.00000  Uiso   1.00
C6     C     1.02297   0.55381  -0.00012   0.00000  Uiso   1.00
N7     N     1.20233   0.63671   0.09315   0.00000  Uiso   1.00
C8     C     1.25586   0.71781   0.16844   0.00000  Uiso   1.00
C9     C     1.23682   0.80737   0.08544   0.00000  Uiso   1.00
C10    C     1.28751   0.88896   0.15729   0.00000  Uiso   1.00
C11    C     1.36182   0.88187   0.30773   0.00000  Uiso   1.00
C12    C     1.38275   0.79354   0.38845   0.00000  Uiso   1.00
C13    C     1.33053   0.71066   0.32217   0.00000  Uiso   1.00
C14    C     1.35232   0.61729   0.41483   0.00000  Uiso   1.00
O15    O     1.34533   0.53828   0.34031   0.00000  Uiso   1.00
O16    O     1.38324   0.62603   0.60746   0.00000  Uiso   1.00
C17    C     0.66457   0.61372   0.05426   0.00000  Uiso   1.00
C18    C     0.66032   0.64973  -0.17477   0.00000  Uiso   1.00
C19    C     0.70682   0.75135  -0.20868   0.00000  Uiso   1.00
C20    C     0.83894   0.77345  -0.27472   0.00000  Uiso   1.00
C21    C     0.88543   0.86620  -0.29626   0.00000  Uiso   1.00
C22    C     0.79463   0.94150  -0.25580   0.00000  Uiso   1.00
C23    C     0.66142   0.91940  -0.19429   0.00000  Uiso   1.00
C24    C     0.61824   0.82632  -0.17033   0.00000  Uiso   1.00
Cl25   Cl    1.05076   0.88681  -0.36654   0.00000  Uiso   1.00
Cl26   Cl    0.84389   1.05775  -0.27860   0.00000  Uiso   1.00
H27    H     0.86064   0.48532  -0.08397   0.00000  Uiso   1.00
H28    H     0.77489   0.74935   0.25343   0.00000  Uiso   1.00
H29    H     1.00350   0.76407   0.27099   0.00000  Uiso   1.00
H30    H     1.09108   0.49633  -0.07079   0.00000  Uiso   1.00
H31    H     1.23631   0.57470   0.13174   0.00000  Uiso   1.00
H32    H     1.18015   0.81363  -0.03687   0.00000  Uiso   1.00
H33    H     1.26716   0.95865   0.09595   0.00000  Uiso   1.00
H34    H     1.40244   0.94585   0.36358   0.00000  Uiso   1.00
H35    H     1.44162   0.79085   0.50757   0.00000  Uiso   1.00
H36    H     1.38606   0.56482   0.67452   0.00000  Uiso   1.00
H37    H     0.59950   0.65769   0.17938   0.00000  Uiso   1.00
H38    H     0.62641   0.54071   0.07970   0.00000  Uiso   1.00
H39    H     0.55979   0.64392  -0.19204   0.00000  Uiso   1.00
H40    H     0.72079   0.60355  -0.30104   0.00000  Uiso   1.00
H41    H     0.90902   0.71418  -0.30622   0.00000  Uiso   1.00
H42    H     0.58852   0.97660  -0.16093   0.00000  Uiso   1.00
H43    H     0.51288   0.81061  -0.11899   0.00000  Uiso   1.00
loop_
_geom_bond_atom_site_label_1
_geom_bond_atom_site_label_2
_geom_bond_distance
_geom_bond_site_symmetry_2
_ccdc_geom_bond_type
C1     C2      1.388   .     A
C1     C6      1.390   .     A
C1     H27     1.098   .     S
C2     C3      1.389   .     A
C2     C17     1.507   .     S
C3     C4      1.392   .     A
C3     H28     1.100   .     S
C4     C5      1.404   .     A
C4     H29     1.101   .     S
C5     C6      1.404   .     A
C5     N7      1.421   .     S
C6     H30     1.100   .     S
N7     C8      1.413   .     S
N7     H31     0.999   .     S
C8     C9      1.403   .     A
C8     C13     1.413   .     A
C9     C10     1.395   .     A
C9     H32     1.103   .     S
C10    C11     1.392   .     A
C10    H33     1.099   .     S
C11    C12     1.386   .     A
C11    H34     1.097   .     S
C12    C13     1.403   .     A
C12    H35     1.100   .     S
C13    C14     1.484   .     S
C14    O15     1.220   .     D
C14    O16     1.356   .     S
O16    H36     0.966   .     S
C17    C18     1.557   .     S
C17    H37     1.099   .     S
C17    H38     1.102   .     S
C18    C19     1.511   .     S
C18    H39     1.100   .     S
C18    H40     1.101   .     S
C19    C20     1.386   .     A
C19    C24     1.391   .     A
C20    C21     1.391   .     A
C20    H41     1.100   .     S
C21    C22     1.409   .     A
C21    Cl25    1.713   .     S
C22    C23     1.396   .     A
C22    Cl26    1.713   .     S
C23    C24     1.384   .     A
C23    H42     1.097   .     S
C24    H43     1.099   .     S
data_XXIII_8\CC\-\1
_audit_creation_date              2015-08-28
_audit_creation_method            'Materials Studio'
_symmetry_space_group_name_H-M    'CC'
_symmetry_Int_Tables_number       9
_symmetry_cell_setting            monoclinic
loop_
_symmetry_equiv_pos_as_xyz
  x,y,z
  x,-y,z+1/2
  x+1/2,y+1/2,z
  x+1/2,-y+1/2,z+1/2
_cell_length_a                    14.3772
_cell_length_b                    25.7528
_cell_length_c                    6.6552
_cell_angle_alpha                 90.0000
_cell_angle_beta                  46.1170
_cell_angle_gamma                 90.0000
loop_
_atom_site_label
_atom_site_type_symbol
_atom_site_fract_x
_atom_site_fract_y
_atom_site_fract_z
_atom_site_U_iso_or_equiv
_atom_site_adp_type
_atom_site_occupancy
C1     C     0.97547   0.30836  -0.17825   0.00000  Uiso   1.00
C2     C     0.86217   0.32158   0.09092   0.00000  Uiso   1.00
C3     C     0.87443   0.34210   0.26463   0.00000  Uiso   1.00
C4     C     0.99409   0.35010   0.17510   0.00000  Uiso   1.00
C5     C     1.10846   0.33748  -0.09788   0.00000  Uiso   1.00
C6     C     1.09607   0.31566  -0.27164   0.00000  Uiso   1.00
N7     N     1.23404   0.34409  -0.20331   0.00000  Uiso   1.00
C8     C     1.25364   0.37168  -0.05134   0.00000  Uiso   1.00
C9     C     1.19792   0.42106   0.05306   0.00000  Uiso   1.00
C10    C     1.21337   0.44992   0.20566   0.00000  Uiso   1.00
C11    C     1.28609   0.43014   0.25479   0.00000  Uiso   1.00
C12    C     1.34421   0.38202   0.14662   0.00000  Uiso   1.00
C13    C     1.33081   0.35225  -0.00872   0.00000  Uiso   1.00
C14    C     1.39637   0.30107  -0.11195   0.00000  Uiso   1.00
O15    O     1.43514   0.27591  -0.02738   0.00000  Uiso   1.00
O16    O     1.41465   0.28188  -0.32681   0.00000  Uiso   1.00
C17    C     0.73018   0.31004   0.20152   0.00000  Uiso   1.00
C18    C     0.71066   0.33306   0.01799   0.00000  Uiso   1.00
C19    C     0.69211   0.39115   0.05527   0.00000  Uiso   1.00
C20    C     0.79468   0.42557  -0.10586   0.00000  Uiso   1.00
C21    C     0.77808   0.47920  -0.07839   0.00000  Uiso   1.00
C22    C     0.65211   0.49965   0.12207   0.00000  Uiso   1.00
C23    C     0.54880   0.46502   0.28687   0.00000  Uiso   1.00
C24    C     0.56842   0.41191   0.25390   0.00000  Uiso   1.00
Cl25   Cl    0.91012   0.51912  -0.28904   0.00000  Uiso   1.00
Cl26   Cl    0.62363   0.56512   0.16662   0.00000  Uiso   1.00
H27    H     0.96999   0.29143  -0.32141   0.00000  Uiso   1.00
H28    H     0.78653   0.35220   0.48005   0.00000  Uiso   1.00
H29    H     0.99721   0.36563   0.32446   0.00000  Uiso   1.00
H30    H     1.18303   0.30437  -0.48648   0.00000  Uiso   1.00
H31    H     1.29036   0.31279  -0.30356   0.00000  Uiso   1.00
H32    H     1.14047   0.43729   0.01479   0.00000  Uiso   1.00
H33    H     1.16769   0.48825   0.28719   0.00000  Uiso   1.00
H34    H     1.29816   0.45241   0.37628   0.00000  Uiso   1.00
H35    H     1.40246   0.36765   0.18585   0.00000  Uiso   1.00
H36    H     1.45531   0.24811  -0.37821   0.00000  Uiso   1.00
H37    H     0.65387   0.32467   0.41587   0.00000  Uiso   1.00
H38    H     0.71744   0.26759   0.21518   0.00000  Uiso   1.00
H39    H     0.62510   0.31520   0.07587   0.00000  Uiso   1.00
H40    H     0.79215   0.32262  -0.20204   0.00000  Uiso   1.00
H41    H     0.89252   0.40921  -0.25945   0.00000  Uiso   1.00
H42    H     0.44941   0.47958   0.44710   0.00000  Uiso   1.00
H43    H     0.48539   0.38552   0.38692   0.00000  Uiso   1.00
loop_
_geom_bond_atom_site_label_1
_geom_bond_atom_site_label_2
_geom_bond_distance
_geom_bond_site_symmetry_2
_ccdc_geom_bond_type
C1     C2      1.390   .     A
C1     C6      1.391   .     A
C1     H27     1.099   .     S
C2     C3      1.389   .     A
C2     C17     1.515   .     S
C3     C4      1.391   .     A
C3     H28     1.099   .     S
C4     C5      1.403   .     A
C4     H29     1.101   .     S
C5     C6      1.404   .     A
C5     N7      1.423   .     S
C6     H30     1.102   .     S
N7     C8      1.415   .     S
N7     H31     1.001   .     S
C8     C9      1.404   .     A
C8     C13     1.413   .     A
C9     C10     1.395   .     A
C9     H32     1.102   .     S
C10    C11     1.391   .     A
C10    H33     1.098   .     S
C11    C12     1.385   .     A
C11    H34     1.099   .     S
C12    C13     1.403   .     A
C12    H35     1.100   .     S
C13    C14     1.483   .     S
C14    O15     1.217   .     D
C14    O16     1.355   .     S
O16    H36     0.968   .     S
C17    C18     1.548   .     S
C17    H37     1.100   .     S
C17    H38     1.102   .     S
C18    C19     1.510   .     S
C18    H39     1.103   .     S
C18    H40     1.100   .     S
C19    C20     1.385   .     A
C19    C24     1.392   .     A
C20    C21     1.392   .     A
C20    H41     1.099   .     S
C21    C22     1.410   .     A
C21    Cl25    1.714   .     S
C22    C23     1.395   .     A
C22    Cl26    1.712   .     S
C23    C24     1.383   .     A
C23    H42     1.099   .     S
C24    H43     1.098   .     S
data_XXIII_9\PC\-\1
_audit_creation_date              2015-08-28
_audit_creation_method            'Materials Studio'
_symmetry_space_group_name_H-M    'PC'
_symmetry_Int_Tables_number       7
_symmetry_cell_setting            monoclinic
loop_
_symmetry_equiv_pos_as_xyz
  x,y,z
  x,-y,z+1/2
_cell_length_a                    13.2247
_cell_length_b                    15.1282
_cell_length_c                    6.9111
_cell_angle_alpha                 90.0000
_cell_angle_beta                  139.1886
_cell_angle_gamma                 90.0000
loop_
_atom_site_label
_atom_site_type_symbol
_atom_site_fract_x
_atom_site_fract_y
_atom_site_fract_z
_atom_site_U_iso_or_equiv
_atom_site_adp_type
_atom_site_occupancy
C1     C     1.14349   0.94425   0.14682   0.00000  Uiso   1.00
C2     C     1.22779   0.86719   0.24264   0.00000  Uiso   1.00
C3     C     1.19148   0.79554   0.30708   0.00000  Uiso   1.00
C4     C     1.06987   0.79866   0.26252   0.00000  Uiso   1.00
C5     C     0.97632   0.87444   0.14235   0.00000  Uiso   1.00
C6     C     1.01924   0.94859   0.09396   0.00000  Uiso   1.00
N7     N     0.84881   0.88103   0.08443   0.00000  Uiso   1.00
C8     C     0.75594   0.80783   0.00798   0.00000  Uiso   1.00
C9     C     0.75255   0.72908  -0.10331   0.00000  Uiso   1.00
C10    C     0.66454   0.65688  -0.16949   0.00000  Uiso   1.00
C11    C     0.57522   0.66307  -0.13193   0.00000  Uiso   1.00
C12    C     0.57454   0.74155  -0.02971   0.00000  Uiso   1.00
C13    C     0.66249   0.81460   0.03909   0.00000  Uiso   1.00
C14    C     0.65453   0.89812   0.14131   0.00000  Uiso   1.00
O15    O     0.66274   0.97395   0.09435   0.00000  Uiso   1.00
O16    O     0.63564   0.88230   0.30603   0.00000  Uiso   1.00
C17    C     1.34759   0.86185   0.25860   0.00000  Uiso   1.00
C18    C     1.26983   0.82343  -0.03760   0.00000  Uiso   1.00
C19    C     1.23115   0.72685  -0.06500   0.00000  Uiso   1.00
C20    C     1.08325   0.69912  -0.23106   0.00000  Uiso   1.00
C21    C     1.04504   0.61061  -0.25875   0.00000  Uiso   1.00
C22    C     1.16072   0.54590  -0.11699   0.00000  Uiso   1.00
C23    C     1.31014   0.57387   0.05344   0.00000  Uiso   1.00
C24    C     1.34487   0.66241   0.08006   0.00000  Uiso   1.00
Cl25   Cl    0.86062   0.58218  -0.45841   0.00000  Uiso   1.00
Cl26   Cl    1.12233   0.43521  -0.15215   0.00000  Uiso   1.00
H27    H     1.17640   1.00318   0.11127   0.00000  Uiso   1.00
H28    H     1.25914   0.73438   0.39041   0.00000  Uiso   1.00
H29    H     1.04705   0.74072   0.32137   0.00000  Uiso   1.00
H30    H     0.95661   1.01146   0.01956   0.00000  Uiso   1.00
H31    H     0.79237   0.93852  -0.00670   0.00000  Uiso   1.00
H32    H     0.81651   0.72308  -0.14799   0.00000  Uiso   1.00
H33    H     0.66584   0.59535  -0.25234   0.00000  Uiso   1.00
H34    H     0.50489   0.60697  -0.18499   0.00000  Uiso   1.00
H35    H     0.50063   0.74525  -0.00797   0.00000  Uiso   1.00
H36    H     0.63291   0.93625   0.37687   0.00000  Uiso   1.00
H37    H     1.44628   0.82033   0.44376   0.00000  Uiso   1.00
H38    H     1.39505   0.92793   0.29683   0.00000  Uiso   1.00
H39    H     1.34662   0.83130  -0.05227   0.00000  Uiso   1.00
H40    H     1.16503   0.86171  -0.22358   0.00000  Uiso   1.00
H41    H     0.99419   0.75037  -0.34179   0.00000  Uiso   1.00
H42    H     1.40361   0.52557   0.16958   0.00000  Uiso   1.00
H43    H     1.46402   0.68271   0.21925   0.00000  Uiso   1.00
loop_
_geom_bond_atom_site_label_1
_geom_bond_atom_site_label_2
_geom_bond_distance
_geom_bond_site_symmetry_2
_ccdc_geom_bond_type
C1     C2      1.387   .     A
C1     C6      1.389   .     A
C1     H27     1.098   .     S
C2     C3      1.388   .     A
C2     C17     1.505   .     S
C3     C4      1.391   .     A
C3     H28     1.099   .     S
C4     C5      1.407   .     A
C4     H29     1.100   .     S
C5     C6      1.407   .     A
C5     N7      1.411   .     S
C6     H30     1.100   .     S
N7     C8      1.425   .     S
N7     H31     0.999   .     S
C8     C9      1.400   .     A
C8     C13     1.409   .     A
C9     C10     1.397   .     A
C9     H32     1.102   .     S
C10    C11     1.391   .     A
C10    H33     1.100   .     S
C11    C12     1.385   .     A
C11    H34     1.097   .     S
C12    C13     1.401   .     A
C12    H35     1.097   .     S
C13    C14     1.490   .     S
C14    O15     1.219   .     D
C14    O16     1.359   .     S
O16    H36     0.967   .     S
C17    C18     1.549   .     S
C17    H37     1.099   .     S
C17    H38     1.101   .     S
C18    C19     1.512   .     S
C18    H39     1.101   .     S
C18    H40     1.101   .     S
C19    C20     1.386   .     A
C19    C24     1.391   .     A
C20    C21     1.392   .     A
C20    H41     1.100   .     S
C21    C22     1.411   .     A
C21    Cl25    1.716   .     S
C22    C23     1.396   .     A
C22    Cl26    1.713   .     S
C23    C24     1.382   .     A
C23    H42     1.097   .     S
C24    H43     1.099   .     S
data_XXIII_10\C2221\-\1
_audit_creation_date              2015-08-28
_audit_creation_method            'Materials Studio'
_symmetry_space_group_name_H-M    'C2221'
_symmetry_Int_Tables_number       20
_symmetry_cell_setting            orthorhombic
loop_
_symmetry_equiv_pos_as_xyz
  x,y,z
  -x,-y,z+1/2
  -x,y,-z+1/2
  x,-y,-z
  x+1/2,y+1/2,z
  -x+1/2,-y+1/2,z+1/2
  -x+1/2,y+1/2,-z+1/2
  x+1/2,-y+1/2,-z
_cell_length_a                    21.7251
_cell_length_b                    6.5119
_cell_length_c                    25.1263
_cell_angle_alpha                 90.0000
_cell_angle_beta                  90.0000
_cell_angle_gamma                 90.0000
loop_
_atom_site_label
_atom_site_type_symbol
_atom_site_fract_x
_atom_site_fract_y
_atom_site_fract_z
_atom_site_U_iso_or_equiv
_atom_site_adp_type
_atom_site_occupancy
C1     C     0.51893   0.54733   0.68762   0.00000  Uiso   1.00
C2     C     0.57244   0.43651   0.67803   0.00000  Uiso   1.00
C3     C     0.56553   0.23915   0.65790   0.00000  Uiso   1.00
C4     C     0.50806   0.15374   0.64737   0.00000  Uiso   1.00
C5     C     0.45410   0.26696   0.65622   0.00000  Uiso   1.00
C6     C     0.46101   0.46579   0.67711   0.00000  Uiso   1.00
N7     N     0.39344   0.19182   0.64723   0.00000  Uiso   1.00
C8     C     0.38122  -0.00123   0.62354   0.00000  Uiso   1.00
C9     C     0.41196  -0.05487   0.57638   0.00000  Uiso   1.00
C10    C     0.40172  -0.24351   0.55156   0.00000  Uiso   1.00
C11    C     0.35957  -0.38129   0.57295   0.00000  Uiso   1.00
C12    C     0.32769  -0.32771   0.61861   0.00000  Uiso   1.00
C13    C     0.33708  -0.13917   0.64450   0.00000  Uiso   1.00
C14    C     0.30009  -0.09964   0.69310   0.00000  Uiso   1.00
O15    O     0.27017  -0.22488   0.71832   0.00000  Uiso   1.00
O16    O     0.30020   0.09915   0.70920   0.00000  Uiso   1.00
C17    C     0.63583   0.51882   0.69151   0.00000  Uiso   1.00
C18    C     0.64782   0.73667   0.66888   0.00000  Uiso   1.00
C19    C     0.65702   0.73447   0.60929   0.00000  Uiso   1.00
C20    C     0.60802   0.73914   0.57408   0.00000  Uiso   1.00
C21    C     0.61578   0.74537   0.51915   0.00000  Uiso   1.00
C22    C     0.67594   0.74728   0.49807   0.00000  Uiso   1.00
C23    C     0.72539   0.73915   0.53342   0.00000  Uiso   1.00
C24    C     0.71615   0.73328   0.58787   0.00000  Uiso   1.00
Cl25   Cl    0.55231   0.75017   0.47873   0.00000  Uiso   1.00
Cl26   Cl    0.68967   0.75931   0.43105   0.00000  Uiso   1.00
H27    H     0.52224   0.70298   0.70428   0.00000  Uiso   1.00
H28    H     0.60708   0.14826   0.64999   0.00000  Uiso   1.00
H29    H     0.50580  -0.00520   0.63272   0.00000  Uiso   1.00
H30    H     0.42007   0.56013   0.68533   0.00000  Uiso   1.00
H31    H     0.36524   0.22734   0.67729   0.00000  Uiso   1.00
H32    H     0.44493   0.05350   0.55845   0.00000  Uiso   1.00
H33    H     0.42712  -0.28367   0.51518   0.00000  Uiso   1.00
H34    H     0.35185  -0.53113   0.55396   0.00000  Uiso   1.00
H35    H     0.29418  -0.43922   0.63415   0.00000  Uiso   1.00
H36    H     0.27323   0.11876   0.73960   0.00000  Uiso   1.00
H37    H     0.67147   0.41396   0.67650   0.00000  Uiso   1.00
H38    H     0.64108   0.52068   0.73521   0.00000  Uiso   1.00
H39    H     0.68920   0.80240   0.68750   0.00000  Uiso   1.00
H40    H     0.61001   0.84002   0.68027   0.00000  Uiso   1.00
H41    H     0.56131   0.73623   0.59083   0.00000  Uiso   1.00
H42    H     0.77285   0.73656   0.51824   0.00000  Uiso   1.00
H43    H     0.75606   0.72701   0.61463   0.00000  Uiso   1.00
loop_
_geom_bond_atom_site_label_1
_geom_bond_atom_site_label_2
_geom_bond_distance
_geom_bond_site_symmetry_2
_ccdc_geom_bond_type
C1     C2      1.389   .     A
C1     C6      1.391   .     A
C1     H27     1.099   .     S
C2     C3      1.389   .     A
C2     C17     1.516   .     S
C3     C4      1.392   .     A
C3     H28     1.098   .     S
C4     C5      1.402   .     A
C4     H29     1.100   .     S
C5     C6      1.405   .     A
C5     N7      1.424   .     S
C6     H30     1.100   .     S
N7     C8      1.416   .     S
N7     H31     1.000   .     S
C8     C9      1.404   .     A
C8     C13     1.415   .     A
C9     C10     1.396   .     A
C9     H32     1.102   .     S
C10    C11     1.390   .     A
C10    H33     1.099   .     S
C11    C12     1.385   .     A
C11    H34     1.099   .     S
C12    C13     1.404   .     A
C12    H35     1.100   .     S
C13    C14     1.484   .     S
C14    O15     1.220   .     D
C14    O16     1.356   .     S
O16    H36     0.971   .     S
C17    C18     1.550   .     S
C17    H37     1.099   .     S
C17    H38     1.104   .     S
C18    C19     1.511   .     S
C18    H39     1.100   .     S
C18    H40     1.100   .     S
C19    C20     1.385   .     A
C19    C24     1.393   .     A
C20    C21     1.391   .     A
C20    H41     1.099   .     S
C21    C22     1.410   .     A
C21    Cl25    1.713   .     S
C22    C23     1.395   .     A
C22    Cl26    1.712   .     S
C23    C24     1.383   .     A
C23    H42     1.099   .     S
C24    H43     1.098   .     S
data_XXIII_11\C2221\-\1
_audit_creation_date              2015-08-28
_audit_creation_method            'Materials Studio'
_symmetry_space_group_name_H-M    'C2221'
_symmetry_Int_Tables_number       20
_symmetry_cell_setting            orthorhombic
loop_
_symmetry_equiv_pos_as_xyz
  x,y,z
  -x,-y,z+1/2
  -x,y,-z+1/2
  x,-y,-z
  x+1/2,y+1/2,z
  -x+1/2,-y+1/2,z+1/2
  -x+1/2,y+1/2,-z+1/2
  x+1/2,-y+1/2,-z
_cell_length_a                    21.6389
_cell_length_b                    6.5359
_cell_length_c                    25.1449
_cell_angle_alpha                 90.0000
_cell_angle_beta                  90.0000
_cell_angle_gamma                 90.0000
loop_
_atom_site_label
_atom_site_type_symbol
_atom_site_fract_x
_atom_site_fract_y
_atom_site_fract_z
_atom_site_U_iso_or_equiv
_atom_site_adp_type
_atom_site_occupancy
C1     C     1.01822   0.03762   0.68728   0.00000  Uiso   1.00
C2     C     1.07191  -0.07312   0.67782   0.00000  Uiso   1.00
C3     C     1.06491  -0.27006   0.65791   0.00000  Uiso   1.00
C4     C     1.00719  -0.35464   0.64722   0.00000  Uiso   1.00
C5     C     0.95308  -0.24119   0.65573   0.00000  Uiso   1.00
C6     C     0.96005  -0.04332   0.67673   0.00000  Uiso   1.00
N7     N     0.89218  -0.31546   0.64642   0.00000  Uiso   1.00
C8     C     0.88022  -0.50799   0.62274   0.00000  Uiso   1.00
C9     C     0.91101  -0.56038   0.57550   0.00000  Uiso   1.00
C10    C     0.90112  -0.74862   0.55074   0.00000  Uiso   1.00
C11    C     0.85950  -0.88749   0.57243   0.00000  Uiso   1.00
C12    C     0.82763  -0.83532   0.61821   0.00000  Uiso   1.00
C13    C     0.83653  -0.64700   0.64394   0.00000  Uiso   1.00
C14    C     0.79976  -0.60942   0.69281   0.00000  Uiso   1.00
O15    O     0.77036  -0.73554   0.71812   0.00000  Uiso   1.00
O16    O     0.79952  -0.41163   0.70909   0.00000  Uiso   1.00
C17    C     1.13561   0.00933   0.69101   0.00000  Uiso   1.00
C18    C     1.14725   0.22741   0.66888   0.00000  Uiso   1.00
C19    C     1.15639   0.22792   0.60932   0.00000  Uiso   1.00
C20    C     1.10723   0.23429   0.57412   0.00000  Uiso   1.00
C21    C     1.11513   0.24400   0.51928   0.00000  Uiso   1.00
C22    C     1.17553   0.24751   0.49828   0.00000  Uiso   1.00
C23    C     1.22514   0.23694   0.53359   0.00000  Uiso   1.00
C24    C     1.21577   0.22784   0.58795   0.00000  Uiso   1.00
Cl25   Cl    1.05146   0.25139   0.47886   0.00000  Uiso   1.00
Cl26   Cl    1.18935   0.26414   0.43139   0.00000  Uiso   1.00
H27    H     1.02153   0.19287   0.70379   0.00000  Uiso   1.00
H28    H     1.10659  -0.36109   0.65023   0.00000  Uiso   1.00
H29    H     1.00483  -0.51303   0.63260   0.00000  Uiso   1.00
H30    H     0.91900   0.05119   0.68468   0.00000  Uiso   1.00
H31    H     0.86390  -0.28133   0.67659   0.00000  Uiso   1.00
H32    H     0.94367  -0.45114   0.55749   0.00000  Uiso   1.00
H33    H     0.92657  -0.78805   0.51432   0.00000  Uiso   1.00
H34    H     0.85212  -1.03715   0.55357   0.00000  Uiso   1.00
H35    H     0.79454  -0.94779   0.63395   0.00000  Uiso   1.00
H36    H     0.77281  -0.39316   0.73974   0.00000  Uiso   1.00
H37    H     1.17140  -0.09412   0.67559   0.00000  Uiso   1.00
H38    H     1.14120   0.00969   0.73465   0.00000  Uiso   1.00
H39    H     1.18885   0.29241   0.68752   0.00000  Uiso   1.00
H40    H     1.10932   0.32986   0.68070   0.00000  Uiso   1.00
H41    H     1.06029   0.22973   0.59070   0.00000  Uiso   1.00
H42    H     1.27281   0.23555   0.51851   0.00000  Uiso   1.00
H43    H     1.25575   0.22018   0.61475   0.00000  Uiso   1.00
loop_
_geom_bond_atom_site_label_1
_geom_bond_atom_site_label_2
_geom_bond_distance
_geom_bond_site_symmetry_2
_ccdc_geom_bond_type
C1     C2      1.389   .     A
C1     C6      1.391   .     A
C1     H27     1.099   .     S
C2     C3      1.389   .     A
C2     C17     1.517   .     S
C3     C4      1.392   .     A
C3     H28     1.098   .     S
C4     C5      1.402   .     A
C4     H29     1.100   .     S
C5     C6      1.405   .     A
C5     N7      1.424   .     S
C6     H30     1.100   .     S
N7     C8      1.416   .     S
N7     H31     1.000   .     S
C8     C9      1.404   .     A
C8     C13     1.415   .     A
C9     C10     1.395   .     A
C9     H32     1.102   .     S
C10    C11     1.390   .     A
C10    H33     1.099   .     S
C11    C12     1.384   .     A
C11    H34     1.099   .     S
C12    C13     1.404   .     A
C12    H35     1.100   .     S
C13    C14     1.484   .     S
C14    O15     1.220   .     D
C14    O16     1.356   .     S
O16    H36     0.971   .     S
C17    C18     1.551   .     S
C17    H37     1.099   .     S
C17    H38     1.104   .     S
C18    C19     1.511   .     S
C18    H39     1.100   .     S
C18    H40     1.100   .     S
C19    C20     1.384   .     A
C19    C24     1.393   .     A
C20    C21     1.391   .     A
C20    H41     1.098   .     S
C21    C22     1.410   .     A
C21    Cl25    1.713   .     S
C22    C23     1.395   .     A
C22    Cl26    1.712   .     S
C23    C24     1.383   .     A
C23    H42     1.099   .     S
C24    H43     1.098   .     S
data_XXIII_12\P21212\-\1
_audit_creation_date              2015-08-28
_audit_creation_method            'Materials Studio'
_symmetry_space_group_name_H-M    'P21212'
_symmetry_Int_Tables_number       18
_symmetry_cell_setting            orthorhombic
loop_
_symmetry_equiv_pos_as_xyz
  x,y,z
  -x,-y,z
  -x+1/2,y+1/2,-z
  x+1/2,-y+1/2,-z
_cell_length_a                    9.6448
_cell_length_b                    29.9681
_cell_length_c                    6.2348
_cell_angle_alpha                 90.0000
_cell_angle_beta                  90.0000
_cell_angle_gamma                 90.0000
loop_
_atom_site_label
_atom_site_type_symbol
_atom_site_fract_x
_atom_site_fract_y
_atom_site_fract_z
_atom_site_U_iso_or_equiv
_atom_site_adp_type
_atom_site_occupancy
C1     C     0.50051   0.35223  -0.19647   0.00000  Uiso   1.00
C2     C     0.52914   0.38322  -0.03679   0.00000  Uiso   1.00
C3     C     0.56507   0.36670   0.16369   0.00000  Uiso   1.00
C4     C     0.57240   0.32111   0.20482   0.00000  Uiso   1.00
C5     C     0.54526   0.28975   0.04291   0.00000  Uiso   1.00
C6     C     0.50935   0.30651  -0.15976   0.00000  Uiso   1.00
N7     N     0.54898   0.24270   0.07255   0.00000  Uiso   1.00
C8     C     0.58632   0.22388   0.27238   0.00000  Uiso   1.00
C9     C     0.71402   0.23602   0.36277   0.00000  Uiso   1.00
C10    C     0.75698   0.21852   0.55894   0.00000  Uiso   1.00
C11    C     0.67324   0.18873   0.66987   0.00000  Uiso   1.00
C12    C     0.54732   0.17635   0.58168   0.00000  Uiso   1.00
C13    C     0.50248   0.19260   0.38198   0.00000  Uiso   1.00
C14    C     0.36669   0.17620   0.30381   0.00000  Uiso   1.00
O15    O     0.28288   0.15434   0.40539   0.00000  Uiso   1.00
O16    O     0.33671   0.18666   0.09738   0.00000  Uiso   1.00
C17    C     0.51847   0.43272  -0.07959   0.00000  Uiso   1.00
C18    C     0.65403   0.45147  -0.18115   0.00000  Uiso   1.00
C19    C     0.77903   0.44645  -0.03554   0.00000  Uiso   1.00
C20    C     0.90032   0.42735  -0.11138   0.00000  Uiso   1.00
C21    C     1.01893   0.42228   0.01285   0.00000  Uiso   1.00
C22    C     1.01740   0.43747   0.22669   0.00000  Uiso   1.00
C23    C     0.89555   0.45690   0.30363   0.00000  Uiso   1.00
C24    C     0.77919   0.46161   0.17554   0.00000  Uiso   1.00
Cl25   Cl    1.16264   0.39766  -0.09677   0.00000  Uiso   1.00
Cl26   Cl    1.16004   0.43290   0.38966   0.00000  Uiso   1.00
H27    H     0.47081   0.36428  -0.35670   0.00000  Uiso   1.00
H28    H     0.58698   0.39030   0.29455   0.00000  Uiso   1.00
H29    H     0.59694   0.31025   0.36906   0.00000  Uiso   1.00
H30    H     0.49000   0.28317  -0.29290   0.00000  Uiso   1.00
H31    H     0.46901   0.22735   0.00143   0.00000  Uiso   1.00
H32    H     0.78207   0.25958   0.27711   0.00000  Uiso   1.00
H33    H     0.85752   0.22806   0.62644   0.00000  Uiso   1.00
H34    H     0.70772   0.17532   0.82509   0.00000  Uiso   1.00
H35    H     0.48298   0.15282   0.67346   0.00000  Uiso   1.00
H36    H     0.24422   0.17592   0.06491   0.00000  Uiso   1.00
H37    H     0.49304   0.45099   0.06851   0.00000  Uiso   1.00
H38    H     0.43110   0.43900  -0.18956   0.00000  Uiso   1.00
H39    H     0.64012   0.48704  -0.22185   0.00000  Uiso   1.00
H40    H     0.67170   0.43423  -0.33473   0.00000  Uiso   1.00
H41    H     0.90132   0.41578  -0.27841   0.00000  Uiso   1.00
H42    H     0.89071   0.46969   0.46861   0.00000  Uiso   1.00
H43    H     0.68569   0.47765   0.24067   0.00000  Uiso   1.00
loop_
_geom_bond_atom_site_label_1
_geom_bond_atom_site_label_2
_geom_bond_distance
_geom_bond_site_symmetry_2
_ccdc_geom_bond_type
C1     C2      1.389   .     A
C1     C6      1.392   .     A
C1     H27     1.100   .     S
C2     C3      1.388   .     A
C2     C17     1.511   .     S
C3     C4      1.392   .     A
C3     H28     1.100   .     S
C4     C5      1.404   .     A
C4     H29     1.100   .     S
C5     C6      1.403   .     A
C5     N7      1.423   .     S
C6     H30     1.101   .     S
N7     C8      1.414   .     S
N7     H31     1.001   .     S
C8     C9      1.402   .     A
C8     C13     1.414   .     A
C9     C10     1.394   .     A
C9     H32     1.102   .     S
C10    C11     1.388   .     A
C10    H33     1.095   .     S
C11    C12     1.384   .     A
C11    H34     1.099   .     S
C12    C13     1.405   .     A
C12    H35     1.100   .     S
C13    C14     1.481   .     S
C14    O15     1.218   .     D
C14    O16     1.356   .     S
O16    H36     0.970   .     S
C17    C18     1.558   .     S
C17    H37     1.101   .     S
C17    H38     1.102   .     S
C18    C19     1.517   .     S
C18    H39     1.104   .     S
C18    H40     1.101   .     S
C19    C20     1.385   .     A
C19    C24     1.392   .     A
C20    C21     1.390   .     A
C20    H41     1.098   .     S
C21    C22     1.409   .     A
C21    Cl25    1.713   .     S
C22    C23     1.396   .     A
C22    Cl26    1.716   .     S
C23    C24     1.385   .     A
C23    H42     1.099   .     S
C24    H43     1.100   .     S
data_XXIII_13\P21212\-\1
_audit_creation_date              2015-08-28
_audit_creation_method            'Materials Studio'
_symmetry_space_group_name_H-M    'P21212'
_symmetry_Int_Tables_number       18
_symmetry_cell_setting            orthorhombic
loop_
_symmetry_equiv_pos_as_xyz
  x,y,z
  -x,-y,z
  -x+1/2,y+1/2,-z
  x+1/2,-y+1/2,-z
_cell_length_a                    9.6351
_cell_length_b                    30.0979
_cell_length_c                    6.2171
_cell_angle_alpha                 90.0000
_cell_angle_beta                  90.0000
_cell_angle_gamma                 90.0000
loop_
_atom_site_label
_atom_site_type_symbol
_atom_site_fract_x
_atom_site_fract_y
_atom_site_fract_z
_atom_site_U_iso_or_equiv
_atom_site_adp_type
_atom_site_occupancy
C1     C    -0.00317   0.85246  -0.19527   0.00000  Uiso   1.00
C2     C     0.02559   0.88322  -0.03482   0.00000  Uiso   1.00
C3     C     0.06197   0.86667   0.16584   0.00000  Uiso   1.00
C4     C     0.06953   0.82125   0.20645   0.00000  Uiso   1.00
C5     C     0.04231   0.79012   0.04368   0.00000  Uiso   1.00
C6     C     0.00597   0.80692  -0.15918   0.00000  Uiso   1.00
N7     N     0.04638   0.74325   0.07242   0.00000  Uiso   1.00
C8     C     0.08367   0.72427   0.27230   0.00000  Uiso   1.00
C9     C     0.21110   0.73638   0.36417   0.00000  Uiso   1.00
C10    C     0.25400   0.71859   0.56020   0.00000  Uiso   1.00
C11    C     0.17057   0.68850   0.66946   0.00000  Uiso   1.00
C12    C     0.04485   0.67619   0.57991   0.00000  Uiso   1.00
C13    C    -0.00004   0.69279   0.38046   0.00000  Uiso   1.00
C14    C    -0.13576   0.67653   0.30096   0.00000  Uiso   1.00
O15    O    -0.22033   0.65496   0.40243   0.00000  Uiso   1.00
O16    O    -0.16468   0.68673   0.09333   0.00000  Uiso   1.00
C17    C     0.01450   0.93256  -0.07648   0.00000  Uiso   1.00
C18    C     0.14934   0.95135  -0.18045   0.00000  Uiso   1.00
C19    C     0.27549   0.94633  -0.03659   0.00000  Uiso   1.00
C20    C     0.39600   0.92702  -0.11423   0.00000  Uiso   1.00
C21    C     0.51556   0.92192   0.00839   0.00000  Uiso   1.00
C22    C     0.51599   0.93738   0.22231   0.00000  Uiso   1.00
C23    C     0.39493   0.95703   0.30107   0.00000  Uiso   1.00
C24    C     0.27751   0.96170   0.17465   0.00000  Uiso   1.00
Cl25   Cl    0.65805   0.89693  -0.10335   0.00000  Uiso   1.00
Cl26   Cl    0.66007   0.93283   0.38304   0.00000  Uiso   1.00
H27    H    -0.03331   0.86455  -0.35561   0.00000  Uiso   1.00
H28    H     0.08393   0.89011   0.29726   0.00000  Uiso   1.00
H29    H     0.09422   0.81034   0.37094   0.00000  Uiso   1.00
H30    H    -0.01359   0.78375  -0.29290   0.00000  Uiso   1.00
H31    H    -0.03325   0.72794   0.00007   0.00000  Uiso   1.00
H32    H     0.27907   0.76012   0.27983   0.00000  Uiso   1.00
H33    H     0.35433   0.72813   0.62881   0.00000  Uiso   1.00
H34    H     0.20511   0.67481   0.82443   0.00000  Uiso   1.00
H35    H    -0.01933   0.65243   0.67038   0.00000  Uiso   1.00
H36    H    -0.25724   0.67610   0.06013   0.00000  Uiso   1.00
H37    H    -0.00963   0.95058   0.07306   0.00000  Uiso   1.00
H38    H    -0.07392   0.93891  -0.18476   0.00000  Uiso   1.00
H39    H     0.13492   0.98679  -0.22048   0.00000  Uiso   1.00
H40    H     0.16602   0.93433  -0.33515   0.00000  Uiso   1.00
H41    H     0.39563   0.91532  -0.28144   0.00000  Uiso   1.00
H42    H     0.39158   0.97001   0.46621   0.00000  Uiso   1.00
H43    H     0.18464   0.97788   0.24132   0.00000  Uiso   1.00
loop_
_geom_bond_atom_site_label_1
_geom_bond_atom_site_label_2
_geom_bond_distance
_geom_bond_site_symmetry_2
_ccdc_geom_bond_type
C1     C2      1.389   .     A
C1     C6      1.392   .     A
C1     H27     1.100   .     S
C2     C3      1.388   .     A
C2     C17     1.511   .     S
C3     C4      1.392   .     A
C3     H28     1.100   .     S
C4     C5      1.404   .     A
C4     H29     1.100   .     S
C5     C6      1.403   .     A
C5     N7      1.422   .     S
C6     H30     1.101   .     S
N7     C8      1.414   .     S
N7     H31     1.002   .     S
C8     C9      1.402   .     A
C8     C13     1.414   .     A
C9     C10     1.394   .     A
C9     H32     1.102   .     S
C10    C11     1.388   .     A
C10    H33     1.095   .     S
C11    C12     1.384   .     A
C11    H34     1.100   .     S
C12    C13     1.405   .     A
C12    H35     1.100   .     S
C13    C14     1.481   .     S
C14    O15     1.218   .     D
C14    O16     1.356   .     S
O16    H36     0.970   .     S
C17    C18     1.558   .     S
C17    H37     1.101   .     S
C17    H38     1.103   .     S
C18    C19     1.517   .     S
C18    H39     1.104   .     S
C18    H40     1.102   .     S
C19    C20     1.385   .     A
C19    C24     1.392   .     A
C20    C21     1.390   .     A
C20    H41     1.098   .     S
C21    C22     1.409   .     A
C21    Cl25    1.713   .     S
C22    C23     1.397   .     A
C22    Cl26    1.716   .     S
C23    C24     1.385   .     A
C23    H42     1.099   .     S
C24    H43     1.100   .     S
data_XXIII_14\P21212\-\1
_audit_creation_date              2015-08-28
_audit_creation_method            'Materials Studio'
_symmetry_space_group_name_H-M    'P21212'
_symmetry_Int_Tables_number       18
_symmetry_cell_setting            orthorhombic
loop_
_symmetry_equiv_pos_as_xyz
  x,y,z
  -x,-y,z
  -x+1/2,y+1/2,-z
  x+1/2,-y+1/2,-z
_cell_length_a                    30.3977
_cell_length_b                    9.6372
_cell_length_c                    6.1584
_cell_angle_alpha                 90.0000
_cell_angle_beta                  90.0000
_cell_angle_gamma                 90.0000
loop_
_atom_site_label
_atom_site_type_symbol
_atom_site_fract_x
_atom_site_fract_y
_atom_site_fract_z
_atom_site_U_iso_or_equiv
_atom_site_adp_type
_atom_site_occupancy
C1     C     0.35373   0.51513  -0.18814   0.00000  Uiso   1.00
C2     C     0.38362   0.48453  -0.02434   0.00000  Uiso   1.00
C3     C     0.36654   0.44650   0.17604   0.00000  Uiso   1.00
C4     C     0.32144   0.43848   0.21300   0.00000  Uiso   1.00
C5     C     0.29119   0.46726   0.04667   0.00000  Uiso   1.00
C6     C     0.30853   0.50584  -0.15568   0.00000  Uiso   1.00
N7     N     0.24471   0.46200   0.07114   0.00000  Uiso   1.00
C8     C     0.22505   0.42549   0.27135   0.00000  Uiso   1.00
C9     C     0.23671   0.29872   0.36716   0.00000  Uiso   1.00
C10    C     0.21822   0.25684   0.56368   0.00000  Uiso   1.00
C11    C     0.18771   0.34028   0.66915   0.00000  Uiso   1.00
C12    C     0.17589   0.46552   0.57585   0.00000  Uiso   1.00
C13    C     0.19331   0.50940   0.37591   0.00000  Uiso   1.00
C14    C     0.17760   0.64462   0.29207   0.00000  Uiso   1.00
O15    O     0.15619   0.73038   0.39173   0.00000  Uiso   1.00
O16    O     0.18812   0.67168   0.08235   0.00000  Uiso   1.00
C17    C     0.43261   0.49466  -0.06244   0.00000  Uiso   1.00
C18    C     0.45083   0.36164  -0.17417   0.00000  Uiso   1.00
C19    C     0.44595   0.23280  -0.03466   0.00000  Uiso   1.00
C20    C     0.42635   0.11449  -0.11812   0.00000  Uiso   1.00
C21    C     0.42131  -0.00750  -0.00034   0.00000  Uiso   1.00
C22    C     0.43721  -0.01298   0.21439   0.00000  Uiso   1.00
C23    C     0.45720   0.10576   0.29887   0.00000  Uiso   1.00
C24    C     0.46171   0.22592   0.17739   0.00000  Uiso   1.00
Cl25   Cl    0.39592  -0.14698  -0.11847   0.00000  Uiso   1.00
Cl26   Cl    0.43278  -0.16041   0.36907   0.00000  Uiso   1.00
H27    H     0.36622   0.54633  -0.34850   0.00000  Uiso   1.00
H28    H     0.38930   0.42296   0.30994   0.00000  Uiso   1.00
H29    H     0.31003   0.41214   0.37741   0.00000  Uiso   1.00
H30    H     0.28607   0.52685  -0.29208   0.00000  Uiso   1.00
H31    H     0.22958   0.54023  -0.00558   0.00000  Uiso   1.00
H32    H     0.26039   0.22988   0.28514   0.00000  Uiso   1.00
H33    H     0.22749   0.15697   0.63516   0.00000  Uiso   1.00
H34    H     0.17346   0.30665   0.82455   0.00000  Uiso   1.00
H35    H     0.15177   0.52977   0.66322   0.00000  Uiso   1.00
H36    H     0.17765   0.76402   0.04689   0.00000  Uiso   1.00
H37    H     0.45019   0.51403   0.09093   0.00000  Uiso   1.00
H38    H     0.43954   0.58536  -0.16601   0.00000  Uiso   1.00
H39    H     0.48581   0.37629  -0.21605   0.00000  Uiso   1.00
H40    H     0.43360   0.34774  -0.32998   0.00000  Uiso   1.00
H41    H     0.41436   0.11907  -0.28615   0.00000  Uiso   1.00
H42    H     0.47048   0.10542   0.46486   0.00000  Uiso   1.00
H43    H     0.47812   0.31691   0.24851   0.00000  Uiso   1.00
loop_
_geom_bond_atom_site_label_1
_geom_bond_atom_site_label_2
_geom_bond_distance
_geom_bond_site_symmetry_2
_ccdc_geom_bond_type
C1     C2      1.389   .     A
C1     C6      1.391   .     A
C1     H27     1.100   .     S
C2     C3      1.388   .     A
C2     C17     1.511   .     S
C3     C4      1.392   .     A
C3     H28     1.100   .     S
C4     C5      1.404   .     A
C4     H29     1.100   .     S
C5     C6      1.403   .     A
C5     N7      1.422   .     S
C6     H30     1.101   .     S
N7     C8      1.415   .     S
N7     H31     1.002   .     S
C8     C9      1.402   .     A
C8     C13     1.414   .     A
C9     C10     1.394   .     A
C9     H32     1.102   .     S
C10    C11     1.389   .     A
C10    H33     1.095   .     S
C11    C12     1.384   .     A
C11    H34     1.099   .     S
C12    C13     1.405   .     A
C12    H35     1.100   .     S
C13    C14     1.481   .     S
C14    O15     1.218   .     D
C14    O16     1.356   .     S
O16    H36     0.970   .     S
C17    C18     1.557   .     S
C17    H37     1.101   .     S
C17    H38     1.102   .     S
C18    C19     1.517   .     S
C18    H39     1.103   .     S
C18    H40     1.101   .     S
C19    C20     1.385   .     A
C19    C24     1.393   .     A
C20    C21     1.390   .     A
C20    H41     1.098   .     S
C21    C22     1.409   .     A
C21    Cl25    1.712   .     S
C22    C23     1.396   .     A
C22    Cl26    1.716   .     S
C23    C24     1.385   .     A
C23    H42     1.099   .     S
C24    H43     1.100   .     S
data_XXIII_15\ABA2\-\1
_audit_creation_date              2015-08-28
_audit_creation_method            'Materials Studio'
_symmetry_space_group_name_H-M    'ABA2'
_symmetry_Int_Tables_number       41
_symmetry_cell_setting            orthorhombic
loop_
_symmetry_equiv_pos_as_xyz
  x,y,z
  -x,-y,z
  x+1/2,-y+1/2,z
  -x+1/2,y+1/2,z
  x,y+1/2,z+1/2
  -x,-y+1/2,z+1/2
  x+1/2,-y,z+1/2
  -x+1/2,y,z+1/2
_cell_length_a                    31.3172
_cell_length_b                    15.6184
_cell_length_c                    7.3137
_cell_angle_alpha                 90.0000
_cell_angle_beta                  90.0000
_cell_angle_gamma                 90.0000
loop_
_atom_site_label
_atom_site_type_symbol
_atom_site_fract_x
_atom_site_fract_y
_atom_site_fract_z
_atom_site_U_iso_or_equiv
_atom_site_adp_type
_atom_site_occupancy
C1     C     0.20351   0.48545   0.89601   0.00000  Uiso   1.00
C2     C     0.17989   0.45497   0.74920   0.00000  Uiso   1.00
C3     C     0.15940   0.37676   0.77097   0.00000  Uiso   1.00
C4     C     0.16219   0.32989   0.93235   0.00000  Uiso   1.00
C5     C     0.18543   0.36177   1.08235   0.00000  Uiso   1.00
C6     C     0.20658   0.44055   1.05960   0.00000  Uiso   1.00
N7     N     0.19113   0.31542   1.24616   0.00000  Uiso   1.00
C8     C     0.15912   0.26604   1.33520   0.00000  Uiso   1.00
C9     C     0.11630   0.27216   1.28148   0.00000  Uiso   1.00
C10    C     0.08441   0.22518   1.36914   0.00000  Uiso   1.00
C11    C     0.09465   0.17021   1.51203   0.00000  Uiso   1.00
C12    C     0.13683   0.16392   1.56689   0.00000  Uiso   1.00
C13    C     0.16943   0.21202   1.48429   0.00000  Uiso   1.00
C14    C     0.21296   0.20296   1.56277   0.00000  Uiso   1.00
O15    O     0.22484   0.15145   1.67716   0.00000  Uiso   1.00
O16    O     0.24144   0.26086   1.49937   0.00000  Uiso   1.00
C17    C     0.17678   0.50605   0.57432   0.00000  Uiso   1.00
C18    C     0.13568   0.56106   0.57485   0.00000  Uiso   1.00
C19    C     0.09664   0.50563   0.55009   0.00000  Uiso   1.00
C20    C     0.07355   0.47633   0.69890   0.00000  Uiso   1.00
C21    C     0.03800   0.42357   0.68176   0.00000  Uiso   1.00
C22    C     0.02393   0.40022   0.50550   0.00000  Uiso   1.00
C23    C     0.04688   0.43081   0.35561   0.00000  Uiso   1.00
C24    C     0.08272   0.48165   0.37685   0.00000  Uiso   1.00
Cl25   Cl    0.01246   0.38860   0.87466   0.00000  Uiso   1.00
Cl26   Cl   -0.01981   0.33608   0.47082   0.00000  Uiso   1.00
H27    H     0.22034   0.54687   0.88136   0.00000  Uiso   1.00
H28    H     0.14015   0.35184   0.65712   0.00000  Uiso   1.00
H29    H     0.14617   0.26717   0.94073   0.00000  Uiso   1.00
H30    H     0.22532   0.46806   1.17277   0.00000  Uiso   1.00
H31    H     0.21344   0.33866   1.33118   0.00000  Uiso   1.00
H32    H     0.10649   0.31643   1.17215   0.00000  Uiso   1.00
H33    H     0.05113   0.23190   1.32394   0.00000  Uiso   1.00
H34    H     0.06959   0.13295   1.58091   0.00000  Uiso   1.00
H35    H     0.14435   0.11976   1.67930   0.00000  Uiso   1.00
H36    H     0.26875   0.25222   1.55826   0.00000  Uiso   1.00
H37    H     0.17720   0.46392   0.45369   0.00000  Uiso   1.00
H38    H     0.20490   0.54795   0.56062   0.00000  Uiso   1.00
H39    H     0.13709   0.60974   0.46639   0.00000  Uiso   1.00
H40    H     0.13390   0.59711   0.70365   0.00000  Uiso   1.00
H41    H     0.08484   0.49526   0.83538   0.00000  Uiso   1.00
H42    H     0.03702   0.41350   0.21660   0.00000  Uiso   1.00
H43    H     0.10072   0.50284   0.25604   0.00000  Uiso   1.00
loop_
_geom_bond_atom_site_label_1
_geom_bond_atom_site_label_2
_geom_bond_distance
_geom_bond_site_symmetry_2
_ccdc_geom_bond_type
C1     C2      1.388   .     A
C1     C6      1.390   .     A
C1     H27     1.100   .     S
C2     C3      1.389   .     A
C2     C17     1.511   .     S
C3     C4      1.392   .     A
C3     H28     1.099   .     S
C4     C5      1.407   .     A
C4     H29     1.102   .     S
C5     C6      1.407   .     A
C5     N7      1.411   .     S
C6     H30     1.102   .     S
N7     C8      1.422   .     S
N7     H31     1.003   .     S
C8     C9      1.401   .     A
C8     C13     1.416   .     A
C9     C10     1.395   .     A
C9     H32     1.101   .     S
C10    C11     1.390   .     A
C10    H33     1.098   .     S
C11    C12     1.384   .     A
C11    H34     1.099   .     S
C12    C13     1.404   .     A
C12    H35     1.099   .     S
C13    C14     1.486   .     S
C14    O15     1.219   .     D
C14    O16     1.352   .     S
O16    H36     0.967   .     S
C17    C18     1.548   .     S
C17    H37     1.101   .     S
C17    H38     1.102   .     S
C18    C19     1.509   .     S
C18    H39     1.100   .     S
C18    H40     1.099   .     S
C19    C20     1.385   .     A
C19    C24     1.391   .     A
C20    C21     1.391   .     A
C20    H41     1.100   .     S
C21    C22     1.410   .     A
C21    Cl25    1.711   .     S
C22    C23     1.395   .     A
C22    Cl26    1.716   .     S
C23    C24     1.383   .     A
C23    H42     1.096   .     S
C24    H43     1.099   .     S
data_XXIII_16\CC\-\1
_audit_creation_date              2015-08-28
_audit_creation_method            'Materials Studio'
_symmetry_space_group_name_H-M    'CC'
_symmetry_Int_Tables_number       9
_symmetry_cell_setting            monoclinic
loop_
_symmetry_equiv_pos_as_xyz
  x,y,z
  x,-y,z+1/2
  x+1/2,y+1/2,z
  x+1/2,-y+1/2,z+1/2
_cell_length_a                    14.0790
_cell_length_b                    25.8968
_cell_length_c                    6.7476
_cell_angle_alpha                 90.0000
_cell_angle_beta                  133.8308
_cell_angle_gamma                 90.0000
loop_
_atom_site_label
_atom_site_type_symbol
_atom_site_fract_x
_atom_site_fract_y
_atom_site_fract_z
_atom_site_U_iso_or_equiv
_atom_site_adp_type
_atom_site_occupancy
C1     C     0.01786   0.19004  -0.15158   0.00000  Uiso   1.00
C2     C     0.13260   0.17679   0.11437   0.00000  Uiso   1.00
C3     C     0.11867   0.15799   0.28596   0.00000  Uiso   1.00
C4     C    -0.00412   0.15065   0.19552   0.00000  Uiso   1.00
C5     C    -0.11994   0.16250  -0.07521   0.00000  Uiso   1.00
C6     C    -0.10568   0.18355  -0.24497   0.00000  Uiso   1.00
N7     N    -0.24902   0.15597  -0.18275   0.00000  Uiso   1.00
C8     C    -0.26847   0.13020  -0.02810   0.00000  Uiso   1.00
C9     C    -0.21195   0.08117   0.08019   0.00000  Uiso   1.00
C10    C    -0.22604   0.05432   0.23778   0.00000  Uiso   1.00
C11    C    -0.29834   0.07571   0.28775   0.00000  Uiso   1.00
C12    C    -0.35781   0.12332   0.17491   0.00000  Uiso   1.00
C13    C    -0.34593   0.15116   0.01448   0.00000  Uiso   1.00
C14    C    -0.41348   0.20185  -0.09348   0.00000  Uiso   1.00
O15    O    -0.46282   0.22594  -0.02873   0.00000  Uiso   1.00
O16    O    -0.42176   0.22191  -0.29050   0.00000  Uiso   1.00
C17    C     0.26825   0.18686   0.22527   0.00000  Uiso   1.00
C18    C     0.28721   0.16455   0.04168   0.00000  Uiso   1.00
C19    C     0.30201   0.10654   0.06969   0.00000  Uiso   1.00
C20    C     0.19698   0.07331  -0.11259   0.00000  Uiso   1.00
C21    C     0.21131   0.01985  -0.08984   0.00000  Uiso   1.00
C22    C     0.33697  -0.00147   0.12631   0.00000  Uiso   1.00
C23    C     0.44260   0.03192   0.31103   0.00000  Uiso   1.00
C24    C     0.42520   0.08482   0.28136   0.00000  Uiso   1.00
Cl25   Cl    0.07649  -0.01856  -0.32603   0.00000  Uiso   1.00
Cl26   Cl    0.36356  -0.06666   0.17076   0.00000  Uiso   1.00
H27    H     0.02428   0.20611  -0.29268   0.00000  Uiso   1.00
H28    H     0.20756   0.14846   0.49988   0.00000  Uiso   1.00
H29    H    -0.00870   0.13627   0.34216   0.00000  Uiso   1.00
H30    H    -0.19346   0.19531  -0.45664   0.00000  Uiso   1.00
H31    H    -0.30400   0.18785  -0.27674   0.00000  Uiso   1.00
H32    H    -0.15514   0.06354   0.04062   0.00000  Uiso   1.00
H33    H    -0.18035   0.01616   0.32155   0.00000  Uiso   1.00
H34    H    -0.30924   0.05498   0.41316   0.00000  Uiso   1.00
H35    H    -0.41658   0.13875   0.21350   0.00000  Uiso   1.00
H36    H    -0.46433   0.25534  -0.34561   0.00000  Uiso   1.00
H37    H     0.34428   0.17065   0.43324   0.00000  Uiso   1.00
H38    H     0.28542   0.22890   0.24832   0.00000  Uiso   1.00
H39    H     0.37585   0.18162   0.10180   0.00000  Uiso   1.00
H40    H     0.20516   0.17602  -0.17375   0.00000  Uiso   1.00
H41    H     0.09927   0.09045  -0.27639   0.00000  Uiso   1.00
H42    H     0.54144   0.01649   0.48310   0.00000  Uiso   1.00
H43    H     0.50987   0.11018   0.43158   0.00000  Uiso   1.00
loop_
_geom_bond_atom_site_label_1
_geom_bond_atom_site_label_2
_geom_bond_distance
_geom_bond_site_symmetry_2
_ccdc_geom_bond_type
C1     C2      1.390   .     A
C1     C6      1.390   .     A
C1     H27     1.099   .     S
C2     C3      1.389   .     A
C2     C17     1.515   .     S
C3     C4      1.391   .     A
C3     H28     1.099   .     S
C4     C5      1.402   .     A
C4     H29     1.100   .     S
C5     C6      1.403   .     A
C5     N7      1.425   .     S
C6     H30     1.102   .     S
N7     C8      1.416   .     S
N7     H31     1.002   .     S
C8     C9      1.405   .     A
C8     C13     1.414   .     A
C9     C10     1.395   .     A
C9     H32     1.102   .     S
C10    C11     1.390   .     A
C10    H33     1.098   .     S
C11    C12     1.385   .     A
C11    H34     1.099   .     S
C12    C13     1.404   .     A
C12    H35     1.100   .     S
C13    C14     1.483   .     S
C14    O15     1.218   .     D
C14    O16     1.355   .     S
O16    H36     0.969   .     S
C17    C18     1.549   .     S
C17    H37     1.100   .     S
C17    H38     1.102   .     S
C18    C19     1.510   .     S
C18    H39     1.103   .     S
C18    H40     1.100   .     S
C19    C20     1.386   .     A
C19    C24     1.390   .     A
C20    C21     1.392   .     A
C20    H41     1.098   .     S
C21    C22     1.410   .     A
C21    Cl25    1.715   .     S
C22    C23     1.395   .     A
C22    Cl26    1.710   .     S
C23    C24     1.382   .     A
C23    H42     1.098   .     S
C24    H43     1.098   .     S
data_XXIII_17\P21212\-\1
_audit_creation_date              2015-08-28
_audit_creation_method            'Materials Studio'
_symmetry_space_group_name_H-M    'P21212'
_symmetry_Int_Tables_number       18
_symmetry_cell_setting            orthorhombic
loop_
_symmetry_equiv_pos_as_xyz
  x,y,z
  -x,-y,z
  -x+1/2,y+1/2,-z
  x+1/2,-y+1/2,-z
_cell_length_a                    31.1682
_cell_length_b                    9.5288
_cell_length_c                    6.1051
_cell_angle_alpha                 90.0000
_cell_angle_beta                  90.0000
_cell_angle_gamma                 90.0000
loop_
_atom_site_label
_atom_site_type_symbol
_atom_site_fract_x
_atom_site_fract_y
_atom_site_fract_z
_atom_site_U_iso_or_equiv
_atom_site_adp_type
_atom_site_occupancy
C1     C     0.35492   0.49659   0.33569   0.00000  Uiso   1.00
C2     C     0.38326   0.46819   0.50555   0.00000  Uiso   1.00
C3     C     0.36587   0.41998   0.70088   0.00000  Uiso   1.00
C4     C     0.32191   0.40148   0.72817   0.00000  Uiso   1.00
C5     C     0.29319   0.42872   0.55589   0.00000  Uiso   1.00
C6     C     0.31092   0.47627   0.35782   0.00000  Uiso   1.00
N7     N     0.24794   0.41326   0.56966   0.00000  Uiso   1.00
C8     C     0.22740   0.38267   0.77083   0.00000  Uiso   1.00
C9     C     0.23881   0.25936   0.88158   0.00000  Uiso   1.00
C10    C     0.21984   0.22399   1.08075   0.00000  Uiso   1.00
C11    C     0.18859   0.30963   1.17260   0.00000  Uiso   1.00
C12    C     0.17652   0.43026   1.06291   0.00000  Uiso   1.00
C13    C     0.19505   0.46900   0.86195   0.00000  Uiso   1.00
C14    C     0.17984   0.60225   0.76405   0.00000  Uiso   1.00
O15    O     0.15737   0.69027   0.85235   0.00000  Uiso   1.00
O16    O     0.19263   0.62535   0.55492   0.00000  Uiso   1.00
C17    C     0.43095   0.49170   0.47992   0.00000  Uiso   1.00
C18    C     0.45322   0.36260   0.37232   0.00000  Uiso   1.00
C19    C     0.44790   0.23097   0.50806   0.00000  Uiso   1.00
C20    C     0.42738   0.11467   0.42138   0.00000  Uiso   1.00
C21    C     0.42186  -0.00988   0.53640   0.00000  Uiso   1.00
C22    C     0.43772  -0.01947   0.75209   0.00000  Uiso   1.00
C23    C     0.45794   0.09843   0.84076   0.00000  Uiso   1.00
C24    C     0.46327   0.22082   0.72152   0.00000  Uiso   1.00
Cl25   Cl    0.39595  -0.14736   0.41336   0.00000  Uiso   1.00
Cl26   Cl    0.43269  -0.17076   0.90247   0.00000  Uiso   1.00
H27    H     0.36780   0.53631   0.17965   0.00000  Uiso   1.00
H28    H     0.38738   0.39599   0.83892   0.00000  Uiso   1.00
H29    H     0.31045   0.36838   0.89045   0.00000  Uiso   1.00
H30    H     0.28985   0.49867   0.21716   0.00000  Uiso   1.00
H31    H     0.23250   0.48507   0.47950   0.00000  Uiso   1.00
H32    H     0.26311   0.18862   0.81093   0.00000  Uiso   1.00
H33    H     0.22929   0.12725   1.16453   0.00000  Uiso   1.00
H34    H     0.17400   0.28121   1.33028   0.00000  Uiso   1.00
H35    H     0.15173   0.49619   1.13943   0.00000  Uiso   1.00
H36    H     0.18257   0.71733   0.51108   0.00000  Uiso   1.00
H37    H     0.44582   0.51517   0.63941   0.00000  Uiso   1.00
H38    H     0.43649   0.58508   0.37744   0.00000  Uiso   1.00
H39    H     0.48766   0.38439   0.34865   0.00000  Uiso   1.00
H40    H     0.43994   0.34821   0.20659   0.00000  Uiso   1.00
H41    H     0.41520   0.12290   0.25316   0.00000  Uiso   1.00
H42    H     0.47083   0.09466   1.00826   0.00000  Uiso   1.00
H43    H     0.47989   0.31116   0.79500   0.00000  Uiso   1.00
loop_
_geom_bond_atom_site_label_1
_geom_bond_atom_site_label_2
_geom_bond_distance
_geom_bond_site_symmetry_2
_ccdc_geom_bond_type
C1     C2      1.389   .     A
C1     C6      1.392   .     A
C1     H27     1.101   .     S
C2     C3      1.388   .     A
C2     C17     1.511   .     S
C3     C4      1.392   .     A
C3     H28     1.101   .     S
C4     C5      1.405   .     A
C4     H29     1.099   .     S
C5     C6      1.405   .     A
C5     N7      1.421   .     S
C6     H30     1.102   .     S
N7     C8      1.415   .     S
N7     H31     1.001   .     S
C8     C9      1.402   .     A
C8     C13     1.415   .     A
C9     C10     1.393   .     A
C9     H32     1.102   .     S
C10    C11     1.389   .     A
C10    H33     1.095   .     S
C11    C12     1.382   .     A
C11    H34     1.099   .     S
C12    C13     1.405   .     A
C12    H35     1.100   .     S
C13    C14     1.481   .     S
C14    O15     1.218   .     D
C14    O16     1.356   .     S
O16    H36     0.969   .     S
C17    C18     1.558   .     S
C17    H37     1.101   .     S
C17    H38     1.101   .     S
C18    C19     1.512   .     S
C18    H39     1.103   .     S
C18    H40     1.102   .     S
C19    C20     1.385   .     A
C19    C24     1.392   .     A
C20    C21     1.390   .     A
C20    H41     1.098   .     S
C21    C22     1.410   .     A
C21    Cl25    1.712   .     S
C22    C23     1.397   .     A
C22    Cl26    1.716   .     S
C23    C24     1.385   .     A
C23    H42     1.099   .     S
C24    H43     1.100   .     S
data_XXIII_18\C2\-\1
_audit_creation_date              2015-08-28
_audit_creation_method            'Materials Studio'
_symmetry_space_group_name_H-M    'C2'
_symmetry_Int_Tables_number       5
_symmetry_cell_setting            monoclinic
loop_
_symmetry_equiv_pos_as_xyz
  x,y,z
  -x,y,-z
  x+1/2,y+1/2,z
  -x+1/2,y+1/2,-z
_cell_length_a                    31.1521
_cell_length_b                    4.9990
_cell_length_c                    12.2257
_cell_angle_alpha                 90.0000
_cell_angle_beta                  100.2343
_cell_angle_gamma                 90.0000
loop_
_atom_site_label
_atom_site_type_symbol
_atom_site_fract_x
_atom_site_fract_y
_atom_site_fract_z
_atom_site_U_iso_or_equiv
_atom_site_adp_type
_atom_site_occupancy
C1     C     0.78801   0.37341   0.56064   0.00000  Uiso   1.00
C2     C     0.80096   0.17692   0.63965   0.00000  Uiso   1.00
C3     C     0.82667  -0.02874   0.61068   0.00000  Uiso   1.00
C4     C     0.83956  -0.03983   0.50755   0.00000  Uiso   1.00
C5     C     0.82670   0.16004   0.42769   0.00000  Uiso   1.00
C6     C     0.80034   0.36725   0.45672   0.00000  Uiso   1.00
N7     N     0.83770   0.16302   0.32008   0.00000  Uiso   1.00
C8     C     0.86037  -0.05109   0.28059   0.00000  Uiso   1.00
C9     C     0.90124  -0.12419   0.34132   0.00000  Uiso   1.00
C10    C     0.92487  -0.33601   0.30733   0.00000  Uiso   1.00
C11    C     0.90848  -0.47512   0.21036   0.00000  Uiso   1.00
C12    C     0.86876  -0.39924   0.14809   0.00000  Uiso   1.00
C13    C     0.84420  -0.18688   0.18029   0.00000  Uiso   1.00
C14    C     0.80228  -0.12051   0.10682   0.00000  Uiso   1.00
O15    O     0.78173  -0.25984   0.03378   0.00000  Uiso   1.00
O16    O     0.78656   0.12640   0.12339   0.00000  Uiso   1.00
C17    C     0.78833   0.18776   0.75313   0.00000  Uiso   1.00
C18    C     0.82278   0.34821   0.83558   0.00000  Uiso   1.00
C19    C     0.86775   0.23128   0.83973   0.00000  Uiso   1.00
C20    C     0.89474   0.31658   0.76795   0.00000  Uiso   1.00
C21    C     0.93533   0.20346   0.76538   0.00000  Uiso   1.00
C22    C     0.95042  -0.00317   0.84099   0.00000  Uiso   1.00
C23    C     0.92342  -0.08828   0.91389   0.00000  Uiso   1.00
C24    C     0.88293   0.02593   0.91313   0.00000  Uiso   1.00
Cl25   Cl    0.96508   0.31317   0.66883   0.00000  Uiso   1.00
Cl26   Cl    1.00028  -0.15033   0.84509   0.00000  Uiso   1.00
H27    H     0.76762   0.53849   0.58134   0.00000  Uiso   1.00
H28    H     0.83748  -0.18645   0.67178   0.00000  Uiso   1.00
H29    H     0.85952  -0.21097   0.49011   0.00000  Uiso   1.00
H30    H     0.78984   0.53000   0.39723   0.00000  Uiso   1.00
H31    H     0.81451   0.24549   0.26323   0.00000  Uiso   1.00
H32    H     0.91508  -0.01219   0.41721   0.00000  Uiso   1.00
H33    H     0.95650  -0.39207   0.35735   0.00000  Uiso   1.00
H34    H     0.92699  -0.64329   0.18384   0.00000  Uiso   1.00
H35    H     0.85717  -0.51315   0.07171   0.00000  Uiso   1.00
H36    H     0.76019   0.15848   0.06938   0.00000  Uiso   1.00
H37    H     0.78531  -0.01552   0.78570   0.00000  Uiso   1.00
H38    H     0.75596   0.28054   0.74736   0.00000  Uiso   1.00
H39    H     0.81383   0.34515   0.91868   0.00000  Uiso   1.00
H40    H     0.82203   0.55978   0.81051   0.00000  Uiso   1.00
H41    H     0.88263   0.47551   0.70838   0.00000  Uiso   1.00
H42    H     0.93382  -0.25199   0.97270   0.00000  Uiso   1.00
H43    H     0.86220  -0.04746   0.97035   0.00000  Uiso   1.00
loop_
_geom_bond_atom_site_label_1
_geom_bond_atom_site_label_2
_geom_bond_distance
_geom_bond_site_symmetry_2
_ccdc_geom_bond_type
C1     C2      1.386   .     A
C1     C6      1.391   .     A
C1     H27     1.098   .     S
C2     C3      1.387   .     A
C2     C17     1.509   .     S
C3     C4      1.391   .     A
C3     H28     1.097   .     S
C4     C5      1.405   .     A
C4     H29     1.101   .     S
C5     C6      1.406   .     A
C5     N7      1.417   .     S
C6     H30     1.101   .     S
N7     C8      1.414   .     S
N7     H31     0.998   .     S
C8     C9      1.403   .     A
C8     C13     1.414   .     A
C9     C10     1.394   .     A
C9     H32     1.104   .     S
C10    C11     1.391   .     A
C10    H33     1.100   .     S
C11    C12     1.386   .     A
C11    H34     1.100   .     S
C12    C13     1.405   .     A
C12    H35     1.099   .     S
C13    C14     1.485   .     S
C14    O15     1.220   .     D
C14    O16     1.356   .     S
O16    H36     0.971   .     S
C17    C18     1.558   .     S
C17    H37     1.102   .     S
C17    H38     1.101   .     S
C18    C19     1.511   .     S
C18    H39     1.100   .     S
C18    H40     1.100   .     S
C19    C20     1.386   .     A
C19    C24     1.390   .     A
C20    C21     1.391   .     A
C20    H41     1.098   .     S
C21    C22     1.410   .     A
C21    Cl25    1.715   .     S
C22    C23     1.396   .     A
C22    Cl26    1.712   .     S
C23    C24     1.383   .     A
C23    H42     1.099   .     S
C24    H43     1.096   .     S
data_XXIII_19\C2\-\1
_audit_creation_date              2015-08-28
_audit_creation_method            'Materials Studio'
_symmetry_space_group_name_H-M    'C2'
_symmetry_Int_Tables_number       5
_symmetry_cell_setting            monoclinic
loop_
_symmetry_equiv_pos_as_xyz
  x,y,z
  -x,y,-z
  x+1/2,y+1/2,z
  -x+1/2,y+1/2,-z
_cell_length_a                    17.4939
_cell_length_b                    6.3593
_cell_length_c                    16.6828
_cell_angle_alpha                 90.0000
_cell_angle_beta                  107.8778
_cell_angle_gamma                 90.0000
loop_
_atom_site_label
_atom_site_type_symbol
_atom_site_fract_x
_atom_site_fract_y
_atom_site_fract_z
_atom_site_U_iso_or_equiv
_atom_site_adp_type
_atom_site_occupancy
C1     C     0.10944   0.60866   0.11393   0.00000  Uiso   1.00
C2     C     0.18799   0.67148   0.15416   0.00000  Uiso   1.00
C3     C     0.20082   0.88408   0.17236   0.00000  Uiso   1.00
C4     C     0.13757   1.02580   0.15775   0.00000  Uiso   1.00
C5     C     0.05750   0.95878   0.12443   0.00000  Uiso   1.00
C6     C     0.04519   0.74781   0.09880   0.00000  Uiso   1.00
N7     N    -0.00913   1.09361   0.11298   0.00000  Uiso   1.00
C8     C    -0.01429   1.25742   0.16910   0.00000  Uiso   1.00
C9     C     0.04456   1.27979   0.24764   0.00000  Uiso   1.00
C10    C     0.04442   1.45027   0.30022   0.00000  Uiso   1.00
C11    C    -0.01599   1.60069   0.27635   0.00000  Uiso   1.00
C12    C    -0.07770   1.57230   0.20192   0.00000  Uiso   1.00
C13    C    -0.07911   1.40128   0.14813   0.00000  Uiso   1.00
C14    C    -0.14989   1.38372   0.07153   0.00000  Uiso   1.00
O15    O    -0.19893   1.52064   0.04077   0.00000  Uiso   1.00
O16    O    -0.16001   1.18916   0.03669   0.00000  Uiso   1.00
C17    C     0.25635   0.51558   0.17996   0.00000  Uiso   1.00
C18    C     0.27193   0.44822   0.27335   0.00000  Uiso   1.00
C19    C     0.30240   0.63267   0.33137   0.00000  Uiso   1.00
C20    C     0.25066   0.76112   0.35759   0.00000  Uiso   1.00
C21    C     0.27624   0.93948   0.40687   0.00000  Uiso   1.00
C22    C     0.35866   0.99072   0.43285   0.00000  Uiso   1.00
C23    C     0.41098   0.85783   0.40841   0.00000  Uiso   1.00
C24    C     0.38366   0.68321   0.35841   0.00000  Uiso   1.00
Cl25   Cl    0.20728   1.09310   0.43354   0.00000  Uiso   1.00
Cl26   Cl    0.39541   1.21056   0.49158   0.00000  Uiso   1.00
H27    H     0.09700   0.44399   0.09455   0.00000  Uiso   1.00
H28    H     0.26249   0.94026   0.20191   0.00000  Uiso   1.00
H29    H     0.15076   1.19140   0.17467   0.00000  Uiso   1.00
H30    H    -0.01633   0.69003   0.06908   0.00000  Uiso   1.00
H31    H    -0.06154   1.03990   0.07518   0.00000  Uiso   1.00
H32    H     0.09183   1.16070   0.27066   0.00000  Uiso   1.00
H33    H     0.09261   1.46504   0.36041   0.00000  Uiso   1.00
H34    H    -0.01579   1.73675   0.31705   0.00000  Uiso   1.00
H35    H    -0.12577   1.69082   0.18562   0.00000  Uiso   1.00
H36    H    -0.21242   1.17572  -0.00497   0.00000  Uiso   1.00
H37    H     0.31189   0.58318   0.17311   0.00000  Uiso   1.00
H38    H     0.24288   0.37758   0.13818   0.00000  Uiso   1.00
H39    H     0.31602   0.31916   0.28945   0.00000  Uiso   1.00
H40    H     0.21663   0.38481   0.28239   0.00000  Uiso   1.00
H41    H     0.18643   0.72118   0.33574   0.00000  Uiso   1.00
H42    H     0.47557   0.89216   0.42722   0.00000  Uiso   1.00
H43    H     0.42632   0.58469   0.33865   0.00000  Uiso   1.00
loop_
_geom_bond_atom_site_label_1
_geom_bond_atom_site_label_2
_geom_bond_distance
_geom_bond_site_symmetry_2
_ccdc_geom_bond_type
C1     C2      1.390   .     A
C1     C6      1.391   .     A
C1     H27     1.098   .     S
C2     C3      1.389   .     A
C2     C17     1.511   .     S
C3     C4      1.389   .     A
C3     H28     1.099   .     S
C4     C5      1.405   .     A
C4     H29     1.096   .     S
C5     C6      1.404   .     A
C5     N7      1.412   .     S
C6     H30     1.101   .     S
N7     C8      1.422   .     S
N7     H31     1.000   .     S
C8     C9      1.403   .     A
C8     C13     1.415   .     A
C9     C10     1.395   .     A
C9     H32     1.100   .     S
C10    C11     1.390   .     A
C10    H33     1.099   .     S
C11    C12     1.385   .     A
C11    H34     1.099   .     S
C12    C13     1.405   .     A
C12    H35     1.099   .     S
C13    C14     1.486   .     S
C14    O15     1.220   .     D
C14    O16     1.355   .     S
O16    H36     0.969   .     S
C17    C18     1.557   .     S
C17    H37     1.100   .     S
C17    H38     1.100   .     S
C18    C19     1.510   .     S
C18    H39     1.102   .     S
C18    H40     1.100   .     S
C19    C20     1.386   .     A
C19    C24     1.391   .     A
C20    C21     1.392   .     A
C20    H41     1.099   .     S
C21    C22     1.410   .     A
C21    Cl25    1.714   .     S
C22    C23     1.395   .     A
C22    Cl26    1.715   .     S
C23    C24     1.383   .     A
C23    H42     1.098   .     S
C24    H43     1.100   .     S
data_XXIII_20\CC\-\1
_audit_creation_date              2015-08-28
_audit_creation_method            'Materials Studio'
_symmetry_space_group_name_H-M    'CC'
_symmetry_Int_Tables_number       9
_symmetry_cell_setting            monoclinic
loop_
_symmetry_equiv_pos_as_xyz
  x,y,z
  x,-y,z+1/2
  x+1/2,y+1/2,z
  x+1/2,-y+1/2,z+1/2
_cell_length_a                    11.7413
_cell_length_b                    24.2875
_cell_length_c                    6.4766
_cell_angle_alpha                 90.0000
_cell_angle_beta                  86.9777
_cell_angle_gamma                 90.0000
loop_
_atom_site_label
_atom_site_type_symbol
_atom_site_fract_x
_atom_site_fract_y
_atom_site_fract_z
_atom_site_U_iso_or_equiv
_atom_site_adp_type
_atom_site_occupancy
C1     C     0.90153   0.92429   0.42752   0.00000  Uiso   1.00
C2     C     0.82305   0.93168   0.27665   0.00000  Uiso   1.00
C3     C     0.86505   0.94306   0.07670   0.00000  Uiso   1.00
C4     C     0.98150   0.94521   0.02559   0.00000  Uiso   1.00
C5     C     1.06109   0.93538   0.17638   0.00000  Uiso   1.00
C6     C     1.01838   0.92662   0.38070   0.00000  Uiso   1.00
N7     N     1.17998   0.93623   0.13153   0.00000  Uiso   1.00
C8     C     1.23151   0.90953  -0.04617   0.00000  Uiso   1.00
C9     C     1.17008   0.87475  -0.17181   0.00000  Uiso   1.00
C10    C     1.22157   0.85030  -0.34842   0.00000  Uiso   1.00
C11    C     1.33574   0.86052  -0.40368   0.00000  Uiso   1.00
C12    C     1.39836   0.89364  -0.27739   0.00000  Uiso   1.00
C13    C     1.34838   0.91733  -0.09746   0.00000  Uiso   1.00
C14    C     1.42099   0.95151   0.03332   0.00000  Uiso   1.00
O15    O     1.49068   0.98613  -0.02347   0.00000  Uiso   1.00
O16    O     1.40454   0.93980   0.23734   0.00000  Uiso   1.00
C17    C     0.69678   0.92614   0.32707   0.00000  Uiso   1.00
C18    C     0.66420   0.86435   0.35358   0.00000  Uiso   1.00
C19    C     0.69265   0.83154   0.15921   0.00000  Uiso   1.00
C20    C     0.80232   0.81263   0.11190   0.00000  Uiso   1.00
C21    C     0.83201   0.78297  -0.06640   0.00000  Uiso   1.00
C22    C     0.74657   0.76994  -0.20330   0.00000  Uiso   1.00
C23    C     0.63555   0.78811  -0.15420   0.00000  Uiso   1.00
C24    C     0.60917   0.81862   0.02238   0.00000  Uiso   1.00
Cl25   Cl    0.97098   0.76326  -0.11534   0.00000  Uiso   1.00
Cl26   Cl    0.77647   0.73268  -0.42422   0.00000  Uiso   1.00
H27    H     0.87007   0.91645   0.58775   0.00000  Uiso   1.00
H28    H     0.80442   0.95018  -0.04434   0.00000  Uiso   1.00
H29    H     1.01144   0.95514  -0.13422   0.00000  Uiso   1.00
H30    H     1.07776   0.92161   0.50505   0.00000  Uiso   1.00
H31    H     1.22589   0.93311   0.25697   0.00000  Uiso   1.00
H32    H     1.08020   0.86488  -0.13142   0.00000  Uiso   1.00
H33    H     1.17094   0.82323  -0.44426   0.00000  Uiso   1.00
H34    H     1.37547   0.84215  -0.54476   0.00000  Uiso   1.00
H35    H     1.48906   0.90063  -0.32050   0.00000  Uiso   1.00
H36    H     1.45321   0.96311   0.31669   0.00000  Uiso   1.00
H37    H     0.64792   0.94464   0.20462   0.00000  Uiso   1.00
H38    H     0.67295   0.94899   0.47000   0.00000  Uiso   1.00
H39    H     0.57272   0.86050   0.39648   0.00000  Uiso   1.00
H40    H     0.70897   0.84721   0.48420   0.00000  Uiso   1.00
H41    H     0.86809   0.82230   0.22108   0.00000  Uiso   1.00
H42    H     0.56649   0.77847  -0.25647   0.00000  Uiso   1.00
H43    H     0.52093   0.83229   0.05704   0.00000  Uiso   1.00
loop_
_geom_bond_atom_site_label_1
_geom_bond_atom_site_label_2
_geom_bond_distance
_geom_bond_site_symmetry_2
_ccdc_geom_bond_type
C1     C2      1.390   .     A
C1     C6      1.390   .     A
C1     H27     1.100   .     S
C2     C3      1.389   .     A
C2     C17     1.507   .     S
C3     C4      1.391   .     A
C3     H28     1.100   .     S
C4     C5      1.407   .     A
C4     H29     1.102   .     S
C5     C6      1.406   .     A
C5     N7      1.411   .     S
C6     H30     1.099   .     S
N7     C8      1.428   .     S
N7     H31     1.001   .     S
C8     C9      1.399   .     A
C8     C13     1.407   .     A
C9     C10     1.398   .     A
C9     H32     1.100   .     S
C10    C11     1.391   .     A
C10    H33     1.100   .     S
C11    C12     1.386   .     A
C11    H34     1.098   .     S
C12    C13     1.400   .     A
C12    H35     1.100   .     S
C13    C14     1.487   .     S
C14    O15     1.217   .     D
C14    O16     1.355   .     S
O16    H36     0.971   .     S
C17    C18     1.556   .     S
C17    H37     1.099   .     S
C17    H38     1.103   .     S
C18    C19     1.512   .     S
C18    H39     1.099   .     S
C18    H40     1.101   .     S
C19    C20     1.386   .     A
C19    C24     1.391   .     A
C20    C21     1.390   .     A
C20    H41     1.100   .     S
C21    C22     1.409   .     A
C21    Cl25    1.714   .     S
C22    C23     1.397   .     A
C22    Cl26    1.714   .     S
C23    C24     1.384   .     A
C23    H42     1.099   .     S
C24    H43     1.100   .     S
data_XXIII_21\C2221\-\1
_audit_creation_date              2015-08-28
_audit_creation_method            'Materials Studio'
_symmetry_space_group_name_H-M    'C2221'
_symmetry_Int_Tables_number       20
_symmetry_cell_setting            orthorhombic
loop_
_symmetry_equiv_pos_as_xyz
  x,y,z
  -x,-y,z+1/2
  -x,y,-z+1/2
  x,-y,-z
  x+1/2,y+1/2,z
  -x+1/2,-y+1/2,z+1/2
  -x+1/2,y+1/2,-z+1/2
  x+1/2,-y+1/2,-z
_cell_length_a                    7.5059
_cell_length_b                    15.8693
_cell_length_c                    30.1497
_cell_angle_alpha                 90.0000
_cell_angle_beta                  90.0000
_cell_angle_gamma                 90.0000
loop_
_atom_site_label
_atom_site_type_symbol
_atom_site_fract_x
_atom_site_fract_y
_atom_site_fract_z
_atom_site_U_iso_or_equiv
_atom_site_adp_type
_atom_site_occupancy
C1     C     0.34828   0.24821   0.03730   0.00000  Uiso   1.00
C2     C     0.35858   0.17763   0.06439   0.00000  Uiso   1.00
C3     C     0.50237   0.17257   0.09327   0.00000  Uiso   1.00
C4     C     0.63204   0.23511   0.09526   0.00000  Uiso   1.00
C5     C     0.62079   0.30654   0.06814   0.00000  Uiso   1.00
C6     C     0.47626   0.31154   0.03879   0.00000  Uiso   1.00
N7     N     0.75094   0.37195   0.06756   0.00000  Uiso   1.00
C8     C     0.85624   0.39345   0.10491   0.00000  Uiso   1.00
C9     C     0.79158   0.38036   0.14806   0.00000  Uiso   1.00
C10    C     0.88896   0.40635   0.18504   0.00000  Uiso   1.00
C11    C     1.05063   0.44790   0.17974   0.00000  Uiso   1.00
C12    C     1.11643   0.46076   0.13739   0.00000  Uiso   1.00
C13    C     1.02249   0.43425   0.09969   0.00000  Uiso   1.00
C14    C     1.10010   0.45492   0.05572   0.00000  Uiso   1.00
O15    O     1.19402   0.51503   0.04649   0.00000  Uiso   1.00
O16    O     1.05788   0.39913   0.02329   0.00000  Uiso   1.00
C17    C     0.21687   0.11024   0.06331   0.00000  Uiso   1.00
C18    C     0.05455   0.13751   0.09169   0.00000  Uiso   1.00
C19    C     0.11002   0.14493   0.13964   0.00000  Uiso   1.00
C20    C     0.18007   0.21929   0.15612   0.00000  Uiso   1.00
C21    C     0.24276   0.22744   0.19927   0.00000  Uiso   1.00
C22    C     0.22900   0.15815   0.22839   0.00000  Uiso   1.00
C23    C     0.15705   0.08332   0.21187   0.00000  Uiso   1.00
C24    C     0.09964   0.07655   0.16838   0.00000  Uiso   1.00
Cl25   Cl    0.34078   0.32024   0.21479   0.00000  Uiso   1.00
Cl26   Cl    0.29714   0.16350   0.28265   0.00000  Uiso   1.00
H27    H     0.23465   0.25461   0.01459   0.00000  Uiso   1.00
H28    H     0.51213   0.11825   0.11576   0.00000  Uiso   1.00
H29    H     0.74402   0.22746   0.11854   0.00000  Uiso   1.00
H30    H     0.46100   0.36729   0.01732   0.00000  Uiso   1.00
H31    H     0.81757   0.37572   0.03886   0.00000  Uiso   1.00
H32    H     0.66024   0.35104   0.15344   0.00000  Uiso   1.00
H33    H     0.83589   0.39530   0.21844   0.00000  Uiso   1.00
H34    H     1.12509   0.47029   0.20882   0.00000  Uiso   1.00
H35    H     1.24477   0.49366   0.13412   0.00000  Uiso   1.00
H36    H     1.11894   0.41466  -0.00393   0.00000  Uiso   1.00
H37    H     0.26883   0.05033   0.07616   0.00000  Uiso   1.00
H38    H     0.17575   0.09737   0.02896   0.00000  Uiso   1.00
H39    H    -0.05386   0.09129   0.08833   0.00000  Uiso   1.00
H40    H     0.00147   0.19767   0.07913   0.00000  Uiso   1.00
H41    H     0.18955   0.27301   0.13321   0.00000  Uiso   1.00
H42    H     0.14681   0.02754   0.23330   0.00000  Uiso   1.00
H43    H     0.04681   0.01637   0.15600   0.00000  Uiso   1.00
loop_
_geom_bond_atom_site_label_1
_geom_bond_atom_site_label_2
_geom_bond_distance
_geom_bond_site_symmetry_2
_ccdc_geom_bond_type
C1     C2      1.388   .     A
C1     C6      1.391   .     A
C1     H27     1.098   .     S
C2     C3      1.389   .     A
C2     C17     1.509   .     S
C3     C4      1.391   .     A
C3     H28     1.099   .     S
C4     C5      1.400   .     A
C4     H29     1.102   .     S
C5     C6      1.402   .     A
C5     N7      1.426   .     S
C6     H30     1.102   .     S
N7     C8      1.417   .     S
N7     H31     1.001   .     S
C8     C9      1.404   .     A
C8     C13     1.415   .     A
C9     C10     1.395   .     A
C9     H32     1.102   .     S
C10    C11     1.390   .     A
C10    H33     1.097   .     S
C11    C12     1.384   .     A
C11    H34     1.099   .     S
C12    C13     1.402   .     A
C12    H35     1.100   .     S
C13    C14     1.485   .     S
C14    O15     1.218   .     D
C14    O16     1.357   .     S
O16    H36     0.972   .     S
C17    C18     1.551   .     S
C17    H37     1.098   .     S
C17    H38     1.100   .     S
C18    C19     1.509   .     S
C18    H39     1.100   .     S
C18    H40     1.102   .     S
C19    C20     1.384   .     A
C19    C24     1.391   .     A
C20    C21     1.389   .     A
C20    H41     1.099   .     S
C21    C22     1.411   .     A
C21    Cl25    1.711   .     S
C22    C23     1.397   .     A
C22    Cl26    1.716   .     S
C23    C24     1.384   .     A
C23    H42     1.099   .     S
C24    H43     1.099   .     S
data_XXIII_22\C2221\-\1
_audit_creation_date              2015-08-28
_audit_creation_method            'Materials Studio'
_symmetry_space_group_name_H-M    'C2221'
_symmetry_Int_Tables_number       20
_symmetry_cell_setting            orthorhombic
loop_
_symmetry_equiv_pos_as_xyz
  x,y,z
  -x,-y,z+1/2
  -x,y,-z+1/2
  x,-y,-z
  x+1/2,y+1/2,z
  -x+1/2,-y+1/2,z+1/2
  -x+1/2,y+1/2,-z+1/2
  x+1/2,-y+1/2,-z
_cell_length_a                    7.4844
_cell_length_b                    15.9304
_cell_length_c                    30.1302
_cell_angle_alpha                 90.0000
_cell_angle_beta                  90.0000
_cell_angle_gamma                 90.0000
loop_
_atom_site_label
_atom_site_type_symbol
_atom_site_fract_x
_atom_site_fract_y
_atom_site_fract_z
_atom_site_U_iso_or_equiv
_atom_site_adp_type
_atom_site_occupancy
C1     C     0.15324   0.74811   0.96271   0.00000  Uiso   1.00
C2     C     0.14217   0.67766   0.93572   0.00000  Uiso   1.00
C3     C    -0.00201   0.67282   0.90680   0.00000  Uiso   1.00
C4     C    -0.13122   0.73548   0.90465   0.00000  Uiso   1.00
C5     C    -0.11909   0.80680   0.93165   0.00000  Uiso   1.00
C6     C     0.02584   0.81158   0.96105   0.00000  Uiso   1.00
N7     N    -0.24869   0.87234   0.93209   0.00000  Uiso   1.00
C8     C    -0.35487   0.89355   0.89479   0.00000  Uiso   1.00
C9     C    -0.29100   0.88003   0.85157   0.00000  Uiso   1.00
C10    C    -0.38921   0.90581   0.81464   0.00000  Uiso   1.00
C11    C    -0.55085   0.94758   0.82004   0.00000  Uiso   1.00
C12    C    -0.61595   0.96080   0.86246   0.00000  Uiso   1.00
C13    C    -0.52124   0.93444   0.90012   0.00000  Uiso   1.00
C14    C    -0.59831   0.95517   0.94417   0.00000  Uiso   1.00
O15    O    -0.69115   1.01543   0.95356   0.00000  Uiso   1.00
O16    O    -0.55705   0.89911   0.97648   0.00000  Uiso   1.00
C17    C     0.28349   0.61017   0.93694   0.00000  Uiso   1.00
C18    C     0.44654   0.63666   0.90843   0.00000  Uiso   1.00
C19    C     0.39076   0.64406   0.86047   0.00000  Uiso   1.00
C20    C     0.32160   0.71831   0.84391   0.00000  Uiso   1.00
C21    C     0.25825   0.72640   0.80077   0.00000  Uiso   1.00
C22    C     0.27088   0.65723   0.77168   0.00000  Uiso   1.00
C23    C     0.34212   0.58253   0.78827   0.00000  Uiso   1.00
C24    C     0.39973   0.57576   0.83178   0.00000  Uiso   1.00
Cl25   Cl    0.16058   0.81897   0.78520   0.00000  Uiso   1.00
Cl26   Cl    0.20268   0.66259   0.71739   0.00000  Uiso   1.00
H27    H     0.26710   0.75431   0.98548   0.00000  Uiso   1.00
H28    H    -0.01256   0.61854   0.88443   0.00000  Uiso   1.00
H29    H    -0.24364   0.72798   0.88138   0.00000  Uiso   1.00
H30    H     0.04172   0.86718   0.98245   0.00000  Uiso   1.00
H31    H    -0.31436   0.87702   0.96092   0.00000  Uiso   1.00
H32    H    -0.15966   0.85052   0.84610   0.00000  Uiso   1.00
H33    H    -0.33678   0.89443   0.78118   0.00000  Uiso   1.00
H34    H    -0.62600   0.96977   0.79099   0.00000  Uiso   1.00
H35    H    -0.74450   0.99369   0.86583   0.00000  Uiso   1.00
H36    H    -0.61767   0.91465   1.00379   0.00000  Uiso   1.00
H37    H     0.23061   0.55050   0.92427   0.00000  Uiso   1.00
H38    H     0.32477   0.59759   0.97134   0.00000  Uiso   1.00
H39    H     0.55454   0.59025   0.91181   0.00000  Uiso   1.00
H40    H     0.50079   0.69645   0.92093   0.00000  Uiso   1.00
H41    H     0.31333   0.77199   0.86676   0.00000  Uiso   1.00
H42    H     0.35172   0.52687   0.76686   0.00000  Uiso   1.00
H43    H     0.45193   0.51569   0.84421   0.00000  Uiso   1.00
loop_
_geom_bond_atom_site_label_1
_geom_bond_atom_site_label_2
_geom_bond_distance
_geom_bond_site_symmetry_2
_ccdc_geom_bond_type
C1     C2      1.389   .     A
C1     C6      1.391   .     A
C1     H27     1.098   .     S
C2     C3      1.389   .     A
C2     C17     1.509   .     S
C3     C4      1.391   .     A
C3     H28     1.099   .     S
C4     C5      1.400   .     A
C4     H29     1.102   .     S
C5     C6      1.402   .     A
C5     N7      1.425   .     S
C6     H30     1.102   .     S
N7     C8      1.417   .     S
N7     H31     1.001   .     S
C8     C9      1.404   .     A
C8     C13     1.414   .     A
C9     C10     1.395   .     A
C9     H32     1.102   .     S
C10    C11     1.390   .     A
C10    H33     1.097   .     S
C11    C12     1.384   .     A
C11    H34     1.099   .     S
C12    C13     1.402   .     A
C12    H35     1.100   .     S
C13    C14     1.485   .     S
C14    O15     1.218   .     D
C14    O16     1.357   .     S
O16    H36     0.972   .     S
C17    C18     1.551   .     S
C17    H37     1.098   .     S
C17    H38     1.100   .     S
C18    C19     1.509   .     S
C18    H39     1.100   .     S
C18    H40     1.102   .     S
C19    C20     1.384   .     A
C19    C24     1.391   .     A
C20    C21     1.390   .     A
C20    H41     1.100   .     S
C21    C22     1.411   .     A
C21    Cl25    1.711   .     S
C22    C23     1.396   .     A
C22    Cl26    1.716   .     S
C23    C24     1.384   .     A
C23    H42     1.099   .     S
C24    H43     1.099   .     S
data_XXIII_23\C2221\-\1
_audit_creation_date              2015-08-28
_audit_creation_method            'Materials Studio'
_symmetry_space_group_name_H-M    'C2221'
_symmetry_Int_Tables_number       20
_symmetry_cell_setting            orthorhombic
loop_
_symmetry_equiv_pos_as_xyz
  x,y,z
  -x,-y,z+1/2
  -x,y,-z+1/2
  x,-y,-z
  x+1/2,y+1/2,z
  -x+1/2,-y+1/2,z+1/2
  -x+1/2,y+1/2,-z+1/2
  x+1/2,-y+1/2,-z
_cell_length_a                    7.5373
_cell_length_b                    15.8330
_cell_length_c                    30.0980
_cell_angle_alpha                 90.0000
_cell_angle_beta                  90.0000
_cell_angle_gamma                 90.0000
loop_
_atom_site_label
_atom_site_type_symbol
_atom_site_fract_x
_atom_site_fract_y
_atom_site_fract_z
_atom_site_U_iso_or_equiv
_atom_site_adp_type
_atom_site_occupancy
C1     C     0.64609   0.75053   0.53681   0.00000  Uiso   1.00
C2     C     0.63690   0.82079   0.56431   0.00000  Uiso   1.00
C3     C     0.49421   0.82558   0.59341   0.00000  Uiso   1.00
C4     C     0.36454   0.76314   0.59521   0.00000  Uiso   1.00
C5     C     0.37521   0.69181   0.56783   0.00000  Uiso   1.00
C6     C     0.51855   0.68709   0.53825   0.00000  Uiso   1.00
N7     N     0.24533   0.62635   0.56721   0.00000  Uiso   1.00
C8     C     0.14227   0.60427   0.60485   0.00000  Uiso   1.00
C9     C     0.20914   0.61643   0.64792   0.00000  Uiso   1.00
C10    C     0.11410   0.58982   0.68516   0.00000  Uiso   1.00
C11    C    -0.04766   0.54871   0.68018   0.00000  Uiso   1.00
C12    C    -0.11567   0.53677   0.63791   0.00000  Uiso   1.00
C13    C    -0.02387   0.56380   0.59997   0.00000  Uiso   1.00
C14    C    -0.10323   0.54406   0.55603   0.00000  Uiso   1.00
O15    O    -0.19656   0.48384   0.54661   0.00000  Uiso   1.00
O16    O    -0.06337   0.60106   0.52387   0.00000  Uiso   1.00
C17    C     0.77878   0.88798   0.56349   0.00000  Uiso   1.00
C18    C     0.94124   0.85930   0.59124   0.00000  Uiso   1.00
C19    C     0.88747   0.85072   0.63932   0.00000  Uiso   1.00
C20    C     0.81621   0.77616   0.65538   0.00000  Uiso   1.00
C21    C     0.75458   0.76715   0.69863   0.00000  Uiso   1.00
C22    C     0.77066   0.83573   0.72828   0.00000  Uiso   1.00
C23    C     0.84392   0.91073   0.71219   0.00000  Uiso   1.00
C24    C     0.90035   0.91839   0.66861   0.00000  Uiso   1.00
Cl25   Cl    0.65434   0.67441   0.71354   0.00000  Uiso   1.00
Cl26   Cl    0.70321   0.82962   0.78264   0.00000  Uiso   1.00
H27    H     0.75867   0.74439   0.51386   0.00000  Uiso   1.00
H28    H     0.48533   0.87963   0.61620   0.00000  Uiso   1.00
H29    H     0.25342   0.77053   0.61866   0.00000  Uiso   1.00
H30    H     0.53333   0.63144   0.51656   0.00000  Uiso   1.00
H31    H     0.17741   0.62345   0.53867   0.00000  Uiso   1.00
H32    H     0.34041   0.64550   0.65299   0.00000  Uiso   1.00
H33    H     0.16919   0.60021   0.71847   0.00000  Uiso   1.00
H34    H    -0.12038   0.52581   0.70943   0.00000  Uiso   1.00
H35    H    -0.24398   0.50419   0.63487   0.00000  Uiso   1.00
H36    H    -0.12455   0.58597   0.49659   0.00000  Uiso   1.00
H37    H     0.72839   0.94765   0.57712   0.00000  Uiso   1.00
H38    H     0.81826   0.90208   0.52911   0.00000  Uiso   1.00
H39    H     1.04957   0.90550   0.58798   0.00000  Uiso   1.00
H40    H     0.99311   0.79924   0.57808   0.00000  Uiso   1.00
H41    H     0.80433   0.72314   0.63200   0.00000  Uiso   1.00
H42    H     0.85556   0.96605   0.73402   0.00000  Uiso   1.00
H43    H     0.95429   0.97871   0.65659   0.00000  Uiso   1.00
loop_
_geom_bond_atom_site_label_1
_geom_bond_atom_site_label_2
_geom_bond_distance
_geom_bond_site_symmetry_2
_ccdc_geom_bond_type
C1     C2      1.388   .     A
C1     C6      1.391   .     A
C1     H27     1.098   .     S
C2     C3      1.389   .     A
C2     C17     1.509   .     S
C3     C4      1.391   .     A
C3     H28     1.099   .     S
C4     C5      1.400   .     A
C4     H29     1.101   .     S
C5     C6      1.402   .     A
C5     N7      1.426   .     S
C6     H30     1.102   .     S
N7     C8      1.417   .     S
N7     H31     1.001   .     S
C8     C9      1.404   .     A
C8     C13     1.414   .     A
C9     C10     1.395   .     A
C9     H32     1.102   .     S
C10    C11     1.390   .     A
C10    H33     1.097   .     S
C11    C12     1.385   .     A
C11    H34     1.099   .     S
C12    C13     1.402   .     A
C12    H35     1.100   .     S
C13    C14     1.485   .     S
C14    O15     1.218   .     D
C14    O16     1.357   .     S
O16    H36     0.972   .     S
C17    C18     1.550   .     S
C17    H37     1.098   .     S
C17    H38     1.100   .     S
C18    C19     1.509   .     S
C18    H39     1.101   .     S
C18    H40     1.102   .     S
C19    C20     1.384   .     A
C19    C24     1.391   .     A
C20    C21     1.389   .     A
C20    H41     1.099   .     S
C21    C22     1.411   .     A
C21    Cl25    1.711   .     S
C22    C23     1.396   .     A
C22    Cl26    1.716   .     S
C23    C24     1.384   .     A
C23    H42     1.099   .     S
C24    H43     1.099   .     S
data_XXIII_24\PC\-\1
_audit_creation_date              2015-08-28
_audit_creation_method            'Materials Studio'
_symmetry_space_group_name_H-M    'PC'
_symmetry_Int_Tables_number       7
_symmetry_cell_setting            monoclinic
loop_
_symmetry_equiv_pos_as_xyz
  x,y,z
  x,-y,z+1/2
_cell_length_a                    10.4666
_cell_length_b                    13.0891
_cell_length_c                    6.8115
_cell_angle_alpha                 90.0000
_cell_angle_beta                  101.9797
_cell_angle_gamma                 90.0000
loop_
_atom_site_label
_atom_site_type_symbol
_atom_site_fract_x
_atom_site_fract_y
_atom_site_fract_z
_atom_site_U_iso_or_equiv
_atom_site_adp_type
_atom_site_occupancy
C1     C     0.14373   0.96247   0.01855   0.00000  Uiso   1.00
C2     C     0.22785   0.88185   0.08535   0.00000  Uiso   1.00
C3     C     0.17809   0.79995   0.17526   0.00000  Uiso   1.00
C4     C     0.04732   0.79516   0.18782   0.00000  Uiso   1.00
C5     C    -0.03914   0.87448   0.11262   0.00000  Uiso   1.00
C6     C     0.01317   0.96023   0.03368   0.00000  Uiso   1.00
N7     N    -0.17410   0.87332   0.11783   0.00000  Uiso   1.00
C8     C    -0.23719   0.78379   0.16522   0.00000  Uiso   1.00
C9     C    -0.21810   0.69105   0.07225   0.00000  Uiso   1.00
C10    C    -0.27893   0.60164   0.11668   0.00000  Uiso   1.00
C11    C    -0.36328   0.60398   0.25003   0.00000  Uiso   1.00
C12    C    -0.38356   0.69539   0.34200   0.00000  Uiso   1.00
C13    C    -0.32147   0.78584   0.30244   0.00000  Uiso   1.00
C14    C    -0.34385   0.88268   0.40375   0.00000  Uiso   1.00
O15    O    -0.33740   0.96984   0.34334   0.00000  Uiso   1.00
O16    O    -0.37405   0.86620   0.58530   0.00000  Uiso   1.00
C17    C     0.36707   0.87991   0.05784   0.00000  Uiso   1.00
C18    C     0.37612   0.84965  -0.16005   0.00000  Uiso   1.00
C19    C     0.30577   0.75057  -0.22610   0.00000  Uiso   1.00
C20    C     0.17090   0.74824  -0.28727   0.00000  Uiso   1.00
C21    C     0.10088   0.65880  -0.34150   0.00000  Uiso   1.00
C22    C     0.17013   0.56665  -0.34332   0.00000  Uiso   1.00
C23    C     0.30623   0.56930  -0.29063   0.00000  Uiso   1.00
C24    C     0.37316   0.65901  -0.22894   0.00000  Uiso   1.00
Cl25   Cl   -0.06645   0.66223  -0.39730   0.00000  Uiso   1.00
Cl26   Cl    0.09013   0.45357  -0.40780   0.00000  Uiso   1.00
H27    H     0.18138   1.02920  -0.04932   0.00000  Uiso   1.00
H28    H     0.24337   0.73631   0.23441   0.00000  Uiso   1.00
H29    H     0.01304   0.72829   0.25976   0.00000  Uiso   1.00
H30    H    -0.05045   1.02539  -0.02250   0.00000  Uiso   1.00
H31    H    -0.20598   0.93849   0.16712   0.00000  Uiso   1.00
H32    H    -0.15317   0.68829  -0.03611   0.00000  Uiso   1.00
H33    H    -0.25861   0.52933   0.04700   0.00000  Uiso   1.00
H34    H    -0.41262   0.53372   0.28204   0.00000  Uiso   1.00
H35    H    -0.44949   0.69462   0.44849   0.00000  Uiso   1.00
H36    H    -0.37667   0.92930   0.65804   0.00000  Uiso   1.00
H37    H     0.42310   0.82420   0.16190   0.00000  Uiso   1.00
H38    H     0.41442   0.95447   0.09686   0.00000  Uiso   1.00
H39    H     0.47959   0.84343  -0.16893   0.00000  Uiso   1.00
H40    H     0.33505   0.91135  -0.26367   0.00000  Uiso   1.00
H41    H     0.11761   0.82068  -0.28802   0.00000  Uiso   1.00
H42    H     0.36212   0.49827  -0.29207   0.00000  Uiso   1.00
H43    H     0.48037   0.65898  -0.18262   0.00000  Uiso   1.00
loop_
_geom_bond_atom_site_label_1
_geom_bond_atom_site_label_2
_geom_bond_distance
_geom_bond_site_symmetry_2
_ccdc_geom_bond_type
C1     C2      1.389   .     A
C1     C6      1.392   .     A
C1     H27     1.099   .     S
C2     C3      1.389   .     A
C2     C17     1.507   .     S
C3     C4      1.390   .     A
C3     H28     1.099   .     S
C4     C5      1.402   .     A
C4     H29     1.099   .     S
C5     C6      1.404   .     A
C5     N7      1.420   .     S
C6     H30     1.101   .     S
N7     C8      1.415   .     S
N7     H31     0.999   .     S
C8     C9      1.402   .     A
C8     C13     1.412   .     A
C9     C10     1.395   .     A
C9     H32     1.103   .     S
C10    C11     1.392   .     A
C10    H33     1.099   .     S
C11    C12     1.387   .     A
C11    H34     1.099   .     S
C12    C13     1.403   .     A
C12    H35     1.100   .     S
C13    C14     1.485   .     S
C14    O15     1.219   .     D
C14    O16     1.356   .     S
O16    H36     0.967   .     S
C17    C18     1.558   .     S
C17    H37     1.098   .     S
C17    H38     1.102   .     S
C18    C19     1.513   .     S
C18    H39     1.100   .     S
C18    H40     1.100   .     S
C19    C20     1.387   .     A
C19    C24     1.393   .     A
C20    C21     1.390   .     A
C20    H41     1.100   .     S
C21    C22     1.409   .     A
C21    Cl25    1.714   .     S
C22    C23     1.395   .     A
C22    Cl26    1.712   .     S
C23    C24     1.387   .     A
C23    H42     1.099   .     S
C24    H43     1.101   .     S
data_XXIII_25\C2\-\1
_audit_creation_date              2015-08-28
_audit_creation_method            'Materials Studio'
_symmetry_space_group_name_H-M    'C2'
_symmetry_Int_Tables_number       5
_symmetry_cell_setting            monoclinic
loop_
_symmetry_equiv_pos_as_xyz
  x,y,z
  -x,y,-z
  x+1/2,y+1/2,z
  -x+1/2,y+1/2,-z
_cell_length_a                    15.9434
_cell_length_b                    7.5466
_cell_length_c                    15.3592
_cell_angle_alpha                 90.0000
_cell_angle_beta                  80.0927
_cell_angle_gamma                 90.0000
loop_
_atom_site_label
_atom_site_type_symbol
_atom_site_fract_x
_atom_site_fract_y
_atom_site_fract_z
_atom_site_U_iso_or_equiv
_atom_site_adp_type
_atom_site_occupancy
C1     C     0.23841   0.80492   0.07299   0.00000  Uiso   1.00
C2     C     0.30124   0.81773   0.12508   0.00000  Uiso   1.00
C3     C     0.29788   0.96227   0.18153   0.00000  Uiso   1.00
C4     C     0.23475   1.09082   0.18586   0.00000  Uiso   1.00
C5     C     0.17100   1.07688   0.13385   0.00000  Uiso   1.00
C6     C     0.17444   0.93131   0.07667   0.00000  Uiso   1.00
N7     N     0.10552   1.20542   0.13348   0.00000  Uiso   1.00
C8     C     0.07385   1.31104   0.20821   0.00000  Uiso   1.00
C9     C     0.07486   1.24725   0.29389   0.00000  Uiso   1.00
C10    C     0.03983   1.34583   0.36811   0.00000  Uiso   1.00
C11    C     0.00037   1.50723   0.35834   0.00000  Uiso   1.00
C12    C    -0.00122   1.57148   0.27420   0.00000  Uiso   1.00
C13    C     0.03530   1.47699   0.19852   0.00000  Uiso   1.00
C14    C     0.02768   1.55377   0.11116   0.00000  Uiso   1.00
O15    O    -0.02957   1.64675   0.09352   0.00000  Uiso   1.00
O16    O     0.09323   1.51185   0.04572   0.00000  Uiso   1.00
C17    C     0.36920   0.67783   0.12159   0.00000  Uiso   1.00
C18    C     0.33290   0.51542   0.17711   0.00000  Uiso   1.00
C19    C     0.31436   0.56563   0.27358   0.00000  Uiso   1.00
C20    C     0.23606   0.63307   0.31248   0.00000  Uiso   1.00
C21    C     0.21804   0.68448   0.40070   0.00000  Uiso   1.00
C22    C     0.28111   0.66296   0.45397   0.00000  Uiso   1.00
C23    C     0.36032   0.59686   0.41447   0.00000  Uiso   1.00
C24    C     0.37682   0.54978   0.32613   0.00000  Uiso   1.00
Cl25   Cl    0.12075   0.77544   0.44144   0.00000  Uiso   1.00
Cl26   Cl    0.26268   0.71180   0.56464   0.00000  Uiso   1.00
H27    H     0.23876   0.69058   0.02866   0.00000  Uiso   1.00
H28    H     0.34588   0.97420   0.22472   0.00000  Uiso   1.00
H29    H     0.23576   1.20407   0.23093   0.00000  Uiso   1.00
H30    H     0.12485   0.91423   0.03545   0.00000  Uiso   1.00
H31    H     0.11112   1.27253   0.07653   0.00000  Uiso   1.00
H32    H     0.10206   1.11607   0.30397   0.00000  Uiso   1.00
H33    H     0.04258   1.29397   0.43434   0.00000  Uiso   1.00
H34    H    -0.02920   1.58287   0.41671   0.00000  Uiso   1.00
H35    H    -0.03281   1.69946   0.26841   0.00000  Uiso   1.00
H36    H     0.08608   1.57240  -0.00834   0.00000  Uiso   1.00
H37    H     0.42477   0.72902   0.14708   0.00000  Uiso   1.00
H38    H     0.39295   0.63868   0.05280   0.00000  Uiso   1.00
H39    H     0.37887   0.40540   0.16708   0.00000  Uiso   1.00
H40    H     0.27524   0.46687   0.15424   0.00000  Uiso   1.00
H41    H     0.18722   0.64746   0.27041   0.00000  Uiso   1.00
H42    H     0.41157   0.58109   0.45333   0.00000  Uiso   1.00
H43    H     0.44008   0.49987   0.29649   0.00000  Uiso   1.00
loop_
_geom_bond_atom_site_label_1
_geom_bond_atom_site_label_2
_geom_bond_distance
_geom_bond_site_symmetry_2
_ccdc_geom_bond_type
C1     C2      1.389   .     A
C1     C6      1.390   .     A
C1     H27     1.099   .     S
C2     C3      1.389   .     A
C2     C17     1.507   .     S
C3     C4      1.391   .     A
C3     H28     1.099   .     S
C4     C5      1.401   .     A
C4     H29     1.102   .     S
C5     C6      1.402   .     A
C5     N7      1.426   .     S
C6     H30     1.102   .     S
N7     C8      1.417   .     S
N7     H31     1.001   .     S
C8     C9      1.404   .     A
C8     C13     1.414   .     A
C9     C10     1.395   .     A
C9     H32     1.102   .     S
C10    C11     1.391   .     A
C10    H33     1.098   .     S
C11    C12     1.385   .     A
C11    H34     1.098   .     S
C12    C13     1.402   .     A
C12    H35     1.100   .     S
C13    C14     1.486   .     S
C14    O15     1.218   .     D
C14    O16     1.357   .     S
O16    H36     0.972   .     S
C17    C18     1.547   .     S
C17    H37     1.098   .     S
C17    H38     1.100   .     S
C18    C19     1.509   .     S
C18    H39     1.101   .     S
C18    H40     1.102   .     S
C19    C20     1.385   .     A
C19    C24     1.391   .     A
C20    C21     1.391   .     A
C20    H41     1.100   .     S
C21    C22     1.411   .     A
C21    Cl25    1.713   .     S
C22    C23     1.396   .     A
C22    Cl26    1.714   .     S
C23    C24     1.383   .     A
C23    H42     1.098   .     S
C24    H43     1.099   .     S
data_XXIII_26\C2\-\1
_audit_creation_date              2015-08-28
_audit_creation_method            'Materials Studio'
_symmetry_space_group_name_H-M    'C2'
_symmetry_Int_Tables_number       5
_symmetry_cell_setting            monoclinic
loop_
_symmetry_equiv_pos_as_xyz
  x,y,z
  -x,y,-z
  x+1/2,y+1/2,z
  -x+1/2,y+1/2,-z
_cell_length_a                    26.0588
_cell_length_b                    6.5925
_cell_length_c                    12.0818
_cell_angle_alpha                 90.0000
_cell_angle_beta                  62.5473
_cell_angle_gamma                 90.0000
loop_
_atom_site_label
_atom_site_type_symbol
_atom_site_fract_x
_atom_site_fract_y
_atom_site_fract_z
_atom_site_U_iso_or_equiv
_atom_site_adp_type
_atom_site_occupancy
C1     C     0.18430   1.14418  -0.01450   0.00000  Uiso   1.00
C2     C     0.19870   0.94957  -0.06309   0.00000  Uiso   1.00
C3     C     0.19544   0.79540   0.01827   0.00000  Uiso   1.00
C4     C     0.17669   0.83115   0.14442   0.00000  Uiso   1.00
C5     C     0.15962   1.02642   0.19493   0.00000  Uiso   1.00
C6     C     0.16516   1.18396   0.11169   0.00000  Uiso   1.00
N7     N     0.13935   1.05016   0.32520   0.00000  Uiso   1.00
C8     C     0.12856   1.24282   0.38289   0.00000  Uiso   1.00
C9     C     0.08870   1.37146   0.37022   0.00000  Uiso   1.00
C10    C     0.07718   1.56482   0.42286   0.00000  Uiso   1.00
C11    C     0.10467   1.63159   0.49111   0.00000  Uiso   1.00
C12    C     0.14256   1.50322   0.50792   0.00000  Uiso   1.00
C13    C     0.15502   1.30776   0.45601   0.00000  Uiso   1.00
C14    C     0.19660   1.18395   0.47949   0.00000  Uiso   1.00
O15    O     0.22755   1.24226   0.52409   0.00000  Uiso   1.00
O16    O     0.19903   0.98615   0.44713   0.00000  Uiso   1.00
C17    C     0.21416   0.90173  -0.19698   0.00000  Uiso   1.00
C18    C     0.15821   0.87747  -0.21287   0.00000  Uiso   1.00
C19    C     0.11605   0.73496  -0.11531   0.00000  Uiso   1.00
C20    C     0.07799   0.80551   0.00236   0.00000  Uiso   1.00
C21    C     0.04080   0.68052   0.09842   0.00000  Uiso   1.00
C22    C     0.04057   0.47108   0.07568   0.00000  Uiso   1.00
C23    C     0.07759   0.40063  -0.04398   0.00000  Uiso   1.00
C24    C     0.11490   0.52851  -0.13753   0.00000  Uiso   1.00
Cl25   Cl   -0.00289   0.78582   0.24064   0.00000  Uiso   1.00
Cl26   Cl   -0.00276   0.30464   0.18964   0.00000  Uiso   1.00
H27    H     0.18807   1.26974  -0.07762   0.00000  Uiso   1.00
H28    H     0.20761   0.64049  -0.01827   0.00000  Uiso   1.00
H29    H     0.17398   0.70307   0.20557   0.00000  Uiso   1.00
H30    H     0.15489   1.34165   0.14418   0.00000  Uiso   1.00
H31    H     0.15848   0.95185   0.35741   0.00000  Uiso   1.00
H32    H     0.06574   1.31880   0.31839   0.00000  Uiso   1.00
H33    H     0.04648   1.66438   0.40997   0.00000  Uiso   1.00
H34    H     0.09584   1.78413   0.53235   0.00000  Uiso   1.00
H35    H     0.16266   1.56042   0.56423   0.00000  Uiso   1.00
H36    H     0.22699   0.91393   0.46440   0.00000  Uiso   1.00
H37    H     0.23915   0.75986  -0.22522   0.00000  Uiso   1.00
H38    H     0.24218   1.02079  -0.25969   0.00000  Uiso   1.00
H39    H     0.16938   0.82194  -0.30713   0.00000  Uiso   1.00
H40    H     0.13830   1.02728  -0.20593   0.00000  Uiso   1.00
H41    H     0.07905   0.96746   0.02183   0.00000  Uiso   1.00
H42    H     0.07746   0.23949  -0.06629   0.00000  Uiso   1.00
H43    H     0.14408   0.46649  -0.22989   0.00000  Uiso   1.00
loop_
_geom_bond_atom_site_label_1
_geom_bond_atom_site_label_2
_geom_bond_distance
_geom_bond_site_symmetry_2
_ccdc_geom_bond_type
C1     C2      1.389   .     A
C1     C6      1.393   .     A
C1     H27     1.099   .     S
C2     C3      1.389   .     A
C2     C17     1.509   .     S
C3     C4      1.389   .     A
C3     H28     1.100   .     S
C4     C5      1.406   .     A
C4     H29     1.103   .     S
C5     C6      1.406   .     A
C5     N7      1.419   .     S
C6     H30     1.100   .     S
N7     C8      1.413   .     S
N7     H31     0.999   .     S
C8     C9      1.403   .     A
C8     C13     1.415   .     A
C9     C10     1.394   .     A
C9     H32     1.103   .     S
C10    C11     1.390   .     A
C10    H33     1.100   .     S
C11    C12     1.385   .     A
C11    H34     1.099   .     S
C12    C13     1.404   .     A
C12    H35     1.099   .     S
C13    C14     1.485   .     S
C14    O15     1.220   .     D
C14    O16     1.354   .     S
O16    H36     0.970   .     S
C17    C18     1.564   .     S
C17    H37     1.100   .     S
C17    H38     1.101   .     S
C18    C19     1.512   .     S
C18    H39     1.100   .     S
C18    H40     1.101   .     S
C19    C20     1.386   .     A
C19    C24     1.390   .     A
C20    C21     1.389   .     A
C20    H41     1.096   .     S
C21    C22     1.408   .     A
C21    Cl25    1.711   .     S
C22    C23     1.397   .     A
C22    Cl26    1.715   .     S
C23    C24     1.386   .     A
C23    H42     1.096   .     S
C24    H43     1.099   .     S
data_XXIII_27\R-3\-\1
_audit_creation_date              2015-08-28
_audit_creation_method            'Materials Studio'
_symmetry_space_group_name_H-M    'R-3'
_symmetry_Int_Tables_number       148
_symmetry_cell_setting            trigonal
loop_
_symmetry_equiv_pos_as_xyz
  x,y,z
  -y,x-y,z
  -x+y,-x,z
  -x,-y,-z
  y,-x+y,-z
  x-y,x,-z
  x+2/3,y+1/3,z+1/3
  -y+2/3,x-y+1/3,z+1/3
  -x+y+2/3,-x+1/3,z+1/3
  -x+2/3,-y+1/3,-z+1/3
  y+2/3,-x+y+1/3,-z+1/3
  x-y+2/3,x+1/3,-z+1/3
  x+1/3,y+2/3,z+2/3
  -y+1/3,x-y+2/3,z+2/3
  -x+y+1/3,-x+2/3,z+2/3
  -x+1/3,-y+2/3,-z+2/3
  y+1/3,-x+y+2/3,-z+2/3
  x-y+1/3,x+2/3,-z+2/3
_cell_length_a                    24.1344
_cell_length_b                    24.1344
_cell_length_c                    16.2265
_cell_angle_alpha                 90.0000
_cell_angle_beta                  90.0000
_cell_angle_gamma                 120.0000
loop_
_atom_site_label
_atom_site_type_symbol
_atom_site_fract_x
_atom_site_fract_y
_atom_site_fract_z
_atom_site_U_iso_or_equiv
_atom_site_adp_type
_atom_site_occupancy
C1     C     0.17038   0.15731   0.93125   0.00000  Uiso   1.00
C2     C     0.23613   0.18362   0.94087   0.00000  Uiso   1.00
C3     C     0.26127   0.14370   0.92739   0.00000  Uiso   1.00
C4     C     0.22310   0.08052   0.90251   0.00000  Uiso   1.00
C5     C     0.15726   0.05487   0.88991   0.00000  Uiso   1.00
C6     C     0.13108   0.09400   0.90696   0.00000  Uiso   1.00
N7     N     0.11933  -0.00951   0.86372   0.00000  Uiso   1.00
C8     C     0.11595  -0.01807   0.77681   0.00000  Uiso   1.00
C9     C     0.09867   0.01874   0.72756   0.00000  Uiso   1.00
C10    C     0.09299   0.01093   0.64217   0.00000  Uiso   1.00
C11    C     0.10445  -0.03393   0.60399   0.00000  Uiso   1.00
C12    C     0.12157  -0.07052   0.65183   0.00000  Uiso   1.00
C13    C     0.12783  -0.06364   0.73790   0.00000  Uiso   1.00
C14    C     0.14649  -0.10560   0.78209   0.00000  Uiso   1.00
O15    O     0.14583  -0.15310   0.75497   0.00000  Uiso   1.00
O16    O     0.16682  -0.08740   0.86050   0.00000  Uiso   1.00
C17    C     0.28013   0.25334   0.96181   0.00000  Uiso   1.00
C18    C     0.27975   0.29674   0.89117   0.00000  Uiso   1.00
C19    C     0.29597   0.27742   0.81023   0.00000  Uiso   1.00
C20    C     0.24780   0.23636   0.75733   0.00000  Uiso   1.00
C21    C     0.25962   0.21611   0.68268   0.00000  Uiso   1.00
C22    C     0.32343   0.23752   0.65987   0.00000  Uiso   1.00
C23    C     0.37226   0.27869   0.71305   0.00000  Uiso   1.00
C24    C     0.35890   0.29859   0.78670   0.00000  Uiso   1.00
Cl25   Cl    0.19693   0.16667   0.62022   0.00000  Uiso   1.00
Cl26   Cl    0.34116   0.21364   0.56938   0.00000  Uiso   1.00
H27    H     0.14898   0.18755   0.94208   0.00000  Uiso   1.00
H28    H     0.31305   0.16315   0.93441   0.00000  Uiso   1.00
H29    H     0.24492   0.05079   0.88998   0.00000  Uiso   1.00
H30    H     0.07911   0.07426   0.90026   0.00000  Uiso   1.00
H31    H     0.13702  -0.03535   0.88888   0.00000  Uiso   1.00
H32    H     0.08856   0.05418   0.75615   0.00000  Uiso   1.00
H33    H     0.07909   0.04028   0.60540   0.00000  Uiso   1.00
H34    H     0.09977  -0.04044   0.53680   0.00000  Uiso   1.00
H35    H     0.13011  -0.10569   0.61957   0.00000  Uiso   1.00
H36    H     0.17802  -0.11712   0.88537   0.00000  Uiso   1.00
H37    H     0.32933   0.26286   0.97079   0.00000  Uiso   1.00
H38    H     0.26627   0.26592   1.02047   0.00000  Uiso   1.00
H39    H     0.31366   0.34741   0.90456   0.00000  Uiso   1.00
H40    H     0.23226   0.29252   0.88807   0.00000  Uiso   1.00
H41    H     0.19813   0.21825   0.77681   0.00000  Uiso   1.00
H42    H     0.42245   0.29541   0.69711   0.00000  Uiso   1.00
H43    H     0.39812   0.33069   0.82778   0.00000  Uiso   1.00
loop_
_geom_bond_atom_site_label_1
_geom_bond_atom_site_label_2
_geom_bond_distance
_geom_bond_site_symmetry_2
_ccdc_geom_bond_type
C1     C2      1.392   .     A
C1     C6      1.393   .     A
C1     H27     1.099   .     S
C2     C3      1.389   .     A
C2     C17     1.512   .     S
C3     C4      1.390   .     A
C3     H28     1.099   .     S
C4     C5      1.402   .     A
C4     H29     1.101   .     S
C5     C6      1.402   .     A
C5     N7      1.418   .     S
C6     H30     1.102   .     S
N7     C8      1.422   .     S
N7     H31     1.002   .     S
C8     C9      1.404   .     A
C8     C13     1.416   .     A
C9     C10     1.396   .     A
C9     H32     1.102   .     S
C10    C11     1.390   .     A
C10    H33     1.099   .     S
C11    C12     1.385   .     A
C11    H34     1.099   .     S
C12    C13     1.406   .     A
C12    H35     1.101   .     S
C13    C14     1.483   .     S
C14    O15     1.220   .     D
C14    O16     1.355   .     S
O16    H36     0.972   .     S
C17    C18     1.556   .     S
C17    H37     1.101   .     S
C17    H38     1.101   .     S
C18    C19     1.509   .     S
C18    H39     1.101   .     S
C18    H40     1.100   .     S
C19    C20     1.385   .     A
C19    C24     1.392   .     A
C20    C21     1.388   .     A
C20    H41     1.097   .     S
C21    C22     1.407   .     A
C21    Cl25    1.713   .     S
C22    C23     1.396   .     A
C22    Cl26    1.708   .     S
C23    C24     1.385   .     A
C23    H42     1.099   .     S
C24    H43     1.099   .     S
data_XXIII_28\C2221\-\1
_audit_creation_date              2015-08-28
_audit_creation_method            'Materials Studio'
_symmetry_space_group_name_H-M    'C2221'
_symmetry_Int_Tables_number       20
_symmetry_cell_setting            orthorhombic
loop_
_symmetry_equiv_pos_as_xyz
  x,y,z
  -x,-y,z+1/2
  -x,y,-z+1/2
  x,-y,-z
  x+1/2,y+1/2,z
  -x+1/2,-y+1/2,z+1/2
  -x+1/2,y+1/2,-z+1/2
  x+1/2,-y+1/2,-z
_cell_length_a                    8.3898
_cell_length_b                    26.4241
_cell_length_c                    16.4822
_cell_angle_alpha                 90.0000
_cell_angle_beta                  90.0000
_cell_angle_gamma                 90.0000
loop_
_atom_site_label
_atom_site_type_symbol
_atom_site_fract_x
_atom_site_fract_y
_atom_site_fract_z
_atom_site_U_iso_or_equiv
_atom_site_adp_type
_atom_site_occupancy
C1     C     0.49479   0.71508   1.07151   0.00000  Uiso   1.00
C2     C     0.44590   0.67953   1.01463   0.00000  Uiso   1.00
C3     C     0.40506   0.69699   0.93790   0.00000  Uiso   1.00
C4     C     0.41811   0.74783   0.91697   0.00000  Uiso   1.00
C5     C     0.47448   0.78337   0.97365   0.00000  Uiso   1.00
C6     C     0.50821   0.76613   1.05253   0.00000  Uiso   1.00
N7     N     0.48969   0.83532   0.95587   0.00000  Uiso   1.00
C8     C     0.57281   0.85400   0.88667   0.00000  Uiso   1.00
C9     C     0.64975   0.82174   0.83182   0.00000  Uiso   1.00
C10    C     0.73007   0.84091   0.76425   0.00000  Uiso   1.00
C11    C     0.73499   0.89279   0.74996   0.00000  Uiso   1.00
C12    C     0.66051   0.92510   0.80423   0.00000  Uiso   1.00
C13    C     0.58125   0.90668   0.87310   0.00000  Uiso   1.00
C14    C     0.50755   0.94421   0.92882   0.00000  Uiso   1.00
O15    O     0.45071   0.98520   0.91126   0.00000  Uiso   1.00
O16    O     0.51215   0.92999   1.00798   0.00000  Uiso   1.00
C17    C     0.44227   0.62403   1.03600   0.00000  Uiso   1.00
C18    C     0.60949   0.60046   1.02375   0.00000  Uiso   1.00
C19    C     0.64960   0.59630   0.93476   0.00000  Uiso   1.00
C20    C     0.70882   0.63700   0.89124   0.00000  Uiso   1.00
C21    C     0.74496   0.63434   0.80903   0.00000  Uiso   1.00
C22    C     0.72684   0.58769   0.76839   0.00000  Uiso   1.00
C23    C     0.66683   0.54668   0.81219   0.00000  Uiso   1.00
C24    C     0.62754   0.55099   0.89340   0.00000  Uiso   1.00
Cl25   Cl    0.80657   0.68797   0.75974   0.00000  Uiso   1.00
Cl26   Cl    0.77684   0.58002   0.66833   0.00000  Uiso   1.00
H27    H     0.52396   0.70223   1.13309   0.00000  Uiso   1.00
H28    H     0.36414   0.66962   0.89234   0.00000  Uiso   1.00
H29    H     0.38493   0.76033   0.85551   0.00000  Uiso   1.00
H30    H     0.55012   0.79292   1.09905   0.00000  Uiso   1.00
H31    H     0.51023   0.85650   1.00510   0.00000  Uiso   1.00
H32    H     0.65246   0.78058   0.84200   0.00000  Uiso   1.00
H33    H     0.78839   0.81467   0.72199   0.00000  Uiso   1.00
H34    H     0.79663   0.90770   0.69625   0.00000  Uiso   1.00
H35    H     0.66441   0.96594   0.79176   0.00000  Uiso   1.00
H36    H     0.46882   0.95660   1.04207   0.00000  Uiso   1.00
H37    H     0.35273   0.60349   0.99996   0.00000  Uiso   1.00
H38    H     0.40703   0.61953   1.09987   0.00000  Uiso   1.00
H39    H     0.61386   0.56285   1.05220   0.00000  Uiso   1.00
H40    H     0.69877   0.62344   1.05608   0.00000  Uiso   1.00
H41    H     0.72407   0.67300   0.92390   0.00000  Uiso   1.00
H42    H     0.64873   0.50992   0.78249   0.00000  Uiso   1.00
H43    H     0.57861   0.51829   0.92616   0.00000  Uiso   1.00
loop_
_geom_bond_atom_site_label_1
_geom_bond_atom_site_label_2
_geom_bond_distance
_geom_bond_site_symmetry_2
_ccdc_geom_bond_type
C1     C2      1.389   .     A
C1     C6      1.389   .     A
C1     H27     1.098   .     S
C2     C3      1.389   .     A
C2     C17     1.509   .     S
C3     C4      1.391   .     A
C3     H28     1.098   .     S
C4     C5      1.406   .     A
C4     H29     1.101   .     S
C5     C6      1.406   .     A
C5     N7      1.410   .     S
C6     H30     1.101   .     S
N7     C8      1.425   .     S
N7     H31     1.001   .     S
C8     C9      1.400   .     A
C8     C13     1.412   .     A
C9     C10     1.397   .     A
C9     H32     1.101   .     S
C10    C11     1.391   .     A
C10    H33     1.098   .     S
C11    C12     1.385   .     A
C11    H34     1.098   .     S
C12    C13     1.403   .     A
C12    H35     1.099   .     S
C13    C14     1.486   .     S
C14    O15     1.218   .     D
C14    O16     1.358   .     S
O16    H36     0.971   .     S
C17    C18     1.548   .     S
C17    H37     1.101   .     S
C17    H38     1.100   .     S
C18    C19     1.509   .     S
C18    H39     1.099   .     S
C18    H40     1.102   .     S
C19    C20     1.385   .     A
C19    C24     1.390   .     A
C20    C21     1.390   .     A
C20    H41     1.101   .     S
C21    C22     1.411   .     A
C21    Cl25    1.713   .     S
C22    C23     1.396   .     A
C22    Cl26    1.714   .     S
C23    C24     1.383   .     A
C23    H42     1.098   .     S
C24    H43     1.098   .     S
data_XXIII_29\P21212\-\1
_audit_creation_date              2015-08-28
_audit_creation_method            'Materials Studio'
_symmetry_space_group_name_H-M    'P21212'
_symmetry_Int_Tables_number       18
_symmetry_cell_setting            orthorhombic
loop_
_symmetry_equiv_pos_as_xyz
  x,y,z
  -x,-y,z
  -x+1/2,y+1/2,-z
  x+1/2,-y+1/2,-z
_cell_length_a                    21.7540
_cell_length_b                    17.4223
_cell_length_c                    4.8813
_cell_angle_alpha                 90.0000
_cell_angle_beta                  90.0000
_cell_angle_gamma                 90.0000
loop_
_atom_site_label
_atom_site_type_symbol
_atom_site_fract_x
_atom_site_fract_y
_atom_site_fract_z
_atom_site_U_iso_or_equiv
_atom_site_adp_type
_atom_site_occupancy
C1     C     0.69807   0.50237   0.69711   0.00000  Uiso   1.00
C2     C     0.67242   0.46397   0.47553   0.00000  Uiso   1.00
C3     C     0.70856   0.40945   0.34432   0.00000  Uiso   1.00
C4     C     0.76757   0.39183   0.43344   0.00000  Uiso   1.00
C5     C     0.79284   0.42903   0.66219   0.00000  Uiso   1.00
C6     C     0.75727   0.48644   0.78895   0.00000  Uiso   1.00
N7     N     0.85312   0.41449   0.75819   0.00000  Uiso   1.00
C8     C     0.86672   0.34422   0.89399   0.00000  Uiso   1.00
C9     C     0.83673   0.27545   0.82677   0.00000  Uiso   1.00
C10    C     0.85092   0.20676   0.96007   0.00000  Uiso   1.00
C11    C     0.89531   0.20533   1.16513   0.00000  Uiso   1.00
C12    C     0.92516   0.27284   1.23380   0.00000  Uiso   1.00
C13    C     0.91183   0.34252   1.10273   0.00000  Uiso   1.00
C14    C     0.94693   0.41163   1.19077   0.00000  Uiso   1.00
O15    O     1.00000   0.41407   1.27013   0.00000  Uiso   1.00
O16    O     0.91399   0.47763   1.17995   0.00000  Uiso   1.00
C17    C     0.60733   0.47948   0.38379   0.00000  Uiso   1.00
C18    C     0.56149   0.42673   0.54035   0.00000  Uiso   1.00
C19    C     0.57429   0.34314   0.48243   0.00000  Uiso   1.00
C20    C     0.61677   0.30181   0.63409   0.00000  Uiso   1.00
C21    C     0.63062   0.22525   0.58217   0.00000  Uiso   1.00
C22    C     0.59881   0.18716   0.37069   0.00000  Uiso   1.00
C23    C     0.55597   0.22863   0.21822   0.00000  Uiso   1.00
C24    C     0.54399   0.30514   0.27141   0.00000  Uiso   1.00
Cl25   Cl    0.68609   0.17981   0.77194   0.00000  Uiso   1.00
Cl26   Cl    0.61093   0.09235   0.29812   0.00000  Uiso   1.00
H27    H     0.67068   0.54607   0.80376   0.00000  Uiso   1.00
H28    H     0.68992   0.37879   0.16603   0.00000  Uiso   1.00
H29    H     0.79446   0.34826   0.32299   0.00000  Uiso   1.00
H30    H     0.77561   0.51749   0.96812   0.00000  Uiso   1.00
H31    H     0.86650   0.45831   0.87742   0.00000  Uiso   1.00
H32    H     0.80117   0.27368   0.66695   0.00000  Uiso   1.00
H33    H     0.82637   0.15402   0.90208   0.00000  Uiso   1.00
H34    H     0.90632   0.15170   1.27282   0.00000  Uiso   1.00
H35    H     0.95948   0.27068   1.39897   0.00000  Uiso   1.00
H36    H     0.93885   0.52012   1.24550   0.00000  Uiso   1.00
H37    H     0.60272   0.46987   0.16194   0.00000  Uiso   1.00
H38    H     0.59567   0.54027   0.41765   0.00000  Uiso   1.00
H39    H     0.51403   0.44020   0.47944   0.00000  Uiso   1.00
H40    H     0.56406   0.43854   0.76158   0.00000  Uiso   1.00
H41    H     0.64109   0.33228   0.79865   0.00000  Uiso   1.00
H42    H     0.53129   0.20063   0.04963   0.00000  Uiso   1.00
H43    H     0.51010   0.33626   0.14646   0.00000  Uiso   1.00
loop_
_geom_bond_atom_site_label_1
_geom_bond_atom_site_label_2
_geom_bond_distance
_geom_bond_site_symmetry_2
_ccdc_geom_bond_type
C1     C2      1.389   .     A
C1     C6      1.392   .     A
C1     H27     1.098   .     S
C2     C3      1.390   .     A
C2     C17     1.509   .     S
C3     C4      1.390   .     A
C3     H28     1.099   .     S
C4     C5      1.403   .     A
C4     H29     1.100   .     S
C5     C6      1.408   .     A
C5     N7      1.415   .     S
C6     H30     1.103   .     S
N7     C8      1.423   .     S
N7     H31     1.003   .     S
C8     C9      1.403   .     A
C8     C13     1.415   .     A
C9     C10     1.397   .     A
C9     H32     1.099   .     S
C10    C11     1.391   .     A
C10    H33     1.100   .     S
C11    C12     1.385   .     A
C11    H34     1.099   .     S
C12    C13     1.402   .     A
C12    H35     1.099   .     S
C13    C14     1.489   .     S
C14    O15     1.219   .     D
C14    O16     1.356   .     S
O16    H36     0.971   .     S
C17    C18     1.557   .     S
C17    H37     1.100   .     S
C17    H38     1.101   .     S
C18    C19     1.509   .     S
C18    H39     1.100   .     S
C18    H40     1.101   .     S
C19    C20     1.386   .     A
C19    C24     1.391   .     A
C20    C21     1.391   .     A
C20    H41     1.099   .     S
C21    C22     1.409   .     A
C21    Cl25    1.715   .     S
C22    C23     1.394   .     A
C22    Cl26    1.710   .     S
C23    C24     1.383   .     A
C23    H42     1.097   .     S
C24    H43     1.100   .     S
data_XXIII_30\P21212\-\1
_audit_creation_date              2015-08-28
_audit_creation_method            'Materials Studio'
_symmetry_space_group_name_H-M    'P21212'
_symmetry_Int_Tables_number       18
_symmetry_cell_setting            orthorhombic
loop_
_symmetry_equiv_pos_as_xyz
  x,y,z
  -x,-y,z
  -x+1/2,y+1/2,-z
  x+1/2,-y+1/2,-z
_cell_length_a                    17.4113
_cell_length_b                    21.7790
_cell_length_c                    4.8731
_cell_angle_alpha                 90.0000
_cell_angle_beta                  90.0000
_cell_angle_gamma                 90.0000
loop_
_atom_site_label
_atom_site_type_symbol
_atom_site_fract_x
_atom_site_fract_y
_atom_site_fract_z
_atom_site_U_iso_or_equiv
_atom_site_adp_type
_atom_site_occupancy
C1     C     0.99757   0.19743   1.18728   0.00000  Uiso   1.00
C2     C     1.03684   0.17281   0.96488   0.00000  Uiso   1.00
C3     C     1.09212   0.20941   0.84017   0.00000  Uiso   1.00
C4     C     1.10949   0.26787   0.93616   0.00000  Uiso   1.00
C5     C     1.07135   0.29211   1.16560   0.00000  Uiso   1.00
C6     C     1.01337   0.25603   1.28628   0.00000  Uiso   1.00
N7     N     1.08538   0.35191   1.26754   0.00000  Uiso   1.00
C8     C     1.15585   0.36625   1.40099   0.00000  Uiso   1.00
C9     C     1.22480   0.33646   1.33419   0.00000  Uiso   1.00
C10    C     1.29362   0.35133   1.46560   0.00000  Uiso   1.00
C11    C     1.29499   0.39628   1.66827   0.00000  Uiso   1.00
C12    C     1.22731   0.42594   1.73678   0.00000  Uiso   1.00
C13    C     1.15750   0.41187   1.60775   0.00000  Uiso   1.00
C14    C     1.08828   0.44683   1.69603   0.00000  Uiso   1.00
O15    O     1.08586   0.49975   1.77676   0.00000  Uiso   1.00
O16    O     1.02217   0.41405   1.68402   0.00000  Uiso   1.00
C17    C     1.02137   0.10833   0.86545   0.00000  Uiso   1.00
C18    C     1.07279   0.06141   1.02160   0.00000  Uiso   1.00
C19    C     1.15680   0.07421   0.97122   0.00000  Uiso   1.00
C20    C     1.19731   0.11630   1.12796   0.00000  Uiso   1.00
C21    C     1.27399   0.13064   1.08020   0.00000  Uiso   1.00
C22    C     1.31322   0.09946   0.86918   0.00000  Uiso   1.00
C23    C     1.27277   0.05660   0.71339   0.00000  Uiso   1.00
C24    C     1.19601   0.04438   0.76139   0.00000  Uiso   1.00
Cl25   Cl    1.31824   0.18590   1.27472   0.00000  Uiso   1.00
Cl26   Cl    1.40816   0.11237   0.80084   0.00000  Uiso   1.00
H27    H     0.95313   0.16971   1.28842   0.00000  Uiso   1.00
H28    H     1.12350   0.19165   0.66136   0.00000  Uiso   1.00
H29    H     1.15336   0.29526   0.82982   0.00000  Uiso   1.00
H30    H     0.98156   0.27353   1.46579   0.00000  Uiso   1.00
H31    H     1.04149   0.36471   1.38800   0.00000  Uiso   1.00
H32    H     1.22665   0.30038   1.17671   0.00000  Uiso   1.00
H33    H     1.34651   0.32692   1.40801   0.00000  Uiso   1.00
H34    H     1.34879   0.40789   1.77405   0.00000  Uiso   1.00
H35    H     1.22943   0.46069   1.90024   0.00000  Uiso   1.00
H36    H     0.97972   0.43889   1.75014   0.00000  Uiso   1.00
H37    H     1.03244   0.10478   0.64367   0.00000  Uiso   1.00
H38    H     0.96022   0.09686   0.89314   0.00000  Uiso   1.00
H39    H     1.05939   0.01449   0.95304   0.00000  Uiso   1.00
H40    H     1.05955   0.06264   1.24244   0.00000  Uiso   1.00
H41    H     1.16596   0.14006   1.29233   0.00000  Uiso   1.00
H42    H     1.30169   0.03223   0.54579   0.00000  Uiso   1.00
H43    H     1.16560   0.01074   0.63283   0.00000  Uiso   1.00
loop_
_geom_bond_atom_site_label_1
_geom_bond_atom_site_label_2
_geom_bond_distance
_geom_bond_site_symmetry_2
_ccdc_geom_bond_type
C1     C2      1.389   .     A
C1     C6      1.392   .     A
C1     H27     1.098   .     S
C2     C3      1.390   .     A
C2     C17     1.510   .     S
C3     C4      1.390   .     A
C3     H28     1.099   .     S
C4     C5      1.403   .     A
C4     H29     1.099   .     S
C5     C6      1.408   .     A
C5     N7      1.415   .     S
C6     H30     1.103   .     S
N7     C8      1.423   .     S
N7     H31     1.003   .     S
C8     C9      1.403   .     A
C8     C13     1.415   .     A
C9     C10     1.397   .     A
C9     H32     1.099   .     S
C10    C11     1.391   .     A
C10    H33     1.100   .     S
C11    C12     1.385   .     A
C11    H34     1.099   .     S
C12    C13     1.402   .     A
C12    H35     1.099   .     S
C13    C14     1.489   .     S
C14    O15     1.219   .     D
C14    O16     1.356   .     S
O16    H36     0.971   .     S
C17    C18     1.557   .     S
C17    H37     1.101   .     S
C17    H38     1.102   .     S
C18    C19     1.509   .     S
C18    H39     1.100   .     S
C18    H40     1.101   .     S
C19    C20     1.386   .     A
C19    C24     1.391   .     A
C20    C21     1.391   .     A
C20    H41     1.099   .     S
C21    C22     1.409   .     A
C21    Cl25    1.715   .     S
C22    C23     1.394   .     A
C22    Cl26    1.710   .     S
C23    C24     1.383   .     A
C23    H42     1.097   .     S
C24    H43     1.100   .     S
data_XXIII_31\CC\-\1
_audit_creation_date              2015-08-28
_audit_creation_method            'Materials Studio'
_symmetry_space_group_name_H-M    'CC'
_symmetry_Int_Tables_number       9
_symmetry_cell_setting            monoclinic
loop_
_symmetry_equiv_pos_as_xyz
  x,y,z
  x,-y,z+1/2
  x+1/2,y+1/2,z
  x+1/2,-y+1/2,z+1/2
_cell_length_a                    18.0194
_cell_length_b                    17.7227
_cell_length_c                    9.5564
_cell_angle_alpha                 90.0000
_cell_angle_beta                  143.7085
_cell_angle_gamma                 90.0000
loop_
_atom_site_label
_atom_site_type_symbol
_atom_site_fract_x
_atom_site_fract_y
_atom_site_fract_z
_atom_site_U_iso_or_equiv
_atom_site_adp_type
_atom_site_occupancy
C1     C     0.16120   0.07785   1.10883   0.00000  Uiso   1.00
C2     C     0.08707   0.11994   0.90561   0.00000  Uiso   1.00
C3     C    -0.02271   0.15077   0.79214   0.00000  Uiso   1.00
C4     C    -0.05391   0.14390   0.88552   0.00000  Uiso   1.00
C5     C     0.02403   0.10476   1.09683   0.00000  Uiso   1.00
C6     C     0.13019   0.06945   1.20238   0.00000  Uiso   1.00
N7     N    -0.00136   0.09840   1.20446   0.00000  Uiso   1.00
C8     C    -0.07182   0.15507   1.16670   0.00000  Uiso   1.00
C9     C    -0.05582   0.23089   1.15165   0.00000  Uiso   1.00
C10    C    -0.12229   0.28876   1.11616   0.00000  Uiso   1.00
C11    C    -0.20358   0.27233   1.10220   0.00000  Uiso   1.00
C12    C    -0.21741   0.19806   1.12331   0.00000  Uiso   1.00
C13    C    -0.15374   0.13849   1.15446   0.00000  Uiso   1.00
C14    C    -0.17586   0.06134   1.17627   0.00000  Uiso   1.00
O15    O    -0.22171   0.04418   1.21890   0.00000  Uiso   1.00
O16    O    -0.14046   0.00555   1.14188   0.00000  Uiso   1.00
C17    C     0.12763   0.13507   0.81892   0.00000  Uiso   1.00
C18    C     0.21394   0.20555   0.94701   0.00000  Uiso   1.00
C19    C     0.14273   0.27614   0.87921   0.00000  Uiso   1.00
C20    C     0.12953   0.29891   0.99720   0.00000  Uiso   1.00
C21    C     0.06608   0.36432   0.93928   0.00000  Uiso   1.00
C22    C     0.01411   0.41027   0.75492   0.00000  Uiso   1.00
C23    C     0.02713   0.38750   0.63582   0.00000  Uiso   1.00
C24    C     0.08945   0.32169   0.69586   0.00000  Uiso   1.00
Cl25   Cl    0.05120   0.38773   1.08981   0.00000  Uiso   1.00
Cl26   Cl   -0.06414   0.49196   0.67447   0.00000  Uiso   1.00
H27    H     0.24784   0.05224   1.20003   0.00000  Uiso   1.00
H28    H    -0.08381   0.18343   0.62900   0.00000  Uiso   1.00
H29    H    -0.13979   0.17075   0.79420   0.00000  Uiso   1.00
H30    H     0.19290   0.03798   1.36817   0.00000  Uiso   1.00
H31    H    -0.02617   0.04603   1.19566   0.00000  Uiso   1.00
H32    H     0.01056   0.24560   1.16842   0.00000  Uiso   1.00
H33    H    -0.10932   0.34740   1.10144   0.00000  Uiso   1.00
H34    H    -0.25570   0.31765   1.07588   0.00000  Uiso   1.00
H35    H    -0.28184   0.18655   1.11235   0.00000  Uiso   1.00
H36    H    -0.15513  -0.04276   1.16299   0.00000  Uiso   1.00
H37    H     0.04645   0.14432   0.62679   0.00000  Uiso   1.00
H38    H     0.17796   0.08616   0.85229   0.00000  Uiso   1.00
H39    H     0.25397   0.21229   0.90227   0.00000  Uiso   1.00
H40    H     0.29463   0.19669   1.13986   0.00000  Uiso   1.00
H41    H     0.17112   0.26280   1.14164   0.00000  Uiso   1.00
H42    H    -0.01250   0.42180   0.49073   0.00000  Uiso   1.00
H43    H     0.09618   0.30441   0.59612   0.00000  Uiso   1.00
loop_
_geom_bond_atom_site_label_1
_geom_bond_atom_site_label_2
_geom_bond_distance
_geom_bond_site_symmetry_2
_ccdc_geom_bond_type
C1     C2      1.389   .     A
C1     C6      1.392   .     A
C1     H27     1.100   .     S
C2     C3      1.389   .     A
C2     C17     1.506   .     S
C3     C4      1.391   .     A
C3     H28     1.100   .     S
C4     C5      1.400   .     A
C4     H29     1.098   .     S
C5     C6      1.399   .     A
C5     N7      1.428   .     S
C6     H30     1.101   .     S
N7     C8      1.419   .     S
N7     H31     1.004   .     S
C8     C9      1.406   .     A
C8     C13     1.415   .     A
C9     C10     1.395   .     A
C9     H32     1.102   .     S
C10    C11     1.390   .     A
C10    H33     1.099   .     S
C11    C12     1.384   .     A
C11    H34     1.100   .     S
C12    C13     1.403   .     A
C12    H35     1.097   .     S
C13    C14     1.485   .     S
C14    O15     1.218   .     D
C14    O16     1.353   .     S
O16    H36     0.964   .     S
C17    C18     1.552   .     S
C17    H37     1.099   .     S
C17    H38     1.100   .     S
C18    C19     1.514   .     S
C18    H39     1.102   .     S
C18    H40     1.102   .     S
C19    C20     1.387   .     A
C19    C24     1.390   .     A
C20    C21     1.392   .     A
C20    H41     1.100   .     S
C21    C22     1.409   .     A
C21    Cl25    1.713   .     S
C22    C23     1.394   .     A
C22    Cl26    1.711   .     S
C23    C24     1.383   .     A
C23    H42     1.098   .     S
C24    H43     1.097   .     S
data_XXIII_32\CC\-\1
_audit_creation_date              2015-08-28
_audit_creation_method            'Materials Studio'
_symmetry_space_group_name_H-M    'CC'
_symmetry_Int_Tables_number       9
_symmetry_cell_setting            monoclinic
loop_
_symmetry_equiv_pos_as_xyz
  x,y,z
  x,-y,z+1/2
  x+1/2,y+1/2,z
  x+1/2,-y+1/2,z+1/2
_cell_length_a                    13.9470
_cell_length_b                    30.0317
_cell_length_c                    7.6963
_cell_angle_alpha                 90.0000
_cell_angle_beta                  145.1934
_cell_angle_gamma                 90.0000
loop_
_atom_site_label
_atom_site_type_symbol
_atom_site_fract_x
_atom_site_fract_y
_atom_site_fract_z
_atom_site_U_iso_or_equiv
_atom_site_adp_type
_atom_site_occupancy
C1     C     0.04599   0.69994  -0.11125   0.00000  Uiso   1.00
C2     C     0.19141   0.67605   0.14005   0.00000  Uiso   1.00
C3     C     0.19842   0.65259   0.30601   0.00000  Uiso   1.00
C4     C     0.06529   0.65261   0.22559   0.00000  Uiso   1.00
C5     C    -0.08111   0.67699  -0.02761   0.00000  Uiso   1.00
C6     C    -0.08741   0.70085  -0.19355   0.00000  Uiso   1.00
N7     N    -0.22098   0.68086  -0.12262   0.00000  Uiso   1.00
C8     C    -0.24472   0.65480  -0.00705   0.00000  Uiso   1.00
C9     C    -0.21823   0.60866   0.02270   0.00000  Uiso   1.00
C10    C    -0.25415   0.58102   0.10997   0.00000  Uiso   1.00
C11    C    -0.31368   0.59908   0.17593   0.00000  Uiso   1.00
C12    C    -0.33832   0.64463   0.15092   0.00000  Uiso   1.00
C13    C    -0.30799   0.67326   0.05517   0.00000  Uiso   1.00
C14    C    -0.34950   0.72111   0.01761   0.00000  Uiso   1.00
O15    O    -0.40793   0.73868   0.05989   0.00000  Uiso   1.00
O16    O    -0.32002   0.74707  -0.07902   0.00000  Uiso   1.00
C17    C     0.33575   0.67578   0.22799   0.00000  Uiso   1.00
C18    C     0.29145   0.64880  -0.00237   0.00000  Uiso   1.00
C19    C     0.29338   0.59979   0.04299   0.00000  Uiso   1.00
C20    C     0.14877   0.57815  -0.11883   0.00000  Uiso   1.00
C21    C     0.14358   0.53273  -0.09190   0.00000  Uiso   1.00
C22    C     0.29068   0.50732   0.10404   0.00000  Uiso   1.00
C23    C     0.43797   0.52934   0.27484   0.00000  Uiso   1.00
C24    C     0.44004   0.57478   0.24728   0.00000  Uiso   1.00
Cl25   Cl   -0.04109   0.50884  -0.29975   0.00000  Uiso   1.00
Cl26   Cl    0.29266   0.45081   0.13615   0.00000  Uiso   1.00
H27    H     0.03551   0.71830  -0.24995   0.00000  Uiso   1.00
H28    H     0.31211   0.63310   0.50400   0.00000  Uiso   1.00
H29    H     0.07584   0.63311   0.36210   0.00000  Uiso   1.00
H30    H    -0.20169   0.71976  -0.39644   0.00000  Uiso   1.00
H31    H    -0.26327   0.71214  -0.17522   0.00000  Uiso   1.00
H32    H    -0.17359   0.59355  -0.03306   0.00000  Uiso   1.00
H33    H    -0.23571   0.54490   0.12597   0.00000  Uiso   1.00
H34    H    -0.34386   0.57721   0.24121   0.00000  Uiso   1.00
H35    H    -0.38684   0.65771   0.20245   0.00000  Uiso   1.00
H36    H    -0.35401   0.77734  -0.10508   0.00000  Uiso   1.00
H37    H     0.44766   0.66120   0.45485   0.00000  Uiso   1.00
H38    H     0.37022   0.71009   0.24394   0.00000  Uiso   1.00
H39    H     0.38331   0.65584   0.03092   0.00000  Uiso   1.00
H40    H     0.16861   0.65926  -0.23676   0.00000  Uiso   1.00
H41    H     0.03522   0.59857  -0.27205   0.00000  Uiso   1.00
H42    H     0.55558   0.51061   0.43397   0.00000  Uiso   1.00
H43    H     0.55695   0.59156   0.38268   0.00000  Uiso   1.00
loop_
_geom_bond_atom_site_label_1
_geom_bond_atom_site_label_2
_geom_bond_distance
_geom_bond_site_symmetry_2
_ccdc_geom_bond_type
C1     C2      1.388   .     A
C1     C6      1.389   .     A
C1     H27     1.099   .     S
C2     C3      1.390   .     A
C2     C17     1.508   .     S
C3     C4      1.394   .     A
C3     H28     1.100   .     S
C4     C5      1.403   .     A
C4     H29     1.102   .     S
C5     C6      1.403   .     A
C5     N7      1.418   .     S
C6     H30     1.102   .     S
N7     C8      1.413   .     S
N7     H31     1.001   .     S
C8     C9      1.404   .     A
C8     C13     1.417   .     A
C9     C10     1.394   .     A
C9     H32     1.103   .     S
C10    C11     1.390   .     A
C10    H33     1.098   .     S
C11    C12     1.385   .     A
C11    H34     1.099   .     S
C12    C13     1.405   .     A
C12    H35     1.100   .     S
C13    C14     1.486   .     S
C14    O15     1.218   .     D
C14    O16     1.354   .     S
O16    H36     0.967   .     S
C17    C18     1.543   .     S
C17    H37     1.096   .     S
C17    H38     1.100   .     S
C18    C19     1.508   .     S
C18    H39     1.101   .     S
C18    H40     1.101   .     S
C19    C20     1.384   .     A
C19    C24     1.392   .     A
C20    C21     1.390   .     A
C20    H41     1.099   .     S
C21    C22     1.409   .     A
C21    Cl25    1.715   .     S
C22    C23     1.397   .     A
C22    Cl26    1.712   .     S
C23    C24     1.385   .     A
C23    H42     1.099   .     S
C24    H43     1.099   .     S
data_XXIII_33\PC\-\1
_audit_creation_date              2015-08-28
_audit_creation_method            'Materials Studio'
_symmetry_space_group_name_H-M    'PC'
_symmetry_Int_Tables_number       7
_symmetry_cell_setting            monoclinic
loop_
_symmetry_equiv_pos_as_xyz
  x,y,z
  x,-y,z+1/2
_cell_length_a                    5.9794
_cell_length_b                    14.5770
_cell_length_c                    11.3723
_cell_angle_alpha                 90.0000
_cell_angle_beta                  118.5288
_cell_angle_gamma                 90.0000
loop_
_atom_site_label
_atom_site_type_symbol
_atom_site_fract_x
_atom_site_fract_y
_atom_site_fract_z
_atom_site_U_iso_or_equiv
_atom_site_adp_type
_atom_site_occupancy
C1     C     0.17828   0.33740   0.29095   0.00000  Uiso   1.00
C2     C     0.28313   0.33907   0.20501   0.00000  Uiso   1.00
C3     C     0.22450   0.26604   0.11657   0.00000  Uiso   1.00
C4     C     0.06052   0.19614   0.10992   0.00000  Uiso   1.00
C5     C    -0.04899   0.19549   0.19473   0.00000  Uiso   1.00
C6     C     0.01723   0.26724   0.28751   0.00000  Uiso   1.00
N7     N    -0.21291   0.12469   0.19524   0.00000  Uiso   1.00
C8     C    -0.28884   0.05464   0.09759   0.00000  Uiso   1.00
C9     C    -0.42851   0.08011  -0.03760   0.00000  Uiso   1.00
C10    C    -0.51081   0.01476  -0.13944   0.00000  Uiso   1.00
C11    C    -0.46005  -0.07762  -0.10734   0.00000  Uiso   1.00
C12    C    -0.32401  -0.10341   0.02564   0.00000  Uiso   1.00
C13    C    -0.23537  -0.03922   0.13025   0.00000  Uiso   1.00
C14    C    -0.08537  -0.07504   0.26831   0.00000  Uiso   1.00
O15    O    -0.03354  -0.15480   0.30240   0.00000  Uiso   1.00
O16    O     0.00465  -0.00978   0.36493   0.00000  Uiso   1.00
C17    C     0.45591   0.41687   0.21077   0.00000  Uiso   1.00
C18    C     0.34085   0.47430   0.07941   0.00000  Uiso   1.00
C19    C     0.33986   0.42277  -0.03665   0.00000  Uiso   1.00
C20    C     0.11823   0.41283  -0.15726   0.00000  Uiso   1.00
C21    C     0.10785   0.36379  -0.26480   0.00000  Uiso   1.00
C22    C     0.33043   0.32045  -0.25040   0.00000  Uiso   1.00
C23    C     0.55573   0.33346  -0.13116   0.00000  Uiso   1.00
C24    C     0.56133   0.38440  -0.02714   0.00000  Uiso   1.00
Cl25   Cl   -0.17179   0.35867  -0.41239   0.00000  Uiso   1.00
Cl26   Cl    0.33084   0.25242  -0.37317   0.00000  Uiso   1.00
H27    H     0.22466   0.39297   0.36424   0.00000  Uiso   1.00
H28    H     0.31003   0.26254   0.05000   0.00000  Uiso   1.00
H29    H     0.02158   0.14030   0.03805   0.00000  Uiso   1.00
H30    H    -0.06396   0.26920   0.35649   0.00000  Uiso   1.00
H31    H    -0.14888   0.10008   0.28823   0.00000  Uiso   1.00
H32    H    -0.47350   0.15310  -0.06390   0.00000  Uiso   1.00
H33    H    -0.61804   0.03635  -0.24470   0.00000  Uiso   1.00
H34    H    -0.52655  -0.13008  -0.18617   0.00000  Uiso   1.00
H35    H    -0.28714  -0.17707   0.04683   0.00000  Uiso   1.00
H36    H     0.11742  -0.03829   0.44910   0.00000  Uiso   1.00
H37    H     0.64514   0.39063   0.23373   0.00000  Uiso   1.00
H38    H     0.49009   0.46245   0.29484   0.00000  Uiso   1.00
H39    H     0.45075   0.53822   0.09661   0.00000  Uiso   1.00
H40    H     0.14684   0.49557   0.05499   0.00000  Uiso   1.00
H41    H    -0.05546   0.44517  -0.16637   0.00000  Uiso   1.00
H42    H     0.73380   0.30214  -0.11769   0.00000  Uiso   1.00
H43    H     0.74212   0.39317   0.06552   0.00000  Uiso   1.00
loop_
_geom_bond_atom_site_label_1
_geom_bond_atom_site_label_2
_geom_bond_distance
_geom_bond_site_symmetry_2
_ccdc_geom_bond_type
C1     C2      1.391   .     A
C1     C6      1.392   .     A
C1     H27     1.099   .     S
C2     C3      1.390   .     A
C2     C17     1.514   .     S
C3     C4      1.391   .     A
C3     H28     1.099   .     S
C4     C5      1.401   .     A
C4     H29     1.097   .     S
C5     C6      1.402   .     A
C5     N7      1.425   .     S
C6     H30     1.103   .     S
N7     C8      1.414   .     S
N7     H31     1.003   .     S
C8     C9      1.404   .     A
C8     C13     1.414   .     A
C9     C10     1.395   .     A
C9     H32     1.103   .     S
C10    C11     1.390   .     A
C10    H33     1.100   .     S
C11    C12     1.384   .     A
C11    H34     1.098   .     S
C12    C13     1.403   .     A
C12    H35     1.100   .     S
C13    C14     1.482   .     S
C14    O15     1.218   .     D
C14    O16     1.355   .     S
O16    H36     0.963   .     S
C17    C18     1.557   .     S
C17    H37     1.101   .     S
C17    H38     1.100   .     S
C18    C19     1.516   .     S
C18    H39     1.103   .     S
C18    H40     1.101   .     S
C19    C20     1.386   .     A
C19    C24     1.393   .     A
C20    C21     1.392   .     A
C20    H41     1.099   .     S
C21    C22     1.410   .     A
C21    Cl25    1.714   .     S
C22    C23     1.394   .     A
C22    Cl26    1.714   .     S
C23    C24     1.384   .     A
C23    H42     1.100   .     S
C24    H43     1.099   .     S
data_XXIII_34\CC\-\1
_audit_creation_date              2015-08-28
_audit_creation_method            'Materials Studio'
_symmetry_space_group_name_H-M    'CC'
_symmetry_Int_Tables_number       9
_symmetry_cell_setting            monoclinic
loop_
_symmetry_equiv_pos_as_xyz
  x,y,z
  x,-y,z+1/2
  x+1/2,y+1/2,z
  x+1/2,-y+1/2,z+1/2
_cell_length_a                    13.0702
_cell_length_b                    31.2944
_cell_length_c                    8.3048
_cell_angle_alpha                 90.0000
_cell_angle_beta                  33.0824
_cell_angle_gamma                 90.0000
loop_
_atom_site_label
_atom_site_type_symbol
_atom_site_fract_x
_atom_site_fract_y
_atom_site_fract_z
_atom_site_U_iso_or_equiv
_atom_site_adp_type
_atom_site_occupancy
C1     C     0.18067   0.44015   0.02328   0.00000  Uiso   1.00
C2     C     0.11263   0.40093   0.16482   0.00000  Uiso   1.00
C3     C    -0.02254   0.38128   0.24813   0.00000  Uiso   1.00
C4     C    -0.08126   0.39873   0.17967   0.00000  Uiso   1.00
C5     C    -0.00572   0.43750   0.02448   0.00000  Uiso   1.00
C6     C     0.12189   0.45865  -0.04257   0.00000  Uiso   1.00
N7     N    -0.05028   0.45727  -0.06572   0.00000  Uiso   1.00
C8     C    -0.19310   0.44129   0.02119   0.00000  Uiso   1.00
C9     C    -0.17765   0.39943  -0.05794   0.00000  Uiso   1.00
C10    C    -0.31154   0.38236   0.01436   0.00000  Uiso   1.00
C11    C    -0.46497   0.40690   0.17069   0.00000  Uiso   1.00
C12    C    -0.48065   0.44838   0.24798   0.00000  Uiso   1.00
C13    C    -0.34592   0.46673   0.17235   0.00000  Uiso   1.00
C14    C    -0.37452   0.51175   0.26002   0.00000  Uiso   1.00
O15    O    -0.51139   0.53400   0.41531   0.00000  Uiso   1.00
O16    O    -0.22956   0.52917   0.15119   0.00000  Uiso   1.00
C17    C     0.18616   0.38061   0.22018   0.00000  Uiso   1.00
C18    C     0.38148   0.36030  -0.06768   0.00000  Uiso   1.00
C19    C     0.36518   0.32204  -0.15623   0.00000  Uiso   1.00
C20    C     0.36109   0.32666  -0.31668   0.00000  Uiso   1.00
C21    C     0.34740   0.29222  -0.40383   0.00000  Uiso   1.00
C22    C     0.33943   0.25056  -0.32910   0.00000  Uiso   1.00
C23    C     0.34132   0.24586  -0.16447   0.00000  Uiso   1.00
C24    C     0.35365   0.28080  -0.07918   0.00000  Uiso   1.00
Cl25   Cl    0.34036   0.30102  -0.59822   0.00000  Uiso   1.00
Cl26   Cl    0.32926   0.20631  -0.43676   0.00000  Uiso   1.00
H27    H     0.28590   0.45677  -0.04228   0.00000  Uiso   1.00
H28    H    -0.08110   0.35065   0.36577   0.00000  Uiso   1.00
H29    H    -0.18856   0.38168   0.25093   0.00000  Uiso   1.00
H30    H     0.17965   0.48992  -0.15453   0.00000  Uiso   1.00
H31    H    -0.05214   0.48917  -0.05259   0.00000  Uiso   1.00
H32    H    -0.05633   0.37982  -0.18161   0.00000  Uiso   1.00
H33    H    -0.29630   0.34940  -0.04975   0.00000  Uiso   1.00
H34    H    -0.57331   0.39383   0.23322   0.00000  Uiso   1.00
H35    H    -0.60237   0.46697   0.36696   0.00000  Uiso   1.00
H36    H    -0.26103   0.55811   0.22241   0.00000  Uiso   1.00
H37    H     0.08952   0.35596   0.39281   0.00000  Uiso   1.00
H38    H     0.19644   0.40498   0.30215   0.00000  Uiso   1.00
H39    H     0.44492   0.35065  -0.03612   0.00000  Uiso   1.00
H40    H     0.47714   0.38441  -0.24515   0.00000  Uiso   1.00
H41    H     0.36815   0.35938  -0.37376   0.00000  Uiso   1.00
H42    H     0.33296   0.21389  -0.09952   0.00000  Uiso   1.00
H43    H     0.35531   0.27607   0.04977   0.00000  Uiso   1.00
loop_
_geom_bond_atom_site_label_1
_geom_bond_atom_site_label_2
_geom_bond_distance
_geom_bond_site_symmetry_2
_ccdc_geom_bond_type
C1     C2      1.388   .     A
C1     C6      1.389   .     A
C1     H27     1.097   .     S
C2     C3      1.389   .     A
C2     C17     1.510   .     S
C3     C4      1.393   .     A
C3     H28     1.098   .     S
C4     C5      1.406   .     A
C4     H29     1.100   .     S
C5     C6      1.405   .     A
C5     N7      1.419   .     S
C6     H30     1.103   .     S
N7     C8      1.413   .     S
N7     H31     1.002   .     S
C8     C9      1.402   .     A
C8     C13     1.413   .     A
C9     C10     1.396   .     A
C9     H32     1.103   .     S
C10    C11     1.391   .     A
C10    H33     1.100   .     S
C11    C12     1.385   .     A
C11    H34     1.100   .     S
C12    C13     1.404   .     A
C12    H35     1.101   .     S
C13    C14     1.483   .     S
C14    O15     1.217   .     D
C14    O16     1.354   .     S
O16    H36     0.965   .     S
C17    C18     1.552   .     S
C17    H37     1.100   .     S
C17    H38     1.103   .     S
C18    C19     1.511   .     S
C18    H39     1.101   .     S
C18    H40     1.103   .     S
C19    C20     1.385   .     A
C19    C24     1.391   .     A
C20    C21     1.391   .     A
C20    H41     1.099   .     S
C21    C22     1.410   .     A
C21    Cl25    1.714   .     S
C22    C23     1.396   .     A
C22    Cl26    1.713   .     S
C23    C24     1.384   .     A
C23    H42     1.098   .     S
C24    H43     1.099   .     S
data_XXIII_35\CC\-\1
_audit_creation_date              2015-08-28
_audit_creation_method            'Materials Studio'
_symmetry_space_group_name_H-M    'CC'
_symmetry_Int_Tables_number       9
_symmetry_cell_setting            monoclinic
loop_
_symmetry_equiv_pos_as_xyz
  x,y,z
  x,-y,z+1/2
  x+1/2,y+1/2,z
  x+1/2,-y+1/2,z+1/2
_cell_length_a                    11.6293
_cell_length_b                    24.0019
_cell_length_c                    6.6438
_cell_angle_alpha                 90.0000
_cell_angle_beta                  91.2155
_cell_angle_gamma                 90.0000
loop_
_atom_site_label
_atom_site_type_symbol
_atom_site_fract_x
_atom_site_fract_y
_atom_site_fract_z
_atom_site_U_iso_or_equiv
_atom_site_adp_type
_atom_site_occupancy
C1     C     0.94823   0.42732   0.41774   0.00000  Uiso   1.00
C2     C     0.85956   0.43264   0.27574   0.00000  Uiso   1.00
C3     C     0.88929   0.44126   0.07668   0.00000  Uiso   1.00
C4     C     1.00366   0.44276   0.01897   0.00000  Uiso   1.00
C5     C     1.09336   0.43575   0.16207   0.00000  Uiso   1.00
C6     C     1.06303   0.42982   0.36463   0.00000  Uiso   1.00
N7     N     1.21080   0.43707   0.11324   0.00000  Uiso   1.00
C8     C     1.25662   0.40903  -0.05652   0.00000  Uiso   1.00
C9     C     1.19088   0.37292  -0.17769   0.00000  Uiso   1.00
C10    C     1.23793   0.34696  -0.34535   0.00000  Uiso   1.00
C11    C     1.35096   0.35770  -0.39833   0.00000  Uiso   1.00
C12    C     1.41756   0.39249  -0.27703   0.00000  Uiso   1.00
C13    C     1.37303   0.41688  -0.10375   0.00000  Uiso   1.00
C14    C     1.45091   0.45141   0.02554   0.00000  Uiso   1.00
O15    O     1.52192   0.48526  -0.02781   0.00000  Uiso   1.00
O16    O     1.43802   0.44086   0.22451   0.00000  Uiso   1.00
C17    C     0.73609   0.42872   0.33902   0.00000  Uiso   1.00
C18    C     0.70271   0.36696   0.37389   0.00000  Uiso   1.00
C19    C     0.69262   0.33511   0.17799   0.00000  Uiso   1.00
C20    C     0.78838   0.31787   0.07423   0.00000  Uiso   1.00
C21    C     0.78080   0.28960  -0.10825   0.00000  Uiso   1.00
C22    C     0.67126   0.27555  -0.18817   0.00000  Uiso   1.00
C23    C     0.57475   0.29183  -0.08182   0.00000  Uiso   1.00
C24    C     0.58514   0.32153   0.09611   0.00000  Uiso   1.00
Cl25   Cl    0.90436   0.27350  -0.23144   0.00000  Uiso   1.00
Cl26   Cl    0.65382   0.23895  -0.40791   0.00000  Uiso   1.00
H27    H     0.92643   0.42165   0.57662   0.00000  Uiso   1.00
H28    H     0.82052   0.44663  -0.03793   0.00000  Uiso   1.00
H29    H     1.02425   0.45085  -0.13946   0.00000  Uiso   1.00
H30    H     1.13057   0.42758   0.48271   0.00000  Uiso   1.00
H31    H     1.26339   0.43621   0.23441   0.00000  Uiso   1.00
H32    H     1.10144   0.36286  -0.14046   0.00000  Uiso   1.00
H33    H     1.18394   0.31880  -0.43743   0.00000  Uiso   1.00
H34    H     1.38716   0.33796  -0.53210   0.00000  Uiso   1.00
H35    H     1.50759   0.39966  -0.31731   0.00000  Uiso   1.00
H36    H     1.48971   0.46440   0.30345   0.00000  Uiso   1.00
H37    H     0.67805   0.44773   0.22587   0.00000  Uiso   1.00
H38    H     0.72484   0.45272   0.47881   0.00000  Uiso   1.00
H39    H     0.62046   0.36491   0.45214   0.00000  Uiso   1.00
H40    H     0.76655   0.34720   0.47610   0.00000  Uiso   1.00
H41    H     0.87350   0.32765   0.14038   0.00000  Uiso   1.00
H42    H     0.48791   0.28128  -0.13865   0.00000  Uiso   1.00
H43    H     0.50734   0.33401   0.17566   0.00000  Uiso   1.00
loop_
_geom_bond_atom_site_label_1
_geom_bond_atom_site_label_2
_geom_bond_distance
_geom_bond_site_symmetry_2
_ccdc_geom_bond_type
C1     C2      1.389   .     A
C1     C6      1.389   .     A
C1     H27     1.099   .     S
C2     C3      1.390   .     A
C2     C17     1.508   .     S
C3     C4      1.392   .     A
C3     H28     1.100   .     S
C4     C5      1.407   .     A
C4     H29     1.102   .     S
C5     C6      1.406   .     A
C5     N7      1.411   .     S
C6     H30     1.100   .     S
N7     C8      1.426   .     S
N7     H31     1.001   .     S
C8     C9      1.399   .     A
C8     C13     1.409   .     A
C9     C10     1.398   .     A
C9     H32     1.101   .     S
C10    C11     1.392   .     A
C10    H33     1.099   .     S
C11    C12     1.386   .     A
C11    H34     1.099   .     S
C12    C13     1.401   .     A
C12    H35     1.100   .     S
C13    C14     1.487   .     S
C14    O15     1.217   .     D
C14    O16     1.357   .     S
O16    H36     0.971   .     S
C17    C18     1.551   .     S
C17    H37     1.099   .     S
C17    H38     1.103   .     S
C18    C19     1.512   .     S
C18    H39     1.099   .     S
C18    H40     1.103   .     S
C19    C20     1.385   .     A
C19    C24     1.391   .     A
C20    C21     1.391   .     A
C20    H41     1.100   .     S
C21    C22     1.411   .     A
C21    Cl25    1.713   .     S
C22    C23     1.395   .     A
C22    Cl26    1.712   .     S
C23    C24     1.384   .     A
C23    H42     1.100   .     S
C24    H43     1.099   .     S
data_XXIII_36\P21212\-\1
_audit_creation_date              2015-08-28
_audit_creation_method            'Materials Studio'
_symmetry_space_group_name_H-M    'P21212'
_symmetry_Int_Tables_number       18
_symmetry_cell_setting            orthorhombic
loop_
_symmetry_equiv_pos_as_xyz
  x,y,z
  -x,-y,z
  -x+1/2,y+1/2,-z
  x+1/2,-y+1/2,-z
_cell_length_a                    5.5463
_cell_length_b                    27.1012
_cell_length_c                    12.1075
_cell_angle_alpha                 90.0000
_cell_angle_beta                  90.0000
_cell_angle_gamma                 90.0000
loop_
_atom_site_label
_atom_site_type_symbol
_atom_site_fract_x
_atom_site_fract_y
_atom_site_fract_z
_atom_site_U_iso_or_equiv
_atom_site_adp_type
_atom_site_occupancy
C1     C     0.11440   0.43690   0.14534   0.00000  Uiso   1.00
C2     C     0.29816   0.42867   0.06958   0.00000  Uiso   1.00
C3     C     0.49666   0.40184   0.10545   0.00000  Uiso   1.00
C4     C     0.51431   0.38399   0.21301   0.00000  Uiso   1.00
C5     C     0.32880   0.39246   0.28966   0.00000  Uiso   1.00
C6     C     0.12732   0.41947   0.25322   0.00000  Uiso   1.00
N7     N     0.33205   0.37591   0.40072   0.00000  Uiso   1.00
C8     C     0.54738   0.35845   0.44976   0.00000  Uiso   1.00
C9     C     0.63861   0.31258   0.41665   0.00000  Uiso   1.00
C10    C     0.84662   0.29316   0.46504   0.00000  Uiso   1.00
C11    C     0.96737   0.31940   0.54685   0.00000  Uiso   1.00
C12    C     0.87905   0.36490   0.57956   0.00000  Uiso   1.00
C13    C     0.66795   0.38473   0.53379   0.00000  Uiso   1.00
C14    C     0.58543   0.43332   0.57535   0.00000  Uiso   1.00
O15    O     0.70972   0.46580   0.61562   0.00000  Uiso   1.00
O16    O     0.34332   0.44005   0.56859   0.00000  Uiso   1.00
C17    C     0.28403   0.44932  -0.04618   0.00000  Uiso   1.00
C18    C     0.11898   0.41746  -0.12140   0.00000  Uiso   1.00
C19    C     0.22309   0.36651  -0.14040   0.00000  Uiso   1.00
C20    C     0.10273   0.32433  -0.10654   0.00000  Uiso   1.00
C21    C     0.19036   0.27700  -0.12637   0.00000  Uiso   1.00
C22    C     0.41038   0.27125  -0.18282   0.00000  Uiso   1.00
C23    C     0.53262   0.31362  -0.21613   0.00000  Uiso   1.00
C24    C     0.44149   0.36025  -0.19544   0.00000  Uiso   1.00
Cl25   Cl    0.03523   0.22648  -0.08069   0.00000  Uiso   1.00
Cl26   Cl    0.53079   0.21420  -0.20871   0.00000  Uiso   1.00
H27    H    -0.04643   0.45753   0.11917   0.00000  Uiso   1.00
H28    H     0.64359   0.39413   0.04707   0.00000  Uiso   1.00
H29    H     0.67608   0.36302   0.23679   0.00000  Uiso   1.00
H30    H    -0.02406   0.42648   0.31012   0.00000  Uiso   1.00
H31    H     0.23713   0.39861   0.44918   0.00000  Uiso   1.00
H32    H     0.54362   0.29159   0.35181   0.00000  Uiso   1.00
H33    H     0.91723   0.25728   0.43771   0.00000  Uiso   1.00
H34    H     1.13259   0.30449   0.58421   0.00000  Uiso   1.00
H35    H     0.97844   0.38465   0.64452   0.00000  Uiso   1.00
H36    H     0.30066   0.47248   0.59641   0.00000  Uiso   1.00
H37    H     0.46499   0.45222  -0.08293   0.00000  Uiso   1.00
H38    H     0.21427   0.48740  -0.04277   0.00000  Uiso   1.00
H39    H     0.09441   0.43616  -0.20163   0.00000  Uiso   1.00
H40    H    -0.06194   0.41516  -0.08447   0.00000  Uiso   1.00
H41    H    -0.06707   0.32903  -0.06086   0.00000  Uiso   1.00
H42    H     0.70610   0.31003  -0.25901   0.00000  Uiso   1.00
H43    H     0.54380   0.39299  -0.22107   0.00000  Uiso   1.00
loop_
_geom_bond_atom_site_label_1
_geom_bond_atom_site_label_2
_geom_bond_distance
_geom_bond_site_symmetry_2
_ccdc_geom_bond_type
C1     C2      1.389   .     A
C1     C6      1.391   .     A
C1     H27     1.099   .     S
C2     C3      1.389   .     A
C2     C17     1.511   .     S
C3     C4      1.393   .     A
C3     H28     1.099   .     S
C4     C5      1.404   .     A
C4     H29     1.100   .     S
C5     C6      1.407   .     A
C5     N7      1.418   .     S
C6     H30     1.103   .     S
N7     C8      1.415   .     S
N7     H31     1.000   .     S
C8     C9      1.401   .     A
C8     C13     1.410   .     A
C9     C10     1.397   .     A
C9     H32     1.103   .     S
C10    C11     1.391   .     A
C10    H33     1.099   .     S
C11    C12     1.385   .     A
C11    H34     1.099   .     S
C12    C13     1.403   .     A
C12    H35     1.100   .     S
C13    C14     1.482   .     S
C14    O15     1.220   .     D
C14    O16     1.358   .     S
O16    H36     0.971   .     S
C17    C18     1.553   .     S
C17    H37     1.101   .     S
C17    H38     1.103   .     S
C18    C19     1.514   .     S
C18    H39     1.104   .     S
C18    H40     1.100   .     S
C19    C20     1.386   .     A
C19    C24     1.393   .     A
C20    C21     1.392   .     A
C20    H41     1.100   .     S
C21    C22     1.407   .     A
C21    Cl25    1.709   .     S
C22    C23     1.393   .     A
C22    Cl26    1.713   .     S
C23    C24     1.384   .     A
C23    H42     1.098   .     S
C24    H43     1.098   .     S
data_XXIII_37\CCC2\-\1
_audit_creation_date              2015-08-28
_audit_creation_method            'Materials Studio'
_symmetry_space_group_name_H-M    'CCC2'
_symmetry_Int_Tables_number       37
_symmetry_cell_setting            orthorhombic
loop_
_symmetry_equiv_pos_as_xyz
  x,y,z
  -x,-y,z
  x,-y,z+1/2
  -x,y,z+1/2
  x+1/2,y+1/2,z
  -x+1/2,-y+1/2,z
  x+1/2,-y+1/2,z+1/2
  -x+1/2,y+1/2,z+1/2
_cell_length_a                    31.4244
_cell_length_b                    15.4428
_cell_length_c                    7.6671
_cell_angle_alpha                 90.0000
_cell_angle_beta                  90.0000
_cell_angle_gamma                 90.0000
loop_
_atom_site_label
_atom_site_type_symbol
_atom_site_fract_x
_atom_site_fract_y
_atom_site_fract_z
_atom_site_U_iso_or_equiv
_atom_site_adp_type
_atom_site_occupancy
C1     C     0.45570   0.13874   0.11909   0.00000  Uiso   1.00
C2     C     0.43300   0.17479   0.25680   0.00000  Uiso   1.00
C3     C     0.41315   0.25382   0.22855   0.00000  Uiso   1.00
C4     C     0.41444   0.29455   0.06705   0.00000  Uiso   1.00
C5     C     0.43568   0.25628  -0.07428   0.00000  Uiso   1.00
C6     C     0.45742   0.17858  -0.04358   0.00000  Uiso   1.00
N7     N     0.43568   0.29284  -0.24429   0.00000  Uiso   1.00
C8     C     0.40119   0.34401  -0.30231   0.00000  Uiso   1.00
C9     C     0.35991   0.32226  -0.24678   0.00000  Uiso   1.00
C10    C     0.32473   0.37164  -0.29526   0.00000  Uiso   1.00
C11    C     0.32985   0.44249  -0.40522   0.00000  Uiso   1.00
C12    C     0.37012   0.46231  -0.46666   0.00000  Uiso   1.00
C13    C     0.40626   0.41466  -0.41768   0.00000  Uiso   1.00
C14    C     0.44779   0.44351  -0.48828   0.00000  Uiso   1.00
O15    O     0.45544   0.51230  -0.55986   0.00000  Uiso   1.00
O16    O     0.47995   0.38554  -0.46977   0.00000  Uiso   1.00
C17    C     0.42838   0.12863   0.42863   0.00000  Uiso   1.00
C18    C     0.39658   0.05252   0.40992   0.00000  Uiso   1.00
C19    C     0.35203   0.08318   0.36673   0.00000  Uiso   1.00
C20    C     0.33938   0.10164   0.19756   0.00000  Uiso   1.00
C21    C     0.29793   0.12454   0.15361   0.00000  Uiso   1.00
C22    C     0.26707   0.13003   0.28653   0.00000  Uiso   1.00
C23    C     0.28014   0.11459   0.45774   0.00000  Uiso   1.00
C24    C     0.32159   0.09157   0.49727   0.00000  Uiso   1.00
Cl25   Cl    0.28546   0.14444  -0.06026   0.00000  Uiso   1.00
Cl26   Cl    0.21490   0.15459   0.24245   0.00000  Uiso   1.00
H27    H     0.47171   0.07621   0.13870   0.00000  Uiso   1.00
H28    H     0.39481   0.28345   0.33518   0.00000  Uiso   1.00
H29    H     0.39796   0.35694   0.05105   0.00000  Uiso   1.00
H30    H     0.47443   0.14711  -0.15194   0.00000  Uiso   1.00
H31    H     0.46407   0.30647  -0.29642   0.00000  Uiso   1.00
H32    H     0.35483   0.26535  -0.16247   0.00000  Uiso   1.00
H33    H     0.29316   0.35373  -0.24558   0.00000  Uiso   1.00
H34    H     0.30237   0.48184  -0.44511   0.00000  Uiso   1.00
H35    H     0.37286   0.51742  -0.55678   0.00000  Uiso   1.00
H36    H     0.50596   0.41032  -0.51690   0.00000  Uiso   1.00
H37    H     0.41673   0.17274   0.53049   0.00000  Uiso   1.00
H38    H     0.45938   0.10436   0.47414   0.00000  Uiso   1.00
H39    H     0.39611   0.01643   0.53327   0.00000  Uiso   1.00
H40    H     0.40805   0.00616   0.31137   0.00000  Uiso   1.00
H41    H     0.36356   0.09861   0.09439   0.00000  Uiso   1.00
H42    H     0.25738   0.12020   0.56550   0.00000  Uiso   1.00
H43    H     0.33076   0.07959   0.63354   0.00000  Uiso   1.00
loop_
_geom_bond_atom_site_label_1
_geom_bond_atom_site_label_2
_geom_bond_distance
_geom_bond_site_symmetry_2
_ccdc_geom_bond_type
C1     C2      1.391   .     A
C1     C6      1.392   .     A
C1     H27     1.099   .     S
C2     C3      1.388   .     A
C2     C17     1.505   .     S
C3     C4      1.389   .     A
C3     H28     1.100   .     S
C4     C5      1.403   .     A
C4     H29     1.101   .     S
C5     C6      1.401   .     A
C5     N7      1.421   .     S
C6     H30     1.101   .     S
N7     C8      1.413   .     S
N7     H31     1.000   .     S
C8     C9      1.406   .     A
C8     C13     1.414   .     A
C9     C10     1.394   .     A
C9     H32     1.103   .     S
C10    C11     1.391   .     A
C10    H33     1.098   .     S
C11    C12     1.385   .     A
C11    H34     1.099   .     S
C12    C13     1.404   .     A
C12    H35     1.100   .     S
C13    C14     1.482   .     S
C14    O15     1.220   .     D
C14    O16     1.357   .     S
O16    H36     0.972   .     S
C17    C18     1.549   .     S
C17    H37     1.099   .     S
C17    H38     1.101   .     S
C18    C19     1.514   .     S
C18    H39     1.098   .     S
C18    H40     1.102   .     S
C19    C20     1.386   .     A
C19    C24     1.391   .     A
C20    C21     1.391   .     A
C20    H41     1.098   .     S
C21    C22     1.409   .     A
C21    Cl25    1.714   .     S
C22    C23     1.396   .     A
C22    Cl26    1.716   .     S
C23    C24     1.384   .     A
C23    H42     1.096   .     S
C24    H43     1.100   .     S
data_XXIII_38\C2\-\1
_audit_creation_date              2015-08-28
_audit_creation_method            'Materials Studio'
_symmetry_space_group_name_H-M    'C2'
_symmetry_Int_Tables_number       5
_symmetry_cell_setting            monoclinic
loop_
_symmetry_equiv_pos_as_xyz
  x,y,z
  -x,y,-z
  x+1/2,y+1/2,z
  -x+1/2,y+1/2,-z
_cell_length_a                    15.8653
_cell_length_b                    7.2775
_cell_length_c                    22.2530
_cell_angle_alpha                 90.0000
_cell_angle_beta                  45.3407
_cell_angle_gamma                 90.0000
loop_
_atom_site_label
_atom_site_type_symbol
_atom_site_fract_x
_atom_site_fract_y
_atom_site_fract_z
_atom_site_U_iso_or_equiv
_atom_site_adp_type
_atom_site_occupancy
C1     C     0.61864   0.07561   0.39607   0.00000  Uiso   1.00
C2     C     0.69007   0.22973   0.35440   0.00000  Uiso   1.00
C3     C     0.80515   0.21761   0.31843   0.00000  Uiso   1.00
C4     C     0.84760   0.05996   0.32525   0.00000  Uiso   1.00
C5     C     0.77517  -0.09641   0.36722   0.00000  Uiso   1.00
C6     C     0.65898  -0.08490   0.40287   0.00000  Uiso   1.00
N7     N     0.81195  -0.25676   0.37926   0.00000  Uiso   1.00
C8     C     0.92227  -0.34586   0.31330   0.00000  Uiso   1.00
C9     C     0.99843  -0.28408   0.22963   0.00000  Uiso   1.00
C10    C     1.10665  -0.37011   0.16409   0.00000  Uiso   1.00
C11    C     1.14159  -0.52077   0.18058   0.00000  Uiso   1.00
C12    C     1.06675  -0.58411   0.26274   0.00000  Uiso   1.00
C13    C     0.95646  -0.50216   0.32983   0.00000  Uiso   1.00
C14    C     0.88315  -0.58993   0.41399   0.00000  Uiso   1.00
O15    O     0.91262  -0.71571   0.43222   0.00000  Uiso   1.00
O16    O     0.77203  -0.52155   0.47507   0.00000  Uiso   1.00
C17    C     0.64323   0.40263   0.34887   0.00000  Uiso   1.00
C18    C     0.67241   0.40281   0.26633   0.00000  Uiso   1.00
C19    C     0.80318   0.43306   0.19069   0.00000  Uiso   1.00
C20    C     0.87991   0.28639   0.14469   0.00000  Uiso   1.00
C21    C     1.00122   0.30837   0.07556   0.00000  Uiso   1.00
C22    C     1.04872   0.48747   0.04937   0.00000  Uiso   1.00
C23    C     0.97109   0.63520   0.09528   0.00000  Uiso   1.00
C24    C     0.85112   0.60913   0.16496   0.00000  Uiso   1.00
Cl25   Cl    1.08902   0.11784   0.02446   0.00000  Uiso   1.00
Cl26   Cl    1.19697   0.52774  -0.03592   0.00000  Uiso   1.00
H27    H     0.52729   0.08223   0.42490   0.00000  Uiso   1.00
H28    H     0.86406   0.33643   0.28297   0.00000  Uiso   1.00
H29    H     0.93864   0.05855   0.29759   0.00000  Uiso   1.00
H30    H     0.59902  -0.20396   0.43642   0.00000  Uiso   1.00
H31    H     0.74608  -0.34448   0.42228   0.00000  Uiso   1.00
H32    H     0.97364  -0.16870   0.21265   0.00000  Uiso   1.00
H33    H     1.16411  -0.31756   0.09933   0.00000  Uiso   1.00
H34    H     1.22670  -0.58917   0.12922   0.00000  Uiso   1.00
H35    H     1.09638  -0.70314   0.27425   0.00000  Uiso   1.00
H36    H     0.73231  -0.58098   0.52824   0.00000  Uiso   1.00
H37    H     0.68058   0.52591   0.35169   0.00000  Uiso   1.00
H38    H     0.54658   0.41156   0.40384   0.00000  Uiso   1.00
H39    H     0.62088   0.50947   0.26887   0.00000  Uiso   1.00
H40    H     0.64376   0.27188   0.26084   0.00000  Uiso   1.00
H41    H     0.84145   0.14765   0.16565   0.00000  Uiso   1.00
H42    H     1.00495   0.77642   0.07711   0.00000  Uiso   1.00
H43    H     0.79281   0.72838   0.20087   0.00000  Uiso   1.00
loop_
_geom_bond_atom_site_label_1
_geom_bond_atom_site_label_2
_geom_bond_distance
_geom_bond_site_symmetry_2
_ccdc_geom_bond_type
C1     C2      1.387   .     A
C1     C6      1.390   .     A
C1     H27     1.099   .     S
C2     C3      1.388   .     A
C2     C17     1.510   .     S
C3     C4      1.392   .     A
C3     H28     1.099   .     S
C4     C5      1.407   .     A
C4     H29     1.102   .     S
C5     C6      1.407   .     A
C5     N7      1.412   .     S
C6     H30     1.102   .     S
N7     C8      1.424   .     S
N7     H31     1.005   .     S
C8     C9      1.402   .     A
C8     C13     1.416   .     A
C9     C10     1.395   .     A
C9     H32     1.101   .     S
C10    C11     1.389   .     A
C10    H33     1.099   .     S
C11    C12     1.383   .     A
C11    H34     1.099   .     S
C12    C13     1.405   .     A
C12    H35     1.098   .     S
C13    C14     1.485   .     S
C14    O15     1.220   .     D
C14    O16     1.355   .     S
O16    H36     0.968   .     S
C17    C18     1.547   .     S
C17    H37     1.101   .     S
C17    H38     1.102   .     S
C18    C19     1.509   .     S
C18    H39     1.100   .     S
C18    H40     1.099   .     S
C19    C20     1.385   .     A
C19    C24     1.391   .     A
C20    C21     1.391   .     A
C20    H41     1.100   .     S
C21    C22     1.410   .     A
C21    Cl25    1.712   .     S
C22    C23     1.396   .     A
C22    Cl26    1.716   .     S
C23    C24     1.384   .     A
C23    H42     1.097   .     S
C24    H43     1.099   .     S
data_XXIII_39\P21212\-\1
_audit_creation_date              2015-08-28
_audit_creation_method            'Materials Studio'
_symmetry_space_group_name_H-M    'P21212'
_symmetry_Int_Tables_number       18
_symmetry_cell_setting            orthorhombic
loop_
_symmetry_equiv_pos_as_xyz
  x,y,z
  -x,-y,z
  -x+1/2,y+1/2,-z
  x+1/2,-y+1/2,-z
_cell_length_a                    21.5455
_cell_length_b                    17.3829
_cell_length_c                    4.9685
_cell_angle_alpha                 90.0000
_cell_angle_beta                  90.0000
_cell_angle_gamma                 90.0000
loop_
_atom_site_label
_atom_site_type_symbol
_atom_site_fract_x
_atom_site_fract_y
_atom_site_fract_z
_atom_site_U_iso_or_equiv
_atom_site_adp_type
_atom_site_occupancy
C1     C     0.80000   0.49794   0.78357   0.00000  Uiso   1.00
C2     C     0.82832   0.46256   1.00223   0.00000  Uiso   1.00
C3     C     0.79342   0.41004   1.14876   0.00000  Uiso   1.00
C4     C     0.73281   0.39158   1.07799   0.00000  Uiso   1.00
C5     C     0.70475   0.42593   0.85334   0.00000  Uiso   1.00
C6     C     0.73923   0.48099   0.70956   0.00000  Uiso   1.00
N7     N     0.64282   0.40992   0.77658   0.00000  Uiso   1.00
C8     C     0.63160   0.34134   0.62846   0.00000  Uiso   1.00
C9     C     0.66219   0.27240   0.69169   0.00000  Uiso   1.00
C10    C     0.65022   0.20481   0.54920   0.00000  Uiso   1.00
C11    C     0.60758   0.20483   0.33900   0.00000  Uiso   1.00
C12    C     0.57716   0.27254   0.27418   0.00000  Uiso   1.00
C13    C     0.58822   0.34105   0.41500   0.00000  Uiso   1.00
C14    C     0.55266   0.41076   0.33353   0.00000  Uiso   1.00
O15    O     0.49903   0.41372   0.25628   0.00000  Uiso   1.00
O16    O     0.58614   0.47667   0.34934   0.00000  Uiso   1.00
C17    C     0.89489   0.47946   1.07513   0.00000  Uiso   1.00
C18    C     0.93943   0.42493   0.91903   0.00000  Uiso   1.00
C19    C     0.92654   0.34177   0.98661   0.00000  Uiso   1.00
C20    C     0.88404   0.29873   0.84142   0.00000  Uiso   1.00
C21    C     0.87056   0.22235   0.90039   0.00000  Uiso   1.00
C22    C     0.90251   0.18626   1.11312   0.00000  Uiso   1.00
C23    C     0.94497   0.22968   1.26075   0.00000  Uiso   1.00
C24    C     0.95680   0.30589   1.19969   0.00000  Uiso   1.00
Cl25   Cl    0.81553   0.17461   0.71524   0.00000  Uiso   1.00
Cl26   Cl    0.89120   0.09146   1.19083   0.00000  Uiso   1.00
H27    H     0.82653   0.53973   0.66423   0.00000  Uiso   1.00
H28    H     0.81437   0.38172   1.32421   0.00000  Uiso   1.00
H29    H     0.70689   0.34964   1.19980   0.00000  Uiso   1.00
H30    H     0.71870   0.50929   0.53198   0.00000  Uiso   1.00
H31    H     0.62657   0.45480   0.67084   0.00000  Uiso   1.00
H32    H     0.69594   0.26992   0.85756   0.00000  Uiso   1.00
H33    H     0.67502   0.15180   0.60417   0.00000  Uiso   1.00
H34    H     0.59846   0.15205   0.22455   0.00000  Uiso   1.00
H35    H     0.54426   0.27157   0.10523   0.00000  Uiso   1.00
H36    H     0.56170   0.51962   0.28332   0.00000  Uiso   1.00
H37    H     0.90231   0.47299   1.29297   0.00000  Uiso   1.00
H38    H     0.90591   0.53992   1.02977   0.00000  Uiso   1.00
H39    H     0.98798   0.43842   0.96884   0.00000  Uiso   1.00
H40    H     0.93466   0.43475   0.70128   0.00000  Uiso   1.00
H41    H     0.85941   0.32741   0.67613   0.00000  Uiso   1.00
H42    H     0.96967   0.20361   1.43082   0.00000  Uiso   1.00
H43    H     0.99061   0.33857   1.31958   0.00000  Uiso   1.00
loop_
_geom_bond_atom_site_label_1
_geom_bond_atom_site_label_2
_geom_bond_distance
_geom_bond_site_symmetry_2
_ccdc_geom_bond_type
C1     C2      1.389   .     A
C1     C6      1.391   .     A
C1     H27     1.098   .     S
C2     C3      1.389   .     A
C2     C17     1.508   .     S
C3     C4      1.390   .     A
C3     H28     1.098   .     S
C4     C5      1.403   .     A
C4     H29     1.100   .     S
C5     C6      1.407   .     A
C5     N7      1.415   .     S
C6     H30     1.103   .     S
N7     C8      1.422   .     S
N7     H31     1.004   .     S
C8     C9      1.403   .     A
C8     C13     1.414   .     A
C9     C10     1.396   .     A
C9     H32     1.100   .     S
C10    C11     1.391   .     A
C10    H33     1.100   .     S
C11    C12     1.385   .     A
C11    H34     1.097   .     S
C12    C13     1.402   .     A
C12    H35     1.099   .     S
C13    C14     1.490   .     S
C14    O15     1.219   .     D
C14    O16     1.356   .     S
O16    H36     0.971   .     S
C17    C18     1.556   .     S
C17    H37     1.100   .     S
C17    H38     1.101   .     S
C18    C19     1.510   .     S
C18    H39     1.100   .     S
C18    H40     1.100   .     S
C19    C20     1.385   .     A
C19    C24     1.391   .     A
C20    C21     1.390   .     A
C20    H41     1.098   .     S
C21    C22     1.409   .     A
C21    Cl25    1.715   .     S
C22    C23     1.395   .     A
C22    Cl26    1.710   .     S
C23    C24     1.383   .     A
C23    H42     1.097   .     S
C24    H43     1.099   .     S
data_XXIII_40\P31\-\1
_audit_creation_date              2015-08-28
_audit_creation_method            'Materials Studio'
_symmetry_space_group_name_H-M    'P31'
_symmetry_Int_Tables_number       144
_symmetry_cell_setting            trigonal
loop_
_symmetry_equiv_pos_as_xyz
  x,y,z
  -y,x-y,z+1/3
  -x+y,-x,z+2/3
_cell_length_a                    14.4079
_cell_length_b                    14.4079
_cell_length_c                    7.5285
_cell_angle_alpha                 90.0000
_cell_angle_beta                  90.0000
_cell_angle_gamma                 120.0000
loop_
_atom_site_label
_atom_site_type_symbol
_atom_site_fract_x
_atom_site_fract_y
_atom_site_fract_z
_atom_site_U_iso_or_equiv
_atom_site_adp_type
_atom_site_occupancy
C1     C     0.57742   0.74505   0.39066   0.00000  Uiso   1.00
C2     C     0.48218   0.65599   0.33739   0.00000  Uiso   1.00
C3     C     0.46159   0.64058   0.15625   0.00000  Uiso   1.00
C4     C     0.53565   0.70731   0.03098   0.00000  Uiso   1.00
C5     C     0.63449   0.79430   0.08485   0.00000  Uiso   1.00
C6     C     0.65209   0.81468   0.26793   0.00000  Uiso   1.00
N7     N     0.71264   0.86077  -0.03954   0.00000  Uiso   1.00
C8     C     0.74537   0.81548  -0.17724   0.00000  Uiso   1.00
C9     C     0.71306   0.70625  -0.18176   0.00000  Uiso   1.00
C10    C     0.74445   0.66329  -0.31999   0.00000  Uiso   1.00
C11    C     0.80878   0.72884  -0.45692   0.00000  Uiso   1.00
C12    C     0.84345   0.83754  -0.45140   0.00000  Uiso   1.00
C13    C     0.81349   0.88202  -0.31261   0.00000  Uiso   1.00
C14    C     0.85357   0.99913  -0.30891   0.00000  Uiso   1.00
O15    O     0.87926   1.05836  -0.18090   0.00000  Uiso   1.00
O16    O     0.85950   1.03862  -0.47430   0.00000  Uiso   1.00
C17    C     0.40544   0.57454   0.46843   0.00000  Uiso   1.00
C18    C     0.44304   0.49274   0.51515   0.00000  Uiso   1.00
C19    C     0.46914   0.45306   0.34690   0.00000  Uiso   1.00
C20    C     0.57442   0.48924   0.29796   0.00000  Uiso   1.00
C21    C     0.60288   0.46050   0.13952   0.00000  Uiso   1.00
C22    C     0.52120   0.39115   0.02221   0.00000  Uiso   1.00
C23    C     0.41490   0.35419   0.07136   0.00000  Uiso   1.00
C24    C     0.38926   0.38413   0.23050   0.00000  Uiso   1.00
Cl25   Cl    0.73582   0.51230   0.08946   0.00000  Uiso   1.00
Cl26   Cl    0.54959   0.35287  -0.17669   0.00000  Uiso   1.00
H27    H     0.59426   0.75894   0.53357   0.00000  Uiso   1.00
H28    H     0.38618   0.57155   0.11042   0.00000  Uiso   1.00
H29    H     0.51730   0.69019  -0.11134   0.00000  Uiso   1.00
H30    H     0.72760   0.88349   0.31446   0.00000  Uiso   1.00
H31    H     0.77193   0.92959   0.00931   0.00000  Uiso   1.00
H32    H     0.66299   0.65185  -0.07510   0.00000  Uiso   1.00
H33    H     0.71694   0.57695  -0.32092   0.00000  Uiso   1.00
H34    H     0.83212   0.69499  -0.56777   0.00000  Uiso   1.00
H35    H     0.89543   0.88803  -0.55972   0.00000  Uiso   1.00
H36    H     0.88819   1.11520  -0.46987   0.00000  Uiso   1.00
H37    H     0.32450   0.53107   0.41079   0.00000  Uiso   1.00
H38    H     0.39881   0.61360   0.58972   0.00000  Uiso   1.00
H39    H     0.38089   0.42526   0.59248   0.00000  Uiso   1.00
H40    H     0.51369   0.53200   0.60229   0.00000  Uiso   1.00
H41    H     0.63734   0.54479   0.38860   0.00000  Uiso   1.00
H42    H     0.34926   0.30142  -0.01809   0.00000  Uiso   1.00
H43    H     0.30527   0.35594   0.26521   0.00000  Uiso   1.00
loop_
_geom_bond_atom_site_label_1
_geom_bond_atom_site_label_2
_geom_bond_distance
_geom_bond_site_symmetry_2
_ccdc_geom_bond_type
C1     C2      1.389   .     A
C1     C6      1.392   .     A
C1     H27     1.099   .     S
C2     C3      1.390   .     A
C2     C17     1.508   .     S
C3     C4      1.388   .     A
C3     H28     1.099   .     S
C4     C5      1.407   .     A
C4     H29     1.102   .     S
C5     C6      1.406   .     A
C5     N7      1.408   .     S
C6     H30     1.100   .     S
N7     C8      1.425   .     S
N7     H31     1.001   .     S
C8     C9      1.401   .     A
C8     C13     1.407   .     A
C9     C10     1.397   .     A
C9     H32     1.102   .     S
C10    C11     1.392   .     A
C10    H33     1.101   .     S
C11    C12     1.386   .     A
C11    H34     1.101   .     S
C12    C13     1.402   .     A
C12    H35     1.100   .     S
C13    C14     1.486   .     S
C14    O15     1.216   .     D
C14    O16     1.354   .     S
O16    H36     0.966   .     S
C17    C18     1.564   .     S
C17    H37     1.100   .     S
C17    H38     1.102   .     S
C18    C19     1.512   .     S
C18    H39     1.102   .     S
C18    H40     1.100   .     S
C19    C20     1.385   .     A
C19    C24     1.391   .     A
C20    C21     1.390   .     A
C20    H41     1.097   .     S
C21    C22     1.410   .     A
C21    Cl25    1.714   .     S
C22    C23     1.397   .     A
C22    Cl26    1.714   .     S
C23    C24     1.385   .     A
C23    H42     1.099   .     S
C24    H43     1.098   .     S
data_XXIII_41\P21212\-\1
_audit_creation_date              2015-08-28
_audit_creation_method            'Materials Studio'
_symmetry_space_group_name_H-M    'P21212'
_symmetry_Int_Tables_number       18
_symmetry_cell_setting            orthorhombic
loop_
_symmetry_equiv_pos_as_xyz
  x,y,z
  -x,-y,z
  -x+1/2,y+1/2,-z
  x+1/2,-y+1/2,-z
_cell_length_a                    17.0401
_cell_length_b                    22.8825
_cell_length_c                    4.7728
_cell_angle_alpha                 90.0000
_cell_angle_beta                  90.0000
_cell_angle_gamma                 90.0000
loop_
_atom_site_label
_atom_site_type_symbol
_atom_site_fract_x
_atom_site_fract_y
_atom_site_fract_z
_atom_site_U_iso_or_equiv
_atom_site_adp_type
_atom_site_occupancy
C1     C     0.51603   0.78866   0.63043   0.00000  Uiso   1.00
C2     C     0.47223   0.81223   0.41268   0.00000  Uiso   1.00
C3     C     0.41030   0.77907   0.30981   0.00000  Uiso   1.00
C4     C     0.39074   0.72516   0.42423   0.00000  Uiso   1.00
C5     C     0.43326   0.70219   0.65072   0.00000  Uiso   1.00
C6     C     0.49799   0.73466   0.74787   0.00000  Uiso   1.00
N7     N     0.41735   0.64704   0.77169   0.00000  Uiso   1.00
C8     C     0.34430   0.63324   0.90093   0.00000  Uiso   1.00
C9     C     0.27526   0.66429   0.84294   0.00000  Uiso   1.00
C10    C     0.20423   0.64972   0.97082   0.00000  Uiso   1.00
C11    C     0.20048   0.60374   1.16102   0.00000  Uiso   1.00
C12    C     0.26843   0.57318   1.22342   0.00000  Uiso   1.00
C13    C     0.34058   0.58715   1.09842   0.00000  Uiso   1.00
C14    C     0.41021   0.55182   1.18110   0.00000  Uiso   1.00
O15    O     0.41124   0.50063   1.25134   0.00000  Uiso   1.00
O16    O     0.47859   0.58212   1.17794   0.00000  Uiso   1.00
C17    C     0.49064   0.87184   0.29442   0.00000  Uiso   1.00
C18    C     0.44707   0.92070   0.45912   0.00000  Uiso   1.00
C19    C     0.35915   0.91492   0.43118   0.00000  Uiso   1.00
C20    C     0.31635   0.87667   0.59652   0.00000  Uiso   1.00
C21    C     0.23581   0.86873   0.56776   0.00000  Uiso   1.00
C22    C     0.19527   0.90253   0.36776   0.00000  Uiso   1.00
C23    C     0.23801   0.94196   0.20536   0.00000  Uiso   1.00
C24    C     0.31833   0.94797   0.23474   0.00000  Uiso   1.00
Cl25   Cl    0.18866   0.81780   0.77086   0.00000  Uiso   1.00
Cl26   Cl    0.09624   0.89637   0.31776   0.00000  Uiso   1.00
H27    H     0.56606   0.81354   0.71262   0.00000  Uiso   1.00
H28    H     0.37544   0.79586   0.13357   0.00000  Uiso   1.00
H29    H     0.34155   0.70033   0.33477   0.00000  Uiso   1.00
H30    H     0.53348   0.71804   0.92392   0.00000  Uiso   1.00
H31    H     0.46174   0.63508   0.89714   0.00000  Uiso   1.00
H32    H     0.27494   0.70172   0.69886   0.00000  Uiso   1.00
H33    H     0.15155   0.67540   0.92019   0.00000  Uiso   1.00
H34    H     0.14478   0.59231   1.26334   0.00000  Uiso   1.00
H35    H     0.26453   0.53775   1.37870   0.00000  Uiso   1.00
H36    H     0.52144   0.55715   1.23833   0.00000  Uiso   1.00
H37    H     0.47404   0.87393   0.07194   0.00000  Uiso   1.00
H38    H     0.55434   0.87982   0.30155   0.00000  Uiso   1.00
H39    H     0.46532   0.96350   0.37794   0.00000  Uiso   1.00
H40    H     0.46500   0.92003   0.68066   0.00000  Uiso   1.00
H41    H     0.34882   0.85071   0.75163   0.00000  Uiso   1.00
H42    H     0.20797   0.96848   0.04668   0.00000  Uiso   1.00
H43    H     0.35035   0.97893   0.10062   0.00000  Uiso   1.00
loop_
_geom_bond_atom_site_label_1
_geom_bond_atom_site_label_2
_geom_bond_distance
_geom_bond_site_symmetry_2
_ccdc_geom_bond_type
C1     C2      1.389   .     A
C1     C6      1.391   .     A
C1     H27     1.098   .     S
C2     C3      1.389   .     A
C2     C17     1.509   .     S
C3     C4      1.390   .     A
C3     H28     1.099   .     S
C4     C5      1.403   .     A
C4     H29     1.099   .     S
C5     C6      1.409   .     A
C5     N7      1.414   .     S
C6     H30     1.103   .     S
N7     C8      1.425   .     S
N7     H31     1.003   .     S
C8     C9      1.402   .     A
C8     C13     1.416   .     A
C9     C10     1.396   .     A
C9     H32     1.098   .     S
C10    C11     1.391   .     A
C10    H33     1.100   .     S
C11    C12     1.385   .     A
C11    H34     1.099   .     S
C12    C13     1.403   .     A
C12    H35     1.100   .     S
C13    C14     1.489   .     S
C14    O15     1.219   .     D
C14    O16     1.356   .     S
O16    H36     0.971   .     S
C17    C18     1.555   .     S
C17    H37     1.100   .     S
C17    H38     1.101   .     S
C18    C19     1.510   .     S
C18    H39     1.098   .     S
C18    H40     1.101   .     S
C19    C20     1.386   .     A
C19    C24     1.391   .     A
C20    C21     1.391   .     A
C20    H41     1.099   .     S
C21    C22     1.409   .     A
C21    Cl25    1.716   .     S
C22    C23     1.395   .     A
C22    Cl26    1.710   .     S
C23    C24     1.383   .     A
C23    H42     1.097   .     S
C24    H43     1.100   .     S
data_XXIII_42\P21212\-\1
_audit_creation_date              2015-08-28
_audit_creation_method            'Materials Studio'
_symmetry_space_group_name_H-M    'P21212'
_symmetry_Int_Tables_number       18
_symmetry_cell_setting            orthorhombic
loop_
_symmetry_equiv_pos_as_xyz
  x,y,z
  -x,-y,z
  -x+1/2,y+1/2,-z
  x+1/2,-y+1/2,-z
_cell_length_a                    16.9941
_cell_length_b                    22.9755
_cell_length_c                    4.7681
_cell_angle_alpha                 90.0000
_cell_angle_beta                  90.0000
_cell_angle_gamma                 90.0000
loop_
_atom_site_label
_atom_site_type_symbol
_atom_site_fract_x
_atom_site_fract_y
_atom_site_fract_z
_atom_site_U_iso_or_equiv
_atom_site_adp_type
_atom_site_occupancy
C1     C     0.51848   0.21271   0.87777   0.00000  Uiso   1.00
C2     C     0.47410   0.18895   1.09380   0.00000  Uiso   1.00
C3     C     0.41132   0.22160   1.19427   0.00000  Uiso   1.00
C4     C     0.39148   0.27515   1.07882   0.00000  Uiso   1.00
C5     C     0.43450   0.29825   0.85357   0.00000  Uiso   1.00
C6     C     0.50013   0.26634   0.75919   0.00000  Uiso   1.00
N7     N     0.41817   0.35303   0.73152   0.00000  Uiso   1.00
C8     C     0.34493   0.36627   0.60079   0.00000  Uiso   1.00
C9     C     0.27604   0.33474   0.65651   0.00000  Uiso   1.00
C10    C     0.20491   0.34871   0.52648   0.00000  Uiso   1.00
C11    C     0.20082   0.39464   0.33690   0.00000  Uiso   1.00
C12    C     0.26859   0.42573   0.27710   0.00000  Uiso   1.00
C13    C     0.34088   0.41228   0.40384   0.00000  Uiso   1.00
C14    C     0.41041   0.44798   0.32326   0.00000  Uiso   1.00
O15    O     0.41104   0.49914   0.25603   0.00000  Uiso   1.00
O16    O     0.47917   0.41804   0.32447   0.00000  Uiso   1.00
C17    C     0.49284   0.12972   1.21308   0.00000  Uiso   1.00
C18    C     0.45030   0.08069   1.04696   0.00000  Uiso   1.00
C19    C     0.36198   0.08558   1.07266   0.00000  Uiso   1.00
C20    C     0.31880   0.12350   0.90715   0.00000  Uiso   1.00
C21    C     0.23786   0.13068   0.93400   0.00000  Uiso   1.00
C22    C     0.19734   0.09650   1.13253   0.00000  Uiso   1.00
C23    C     0.24046   0.05732   1.29468   0.00000  Uiso   1.00
C24    C     0.32115   0.05204   1.26711   0.00000  Uiso   1.00
Cl25   Cl    0.19023   0.18122   0.73072   0.00000  Uiso   1.00
Cl26   Cl    0.09789   0.10192   1.18092   0.00000  Uiso   1.00
H27    H     0.56931   0.18829   0.79828   0.00000  Uiso   1.00
H28    H     0.37599   0.20465   1.36919   0.00000  Uiso   1.00
H29    H     0.34153   0.29956   1.16601   0.00000  Uiso   1.00
H30    H     0.53609   0.28311   0.58440   0.00000  Uiso   1.00
H31    H     0.46275   0.36520   0.60691   0.00000  Uiso   1.00
H32    H     0.27597   0.29730   0.79974   0.00000  Uiso   1.00
H33    H     0.15243   0.32257   0.57484   0.00000  Uiso   1.00
H34    H     0.14507   0.40560   0.23272   0.00000  Uiso   1.00
H35    H     0.26448   0.46106   0.12192   0.00000  Uiso   1.00
H36    H     0.52203   0.44320   0.26605   0.00000  Uiso   1.00
H37    H     0.47556   0.12758   1.43514   0.00000  Uiso   1.00
H38    H     0.55680   0.12214   1.20834   0.00000  Uiso   1.00
H39    H     0.46930   0.03827   1.12853   0.00000  Uiso   1.00
H40    H     0.46872   0.08157   0.82568   0.00000  Uiso   1.00
H41    H     0.35125   0.14978   0.75323   0.00000  Uiso   1.00
H42    H     0.21046   0.03038   1.45170   0.00000  Uiso   1.00
H43    H     0.35346   0.02129   1.40122   0.00000  Uiso   1.00
loop_
_geom_bond_atom_site_label_1
_geom_bond_atom_site_label_2
_geom_bond_distance
_geom_bond_site_symmetry_2
_ccdc_geom_bond_type
C1     C2      1.389   .     A
C1     C6      1.391   .     A
C1     H27     1.098   .     S
C2     C3      1.389   .     A
C2     C17     1.509   .     S
C3     C4      1.390   .     A
C3     H28     1.099   .     S
C4     C5      1.403   .     A
C4     H29     1.099   .     S
C5     C6      1.408   .     A
C5     N7      1.414   .     S
C6     H30     1.103   .     S
N7     C8      1.425   .     S
N7     H31     1.003   .     S
C8     C9      1.402   .     A
C8     C13     1.416   .     A
C9     C10     1.396   .     A
C9     H32     1.098   .     S
C10    C11     1.391   .     A
C10    H33     1.100   .     S
C11    C12     1.385   .     A
C11    H34     1.099   .     S
C12    C13     1.403   .     A
C12    H35     1.101   .     S
C13    C14     1.489   .     S
C14    O15     1.218   .     D
C14    O16     1.356   .     S
O16    H36     0.971   .     S
C17    C18     1.555   .     S
C17    H37     1.100   .     S
C17    H38     1.101   .     S
C18    C19     1.510   .     S
C18    H39     1.098   .     S
C18    H40     1.101   .     S
C19    C20     1.386   .     A
C19    C24     1.391   .     A
C20    C21     1.391   .     A
C20    H41     1.099   .     S
C21    C22     1.410   .     A
C21    Cl25    1.716   .     S
C22    C23     1.395   .     A
C22    Cl26    1.710   .     S
C23    C24     1.383   .     A
C23    H42     1.097   .     S
C24    H43     1.100   .     S
data_XXIII_43\P21212\-\1
_audit_creation_date              2015-08-28
_audit_creation_method            'Materials Studio'
_symmetry_space_group_name_H-M    'P21212'
_symmetry_Int_Tables_number       18
_symmetry_cell_setting            orthorhombic
loop_
_symmetry_equiv_pos_as_xyz
  x,y,z
  -x,-y,z
  -x+1/2,y+1/2,-z
  x+1/2,-y+1/2,-z
_cell_length_a                    23.1421
_cell_length_b                    16.9116
_cell_length_c                    4.7589
_cell_angle_alpha                 90.0000
_cell_angle_beta                  90.0000
_cell_angle_gamma                 90.0000
loop_
_atom_site_label
_atom_site_type_symbol
_atom_site_fract_x
_atom_site_fract_y
_atom_site_fract_z
_atom_site_U_iso_or_equiv
_atom_site_adp_type
_atom_site_occupancy
C1     C     0.21368   0.02328   0.60717   0.00000  Uiso   1.00
C2     C     0.19020  -0.02239   0.39319   0.00000  Uiso   1.00
C3     C     0.22237  -0.08647   0.29893   0.00000  Uiso   1.00
C4     C     0.27504  -0.10652   0.41975   0.00000  Uiso   1.00
C5     C     0.29779  -0.06225   0.64333   0.00000  Uiso   1.00
C6     C     0.26652   0.00489   0.73021   0.00000  Uiso   1.00
N7     N     0.35153  -0.07904   0.77138   0.00000  Uiso   1.00
C8     C     0.36449  -0.15304   0.90013   0.00000  Uiso   1.00
C9     C     0.33211  -0.22155   0.84811   0.00000  Uiso   1.00
C10    C     0.34572  -0.29329   0.97718   0.00000  Uiso   1.00
C11    C     0.39225  -0.29845   1.16136   0.00000  Uiso   1.00
C12    C     0.42415  -0.23103   1.21785   0.00000  Uiso   1.00
C13    C     0.41096  -0.15810   1.09270   0.00000  Uiso   1.00
C14    C     0.44737  -0.08894   1.17066   0.00000  Uiso   1.00
O15    O     0.49840  -0.08929   1.23363   0.00000  Uiso   1.00
O16    O     0.41828  -0.01934   1.17279   0.00000  Uiso   1.00
C17    C     0.13175  -0.00351   0.26975   0.00000  Uiso   1.00
C18    C     0.08240  -0.04419   0.43778   0.00000  Uiso   1.00
C19    C     0.08608  -0.13317   0.41772   0.00000  Uiso   1.00
C20    C     0.12320  -0.17663   0.58623   0.00000  Uiso   1.00
C21    C     0.12936  -0.25822   0.56418   0.00000  Uiso   1.00
C22    C     0.09496  -0.29915   0.36771   0.00000  Uiso   1.00
C23    C     0.05653  -0.25572   0.20281   0.00000  Uiso   1.00
C24    C     0.05228  -0.17440   0.22547   0.00000  Uiso   1.00
Cl25   Cl    0.17904  -0.30621   0.77042   0.00000  Uiso   1.00
Cl26   Cl    0.09945  -0.39936   0.32407   0.00000  Uiso   1.00
H27    H     0.18972   0.07531   0.68076   0.00000  Uiso   1.00
H28    H     0.20574  -0.12274   0.12518   0.00000  Uiso   1.00
H29    H     0.29909  -0.15763   0.33815   0.00000  Uiso   1.00
H30    H     0.28311   0.04193   0.90302   0.00000  Uiso   1.00
H31    H     0.36359  -0.03442   0.89709   0.00000  Uiso   1.00
H32    H     0.29404  -0.22077   0.71035   0.00000  Uiso   1.00
H33    H     0.31879  -0.34535   0.93245   0.00000  Uiso   1.00
H34    H     0.40299  -0.35469   1.26455   0.00000  Uiso   1.00
H35    H     0.45988  -0.23594   1.36954   0.00000  Uiso   1.00
H36    H     0.44393   0.02330   1.22830   0.00000  Uiso   1.00
H37    H     0.12983  -0.02226   0.04869   0.00000  Uiso   1.00
H38    H     0.12473   0.06086   0.26932   0.00000  Uiso   1.00
H39    H     0.04068  -0.02426   0.35349   0.00000  Uiso   1.00
H40    H     0.08329  -0.02455   0.65826   0.00000  Uiso   1.00
H41    H     0.14971  -0.14389   0.73839   0.00000  Uiso   1.00
H42    H     0.02949  -0.28603   0.04698   0.00000  Uiso   1.00
H43    H     0.02225  -0.14188   0.08858   0.00000  Uiso   1.00
loop_
_geom_bond_atom_site_label_1
_geom_bond_atom_site_label_2
_geom_bond_distance
_geom_bond_site_symmetry_2
_ccdc_geom_bond_type
C1     C2      1.389   .     A
C1     C6      1.391   .     A
C1     H27     1.097   .     S
C2     C3      1.389   .     A
C2     C17     1.509   .     S
C3     C4      1.390   .     A
C3     H28     1.099   .     S
C4     C5      1.403   .     A
C4     H29     1.099   .     S
C5     C6      1.408   .     A
C5     N7      1.414   .     S
C6     H30     1.103   .     S
N7     C8      1.425   .     S
N7     H31     1.003   .     S
C8     C9      1.402   .     A
C8     C13     1.415   .     A
C9     C10     1.396   .     A
C9     H32     1.098   .     S
C10    C11     1.391   .     A
C10    H33     1.099   .     S
C11    C12     1.385   .     A
C11    H34     1.099   .     S
C12    C13     1.403   .     A
C12    H35     1.101   .     S
C13    C14     1.489   .     S
C14    O15     1.218   .     D
C14    O16     1.356   .     S
O16    H36     0.971   .     S
C17    C18     1.555   .     S
C17    H37     1.100   .     S
C17    H38     1.101   .     S
C18    C19     1.510   .     S
C18    H39     1.098   .     S
C18    H40     1.101   .     S
C19    C20     1.386   .     A
C19    C24     1.391   .     A
C20    C21     1.391   .     A
C20    H41     1.099   .     S
C21    C22     1.410   .     A
C21    Cl25    1.716   .     S
C22    C23     1.395   .     A
C22    Cl26    1.711   .     S
C23    C24     1.383   .     A
C23    H42     1.097   .     S
C24    H43     1.100   .     S
data_XXIII_44\P-3\-\1
_audit_creation_date              2015-08-28
_audit_creation_method            'Materials Studio'
_symmetry_space_group_name_H-M    'P-3'
_symmetry_Int_Tables_number       147
_symmetry_cell_setting            trigonal
loop_
_symmetry_equiv_pos_as_xyz
  x,y,z
  -y,x-y,z
  -x+y,-x,z
  -x,-y,-z
  y,-x+y,-z
  x-y,x,-z
_cell_length_a                    23.1584
_cell_length_b                    23.1584
_cell_length_c                    5.8033
_cell_angle_alpha                 90.0000
_cell_angle_beta                  90.0000
_cell_angle_gamma                 120.0000
loop_
_atom_site_label
_atom_site_type_symbol
_atom_site_fract_x
_atom_site_fract_y
_atom_site_fract_z
_atom_site_U_iso_or_equiv
_atom_site_adp_type
_atom_site_occupancy
C1     C     0.85873   0.61518   0.66379   0.00000  Uiso   1.00
C2     C     0.83464   0.57193   0.47738   0.00000  Uiso   1.00
C3     C     0.87560   0.58778   0.28529   0.00000  Uiso   1.00
C4     C     0.93796   0.64528   0.27584   0.00000  Uiso   1.00
C5     C     0.96211   0.68942   0.46395   0.00000  Uiso   1.00
C6     C     0.92099   0.67264   0.65994   0.00000  Uiso   1.00
N7     N     1.02443   0.74935   0.47081   0.00000  Uiso   1.00
C8     C     1.05659   0.78233   0.26476   0.00000  Uiso   1.00
C9     C     1.08316   0.75253   0.12201   0.00000  Uiso   1.00
C10    C     1.11629   0.78315  -0.08181   0.00000  Uiso   1.00
C11    C     1.12427   0.84466  -0.14449   0.00000  Uiso   1.00
C12    C     1.09924   0.87503  -0.00268   0.00000  Uiso   1.00
C13    C     1.06560   0.84537   0.20322   0.00000  Uiso   1.00
C14    C     1.04124   0.88284   0.34045   0.00000  Uiso   1.00
O15    O     1.04083   0.93324   0.28219   0.00000  Uiso   1.00
O16    O     1.01864   0.85835   0.55368   0.00000  Uiso   1.00
C17    C     0.76595   0.51091   0.48306   0.00000  Uiso   1.00
C18    C     0.76459   0.45491   0.63497   0.00000  Uiso   1.00
C19    C     0.81365   0.43523   0.54591   0.00000  Uiso   1.00
C20    C     0.86962   0.44835   0.67257   0.00000  Uiso   1.00
C21    C     0.91580   0.43077   0.59760   0.00000  Uiso   1.00
C22    C     0.90617   0.39922   0.38211   0.00000  Uiso   1.00
C23    C     0.84993   0.38612   0.25366   0.00000  Uiso   1.00
C24    C     0.80429   0.40333   0.33428   0.00000  Uiso   1.00
Cl25   Cl    0.98282   0.44743   0.76764   0.00000  Uiso   1.00
Cl26   Cl    0.96194   0.37796   0.27570   0.00000  Uiso   1.00
H27    H     0.82746   0.60348   0.81830   0.00000  Uiso   1.00
H28    H     0.85829   0.55396   0.13629   0.00000  Uiso   1.00
H29    H     0.96769   0.65508   0.11799   0.00000  Uiso   1.00
H30    H     0.93808   0.70540   0.81242   0.00000  Uiso   1.00
H31    H     1.02351   0.78007   0.59038   0.00000  Uiso   1.00
H32    H     1.07828   0.70439   0.17279   0.00000  Uiso   1.00
H33    H     1.13644   0.75898  -0.19302   0.00000  Uiso   1.00
H34    H     1.15029   0.86879  -0.30510   0.00000  Uiso   1.00
H35    H     1.10698   0.92392  -0.05685   0.00000  Uiso   1.00
H36    H     1.00277   0.88548   0.62779   0.00000  Uiso   1.00
H37    H     0.74916   0.49202   0.30746   0.00000  Uiso   1.00
H38    H     0.72996   0.52473   0.55048   0.00000  Uiso   1.00
H39    H     0.71388   0.41110   0.63749   0.00000  Uiso   1.00
H40    H     0.77595   0.47239   0.81449   0.00000  Uiso   1.00
H41    H     0.87775   0.47465   0.83763   0.00000  Uiso   1.00
H42    H     0.84107   0.36134   0.08525   0.00000  Uiso   1.00
H43    H     0.76033   0.39239   0.23003   0.00000  Uiso   1.00
loop_
_geom_bond_atom_site_label_1
_geom_bond_atom_site_label_2
_geom_bond_distance
_geom_bond_site_symmetry_2
_ccdc_geom_bond_type
C1     C2      1.388   .     A
C1     C6      1.390   .     A
C1     H27     1.098   .     S
C2     C3      1.389   .     A
C2     C17     1.510   .     S
C3     C4      1.392   .     A
C3     H28     1.099   .     S
C4     C5      1.406   .     A
C4     H29     1.099   .     S
C5     C6      1.408   .     A
C5     N7      1.417   .     S
C6     H30     1.102   .     S
N7     C8      1.414   .     S
N7     H31     1.002   .     S
C8     C9      1.402   .     A
C8     C13     1.413   .     A
C9     C10     1.395   .     A
C9     H32     1.103   .     S
C10    C11     1.390   .     A
C10    H33     1.099   .     S
C11    C12     1.384   .     A
C11    H34     1.099   .     S
C12    C13     1.404   .     A
C12    H35     1.100   .     S
C13    C14     1.482   .     S
C14    O15     1.220   .     D
C14    O16     1.353   .     S
O16    H36     0.972   .     S
C17    C18     1.555   .     S
C17    H37     1.100   .     S
C17    H38     1.103   .     S
C18    C19     1.511   .     S
C18    H39     1.103   .     S
C18    H40     1.101   .     S
C19    C20     1.385   .     A
C19    C24     1.393   .     A
C20    C21     1.391   .     A
C20    H41     1.100   .     S
C21    C22     1.409   .     A
C21    Cl25    1.713   .     S
C22    C23     1.396   .     A
C22    Cl26    1.711   .     S
C23    C24     1.384   .     A
C23    H42     1.099   .     S
C24    H43     1.099   .     S
data_XXIII_45\P21212\-\1
_audit_creation_date              2015-08-28
_audit_creation_method            'Materials Studio'
_symmetry_space_group_name_H-M    'P21212'
_symmetry_Int_Tables_number       18
_symmetry_cell_setting            orthorhombic
loop_
_symmetry_equiv_pos_as_xyz
  x,y,z
  -x,-y,z
  -x+1/2,y+1/2,-z
  x+1/2,-y+1/2,-z
_cell_length_a                    27.3778
_cell_length_b                    5.4285
_cell_length_c                    12.2600
_cell_angle_alpha                 90.0000
_cell_angle_beta                  90.0000
_cell_angle_gamma                 90.0000
loop_
_atom_site_label
_atom_site_type_symbol
_atom_site_fract_x
_atom_site_fract_y
_atom_site_fract_z
_atom_site_U_iso_or_equiv
_atom_site_adp_type
_atom_site_occupancy
C1     C     0.93728   1.38924   0.13881   0.00000  Uiso   1.00
C2     C     0.92724   1.20377   0.06409   0.00000  Uiso   1.00
C3     C     0.89957   1.00562   0.10039   0.00000  Uiso   1.00
C4     C     0.88269   0.99000   0.20734   0.00000  Uiso   1.00
C5     C     0.89317   1.17666   0.28302   0.00000  Uiso   1.00
C6     C     0.92084   1.37850   0.24601   0.00000  Uiso   1.00
N7     N     0.87787   1.17582   0.39348   0.00000  Uiso   1.00
C8     C     0.85953   0.95956   0.44318   0.00000  Uiso   1.00
C9     C     0.81358   0.87072   0.41185   0.00000  Uiso   1.00
C10    C     0.79374   0.66104   0.46085   0.00000  Uiso   1.00
C11    C     0.81950   0.53653   0.54169   0.00000  Uiso   1.00
C12    C     0.86480   0.62426   0.57345   0.00000  Uiso   1.00
C13    C     0.88519   0.83617   0.52669   0.00000  Uiso   1.00
C14    C     0.93371   0.91698   0.56687   0.00000  Uiso   1.00
O15    O     0.96566   0.78684   0.60554   0.00000  Uiso   1.00
O16    O     0.94091   1.16413   0.56061   0.00000  Uiso   1.00
C17    C     0.94712   1.21636  -0.05081   0.00000  Uiso   1.00
C18    C     0.91548   1.38569  -0.12467   0.00000  Uiso   1.00
C19    C     0.86523   1.27849  -0.14412   0.00000  Uiso   1.00
C20    C     0.82324   1.39281  -0.10652   0.00000  Uiso   1.00
C21    C     0.77659   1.30056  -0.12604   0.00000  Uiso   1.00
C22    C     0.77137   1.08091  -0.18585   0.00000  Uiso   1.00
C23    C     0.81358   0.96542  -0.22330   0.00000  Uiso   1.00
C24    C     0.85954   1.06032  -0.20267   0.00000  Uiso   1.00
Cl25   Cl    0.72638   1.45067  -0.07657   0.00000  Uiso   1.00
Cl26   Cl    0.71539   0.95200  -0.21128   0.00000  Uiso   1.00
H27    H     0.95873   1.54941   0.11229   0.00000  Uiso   1.00
H28    H     0.89061   0.85665   0.04306   0.00000  Uiso   1.00
H29    H     0.86124   0.82750   0.23162   0.00000  Uiso   1.00
H30    H     0.92939   1.53132   0.30203   0.00000  Uiso   1.00
H31    H     0.90155   1.26771   0.44023   0.00000  Uiso   1.00
H32    H     0.79297   0.96762   0.34755   0.00000  Uiso   1.00
H33    H     0.75803   0.59009   0.43445   0.00000  Uiso   1.00
H34    H     0.80432   0.36936   0.57924   0.00000  Uiso   1.00
H35    H     0.88408   0.52387   0.63828   0.00000  Uiso   1.00
H36    H     0.97312   1.20632   0.58792   0.00000  Uiso   1.00
H37    H     0.94976   1.03099  -0.08676   0.00000  Uiso   1.00
H38    H     0.98482   1.28781  -0.04838   0.00000  Uiso   1.00
H39    H     0.93404   1.41278  -0.20374   0.00000  Uiso   1.00
H40    H     0.91300   1.57002  -0.08769   0.00000  Uiso   1.00
H41    H     0.82755   1.56257  -0.05854   0.00000  Uiso   1.00
H42    H     0.81029   0.79263  -0.26900   0.00000  Uiso   1.00
H43    H     0.89212   0.96212  -0.23154   0.00000  Uiso   1.00
loop_
_geom_bond_atom_site_label_1
_geom_bond_atom_site_label_2
_geom_bond_distance
_geom_bond_site_symmetry_2
_ccdc_geom_bond_type
C1     C2      1.389   .     A
C1     C6      1.390   .     A
C1     H27     1.098   .     S
C2     C3      1.389   .     A
C2     C17     1.512   .     S
C3     C4      1.393   .     A
C3     H28     1.099   .     S
C4     C5      1.403   .     A
C4     H29     1.101   .     S
C5     C6      1.407   .     A
C5     N7      1.418   .     S
C6     H30     1.102   .     S
N7     C8      1.415   .     S
N7     H31     0.999   .     S
C8     C9      1.401   .     A
C8     C13     1.411   .     A
C9     C10     1.397   .     A
C9     H32     1.103   .     S
C10    C11     1.392   .     A
C10    H33     1.100   .     S
C11    C12     1.384   .     A
C11    H34     1.099   .     S
C12    C13     1.401   .     A
C12    H35     1.099   .     S
C13    C14     1.483   .     S
C14    O15     1.220   .     D
C14    O16     1.358   .     S
O16    H36     0.971   .     S
C17    C18     1.554   .     S
C17    H37     1.101   .     S
C17    H38     1.103   .     S
C18    C19     1.513   .     S
C18    H39     1.104   .     S
C18    H40     1.101   .     S
C19    C20     1.385   .     A
C19    C24     1.394   .     A
C20    C21     1.393   .     A
C20    H41     1.100   .     S
C21    C22     1.407   .     A
C21    Cl25    1.709   .     S
C22    C23     1.393   .     A
C22    Cl26    1.713   .     S
C23    C24     1.383   .     A
C23    H42     1.096   .     S
C24    H43     1.098   .     S
data_XXIII_46\C2\-\1
_audit_creation_date              2015-08-28
_audit_creation_method            'Materials Studio'
_symmetry_space_group_name_H-M    'C2'
_symmetry_Int_Tables_number       5
_symmetry_cell_setting            monoclinic
loop_
_symmetry_equiv_pos_as_xyz
  x,y,z
  -x,y,-z
  x+1/2,y+1/2,z
  -x+1/2,y+1/2,-z
_cell_length_a                    23.3854
_cell_length_b                    7.9161
_cell_length_c                    15.7442
_cell_angle_alpha                 90.0000
_cell_angle_beta                  141.5717
_cell_angle_gamma                 90.0000
loop_
_atom_site_label
_atom_site_type_symbol
_atom_site_fract_x
_atom_site_fract_y
_atom_site_fract_z
_atom_site_U_iso_or_equiv
_atom_site_adp_type
_atom_site_occupancy
C1     C     0.79480   0.32652   0.11611   0.00000  Uiso   1.00
C2     C     0.88134   0.30657   0.18082   0.00000  Uiso   1.00
C3     C     0.93763   0.18092   0.27932   0.00000  Uiso   1.00
C4     C     0.91002   0.08104   0.31538   0.00000  Uiso   1.00
C5     C     0.82382   0.10472   0.25327   0.00000  Uiso   1.00
C6     C     0.76637   0.22926   0.15168   0.00000  Uiso   1.00
N7     N     0.79279   0.01615   0.29066   0.00000  Uiso   1.00
C8     C     0.82898  -0.14163   0.35864   0.00000  Uiso   1.00
C9     C     0.85782  -0.25943   0.33100   0.00000  Uiso   1.00
C10    C     0.88958  -0.41888   0.39162   0.00000  Uiso   1.00
C11    C     0.89199  -0.46509   0.47955   0.00000  Uiso   1.00
C12    C     0.86192  -0.35154   0.50544   0.00000  Uiso   1.00
C13    C     0.83012  -0.19004   0.44648   0.00000  Uiso   1.00
C14    C     0.79397  -0.08109   0.47400   0.00000  Uiso   1.00
O15    O     0.75418  -0.12879   0.49145   0.00000  Uiso   1.00
O16    O     0.80958   0.08619   0.47977   0.00000  Uiso   1.00
C17    C     0.91212   0.42291   0.14643   0.00000  Uiso   1.00
C18    C     0.89055   0.34703   0.03340   0.00000  Uiso   1.00
C19    C     0.96428   0.22392   0.09259   0.00000  Uiso   1.00
C20    C     0.95585   0.05243   0.09782   0.00000  Uiso   1.00
C21    C     1.02024  -0.06438   0.14424   0.00000  Uiso   1.00
C22    C     1.09679  -0.00784   0.18646   0.00000  Uiso   1.00
C23    C     1.10624   0.16517   0.18382   0.00000  Uiso   1.00
C24    C     1.04189   0.27907   0.13909   0.00000  Uiso   1.00
Cl25   Cl    1.00458  -0.27408   0.14650   0.00000  Uiso   1.00
Cl26   Cl    1.17597  -0.14537   0.23746   0.00000  Uiso   1.00
H27    H     0.74860   0.42390   0.03649   0.00000  Uiso   1.00
H28    H     1.00620   0.16147   0.33128   0.00000  Uiso   1.00
H29    H     0.95824  -0.01448   0.39589   0.00000  Uiso   1.00
H30    H     0.69725   0.24932   0.09795   0.00000  Uiso   1.00
H31    H     0.77690   0.09373   0.32020   0.00000  Uiso   1.00
H32    H     0.85387  -0.22897   0.25816   0.00000  Uiso   1.00
H33    H     0.91224  -0.50885   0.36908   0.00000  Uiso   1.00
H34    H     0.91573  -0.59174   0.52537   0.00000  Uiso   1.00
H35    H     0.86299  -0.39346   0.57328   0.00000  Uiso   1.00
H36    H     0.78638   0.15327   0.49958   0.00000  Uiso   1.00
H37    H     0.98604   0.45117   0.23793   0.00000  Uiso   1.00
H38    H     0.87664   0.54513   0.11227   0.00000  Uiso   1.00
H39    H     0.88584   0.44830  -0.01985   0.00000  Uiso   1.00
H40    H     0.82227   0.28658  -0.04551   0.00000  Uiso   1.00
H41    H     0.89493   0.00984   0.06228   0.00000  Uiso   1.00
H42    H     1.16384   0.21301   0.21275   0.00000  Uiso   1.00
H43    H     1.05042   0.41432   0.13553   0.00000  Uiso   1.00
loop_
_geom_bond_atom_site_label_1
_geom_bond_atom_site_label_2
_geom_bond_distance
_geom_bond_site_symmetry_2
_ccdc_geom_bond_type
C1     C2      1.389   .     A
C1     C6      1.390   .     A
C1     H27     1.100   .     S
C2     C3      1.389   .     A
C2     C17     1.507   .     S
C3     C4      1.392   .     A
C3     H28     1.100   .     S
C4     C5      1.402   .     A
C4     H29     1.100   .     S
C5     C6      1.403   .     A
C5     N7      1.426   .     S
C6     H30     1.101   .     S
N7     C8      1.415   .     S
N7     H31     1.001   .     S
C8     C9      1.405   .     A
C8     C13     1.415   .     A
C9     C10     1.395   .     A
C9     H32     1.102   .     S
C10    C11     1.390   .     A
C10    H33     1.099   .     S
C11    C12     1.385   .     A
C11    H34     1.098   .     S
C12    C13     1.403   .     A
C12    H35     1.100   .     S
C13    C14     1.490   .     S
C14    O15     1.218   .     D
C14    O16     1.358   .     S
O16    H36     0.969   .     S
C17    C18     1.541   .     S
C17    H37     1.101   .     S
C17    H38     1.102   .     S
C18    C19     1.508   .     S
C18    H39     1.101   .     S
C18    H40     1.102   .     S
C19    C20     1.383   .     A
C19    C24     1.392   .     A
C20    C21     1.390   .     A
C20    H41     1.099   .     S
C21    C22     1.408   .     A
C21    Cl25    1.706   .     S
C22    C23     1.393   .     A
C22    Cl26    1.712   .     S
C23    C24     1.383   .     A
C23    H42     1.097   .     S
C24    H43     1.099   .     S
data_XXIII_47\FDD2\-\1
_audit_creation_date              2015-08-28
_audit_creation_method            'Materials Studio'
_symmetry_space_group_name_H-M    'FDD2'
_symmetry_Int_Tables_number       43
_symmetry_cell_setting            orthorhombic
loop_
_symmetry_equiv_pos_as_xyz
  x,y,z
  -x,-y,z
  x+1/4,-y+1/4,z+1/4
  -x+1/4,y+1/4,z+1/4
  x,y+1/2,z+1/2
  -x,-y+1/2,z+1/2
  x+1/4,-y+3/4,z+3/4
  -x+1/4,y+3/4,z+3/4
  x+1/2,y,z+1/2
  -x+1/2,-y,z+1/2
  x+3/4,-y+1/4,z+3/4
  -x+3/4,y+1/4,z+3/4
  x+1/2,y+1/2,z
  -x+1/2,-y+1/2,z
  x+3/4,-y+3/4,z+1/4
  -x+3/4,y+3/4,z+1/4
_cell_length_a                    24.6126
_cell_length_b                    30.1280
_cell_length_c                    9.6917
_cell_angle_alpha                 90.0000
_cell_angle_beta                  90.0000
_cell_angle_gamma                 90.0000
loop_
_atom_site_label
_atom_site_type_symbol
_atom_site_fract_x
_atom_site_fract_y
_atom_site_fract_z
_atom_site_U_iso_or_equiv
_atom_site_adp_type
_atom_site_occupancy
C1     C     0.66737   0.94643  -0.10044   0.00000  Uiso   1.00
C2     C     0.68685   0.94717   0.03410   0.00000  Uiso   1.00
C3     C     0.64895   0.94525   0.14020   0.00000  Uiso   1.00
C4     C     0.59336   0.94310   0.11514   0.00000  Uiso   1.00
C5     C     0.57395   0.94064  -0.02088   0.00000  Uiso   1.00
C6     C     0.61217   0.94255  -0.12856   0.00000  Uiso   1.00
N7     N     0.51786   0.93792  -0.04921   0.00000  Uiso   1.00
C8     C     0.49630   0.89870  -0.11106   0.00000  Uiso   1.00
C9     C     0.53006   0.86259  -0.14203   0.00000  Uiso   1.00
C10    C     0.50946   0.82409  -0.20260   0.00000  Uiso   1.00
C11    C     0.45464   0.82114  -0.23528   0.00000  Uiso   1.00
C12    C     0.42093   0.85669  -0.20608   0.00000  Uiso   1.00
C13    C     0.44043   0.89543  -0.14266   0.00000  Uiso   1.00
C14    C     0.40083   0.93173  -0.11686   0.00000  Uiso   1.00
O15    O     0.35763   0.93789  -0.17481   0.00000  Uiso   1.00
O16    O     0.41558   0.95997  -0.01451   0.00000  Uiso   1.00
C17    C     0.74702   0.94799   0.06449   0.00000  Uiso   1.00
C18    C     0.77308   0.90231   0.02847   0.00000  Uiso   1.00
C19    C     0.74366   0.86513   0.10162   0.00000  Uiso   1.00
C20    C     0.69901   0.84457   0.04242   0.00000  Uiso   1.00
C21    C     0.67005   0.81101   0.10795   0.00000  Uiso   1.00
C22    C     0.68809   0.79568   0.23730   0.00000  Uiso   1.00
C23    C     0.73328   0.81606   0.29661   0.00000  Uiso   1.00
C24    C     0.75991   0.85064   0.23144   0.00000  Uiso   1.00
Cl25   Cl    0.61292   0.78966   0.03221   0.00000  Uiso   1.00
Cl26   Cl    0.65590   0.75323   0.32126   0.00000  Uiso   1.00
H27    H     0.69659   0.94781  -0.18631   0.00000  Uiso   1.00
H28    H     0.66371   0.94506   0.24718   0.00000  Uiso   1.00
H29    H     0.56485   0.94159   0.20269   0.00000  Uiso   1.00
H30    H     0.59806   0.94040  -0.23614   0.00000  Uiso   1.00
H31    H     0.49378   0.94884   0.02679   0.00000  Uiso   1.00
H32    H     0.57372   0.86354  -0.11759   0.00000  Uiso   1.00
H33    H     0.53671   0.79615  -0.22559   0.00000  Uiso   1.00
H34    H     0.43850   0.79093  -0.28366   0.00000  Uiso   1.00
H35    H     0.37795   0.85347  -0.23465   0.00000  Uiso   1.00
H36    H     0.38954   0.98399  -0.01037   0.00000  Uiso   1.00
H37    H     0.75464   0.95560   0.17395   0.00000  Uiso   1.00
H38    H     0.76709   0.97448   0.00499   0.00000  Uiso   1.00
H39    H     0.81644   0.90243   0.05689   0.00000  Uiso   1.00
H40    H     0.77199   0.89727  -0.08408   0.00000  Uiso   1.00
H41    H     0.68560   0.85662  -0.05904   0.00000  Uiso   1.00
H42    H     0.74810   0.80515   0.39801   0.00000  Uiso   1.00
H43    H     0.79374   0.86753   0.28340   0.00000  Uiso   1.00
loop_
_geom_bond_atom_site_label_1
_geom_bond_atom_site_label_2
_geom_bond_distance
_geom_bond_site_symmetry_2
_ccdc_geom_bond_type
C1     C2      1.389   .     A
C1     C6      1.391   .     A
C1     H27     1.101   .     S
C2     C3      1.390   .     A
C2     C17     1.510   .     S
C3     C4      1.391   .     A
C3     H28     1.099   .     S
C4     C5      1.404   .     A
C4     H29     1.102   .     S
C5     C6      1.406   .     A
C5     N7      1.410   .     S
C6     H30     1.101   .     S
N7     C8      1.427   .     S
N7     H31     1.001   .     S
C8     C9      1.401   .     A
C8     C13     1.412   .     A
C9     C10     1.395   .     A
C9     H32     1.101   .     S
C10    C11     1.389   .     A
C10    H33     1.099   .     S
C11    C12     1.384   .     A
C11    H34     1.098   .     S
C12    C13     1.404   .     A
C12    H35     1.098   .     S
C13    C14     1.486   .     S
C14    O15     1.217   .     D
C14    O16     1.356   .     S
O16    H36     0.967   .     S
C17    C18     1.558   .     S
C17    H37     1.101   .     S
C17    H38     1.102   .     S
C18    C19     1.510   .     S
C18    H39     1.102   .     S
C18    H40     1.102   .     S
C19    C20     1.386   .     A
C19    C24     1.390   .     A
C20    C21     1.390   .     A
C20    H41     1.099   .     S
C21    C22     1.408   .     A
C21    Cl25    1.712   .     S
C22    C23     1.395   .     A
C22    Cl26    1.710   .     S
C23    C24     1.384   .     A
C23    H42     1.099   .     S
C24    H43     1.098   .     S
data_XXIII_48\R-3\-\1
_audit_creation_date              2015-08-28
_audit_creation_method            'Materials Studio'
_symmetry_space_group_name_H-M    'R-3'
_symmetry_Int_Tables_number       148
_symmetry_cell_setting            trigonal
loop_
_symmetry_equiv_pos_as_xyz
  x,y,z
  -y,x-y,z
  -x+y,-x,z
  -x,-y,-z
  y,-x+y,-z
  x-y,x,-z
  x+2/3,y+1/3,z+1/3
  -y+2/3,x-y+1/3,z+1/3
  -x+y+2/3,-x+1/3,z+1/3
  -x+2/3,-y+1/3,-z+1/3
  y+2/3,-x+y+1/3,-z+1/3
  x-y+2/3,x+1/3,-z+1/3
  x+1/3,y+2/3,z+2/3
  -y+1/3,x-y+2/3,z+2/3
  -x+y+1/3,-x+2/3,z+2/3
  -x+1/3,-y+2/3,-z+2/3
  y+1/3,-x+y+2/3,-z+2/3
  x-y+1/3,x+2/3,-z+2/3
_cell_length_a                    38.3492
_cell_length_b                    38.3492
_cell_length_c                    6.5939
_cell_angle_alpha                 90.0000
_cell_angle_beta                  90.0000
_cell_angle_gamma                 120.0000
loop_
_atom_site_label
_atom_site_type_symbol
_atom_site_fract_x
_atom_site_fract_y
_atom_site_fract_z
_atom_site_U_iso_or_equiv
_atom_site_adp_type
_atom_site_occupancy
C1     C     0.75233   0.90164  -0.10863   0.00000  Uiso   1.00
C2     C     0.74715   0.87364  -0.25701   0.00000  Uiso   1.00
C3     C     0.77325   0.85835  -0.25200   0.00000  Uiso   1.00
C4     C     0.80312   0.87002  -0.10533   0.00000  Uiso   1.00
C5     C     0.80856   0.89867   0.04158   0.00000  Uiso   1.00
C6     C     0.78264   0.91447   0.03667   0.00000  Uiso   1.00
N7     N     0.83984   0.91271   0.18939   0.00000  Uiso   1.00
C8     C     0.85202   0.88580   0.26264   0.00000  Uiso   1.00
C9     C     0.82191   0.84664   0.31499   0.00000  Uiso   1.00
C10    C     0.83160   0.81890   0.39512   0.00000  Uiso   1.00
C11    C     0.87170   0.82967   0.42088   0.00000  Uiso   1.00
C12    C     0.90168   0.86794   0.36654   0.00000  Uiso   1.00
C13    C     0.89278   0.89681   0.29088   0.00000  Uiso   1.00
C14    C     0.92730   0.93710   0.24304   0.00000  Uiso   1.00
O15    O     0.96226   0.94579   0.21852   0.00000  Uiso   1.00
O16    O     0.91789   0.96669   0.22932   0.00000  Uiso   1.00
C17    C     0.71598   0.86264  -0.42302   0.00000  Uiso   1.00
C18    C     0.68204   0.81788  -0.41355   0.00000  Uiso   1.00
C19    C     0.69678   0.78992  -0.48210   0.00000  Uiso   1.00
C20    C     0.70229   0.76586  -0.34433   0.00000  Uiso   1.00
C21    C     0.71628   0.74001  -0.39950   0.00000  Uiso   1.00
C22    C     0.72501   0.73781  -0.60512   0.00000  Uiso   1.00
C23    C     0.71961   0.76215  -0.74411   0.00000  Uiso   1.00
C24    C     0.70567   0.78762  -0.68464   0.00000  Uiso   1.00
Cl25   Cl    0.72305   0.71201  -0.21780   0.00000  Uiso   1.00
Cl26   Cl    0.74232   0.70673  -0.68566   0.00000  Uiso   1.00
H27    H     0.73253   0.91471  -0.10836   0.00000  Uiso   1.00
H28    H     0.77094   0.83704  -0.36944   0.00000  Uiso   1.00
H29    H     0.82339   0.85739  -0.10980   0.00000  Uiso   1.00
H30    H     0.78614   0.93720   0.14964   0.00000  Uiso   1.00
H31    H     0.86267   0.94054   0.16252   0.00000  Uiso   1.00
H32    H     0.79003   0.83787   0.29506   0.00000  Uiso   1.00
H33    H     0.80775   0.78851   0.43707   0.00000  Uiso   1.00
H34    H     0.87959   0.80791   0.48263   0.00000  Uiso   1.00
H35    H     0.93301   0.87496   0.38698   0.00000  Uiso   1.00
H36    H     0.94257   0.99222   0.20890   0.00000  Uiso   1.00
H37    H     0.73070   0.86943  -0.57316   0.00000  Uiso   1.00
H38    H     0.70249   0.88203  -0.41062   0.00000  Uiso   1.00
H39    H     0.65656   0.81323  -0.50983   0.00000  Uiso   1.00
H40    H     0.67006   0.81057  -0.25829   0.00000  Uiso   1.00
H41    H     0.69551   0.76818  -0.18478   0.00000  Uiso   1.00
H42    H     0.72695   0.76178  -0.90465   0.00000  Uiso   1.00
H43    H     0.70206   0.80669  -0.79757   0.00000  Uiso   1.00
loop_
_geom_bond_atom_site_label_1
_geom_bond_atom_site_label_2
_geom_bond_distance
_geom_bond_site_symmetry_2
_ccdc_geom_bond_type
C1     C2      1.391   .     A
C1     C6      1.392   .     A
C1     H27     1.099   .     S
C2     C3      1.391   .     A
C2     C17     1.517   .     S
C3     C4      1.391   .     A
C3     H28     1.097   .     S
C4     C5      1.400   .     A
C4     H29     1.103   .     S
C5     C6      1.400   .     A
C5     N7      1.426   .     S
C6     H30     1.102   .     S
N7     C8      1.413   .     S
N7     H31     1.001   .     S
C8     C9      1.405   .     A
C8     C13     1.413   .     A
C9     C10     1.394   .     A
C9     H32     1.102   .     S
C10    C11     1.389   .     A
C10    H33     1.098   .     S
C11    C12     1.384   .     A
C11    H34     1.098   .     S
C12    C13     1.403   .     A
C12    H35     1.100   .     S
C13    C14     1.481   .     S
C14    O15     1.220   .     D
C14    O16     1.355   .     S
O16    H36     0.973   .     S
C17    C18     1.552   .     S
C17    H37     1.104   .     S
C17    H38     1.101   .     S
C18    C19     1.510   .     S
C18    H39     1.102   .     S
C18    H40     1.100   .     S
C19    C20     1.384   .     A
C19    C24     1.392   .     A
C20    C21     1.391   .     A
C20    H41     1.098   .     S
C21    C22     1.409   .     A
C21    Cl25    1.713   .     S
C22    C23     1.395   .     A
C22    Cl26    1.713   .     S
C23    C24     1.384   .     A
C23    H42     1.097   .     S
C24    H43     1.100   .     S
data_XXIII_49\CC\-\1
_audit_creation_date              2015-08-28
_audit_creation_method            'Materials Studio'
_symmetry_space_group_name_H-M    'CC'
_symmetry_Int_Tables_number       9
_symmetry_cell_setting            monoclinic
loop_
_symmetry_equiv_pos_as_xyz
  x,y,z
  x,-y,z+1/2
  x+1/2,y+1/2,z
  x+1/2,-y+1/2,z+1/2
_cell_length_a                    13.7441
_cell_length_b                    30.8301
_cell_length_c                    8.2645
_cell_angle_alpha                 90.0000
_cell_angle_beta                  148.1028
_cell_angle_gamma                 90.0000
loop_
_atom_site_label
_atom_site_type_symbol
_atom_site_fract_x
_atom_site_fract_y
_atom_site_fract_z
_atom_site_U_iso_or_equiv
_atom_site_adp_type
_atom_site_occupancy
C1     C     0.21145   0.54962   0.15934   0.00000  Uiso   1.00
C2     C     0.12560   0.57742  -0.07037   0.00000  Uiso   1.00
C3     C    -0.02594   0.60061  -0.22922   0.00000  Uiso   1.00
C4     C    -0.09058   0.59650  -0.16238   0.00000  Uiso   1.00
C5     C    -0.00296   0.56843   0.07069   0.00000  Uiso   1.00
C6     C     0.14925   0.54479   0.22935   0.00000  Uiso   1.00
N7     N    -0.06202   0.56054   0.14779   0.00000  Uiso   1.00
C8     C    -0.18940   0.58601   0.05519   0.00000  Uiso   1.00
C9     C    -0.18118   0.63140   0.05429   0.00000  Uiso   1.00
C10    C    -0.29457   0.65779  -0.01182   0.00000  Uiso   1.00
C11    C    -0.42044   0.63932  -0.08309   0.00000  Uiso   1.00
C12    C    -0.43040   0.59457  -0.08456   0.00000  Uiso   1.00
C13    C    -0.31527   0.56714  -0.01214   0.00000  Uiso   1.00
C14    C    -0.33248   0.51979  -0.00722   0.00000  Uiso   1.00
O15    O    -0.43771   0.50165  -0.06274   0.00000  Uiso   1.00
O16    O    -0.21542   0.49485   0.07100   0.00000  Uiso   1.00
C17    C     0.19477   0.58137  -0.14429   0.00000  Uiso   1.00
C18    C     0.36866   0.61001   0.09267   0.00000  Uiso   1.00
C19    C     0.31849   0.65697   0.04806   0.00000  Uiso   1.00
C20    C     0.32973   0.67565   0.21574   0.00000  Uiso   1.00
C21    C     0.29637   0.71941   0.19668   0.00000  Uiso   1.00
C22    C     0.24801   0.74608  -0.00372   0.00000  Uiso   1.00
C23    C     0.22876   0.72694  -0.18308   0.00000  Uiso   1.00
C24    C     0.26297   0.68323  -0.15840   0.00000  Uiso   1.00
Cl25   Cl    0.31761   0.73955   0.41930   0.00000  Uiso   1.00
Cl26   Cl    0.21524   0.80077  -0.02869   0.00000  Uiso   1.00
H27    H     0.33267   0.53119   0.29059   0.00000  Uiso   1.00
H28    H    -0.09572   0.62280  -0.41218   0.00000  Uiso   1.00
H29    H    -0.21287   0.61504  -0.29743   0.00000  Uiso   1.00
H30    H     0.22223   0.52266   0.41515   0.00000  Uiso   1.00
H31    H    -0.05595   0.52933   0.18937   0.00000  Uiso   1.00
H32    H    -0.07949   0.64676   0.11701   0.00000  Uiso   1.00
H33    H    -0.28431   0.69324  -0.00746   0.00000  Uiso   1.00
H34    H    -0.51069   0.66008  -0.13733   0.00000  Uiso   1.00
H35    H    -0.53172   0.58098  -0.14250   0.00000  Uiso   1.00
H36    H    -0.22789   0.46497   0.08664   0.00000  Uiso   1.00
H37    H     0.08880   0.59547  -0.37209   0.00000  Uiso   1.00
H38    H     0.22463   0.54893  -0.15157   0.00000  Uiso   1.00
H39    H     0.43538   0.60634   0.06800   0.00000  Uiso   1.00
H40    H     0.47073   0.59896   0.32629   0.00000  Uiso   1.00
H41    H     0.36646   0.65411   0.36836   0.00000  Uiso   1.00
H42    H     0.18817   0.74664  -0.34533   0.00000  Uiso   1.00
H43    H     0.24788   0.66890  -0.30073   0.00000  Uiso   1.00
loop_
_geom_bond_atom_site_label_1
_geom_bond_atom_site_label_2
_geom_bond_distance
_geom_bond_site_symmetry_2
_ccdc_geom_bond_type
C1     C2      1.388   .     A
C1     C6      1.388   .     A
C1     H27     1.098   .     S
C2     C3      1.389   .     A
C2     C17     1.509   .     S
C3     C4      1.394   .     A
C3     H28     1.101   .     S
C4     C5      1.404   .     A
C4     H29     1.101   .     S
C5     C6      1.403   .     A
C5     N7      1.415   .     S
C6     H30     1.102   .     S
N7     C8      1.412   .     S
N7     H31     1.001   .     S
C8     C9      1.404   .     A
C8     C13     1.416   .     A
C9     C10     1.394   .     A
C9     H32     1.103   .     S
C10    C11     1.391   .     A
C10    H33     1.098   .     S
C11    C12     1.385   .     A
C11    H34     1.098   .     S
C12    C13     1.403   .     A
C12    H35     1.101   .     S
C13    C14     1.485   .     S
C14    O15     1.220   .     D
C14    O16     1.353   .     S
O16    H36     0.966   .     S
C17    C18     1.542   .     S
C17    H37     1.095   .     S
C17    H38     1.102   .     S
C18    C19     1.509   .     S
C18    H39     1.101   .     S
C18    H40     1.101   .     S
C19    C20     1.383   .     A
C19    C24     1.392   .     A
C20    C21     1.390   .     A
C20    H41     1.098   .     S
C21    C22     1.411   .     A
C21    Cl25    1.716   .     S
C22    C23     1.396   .     A
C22    Cl26    1.712   .     S
C23    C24     1.384   .     A
C23    H42     1.099   .     S
C24    H43     1.099   .     S
data_XXIII_50\CC\-\1
_audit_creation_date              2015-08-28
_audit_creation_method            'Materials Studio'
_symmetry_space_group_name_H-M    'CC'
_symmetry_Int_Tables_number       9
_symmetry_cell_setting            monoclinic
loop_
_symmetry_equiv_pos_as_xyz
  x,y,z
  x,-y,z+1/2
  x+1/2,y+1/2,z
  x+1/2,-y+1/2,z+1/2
_cell_length_a                    8.8683
_cell_length_b                    32.6769
_cell_length_c                    6.7138
_cell_angle_alpha                 90.0000
_cell_angle_beta                  68.6473
_cell_angle_gamma                 90.0000
loop_
_atom_site_label
_atom_site_type_symbol
_atom_site_fract_x
_atom_site_fract_y
_atom_site_fract_z
_atom_site_U_iso_or_equiv
_atom_site_adp_type
_atom_site_occupancy
C1     C     0.25015   0.55059   0.82467   0.00000  Uiso   1.00
C2     C     0.20626   0.57658   0.69136   0.00000  Uiso   1.00
C3     C     0.05836   0.59658   0.77874   0.00000  Uiso   1.00
C4     C    -0.04223   0.59144   0.99161   0.00000  Uiso   1.00
C5     C     0.00516   0.56621   1.12823   0.00000  Uiso   1.00
C6     C     0.15289   0.54504   1.03816   0.00000  Uiso   1.00
N7     N    -0.09218   0.55861   1.34384   0.00000  Uiso   1.00
C8     C    -0.19216   0.58743   1.49264   0.00000  Uiso   1.00
C9     C    -0.18608   0.62924   1.44462   0.00000  Uiso   1.00
C10    C    -0.27798   0.65777   1.59453   0.00000  Uiso   1.00
C11    C    -0.38067   0.64488   1.79551   0.00000  Uiso   1.00
C12    C    -0.39081   0.60353   1.84308   0.00000  Uiso   1.00
C13    C    -0.29624   0.57442   1.69761   0.00000  Uiso   1.00
C14    C    -0.31242   0.53128   1.77225   0.00000  Uiso   1.00
O15    O    -0.41850   0.51675   1.92767   0.00000  Uiso   1.00
O16    O    -0.19063   0.50658   1.65253   0.00000  Uiso   1.00
C17    C     0.31741   0.58212   0.46105   0.00000  Uiso   1.00
C18    C     0.39774   0.62486   0.42766   0.00000  Uiso   1.00
C19    C     0.28604   0.65764   0.40148   0.00000  Uiso   1.00
C20    C     0.22907   0.68853   0.55141   0.00000  Uiso   1.00
C21    C     0.12784   0.71967   0.53330   0.00000  Uiso   1.00
C22    C     0.08083   0.71998   0.35391   0.00000  Uiso   1.00
C23    C     0.13967   0.68919   0.20127   0.00000  Uiso   1.00
C24    C     0.23931   0.65848   0.22470   0.00000  Uiso   1.00
Cl25   Cl    0.06399   0.75657   0.72778   0.00000  Uiso   1.00
Cl26   Cl   -0.04792   0.75609   0.32062   0.00000  Uiso   1.00
H27    H     0.36529   0.53381   0.75854   0.00000  Uiso   1.00
H28    H     0.01967   0.61690   0.67586   0.00000  Uiso   1.00
H29    H    -0.16033   0.60712   1.05105   0.00000  Uiso   1.00
H30    H     0.19424   0.52423   1.13713   0.00000  Uiso   1.00
H31    H    -0.04798   0.53704   1.41418   0.00000  Uiso   1.00
H32    H    -0.10428   0.64079   1.28932   0.00000  Uiso   1.00
H33    H    -0.26965   0.69046   1.55319   0.00000  Uiso   1.00
H34    H    -0.45286   0.66718   1.91445   0.00000  Uiso   1.00
H35    H    -0.47473   0.59375   2.00123   0.00000  Uiso   1.00
H36    H    -0.20797   0.47929   1.71250   0.00000  Uiso   1.00
H37    H     0.25165   0.57745   0.35181   0.00000  Uiso   1.00
H38    H     0.41207   0.55837   0.41847   0.00000  Uiso   1.00
H39    H     0.51107   0.62487   0.28658   0.00000  Uiso   1.00
H40    H     0.43439   0.63182   0.56373   0.00000  Uiso   1.00
H41    H     0.26694   0.68766   0.68993   0.00000  Uiso   1.00
H42    H     0.10490   0.68849   0.05998   0.00000  Uiso   1.00
H43    H     0.28057   0.63417   0.10361   0.00000  Uiso   1.00
loop_
_geom_bond_atom_site_label_1
_geom_bond_atom_site_label_2
_geom_bond_distance
_geom_bond_site_symmetry_2
_ccdc_geom_bond_type
C1     C2      1.388   .     A
C1     C6      1.390   .     A
C1     H27     1.100   .     S
C2     C3      1.390   .     A
C2     C17     1.512   .     S
C3     C4      1.392   .     A
C3     H28     1.099   .     S
C4     C5      1.407   .     A
C4     H29     1.102   .     S
C5     C6      1.408   .     A
C5     N7      1.411   .     S
C6     H30     1.103   .     S
N7     C8      1.423   .     S
N7     H31     1.004   .     S
C8     C9      1.400   .     A
C8     C13     1.415   .     A
C9     C10     1.396   .     A
C9     H32     1.098   .     S
C10    C11     1.390   .     A
C10    H33     1.099   .     S
C11    C12     1.384   .     A
C11    H34     1.098   .     S
C12    C13     1.402   .     A
C12    H35     1.099   .     S
C13    C14     1.485   .     S
C14    O15     1.218   .     D
C14    O16     1.354   .     S
O16    H36     0.968   .     S
C17    C18     1.547   .     S
C17    H37     1.101   .     S
C17    H38     1.102   .     S
C18    C19     1.512   .     S
C18    H39     1.102   .     S
C18    H40     1.099   .     S
C19    C20     1.384   .     A
C19    C24     1.393   .     A
C20    C21     1.391   .     A
C20    H41     1.098   .     S
C21    C22     1.411   .     A
C21    Cl25    1.715   .     S
C22    C23     1.395   .     A
C22    Cl26    1.712   .     S
C23    C24     1.383   .     A
C23    H42     1.099   .     S
C24    H43     1.100   .     S
data_XXIII_51\PBCN\-\1
_audit_creation_date              2015-08-28
_audit_creation_method            'Materials Studio'
_symmetry_space_group_name_H-M    'PBCN'
_symmetry_Int_Tables_number       60
_symmetry_cell_setting            orthorhombic
loop_
_symmetry_equiv_pos_as_xyz
  x,y,z
  -x+1/2,-y+1/2,z+1/2
  -x,y,-z+1/2
  x+1/2,-y+1/2,-z
  -x,-y,-z
  x+1/2,y+1/2,-z+1/2
  x,-y,z+1/2
  -x+1/2,y+1/2,z
_cell_length_a                    23.4516
_cell_length_b                    9.5560
_cell_length_c                    16.7748
_cell_angle_alpha                 90.0000
_cell_angle_beta                  90.0000
_cell_angle_gamma                 90.0000
loop_
_atom_site_label
_atom_site_type_symbol
_atom_site_fract_x
_atom_site_fract_y
_atom_site_fract_z
_atom_site_U_iso_or_equiv
_atom_site_adp_type
_atom_site_occupancy
C1     C     0.17793   0.35931   0.26674   0.00000  Uiso   1.00
C2     C     0.14806   0.24948   0.30117   0.00000  Uiso   1.00
C3     C     0.17897   0.15546   0.34725   0.00000  Uiso   1.00
C4     C     0.23699   0.17170   0.36121   0.00000  Uiso   1.00
C5     C     0.26695   0.28370   0.32746   0.00000  Uiso   1.00
C6     C     0.23641   0.37503   0.27787   0.00000  Uiso   1.00
N7     N     0.32645   0.30554   0.34031   0.00000  Uiso   1.00
C8     C     0.35310   0.25415   0.41022   0.00000  Uiso   1.00
C9     C     0.32315   0.25987   0.48275   0.00000  Uiso   1.00
C10    C     0.34701   0.20943   0.55326   0.00000  Uiso   1.00
C11    C     0.40208   0.15549   0.55327   0.00000  Uiso   1.00
C12    C     0.43305   0.15529   0.48291   0.00000  Uiso   1.00
C13    C     0.40975   0.20342   0.41079   0.00000  Uiso   1.00
C14    C     0.44683   0.19803   0.33924   0.00000  Uiso   1.00
O15    O     0.49870   0.18792   0.33790   0.00000  Uiso   1.00
O16    O     0.41830   0.20274   0.26898   0.00000  Uiso   1.00
C17    C     0.08450   0.23300   0.29083   0.00000  Uiso   1.00
C18    C     0.05276   0.29955   0.36288   0.00000  Uiso   1.00
C19    C     0.07366   0.23576   0.43986   0.00000  Uiso   1.00
C20    C     0.11158   0.30587   0.48905   0.00000  Uiso   1.00
C21    C     0.13344   0.24791   0.55876   0.00000  Uiso   1.00
C22    C     0.11622   0.11185   0.58063   0.00000  Uiso   1.00
C23    C     0.07848   0.04079   0.53079   0.00000  Uiso   1.00
C24    C     0.05757   0.10108   0.46181   0.00000  Uiso   1.00
Cl25   Cl    0.18079   0.34180   0.61545   0.00000  Uiso   1.00
Cl26   Cl    0.14012   0.03167   0.66550   0.00000  Uiso   1.00
H27    H     0.15477   0.43587   0.23012   0.00000  Uiso   1.00
H28    H     0.15673   0.06680   0.37497   0.00000  Uiso   1.00
H29    H     0.25920   0.09338   0.39816   0.00000  Uiso   1.00
H30    H     0.25829   0.46414   0.24958   0.00000  Uiso   1.00
H31    H     0.34954   0.29375   0.29059   0.00000  Uiso   1.00
H32    H     0.27985   0.30494   0.48469   0.00000  Uiso   1.00
H33    H     0.32195   0.21361   0.60863   0.00000  Uiso   1.00
H34    H     0.42077   0.11430   0.60856   0.00000  Uiso   1.00
H35    H     0.47686   0.11417   0.48508   0.00000  Uiso   1.00
H36    H     0.44509   0.19620   0.22499   0.00000  Uiso   1.00
H37    H     0.07301   0.12148   0.28604   0.00000  Uiso   1.00
H38    H     0.07036   0.28203   0.23491   0.00000  Uiso   1.00
H39    H     0.00647   0.28378   0.35654   0.00000  Uiso   1.00
H40    H     0.05968   0.41328   0.36256   0.00000  Uiso   1.00
H41    H     0.12616   0.40980   0.46976   0.00000  Uiso   1.00
H42    H     0.06555  -0.06666   0.54531   0.00000  Uiso   1.00
H43    H     0.02929   0.04104   0.42234   0.00000  Uiso   1.00
loop_
_geom_bond_atom_site_label_1
_geom_bond_atom_site_label_2
_geom_bond_distance
_geom_bond_site_symmetry_2
_ccdc_geom_bond_type
C1     C2      1.388   .     A
C1     C6      1.392   .     A
C1     H27     1.099   .     S
C2     C3      1.389   .     A
C2     C17     1.509   .     S
C3     C4      1.390   .     A
C3     H28     1.098   .     S
C4     C5      1.400   .     A
C4     H29     1.102   .     S
C5     C6      1.402   .     A
C5     N7      1.427   .     S
C6     H30     1.102   .     S
N7     C8      1.417   .     S
N7     H31     1.001   .     S
C8     C9      1.406   .     A
C8     C13     1.414   .     A
C9     C10     1.394   .     A
C9     H32     1.104   .     S
C10    C11     1.391   .     A
C10    H33     1.100   .     S
C11    C12     1.386   .     A
C11    H34     1.099   .     S
C12    C13     1.405   .     A
C12    H35     1.101   .     S
C13    C14     1.483   .     S
C14    O15     1.220   .     D
C14    O16     1.356   .     S
O16    H36     0.971   .     S
C17    C18     1.556   .     S
C17    H37     1.102   .     S
C17    H38     1.100   .     S
C18    C19     1.510   .     S
C18    H39     1.101   .     S
C18    H40     1.099   .     S
C19    C20     1.386   .     A
C19    C24     1.391   .     A
C20    C21     1.392   .     A
C20    H41     1.099   .     S
C21    C22     1.410   .     A
C21    Cl25    1.715   .     S
C22    C23     1.394   .     A
C22    Cl26    1.711   .     S
C23    C24     1.382   .     A
C23    H42     1.098   .     S
C24    H43     1.099   .     S
data_XXIII_52\R-3\-\1
_audit_creation_date              2015-08-28
_audit_creation_method            'Materials Studio'
_symmetry_space_group_name_H-M    'R-3'
_symmetry_Int_Tables_number       148
_symmetry_cell_setting            trigonal
loop_
_symmetry_equiv_pos_as_xyz
  x,y,z
  -y,x-y,z
  -x+y,-x,z
  -x,-y,-z
  y,-x+y,-z
  x-y,x,-z
  x+2/3,y+1/3,z+1/3
  -y+2/3,x-y+1/3,z+1/3
  -x+y+2/3,-x+1/3,z+1/3
  -x+2/3,-y+1/3,-z+1/3
  y+2/3,-x+y+1/3,-z+1/3
  x-y+2/3,x+1/3,-z+1/3
  x+1/3,y+2/3,z+2/3
  -y+1/3,x-y+2/3,z+2/3
  -x+y+1/3,-x+2/3,z+2/3
  -x+1/3,-y+2/3,-z+2/3
  y+1/3,-x+y+2/3,-z+2/3
  x-y+1/3,x+2/3,-z+2/3
_cell_length_a                    39.2135
_cell_length_b                    39.2135
_cell_length_c                    6.1386
_cell_angle_alpha                 90.0000
_cell_angle_beta                  90.0000
_cell_angle_gamma                 120.0000
loop_
_atom_site_label
_atom_site_type_symbol
_atom_site_fract_x
_atom_site_fract_y
_atom_site_fract_z
_atom_site_U_iso_or_equiv
_atom_site_adp_type
_atom_site_occupancy
C1     C     0.04431   0.20932   0.83787   0.00000  Uiso   1.00
C2     C     0.03806   0.22829   1.01119   0.00000  Uiso   1.00
C3     C     0.05710   0.23058   1.20611   0.00000  Uiso   1.00
C4     C     0.08107   0.21402   1.23040   0.00000  Uiso   1.00
C5     C     0.08711   0.19451   1.05553   0.00000  Uiso   1.00
C6     C     0.06832   0.19278   0.85706   0.00000  Uiso   1.00
N7     N     0.11033   0.17613   1.06515   0.00000  Uiso   1.00
C8     C     0.11665   0.16269   1.26683   0.00000  Uiso   1.00
C9     C     0.14229   0.19070   1.41722   0.00000  Uiso   1.00
C10    C     0.15112   0.17940   1.61485   0.00000  Uiso   1.00
C11    C     0.13464   0.13965   1.66467   0.00000  Uiso   1.00
C12    C     0.10916   0.11171   1.51784   0.00000  Uiso   1.00
C13    C     0.09971   0.12227   1.31778   0.00000  Uiso   1.00
C14    C     0.07198   0.08973   1.17463   0.00000  Uiso   1.00
O15    O     0.05432   0.05464   1.21710   0.00000  Uiso   1.00
O16    O     0.06659   0.10099   0.97548   0.00000  Uiso   1.00
C17    C     0.01119   0.24528   0.98708   0.00000  Uiso   1.00
C18    C     0.03474   0.28858   0.90701   0.00000  Uiso   1.00
C19    C     0.06512   0.31421   1.07398   0.00000  Uiso   1.00
C20    C     0.10497   0.32949   1.03619   0.00000  Uiso   1.00
C21    C     0.13389   0.35290   1.18626   0.00000  Uiso   1.00
C22    C     0.12220   0.36075   1.38874   0.00000  Uiso   1.00
C23    C     0.08207   0.34563   1.42617   0.00000  Uiso   1.00
C24    C     0.05404   0.32309   1.27196   0.00000  Uiso   1.00
Cl25   Cl    0.18255   0.37167   1.12042   0.00000  Uiso   1.00
Cl26   Cl    0.15527   0.38738   1.58963   0.00000  Uiso   1.00
H27    H     0.02965   0.20714   0.68169   0.00000  Uiso   1.00
H28    H     0.05294   0.24575   1.34540   0.00000  Uiso   1.00
H29    H     0.09498   0.21640   1.38936   0.00000  Uiso   1.00
H30    H     0.07230   0.17787   0.71518   0.00000  Uiso   1.00
H31    H     0.10137   0.15558   0.94825   0.00000  Uiso   1.00
H32    H     0.15605   0.22225   1.37863   0.00000  Uiso   1.00
H33    H     0.17124   0.20195   1.73042   0.00000  Uiso   1.00
H34    H     0.14182   0.13057   1.81938   0.00000  Uiso   1.00
H35    H     0.09661   0.08055   1.56276   0.00000  Uiso   1.00
H36    H     0.04685   0.07818   0.89608   0.00000  Uiso   1.00
H37    H    -0.00383   0.24351   1.14191   0.00000  Uiso   1.00
H38    H    -0.01233   0.22741   0.86977   0.00000  Uiso   1.00
H39    H     0.01478   0.30013   0.87353   0.00000  Uiso   1.00
H40    H     0.04875   0.28917   0.75060   0.00000  Uiso   1.00
H41    H     0.11358   0.32193   0.88109   0.00000  Uiso   1.00
H42    H     0.07219   0.35143   1.58222   0.00000  Uiso   1.00
H43    H     0.02259   0.31124   1.30689   0.00000  Uiso   1.00
loop_
_geom_bond_atom_site_label_1
_geom_bond_atom_site_label_2
_geom_bond_distance
_geom_bond_site_symmetry_2
_ccdc_geom_bond_type
C1     C2      1.388   .     A
C1     C6      1.390   .     A
C1     H27     1.099   .     S
C2     C3      1.389   .     A
C2     C17     1.510   .     S
C3     C4      1.392   .     A
C3     H28     1.099   .     S
C4     C5      1.405   .     A
C4     H29     1.099   .     S
C5     C6      1.408   .     A
C5     N7      1.417   .     S
C6     H30     1.103   .     S
N7     C8      1.415   .     S
N7     H31     1.002   .     S
C8     C9      1.402   .     A
C8     C13     1.414   .     A
C9     C10     1.393   .     A
C9     H32     1.100   .     S
C10    C11     1.390   .     A
C10    H33     1.100   .     S
C11    C12     1.384   .     A
C11    H34     1.099   .     S
C12    C13     1.404   .     A
C12    H35     1.100   .     S
C13    C14     1.482   .     S
C14    O15     1.220   .     D
C14    O16     1.352   .     S
O16    H36     0.972   .     S
C17    C18     1.552   .     S
C17    H37     1.102   .     S
C17    H38     1.102   .     S
C18    C19     1.511   .     S
C18    H39     1.102   .     S
C18    H40     1.100   .     S
C19    C20     1.385   .     A
C19    C24     1.392   .     A
C20    C21     1.391   .     A
C20    H41     1.099   .     S
C21    C22     1.411   .     A
C21    Cl25    1.715   .     S
C22    C23     1.395   .     A
C22    Cl26    1.714   .     S
C23    C24     1.384   .     A
C23    H42     1.099   .     S
C24    H43     1.100   .     S
data_XXIII_53\R3C\-\1
_audit_creation_date              2015-08-28
_audit_creation_method            'Materials Studio'
_symmetry_space_group_name_H-M    'R3C'
_symmetry_Int_Tables_number       161
_symmetry_cell_setting            trigonal
loop_
_symmetry_equiv_pos_as_xyz
  x,y,z
  -y,x-y,z
  -x+y,-x,z
  -y,-x,z+1/2
  -x+y,y,z+1/2
  x,x-y,z+1/2
  x+2/3,y+1/3,z+1/3
  -y+2/3,x-y+1/3,z+1/3
  -x+y+2/3,-x+1/3,z+1/3
  -y+2/3,-x+1/3,z+5/6
  -x+y+2/3,y+1/3,z+5/6
  x+2/3,x-y+1/3,z+5/6
  x+1/3,y+2/3,z+2/3
  -y+1/3,x-y+2/3,z+2/3
  -x+y+1/3,-x+2/3,z+2/3
  -y+1/3,-x+2/3,z+1/6
  -x+y+1/3,y+2/3,z+1/6
  x+1/3,x-y+2/3,z+1/6
_cell_length_a                    39.1828
_cell_length_b                    39.1828
_cell_length_c                    6.2884
_cell_angle_alpha                 90.0000
_cell_angle_beta                  90.0000
_cell_angle_gamma                 120.0000
loop_
_atom_site_label
_atom_site_type_symbol
_atom_site_fract_x
_atom_site_fract_y
_atom_site_fract_z
_atom_site_U_iso_or_equiv
_atom_site_adp_type
_atom_site_occupancy
C1     C     0.83826   0.74872  -0.05743   0.00000  Uiso   1.00
C2     C     0.82819   0.75344   0.14813   0.00000  Uiso   1.00
C3     C     0.83910   0.79142   0.21362   0.00000  Uiso   1.00
C4     C     0.85814   0.82353   0.07744   0.00000  Uiso   1.00
C5     C     0.86722   0.81847  -0.13140   0.00000  Uiso   1.00
C6     C     0.85774   0.78056  -0.19515   0.00000  Uiso   1.00
N7     N     0.88561   0.85065  -0.27676   0.00000  Uiso   1.00
C8     C     0.86634   0.87304  -0.29197   0.00000  Uiso   1.00
C9     C     0.82531   0.85284  -0.32350   0.00000  Uiso   1.00
C10    C     0.80452   0.87306  -0.33825   0.00000  Uiso   1.00
C11    C     0.82429   0.91389  -0.32195   0.00000  Uiso   1.00
C12    C     0.86469   0.93403  -0.29192   0.00000  Uiso   1.00
C13    C     0.88650   0.91458  -0.27723   0.00000  Uiso   1.00
C14    C     0.92938   0.93964  -0.24208   0.00000  Uiso   1.00
O15    O     0.94721   0.97502  -0.20766   0.00000  Uiso   1.00
O16    O     0.95019   0.92059  -0.25079   0.00000  Uiso   1.00
C17    C     0.80523   0.71849   0.29195   0.00000  Uiso   1.00
C18    C     0.76055   0.70065   0.24813   0.00000  Uiso   1.00
C19    C     0.74603   0.72837   0.31236   0.00000  Uiso   1.00
C20    C     0.74612   0.75562   0.17148   0.00000  Uiso   1.00
C21    C     0.73207   0.78085   0.22485   0.00000  Uiso   1.00
C22    C     0.71651   0.77840   0.43007   0.00000  Uiso   1.00
C23    C     0.71709   0.75143   0.57304   0.00000  Uiso   1.00
C24    C     0.73147   0.72687   0.51595   0.00000  Uiso   1.00
Cl25   Cl    0.73345   0.81381   0.04082   0.00000  Uiso   1.00
Cl26   Cl    0.69668   0.80695   0.50459   0.00000  Uiso   1.00
H27    H     0.83063   0.71912  -0.11239   0.00000  Uiso   1.00
H28    H     0.83185   0.79605   0.37605   0.00000  Uiso   1.00
H29    H     0.86559   0.85300   0.13450   0.00000  Uiso   1.00
H30    H     0.86533   0.77604  -0.35734   0.00000  Uiso   1.00
H31    H     0.91411   0.86819  -0.24052   0.00000  Uiso   1.00
H32    H     0.80905   0.82043  -0.33607   0.00000  Uiso   1.00
H33    H     0.77249   0.85688  -0.36217   0.00000  Uiso   1.00
H34    H     0.80816   0.93007  -0.33277   0.00000  Uiso   1.00
H35    H     0.87920   0.96626  -0.27783   0.00000  Uiso   1.00
H36    H     0.97787   0.93993  -0.22917   0.00000  Uiso   1.00
H37    H     0.81150   0.72677   0.46065   0.00000  Uiso   1.00
H38    H     0.81400   0.69616   0.26398   0.00000  Uiso   1.00
H39    H     0.74385   0.67274   0.33550   0.00000  Uiso   1.00
H40    H     0.75469   0.69315   0.07822   0.00000  Uiso   1.00
H41    H     0.75852   0.75731   0.01234   0.00000  Uiso   1.00
H42    H     0.70599   0.74923   0.73560   0.00000  Uiso   1.00
H43    H     0.73145   0.70583   0.63190   0.00000  Uiso   1.00
loop_
_geom_bond_atom_site_label_1
_geom_bond_atom_site_label_2
_geom_bond_distance
_geom_bond_site_symmetry_2
_ccdc_geom_bond_type
C1     C2      1.391   .     A
C1     C6      1.392   .     A
C1     H27     1.099   .     S
C2     C3      1.389   .     A
C2     C17     1.507   .     S
C3     C4      1.391   .     A
C3     H28     1.099   .     S
C4     C5      1.400   .     A
C4     H29     1.100   .     S
C5     C6      1.397   .     A
C5     N7      1.427   .     S
C6     H30     1.101   .     S
N7     C8      1.418   .     S
N7     H31     1.002   .     S
C8     C9      1.406   .     A
C8     C13     1.413   .     A
C9     C10     1.395   .     A
C9     H32     1.103   .     S
C10    C11     1.389   .     A
C10    H33     1.097   .     S
C11    C12     1.384   .     A
C11    H34     1.099   .     S
C12    C13     1.404   .     A
C12    H35     1.099   .     S
C13    C14     1.479   .     S
C14    O15     1.220   .     D
C14    O16     1.354   .     S
O16    H36     0.973   .     S
C17    C18     1.551   .     S
C17    H37     1.101   .     S
C17    H38     1.102   .     S
C18    C19     1.511   .     S
C18    H39     1.100   .     S
C18    H40     1.102   .     S
C19    C20     1.386   .     A
C19    C24     1.391   .     A
C20    C21     1.392   .     A
C20    H41     1.100   .     S
C21    C22     1.410   .     A
C21    Cl25    1.715   .     S
C22    C23     1.396   .     A
C22    Cl26    1.716   .     S
C23    C24     1.383   .     A
C23    H42     1.097   .     S
C24    H43     1.100   .     S
data_XXIII_54\P21212\-\1
_audit_creation_date              2015-08-28
_audit_creation_method            'Materials Studio'
_symmetry_space_group_name_H-M    'P21212'
_symmetry_Int_Tables_number       18
_symmetry_cell_setting            orthorhombic
loop_
_symmetry_equiv_pos_as_xyz
  x,y,z
  -x,-y,z
  -x+1/2,y+1/2,-z
  x+1/2,-y+1/2,-z
_cell_length_a                    54.1449
_cell_length_b                    4.7876
_cell_length_c                    7.2616
_cell_angle_alpha                 90.0000
_cell_angle_beta                  90.0000
_cell_angle_gamma                 90.0000
loop_
_atom_site_label
_atom_site_type_symbol
_atom_site_fract_x
_atom_site_fract_y
_atom_site_fract_z
_atom_site_U_iso_or_equiv
_atom_site_adp_type
_atom_site_occupancy
C1     C     0.36354  -0.22162   0.57338   0.00000  Uiso   1.00
C2     C     0.37726  -0.44916   0.51322   0.00000  Uiso   1.00
C3     C     0.37158  -0.55803   0.34113   0.00000  Uiso   1.00
C4     C     0.35230  -0.45346   0.23501   0.00000  Uiso   1.00
C5     C     0.33779  -0.23001   0.29892   0.00000  Uiso   1.00
C6     C     0.34421  -0.11207   0.46968   0.00000  Uiso   1.00
N7     N     0.31695  -0.12233   0.20312   0.00000  Uiso   1.00
C8     C     0.30592  -0.30735   0.07487   0.00000  Uiso   1.00
C9     C     0.31596  -0.31752  -0.10276   0.00000  Uiso   1.00
C10    C     0.30682  -0.50236  -0.23478   0.00000  Uiso   1.00
C11    C     0.28738  -0.67997  -0.19076   0.00000  Uiso   1.00
C12    C     0.27698  -0.66640  -0.01656   0.00000  Uiso   1.00
C13    C     0.28561  -0.47965   0.11798   0.00000  Uiso   1.00
C14    C     0.27285  -0.47827   0.29868   0.00000  Uiso   1.00
O15    O     0.25876  -0.65479   0.35895   0.00000  Uiso   1.00
O16    O     0.27728  -0.24782   0.40192   0.00000  Uiso   1.00
C17    C     0.39694  -0.57819   0.63371   0.00000  Uiso   1.00
C18    C     0.42068  -0.39788   0.64338   0.00000  Uiso   1.00
C19    C     0.43374  -0.37824   0.46016   0.00000  Uiso   1.00
C20    C     0.42608  -0.18931   0.32785   0.00000  Uiso   1.00
C21    C     0.43812  -0.15296   0.16081   0.00000  Uiso   1.00
C22    C     0.45922  -0.31556   0.12263   0.00000  Uiso   1.00
C23    C     0.46667  -0.51136   0.25421   0.00000  Uiso   1.00
C24    C     0.45430  -0.54153   0.42003   0.00000  Uiso   1.00
Cl25   Cl    0.42690   0.09009   0.00939   0.00000  Uiso   1.00
Cl26   Cl    0.47567  -0.27525  -0.07742   0.00000  Uiso   1.00
H27    H     0.36812  -0.12770   0.70739   0.00000  Uiso   1.00
H28    H     0.38230  -0.73575   0.28830   0.00000  Uiso   1.00
H29    H     0.34842  -0.55390   0.10166   0.00000  Uiso   1.00
H30    H     0.33380   0.06818   0.52320   0.00000  Uiso   1.00
H31    H     0.30471  -0.05299   0.29593   0.00000  Uiso   1.00
H32    H     0.33149  -0.17795  -0.13637   0.00000  Uiso   1.00
H33    H     0.31528  -0.51048  -0.37224   0.00000  Uiso   1.00
H34    H     0.28052  -0.83045  -0.29282   0.00000  Uiso   1.00
H35    H     0.26168  -0.80965   0.01435   0.00000  Uiso   1.00
H36    H     0.26679  -0.25101   0.51037   0.00000  Uiso   1.00
H37    H     0.40175  -0.78820   0.58489   0.00000  Uiso   1.00
H38    H     0.38944  -0.60716   0.77375   0.00000  Uiso   1.00
H39    H     0.43330  -0.48694   0.74647   0.00000  Uiso   1.00
H40    H     0.41600  -0.18788   0.69391   0.00000  Uiso   1.00
H41    H     0.40964  -0.06393   0.35861   0.00000  Uiso   1.00
H42    H     0.48259  -0.64775   0.22748   0.00000  Uiso   1.00
H43    H     0.46070  -0.69564   0.52187   0.00000  Uiso   1.00
loop_
_geom_bond_atom_site_label_1
_geom_bond_atom_site_label_2
_geom_bond_distance
_geom_bond_site_symmetry_2
_ccdc_geom_bond_type
C1     C2      1.389   .     A
C1     C6      1.392   .     A
C1     H27     1.100   .     S
C2     C3      1.388   .     A
C2     C17     1.511   .     S
C3     C4      1.391   .     A
C3     H28     1.099   .     S
C4     C5      1.406   .     A
C4     H29     1.101   .     S
C5     C6      1.406   .     A
C5     N7      1.422   .     S
C6     H30     1.102   .     S
N7     C8      1.417   .     S
N7     H31     1.002   .     S
C8     C9      1.400   .     A
C8     C13     1.410   .     A
C9     C10     1.395   .     A
C9     H32     1.102   .     S
C10    C11     1.391   .     A
C10    H33     1.099   .     S
C11    C12     1.386   .     A
C11    H34     1.098   .     S
C12    C13     1.404   .     A
C12    H35     1.099   .     S
C13    C14     1.483   .     S
C14    O15     1.220   .     D
C14    O16     1.355   .     S
O16    H36     0.971   .     S
C17    C18     1.550   .     S
C17    H37     1.097   .     S
C17    H38     1.104   .     S
C18    C19     1.510   .     S
C18    H39     1.100   .     S
C18    H40     1.100   .     S
C19    C20     1.383   .     A
C19    C24     1.391   .     A
C20    C21     1.388   .     A
C20    H41     1.097   .     S
C21    C22     1.410   .     A
C21    Cl25    1.712   .     S
C22    C23     1.398   .     A
C22    Cl26    1.715   .     S
C23    C24     1.385   .     A
C23    H42     1.099   .     S
C24    H43     1.101   .     S
data_XXIII_55\CC\-\1
_audit_creation_date              2015-08-28
_audit_creation_method            'Materials Studio'
_symmetry_space_group_name_H-M    'CC'
_symmetry_Int_Tables_number       9
_symmetry_cell_setting            monoclinic
loop_
_symmetry_equiv_pos_as_xyz
  x,y,z
  x,-y,z+1/2
  x+1/2,y+1/2,z
  x+1/2,-y+1/2,z+1/2
_cell_length_a                    12.1652
_cell_length_b                    24.6392
_cell_length_c                    6.1942
_cell_angle_alpha                 90.0000
_cell_angle_beta                  81.1451
_cell_angle_gamma                 90.0000
loop_
_atom_site_label
_atom_site_type_symbol
_atom_site_fract_x
_atom_site_fract_y
_atom_site_fract_z
_atom_site_U_iso_or_equiv
_atom_site_adp_type
_atom_site_occupancy
C1     C     0.87099   0.41945   0.43819   0.00000  Uiso   1.00
C2     C     0.81709   0.43294   0.26298   0.00000  Uiso   1.00
C3     C     0.88259   0.44782   0.06838   0.00000  Uiso   1.00
C4     C     0.99793   0.44755   0.04447   0.00000  Uiso   1.00
C5     C     1.05271   0.43073   0.21734   0.00000  Uiso   1.00
C6     C     0.98665   0.41817   0.41806   0.00000  Uiso   1.00
N7     N     1.16979   0.42783   0.19041   0.00000  Uiso   1.00
C8     C     1.22864   0.40278  -0.00170   0.00000  Uiso   1.00
C9     C     1.17453   0.36768  -0.12884   0.00000  Uiso   1.00
C10    C     1.23040   0.34453  -0.32065   0.00000  Uiso   1.00
C11    C     1.34211   0.35638  -0.38901   0.00000  Uiso   1.00
C12    C     1.39728   0.39019  -0.26258   0.00000  Uiso   1.00
C13    C     1.34254   0.41291  -0.06795   0.00000  Uiso   1.00
C14    C     1.40707   0.44908   0.05778   0.00000  Uiso   1.00
O15    O     1.47655   0.48263  -0.01471   0.00000  Uiso   1.00
O16    O     1.38358   0.44130   0.27617   0.00000  Uiso   1.00
C17    C     0.69224   0.43019   0.27641   0.00000  Uiso   1.00
C18    C     0.65120   0.36996   0.28650   0.00000  Uiso   1.00
C19    C     0.71734   0.33477   0.11239   0.00000  Uiso   1.00
C20    C     0.81794   0.31190   0.14300   0.00000  Uiso   1.00
C21    C     0.88244   0.28018  -0.01356   0.00000  Uiso   1.00
C22    C     0.84293   0.26923  -0.21118   0.00000  Uiso   1.00
C23    C     0.74052   0.29107  -0.24035   0.00000  Uiso   1.00
C24    C     0.67929   0.32359  -0.08349   0.00000  Uiso   1.00
Cl25   Cl    1.00733   0.25520   0.03738   0.00000  Uiso   1.00
Cl26   Cl    0.91606   0.23012  -0.41273   0.00000  Uiso   1.00
H27    H     0.82052   0.40852   0.59501   0.00000  Uiso   1.00
H28    H     0.84211   0.45985  -0.07118   0.00000  Uiso   1.00
H29    H     1.04686   0.46013  -0.11229   0.00000  Uiso   1.00
H30    H     1.02631   0.40623   0.55918   0.00000  Uiso   1.00
H31    H     1.20165   0.42001   0.32682   0.00000  Uiso   1.00
H32    H     1.08628   0.35734  -0.07821   0.00000  Uiso   1.00
H33    H     1.18574   0.31717  -0.41759   0.00000  Uiso   1.00
H34    H     1.38597   0.33943  -0.54228   0.00000  Uiso   1.00
H35    H     1.48568   0.39885  -0.31950   0.00000  Uiso   1.00
H36    H     1.42888   0.46549   0.34920   0.00000  Uiso   1.00
H37    H     0.66627   0.45017   0.13352   0.00000  Uiso   1.00
H38    H     0.65137   0.45272   0.42053   0.00000  Uiso   1.00
H39    H     0.56232   0.36863   0.27099   0.00000  Uiso   1.00
H40    H     0.65658   0.35365   0.44972   0.00000  Uiso   1.00
H41    H     0.84811   0.32013   0.29797   0.00000  Uiso   1.00
H42    H     0.70734   0.28231  -0.39167   0.00000  Uiso   1.00
H43    H     0.59928   0.34057  -0.11234   0.00000  Uiso   1.00
loop_
_geom_bond_atom_site_label_1
_geom_bond_atom_site_label_2
_geom_bond_distance
_geom_bond_site_symmetry_2
_ccdc_geom_bond_type
C1     C2      1.392   .     A
C1     C6      1.394   .     A
C1     H27     1.100   .     S
C2     C3      1.388   .     A
C2     C17     1.510   .     S
C3     C4      1.388   .     A
C3     H28     1.100   .     S
C4     C5      1.408   .     A
C4     H29     1.102   .     S
C5     C6      1.407   .     A
C5     N7      1.410   .     S
C6     H30     1.101   .     S
N7     C8      1.431   .     S
N7     H31     1.001   .     S
C8     C9      1.400   .     A
C8     C13     1.406   .     A
C9     C10     1.396   .     A
C9     H32     1.101   .     S
C10    C11     1.391   .     A
C10    H33     1.100   .     S
C11    C12     1.385   .     A
C11    H34     1.098   .     S
C12    C13     1.401   .     A
C12    H35     1.100   .     S
C13    C14     1.485   .     S
C14    O15     1.218   .     D
C14    O16     1.353   .     S
O16    H36     0.970   .     S
C17    C18     1.564   .     S
C17    H37     1.101   .     S
C17    H38     1.103   .     S
C18    C19     1.515   .     S
C18    H39     1.101   .     S
C18    H40     1.099   .     S
C19    C20     1.387   .     A
C19    C24     1.391   .     A
C20    C21     1.390   .     A
C20    H41     1.098   .     S
C21    C22     1.408   .     A
C21    Cl25    1.713   .     S
C22    C23     1.394   .     A
C22    Cl26    1.714   .     S
C23    C24     1.385   .     A
C23    H42     1.098   .     S
C24    H43     1.099   .     S
data_XXIII_56\CC\-\1
_audit_creation_date              2015-08-28
_audit_creation_method            'Materials Studio'
_symmetry_space_group_name_H-M    'CC'
_symmetry_Int_Tables_number       9
_symmetry_cell_setting            monoclinic
loop_
_symmetry_equiv_pos_as_xyz
  x,y,z
  x,-y,z+1/2
  x+1/2,y+1/2,z
  x+1/2,-y+1/2,z+1/2
_cell_length_a                    13.1991
_cell_length_b                    31.3534
_cell_length_c                    7.4222
_cell_angle_alpha                 90.0000
_cell_angle_beta                  36.7670
_cell_angle_gamma                 90.0000
loop_
_atom_site_label
_atom_site_type_symbol
_atom_site_fract_x
_atom_site_fract_y
_atom_site_fract_z
_atom_site_U_iso_or_equiv
_atom_site_adp_type
_atom_site_occupancy
C1     C     0.20055   0.94946   0.88176   0.00000  Uiso   1.00
C2     C     0.13350   0.91743   1.08501   0.00000  Uiso   1.00
C3     C    -0.00872   0.89618   1.22384   0.00000  Uiso   1.00
C4     C    -0.07857   0.90536   1.15532   0.00000  Uiso   1.00
C5     C    -0.00634   0.93666   0.94099   0.00000  Uiso   1.00
C6     C     0.13248   0.95942   0.81153   0.00000  Uiso   1.00
N7     N    -0.06711   0.94790   0.85419   0.00000  Uiso   1.00
C8     C    -0.20036   0.92607   0.95655   0.00000  Uiso   1.00
C9     C    -0.19453   0.88137   0.93718   0.00000  Uiso   1.00
C10    C    -0.31913   0.85848   1.02310   0.00000  Uiso   1.00
C11    C    -0.45010   0.88008   1.12405   0.00000  Uiso   1.00
C12    C    -0.45631   0.92418   1.14153   0.00000  Uiso   1.00
C13    C    -0.33475   0.94802   1.06264   0.00000  Uiso   1.00
C14    C    -0.35651   0.99503   1.09776   0.00000  Uiso   1.00
O15    O    -0.46758   1.01584   1.18380   0.00000  Uiso   1.00
O16    O    -0.23771   1.01625   1.02468   0.00000  Uiso   1.00
C17    C     0.21649   0.90659   1.14415   0.00000  Uiso   1.00
C18    C     0.38181   0.88123   0.87587   0.00000  Uiso   1.00
C19    C     0.34473   0.83550   0.87739   0.00000  Uiso   1.00
C20    C     0.29747   0.82425   0.77141   0.00000  Uiso   1.00
C21    C     0.26952   0.78225   0.75867   0.00000  Uiso   1.00
C22    C     0.29046   0.74950   0.85708   0.00000  Uiso   1.00
C23    C     0.33456   0.76075   0.96993   0.00000  Uiso   1.00
C24    C     0.36081   0.80288   0.98043   0.00000  Uiso   1.00
Cl25   Cl    0.21230   0.77140   0.62207   0.00000  Uiso   1.00
Cl26   Cl    0.26608   0.69686   0.83723   0.00000  Uiso   1.00
H27    H     0.31295   0.96687   0.76860   0.00000  Uiso   1.00
H28    H    -0.06526   0.87101   1.38821   0.00000  Uiso   1.00
H29    H    -0.19305   0.88822   1.27493   0.00000  Uiso   1.00
H30    H     0.19181   0.98472   0.64566   0.00000  Uiso   1.00
H31    H    -0.06654   0.97947   0.83257   0.00000  Uiso   1.00
H32    H    -0.08881   0.86388   0.84953   0.00000  Uiso   1.00
H33    H    -0.31301   0.82346   1.00946   0.00000  Uiso   1.00
H34    H    -0.54937   0.86242   1.19369   0.00000  Uiso   1.00
H35    H    -0.56173   0.94009   1.22184   0.00000  Uiso   1.00
H36    H    -0.25571   1.04652   1.03764   0.00000  Uiso   1.00
H37    H     0.13188   0.88811   1.35251   0.00000  Uiso   1.00
H38    H     0.24485   0.93628   1.17752   0.00000  Uiso   1.00
H39    H     0.46048   0.88194   0.88595   0.00000  Uiso   1.00
H40    H     0.45882   0.89699   0.66155   0.00000  Uiso   1.00
H41    H     0.28213   0.85018   0.69511   0.00000  Uiso   1.00
H42    H     0.35169   0.73600   1.04884   0.00000  Uiso   1.00
H43    H     0.39838   0.81074   1.06544   0.00000  Uiso   1.00
loop_
_geom_bond_atom_site_label_1
_geom_bond_atom_site_label_2
_geom_bond_distance
_geom_bond_site_symmetry_2
_ccdc_geom_bond_type
C1     C2      1.389   .     A
C1     C6      1.388   .     A
C1     H27     1.099   .     S
C2     C3      1.389   .     A
C2     C17     1.509   .     S
C3     C4      1.394   .     A
C3     H28     1.100   .     S
C4     C5      1.404   .     A
C4     H29     1.100   .     S
C5     C6      1.403   .     A
C5     N7      1.418   .     S
C6     H30     1.102   .     S
N7     C8      1.414   .     S
N7     H31     1.002   .     S
C8     C9      1.405   .     A
C8     C13     1.415   .     A
C9     C10     1.395   .     A
C9     H32     1.103   .     S
C10    C11     1.390   .     A
C10    H33     1.100   .     S
C11    C12     1.385   .     A
C11    H34     1.098   .     S
C12    C13     1.404   .     A
C12    H35     1.101   .     S
C13    C14     1.484   .     S
C14    O15     1.218   .     D
C14    O16     1.354   .     S
O16    H36     0.964   .     S
C17    C18     1.548   .     S
C17    H37     1.099   .     S
C17    H38     1.103   .     S
C18    C19     1.512   .     S
C18    H39     1.099   .     S
C18    H40     1.103   .     S
C19    C20     1.385   .     A
C19    C24     1.392   .     A
C20    C21     1.391   .     A
C20    H41     1.099   .     S
C21    C22     1.410   .     A
C21    Cl25    1.715   .     S
C22    C23     1.395   .     A
C22    Cl26    1.710   .     S
C23    C24     1.383   .     A
C23    H42     1.100   .     S
C24    H43     1.098   .     S
data_XXIII_57\P3121\-\1
_audit_creation_date              2015-08-28
_audit_creation_method            'Materials Studio'
_symmetry_space_group_name_H-M    'P3121'
_symmetry_Int_Tables_number       152
_symmetry_cell_setting            trigonal
loop_
_symmetry_equiv_pos_as_xyz
  x,y,z
  -y,x-y,z+1/3
  -x+y,-x,z+2/3
  y,x,-z
  x-y,-y,-z+2/3
  -x,-x+y,-z+1/3
_cell_length_a                    12.3442
_cell_length_b                    12.3442
_cell_length_c                    20.6337
_cell_angle_alpha                 90.0000
_cell_angle_beta                  90.0000
_cell_angle_gamma                 120.0000
loop_
_atom_site_label
_atom_site_type_symbol
_atom_site_fract_x
_atom_site_fract_y
_atom_site_fract_z
_atom_site_U_iso_or_equiv
_atom_site_adp_type
_atom_site_occupancy
C1     C    -0.01429   0.46936  -0.05330   0.00000  Uiso   1.00
C2     C    -0.00226   0.45448   0.01262   0.00000  Uiso   1.00
C3     C     0.02121   0.35994   0.03106   0.00000  Uiso   1.00
C4     C     0.03315   0.28297  -0.01417   0.00000  Uiso   1.00
C5     C     0.02508   0.30069  -0.08093   0.00000  Uiso   1.00
C6     C    -0.00147   0.39452  -0.09959   0.00000  Uiso   1.00
N7     N     0.03801   0.22453  -0.12800   0.00000  Uiso   1.00
C8     C     0.15568   0.23201  -0.13815   0.00000  Uiso   1.00
C9     C     0.24987   0.28316  -0.09079   0.00000  Uiso   1.00
C10    C     0.36540   0.29072  -0.09999   0.00000  Uiso   1.00
C11    C     0.39066   0.24868  -0.15735   0.00000  Uiso   1.00
C12    C     0.29994   0.20059  -0.20505   0.00000  Uiso   1.00
C13    C     0.18242   0.19070  -0.19688   0.00000  Uiso   1.00
C14    C     0.09531   0.14009  -0.25278   0.00000  Uiso   1.00
O15    O     0.12396   0.14017  -0.30942   0.00000  Uiso   1.00
O16    O    -0.02730   0.08951  -0.23750   0.00000  Uiso   1.00
C17    C    -0.01135   0.53929   0.06249   0.00000  Uiso   1.00
C18    C     0.09893   0.67590   0.05500   0.00000  Uiso   1.00
C19    C     0.22352   0.68070   0.05855   0.00000  Uiso   1.00
C20    C     0.27710   0.66083   0.00416   0.00000  Uiso   1.00
C21    C     0.39072   0.66307   0.00593   0.00000  Uiso   1.00
C22    C     0.45751   0.69192   0.06465   0.00000  Uiso   1.00
C23    C     0.40422   0.71251   0.11954   0.00000  Uiso   1.00
C24    C     0.28858   0.70517   0.11672   0.00000  Uiso   1.00
Cl25   Cl    0.44555   0.62751  -0.06227   0.00000  Uiso   1.00
Cl26   Cl    0.60003   0.70072   0.06929   0.00000  Uiso   1.00
H27    H    -0.03334   0.54330  -0.06915   0.00000  Uiso   1.00
H28    H     0.03104   0.34586   0.08289   0.00000  Uiso   1.00
H29    H     0.05043   0.20809   0.00252   0.00000  Uiso   1.00
H30    H    -0.01122   0.41068  -0.15119   0.00000  Uiso   1.00
H31    H    -0.00413   0.22037  -0.17008   0.00000  Uiso   1.00
H32    H     0.23632   0.32035  -0.04503   0.00000  Uiso   1.00
H33    H     0.43591   0.32999  -0.06139   0.00000  Uiso   1.00
H34    H     0.48101   0.25370  -0.16511   0.00000  Uiso   1.00
H35    H     0.32308   0.16976  -0.25034   0.00000  Uiso   1.00
H36    H    -0.07700   0.05147  -0.27613   0.00000  Uiso   1.00
H37    H    -0.01024   0.50596   0.11179   0.00000  Uiso   1.00
H38    H    -0.10111   0.53757   0.05767   0.00000  Uiso   1.00
H39    H     0.09293   0.73578   0.09278   0.00000  Uiso   1.00
H40    H     0.08988   0.71472   0.00863   0.00000  Uiso   1.00
H41    H     0.22588   0.64151  -0.04183   0.00000  Uiso   1.00
H42    H     0.45416   0.73447   0.16609   0.00000  Uiso   1.00
H43    H     0.24699   0.72066   0.16029   0.00000  Uiso   1.00
loop_
_geom_bond_atom_site_label_1
_geom_bond_atom_site_label_2
_geom_bond_distance
_geom_bond_site_symmetry_2
_ccdc_geom_bond_type
C1     C2      1.390   .     A
C1     C6      1.392   .     A
C1     H27     1.100   .     S
C2     C3      1.389   .     A
C2     C17     1.512   .     S
C3     C4      1.391   .     A
C3     H28     1.100   .     S
C4     C5      1.406   .     A
C4     H29     1.103   .     S
C5     C6      1.406   .     A
C5     N7      1.415   .     S
C6     H30     1.101   .     S
N7     C8      1.424   .     S
N7     H31     1.000   .     S
C8     C9      1.404   .     A
C8     C13     1.416   .     A
C9     C10     1.395   .     A
C9     H32     1.098   .     S
C10    C11     1.389   .     A
C10    H33     1.098   .     S
C11    C12     1.382   .     A
C11    H34     1.097   .     S
C12    C13     1.404   .     A
C12    H35     1.099   .     S
C13    C14     1.485   .     S
C14    O15     1.221   .     D
C14    O16     1.355   .     S
O16    H36     0.972   .     S
C17    C18     1.557   .     S
C17    H37     1.100   .     S
C17    H38     1.102   .     S
C18    C19     1.511   .     S
C18    H39     1.102   .     S
C18    H40     1.101   .     S
C19    C20     1.386   .     A
C19    C24     1.391   .     A
C20    C21     1.389   .     A
C20    H41     1.098   .     S
C21    C22     1.407   .     A
C21    Cl25    1.711   .     S
C22    C23     1.395   .     A
C22    Cl26    1.710   .     S
C23    C24     1.386   .     A
C23    H42     1.100   .     S
C24    H43     1.098   .     S
data_XXIII_58\C2221\-\1
_audit_creation_date              2015-08-28
_audit_creation_method            'Materials Studio'
_symmetry_space_group_name_H-M    'C2221'
_symmetry_Int_Tables_number       20
_symmetry_cell_setting            orthorhombic
loop_
_symmetry_equiv_pos_as_xyz
  x,y,z
  -x,-y,z+1/2
  -x,y,-z+1/2
  x,-y,-z
  x+1/2,y+1/2,z
  -x+1/2,-y+1/2,z+1/2
  -x+1/2,y+1/2,-z+1/2
  x+1/2,-y+1/2,-z
_cell_length_a                    7.3239
_cell_length_b                    15.7768
_cell_length_c                    31.6826
_cell_angle_alpha                 90.0000
_cell_angle_beta                  90.0000
_cell_angle_gamma                 90.0000
loop_
_atom_site_label
_atom_site_type_symbol
_atom_site_fract_x
_atom_site_fract_y
_atom_site_fract_z
_atom_site_U_iso_or_equiv
_atom_site_adp_type
_atom_site_occupancy
C1     C    -0.30891   0.98801   0.29825   0.00000  Uiso   1.00
C2     C    -0.46464   0.95904   0.31863   0.00000  Uiso   1.00
C3     C    -0.45544   0.88003   0.33777   0.00000  Uiso   1.00
C4     C    -0.29866   0.83038   0.33624   0.00000  Uiso   1.00
C5     C    -0.14032   0.86000   0.31595   0.00000  Uiso   1.00
C6     C    -0.14916   0.94038   0.29688   0.00000  Uiso   1.00
N7     N     0.01979   0.81058   0.31261   0.00000  Uiso   1.00
C8     C     0.10134   0.76628   0.34676   0.00000  Uiso   1.00
C9     C     0.03221   0.77428   0.38790   0.00000  Uiso   1.00
C10    C     0.11292   0.73257   0.42197   0.00000  Uiso   1.00
C11    C     0.26753   0.68303   0.41595   0.00000  Uiso   1.00
C12    C     0.33811   0.67526   0.37567   0.00000  Uiso   1.00
C13    C     0.25852   0.71547   0.34067   0.00000  Uiso   1.00
C14    C     0.35119   0.70274   0.29950   0.00000  Uiso   1.00
O15    O     0.50452   0.67447   0.29401   0.00000  Uiso   1.00
O16    O     0.25103   0.72464   0.26525   0.00000  Uiso   1.00
C17    C    -0.63663   1.01168   0.32007   0.00000  Uiso   1.00
C18    C    -0.64374   1.06497   0.36107   0.00000  Uiso   1.00
C19    C    -0.67402   1.00980   0.39938   0.00000  Uiso   1.00
C20    C    -0.52832   0.97983   0.42291   0.00000  Uiso   1.00
C21    C    -0.55011   0.92822   0.45814   0.00000  Uiso   1.00
C22    C    -0.72808   0.90745   0.47164   0.00000  Uiso   1.00
C23    C    -0.87485   0.93836   0.44815   0.00000  Uiso   1.00
C24    C    -0.84886   0.98736   0.41243   0.00000  Uiso   1.00
Cl25   Cl   -0.36067   0.89108   0.48382   0.00000  Uiso   1.00
Cl26   Cl   -0.76835   0.84611   0.51539   0.00000  Uiso   1.00
H27    H    -0.31294   1.05054   0.28304   0.00000  Uiso   1.00
H28    H    -0.57565   0.85718   0.35510   0.00000  Uiso   1.00
H29    H    -0.29920   0.76721   0.35110   0.00000  Uiso   1.00
H30    H    -0.02684   0.96758   0.28201   0.00000  Uiso   1.00
H31    H     0.10450   0.82458   0.28890   0.00000  Uiso   1.00
H32    H    -0.08510   0.81560   0.39477   0.00000  Uiso   1.00
H33    H     0.05477   0.74003   0.45372   0.00000  Uiso   1.00
H34    H     0.33377   0.65113   0.44271   0.00000  Uiso   1.00
H35    H     0.46100   0.63617   0.37184   0.00000  Uiso   1.00
H36    H     0.31849   0.71117   0.23973   0.00000  Uiso   1.00
H37    H    -0.75851   0.97109   0.31794   0.00000  Uiso   1.00
H38    H    -0.64197   1.05412   0.29250   0.00000  Uiso   1.00
H39    H    -0.75253   1.11283   0.35878   0.00000  Uiso   1.00
H40    H    -0.51600   1.10096   0.36425   0.00000  Uiso   1.00
H41    H    -0.39045   0.99736   0.41230   0.00000  Uiso   1.00
H42    H    -1.01523   0.92287   0.45746   0.00000  Uiso   1.00
H43    H    -0.96748   1.00838   0.39397   0.00000  Uiso   1.00
loop_
_geom_bond_atom_site_label_1
_geom_bond_atom_site_label_2
_geom_bond_distance
_geom_bond_site_symmetry_2
_ccdc_geom_bond_type
C1     C2      1.388   .     A
C1     C6      1.391   .     A
C1     H27     1.098   .     S
C2     C3      1.388   .     A
C2     C17     1.509   .     S
C3     C4      1.391   .     A
C3     H28     1.098   .     S
C4     C5      1.406   .     A
C4     H29     1.102   .     S
C5     C6      1.406   .     A
C5     N7      1.412   .     S
C6     H30     1.099   .     S
N7     C8      1.420   .     S
N7     H31     0.999   .     S
C8     C9      1.404   .     A
C8     C13     1.416   .     A
C9     C10     1.396   .     A
C9     H32     1.100   .     S
C10    C11     1.389   .     A
C10    H33     1.099   .     S
C11    C12     1.382   .     A
C11    H34     1.099   .     S
C12    C13     1.404   .     A
C12    H35     1.098   .     S
C13    C14     1.484   .     S
C14    O15     1.221   .     D
C14    O16     1.355   .     S
O16    H36     0.971   .     S
C17    C18     1.548   .     S
C17    H37     1.101   .     S
C17    H38     1.101   .     S
C18    C19     1.510   .     S
C18    H39     1.100   .     S
C18    H40     1.099   .     S
C19    C20     1.385   .     A
C19    C24     1.391   .     A
C20    C21     1.391   .     A
C20    H41     1.100   .     S
C21    C22     1.410   .     A
C21    Cl25    1.712   .     S
C22    C23     1.395   .     A
C22    Cl26    1.716   .     S
C23    C24     1.384   .     A
C23    H42     1.097   .     S
C24    H43     1.099   .     S
data_XXIII_59\CC\-\1
_audit_creation_date              2015-08-28
_audit_creation_method            'Materials Studio'
_symmetry_space_group_name_H-M    'CC'
_symmetry_Int_Tables_number       9
_symmetry_cell_setting            monoclinic
loop_
_symmetry_equiv_pos_as_xyz
  x,y,z
  x,-y,z+1/2
  x+1/2,y+1/2,z
  x+1/2,-y+1/2,z+1/2
_cell_length_a                    13.8219
_cell_length_b                    31.3695
_cell_length_c                    8.4222
_cell_angle_alpha                 90.0000
_cell_angle_beta                  149.7366
_cell_angle_gamma                 90.0000
loop_
_atom_site_label
_atom_site_type_symbol
_atom_site_fract_x
_atom_site_fract_y
_atom_site_fract_z
_atom_site_U_iso_or_equiv
_atom_site_adp_type
_atom_site_occupancy
C1     C    -0.16751   0.04719  -0.06996   0.00000  Uiso   1.00
C2     C    -0.08885   0.07600   0.14848   0.00000  Uiso   1.00
C3     C     0.06047   0.10162   0.30671   0.00000  Uiso   1.00
C4     C     0.13191   0.09853   0.25394   0.00000  Uiso   1.00
C5     C     0.05272   0.06919   0.03382   0.00000  Uiso   1.00
C6     C    -0.09909   0.04349  -0.12729   0.00000  Uiso   1.00
N7     N     0.12281   0.06212  -0.02161   0.00000  Uiso   1.00
C8     C     0.22938   0.09073   0.03429   0.00000  Uiso   1.00
C9     C     0.20926   0.13488   0.02710   0.00000  Uiso   1.00
C10    C     0.30649   0.16376   0.06790   0.00000  Uiso   1.00
C11    C     0.43007   0.14911   0.12549   0.00000  Uiso   1.00
C12    C     0.45062   0.10563   0.13228   0.00000  Uiso   1.00
C13    C     0.34852   0.07579   0.07874   0.00000  Uiso   1.00
C14    C     0.37223   0.03016   0.06934   0.00000  Uiso   1.00
O15    O     0.47658   0.01550   0.11479   0.00000  Uiso   1.00
O16    O     0.26152   0.00270  -0.00373   0.00000  Uiso   1.00
C17    C    -0.16342   0.07886   0.21055   0.00000  Uiso   1.00
C18    C    -0.34608   0.10652  -0.04133   0.00000  Uiso   1.00
C19    C    -0.29668   0.15303   0.00838   0.00000  Uiso   1.00
C20    C    -0.30343   0.17211  -0.14913   0.00000  Uiso   1.00
C21    C    -0.27234   0.21543  -0.12849   0.00000  Uiso   1.00
C22    C    -0.23208   0.24128   0.06142   0.00000  Uiso   1.00
C23    C    -0.21601   0.22177   0.23263   0.00000  Uiso   1.00
C24    C    -0.24708   0.17847   0.20772   0.00000  Uiso   1.00
Cl25   Cl   -0.28644   0.23611  -0.33661   0.00000  Uiso   1.00
Cl26   Cl   -0.20626   0.29538   0.08172   0.00000  Uiso   1.00
H27    H    -0.28754   0.02692  -0.20165   0.00000  Uiso   1.00
H28    H     0.12296   0.12500   0.47785   0.00000  Uiso   1.00
H29    H     0.25291   0.11902   0.39018   0.00000  Uiso   1.00
H30    H    -0.16631   0.02052  -0.30439   0.00000  Uiso   1.00
H31    H     0.09878   0.03323  -0.10183   0.00000  Uiso   1.00
H32    H     0.11054   0.14755  -0.02219   0.00000  Uiso   1.00
H33    H     0.28692   0.19817   0.05783   0.00000  Uiso   1.00
H34    H     0.51012   0.17178   0.16484   0.00000  Uiso   1.00
H35    H     0.55001   0.09494   0.17981   0.00000  Uiso   1.00
H36    H     0.28245  -0.02594  -0.01230   0.00000  Uiso   1.00
H37    H    -0.05455   0.09237   0.44440   0.00000  Uiso   1.00
H38    H    -0.19482   0.04677   0.21202   0.00000  Uiso   1.00
H39    H    -0.41949   0.10178  -0.03110   0.00000  Uiso   1.00
H40    H    -0.44863   0.09595  -0.27819   0.00000  Uiso   1.00
H41    H    -0.33468   0.15128  -0.29499   0.00000  Uiso   1.00
H42    H    -0.18078   0.24086   0.38807   0.00000  Uiso   1.00
H43    H    -0.23329   0.16391   0.34561   0.00000  Uiso   1.00
loop_
_geom_bond_atom_site_label_1
_geom_bond_atom_site_label_2
_geom_bond_distance
_geom_bond_site_symmetry_2
_ccdc_geom_bond_type
C1     C2      1.389   .     A
C1     C6      1.389   .     A
C1     H27     1.099   .     S
C2     C3      1.389   .     A
C2     C17     1.508   .     S
C3     C4      1.393   .     A
C3     H28     1.100   .     S
C4     C5      1.406   .     A
C4     H29     1.101   .     S
C5     C6      1.406   .     A
C5     N7      1.410   .     S
C6     H30     1.102   .     S
N7     C8      1.414   .     S
N7     H31     1.000   .     S
C8     C9      1.403   .     A
C8     C13     1.417   .     A
C9     C10     1.396   .     A
C9     H32     1.102   .     S
C10    C11     1.390   .     A
C10    H33     1.098   .     S
C11    C12     1.384   .     A
C11    H34     1.098   .     S
C12    C13     1.404   .     A
C12    H35     1.100   .     S
C13    C14     1.485   .     S
C14    O15     1.219   .     D
C14    O16     1.355   .     S
O16    H36     0.965   .     S
C17    C18     1.541   .     S
C17    H37     1.097   .     S
C17    H38     1.100   .     S
C18    C19     1.509   .     S
C18    H39     1.100   .     S
C18    H40     1.102   .     S
C19    C20     1.383   .     A
C19    C24     1.392   .     A
C20    C21     1.390   .     A
C20    H41     1.098   .     S
C21    C22     1.410   .     A
C21    Cl25    1.715   .     S
C22    C23     1.396   .     A
C22    Cl26    1.712   .     S
C23    C24     1.385   .     A
C23    H42     1.099   .     S
C24    H43     1.100   .     S
data_XXIII_60\CC\-\1
_audit_creation_date              2015-08-28
_audit_creation_method            'Materials Studio'
_symmetry_space_group_name_H-M    'CC'
_symmetry_Int_Tables_number       9
_symmetry_cell_setting            monoclinic
loop_
_symmetry_equiv_pos_as_xyz
  x,y,z
  x,-y,z+1/2
  x+1/2,y+1/2,z
  x+1/2,-y+1/2,z+1/2
_cell_length_a                    6.2614
_cell_length_b                    28.8467
_cell_length_c                    10.4016
_cell_angle_alpha                 90.0000
_cell_angle_beta                  108.8492
_cell_angle_gamma                 90.0000
loop_
_atom_site_label
_atom_site_type_symbol
_atom_site_fract_x
_atom_site_fract_y
_atom_site_fract_z
_atom_site_U_iso_or_equiv
_atom_site_adp_type
_atom_site_occupancy
C1     C     0.08039   0.33003   0.19217   0.00000  Uiso   1.00
C2     C     0.29612   0.31555   0.19967   0.00000  Uiso   1.00
C3     C     0.32717   0.30116   0.07955   0.00000  Uiso   1.00
C4     C     0.15472   0.30324  -0.04433   0.00000  Uiso   1.00
C5     C    -0.05639   0.32188  -0.05355   0.00000  Uiso   1.00
C6     C    -0.09242   0.33409   0.06847   0.00000  Uiso   1.00
N7     N    -0.22190   0.32642  -0.18400   0.00000  Uiso   1.00
C8     C    -0.41087   0.35585  -0.20556   0.00000  Uiso   1.00
C9     C    -0.37824   0.39965  -0.14303   0.00000  Uiso   1.00
C10    C    -0.55843   0.42995  -0.15927   0.00000  Uiso   1.00
C11    C    -0.77488   0.41716  -0.23840   0.00000  Uiso   1.00
C12    C    -0.80742   0.37496  -0.30524   0.00000  Uiso   1.00
C13    C    -0.62907   0.34391  -0.29251   0.00000  Uiso   1.00
C14    C    -0.68378   0.30026  -0.37182   0.00000  Uiso   1.00
O15    O    -0.86187   0.28996  -0.45760   0.00000  Uiso   1.00
O16    O    -0.51212   0.26933  -0.34264   0.00000  Uiso   1.00
C17    C     0.49075   0.31481   0.33173   0.00000  Uiso   1.00
C18    C     0.51864   0.36214   0.40773   0.00000  Uiso   1.00
C19    C     0.55790   0.40204   0.32357   0.00000  Uiso   1.00
C20    C     0.37806   0.42561   0.23408   0.00000  Uiso   1.00
C21    C     0.40400   0.46371   0.15886   0.00000  Uiso   1.00
C22    C     0.62343   0.48008   0.17598   0.00000  Uiso   1.00
C23    C     0.80546   0.45627   0.26523   0.00000  Uiso   1.00
C24    C     0.77403   0.41791   0.33718   0.00000  Uiso   1.00
Cl25   Cl    0.16933   0.48953   0.04870   0.00000  Uiso   1.00
Cl26   Cl    0.66893   0.52820   0.09203   0.00000  Uiso   1.00
H27    H     0.04779   0.33979   0.28637   0.00000  Uiso   1.00
H28    H     0.49342   0.28819   0.08218   0.00000  Uiso   1.00
H29    H     0.18811   0.29174  -0.13694   0.00000  Uiso   1.00
H30    H    -0.25796   0.34735   0.06782   0.00000  Uiso   1.00
H31    H    -0.25240   0.29721  -0.23878   0.00000  Uiso   1.00
H32    H    -0.20743   0.41081  -0.08118   0.00000  Uiso   1.00
H33    H    -0.52903   0.46409  -0.11018   0.00000  Uiso   1.00
H34    H    -0.91766   0.44061  -0.24902   0.00000  Uiso   1.00
H35    H    -0.98059   0.36631  -0.36823   0.00000  Uiso   1.00
H36    H    -0.55742   0.24175  -0.39753   0.00000  Uiso   1.00
H37    H     0.65009   0.30659   0.31321   0.00000  Uiso   1.00
H38    H     0.46453   0.28684   0.39727   0.00000  Uiso   1.00
H39    H     0.65969   0.35977   0.50373   0.00000  Uiso   1.00
H40    H     0.36848   0.36925   0.43779   0.00000  Uiso   1.00
H41    H     0.20723   0.41344   0.22324   0.00000  Uiso   1.00
H42    H     0.97851   0.46838   0.28132   0.00000  Uiso   1.00
H43    H     0.92069   0.40042   0.40853   0.00000  Uiso   1.00
loop_
_geom_bond_atom_site_label_1
_geom_bond_atom_site_label_2
_geom_bond_distance
_geom_bond_site_symmetry_2
_ccdc_geom_bond_type
C1     C2      1.392   .     A
C1     C6      1.393   .     A
C1     H27     1.100   .     S
C2     C3      1.389   .     A
C2     C17     1.514   .     S
C3     C4      1.390   .     A
C3     H28     1.098   .     S
C4     C5      1.401   .     A
C4     H29     1.101   .     S
C5     C6      1.404   .     A
C5     N7      1.423   .     S
C6     H30     1.103   .     S
N7     C8      1.414   .     S
N7     H31     1.000   .     S
C8     C9      1.405   .     A
C8     C13     1.416   .     A
C9     C10     1.394   .     A
C9     H32     1.103   .     S
C10    C11     1.389   .     A
C10    H33     1.097   .     S
C11    C12     1.384   .     A
C11    H34     1.098   .     S
C12    C13     1.404   .     A
C12    H35     1.099   .     S
C13    C14     1.484   .     S
C14    O15     1.219   .     D
C14    O16     1.354   .     S
O16    H36     0.967   .     S
C17    C18     1.559   .     S
C17    H37     1.101   .     S
C17    H38     1.102   .     S
C18    C19     1.514   .     S
C18    H39     1.101   .     S
C18    H40     1.102   .     S
C19    C20     1.385   .     A
C19    C24     1.392   .     A
C20    C21     1.389   .     A
C20    H41     1.096   .     S
C21    C22     1.409   .     A
C21    Cl25    1.714   .     S
C22    C23     1.396   .     A
C22    Cl26    1.712   .     S
C23    C24     1.385   .     A
C23    H42     1.099   .     S
C24    H43     1.099   .     S
data_XXIII_61\P21212\-\1
_audit_creation_date              2015-08-28
_audit_creation_method            'Materials Studio'
_symmetry_space_group_name_H-M    'P21212'
_symmetry_Int_Tables_number       18
_symmetry_cell_setting            orthorhombic
loop_
_symmetry_equiv_pos_as_xyz
  x,y,z
  -x,-y,z
  -x+1/2,y+1/2,-z
  x+1/2,-y+1/2,-z
_cell_length_a                    15.3398
_cell_length_b                    11.9921
_cell_length_c                    9.8023
_cell_angle_alpha                 90.0000
_cell_angle_beta                  90.0000
_cell_angle_gamma                 90.0000
loop_
_atom_site_label
_atom_site_type_symbol
_atom_site_fract_x
_atom_site_fract_y
_atom_site_fract_z
_atom_site_U_iso_or_equiv
_atom_site_adp_type
_atom_site_occupancy
C1     C     0.40511   0.23114   0.48333   0.00000  Uiso   1.00
C2     C     0.39786   0.32433   0.39968   0.00000  Uiso   1.00
C3     C     0.39263   0.30694   0.25987   0.00000  Uiso   1.00
C4     C     0.39168   0.20028   0.20454   0.00000  Uiso   1.00
C5     C     0.39626   0.10606   0.28923   0.00000  Uiso   1.00
C6     C     0.40608   0.12346   0.43020   0.00000  Uiso   1.00
N7     N     0.39423  -0.00272   0.23427   0.00000  Uiso   1.00
C8     C     0.31380  -0.04553   0.18355   0.00000  Uiso   1.00
C9     C     0.24417   0.02491   0.14884   0.00000  Uiso   1.00
C10    C     0.16530  -0.01819   0.10130   0.00000  Uiso   1.00
C11    C     0.15445  -0.13257   0.08622   0.00000  Uiso   1.00
C12    C     0.22327  -0.20298   0.11712   0.00000  Uiso   1.00
C13    C     0.30250  -0.16188   0.16768   0.00000  Uiso   1.00
C14    C     0.37177  -0.24396   0.20275   0.00000  Uiso   1.00
O15    O     0.38772  -0.33240   0.14744   0.00000  Uiso   1.00
O16    O     0.41920  -0.21375   0.31355   0.00000  Uiso   1.00
C17    C     0.39186   0.44074   0.45677   0.00000  Uiso   1.00
C18    C     0.29752   0.46193   0.50885   0.00000  Uiso   1.00
C19    C     0.23097   0.43429   0.40049   0.00000  Uiso   1.00
C20    C     0.18608   0.33410   0.40341   0.00000  Uiso   1.00
C21    C     0.12421   0.30493   0.30611   0.00000  Uiso   1.00
C22    C     0.10590   0.38036   0.19964   0.00000  Uiso   1.00
C23    C     0.15193   0.48067   0.19546   0.00000  Uiso   1.00
C24    C     0.21312   0.50739   0.29394   0.00000  Uiso   1.00
Cl25   Cl    0.07219   0.17889   0.31799   0.00000  Uiso   1.00
Cl26   Cl    0.02873   0.35251   0.07819   0.00000  Uiso   1.00
H27    H     0.40853   0.24325   0.59449   0.00000  Uiso   1.00
H28    H     0.38656   0.37980   0.19218   0.00000  Uiso   1.00
H29    H     0.38576   0.18835   0.09366   0.00000  Uiso   1.00
H30    H     0.41151   0.05150   0.49954   0.00000  Uiso   1.00
H31    H     0.42209  -0.05902   0.29597   0.00000  Uiso   1.00
H32    H     0.24873   0.11594   0.16076   0.00000  Uiso   1.00
H33    H     0.11150   0.03875   0.07558   0.00000  Uiso   1.00
H34    H     0.09173  -0.16553   0.05012   0.00000  Uiso   1.00
H35    H     0.21384  -0.29296   0.10201   0.00000  Uiso   1.00
H36    H     0.46666  -0.26579   0.32574   0.00000  Uiso   1.00
H37    H     0.40900   0.50315   0.37886   0.00000  Uiso   1.00
H38    H     0.43834   0.45207   0.54118   0.00000  Uiso   1.00
H39    H     0.29001   0.54901   0.54279   0.00000  Uiso   1.00
H40    H     0.28682   0.41000   0.59969   0.00000  Uiso   1.00
H41    H     0.20179   0.27563   0.48618   0.00000  Uiso   1.00
H42    H     0.14034   0.53975   0.11175   0.00000  Uiso   1.00
H43    H     0.24884   0.58664   0.28879   0.00000  Uiso   1.00
loop_
_geom_bond_atom_site_label_1
_geom_bond_atom_site_label_2
_geom_bond_distance
_geom_bond_site_symmetry_2
_ccdc_geom_bond_type
C1     C2      1.391   .     A
C1     C6      1.392   .     A
C1     H27     1.100   .     S
C2     C3      1.389   .     A
C2     C17     1.507   .     S
C3     C4      1.389   .     A
C3     H28     1.101   .     S
C4     C5      1.404   .     A
C4     H29     1.100   .     S
C5     C6      1.406   .     A
C5     N7      1.412   .     S
C6     H30     1.102   .     S
N7     C8      1.426   .     S
N7     H31     1.002   .     S
C8     C9      1.404   .     A
C8     C13     1.414   .     A
C9     C10     1.396   .     A
C9     H32     1.100   .     S
C10    C11     1.390   .     A
C10    H33     1.100   .     S
C11    C12     1.385   .     A
C11    H34     1.099   .     S
C12    C13     1.402   .     A
C12    H35     1.099   .     S
C13    C14     1.489   .     S
C14    O15     1.216   .     D
C14    O16     1.357   .     S
O16    H36     0.966   .     S
C17    C18     1.555   .     S
C17    H37     1.101   .     S
C17    H38     1.101   .     S
C18    C19     1.510   .     S
C18    H39     1.102   .     S
C18    H40     1.099   .     S
C19    C20     1.385   .     A
C19    C24     1.391   .     A
C20    C21     1.390   .     A
C20    H41     1.099   .     S
C21    C22     1.409   .     A
C21    Cl25    1.713   .     S
C22    C23     1.395   .     A
C22    Cl26    1.712   .     S
C23    C24     1.384   .     A
C23    H42     1.099   .     S
C24    H43     1.098   .     S
data_XXIII_62\P21212\-\1
_audit_creation_date              2015-08-28
_audit_creation_method            'Materials Studio'
_symmetry_space_group_name_H-M    'P21212'
_symmetry_Int_Tables_number       18
_symmetry_cell_setting            orthorhombic
loop_
_symmetry_equiv_pos_as_xyz
  x,y,z
  -x,-y,z
  -x+1/2,y+1/2,-z
  x+1/2,-y+1/2,-z
_cell_length_a                    15.3310
_cell_length_b                    11.9738
_cell_length_c                    9.8239
_cell_angle_alpha                 90.0000
_cell_angle_beta                  90.0000
_cell_angle_gamma                 90.0000
loop_
_atom_site_label
_atom_site_type_symbol
_atom_site_fract_x
_atom_site_fract_y
_atom_site_fract_z
_atom_site_U_iso_or_equiv
_atom_site_adp_type
_atom_site_occupancy
C1     C     0.09481   0.73208   0.51530   0.00000  Uiso   1.00
C2     C     0.10207   0.82492   0.59958   0.00000  Uiso   1.00
C3     C     0.10714   0.80670   0.73895   0.00000  Uiso   1.00
C4     C     0.10795   0.69955   0.79326   0.00000  Uiso   1.00
C5     C     0.10354   0.60567   0.70790   0.00000  Uiso   1.00
C6     C     0.09376   0.62394   0.56738   0.00000  Uiso   1.00
N7     N     0.10566   0.49636   0.76161   0.00000  Uiso   1.00
C8     C     0.18566   0.45381   0.81453   0.00000  Uiso   1.00
C9     C     0.25509   0.52452   0.84976   0.00000  Uiso   1.00
C10    C     0.33354   0.48164   0.89948   0.00000  Uiso   1.00
C11    C     0.34418   0.36720   0.91621   0.00000  Uiso   1.00
C12    C     0.27557   0.29654   0.88460   0.00000  Uiso   1.00
C13    C     0.19679   0.33741   0.83187   0.00000  Uiso   1.00
C14    C     0.12776   0.25498   0.79628   0.00000  Uiso   1.00
O15    O     0.11144   0.16669   0.85189   0.00000  Uiso   1.00
O16    O     0.08116   0.28451   0.68456   0.00000  Uiso   1.00
C17    C     0.10844   0.94173   0.54348   0.00000  Uiso   1.00
C18    C     0.20298   0.96265   0.49206   0.00000  Uiso   1.00
C19    C     0.26937   0.93468   0.60042   0.00000  Uiso   1.00
C20    C     0.31402   0.83415   0.59768   0.00000  Uiso   1.00
C21    C     0.37585   0.80476   0.69484   0.00000  Uiso   1.00
C22    C     0.39424   0.88025   0.80111   0.00000  Uiso   1.00
C23    C     0.34836   0.98085   0.80519   0.00000  Uiso   1.00
C24    C     0.28733   1.00785   0.70674   0.00000  Uiso   1.00
Cl25   Cl    0.42757   0.67830   0.68318   0.00000  Uiso   1.00
Cl26   Cl    0.47112   0.85197   0.92267   0.00000  Uiso   1.00
H27    H     0.09156   0.74486   0.40448   0.00000  Uiso   1.00
H28    H     0.11309   0.87932   0.80707   0.00000  Uiso   1.00
H29    H     0.11381   0.68695   0.90383   0.00000  Uiso   1.00
H30    H     0.08831   0.55229   0.49754   0.00000  Uiso   1.00
H31    H     0.07880   0.44018   0.69872   0.00000  Uiso   1.00
H32    H     0.25086   0.61557   0.83650   0.00000  Uiso   1.00
H33    H     0.38718   0.53880   0.92565   0.00000  Uiso   1.00
H34    H     0.40658   0.33441   0.95401   0.00000  Uiso   1.00
H35    H     0.28473   0.20653   0.90099   0.00000  Uiso   1.00
H36    H     0.03379   0.23224   0.67213   0.00000  Uiso   1.00
H37    H     0.09131   1.00399   0.62148   0.00000  Uiso   1.00
H38    H     0.06220   0.95360   0.45902   0.00000  Uiso   1.00
H39    H     0.21071   1.04986   0.45832   0.00000  Uiso   1.00
H40    H     0.21374   0.91067   0.40140   0.00000  Uiso   1.00
H41    H     0.29822   0.77560   0.51510   0.00000  Uiso   1.00
H42    H     0.36004   1.04003   0.88870   0.00000  Uiso   1.00
H43    H     0.25179   1.08737   0.71175   0.00000  Uiso   1.00
loop_
_geom_bond_atom_site_label_1
_geom_bond_atom_site_label_2
_geom_bond_distance
_geom_bond_site_symmetry_2
_ccdc_geom_bond_type
C1     C2      1.391   .     A
C1     C6      1.392   .     A
C1     H27     1.100   .     S
C2     C3      1.389   .     A
C2     C17     1.507   .     S
C3     C4      1.390   .     A
C3     H28     1.101   .     S
C4     C5      1.404   .     A
C4     H29     1.100   .     S
C5     C6      1.406   .     A
C5     N7      1.412   .     S
C6     H30     1.102   .     S
N7     C8      1.426   .     S
N7     H31     1.002   .     S
C8     C9      1.403   .     A
C8     C13     1.414   .     A
C9     C10     1.396   .     A
C9     H32     1.100   .     S
C10    C11     1.390   .     A
C10    H33     1.100   .     S
C11    C12     1.385   .     A
C11    H34     1.099   .     S
C12    C13     1.402   .     A
C12    H35     1.099   .     S
C13    C14     1.489   .     S
C14    O15     1.216   .     D
C14    O16     1.357   .     S
O16    H36     0.966   .     S
C17    C18     1.555   .     S
C17    H37     1.101   .     S
C17    H38     1.100   .     S
C18    C19     1.510   .     S
C18    H39     1.102   .     S
C18    H40     1.099   .     S
C19    C20     1.385   .     A
C19    C24     1.391   .     A
C20    C21     1.390   .     A
C20    H41     1.099   .     S
C21    C22     1.409   .     A
C21    Cl25    1.713   .     S
C22    C23     1.395   .     A
C22    Cl26    1.712   .     S
C23    C24     1.384   .     A
C23    H42     1.099   .     S
C24    H43     1.098   .     S
data_XXIII_63\R-3\-\1
_audit_creation_date              2015-08-28
_audit_creation_method            'Materials Studio'
_symmetry_space_group_name_H-M    'R-3'
_symmetry_Int_Tables_number       148
_symmetry_cell_setting            trigonal
loop_
_symmetry_equiv_pos_as_xyz
  x,y,z
  -y,x-y,z
  -x+y,-x,z
  -x,-y,-z
  y,-x+y,-z
  x-y,x,-z
  x+2/3,y+1/3,z+1/3
  -y+2/3,x-y+1/3,z+1/3
  -x+y+2/3,-x+1/3,z+1/3
  -x+2/3,-y+1/3,-z+1/3
  y+2/3,-x+y+1/3,-z+1/3
  x-y+2/3,x+1/3,-z+1/3
  x+1/3,y+2/3,z+2/3
  -y+1/3,x-y+2/3,z+2/3
  -x+y+1/3,-x+2/3,z+2/3
  -x+1/3,-y+2/3,-z+2/3
  y+1/3,-x+y+2/3,-z+2/3
  x-y+1/3,x+2/3,-z+2/3
_cell_length_a                    43.6587
_cell_length_b                    43.6587
_cell_length_c                    5.3414
_cell_angle_alpha                 90.0000
_cell_angle_beta                  90.0000
_cell_angle_gamma                 120.0000
loop_
_atom_site_label
_atom_site_type_symbol
_atom_site_fract_x
_atom_site_fract_y
_atom_site_fract_z
_atom_site_U_iso_or_equiv
_atom_site_adp_type
_atom_site_occupancy
C1     C     0.80840   0.86361   0.54876   0.00000  Uiso   1.00
C2     C     0.83355   0.86630   0.71993   0.00000  Uiso   1.00
C3     C     0.82136   0.84501   0.93148   0.00000  Uiso   1.00
C4     C     0.78565   0.82151   0.97191   0.00000  Uiso   1.00
C5     C     0.76024   0.81913   0.80038   0.00000  Uiso   1.00
C6     C     0.77237   0.84104   0.58837   0.00000  Uiso   1.00
N7     N     0.72338   0.79623   0.83553   0.00000  Uiso   1.00
C8     C     0.71158   0.77048   1.02729   0.00000  Uiso   1.00
C9     C     0.72113   0.74421   1.01602   0.00000  Uiso   1.00
C10    C     0.71017   0.71821   1.20093   0.00000  Uiso   1.00
C11    C     0.68901   0.71775   1.39745   0.00000  Uiso   1.00
C12    C     0.67940   0.74356   1.40947   0.00000  Uiso   1.00
C13    C     0.69053   0.77023   1.22807   0.00000  Uiso   1.00
C14    C     0.68125   0.79842   1.26217   0.00000  Uiso   1.00
O15    O     0.67984   0.81199   1.45815   0.00000  Uiso   1.00
O16    O     0.67367   0.80928   1.04472   0.00000  Uiso   1.00
C17    C     0.87272   0.89073   0.68031   0.00000  Uiso   1.00
C18    C     0.88940   0.87164   0.53426   0.00000  Uiso   1.00
C19    C     0.87769   0.83587   0.64907   0.00000  Uiso   1.00
C20    C     0.84867   0.80563   0.55602   0.00000  Uiso   1.00
C21    C     0.83550   0.77248   0.66542   0.00000  Uiso   1.00
C22    C     0.85281   0.76922   0.87790   0.00000  Uiso   1.00
C23    C     0.88204   0.79962   0.97109   0.00000  Uiso   1.00
C24    C     0.89426   0.83235   0.86060   0.00000  Uiso   1.00
Cl25   Cl    0.79835   0.73710   0.54319   0.00000  Uiso   1.00
Cl26   Cl    0.83923   0.72963   1.02459   0.00000  Uiso   1.00
H27    H     0.81717   0.87976   0.37822   0.00000  Uiso   1.00
H28    H     0.84057   0.84616   1.06883   0.00000  Uiso   1.00
H29    H     0.77758   0.80510   1.14250   0.00000  Uiso   1.00
H30    H     0.75326   0.83975   0.44802   0.00000  Uiso   1.00
H31    H     0.70892   0.80804   0.81292   0.00000  Uiso   1.00
H32    H     0.73762   0.74424   0.85936   0.00000  Uiso   1.00
H33    H     0.71831   0.69811   1.19224   0.00000  Uiso   1.00
H34    H     0.68043   0.69738   1.54354   0.00000  Uiso   1.00
H35    H     0.66298   0.74274   1.56857   0.00000  Uiso   1.00
H36    H     0.66691   0.82688   1.08141   0.00000  Uiso   1.00
H37    H     0.88614   0.89985   0.86239   0.00000  Uiso   1.00
H38    H     0.87756   0.91471   0.57919   0.00000  Uiso   1.00
H39    H     0.91845   0.88808   0.53588   0.00000  Uiso   1.00
H40    H     0.88160   0.86896   0.33635   0.00000  Uiso   1.00
H41    H     0.83501   0.80845   0.39250   0.00000  Uiso   1.00
H42    H     0.89561   0.79780   1.13832   0.00000  Uiso   1.00
H43    H     0.91718   0.85583   0.94051   0.00000  Uiso   1.00
loop_
_geom_bond_atom_site_label_1
_geom_bond_atom_site_label_2
_geom_bond_distance
_geom_bond_site_symmetry_2
_ccdc_geom_bond_type
C1     C2      1.388   .     A
C1     C6      1.393   .     A
C1     H27     1.097   .     S
C2     C3      1.389   .     A
C2     C17     1.511   .     S
C3     C4      1.389   .     A
C3     H28     1.096   .     S
C4     C5      1.402   .     A
C4     H29     1.102   .     S
C5     C6      1.404   .     A
C5     N7      1.419   .     S
C6     H30     1.102   .     S
N7     C8      1.414   .     S
N7     H31     1.002   .     S
C8     C9      1.404   .     A
C8     C13     1.409   .     A
C9     C10     1.396   .     A
C9     H32     1.103   .     S
C10    C11     1.392   .     A
C10    H33     1.100   .     S
C11    C12     1.386   .     A
C11    H34     1.099   .     S
C12    C13     1.402   .     A
C12    H35     1.101   .     S
C13    C14     1.487   .     S
C14    O15     1.219   .     D
C14    O16     1.357   .     S
O16    H36     0.971   .     S
C17    C18     1.562   .     S
C17    H37     1.102   .     S
C17    H38     1.100   .     S
C18    C19     1.509   .     S
C18    H39     1.101   .     S
C18    H40     1.099   .     S
C19    C20     1.387   .     A
C19    C24     1.391   .     A
C20    C21     1.391   .     A
C20    H41     1.099   .     S
C21    C22     1.410   .     A
C21    Cl25    1.714   .     S
C22    C23     1.394   .     A
C22    Cl26    1.711   .     S
C23    C24     1.383   .     A
C23    H42     1.097   .     S
C24    H43     1.099   .     S
data_XXIII_64\P21212\-\1
_audit_creation_date              2015-08-28
_audit_creation_method            'Materials Studio'
_symmetry_space_group_name_H-M    'P21212'
_symmetry_Int_Tables_number       18
_symmetry_cell_setting            orthorhombic
loop_
_symmetry_equiv_pos_as_xyz
  x,y,z
  -x,-y,z
  -x+1/2,y+1/2,-z
  x+1/2,-y+1/2,-z
_cell_length_a                    23.3786
_cell_length_b                    17.2910
_cell_length_c                    4.5094
_cell_angle_alpha                 90.0000
_cell_angle_beta                  90.0000
_cell_angle_gamma                 90.0000
loop_
_atom_site_label
_atom_site_type_symbol
_atom_site_fract_x
_atom_site_fract_y
_atom_site_fract_z
_atom_site_U_iso_or_equiv
_atom_site_adp_type
_atom_site_occupancy
C1     C     0.30711   0.53088   0.64849   0.00000  Uiso   1.00
C2     C     0.34236   0.48951   0.83953   0.00000  Uiso   1.00
C3     C     0.31576   0.43968   1.03784   0.00000  Uiso   1.00
C4     C     0.25709   0.42703   1.03362   0.00000  Uiso   1.00
C5     C     0.22204   0.46565   0.83028   0.00000  Uiso   1.00
C6     C     0.24800   0.52014   0.64468   0.00000  Uiso   1.00
N7     N     0.16182   0.45157   0.81185   0.00000  Uiso   1.00
C8     C     0.14349   0.37630   0.89242   0.00000  Uiso   1.00
C9     C     0.17357   0.31267   0.77632   0.00000  Uiso   1.00
C10    C     0.15900   0.23702   0.85177   0.00000  Uiso   1.00
C11    C     0.11356   0.22340   1.04321   0.00000  Uiso   1.00
C12    C     0.08247   0.28549   1.15120   0.00000  Uiso   1.00
C13    C     0.09597   0.36232   1.07864   0.00000  Uiso   1.00
C14    C     0.05874   0.42363   1.20380   0.00000  Uiso   1.00
O15    O     0.01135   0.41532   1.31285   0.00000  Uiso   1.00
O16    O     0.08101   0.49589   1.19135   0.00000  Uiso   1.00
C17    C     0.40674   0.49756   0.83053   0.00000  Uiso   1.00
C18    C     0.43526   0.42812   0.66685   0.00000  Uiso   1.00
C19    C     0.42613   0.35165   0.82241   0.00000  Uiso   1.00
C20    C     0.37847   0.30623   0.76659   0.00000  Uiso   1.00
C21    C     0.36846   0.23616   0.90900   0.00000  Uiso   1.00
C22    C     0.40948   0.20830   1.11146   0.00000  Uiso   1.00
C23    C     0.45797   0.25326   1.16400   0.00000  Uiso   1.00
C24    C     0.46601   0.32375   1.02480   0.00000  Uiso   1.00
Cl25   Cl    0.30667   0.18624   0.83782   0.00000  Uiso   1.00
Cl26   Cl    0.40115   0.12217   1.29352   0.00000  Uiso   1.00
H27    H     0.32644   0.57167   0.49081   0.00000  Uiso   1.00
H28    H     0.34167   0.40775   1.19940   0.00000  Uiso   1.00
H29    H     0.23831   0.38620   1.19402   0.00000  Uiso   1.00
H30    H     0.22158   0.55202   0.48349   0.00000  Uiso   1.00
H31    H     0.13951   0.49254   0.91851   0.00000  Uiso   1.00
H32    H     0.20970   0.32234   0.62360   0.00000  Uiso   1.00
H33    H     0.18389   0.18852   0.76154   0.00000  Uiso   1.00
H34    H     0.10252   0.16407   1.10700   0.00000  Uiso   1.00
H35    H     0.04661   0.27266   1.30060   0.00000  Uiso   1.00
H36    H     0.05386   0.53239   1.27490   0.00000  Uiso   1.00
H37    H     0.42446   0.50323   1.05584   0.00000  Uiso   1.00
H38    H     0.41831   0.55123   0.71396   0.00000  Uiso   1.00
H39    H     0.48144   0.43877   0.64278   0.00000  Uiso   1.00
H40    H     0.41857   0.42529   0.43939   0.00000  Uiso   1.00
H41    H     0.34680   0.32818   0.60717   0.00000  Uiso   1.00
H42    H     0.49077   0.23273   1.31950   0.00000  Uiso   1.00
H43    H     0.50427   0.35836   1.07444   0.00000  Uiso   1.00
loop_
_geom_bond_atom_site_label_1
_geom_bond_atom_site_label_2
_geom_bond_distance
_geom_bond_site_symmetry_2
_ccdc_geom_bond_type
C1     C2      1.390   .     A
C1     C6      1.394   .     A
C1     H27     1.099   .     S
C2     C3      1.389   .     A
C2     C17     1.512   .     S
C3     C4      1.389   .     A
C3     H28     1.097   .     S
C4     C5      1.399   .     A
C4     H29     1.102   .     S
C5     C6      1.399   .     A
C5     N7      1.431   .     S
C6     H30     1.102   .     S
N7     C8      1.418   .     S
N7     H31     1.003   .     S
C8     C9      1.407   .     A
C8     C13     1.413   .     A
C9     C10     1.394   .     A
C9     H32     1.103   .     S
C10    C11     1.389   .     A
C10    H33     1.099   .     S
C11    C12     1.385   .     A
C11    H34     1.096   .     S
C12    C13     1.404   .     A
C12    H35     1.098   .     S
C13    C14     1.483   .     S
C14    O15     1.221   .     D
C14    O16     1.355   .     S
O16    H36     0.971   .     S
C17    C18     1.559   .     S
C17    H37     1.102   .     S
C17    H38     1.100   .     S
C18    C19     1.512   .     S
C18    H39     1.101   .     S
C18    H40     1.098   .     S
C19    C20     1.386   .     A
C19    C24     1.391   .     A
C20    C21     1.391   .     A
C20    H41     1.099   .     S
C21    C22     1.409   .     A
C21    Cl25    1.713   .     S
C22    C23     1.395   .     A
C22    Cl26    1.712   .     S
C23    C24     1.384   .     A
C23    H42     1.098   .     S
C24    H43     1.099   .     S
data_XXIII_65\C2\-\1
_audit_creation_date              2015-08-28
_audit_creation_method            'Materials Studio'
_symmetry_space_group_name_H-M    'C2'
_symmetry_Int_Tables_number       5
_symmetry_cell_setting            monoclinic
loop_
_symmetry_equiv_pos_as_xyz
  x,y,z
  -x,y,-z
  x+1/2,y+1/2,z
  -x+1/2,y+1/2,-z
_cell_length_a                    20.8156
_cell_length_b                    8.4292
_cell_length_c                    10.5570
_cell_angle_alpha                 90.0000
_cell_angle_beta                  88.1367
_cell_angle_gamma                 90.0000
loop_
_atom_site_label
_atom_site_type_symbol
_atom_site_fract_x
_atom_site_fract_y
_atom_site_fract_z
_atom_site_U_iso_or_equiv
_atom_site_adp_type
_atom_site_occupancy
C1     C     0.99131   0.65290   0.17653   0.00000  Uiso   1.00
C2     C     0.93312   0.68592   0.23910   0.00000  Uiso   1.00
C3     C     0.93070   0.81834   0.31724   0.00000  Uiso   1.00
C4     C     0.98379   0.91563   0.33336   0.00000  Uiso   1.00
C5     C     1.04268   0.88195   0.27076   0.00000  Uiso   1.00
C6     C     1.04542   0.74656   0.19345   0.00000  Uiso   1.00
N7     N     1.09993   0.97270   0.28378   0.00000  Uiso   1.00
C8     C     1.09876   1.12029   0.34754   0.00000  Uiso   1.00
C9     C     1.05193   1.23261   0.31695   0.00000  Uiso   1.00
C10    C     1.04943   1.38013   0.37658   0.00000  Uiso   1.00
C11    C     1.09428   1.42021   0.46580   0.00000  Uiso   1.00
C12    C     1.14142   1.31156   0.49494   0.00000  Uiso   1.00
C13    C     1.14516   1.16207   0.43660   0.00000  Uiso   1.00
C14    C     1.19926   1.05730   0.47093   0.00000  Uiso   1.00
O15    O     1.25066   1.09997   0.51121   0.00000  Uiso   1.00
O16    O     1.18731   0.90064   0.45457   0.00000  Uiso   1.00
C17    C     0.87497   0.58113   0.22477   0.00000  Uiso   1.00
C18    C     0.83843   0.62752   0.10469   0.00000  Uiso   1.00
C19    C     0.81248   0.79368   0.11898   0.00000  Uiso   1.00
C20    C     0.84705   0.92398   0.07514   0.00000  Uiso   1.00
C21    C     0.82540   1.07891   0.09080   0.00000  Uiso   1.00
C22    C     0.76587   1.10526   0.15529   0.00000  Uiso   1.00
C23    C     0.73037   0.97378   0.19724   0.00000  Uiso   1.00
C24    C     0.75309   0.82100   0.17922   0.00000  Uiso   1.00
Cl25   Cl    0.87184   1.23110   0.03093   0.00000  Uiso   1.00
Cl26   Cl    0.73646   1.29179   0.18455   0.00000  Uiso   1.00
H27    H     0.99488   0.54782   0.11496   0.00000  Uiso   1.00
H28    H     0.88517   0.84729   0.36708   0.00000  Uiso   1.00
H29    H     0.97875   1.01713   0.39856   0.00000  Uiso   1.00
H30    H     1.09119   0.71466   0.14506   0.00000  Uiso   1.00
H31    H     1.13691   0.90360   0.30657   0.00000  Uiso   1.00
H32    H     1.01652   1.20465   0.24471   0.00000  Uiso   1.00
H33    H     1.01123   1.46443   0.35470   0.00000  Uiso   1.00
H34    H     1.09206   1.53714   0.51181   0.00000  Uiso   1.00
H35    H     1.17562   1.34648   0.56704   0.00000  Uiso   1.00
H36    H     1.22214   0.83489   0.48236   0.00000  Uiso   1.00
H37    H     0.84224   0.59066   0.30848   0.00000  Uiso   1.00
H38    H     0.88998   0.45592   0.22015   0.00000  Uiso   1.00
H39    H     0.79871   0.54446   0.08937   0.00000  Uiso   1.00
H40    H     0.87074   0.61609   0.02084   0.00000  Uiso   1.00
H41    H     0.89407   0.90205   0.02785   0.00000  Uiso   1.00
H42    H     0.68339   0.98972   0.24631   0.00000  Uiso   1.00
H43    H     0.72410   0.71931   0.21248   0.00000  Uiso   1.00
loop_
_geom_bond_atom_site_label_1
_geom_bond_atom_site_label_2
_geom_bond_distance
_geom_bond_site_symmetry_2
_ccdc_geom_bond_type
C1     C2      1.389   .     A
C1     C6      1.392   .     A
C1     H27     1.100   .     S
C2     C3      1.388   .     A
C2     C17     1.510   .     S
C3     C4      1.391   .     A
C3     H28     1.096   .     S
C4     C5      1.403   .     A
C4     H29     1.101   .     S
C5     C6      1.403   .     A
C5     N7      1.426   .     S
C6     H30     1.100   .     S
N7     C8      1.414   .     S
N7     H31     1.001   .     S
C8     C9      1.404   .     A
C8     C13     1.414   .     A
C9     C10     1.394   .     A
C9     H32     1.103   .     S
C10    C11     1.389   .     A
C10    H33     1.096   .     S
C11    C12     1.384   .     A
C11    H34     1.099   .     S
C12    C13     1.404   .     A
C12    H35     1.099   .     S
C13    C14     1.485   .     S
C14    O15     1.218   .     D
C14    O16     1.356   .     S
O16    H36     0.966   .     S
C17    C18     1.550   .     S
C17    H37     1.101   .     S
C17    H38     1.101   .     S
C18    C19     1.507   .     S
C18    H39     1.099   .     S
C18    H40     1.098   .     S
C19    C20     1.384   .     A
C19    C24     1.391   .     A
C20    C21     1.390   .     A
C20    H41     1.100   .     S
C21    C22     1.412   .     A
C21    Cl25    1.715   .     S
C22    C23     1.396   .     A
C22    Cl26    1.712   .     S
C23    C24     1.383   .     A
C23    H42     1.100   .     S
C24    H43     1.099   .     S
data_XXIII_66\CC\-\1
_audit_creation_date              2015-08-28
_audit_creation_method            'Materials Studio'
_symmetry_space_group_name_H-M    'CC'
_symmetry_Int_Tables_number       9
_symmetry_cell_setting            monoclinic
loop_
_symmetry_equiv_pos_as_xyz
  x,y,z
  x,-y,z+1/2
  x+1/2,y+1/2,z
  x+1/2,-y+1/2,z+1/2
_cell_length_a                    6.2525
_cell_length_b                    28.4064
_cell_length_c                    10.6251
_cell_angle_alpha                 90.0000
_cell_angle_beta                  109.1401
_cell_angle_gamma                 90.0000
loop_
_atom_site_label
_atom_site_type_symbol
_atom_site_fract_x
_atom_site_fract_y
_atom_site_fract_z
_atom_site_U_iso_or_equiv
_atom_site_adp_type
_atom_site_occupancy
C1     C     0.08120   0.32950   0.19038   0.00000  Uiso   1.00
C2     C     0.29909   0.31549   0.19963   0.00000  Uiso   1.00
C3     C     0.33465   0.30228   0.08225   0.00000  Uiso   1.00
C4     C     0.16468   0.30521  -0.04059   0.00000  Uiso   1.00
C5     C    -0.04895   0.32339  -0.05119   0.00000  Uiso   1.00
C6     C    -0.08942   0.33430   0.06790   0.00000  Uiso   1.00
N7     N    -0.21221   0.32870  -0.17999   0.00000  Uiso   1.00
C8     C    -0.40615   0.35733  -0.20240   0.00000  Uiso   1.00
C9     C    -0.38161   0.40109  -0.13750   0.00000  Uiso   1.00
C10    C    -0.56714   0.43049  -0.15377   0.00000  Uiso   1.00
C11    C    -0.78083   0.41693  -0.23565   0.00000  Uiso   1.00
C12    C    -0.80529   0.37492  -0.30489   0.00000  Uiso   1.00
C13    C    -0.62153   0.34470  -0.29180   0.00000  Uiso   1.00
C14    C    -0.66845   0.30100  -0.37262   0.00000  Uiso   1.00
O15    O    -0.84752   0.28909  -0.45436   0.00000  Uiso   1.00
O16    O    -0.48766   0.27214  -0.35072   0.00000  Uiso   1.00
C17    C     0.49169   0.31429   0.33063   0.00000  Uiso   1.00
C18    C     0.51847   0.36218   0.40599   0.00000  Uiso   1.00
C19    C     0.55578   0.40295   0.32379   0.00000  Uiso   1.00
C20    C     0.37391   0.42656   0.23579   0.00000  Uiso   1.00
C21    C     0.39768   0.46507   0.16099   0.00000  Uiso   1.00
C22    C     0.61683   0.48204   0.17742   0.00000  Uiso   1.00
C23    C     0.80085   0.45837   0.26577   0.00000  Uiso   1.00
C24    C     0.77169   0.41946   0.33707   0.00000  Uiso   1.00
Cl25   Cl    0.16078   0.49056   0.05177   0.00000  Uiso   1.00
Cl26   Cl    0.65922   0.53062   0.09310   0.00000  Uiso   1.00
H27    H     0.04522   0.33840   0.28223   0.00000  Uiso   1.00
H28    H     0.50281   0.28964   0.08631   0.00000  Uiso   1.00
H29    H     0.20217   0.29484  -0.13103   0.00000  Uiso   1.00
H30    H    -0.25669   0.34726   0.06582   0.00000  Uiso   1.00
H31    H    -0.23505   0.30000  -0.23742   0.00000  Uiso   1.00
H32    H    -0.21307   0.41291  -0.07340   0.00000  Uiso   1.00
H33    H    -0.54407   0.46460  -0.10259   0.00000  Uiso   1.00
H34    H    -0.92780   0.43965  -0.24654   0.00000  Uiso   1.00
H35    H    -0.97645   0.36576  -0.37034   0.00000  Uiso   1.00
H36    H    -0.52986   0.24413  -0.40497   0.00000  Uiso   1.00
H37    H     0.65268   0.30600   0.31436   0.00000  Uiso   1.00
H38    H     0.46313   0.28568   0.39335   0.00000  Uiso   1.00
H39    H     0.66041   0.35983   0.50026   0.00000  Uiso   1.00
H40    H     0.36770   0.36900   0.43520   0.00000  Uiso   1.00
H41    H     0.20317   0.41403   0.22559   0.00000  Uiso   1.00
H42    H     0.97378   0.47098   0.28150   0.00000  Uiso   1.00
H43    H     0.91984   0.40202   0.40749   0.00000  Uiso   1.00
loop_
_geom_bond_atom_site_label_1
_geom_bond_atom_site_label_2
_geom_bond_distance
_geom_bond_site_symmetry_2
_ccdc_geom_bond_type
C1     C2      1.391   .     A
C1     C6      1.393   .     A
C1     H27     1.100   .     S
C2     C3      1.388   .     A
C2     C17     1.513   .     S
C3     C4      1.389   .     A
C3     H28     1.098   .     S
C4     C5      1.402   .     A
C4     H29     1.101   .     S
C5     C6      1.404   .     A
C5     N7      1.422   .     S
C6     H30     1.102   .     S
N7     C8      1.414   .     S
N7     H31     1.000   .     S
C8     C9      1.405   .     A
C8     C13     1.416   .     A
C9     C10     1.393   .     A
C9     H32     1.103   .     S
C10    C11     1.389   .     A
C10    H33     1.097   .     S
C11    C12     1.384   .     A
C11    H34     1.098   .     S
C12    C13     1.404   .     A
C12    H35     1.099   .     S
C13    C14     1.483   .     S
C14    O15     1.219   .     D
C14    O16     1.353   .     S
O16    H36     0.967   .     S
C17    C18     1.560   .     S
C17    H37     1.101   .     S
C17    H38     1.102   .     S
C18    C19     1.514   .     S
C18    H39     1.101   .     S
C18    H40     1.102   .     S
C19    C20     1.386   .     A
C19    C24     1.392   .     A
C20    C21     1.389   .     A
C20    H41     1.096   .     S
C21    C22     1.408   .     A
C21    Cl25    1.714   .     S
C22    C23     1.396   .     A
C22    Cl26    1.713   .     S
C23    C24     1.385   .     A
C23    H42     1.099   .     S
C24    H43     1.099   .     S
data_XXIII_67\P21212\-\1
_audit_creation_date              2015-08-28
_audit_creation_method            'Materials Studio'
_symmetry_space_group_name_H-M    'P21212'
_symmetry_Int_Tables_number       18
_symmetry_cell_setting            orthorhombic
loop_
_symmetry_equiv_pos_as_xyz
  x,y,z
  -x,-y,z
  -x+1/2,y+1/2,-z
  x+1/2,-y+1/2,-z
_cell_length_a                    17.3618
_cell_length_b                    23.2494
_cell_length_c                    4.5312
_cell_angle_alpha                 90.0000
_cell_angle_beta                  90.0000
_cell_angle_gamma                 90.0000
loop_
_atom_site_label
_atom_site_type_symbol
_atom_site_fract_x
_atom_site_fract_y
_atom_site_fract_z
_atom_site_U_iso_or_equiv
_atom_site_adp_type
_atom_site_occupancy
C1     C     0.52673   0.30523   1.36347   0.00000  Uiso   1.00
C2     C     0.48655   0.34128   1.17321   0.00000  Uiso   1.00
C3     C     0.43701   0.31524   0.97308   0.00000  Uiso   1.00
C4     C     0.42387   0.25630   0.97301   0.00000  Uiso   1.00
C5     C     0.46151   0.22042   1.17473   0.00000  Uiso   1.00
C6     C     0.51528   0.24586   1.36388   0.00000  Uiso   1.00
N7     N     0.44733   0.15981   1.18810   0.00000  Uiso   1.00
C8     C     0.37300   0.14171   1.09809   0.00000  Uiso   1.00
C9     C     0.30877   0.17134   1.21073   0.00000  Uiso   1.00
C10    C     0.23402   0.15708   1.12515   0.00000  Uiso   1.00
C11    C     0.22203   0.11242   0.92683   0.00000  Uiso   1.00
C12    C     0.28472   0.08168   0.82245   0.00000  Uiso   1.00
C13    C     0.36059   0.09487   0.90515   0.00000  Uiso   1.00
C14    C     0.42268   0.05808   0.78282   0.00000  Uiso   1.00
O15    O     0.41557   0.01039   0.67352   0.00000  Uiso   1.00
O16    O     0.49415   0.08127   0.79812   0.00000  Uiso   1.00
C17    C     0.49539   0.40596   1.18364   0.00000  Uiso   1.00
C18    C     0.42674   0.43510   1.34791   0.00000  Uiso   1.00
C19    C     0.35026   0.42566   1.19583   0.00000  Uiso   1.00
C20    C     0.30508   0.37781   1.25374   0.00000  Uiso   1.00
C21    C     0.23517   0.36756   1.11332   0.00000  Uiso   1.00
C22    C     0.20729   0.40844   0.91010   0.00000  Uiso   1.00
C23    C     0.25211   0.45708   0.85496   0.00000  Uiso   1.00
C24    C     0.32229   0.46543   0.99310   0.00000  Uiso   1.00
Cl25   Cl    0.18547   0.30560   1.18849   0.00000  Uiso   1.00
Cl26   Cl    0.12137   0.39983   0.72995   0.00000  Uiso   1.00
H27    H     0.56741   0.32410   1.52222   0.00000  Uiso   1.00
H28    H     0.40590   0.34186   0.81287   0.00000  Uiso   1.00
H29    H     0.38342   0.23805   0.81055   0.00000  Uiso   1.00
H30    H     0.54598   0.21875   1.52478   0.00000  Uiso   1.00
H31    H     0.48885   0.13774   1.08403   0.00000  Uiso   1.00
H32    H     0.31726   0.20679   1.36922   0.00000  Uiso   1.00
H33    H     0.18496   0.18163   1.21230   0.00000  Uiso   1.00
H34    H     0.16363   0.10176   0.85321   0.00000  Uiso   1.00
H35    H     0.27305   0.04634   0.66806   0.00000  Uiso   1.00
H36    H     0.53123   0.05454   0.71471   0.00000  Uiso   1.00
H37    H     0.50077   0.42383   0.95941   0.00000  Uiso   1.00
H38    H     0.54921   0.41722   1.29807   0.00000  Uiso   1.00
H39    H     0.43764   0.48159   1.36807   0.00000  Uiso   1.00
H40    H     0.42466   0.41895   1.57565   0.00000  Uiso   1.00
H41    H     0.32719   0.34618   1.41298   0.00000  Uiso   1.00
H42    H     0.23166   0.48984   0.69924   0.00000  Uiso   1.00
H43    H     0.35676   0.50383   0.94245   0.00000  Uiso   1.00
loop_
_geom_bond_atom_site_label_1
_geom_bond_atom_site_label_2
_geom_bond_distance
_geom_bond_site_symmetry_2
_ccdc_geom_bond_type
C1     C2      1.390   .     A
C1     C6      1.395   .     A
C1     H27     1.099   .     S
C2     C3      1.389   .     A
C2     C17     1.512   .     S
C3     C4      1.389   .     A
C3     H28     1.096   .     S
C4     C5      1.399   .     A
C4     H29     1.102   .     S
C5     C6      1.399   .     A
C5     N7      1.432   .     S
C6     H30     1.101   .     S
N7     C8      1.417   .     S
N7     H31     1.003   .     S
C8     C9      1.407   .     A
C8     C13     1.413   .     A
C9     C10     1.394   .     A
C9     H32     1.103   .     S
C10    C11     1.389   .     A
C10    H33     1.099   .     S
C11    C12     1.385   .     A
C11    H34     1.096   .     S
C12    C13     1.403   .     A
C12    H35     1.098   .     S
C13    C14     1.483   .     S
C14    O15     1.221   .     D
C14    O16     1.355   .     S
O16    H36     0.971   .     S
C17    C18     1.560   .     S
C17    H37     1.102   .     S
C17    H38     1.100   .     S
C18    C19     1.512   .     S
C18    H39     1.101   .     S
C18    H40     1.099   .     S
C19    C20     1.386   .     A
C19    C24     1.391   .     A
C20    C21     1.391   .     A
C20    H41     1.099   .     S
C21    C22     1.409   .     A
C21    Cl25    1.713   .     S
C22    C23     1.395   .     A
C22    Cl26    1.712   .     S
C23    C24     1.384   .     A
C23    H42     1.097   .     S
C24    H43     1.099   .     S
data_XXIII_68\R-3\-\1
_audit_creation_date              2015-08-28
_audit_creation_method            'Materials Studio'
_symmetry_space_group_name_H-M    'R-3'
_symmetry_Int_Tables_number       148
_symmetry_cell_setting            trigonal
loop_
_symmetry_equiv_pos_as_xyz
  x,y,z
  -y,x-y,z
  -x+y,-x,z
  -x,-y,-z
  y,-x+y,-z
  x-y,x,-z
  x+2/3,y+1/3,z+1/3
  -y+2/3,x-y+1/3,z+1/3
  -x+y+2/3,-x+1/3,z+1/3
  -x+2/3,-y+1/3,-z+1/3
  y+2/3,-x+y+1/3,-z+1/3
  x-y+2/3,x+1/3,-z+1/3
  x+1/3,y+2/3,z+2/3
  -y+1/3,x-y+2/3,z+2/3
  -x+y+1/3,-x+2/3,z+2/3
  -x+1/3,-y+2/3,-z+2/3
  y+1/3,-x+y+2/3,-z+2/3
  x-y+1/3,x+2/3,-z+2/3
_cell_length_a                    43.1834
_cell_length_b                    43.1834
_cell_length_c                    5.7998
_cell_angle_alpha                 90.0000
_cell_angle_beta                  90.0000
_cell_angle_gamma                 120.0000
loop_
_atom_site_label
_atom_site_type_symbol
_atom_site_fract_x
_atom_site_fract_y
_atom_site_fract_z
_atom_site_U_iso_or_equiv
_atom_site_adp_type
_atom_site_occupancy
C1     C     0.82966   0.26647   0.93411   0.00000  Uiso   1.00
C2     C     0.80150   0.25397   0.77835   0.00000  Uiso   1.00
C3     C     0.80486   0.23893   0.57490   0.00000  Uiso   1.00
C4     C     0.83533   0.23677   0.52647   0.00000  Uiso   1.00
C5     C     0.86414   0.25028   0.68117   0.00000  Uiso   1.00
C6     C     0.86055   0.26509   0.88734   0.00000  Uiso   1.00
N7     N     0.89692   0.25087   0.63465   0.00000  Uiso   1.00
C8     C     0.89722   0.22945   0.45116   0.00000  Uiso   1.00
C9     C     0.87490   0.19234   0.47167   0.00000  Uiso   1.00
C10    C     0.87242   0.16908   0.29668   0.00000  Uiso   1.00
C11    C     0.89281   0.18266   0.09778   0.00000  Uiso   1.00
C12    C     0.91599   0.21914   0.08021   0.00000  Uiso   1.00
C13    C     0.91907   0.24318   0.25376   0.00000  Uiso   1.00
C14    C     0.94514   0.28154   0.21604   0.00000  Uiso   1.00
O15    O     0.96245   0.29531   0.04172   0.00000  Uiso   1.00
O16    O     0.95021   0.30276   0.40052   0.00000  Uiso   1.00
C17    C     0.76945   0.25819   0.82815   0.00000  Uiso   1.00
C18    C     0.73809   0.22390   0.93586   0.00000  Uiso   1.00
C19    C     0.71921   0.19352   0.76445   0.00000  Uiso   1.00
C20    C     0.71311   0.15952   0.81447   0.00000  Uiso   1.00
C21    C     0.69448   0.13042   0.66806   0.00000  Uiso   1.00
C22    C     0.68181   0.13573   0.45651   0.00000  Uiso   1.00
C23    C     0.68752   0.16978   0.40613   0.00000  Uiso   1.00
C24    C     0.70551   0.19803   0.55754   0.00000  Uiso   1.00
Cl25   Cl    0.68633   0.08877   0.74807   0.00000  Uiso   1.00
Cl26   Cl    0.65953   0.10165   0.26378   0.00000  Uiso   1.00
H27    H     0.82754   0.27798   1.09830   0.00000  Uiso   1.00
H28    H     0.78300   0.22870   0.44839   0.00000  Uiso   1.00
H29    H     0.83706   0.22519   0.36107   0.00000  Uiso   1.00
H30    H     0.88234   0.27549   1.01499   0.00000  Uiso   1.00
H31    H     0.91761   0.27598   0.62999   0.00000  Uiso   1.00
H32    H     0.85946   0.18155   0.63135   0.00000  Uiso   1.00
H33    H     0.85418   0.14020   0.31697   0.00000  Uiso   1.00
H34    H     0.89093   0.16484  -0.04335   0.00000  Uiso   1.00
H35    H     0.93188   0.22891  -0.07833   0.00000  Uiso   1.00
H36    H     0.96776   0.32726   0.36169   0.00000  Uiso   1.00
H37    H     0.76072   0.26596   0.67085   0.00000  Uiso   1.00
H38    H     0.77749   0.28068   0.94873   0.00000  Uiso   1.00
H39    H     0.71831   0.23027   1.00889   0.00000  Uiso   1.00
H40    H     0.74839   0.21555   1.08267   0.00000  Uiso   1.00
H41    H     0.72350   0.15570   0.97847   0.00000  Uiso   1.00
H42    H     0.67728   0.17441   0.24391   0.00000  Uiso   1.00
H43    H     0.70922   0.22444   0.51382   0.00000  Uiso   1.00
loop_
_geom_bond_atom_site_label_1
_geom_bond_atom_site_label_2
_geom_bond_distance
_geom_bond_site_symmetry_2
_ccdc_geom_bond_type
C1     C2      1.389   .     A
C1     C6      1.391   .     A
C1     H27     1.099   .     S
C2     C3      1.389   .     A
C2     C17     1.511   .     S
C3     C4      1.393   .     A
C3     H28     1.099   .     S
C4     C5      1.403   .     A
C4     H29     1.101   .     S
C5     C6      1.401   .     A
C5     N7      1.429   .     S
C6     H30     1.101   .     S
N7     C8      1.414   .     S
N7     H31     1.003   .     S
C8     C9      1.402   .     A
C8     C13     1.412   .     A
C9     C10     1.394   .     A
C9     H32     1.099   .     S
C10    C11     1.391   .     A
C10    H33     1.099   .     S
C11    C12     1.385   .     A
C11    H34     1.098   .     S
C12    C13     1.404   .     A
C12    H35     1.098   .     S
C13    C14     1.481   .     S
C14    O15     1.221   .     D
C14    O16     1.353   .     S
O16    H36     0.971   .     S
C17    C18     1.553   .     S
C17    H37     1.102   .     S
C17    H38     1.103   .     S
C18    C19     1.518   .     S
C18    H39     1.105   .     S
C18    H40     1.101   .     S
C19    C20     1.387   .     A
C19    C24     1.394   .     A
C20    C21     1.392   .     A
C20    H41     1.099   .     S
C21    C22     1.408   .     A
C21    Cl25    1.715   .     S
C22    C23     1.395   .     A
C22    Cl26    1.710   .     S
C23    C24     1.384   .     A
C23    H42     1.100   .     S
C24    H43     1.099   .     S
data_XXIII_69\P21212\-\1
_audit_creation_date              2015-08-28
_audit_creation_method            'Materials Studio'
_symmetry_space_group_name_H-M    'P21212'
_symmetry_Int_Tables_number       18
_symmetry_cell_setting            orthorhombic
loop_
_symmetry_equiv_pos_as_xyz
  x,y,z
  -x,-y,z
  -x+1/2,y+1/2,-z
  x+1/2,-y+1/2,-z
_cell_length_a                    17.7088
_cell_length_b                    21.1905
_cell_length_c                    4.8585
_cell_angle_alpha                 90.0000
_cell_angle_beta                  90.0000
_cell_angle_gamma                 90.0000
loop_
_atom_site_label
_atom_site_type_symbol
_atom_site_fract_x
_atom_site_fract_y
_atom_site_fract_z
_atom_site_U_iso_or_equiv
_atom_site_adp_type
_atom_site_occupancy
C1     C     0.29662   0.23994   0.93156   0.00000  Uiso   1.00
C2     C     0.24860   0.23431   1.15639   0.00000  Uiso   1.00
C3     C     0.23284   0.28873   1.30503   0.00000  Uiso   1.00
C4     C     0.26007   0.34741   1.22493   0.00000  Uiso   1.00
C5     C     0.30632   0.35353   0.99211   0.00000  Uiso   1.00
C6     C     0.32630   0.29796   0.85180   0.00000  Uiso   1.00
N7     N     0.33516   0.41241   0.90274   0.00000  Uiso   1.00
C8     C     0.28539   0.45293   0.75403   0.00000  Uiso   1.00
C9     C     0.20782   0.45526   0.81319   0.00000  Uiso   1.00
C10    C     0.15882   0.49351   0.66189   0.00000  Uiso   1.00
C11    C     0.18640   0.53087   0.44912   0.00000  Uiso   1.00
C12    C     0.26298   0.53023   0.39253   0.00000  Uiso   1.00
C13    C     0.31319   0.49150   0.53868   0.00000  Uiso   1.00
C14    C     0.39352   0.49282   0.45220   0.00000  Uiso   1.00
O15    O     0.42797   0.53661   0.34857   0.00000  Uiso   1.00
O16    O     0.43070   0.43757   0.49247   0.00000  Uiso   1.00
C17    C     0.21262   0.17204   1.23000   0.00000  Uiso   1.00
C18    C     0.13285   0.16770   1.09811   0.00000  Uiso   1.00
C19    C     0.07856   0.21352   1.23204   0.00000  Uiso   1.00
C20    C     0.07130   0.27556   1.14538   0.00000  Uiso   1.00
C21    C     0.02398   0.31889   1.27472   0.00000  Uiso   1.00
C22    C    -0.02146   0.29825   1.49553   0.00000  Uiso   1.00
C23    C    -0.01492   0.23566   1.58104   0.00000  Uiso   1.00
C24    C     0.03449   0.19445   1.45377   0.00000  Uiso   1.00
Cl25   Cl    0.02361   0.39617   1.16925   0.00000  Uiso   1.00
Cl26   Cl   -0.08391   0.34707   1.65965   0.00000  Uiso   1.00
H27    H     0.31070   0.19744   0.81210   0.00000  Uiso   1.00
H28    H     0.19627   0.28557   1.48760   0.00000  Uiso   1.00
H29    H     0.24340   0.38948   1.34191   0.00000  Uiso   1.00
H30    H     0.36228   0.30074   0.66761   0.00000  Uiso   1.00
H31    H     0.38067   0.40469   0.78491   0.00000  Uiso   1.00
H32    H     0.18331   0.42666   0.97953   0.00000  Uiso   1.00
H33    H     0.09814   0.49384   0.71068   0.00000  Uiso   1.00
H34    H     0.14793   0.56016   0.32576   0.00000  Uiso   1.00
H35    H     0.28306   0.55999   0.22196   0.00000  Uiso   1.00
H36    H     0.48126   0.44126   0.41709   0.00000  Uiso   1.00
H37    H     0.20867   0.16618   1.45485   0.00000  Uiso   1.00
H38    H     0.24810   0.13284   1.15623   0.00000  Uiso   1.00
H39    H     0.11107   0.11921   1.11836   0.00000  Uiso   1.00
H40    H     0.13727   0.17654   0.87533   0.00000  Uiso   1.00
H41    H     0.10642   0.29080   0.97079   0.00000  Uiso   1.00
H42    H    -0.04895   0.21827   1.75462   0.00000  Uiso   1.00
H43    H     0.04015   0.14605   1.53050   0.00000  Uiso   1.00
loop_
_geom_bond_atom_site_label_1
_geom_bond_atom_site_label_2
_geom_bond_distance
_geom_bond_site_symmetry_2
_ccdc_geom_bond_type
C1     C2      1.389   .     A
C1     C6      1.392   .     A
C1     H27     1.100   .     S
C2     C3      1.389   .     A
C2     C17     1.508   .     S
C3     C4      1.389   .     A
C3     H28     1.100   .     S
C4     C5      1.403   .     A
C4     H29     1.098   .     S
C5     C6      1.406   .     A
C5     N7      1.416   .     S
C6     H30     1.100   .     S
N7     C8      1.427   .     S
N7     H31     1.002   .     S
C8     C9      1.404   .     A
C8     C13     1.416   .     A
C9     C10     1.397   .     A
C9     H32     1.100   .     S
C10    C11     1.391   .     A
C10    H33     1.100   .     S
C11    C12     1.384   .     A
C11    H34     1.099   .     S
C12    C13     1.403   .     A
C12    H35     1.100   .     S
C13    C14     1.483   .     S
C14    O15     1.219   .     D
C14    O16     1.357   .     S
O16    H36     0.971   .     S
C17    C18     1.554   .     S
C17    H37     1.102   .     S
C17    H38     1.101   .     S
C18    C19     1.513   .     S
C18    H39     1.102   .     S
C18    H40     1.101   .     S
C19    C20     1.387   .     A
C19    C24     1.390   .     A
C20    C21     1.393   .     A
C20    H41     1.100   .     S
C21    C22     1.411   .     A
C21    Cl25    1.716   .     S
C22    C23     1.395   .     A
C22    Cl26    1.711   .     S
C23    C24     1.382   .     A
C23    H42     1.100   .     S
C24    H43     1.096   .     S
data_XXIII_70\C2221\-\1
_audit_creation_date              2015-08-28
_audit_creation_method            'Materials Studio'
_symmetry_space_group_name_H-M    'C2221'
_symmetry_Int_Tables_number       20
_symmetry_cell_setting            orthorhombic
loop_
_symmetry_equiv_pos_as_xyz
  x,y,z
  -x,-y,z+1/2
  -x,y,-z+1/2
  x,-y,-z
  x+1/2,y+1/2,z
  -x+1/2,-y+1/2,z+1/2
  -x+1/2,y+1/2,-z+1/2
  x+1/2,-y+1/2,-z
_cell_length_a                    7.1551
_cell_length_b                    16.9149
_cell_length_c                    30.0093
_cell_angle_alpha                 90.0000
_cell_angle_beta                  90.0000
_cell_angle_gamma                 90.0000
loop_
_atom_site_label
_atom_site_type_symbol
_atom_site_fract_x
_atom_site_fract_y
_atom_site_fract_z
_atom_site_U_iso_or_equiv
_atom_site_adp_type
_atom_site_occupancy
C1     C     0.58693   0.73898   0.53413   0.00000  Uiso   1.00
C2     C     0.57574   0.79591   0.56732   0.00000  Uiso   1.00
C3     C     0.43565   0.78730   0.59906   0.00000  Uiso   1.00
C4     C     0.31422   0.72297   0.59876   0.00000  Uiso   1.00
C5     C     0.33024   0.66401   0.56627   0.00000  Uiso   1.00
C6     C     0.46728   0.67415   0.53334   0.00000  Uiso   1.00
N7     N     0.21006   0.59676   0.56410   0.00000  Uiso   1.00
C8     C     0.11715   0.56815   0.60258   0.00000  Uiso   1.00
C9     C     0.20783   0.56953   0.64406   0.00000  Uiso   1.00
C10    C     0.12439   0.53682   0.68185   0.00000  Uiso   1.00
C11    C    -0.04842   0.49949   0.67862   0.00000  Uiso   1.00
C12    C    -0.14048   0.49886   0.63802   0.00000  Uiso   1.00
C13    C    -0.06174   0.53313   0.59979   0.00000  Uiso   1.00
C14    C    -0.16754   0.52674   0.55743   0.00000  Uiso   1.00
O15    O    -0.27819   0.47532   0.54688   0.00000  Uiso   1.00
O16    O    -0.13114   0.58584   0.52798   0.00000  Uiso   1.00
C17    C     0.71521   0.86248   0.56977   0.00000  Uiso   1.00
C18    C     0.89742   0.83264   0.59210   0.00000  Uiso   1.00
C19    C     0.85806   0.81395   0.64039   0.00000  Uiso   1.00
C20    C     0.80177   0.73945   0.65422   0.00000  Uiso   1.00
C21    C     0.75440   0.72255   0.69819   0.00000  Uiso   1.00
C22    C     0.76781   0.78300   0.73039   0.00000  Uiso   1.00
C23    C     0.82534   0.85790   0.71648   0.00000  Uiso   1.00
C24    C     0.87032   0.87300   0.67248   0.00000  Uiso   1.00
Cl25   Cl    0.67462   0.63016   0.71190   0.00000  Uiso   1.00
Cl26   Cl    0.71583   0.76737   0.78543   0.00000  Uiso   1.00
H27    H     0.69559   0.74465   0.50839   0.00000  Uiso   1.00
H28    H     0.42360   0.83167   0.62567   0.00000  Uiso   1.00
H29    H     0.20478   0.71887   0.62450   0.00000  Uiso   1.00
H30    H     0.48391   0.62915   0.50712   0.00000  Uiso   1.00
H31    H     0.12680   0.59829   0.53731   0.00000  Uiso   1.00
H32    H     0.34878   0.59539   0.64707   0.00000  Uiso   1.00
H33    H     0.19804   0.53895   0.71394   0.00000  Uiso   1.00
H34    H    -0.11197   0.47179   0.70809   0.00000  Uiso   1.00
H35    H    -0.27763   0.46952   0.63645   0.00000  Uiso   1.00
H36    H    -0.21002   0.57973   0.50193   0.00000  Uiso   1.00
H37    H     0.65946   0.91202   0.58932   0.00000  Uiso   1.00
H38    H     0.74355   0.88640   0.53639   0.00000  Uiso   1.00
H39    H     1.00619   0.87861   0.58977   0.00000  Uiso   1.00
H40    H     0.95252   0.78081   0.57416   0.00000  Uiso   1.00
H41    H     0.79081   0.69313   0.62867   0.00000  Uiso   1.00
H42    H     0.83497   0.90660   0.74057   0.00000  Uiso   1.00
H43    H     0.91396   0.93260   0.66223   0.00000  Uiso   1.00
loop_
_geom_bond_atom_site_label_1
_geom_bond_atom_site_label_2
_geom_bond_distance
_geom_bond_site_symmetry_2
_ccdc_geom_bond_type
C1     C2      1.388   .     A
C1     C6      1.391   .     A
C1     H27     1.100   .     S
C2     C3      1.390   .     A
C2     C17     1.506   .     S
C3     C4      1.393   .     A
C3     H28     1.099   .     S
C4     C5      1.399   .     A
C4     H29     1.102   .     S
C5     C6      1.403   .     A
C5     N7      1.427   .     S
C6     H30     1.101   .     S
N7     C8      1.418   .     S
N7     H31     1.001   .     S
C8     C9      1.404   .     A
C8     C13     1.413   .     A
C9     C10     1.396   .     A
C9     H32     1.103   .     S
C10    C11     1.392   .     A
C10    H33     1.098   .     S
C11    C12     1.385   .     A
C11    H34     1.099   .     S
C12    C13     1.403   .     A
C12    H35     1.101   .     S
C13    C14     1.483   .     S
C14    O15     1.218   .     D
C14    O16     1.360   .     S
O16    H36     0.970   .     S
C17    C18     1.550   .     S
C17    H37     1.098   .     S
C17    H38     1.099   .     S
C18    C19     1.510   .     S
C18    H39     1.102   .     S
C18    H40     1.102   .     S
C19    C20     1.387   .     A
C19    C24     1.390   .     A
C20    C21     1.392   .     A
C20    H41     1.099   .     S
C21    C22     1.410   .     A
C21    Cl25    1.714   .     S
C22    C23     1.396   .     A
C22    Cl26    1.714   .     S
C23    C24     1.383   .     A
C23    H42     1.098   .     S
C24    H43     1.099   .     S
data_XXIII_71\CC\-\1
_audit_creation_date              2015-08-28
_audit_creation_method            'Materials Studio'
_symmetry_space_group_name_H-M    'CC'
_symmetry_Int_Tables_number       9
_symmetry_cell_setting            monoclinic
loop_
_symmetry_equiv_pos_as_xyz
  x,y,z
  x,-y,z+1/2
  x+1/2,y+1/2,z
  x+1/2,-y+1/2,z+1/2
_cell_length_a                    6.3007
_cell_length_b                    28.0062
_cell_length_c                    10.7933
_cell_angle_alpha                 90.0000
_cell_angle_beta                  109.8950
_cell_angle_gamma                 90.0000
loop_
_atom_site_label
_atom_site_type_symbol
_atom_site_fract_x
_atom_site_fract_y
_atom_site_fract_z
_atom_site_U_iso_or_equiv
_atom_site_adp_type
_atom_site_occupancy
C1     C     0.07932   0.32897   0.18909   0.00000  Uiso   1.00
C2     C     0.29739   0.31532   0.20021   0.00000  Uiso   1.00
C3     C     0.33561   0.30340   0.08473   0.00000  Uiso   1.00
C4     C     0.16782   0.30720  -0.03797   0.00000  Uiso   1.00
C5     C    -0.04667   0.32481  -0.05006   0.00000  Uiso   1.00
C6     C    -0.08954   0.33446   0.06693   0.00000  Uiso   1.00
N7     N    -0.20830   0.33093  -0.17816   0.00000  Uiso   1.00
C8     C    -0.40437   0.35894  -0.20027   0.00000  Uiso   1.00
C9     C    -0.38364   0.40293  -0.13455   0.00000  Uiso   1.00
C10    C    -0.57148   0.43165  -0.14996   0.00000  Uiso   1.00
C11    C    -0.78356   0.41718  -0.23206   0.00000  Uiso   1.00
C12    C    -0.80434   0.37511  -0.30248   0.00000  Uiso   1.00
C13    C    -0.61821   0.34551  -0.28985   0.00000  Uiso   1.00
C14    C    -0.66135   0.30146  -0.37086   0.00000  Uiso   1.00
O15    O    -0.84146   0.28778  -0.44813   0.00000  Uiso   1.00
O16    O    -0.47560   0.27450  -0.35503   0.00000  Uiso   1.00
C17    C     0.48710   0.31318   0.33141   0.00000  Uiso   1.00
C18    C     0.51654   0.36176   0.40618   0.00000  Uiso   1.00
C19    C     0.55485   0.40291   0.32535   0.00000  Uiso   1.00
C20    C     0.37395   0.42718   0.23797   0.00000  Uiso   1.00
C21    C     0.39835   0.46591   0.16365   0.00000  Uiso   1.00
C22    C     0.61739   0.48241   0.17983   0.00000  Uiso   1.00
C23    C     0.80047   0.45810   0.26775   0.00000  Uiso   1.00
C24    C     0.77051   0.41898   0.33862   0.00000  Uiso   1.00
Cl25   Cl    0.16223   0.49214   0.05510   0.00000  Uiso   1.00
Cl26   Cl    0.66063   0.53121   0.09578   0.00000  Uiso   1.00
H27    H     0.04167   0.33696   0.27929   0.00000  Uiso   1.00
H28    H     0.50420   0.29112   0.09035   0.00000  Uiso   1.00
H29    H     0.20744   0.29791  -0.12683   0.00000  Uiso   1.00
H30    H    -0.25743   0.34692   0.06350   0.00000  Uiso   1.00
H31    H    -0.22694   0.30272  -0.23768   0.00000  Uiso   1.00
H32    H    -0.21643   0.41542  -0.07019   0.00000  Uiso   1.00
H33    H    -0.55168   0.46595  -0.09815   0.00000  Uiso   1.00
H34    H    -0.93222   0.43930  -0.24200   0.00000  Uiso   1.00
H35    H    -0.97443   0.36531  -0.36813   0.00000  Uiso   1.00
H36    H    -0.51625   0.24585  -0.40791   0.00000  Uiso   1.00
H37    H     0.64770   0.30399   0.31782   0.00000  Uiso   1.00
H38    H     0.45387   0.28437   0.39190   0.00000  Uiso   1.00
H39    H     0.65818   0.35911   0.49999   0.00000  Uiso   1.00
H40    H     0.36665   0.36898   0.43392   0.00000  Uiso   1.00
H41    H     0.20349   0.41494   0.22768   0.00000  Uiso   1.00
H42    H     0.97330   0.47030   0.28303   0.00000  Uiso   1.00
H43    H     0.91796   0.40093   0.40834   0.00000  Uiso   1.00
loop_
_geom_bond_atom_site_label_1
_geom_bond_atom_site_label_2
_geom_bond_distance
_geom_bond_site_symmetry_2
_ccdc_geom_bond_type
C1     C2      1.392   .     A
C1     C6      1.393   .     A
C1     H27     1.101   .     S
C2     C3      1.388   .     A
C2     C17     1.512   .     S
C3     C4      1.389   .     A
C3     H28     1.098   .     S
C4     C5      1.402   .     A
C4     H29     1.101   .     S
C5     C6      1.404   .     A
C5     N7      1.421   .     S
C6     H30     1.103   .     S
N7     C8      1.413   .     S
N7     H31     1.000   .     S
C8     C9      1.406   .     A
C8     C13     1.416   .     A
C9     C10     1.393   .     A
C9     H32     1.103   .     S
C10    C11     1.389   .     A
C10    H33     1.097   .     S
C11    C12     1.384   .     A
C11    H34     1.097   .     S
C12    C13     1.404   .     A
C12    H35     1.100   .     S
C13    C14     1.483   .     S
C14    O15     1.219   .     D
C14    O16     1.354   .     S
O16    H36     0.967   .     S
C17    C18     1.560   .     S
C17    H37     1.101   .     S
C17    H38     1.102   .     S
C18    C19     1.514   .     S
C18    H39     1.101   .     S
C18    H40     1.102   .     S
C19    C20     1.385   .     A
C19    C24     1.392   .     A
C20    C21     1.388   .     A
C20    H41     1.097   .     S
C21    C22     1.409   .     A
C21    Cl25    1.714   .     S
C22    C23     1.396   .     A
C22    Cl26    1.713   .     S
C23    C24     1.385   .     A
C23    H42     1.099   .     S
C24    H43     1.100   .     S
data_XXIII_72\PCA21\-\1
_audit_creation_date              2015-08-28
_audit_creation_method            'Materials Studio'
_symmetry_space_group_name_H-M    'PCA21'
_symmetry_Int_Tables_number       29
_symmetry_cell_setting            orthorhombic
loop_
_symmetry_equiv_pos_as_xyz
  x,y,z
  -x,-y,z+1/2
  x+1/2,-y,z
  -x+1/2,y,z+1/2
_cell_length_a                    15.9951
_cell_length_b                    9.8608
_cell_length_c                    11.4024
_cell_angle_alpha                 90.0000
_cell_angle_beta                  90.0000
_cell_angle_gamma                 90.0000
loop_
_atom_site_label
_atom_site_type_symbol
_atom_site_fract_x
_atom_site_fract_y
_atom_site_fract_z
_atom_site_U_iso_or_equiv
_atom_site_adp_type
_atom_site_occupancy
C1     C     0.83854   0.99983   0.06851   0.00000  Uiso   1.00
C2     C     0.85110   0.91105   0.16155   0.00000  Uiso   1.00
C3     C     0.85563   0.77346   0.13665   0.00000  Uiso   1.00
C4     C     0.85194   0.72549   0.02212   0.00000  Uiso   1.00
C5     C     0.84473   0.81598  -0.07259   0.00000  Uiso   1.00
C6     C     0.83388   0.95418  -0.04683   0.00000  Uiso   1.00
N7     N     0.84656   0.76937  -0.18937   0.00000  Uiso   1.00
C8     C     0.91869   0.69884  -0.23140   0.00000  Uiso   1.00
C9     C     0.98623   0.66704  -0.15785   0.00000  Uiso   1.00
C10    C     1.05665   0.59970  -0.20060   0.00000  Uiso   1.00
C11    C     1.06052   0.56050  -0.31747   0.00000  Uiso   1.00
C12    C     0.99387   0.58897  -0.39080   0.00000  Uiso   1.00
C13    C     0.92395   0.66077  -0.35052   0.00000  Uiso   1.00
C14    C     0.85736   0.69328  -0.43686   0.00000  Uiso   1.00
O15    O     0.83360   0.62499  -0.51912   0.00000  Uiso   1.00
O16    O     0.82341   0.81792  -0.41964   0.00000  Uiso   1.00
C17    C     0.86155   0.96139   0.28527   0.00000  Uiso   1.00
C18    C     0.95258   1.01256   0.30199   0.00000  Uiso   1.00
C19    C     1.01643   0.90208   0.28058   0.00000  Uiso   1.00
C20    C     1.05839   0.89203   0.17461   0.00000  Uiso   1.00
C21    C     1.11972   0.79497   0.15317   0.00000  Uiso   1.00
C22    C     1.14090   0.70305   0.24314   0.00000  Uiso   1.00
C23    C     1.09816   0.71228   0.34952   0.00000  Uiso   1.00
C24    C     1.03701   0.80937   0.36794   0.00000  Uiso   1.00
Cl25   Cl    1.16888   0.79067   0.01962   0.00000  Uiso   1.00
Cl26   Cl    1.21802   0.58397   0.22622   0.00000  Uiso   1.00
H27    H     0.83399   1.10913   0.08707   0.00000  Uiso   1.00
H28    H     0.86353   0.70209   0.21004   0.00000  Uiso   1.00
H29    H     0.85554   0.61598   0.00355   0.00000  Uiso   1.00
H30    H     0.82494   1.02754  -0.11858   0.00000  Uiso   1.00
H31    H     0.82648   0.83725  -0.24832   0.00000  Uiso   1.00
H32    H     0.98782   0.69904  -0.06545   0.00000  Uiso   1.00
H33    H     1.10943   0.57780  -0.14169   0.00000  Uiso   1.00
H34    H     1.11667   0.50970  -0.35055   0.00000  Uiso   1.00
H35    H     0.99759   0.55554  -0.48266   0.00000  Uiso   1.00
H36    H     0.77667   0.82884  -0.47268   0.00000  Uiso   1.00
H37    H     0.84791   0.88073   0.34908   0.00000  Uiso   1.00
H38    H     0.81704   1.04408   0.30327   0.00000  Uiso   1.00
H39    H     0.96073   1.05394   0.39100   0.00000  Uiso   1.00
H40    H     0.96334   1.09792   0.24167   0.00000  Uiso   1.00
H41    H     1.04145   0.96488   0.10560   0.00000  Uiso   1.00
H42    H     1.11375   0.64212   0.42114   0.00000  Uiso   1.00
H43    H     1.00514   0.81614   0.45311   0.00000  Uiso   1.00
loop_
_geom_bond_atom_site_label_1
_geom_bond_atom_site_label_2
_geom_bond_distance
_geom_bond_site_symmetry_2
_ccdc_geom_bond_type
C1     C2      1.390   .     A
C1     C6      1.392   .     A
C1     H27     1.101   .     S
C2     C3      1.388   .     A
C2     C17     1.505   .     S
C3     C4      1.390   .     A
C3     H28     1.101   .     S
C4     C5      1.406   .     A
C4     H29     1.102   .     S
C5     C6      1.405   .     A
C5     N7      1.409   .     S
C6     H30     1.101   .     S
N7     C8      1.430   .     S
N7     H31     1.002   .     S
C8     C9      1.403   .     A
C8     C13     1.412   .     A
C9     C10     1.395   .     A
C9     H32     1.100   .     S
C10    C11     1.389   .     A
C10    H33     1.100   .     S
C11    C12     1.384   .     A
C11    H34     1.095   .     S
C12    C13     1.401   .     A
C12    H35     1.100   .     S
C13    C14     1.485   .     S
C14    O15     1.216   .     D
C14    O16     1.358   .     S
O16    H36     0.968   .     S
C17    C18     1.553   .     S
C17    H37     1.100   .     S
C17    H38     1.102   .     S
C18    C19     1.513   .     S
C18    H39     1.102   .     S
C18    H40     1.101   .     S
C19    C20     1.386   .     A
C19    C24     1.391   .     A
C20    C21     1.392   .     A
C20    H41     1.099   .     S
C21    C22     1.410   .     A
C21    Cl25    1.714   .     S
C22    C23     1.395   .     A
C22    Cl26    1.714   .     S
C23    C24     1.385   .     A
C23    H42     1.099   .     S
C24    H43     1.099   .     S
data_XXIII_73\P21212\-\1
_audit_creation_date              2015-08-28
_audit_creation_method            'Materials Studio'
_symmetry_space_group_name_H-M    'P21212'
_symmetry_Int_Tables_number       18
_symmetry_cell_setting            orthorhombic
loop_
_symmetry_equiv_pos_as_xyz
  x,y,z
  -x,-y,z
  -x+1/2,y+1/2,-z
  x+1/2,-y+1/2,-z
_cell_length_a                    15.8105
_cell_length_b                    10.5519
_cell_length_c                    11.1278
_cell_angle_alpha                 90.0000
_cell_angle_beta                  90.0000
_cell_angle_gamma                 90.0000
loop_
_atom_site_label
_atom_site_type_symbol
_atom_site_fract_x
_atom_site_fract_y
_atom_site_fract_z
_atom_site_U_iso_or_equiv
_atom_site_adp_type
_atom_site_occupancy
C1     C     0.09017  -0.12470   0.97162   0.00000  Uiso   1.00
C2     C     0.10255  -0.22293   0.89045   0.00000  Uiso   1.00
C3     C     0.11902  -0.19045   0.77182   0.00000  Uiso   1.00
C4     C     0.12237  -0.06473   0.73425   0.00000  Uiso   1.00
C5     C     0.11164   0.03413   0.81660   0.00000  Uiso   1.00
C6     C     0.09455   0.00164   0.93592   0.00000  Uiso   1.00
N7     N     0.11692   0.16456   0.78210   0.00000  Uiso   1.00
C8     C     0.18150   0.19893   0.69937   0.00000  Uiso   1.00
C9     C     0.25826   0.13180   0.69896   0.00000  Uiso   1.00
C10    C     0.32382   0.16433   0.62109   0.00000  Uiso   1.00
C11    C     0.31408   0.26516   0.54199   0.00000  Uiso   1.00
C12    C     0.23937   0.33389   0.54273   0.00000  Uiso   1.00
C13    C     0.17275   0.30312   0.62071   0.00000  Uiso   1.00
C14    C     0.09641   0.38515   0.61875   0.00000  Uiso   1.00
O15    O     0.09322   0.49935   0.60283   0.00000  Uiso   1.00
O16    O     0.02331   0.32044   0.63550   0.00000  Uiso   1.00
C17    C     0.10099  -0.35954   0.92992   0.00000  Uiso   1.00
C18    C     0.18848  -0.39523   0.98333   0.00000  Uiso   1.00
C19    C     0.25789  -0.38146   0.89089   0.00000  Uiso   1.00
C20    C     0.30154  -0.26842   0.87776   0.00000  Uiso   1.00
C21    C     0.36616  -0.25162   0.79439   0.00000  Uiso   1.00
C22    C     0.38895  -0.35413   0.71991   0.00000  Uiso   1.00
C23    C     0.34588  -0.46851   0.73437   0.00000  Uiso   1.00
C24    C     0.28144  -0.48218   0.81757   0.00000  Uiso   1.00
Cl25   Cl    0.41728  -0.10873   0.78522   0.00000  Uiso   1.00
Cl26   Cl    0.46725  -0.34168   0.61402   0.00000  Uiso   1.00
H27    H     0.07713  -0.14763   1.06624   0.00000  Uiso   1.00
H28    H     0.13163  -0.26696   0.70733   0.00000  Uiso   1.00
H29    H     0.13453  -0.04198   0.63923   0.00000  Uiso   1.00
H30    H     0.08415   0.07742   1.00226   0.00000  Uiso   1.00
H31    H     0.06035   0.19905   0.75747   0.00000  Uiso   1.00
H32    H     0.26811   0.05243   0.76180   0.00000  Uiso   1.00
H33    H     0.38341   0.11057   0.62282   0.00000  Uiso   1.00
H34    H     0.36660   0.29159   0.48269   0.00000  Uiso   1.00
H35    H     0.23396   0.41478   0.48075   0.00000  Uiso   1.00
H36    H    -0.02410   0.37788   0.62517   0.00000  Uiso   1.00
H37    H     0.08586  -0.42301   0.85438   0.00000  Uiso   1.00
H38    H     0.05091  -0.37453   0.99737   0.00000  Uiso   1.00
H39    H     0.18705  -0.49289   1.01773   0.00000  Uiso   1.00
H40    H     0.20161  -0.33444   1.06161   0.00000  Uiso   1.00
H41    H     0.28276  -0.18977   0.93667   0.00000  Uiso   1.00
H42    H     0.36341  -0.55084   0.67956   0.00000  Uiso   1.00
H43    H     0.24900  -0.57379   0.82737   0.00000  Uiso   1.00
loop_
_geom_bond_atom_site_label_1
_geom_bond_atom_site_label_2
_geom_bond_distance
_geom_bond_site_symmetry_2
_ccdc_geom_bond_type
C1     C2      1.389   .     A
C1     C6      1.393   .     A
C1     H27     1.100   .     S
C2     C3      1.388   .     A
C2     C17     1.507   .     S
C3     C4      1.392   .     A
C3     H28     1.098   .     S
C4     C5      1.399   .     A
C4     H29     1.101   .     S
C5     C6      1.398   .     A
C5     N7      1.431   .     S
C6     H30     1.101   .     S
N7     C8      1.422   .     S
N7     H31     1.004   .     S
C8     C9      1.405   .     A
C8     C13     1.412   .     A
C9     C10     1.394   .     A
C9     H32     1.102   .     S
C10    C11     1.389   .     A
C10    H33     1.100   .     S
C11    C12     1.386   .     A
C11    H34     1.097   .     S
C12    C13     1.403   .     A
C12    H35     1.101   .     S
C13    C14     1.485   .     S
C14    O15     1.219   .     D
C14    O16     1.355   .     S
O16    H36     0.971   .     S
C17    C18     1.552   .     S
C17    H37     1.101   .     S
C17    H38     1.102   .     S
C18    C19     1.511   .     S
C18    H39     1.100   .     S
C18    H40     1.101   .     S
C19    C20     1.386   .     A
C19    C24     1.391   .     A
C20    C21     1.391   .     A
C20    H41     1.099   .     S
C21    C22     1.409   .     A
C21    Cl25    1.714   .     S
C22    C23     1.395   .     A
C22    Cl26    1.714   .     S
C23    C24     1.384   .     A
C23    H42     1.097   .     S
C24    H43     1.100   .     S
data_XXIII_74\CC\-\1
_audit_creation_date              2015-08-28
_audit_creation_method            'Materials Studio'
_symmetry_space_group_name_H-M    'CC'
_symmetry_Int_Tables_number       9
_symmetry_cell_setting            monoclinic
loop_
_symmetry_equiv_pos_as_xyz
  x,y,z
  x,-y,z+1/2
  x+1/2,y+1/2,z
  x+1/2,-y+1/2,z+1/2
_cell_length_a                    6.2642
_cell_length_b                    28.8755
_cell_length_c                    10.3846
_cell_angle_alpha                 90.0000
_cell_angle_beta                  108.6048
_cell_angle_gamma                 90.0000
loop_
_atom_site_label
_atom_site_type_symbol
_atom_site_fract_x
_atom_site_fract_y
_atom_site_fract_z
_atom_site_U_iso_or_equiv
_atom_site_adp_type
_atom_site_occupancy
C1     C     0.08783   0.32925   0.19573   0.00000  Uiso   1.00
C2     C     0.30291   0.31543   0.20008   0.00000  Uiso   1.00
C3     C     0.33036   0.30116   0.07863   0.00000  Uiso   1.00
C4     C     0.15498   0.30294  -0.04367   0.00000  Uiso   1.00
C5     C    -0.05545   0.32118  -0.04989   0.00000  Uiso   1.00
C6     C    -0.08798   0.33300   0.07364   0.00000  Uiso   1.00
N7     N    -0.22298   0.32594  -0.17855   0.00000  Uiso   1.00
C8     C    -0.41158   0.35535  -0.20006   0.00000  Uiso   1.00
C9     C    -0.38170   0.39847  -0.13405   0.00000  Uiso   1.00
C10    C    -0.56186   0.42885  -0.15169   0.00000  Uiso   1.00
C11    C    -0.77578   0.41669  -0.23517   0.00000  Uiso   1.00
C12    C    -0.80568   0.37504  -0.30455   0.00000  Uiso   1.00
C13    C    -0.62721   0.34393  -0.29049   0.00000  Uiso   1.00
C14    C    -0.67984   0.30078  -0.37212   0.00000  Uiso   1.00
O15    O    -0.85867   0.29037  -0.45670   0.00000  Uiso   1.00
O16    O    -0.50586   0.27053  -0.34698   0.00000  Uiso   1.00
C17    C     0.50024   0.31497   0.33037   0.00000  Uiso   1.00
C18    C     0.52503   0.36172   0.40852   0.00000  Uiso   1.00
C19    C     0.55918   0.40234   0.32508   0.00000  Uiso   1.00
C20    C     0.37707   0.42603   0.23867   0.00000  Uiso   1.00
C21    C     0.39942   0.46470   0.16439   0.00000  Uiso   1.00
C22    C     0.61717   0.48171   0.18033   0.00000  Uiso   1.00
C23    C     0.80133   0.45774   0.26635   0.00000  Uiso   1.00
C24    C     0.77361   0.41859   0.33620   0.00000  Uiso   1.00
Cl25   Cl    0.16309   0.49033   0.05631   0.00000  Uiso   1.00
Cl26   Cl    0.65929   0.53068   0.09881   0.00000  Uiso   1.00
H27    H     0.05800   0.33874   0.29113   0.00000  Uiso   1.00
H28    H     0.49562   0.28840   0.07893   0.00000  Uiso   1.00
H29    H     0.18536   0.29168  -0.13757   0.00000  Uiso   1.00
H30    H    -0.25291   0.34579   0.07540   0.00000  Uiso   1.00
H31    H    -0.24874   0.29798  -0.23865   0.00000  Uiso   1.00
H32    H    -0.21281   0.40925  -0.06912   0.00000  Uiso   1.00
H33    H    -0.53429   0.46249  -0.09990   0.00000  Uiso   1.00
H34    H    -0.91870   0.44009  -0.24648   0.00000  Uiso   1.00
H35    H    -0.97688   0.36691  -0.37073   0.00000  Uiso   1.00
H36    H    -0.55127   0.24313  -0.40247   0.00000  Uiso   1.00
H37    H     0.65851   0.30797   0.30920   0.00000  Uiso   1.00
H38    H     0.47955   0.28630   0.39536   0.00000  Uiso   1.00
H39    H     0.66718   0.35937   0.50365   0.00000  Uiso   1.00
H40    H     0.37564   0.36785   0.44026   0.00000  Uiso   1.00
H41    H     0.20764   0.41356   0.23034   0.00000  Uiso   1.00
H42    H     0.97319   0.47028   0.28150   0.00000  Uiso   1.00
H43    H     0.92199   0.40091   0.40483   0.00000  Uiso   1.00
loop_
_geom_bond_atom_site_label_1
_geom_bond_atom_site_label_2
_geom_bond_distance
_geom_bond_site_symmetry_2
_ccdc_geom_bond_type
C1     C2      1.392   .     A
C1     C6      1.393   .     A
C1     H27     1.100   .     S
C2     C3      1.389   .     A
C2     C17     1.514   .     S
C3     C4      1.390   .     A
C3     H28     1.098   .     S
C4     C5      1.402   .     A
C4     H29     1.101   .     S
C5     C6      1.404   .     A
C5     N7      1.418   .     S
C6     H30     1.103   .     S
N7     C8      1.414   .     S
N7     H31     1.001   .     S
C8     C9      1.405   .     A
C8     C13     1.416   .     A
C9     C10     1.395   .     A
C9     H32     1.103   .     S
C10    C11     1.389   .     A
C10    H33     1.097   .     S
C11    C12     1.384   .     A
C11    H34     1.097   .     S
C12    C13     1.405   .     A
C12    H35     1.099   .     S
C13    C14     1.484   .     S
C14    O15     1.220   .     D
C14    O16     1.355   .     S
O16    H36     0.967   .     S
C17    C18     1.557   .     S
C17    H37     1.101   .     S
C17    H38     1.102   .     S
C18    C19     1.514   .     S
C18    H39     1.101   .     S
C18    H40     1.101   .     S
C19    C20     1.386   .     A
C19    C24     1.392   .     A
C20    C21     1.389   .     A
C20    H41     1.098   .     S
C21    C22     1.409   .     A
C21    Cl25    1.714   .     S
C22    C23     1.396   .     A
C22    Cl26    1.711   .     S
C23    C24     1.384   .     A
C23    H42     1.098   .     S
C24    H43     1.100   .     S
data_XXIII_75\CC\-\1
_audit_creation_date              2015-08-28
_audit_creation_method            'Materials Studio'
_symmetry_space_group_name_H-M    'CC'
_symmetry_Int_Tables_number       9
_symmetry_cell_setting            monoclinic
loop_
_symmetry_equiv_pos_as_xyz
  x,y,z
  x,-y,z+1/2
  x+1/2,y+1/2,z
  x+1/2,-y+1/2,z+1/2
_cell_length_a                    10.5974
_cell_length_b                    29.4852
_cell_length_c                    5.7986
_cell_angle_alpha                 90.0000
_cell_angle_beta                  77.5330
_cell_angle_gamma                 90.0000
loop_
_atom_site_label
_atom_site_type_symbol
_atom_site_fract_x
_atom_site_fract_y
_atom_site_fract_z
_atom_site_U_iso_or_equiv
_atom_site_adp_type
_atom_site_occupancy
C1     C     0.18943   0.95508  -0.09195   0.00000  Uiso   1.00
C2     C     0.20008   0.93513   0.12028   0.00000  Uiso   1.00
C3     C     0.08785   0.91834   0.26470   0.00000  Uiso   1.00
C4     C    -0.03034   0.92003   0.19812   0.00000  Uiso   1.00
C5     C    -0.04106   0.93999  -0.01614   0.00000  Uiso   1.00
C6     C     0.07120   0.95832  -0.15917   0.00000  Uiso   1.00
N7     N    -0.16181   0.94207  -0.08272   0.00000  Uiso   1.00
C8     C    -0.20063   0.90358  -0.20014   0.00000  Uiso   1.00
C9     C    -0.13808   0.86173  -0.19607   0.00000  Uiso   1.00
C10    C    -0.16982   0.82420  -0.31869   0.00000  Uiso   1.00
C11    C    -0.26563   0.82756  -0.44782   0.00000  Uiso   1.00
C12    C    -0.33041   0.86828  -0.44844   0.00000  Uiso   1.00
C13    C    -0.30069   0.90665  -0.32656   0.00000  Uiso   1.00
C14    C    -0.37662   0.94825  -0.34442   0.00000  Uiso   1.00
O15    O    -0.46764   0.95228  -0.44068   0.00000  Uiso   1.00
O16    O    -0.33659   0.98545  -0.24406   0.00000  Uiso   1.00
C17    C     0.32863   0.93069   0.19044   0.00000  Uiso   1.00
C18    C     0.39211   0.88434   0.10631   0.00000  Uiso   1.00
C19    C     0.31046   0.84520   0.22344   0.00000  Uiso   1.00
C20    C     0.21358   0.82696   0.12523   0.00000  Uiso   1.00
C21    C     0.13591   0.79108   0.22666   0.00000  Uiso   1.00
C22    C     0.15903   0.77099   0.43411   0.00000  Uiso   1.00
C23    C     0.25576   0.78953   0.53447   0.00000  Uiso   1.00
C24    C     0.32900   0.82615   0.43321   0.00000  Uiso   1.00
Cl25   Cl    0.01383   0.77256   0.09935   0.00000  Uiso   1.00
Cl26   Cl    0.07351   0.72472   0.56111   0.00000  Uiso   1.00
H27    H     0.27687   0.96866  -0.20925   0.00000  Uiso   1.00
H28    H     0.09348   0.90203   0.43286   0.00000  Uiso   1.00
H29    H    -0.11594   0.90457   0.31099   0.00000  Uiso   1.00
H30    H     0.06641   0.97424  -0.32875   0.00000  Uiso   1.00
H31    H    -0.16935   0.97003  -0.17743   0.00000  Uiso   1.00
H32    H    -0.06063   0.85761  -0.09806   0.00000  Uiso   1.00
H33    H    -0.11862   0.79195  -0.31342   0.00000  Uiso   1.00
H34    H    -0.28965   0.79833  -0.54767   0.00000  Uiso   1.00
H35    H    -0.40479   0.86993  -0.55410   0.00000  Uiso   1.00
H36    H    -0.39469   1.01050  -0.24991   0.00000  Uiso   1.00
H37    H     0.31653   0.93365   0.38342   0.00000  Uiso   1.00
H38    H     0.39317   0.95864   0.11402   0.00000  Uiso   1.00
H39    H     0.48951   0.88252   0.14390   0.00000  Uiso   1.00
H40    H     0.40647   0.88191  -0.08731   0.00000  Uiso   1.00
H41    H     0.19685   0.84281  -0.03725   0.00000  Uiso   1.00
H42    H     0.27560   0.77499   0.69747   0.00000  Uiso   1.00
H43    H     0.40368   0.84007   0.51815   0.00000  Uiso   1.00
loop_
_geom_bond_atom_site_label_1
_geom_bond_atom_site_label_2
_geom_bond_distance
_geom_bond_site_symmetry_2
_ccdc_geom_bond_type
C1     C2      1.390   .     A
C1     C6      1.393   .     A
C1     H27     1.100   .     S
C2     C3      1.390   .     A
C2     C17     1.509   .     S
C3     C4      1.389   .     A
C3     H28     1.100   .     S
C4     C5      1.401   .     A
C4     H29     1.097   .     S
C5     C6      1.403   .     A
C5     N7      1.415   .     S
C6     H30     1.101   .     S
N7     C8      1.429   .     S
N7     H31     1.003   .     S
C8     C9      1.403   .     A
C8     C13     1.416   .     A
C9     C10     1.395   .     A
C9     H32     1.101   .     S
C10    C11     1.389   .     A
C10    H33     1.098   .     S
C11    C12     1.383   .     A
C11    H34     1.098   .     S
C12    C13     1.405   .     A
C12    H35     1.099   .     S
C13    C14     1.483   .     S
C14    O15     1.220   .     D
C14    O16     1.352   .     S
O16    H36     0.967   .     S
C17    C18     1.554   .     S
C17    H37     1.102   .     S
C17    H38     1.101   .     S
C18    C19     1.513   .     S
C18    H39     1.101   .     S
C18    H40     1.102   .     S
C19    C20     1.386   .     A
C19    C24     1.392   .     A
C20    C21     1.390   .     A
C20    H41     1.100   .     S
C21    C22     1.409   .     A
C21    Cl25    1.712   .     S
C22    C23     1.395   .     A
C22    Cl26    1.714   .     S
C23    C24     1.384   .     A
C23    H42     1.099   .     S
C24    H43     1.098   .     S
data_XXIII_76\CCC2\-\1
_audit_creation_date              2015-08-28
_audit_creation_method            'Materials Studio'
_symmetry_space_group_name_H-M    'CCC2'
_symmetry_Int_Tables_number       37
_symmetry_cell_setting            orthorhombic
loop_
_symmetry_equiv_pos_as_xyz
  x,y,z
  -x,-y,z
  x,-y,z+1/2
  -x,y,z+1/2
  x+1/2,y+1/2,z
  -x+1/2,-y+1/2,z
  x+1/2,-y+1/2,z+1/2
  -x+1/2,y+1/2,z+1/2
_cell_length_a                    34.2933
_cell_length_b                    15.2425
_cell_length_c                    7.2112
_cell_angle_alpha                 90.0000
_cell_angle_beta                  90.0000
_cell_angle_gamma                 90.0000
loop_
_atom_site_label
_atom_site_type_symbol
_atom_site_fract_x
_atom_site_fract_y
_atom_site_fract_z
_atom_site_U_iso_or_equiv
_atom_site_adp_type
_atom_site_occupancy
C1     C     0.91425   0.22661   0.76897   0.00000  Uiso   1.00
C2     C     0.93534   0.14903   0.75449   0.00000  Uiso   1.00
C3     C     0.95816   0.12529   0.90624   0.00000  Uiso   1.00
C4     C     0.96023   0.17605   1.06615   0.00000  Uiso   1.00
C5     C     0.93818   0.25334   1.08170   0.00000  Uiso   1.00
C6     C     0.91547   0.27835   0.92792   0.00000  Uiso   1.00
N7     N     0.94076   0.30509   1.24313   0.00000  Uiso   1.00
C8     C     0.90774   0.34343   1.33074   0.00000  Uiso   1.00
C9     C     0.86986   0.31649   1.28580   0.00000  Uiso   1.00
C10    C     0.83745   0.35242   1.37485   0.00000  Uiso   1.00
C11    C     0.84223   0.41816   1.50676   0.00000  Uiso   1.00
C12    C     0.87955   0.44532   1.55233   0.00000  Uiso   1.00
C13    C     0.91259   0.40786   1.46943   0.00000  Uiso   1.00
C14    C     0.95151   0.44018   1.52946   0.00000  Uiso   1.00
O15    O     0.95956   0.51284   1.58841   0.00000  Uiso   1.00
O16    O     0.98031   0.37904   1.51895   0.00000  Uiso   1.00
C17    C     0.93613   0.09130   0.58238   0.00000  Uiso   1.00
C18    C     0.90030   0.09848   0.45160   0.00000  Uiso   1.00
C19    C     0.86364   0.05863   0.53151   0.00000  Uiso   1.00
C20    C     0.83292   0.10984   0.59351   0.00000  Uiso   1.00
C21    C     0.79808   0.07429   0.65796   0.00000  Uiso   1.00
C22    C     0.79358  -0.01765   0.66026   0.00000  Uiso   1.00
C23    C     0.82453  -0.06934   0.59874   0.00000  Uiso   1.00
C24    C     0.85870  -0.03199   0.53458   0.00000  Uiso   1.00
Cl25   Cl    0.76141   0.14249   0.73092   0.00000  Uiso   1.00
Cl26   Cl    0.75144  -0.06660   0.73440   0.00000  Uiso   1.00
H27    H     0.89625   0.24864   0.65214   0.00000  Uiso   1.00
H28    H     0.97500   0.06405   0.89856   0.00000  Uiso   1.00
H29    H     0.97869   0.15492   1.18269   0.00000  Uiso   1.00
H30    H     0.89901   0.34050   0.93213   0.00000  Uiso   1.00
H31    H     0.96274   0.29173   1.32971   0.00000  Uiso   1.00
H32    H     0.86501   0.26429   1.18270   0.00000  Uiso   1.00
H33    H     0.80814   0.32853   1.33956   0.00000  Uiso   1.00
H34    H     0.81674   0.44767   1.57515   0.00000  Uiso   1.00
H35    H     0.88258   0.49689   1.65804   0.00000  Uiso   1.00
H36    H     1.00478   0.40579   1.55761   0.00000  Uiso   1.00
H37    H     0.93947   0.02214   0.62341   0.00000  Uiso   1.00
H38    H     0.96249   0.10796   0.50184   0.00000  Uiso   1.00
H39    H     0.90748   0.06409   0.32177   0.00000  Uiso   1.00
H40    H     0.89557   0.16691   0.41093   0.00000  Uiso   1.00
H41    H     0.83655   0.18144   0.58955   0.00000  Uiso   1.00
H42    H     0.82209  -0.14120   0.59762   0.00000  Uiso   1.00
H43    H     0.88232  -0.07444   0.48436   0.00000  Uiso   1.00
loop_
_geom_bond_atom_site_label_1
_geom_bond_atom_site_label_2
_geom_bond_distance
_geom_bond_site_symmetry_2
_ccdc_geom_bond_type
C1     C2      1.390   .     A
C1     C6      1.392   .     A
C1     H27     1.097   .     S
C2     C3      1.393   .     A
C2     C17     1.522   .     S
C3     C4      1.390   .     A
C3     H28     1.099   .     S
C4     C5      1.404   .     A
C4     H29     1.100   .     S
C5     C6      1.408   .     A
C5     N7      1.409   .     S
C6     H30     1.103   .     S
N7     C8      1.422   .     S
N7     H31     1.000   .     S
C8     C9      1.400   .     A
C8     C13     1.412   .     A
C9     C10     1.396   .     A
C9     H32     1.102   .     S
C10    C11     1.391   .     A
C10    H33     1.099   .     S
C11    C12     1.385   .     A
C11    H34     1.100   .     S
C12    C13     1.403   .     A
C12    H35     1.100   .     S
C13    C14     1.487   .     S
C14    O15     1.218   .     D
C14    O16     1.360   .     S
O16    H36     0.974   .     S
C17    C18     1.553   .     S
C17    H37     1.101   .     S
C17    H38     1.104   .     S
C18    C19     1.510   .     S
C18    H39     1.101   .     S
C18    H40     1.096   .     S
C19    C20     1.385   .     A
C19    C24     1.392   .     A
C20    C21     1.392   .     A
C20    H41     1.099   .     S
C21    C22     1.410   .     A
C21    Cl25    1.714   .     S
C22    C23     1.394   .     A
C22    Cl26    1.712   .     S
C23    C24     1.382   .     A
C23    H42     1.099   .     S
C24    H43     1.098   .     S
data_XXIII_77\FDD2\-\1
_audit_creation_date              2015-08-28
_audit_creation_method            'Materials Studio'
_symmetry_space_group_name_H-M    'FDD2'
_symmetry_Int_Tables_number       43
_symmetry_cell_setting            orthorhombic
loop_
_symmetry_equiv_pos_as_xyz
  x,y,z
  -x,-y,z
  x+1/4,-y+1/4,z+1/4
  -x+1/4,y+1/4,z+1/4
  x,y+1/2,z+1/2
  -x,-y+1/2,z+1/2
  x+1/4,-y+3/4,z+3/4
  -x+1/4,y+3/4,z+3/4
  x+1/2,y,z+1/2
  -x+1/2,-y,z+1/2
  x+3/4,-y+1/4,z+3/4
  -x+3/4,y+1/4,z+3/4
  x+1/2,y+1/2,z
  -x+1/2,-y+1/2,z
  x+3/4,-y+3/4,z+1/4
  -x+3/4,y+3/4,z+1/4
_cell_length_a                    17.6346
_cell_length_b                    50.3794
_cell_length_c                    8.0580
_cell_angle_alpha                 90.0000
_cell_angle_beta                  90.0000
_cell_angle_gamma                 90.0000
loop_
_atom_site_label
_atom_site_type_symbol
_atom_site_fract_x
_atom_site_fract_y
_atom_site_fract_z
_atom_site_U_iso_or_equiv
_atom_site_adp_type
_atom_site_occupancy
C1     C     0.19954   0.40348   0.19513   0.00000  Uiso   1.00
C2     C     0.12519   0.39785   0.15006   0.00000  Uiso   1.00
C3     C     0.07428   0.41887   0.14760   0.00000  Uiso   1.00
C4     C     0.09665   0.44478   0.17998   0.00000  Uiso   1.00
C5     C     0.17225   0.45066   0.21785   0.00000  Uiso   1.00
C6     C     0.22282   0.42932   0.23105   0.00000  Uiso   1.00
N7     N     0.19757   0.47734   0.24507   0.00000  Uiso   1.00
C8     C     0.15874   0.49789   0.15864   0.00000  Uiso   1.00
C9     C     0.13636   0.49333  -0.00654   0.00000  Uiso   1.00
C10    C     0.09845   0.51262  -0.09874   0.00000  Uiso   1.00
C11    C     0.08292   0.53718  -0.02798   0.00000  Uiso   1.00
C12    C     0.10618   0.54217   0.13308   0.00000  Uiso   1.00
C13    C     0.14420   0.52309   0.22890   0.00000  Uiso   1.00
C14    C     0.16795   0.53131   0.39760   0.00000  Uiso   1.00
O15    O     0.16837   0.55373   0.45431   0.00000  Uiso   1.00
O16    O     0.19126   0.51116   0.49582   0.00000  Uiso   1.00
C17    C     0.09837   0.37046   0.10159   0.00000  Uiso   1.00
C18    C     0.10687   0.36535  -0.08961   0.00000  Uiso   1.00
C19    C     0.08253   0.38898  -0.19214   0.00000  Uiso   1.00
C20    C     0.13513   0.40818  -0.23567   0.00000  Uiso   1.00
C21    C     0.11665   0.43084  -0.32483   0.00000  Uiso   1.00
C22    C     0.04080   0.43473  -0.37402   0.00000  Uiso   1.00
C23    C    -0.01211   0.41510  -0.33367   0.00000  Uiso   1.00
C24    C     0.00810   0.39267  -0.24451   0.00000  Uiso   1.00
Cl25   Cl    0.18663   0.45326  -0.36948   0.00000  Uiso   1.00
Cl26   Cl    0.01279   0.46303  -0.47509   0.00000  Uiso   1.00
H27    H     0.24104   0.38720   0.19944   0.00000  Uiso   1.00
H28    H     0.01504   0.41498   0.11391   0.00000  Uiso   1.00
H29    H     0.05407   0.46077   0.17456   0.00000  Uiso   1.00
H30    H     0.28256   0.43309   0.26385   0.00000  Uiso   1.00
H31    H     0.20206   0.48145   0.36687   0.00000  Uiso   1.00
H32    H     0.14825   0.47403  -0.06538   0.00000  Uiso   1.00
H33    H     0.08048   0.50825  -0.22654   0.00000  Uiso   1.00
H34    H     0.05242   0.55244  -0.09838   0.00000  Uiso   1.00
H35    H     0.09344   0.56179   0.18580   0.00000  Uiso   1.00
H36    H     0.21373   0.51848   0.59542   0.00000  Uiso   1.00
H37    H     0.03858   0.36806   0.13740   0.00000  Uiso   1.00
H38    H     0.12946   0.35511   0.17075   0.00000  Uiso   1.00
H39    H     0.07439   0.34756  -0.12535   0.00000  Uiso   1.00
H40    H     0.16657   0.36070  -0.11634   0.00000  Uiso   1.00
H41    H     0.19376   0.40551  -0.19282   0.00000  Uiso   1.00
H42    H    -0.07179   0.41753  -0.37005   0.00000  Uiso   1.00
H43    H    -0.03494   0.37767  -0.21323   0.00000  Uiso   1.00
loop_
_geom_bond_atom_site_label_1
_geom_bond_atom_site_label_2
_geom_bond_distance
_geom_bond_site_symmetry_2
_ccdc_geom_bond_type
C1     C2      1.390   .     A
C1     C6      1.395   .     A
C1     H27     1.100   .     S
C2     C3      1.388   .     A
C2     C17     1.510   .     S
C3     C4      1.388   .     A
C3     H28     1.097   .     S
C4     C5      1.399   .     A
C4     H29     1.102   .     S
C5     C6      1.401   .     A
C5     N7      1.433   .     S
C6     H30     1.103   .     S
N7     C8      1.423   .     S
N7     H31     1.006   .     S
C8     C9      1.407   .     A
C8     C13     1.414   .     A
C9     C10     1.394   .     A
C9     H32     1.102   .     S
C10    C11     1.389   .     A
C10    H33     1.100   .     S
C11    C12     1.384   .     A
C11    H34     1.096   .     S
C12    C13     1.403   .     A
C12    H35     1.100   .     S
C13    C14     1.481   .     S
C14    O15     1.219   .     D
C14    O16     1.351   .     S
O16    H36     0.968   .     S
C17    C18     1.569   .     S
C17    H37     1.100   .     S
C17    H38     1.100   .     S
C18    C19     1.511   .     S
C18    H39     1.102   .     S
C18    H40     1.100   .     S
C19    C20     1.385   .     A
C19    C24     1.391   .     A
C20    C21     1.388   .     A
C20    H41     1.098   .     S
C21    C22     1.409   .     A
C21    Cl25    1.711   .     S
C22    C23     1.398   .     A
C22    Cl26    1.715   .     S
C23    C24     1.386   .     A
C23    H42     1.099   .     S
C24    H43     1.100   .     S
data_XXIII_78\P21212\-\1
_audit_creation_date              2015-08-28
_audit_creation_method            'Materials Studio'
_symmetry_space_group_name_H-M    'P21212'
_symmetry_Int_Tables_number       18
_symmetry_cell_setting            orthorhombic
loop_
_symmetry_equiv_pos_as_xyz
  x,y,z
  -x,-y,z
  -x+1/2,y+1/2,-z
  x+1/2,-y+1/2,-z
_cell_length_a                    23.0626
_cell_length_b                    17.4071
_cell_length_c                    4.5536
_cell_angle_alpha                 90.0000
_cell_angle_beta                  90.0000
_cell_angle_gamma                 90.0000
loop_
_atom_site_label
_atom_site_type_symbol
_atom_site_fract_x
_atom_site_fract_y
_atom_site_fract_z
_atom_site_U_iso_or_equiv
_atom_site_adp_type
_atom_site_occupancy
C1     C     0.19839   0.51913   0.88133   0.00000  Uiso   1.00
C2     C     0.15987   0.48067   0.69830   0.00000  Uiso   1.00
C3     C     0.18375   0.43125   0.49173   0.00000  Uiso   1.00
C4     C     0.24286   0.41647   0.47775   0.00000  Uiso   1.00
C5     C     0.28132   0.45263   0.67127   0.00000  Uiso   1.00
C6     C     0.25802   0.50630   0.86739   0.00000  Uiso   1.00
N7     N     0.34232   0.43749   0.66911   0.00000  Uiso   1.00
C8     C     0.35983   0.36501   0.55870   0.00000  Uiso   1.00
C9     C     0.33040   0.29906   0.65728   0.00000  Uiso   1.00
C10    C     0.34407   0.22623   0.54978   0.00000  Uiso   1.00
C11    C     0.38817   0.21791   0.34450   0.00000  Uiso   1.00
C12    C     0.41910   0.28201   0.25607   0.00000  Uiso   1.00
C13    C     0.40629   0.35597   0.35962   0.00000  Uiso   1.00
C14    C     0.44300   0.42001   0.25122   0.00000  Uiso   1.00
O15    O     0.49199   0.41544   0.15140   0.00000  Uiso   1.00
O16    O     0.41777   0.49018   0.26774   0.00000  Uiso   1.00
C17    C     0.09491   0.49139   0.71989   0.00000  Uiso   1.00
C18    C     0.06420   0.42276   0.87760   0.00000  Uiso   1.00
C19    C     0.07482   0.34600   0.73142   0.00000  Uiso   1.00
C20    C     0.12340   0.30208   0.79462   0.00000  Uiso   1.00
C21    C     0.13492   0.23199   0.65987   0.00000  Uiso   1.00
C22    C     0.09452   0.20247   0.45712   0.00000  Uiso   1.00
C23    C     0.04492   0.24564   0.39912   0.00000  Uiso   1.00
C24    C     0.03540   0.31624   0.53020   0.00000  Uiso   1.00
Cl25   Cl    0.19769   0.18400   0.74215   0.00000  Uiso   1.00
Cl26   Cl    0.10468   0.11681   0.27949   0.00000  Uiso   1.00
H27    H     0.18146   0.55952   1.04585   0.00000  Uiso   1.00
H28    H     0.15510   0.40120   0.33798   0.00000  Uiso   1.00
H29    H     0.25912   0.37648   0.30898   0.00000  Uiso   1.00
H30    H     0.28707   0.53611   1.02210   0.00000  Uiso   1.00
H31    H     0.36421   0.48066   0.57466   0.00000  Uiso   1.00
H32    H     0.29554   0.30480   0.82179   0.00000  Uiso   1.00
H33    H     0.31959   0.17575   0.62475   0.00000  Uiso   1.00
H34    H     0.39845   0.16128   0.25307   0.00000  Uiso   1.00
H35    H     0.45407   0.27310   0.09649   0.00000  Uiso   1.00
H36    H     0.44435   0.52884   0.19363   0.00000  Uiso   1.00
H37    H     0.07595   0.49979   0.50013   0.00000  Uiso   1.00
H38    H     0.08526   0.54409   0.84352   0.00000  Uiso   1.00
H39    H     0.01722   0.43383   0.88702   0.00000  Uiso   1.00
H40    H     0.07843   0.42103   1.10779   0.00000  Uiso   1.00
H41    H     0.15487   0.32519   0.95262   0.00000  Uiso   1.00
H42    H     0.01248   0.22310   0.24539   0.00000  Uiso   1.00
H43    H    -0.00372   0.34931   0.47501   0.00000  Uiso   1.00
loop_
_geom_bond_atom_site_label_1
_geom_bond_atom_site_label_2
_geom_bond_distance
_geom_bond_site_symmetry_2
_ccdc_geom_bond_type
C1     C2      1.390   .     A
C1     C6      1.395   .     A
C1     H27     1.099   .     S
C2     C3      1.389   .     A
C2     C17     1.513   .     S
C3     C4      1.389   .     A
C3     H28     1.096   .     S
C4     C5      1.400   .     A
C4     H29     1.103   .     S
C5     C6      1.400   .     A
C5     N7      1.431   .     S
C6     H30     1.102   .     S
N7     C8      1.417   .     S
N7     H31     1.002   .     S
C8     C9      1.407   .     A
C8     C13     1.412   .     A
C9     C10     1.395   .     A
C9     H32     1.103   .     S
C10    C11     1.389   .     A
C10    H33     1.099   .     S
C11    C12     1.384   .     A
C11    H34     1.096   .     S
C12    C13     1.402   .     A
C12    H35     1.097   .     S
C13    C14     1.484   .     S
C14    O15     1.220   .     D
C14    O16     1.355   .     S
O16    H36     0.971   .     S
C17    C18     1.564   .     S
C17    H37     1.102   .     S
C17    H38     1.099   .     S
C18    C19     1.513   .     S
C18    H39     1.101   .     S
C18    H40     1.099   .     S
C19    C20     1.387   .     A
C19    C24     1.391   .     A
C20    C21     1.391   .     A
C20    H41     1.098   .     S
C21    C22     1.409   .     A
C21    Cl25    1.713   .     S
C22    C23     1.394   .     A
C22    Cl26    1.712   .     S
C23    C24     1.384   .     A
C23    H42     1.097   .     S
C24    H43     1.099   .     S
data_XXIII_79\R-3\-\1
_audit_creation_date              2015-08-28
_audit_creation_method            'Materials Studio'
_symmetry_space_group_name_H-M    'R-3'
_symmetry_Int_Tables_number       148
_symmetry_cell_setting            trigonal
loop_
_symmetry_equiv_pos_as_xyz
  x,y,z
  -y,x-y,z
  -x+y,-x,z
  -x,-y,-z
  y,-x+y,-z
  x-y,x,-z
  x+2/3,y+1/3,z+1/3
  -y+2/3,x-y+1/3,z+1/3
  -x+y+2/3,-x+1/3,z+1/3
  -x+2/3,-y+1/3,-z+1/3
  y+2/3,-x+y+1/3,-z+1/3
  x-y+2/3,x+1/3,-z+1/3
  x+1/3,y+2/3,z+2/3
  -y+1/3,x-y+2/3,z+2/3
  -x+y+1/3,-x+2/3,z+2/3
  -x+1/3,-y+2/3,-z+2/3
  y+1/3,-x+y+2/3,-z+2/3
  x-y+1/3,x+2/3,-z+2/3
_cell_length_a                    26.3212
_cell_length_b                    26.3212
_cell_length_c                    13.9514
_cell_angle_alpha                 90.0000
_cell_angle_beta                  90.0000
_cell_angle_gamma                 120.0000
loop_
_atom_site_label
_atom_site_type_symbol
_atom_site_fract_x
_atom_site_fract_y
_atom_site_fract_z
_atom_site_U_iso_or_equiv
_atom_site_adp_type
_atom_site_occupancy
C1     C     0.80789   0.33501   0.25007   0.00000  Uiso   1.00
C2     C     0.82488   0.33389   0.15613   0.00000  Uiso   1.00
C3     C     0.84520   0.29553   0.13475   0.00000  Uiso   1.00
C4     C     0.84610   0.25759   0.20326   0.00000  Uiso   1.00
C5     C     0.82703   0.25747   0.29729   0.00000  Uiso   1.00
C6     C     0.80992   0.29868   0.32055   0.00000  Uiso   1.00
N7     N     0.82645   0.21855   0.36769   0.00000  Uiso   1.00
C8     C     0.78049   0.15880   0.36528   0.00000  Uiso   1.00
C9     C     0.74901   0.13337   0.28080   0.00000  Uiso   1.00
C10    C     0.70517   0.07443   0.27748   0.00000  Uiso   1.00
C11    C     0.69140   0.03953   0.35880   0.00000  Uiso   1.00
C12    C     0.72130   0.06433   0.44306   0.00000  Uiso   1.00
C13    C     0.76551   0.12340   0.44835   0.00000  Uiso   1.00
C14    C     0.79448   0.14467   0.54261   0.00000  Uiso   1.00
O15    O     0.79793   0.11535   0.60730   0.00000  Uiso   1.00
O16    O     0.81846   0.20328   0.55602   0.00000  Uiso   1.00
C17    C     0.82043   0.37219   0.07978   0.00000  Uiso   1.00
C18    C     0.75886   0.33989   0.03167   0.00000  Uiso   1.00
C19    C     0.74902   0.28363  -0.01381   0.00000  Uiso   1.00
C20    C     0.71790   0.23016   0.03251   0.00000  Uiso   1.00
C21    C     0.71008   0.17806  -0.00637   0.00000  Uiso   1.00
C22    C     0.73519   0.17930  -0.09632   0.00000  Uiso   1.00
C23    C     0.76645   0.23319  -0.14310   0.00000  Uiso   1.00
C24    C     0.77269   0.28405  -0.10307   0.00000  Uiso   1.00
Cl25   Cl    0.66949   0.11403   0.05549   0.00000  Uiso   1.00
Cl26   Cl    0.72658   0.11711  -0.15062   0.00000  Uiso   1.00
H27    H     0.79242   0.36545   0.26916   0.00000  Uiso   1.00
H28    H     0.85990   0.29430   0.06139   0.00000  Uiso   1.00
H29    H     0.86147   0.22697   0.18410   0.00000  Uiso   1.00
H30    H     0.79703   0.30155   0.39454   0.00000  Uiso   1.00
H31    H     0.82986   0.23467   0.43386   0.00000  Uiso   1.00
H32    H     0.75803   0.15932   0.21476   0.00000  Uiso   1.00
H33    H     0.68136   0.05547   0.21037   0.00000  Uiso   1.00
H34    H     0.65684  -0.00676   0.35632   0.00000  Uiso   1.00
H35    H     0.70880   0.03634   0.50713   0.00000  Uiso   1.00
H36    H     0.83801   0.21397   0.61787   0.00000  Uiso   1.00
H37    H     0.85468   0.38391   0.02499   0.00000  Uiso   1.00
H38    H     0.82842   0.41394   0.11118   0.00000  Uiso   1.00
H39    H     0.75531   0.36830  -0.02280   0.00000  Uiso   1.00
H40    H     0.72486   0.33117   0.08554   0.00000  Uiso   1.00
H41    H     0.69985   0.23002   0.10364   0.00000  Uiso   1.00
H42    H     0.78621   0.23610  -0.21371   0.00000  Uiso   1.00
H43    H     0.79683   0.32567  -0.14171   0.00000  Uiso   1.00
loop_
_geom_bond_atom_site_label_1
_geom_bond_atom_site_label_2
_geom_bond_distance
_geom_bond_site_symmetry_2
_ccdc_geom_bond_type
C1     C2      1.390   .     A
C1     C6      1.391   .     A
C1     H27     1.098   .     S
C2     C3      1.391   .     A
C2     C17     1.511   .     S
C3     C4      1.391   .     A
C3     H28     1.100   .     S
C4     C5      1.404   .     A
C4     H29     1.100   .     S
C5     C6      1.405   .     A
C5     N7      1.414   .     S
C6     H30     1.101   .     S
N7     C8      1.427   .     S
N7     H31     1.001   .     S
C8     C9      1.403   .     A
C8     C13     1.414   .     A
C9     C10     1.397   .     A
C9     H32     1.100   .     S
C10    C11     1.389   .     A
C10    H33     1.098   .     S
C11    C12     1.383   .     A
C11    H34     1.098   .     S
C12    C13     1.403   .     A
C12    H35     1.099   .     S
C13    C14     1.482   .     S
C14    O15     1.220   .     D
C14    O16     1.356   .     S
O16    H36     0.971   .     S
[truncated: 107,735 more chars]
