# Supplementary material for: Report on the sixth blind test of organic crystal structure prediction methods
Source: Acta Crystallogr B Struct Sci Cryst Eng Mater. 2016 Aug 1;72(Pt 4):439–59. doi: 10.1107/S2052520616007447 (PMC4971545; doi:10.1107/S2052520616007447)
Supplement: Supplementary file 2 [file b-72-00439-sup2.zip › Group_01_Chadha_Singh/XXVI-1_Chadha_Singh.cif]

data_XXVI_1\P-1\-\1
_audit_creation_date              2015-08-25
_audit_creation_method            'Materials Studio'
_symmetry_space_group_name_H-M    'P-1'
_symmetry_Int_Tables_number       2
_symmetry_cell_setting            triclinic
loop_
_symmetry_equiv_pos_as_xyz
  x,y,z
  -x,-y,-z
_cell_length_a                    13.6352
_cell_length_b                    11.6717
_cell_length_c                    11.1971
_cell_angle_alpha                 84.0734
_cell_angle_beta                  80.3582
_cell_angle_gamma                 46.4491
loop_
_atom_site_label
_atom_site_type_symbol
_atom_site_fract_x
_atom_site_fract_y
_atom_site_fract_z
_atom_site_U_iso_or_equiv
_atom_site_adp_type
_atom_site_occupancy
C1     C     1.11080   0.86299   0.60808   0.00000  Uiso   1.00
C2     C     1.01955   0.86464   0.68494   0.00000  Uiso   1.00
C3     C     1.05672   0.71840   0.71790   0.00000  Uiso   1.00
C4     C     1.18755   0.57322   0.66772   0.00000  Uiso   1.00
C5     C     1.27761   0.57744   0.58649   0.00000  Uiso   1.00
C6     C     1.23682   0.72535   0.56030   0.00000  Uiso   1.00
C7     C     1.40453   0.43475   0.53332   0.00000  Uiso   1.00
C8     C     1.44336   0.29156   0.56282   0.00000  Uiso   1.00
C9     C     1.35663   0.28669   0.64410   0.00000  Uiso   1.00
C10    C     1.23145   0.42454   0.69555   0.00000  Uiso   1.00
N11    N     0.89226   1.01097   0.73067   0.00000  Uiso   1.00
C12    C     0.76944   1.07784   0.69840   0.00000  Uiso   1.00
C13    C     0.65314   1.23269   0.76354   0.00000  Uiso   1.00
C14    C     0.64953   1.35549   0.74901   0.00000  Uiso   1.00
C15    C     0.53971   1.50180   0.80458   0.00000  Uiso   1.00
C16    C     0.43235   1.52555   0.87554   0.00000  Uiso   1.00
C17    C     0.43734   1.40189   0.89035   0.00000  Uiso   1.00
C18    C     0.54712   1.25336   0.83563   0.00000  Uiso   1.00
Cl19   Cl    0.54936   1.10397   0.86053   0.00000  Uiso   1.00
O20    O     0.76172   1.01665   0.62364   0.00000  Uiso   1.00
C21    C     0.97223   0.71321   0.79985   0.00000  Uiso   1.00
C22    C     0.89668   0.68476   0.75797   0.00000  Uiso   1.00
C23    C     0.82131   0.66200   0.84341   0.00000  Uiso   1.00
C24    C     0.82308   0.66878   0.96847   0.00000  Uiso   1.00
C25    C     0.89605   0.69633   1.00683   0.00000  Uiso   1.00
C26    C     0.96752   0.72301   0.92733   0.00000  Uiso   1.00
C27    C     0.75084   0.62827   0.80121   0.00000  Uiso   1.00
C28    C     0.75371   0.61898   0.67842   0.00000  Uiso   1.00
C29    C     0.82804   0.64046   0.59472   0.00000  Uiso   1.00
C30    C     0.89827   0.67218   0.63381   0.00000  Uiso   1.00
N31    N     1.04027   0.75273   0.96876   0.00000  Uiso   1.00
C32    C     1.01265   0.83719   1.06808   0.00000  Uiso   1.00
C33    C     0.87706   0.91736   1.14304   0.00000  Uiso   1.00
C34    C     0.75735   1.02320   1.08984   0.00000  Uiso   1.00
C35    C     0.63266   1.09006   1.15706   0.00000  Uiso   1.00
C36    C     0.62717   1.05459   1.27956   0.00000  Uiso   1.00
C37    C     0.74662   0.95263   1.33298   0.00000  Uiso   1.00
C38    C     0.87331   0.88193   1.26634   0.00000  Uiso   1.00
Cl39   Cl    1.01757   0.75241   1.33565   0.00000  Uiso   1.00
O40    O     1.09580   0.84089   1.08657   0.00000  Uiso   1.00
H41    H     1.08372   0.97407   0.58079   0.00000  Uiso   1.00
H42    H     1.30555   0.73081   0.49953   0.00000  Uiso   1.00
H43    H     1.47252   0.43788   0.46836   0.00000  Uiso   1.00
H44    H     1.54296   0.18085   0.52351   0.00000  Uiso   1.00
H45    H     1.38887   0.17197   0.66728   0.00000  Uiso   1.00
H46    H     1.16557   0.41544   0.75750   0.00000  Uiso   1.00
H47    H     0.89198   1.07088   0.78987   0.00000  Uiso   1.00
H48    H     0.73161   1.34084   0.69213   0.00000  Uiso   1.00
H49    H     0.53664   1.59869   0.79152   0.00000  Uiso   1.00
H50    H     0.34524   1.64107   0.91999   0.00000  Uiso   1.00
H51    H     0.35110   1.42417   0.94560   0.00000  Uiso   1.00
H52    H     0.76702   0.64990   1.03579   0.00000  Uiso   1.00
H53    H     0.89616   0.69466   1.10507   0.00000  Uiso   1.00
H54    H     0.69483   0.60769   0.86622   0.00000  Uiso   1.00
H55    H     0.69986   0.59189   0.64575   0.00000  Uiso   1.00
H56    H     0.83182   0.63096   0.49715   0.00000  Uiso   1.00
H57    H     0.95533   0.68878   0.56540   0.00000  Uiso   1.00
H58    H     1.12294   0.71843   0.91305   0.00000  Uiso   1.00
H59    H     0.75931   1.05252   0.99354   0.00000  Uiso   1.00
H60    H     0.53918   1.16875   1.11370   0.00000  Uiso   1.00
H61    H     0.52899   1.10608   1.33317   0.00000  Uiso   1.00
H62    H     0.74008   0.92646   1.42968   0.00000  Uiso   1.00
loop_
_geom_bond_atom_site_label_1
_geom_bond_atom_site_label_2
_geom_bond_distance
_geom_bond_site_symmetry_2
_ccdc_geom_bond_type
C1     C2      1.379   .     D
C1     C6      1.373   .     S
C1     H41     1.099   .     S
C2     C3      1.431   .     S
C2     N11     1.411   .     S
C3     C4      1.437   .     D
C3     C21     1.380   .     S
C4     C5      1.427   .     S
C4     C10     1.409   .     S
C5     C6      1.415   .     D
C5     C7      1.418   .     S
C6     H42     1.098   .     S
C7     C8      1.381   .     D
C7     H43     1.098   .     S
C8     C9      1.397   .     S
C8     H44     1.099   .     S
C9     C10     1.383   .     D
C9     H45     1.099   .     S
C10    H46     1.099   .     S
N11    C12     1.374   .     S
N11    H47     1.010   .     S
C12    C13     1.499   .     S
C12    O20     1.216   .     D
C13    C14     1.393   .     S
C13    C18     1.403   .     D
C14    C15     1.389   .     D
C14    H48     1.099   .     S
C15    C16     1.396   .     S
C15    H49     1.097   .     S
C16    C17     1.391   .     D
C16    H50     1.100   .     S
C17    C18     1.399   .     S
C17    H51     1.096   .     S
C18    Cl19    1.717   .     S
C21    C22     1.434   .     D
C21    C26     1.431   .     S
C22    C23     1.427   .     S
C22    C30     1.408   .     S
C23    C24     1.416   .     D
C23    C27     1.419   .     S
C24    C25     1.375   .     S
C24    H52     1.098   .     S
C25    C26     1.382   .     D
C25    H53     1.098   .     S
C26    N31     1.408   .     S
C27    C28     1.382   .     D
C27    H54     1.096   .     S
C28    C29     1.397   .     S
C28    H55     1.099   .     S
C29    C30     1.381   .     D
C29    H56     1.099   .     S
C30    H57     1.099   .     S
N31    C32     1.387   .     S
N31    H58     1.007   .     S
C32    C33     1.502   .     S
C32    O40     1.216   .     D
C33    C34     1.393   .     D
C33    C38     1.403   .     S
C34    C35     1.389   .     S
C34    H59     1.099   .     S
C35    C36     1.396   .     D
C35    H60     1.098   .     S
C36    C37     1.391   .     S
C36    H61     1.100   .     S
C37    C38     1.397   .     D
C37    H62     1.100   .     S
C38    Cl39    1.711   .     S
data_XXVI_2\P-1\-\1
_audit_creation_date              2015-08-25
_audit_creation_method            'Materials Studio'
_symmetry_space_group_name_H-M    'P-1'
_symmetry_Int_Tables_number       2
_symmetry_cell_setting            triclinic
loop_
_symmetry_equiv_pos_as_xyz
  x,y,z
  -x,-y,-z
_cell_length_a                    13.6371
_cell_length_b                    10.1560
_cell_length_c                    15.2885
_cell_angle_alpha                 104.1180
_cell_angle_beta                  113.7540
_cell_angle_gamma                 123.6796
loop_
_atom_site_label
_atom_site_type_symbol
_atom_site_fract_x
_atom_site_fract_y
_atom_site_fract_z
_atom_site_U_iso_or_equiv
_atom_site_adp_type
_atom_site_occupancy
C1     C     0.08206  -0.02966   0.10850   0.00000  Uiso   1.00
C2     C     0.06917   0.04863   0.18508   0.00000  Uiso   1.00
C3     C    -0.00681  -0.06421   0.21861   0.00000  Uiso   1.00
C4     C    -0.07110  -0.25891   0.16929   0.00000  Uiso   1.00
C5     C    -0.05761  -0.33554   0.08853   0.00000  Uiso   1.00
C6     C     0.02322  -0.21424   0.06178   0.00000  Uiso   1.00
C7     C    -0.12672  -0.53099   0.03591   0.00000  Uiso   1.00
C8     C    -0.20264  -0.64494   0.06519   0.00000  Uiso   1.00
C9     C    -0.21333  -0.56880   0.14606   0.00000  Uiso   1.00
C10    C    -0.14870  -0.37968   0.19718   0.00000  Uiso   1.00
N11    N     0.13352   0.23995   0.22996   0.00000  Uiso   1.00
C12    C     0.04469   0.27344   0.19648   0.00000  Uiso   1.00
C13    C     0.14792   0.49289   0.26187   0.00000  Uiso   1.00
C14    C     0.25277   0.60272   0.24749   0.00000  Uiso   1.00
C15    C     0.34464   0.80428   0.30349   0.00000  Uiso   1.00
C16    C     0.33169   0.89714   0.37482   0.00000  Uiso   1.00
C17    C     0.22760   0.78671   0.38943   0.00000  Uiso   1.00
C18    C     0.13422   0.58372   0.33419   0.00000  Uiso   1.00
Cl19   Cl    0.01146   0.45715   0.35867   0.00000  Uiso   1.00
O20    O    -0.09903   0.13715   0.12067   0.00000  Uiso   1.00
C21    C    -0.01482   0.01242   0.30017   0.00000  Uiso   1.00
C22    C    -0.16081  -0.05766   0.25804   0.00000  Uiso   1.00
C23    C    -0.17364   0.00548   0.34316   0.00000  Uiso   1.00
C24    C    -0.04003   0.13758   0.46815   0.00000  Uiso   1.00
C25    C     0.09893   0.20317   0.50675   0.00000  Uiso   1.00
C26    C     0.11770   0.14980   0.42754   0.00000  Uiso   1.00
C27    C    -0.32018  -0.07028   0.30076   0.00000  Uiso   1.00
C28    C    -0.44944  -0.20289   0.17808   0.00000  Uiso   1.00
C29    C    -0.43719  -0.26561   0.09470   0.00000  Uiso   1.00
C30    C    -0.29598  -0.19481   0.13399   0.00000  Uiso   1.00
N31    N     0.26170   0.22068   0.46920   0.00000  Uiso   1.00
C32    C     0.41796   0.40423   0.56808   0.00000  Uiso   1.00
C33    C     0.43771   0.55950   0.64231   0.00000  Uiso   1.00
C34    C     0.37036   0.61134   0.58834   0.00000  Uiso   1.00
C35    C     0.38041   0.74613   0.65501   0.00000  Uiso   1.00
C36    C     0.46272   0.83441   0.77769   0.00000  Uiso   1.00
C37    C     0.53350   0.78617   0.83177   0.00000  Uiso   1.00
C38    C     0.52228   0.64825   0.76572   0.00000  Uiso   1.00
Cl39   Cl    0.60631   0.58863   0.83596   0.00000  Uiso   1.00
O40    O     0.52329   0.42613   0.58682   0.00000  Uiso   1.00
H41    H     0.13844   0.05353   0.08060   0.00000  Uiso   1.00
H42    H     0.03662  -0.26955   0.00114   0.00000  Uiso   1.00
H43    H    -0.12025  -0.59253  -0.02871   0.00000  Uiso   1.00
H44    H    -0.25353  -0.79487   0.02611   0.00000  Uiso   1.00
H45    H    -0.27327  -0.66031   0.16922   0.00000  Uiso   1.00
H46    H    -0.16225  -0.32716   0.25866   0.00000  Uiso   1.00
H47    H     0.25240   0.35933   0.28949   0.00000  Uiso   1.00
H48    H     0.26361   0.53265   0.19042   0.00000  Uiso   1.00
H49    H     0.42538   0.88908   0.29041   0.00000  Uiso   1.00
H50    H     0.40434   1.05681   0.41958   0.00000  Uiso   1.00
H51    H     0.21867   0.86279   0.44502   0.00000  Uiso   1.00
H52    H    -0.04772   0.18648   0.53525   0.00000  Uiso   1.00
H53    H     0.19567   0.30012   0.60493   0.00000  Uiso   1.00
H54    H    -0.33182  -0.02544   0.36559   0.00000  Uiso   1.00
H55    H    -0.56322  -0.26274   0.14522   0.00000  Uiso   1.00
H56    H    -0.54055  -0.37324  -0.00276   0.00000  Uiso   1.00
H57    H    -0.29065  -0.24705   0.06582   0.00000  Uiso   1.00
H58    H     0.25442   0.13072   0.41392   0.00000  Uiso   1.00
H59    H     0.30505   0.54373   0.49195   0.00000  Uiso   1.00
H60    H     0.32297   0.78198   0.61125   0.00000  Uiso   1.00
H61    H     0.47031   0.94023   0.83093   0.00000  Uiso   1.00
H62    H     0.59786   0.85734   0.92853   0.00000  Uiso   1.00
loop_
_geom_bond_atom_site_label_1
_geom_bond_atom_site_label_2
_geom_bond_distance
_geom_bond_site_symmetry_2
_ccdc_geom_bond_type
C1     C2      1.379   .     D
C1     C6      1.373   .     S
C1     H41     1.098   .     S
C2     C3      1.431   .     S
C2     N11     1.411   .     S
C3     C4      1.437   .     D
C3     C21     1.379   .     S
C4     C5      1.427   .     S
C4     C10     1.409   .     S
C5     C6      1.415   .     D
C5     C7      1.418   .     S
C6     H42     1.098   .     S
C7     C8      1.382   .     D
C7     H43     1.098   .     S
C8     C9      1.397   .     S
C8     H44     1.099   .     S
C9     C10     1.383   .     D
C9     H45     1.099   .     S
C10    H46     1.098   .     S
N11    C12     1.374   .     S
N11    H47     1.010   .     S
C12    C13     1.499   .     S
C12    O20     1.216   .     D
C13    C14     1.393   .     S
C13    C18     1.403   .     D
C14    C15     1.389   .     D
C14    H48     1.099   .     S
C15    C16     1.396   .     S
C15    H49     1.097   .     S
C16    C17     1.391   .     D
C16    H50     1.100   .     S
C17    C18     1.399   .     S
C17    H51     1.096   .     S
C18    Cl19    1.717   .     S
C21    C22     1.434   .     D
C21    C26     1.431   .     S
C22    C23     1.427   .     S
C22    C30     1.408   .     S
C23    C24     1.416   .     D
C23    C27     1.419   .     S
C24    C25     1.375   .     S
C24    H52     1.098   .     S
C25    C26     1.382   .     D
C25    H53     1.098   .     S
C26    N31     1.407   .     S
C27    C28     1.382   .     D
C27    H54     1.096   .     S
C28    C29     1.397   .     S
C28    H55     1.098   .     S
C29    C30     1.381   .     D
C29    H56     1.098   .     S
C30    H57     1.099   .     S
N31    C32     1.388   .     S
N31    H58     1.007   .     S
C32    C33     1.502   .     S
C32    O40     1.216   .     D
C33    C34     1.393   .     D
C33    C38     1.402   .     S
C34    C35     1.389   .     S
C34    H59     1.099   .     S
C35    C36     1.396   .     D
C35    H60     1.099   .     S
C36    C37     1.391   .     S
C36    H61     1.100   .     S
C37    C38     1.397   .     D
C37    H62     1.100   .     S
C38    Cl39    1.711   .     S
data_XXVI_3\P-1\-\1
_audit_creation_date              2015-08-25
_audit_creation_method            'Materials Studio'
_symmetry_space_group_name_H-M    'P-1'
_symmetry_Int_Tables_number       2
_symmetry_cell_setting            triclinic
loop_
_symmetry_equiv_pos_as_xyz
  x,y,z
  -x,-y,-z
_cell_length_a                    12.1871
_cell_length_b                    9.0474
_cell_length_c                    13.4750
_cell_angle_alpha                 61.9910
_cell_angle_beta                  83.5932
_cell_angle_gamma                 76.1551
loop_
_atom_site_label
_atom_site_type_symbol
_atom_site_fract_x
_atom_site_fract_y
_atom_site_fract_z
_atom_site_U_iso_or_equiv
_atom_site_adp_type
_atom_site_occupancy
C1     C     0.12394  -0.25590   1.00898   0.00000  Uiso   1.00
C2     C     0.13606  -0.09930   0.92164   0.00000  Uiso   1.00
C3     C     0.24651  -0.06187   0.89598   0.00000  Uiso   1.00
C4     C     0.34066  -0.18434   0.96397   0.00000  Uiso   1.00
C5     C     0.32467  -0.34708   1.05033   0.00000  Uiso   1.00
C6     C     0.21401  -0.37870   1.07113   0.00000  Uiso   1.00
C7     C     0.41817  -0.46942   1.11639   0.00000  Uiso   1.00
C8     C     0.52354  -0.42955   1.09997   0.00000  Uiso   1.00
C9     C     0.53899  -0.26928   1.01651   0.00000  Uiso   1.00
C10    C     0.44958  -0.14912   0.94979   0.00000  Uiso   1.00
N11    N     0.04126   0.02166   0.85867   0.00000  Uiso   1.00
C12    C    -0.04792  -0.01239   0.82377   0.00000  Uiso   1.00
C13    C    -0.14203   0.14179   0.76813   0.00000  Uiso   1.00
C14    C    -0.25202   0.11368   0.78833   0.00000  Uiso   1.00
C15    C    -0.34467   0.24726   0.74064   0.00000  Uiso   1.00
C16    C    -0.32753   0.41239   0.67137   0.00000  Uiso   1.00
C17    C    -0.21806   0.44003   0.64982   0.00000  Uiso   1.00
C18    C    -0.12355   0.30726   0.69628   0.00000  Uiso   1.00
Cl19   Cl    0.00648   0.35860   0.65834   0.00000  Uiso   1.00
O20    O    -0.04930  -0.15758   0.84319   0.00000  Uiso   1.00
C21    C     0.26494   0.08685   0.80473   0.00000  Uiso   1.00
C22    C     0.23370   0.24632   0.80968   0.00000  Uiso   1.00
C23    C     0.25298   0.39896   0.71445   0.00000  Uiso   1.00
C24    C     0.30828   0.38809   0.61925   0.00000  Uiso   1.00
C25    C     0.33882   0.23363   0.61652   0.00000  Uiso   1.00
C26    C     0.31797   0.08381   0.70528   0.00000  Uiso   1.00
C27    C     0.21792   0.55775   0.71732   0.00000  Uiso   1.00
C28    C     0.17131   0.56473   0.81368   0.00000  Uiso   1.00
C29    C     0.15516   0.41476   0.90833   0.00000  Uiso   1.00
C30    C     0.18532   0.25887   0.90608   0.00000  Uiso   1.00
N31    N     0.35411  -0.07207   0.69949   0.00000  Uiso   1.00
C32    C     0.35014  -0.10572   0.60990   0.00000  Uiso   1.00
C33    C     0.25372   0.00877   0.52997   0.00000  Uiso   1.00
C34    C     0.14636   0.04808   0.57122   0.00000  Uiso   1.00
C35    C     0.05598   0.15019   0.49843   0.00000  Uiso   1.00
C36    C     0.07311   0.21357   0.38283   0.00000  Uiso   1.00
C37    C     0.17962   0.17223   0.34212   0.00000  Uiso   1.00
C38    C     0.27124   0.06903   0.41385   0.00000  Uiso   1.00
Cl39   Cl    0.39829   0.02343   0.35517   0.00000  Uiso   1.00
O40    O     0.41841  -0.22477   0.60546   0.00000  Uiso   1.00
H41    H     0.04043  -0.28868   1.03067   0.00000  Uiso   1.00
H42    H     0.19988  -0.50172   1.13913   0.00000  Uiso   1.00
H43    H     0.40581  -0.59424   1.18352   0.00000  Uiso   1.00
H44    H     0.59540  -0.52318   1.15266   0.00000  Uiso   1.00
H45    H     0.62301  -0.23878   1.00402   0.00000  Uiso   1.00
H46    H     0.46540  -0.02407   0.88593   0.00000  Uiso   1.00
H47    H     0.04172   0.14510   0.83457   0.00000  Uiso   1.00
H48    H    -0.26848  -0.01492   0.84281   0.00000  Uiso   1.00
H49    H    -0.43104   0.22430   0.75804   0.00000  Uiso   1.00
H50    H    -0.40060   0.51928   0.63438   0.00000  Uiso   1.00
H51    H    -0.20683   0.57106   0.59364   0.00000  Uiso   1.00
H52    H     0.32661   0.50508   0.54746   0.00000  Uiso   1.00
H53    H     0.38286   0.23212   0.54099   0.00000  Uiso   1.00
H54    H     0.22949   0.67497   0.64215   0.00000  Uiso   1.00
H55    H     0.14632   0.68826   0.81569   0.00000  Uiso   1.00
H56    H     0.11768   0.42156   0.98464   0.00000  Uiso   1.00
H57    H     0.17147   0.14362   0.98194   0.00000  Uiso   1.00
H58    H     0.40593  -0.16800   0.76074   0.00000  Uiso   1.00
H59    H     0.12989  -0.00241   0.66187   0.00000  Uiso   1.00
H60    H    -0.02882   0.17950   0.53109   0.00000  Uiso   1.00
H61    H     0.00282   0.29433   0.32403   0.00000  Uiso   1.00
H62    H     0.19023   0.22142   0.25083   0.00000  Uiso   1.00
loop_
_geom_bond_atom_site_label_1
_geom_bond_atom_site_label_2
_geom_bond_distance
_geom_bond_site_symmetry_2
_ccdc_geom_bond_type
C1     C2      1.382   .     D
C1     C6      1.374   .     S
C1     H41     1.098   .     S
C2     C3      1.432   .     S
C2     N11     1.412   .     S
C3     C4      1.434   .     D
C3     C21     1.379   .     S
C4     C5      1.427   .     S
C4     C10     1.410   .     S
C5     C6      1.416   .     D
C5     C7      1.419   .     S
C6     H42     1.099   .     S
C7     C8      1.382   .     D
C7     H43     1.099   .     S
C8     C9      1.398   .     S
C8     H44     1.099   .     S
C9     C10     1.382   .     D
C9     H45     1.098   .     S
C10    H46     1.100   .     S
N11    C12     1.381   .     S
N11    H47     1.007   .     S
C12    C13     1.506   .     S
C12    O20     1.217   .     D
C13    C14     1.397   .     S
C13    C18     1.407   .     D
C14    C15     1.388   .     D
C14    H48     1.100   .     S
C15    C16     1.394   .     S
C15    H49     1.100   .     S
C16    C17     1.390   .     D
C16    H50     1.100   .     S
C17    C18     1.398   .     S
C17    H51     1.099   .     S
C18    Cl19    1.714   .     S
C21    C22     1.433   .     D
C21    C26     1.431   .     S
C22    C23     1.426   .     S
C22    C30     1.408   .     S
C23    C24     1.415   .     D
C23    C27     1.415   .     S
C24    C25     1.374   .     S
C24    H52     1.100   .     S
C25    C26     1.381   .     D
C25    H53     1.101   .     S
C26    N31     1.410   .     S
C27    C28     1.381   .     D
C27    H54     1.096   .     S
C28    C29     1.397   .     S
C28    H55     1.098   .     S
C29    C30     1.384   .     D
C29    H56     1.100   .     S
C30    H57     1.098   .     S
N31    C32     1.385   .     S
N31    H58     1.007   .     S
C32    C33     1.505   .     S
C32    O40     1.215   .     D
C33    C34     1.396   .     D
C33    C38     1.404   .     S
C34    C35     1.390   .     S
C34    H59     1.098   .     S
C35    C36     1.395   .     D
C35    H60     1.100   .     S
C36    C37     1.388   .     S
C36    H61     1.097   .     S
C37    C38     1.395   .     D
C37    H62     1.098   .     S
C38    Cl39    1.709   .     S
data_XXVI_4\P-1\-\1
_audit_creation_date              2015-08-25
_audit_creation_method            'Materials Studio'
_symmetry_space_group_name_H-M    'P-1'
_symmetry_Int_Tables_number       2
_symmetry_cell_setting            triclinic
loop_
_symmetry_equiv_pos_as_xyz
  x,y,z
  -x,-y,-z
_cell_length_a                    21.6114
_cell_length_b                    8.2321
_cell_length_c                    10.1629
_cell_angle_alpha                 108.9636
_cell_angle_beta                  120.8794
_cell_angle_gamma                 104.3364
loop_
_atom_site_label
_atom_site_type_symbol
_atom_site_fract_x
_atom_site_fract_y
_atom_site_fract_z
_atom_site_U_iso_or_equiv
_atom_site_adp_type
_atom_site_occupancy
C1     C     0.46710   0.62032   0.41222   0.00000  Uiso   1.00
C2     C     0.39309   0.51704   0.37427   0.00000  Uiso   1.00
C3     C     0.37744   0.61638   0.48826   0.00000  Uiso   1.00
C4     C     0.44016   0.81752   0.64247   0.00000  Uiso   1.00
C5     C     0.51459   0.91999   0.67313   0.00000  Uiso   1.00
C6     C     0.52631   0.81567   0.55462   0.00000  Uiso   1.00
C7     C     0.57318   1.12430   0.81613   0.00000  Uiso   1.00
C8     C     0.55876   1.22449   0.92602   0.00000  Uiso   1.00
C9     C     0.48605   1.12472   0.89666   0.00000  Uiso   1.00
C10    C     0.42831   0.92512   0.75846   0.00000  Uiso   1.00
N11    N     0.33290   0.31887   0.22153   0.00000  Uiso   1.00
C12    C     0.31180   0.25225   0.05358   0.00000  Uiso   1.00
C13    C     0.25257   0.03123  -0.07807   0.00000  Uiso   1.00
C14    C     0.28099  -0.08117  -0.14063   0.00000  Uiso   1.00
C15    C     0.22740  -0.28374  -0.27463   0.00000  Uiso   1.00
C16    C     0.14374  -0.37287  -0.35046   0.00000  Uiso   1.00
C17    C     0.11642  -0.26062  -0.28383   0.00000  Uiso   1.00
C18    C     0.17014  -0.05805  -0.14429   0.00000  Uiso   1.00
Cl19   Cl    0.13213   0.06730  -0.06572   0.00000  Uiso   1.00
O20    O     0.34108   0.36312   0.02029   0.00000  Uiso   1.00
C21    C     0.29864   0.53024   0.43531   0.00000  Uiso   1.00
C22    C     0.27304   0.37744   0.46502   0.00000  Uiso   1.00
C23    C     0.18751   0.26931   0.38470   0.00000  Uiso   1.00
C24    C     0.13089   0.32183   0.28310   0.00000  Uiso   1.00
C25    C     0.15857   0.48054   0.26983   0.00000  Uiso   1.00
C26    C     0.24035   0.58736   0.34328   0.00000  Uiso   1.00
C27    C     0.16295   0.12708   0.42335   0.00000  Uiso   1.00
C28    C     0.22173   0.09702   0.54232   0.00000  Uiso   1.00
C29    C     0.30572   0.20465   0.62300   0.00000  Uiso   1.00
C30    C     0.33076   0.33990   0.58320   0.00000  Uiso   1.00
N31    N     0.26736   0.75401   0.33325   0.00000  Uiso   1.00
C32    C     0.23325   0.78532   0.19222   0.00000  Uiso   1.00
C33    C     0.16107   0.59814   0.00806   0.00000  Uiso   1.00
C34    C     0.17681   0.46921  -0.08112   0.00000  Uiso   1.00
C35    C     0.11111   0.30032  -0.25578   0.00000  Uiso   1.00
C36    C     0.02896   0.25893  -0.33969   0.00000  Uiso   1.00
C37    C     0.01387   0.38850  -0.24894   0.00000  Uiso   1.00
C38    C     0.07943   0.56168  -0.07491   0.00000  Uiso   1.00
Cl39   Cl    0.05932   0.72313   0.02997   0.00000  Uiso   1.00
O40    O     0.26420   0.95209   0.22339   0.00000  Uiso   1.00
H41    H     0.48035   0.54772   0.32597   0.00000  Uiso   1.00
H42    H     0.58261   0.89237   0.57453   0.00000  Uiso   1.00
H43    H     0.62989   1.20413   0.83820   0.00000  Uiso   1.00
H44    H     0.60452   1.38297   1.03659   0.00000  Uiso   1.00
H45    H     0.47555   1.20572   0.98588   0.00000  Uiso   1.00
H46    H     0.37190   0.85070   0.73909   0.00000  Uiso   1.00
H47    H     0.30400   0.21853   0.23678   0.00000  Uiso   1.00
H48    H     0.34652  -0.01102  -0.08318   0.00000  Uiso   1.00
H49    H     0.25054  -0.37265  -0.32089   0.00000  Uiso   1.00
H50    H     0.10051  -0.53256  -0.45856   0.00000  Uiso   1.00
H51    H     0.05080  -0.33564  -0.34270   0.00000  Uiso   1.00
H52    H     0.06531   0.24166   0.22378   0.00000  Uiso   1.00
H53    H     0.11305   0.52228   0.19959   0.00000  Uiso   1.00
H54    H     0.09726   0.04567   0.36297   0.00000  Uiso   1.00
H55    H     0.20278  -0.01078   0.57447   0.00000  Uiso   1.00
H56    H     0.35225   0.18249   0.72005   0.00000  Uiso   1.00
H57    H     0.39756   0.42359   0.65125   0.00000  Uiso   1.00
H58    H     0.32234   0.87732   0.44844   0.00000  Uiso   1.00
H59    H     0.24105   0.49990  -0.01744   0.00000  Uiso   1.00
H60    H     0.12460   0.20163  -0.32592   0.00000  Uiso   1.00
H61    H    -0.02348   0.12614  -0.47778   0.00000  Uiso   1.00
H62    H    -0.05128   0.35293  -0.31863   0.00000  Uiso   1.00
loop_
_geom_bond_atom_site_label_1
_geom_bond_atom_site_label_2
_geom_bond_distance
_geom_bond_site_symmetry_2
_ccdc_geom_bond_type
C1     C2      1.382   .     D
C1     C6      1.373   .     S
C1     H41     1.100   .     S
C2     C3      1.431   .     S
C2     N11     1.412   .     S
C3     C4      1.434   .     D
C3     C21     1.381   .     S
C4     C5      1.428   .     S
C4     C10     1.408   .     S
C5     C6      1.415   .     D
C5     C7      1.418   .     S
C6     H42     1.097   .     S
C7     C8      1.382   .     D
C7     H43     1.099   .     S
C8     C9      1.397   .     S
C8     H44     1.100   .     S
C9     C10     1.384   .     D
C9     H45     1.101   .     S
C10    H46     1.098   .     S
N11    C12     1.375   .     S
N11    H47     1.012   .     S
C12    C13     1.499   .     S
C12    O20     1.218   .     D
C13    C14     1.392   .     S
C13    C18     1.402   .     D
C14    C15     1.388   .     D
C14    H48     1.099   .     S
C15    C16     1.395   .     S
C15    H49     1.098   .     S
C16    C17     1.391   .     D
C16    H50     1.099   .     S
C17    C18     1.398   .     S
C17    H51     1.098   .     S
C18    Cl19    1.713   .     S
C21    C22     1.433   .     D
C21    C26     1.433   .     S
C22    C23     1.428   .     S
C22    C30     1.410   .     S
C23    C24     1.416   .     D
C23    C27     1.418   .     S
C24    C25     1.376   .     S
C24    H52     1.099   .     S
C25    C26     1.380   .     D
C25    H53     1.096   .     S
C26    N31     1.410   .     S
C27    C28     1.382   .     D
C27    H54     1.099   .     S
C28    C29     1.399   .     S
C28    H55     1.099   .     S
C29    C30     1.384   .     D
C29    H56     1.099   .     S
C30    H57     1.100   .     S
N31    C32     1.383   .     S
N31    H58     1.008   .     S
C32    C33     1.500   .     S
C32    O40     1.216   .     D
C33    C34     1.391   .     D
C33    C38     1.400   .     S
C34    C35     1.390   .     S
C34    H59     1.099   .     S
C35    C36     1.397   .     D
C35    H60     1.099   .     S
C36    C37     1.392   .     S
C36    H61     1.098   .     S
C37    C38     1.399   .     D
C37    H62     1.099   .     S
C38    Cl39    1.712   .     S
data_XXVI_5\P21-C\-\1
_audit_creation_date              2015-08-25
_audit_creation_method            'Materials Studio'
_symmetry_space_group_name_H-M    'P21/C'
_symmetry_Int_Tables_number       14
_symmetry_cell_setting            monoclinic
loop_
_symmetry_equiv_pos_as_xyz
  x,y,z
  -x,y+1/2,-z+1/2
  -x,-y,-z
  x,-y+1/2,z+1/2
_cell_length_a                    10.5050
_cell_length_b                    11.5581
_cell_length_c                    21.2591
_cell_angle_alpha                 90.0000
_cell_angle_beta                  105.5642
_cell_angle_gamma                 90.0000
loop_
_atom_site_label
_atom_site_type_symbol
_atom_site_fract_x
_atom_site_fract_y
_atom_site_fract_z
_atom_site_U_iso_or_equiv
_atom_site_adp_type
_atom_site_occupancy
C1     C     0.48171   0.36516   1.06613   0.00000  Uiso   1.00
C2     C     0.45258   0.33687   1.00061   0.00000  Uiso   1.00
C3     C     0.32424   0.29054   0.96966   0.00000  Uiso   1.00
C4     C     0.22813   0.28034   1.00635   0.00000  Uiso   1.00
C5     C     0.26357   0.31102   1.07376   0.00000  Uiso   1.00
C6     C     0.39244   0.35307   1.10254   0.00000  Uiso   1.00
C7     C     0.17191   0.29439   1.11122   0.00000  Uiso   1.00
C8     C     0.04928   0.24626   1.08344   0.00000  Uiso   1.00
C9     C     0.01541   0.21300   1.01783   0.00000  Uiso   1.00
C10    C     0.10246   0.23058   0.98008   0.00000  Uiso   1.00
N11    N     0.54638   0.34698   0.96431   0.00000  Uiso   1.00
C12    C     0.67767   0.38054   0.98204   0.00000  Uiso   1.00
C13    C     0.74596   0.36997   0.92816   0.00000  Uiso   1.00
C14    C     0.85685   0.44015   0.93439   0.00000  Uiso   1.00
C15    C     0.92964   0.43838   0.88876   0.00000  Uiso   1.00
C16    C     0.89315   0.36258   0.83606   0.00000  Uiso   1.00
C17    C     0.78383   0.29158   0.82996   0.00000  Uiso   1.00
C18    C     0.70786   0.29332   0.87489   0.00000  Uiso   1.00
Cl19   Cl    0.57652   0.19987   0.86016   0.00000  Uiso   1.00
O20    O     0.73055   0.41747   1.03642   0.00000  Uiso   1.00
C21    C     0.29699   0.23961   0.90866   0.00000  Uiso   1.00
C22    C     0.30477   0.11567   0.90508   0.00000  Uiso   1.00
C23    C     0.25184   0.05843   0.84423   0.00000  Uiso   1.00
C24    C     0.19724   0.12643   0.78814   0.00000  Uiso   1.00
C25    C     0.19387   0.24509   0.79215   0.00000  Uiso   1.00
C26    C     0.24367   0.30435   0.85003   0.00000  Uiso   1.00
C27    C     0.24080  -0.06403   0.84256   0.00000  Uiso   1.00
C28    C     0.27826  -0.12816   0.89937   0.00000  Uiso   1.00
C29    C     0.33081  -0.07240   0.95897   0.00000  Uiso   1.00
C30    C     0.34603   0.04649   0.96147   0.00000  Uiso   1.00
N31    N     0.23220   0.42559   0.85222   0.00000  Uiso   1.00
C32    C     0.22405   0.50926   0.80429   0.00000  Uiso   1.00
C33    C     0.29090   0.47561   0.75269   0.00000  Uiso   1.00
C34    C     0.42260   0.44063   0.77097   0.00000  Uiso   1.00
C35    C     0.48700   0.41222   0.72391   0.00000  Uiso   1.00
C36    C     0.41902   0.41906   0.65794   0.00000  Uiso   1.00
C37    C     0.28787   0.45480   0.63995   0.00000  Uiso   1.00
C38    C     0.22143   0.48391   0.68654   0.00000  Uiso   1.00
Cl39   Cl    0.05992   0.52685   0.66083   0.00000  Uiso   1.00
O40    O     0.17198   0.60172   0.80851   0.00000  Uiso   1.00
H41    H     0.57912   0.39769   1.09282   0.00000  Uiso   1.00
H42    H     0.42142   0.37423   1.15489   0.00000  Uiso   1.00
H43    H     0.20078   0.31790   1.16306   0.00000  Uiso   1.00
H44    H    -0.02105   0.23313   1.11291   0.00000  Uiso   1.00
H45    H    -0.08135   0.17286   0.99608   0.00000  Uiso   1.00
H46    H     0.07146   0.20288   0.92873   0.00000  Uiso   1.00
H47    H     0.50903   0.32083   0.91788   0.00000  Uiso   1.00
H48    H     0.88921   0.49996   0.97585   0.00000  Uiso   1.00
H49    H     1.01504   0.49628   0.89464   0.00000  Uiso   1.00
H50    H     0.95101   0.35829   0.80004   0.00000  Uiso   1.00
H51    H     0.75785   0.23247   0.78788   0.00000  Uiso   1.00
H52    H     0.15063   0.08299   0.74162   0.00000  Uiso   1.00
H53    H     0.14509   0.29145   0.74697   0.00000  Uiso   1.00
H54    H     0.19640  -0.10830   0.79621   0.00000  Uiso   1.00
H55    H     0.26655  -0.22277   0.89751   0.00000  Uiso   1.00
H56    H     0.36096  -0.12309   1.00424   0.00000  Uiso   1.00
H57    H     0.38519   0.08654   1.00968   0.00000  Uiso   1.00
H58    H     0.21952   0.46198   0.89350   0.00000  Uiso   1.00
H59    H     0.47856   0.43625   0.82252   0.00000  Uiso   1.00
H60    H     0.59098   0.38544   0.73799   0.00000  Uiso   1.00
H61    H     0.46942   0.39696   0.62044   0.00000  Uiso   1.00
H62    H     0.23647   0.45965   0.58764   0.00000  Uiso   1.00
loop_
_geom_bond_atom_site_label_1
_geom_bond_atom_site_label_2
_geom_bond_distance
_geom_bond_site_symmetry_2
_ccdc_geom_bond_type
C1     C2      1.383   .     D
C1     C6      1.374   .     S
C1     H41     1.095   .     S
C2     C3      1.436   .     S
C2     N11     1.410   .     S
C3     C4      1.437   .     D
C3     C21     1.382   .     S
C4     C5      1.425   .     S
C4     C10     1.411   .     S
C5     C6      1.414   .     D
C5     C7      1.418   .     S
C6     H42     1.100   .     S
C7     C8      1.382   .     D
C7     H43     1.096   .     S
C8     C9      1.398   .     S
C8     H44     1.100   .     S
C9     C10     1.384   .     D
C9     H45     1.100   .     S
C10    H46     1.100   .     S
N11    C12     1.384   .     S
N11    H47     1.006   .     S
C12    C13     1.511   .     S
C12    O20     1.218   .     D
C13    C14     1.396   .     S
C13    C18     1.409   .     D
C14    C15     1.387   .     D
C14    H48     1.100   .     S
C15    C16     1.393   .     S
C15    H49     1.099   .     S
C16    C17     1.389   .     D
C16    H50     1.099   .     S
C17    C18     1.399   .     S
C17    H51     1.100   .     S
C18    Cl19    1.714   .     S
C21    C22     1.438   .     D
C21    C26     1.433   .     S
C22    C23     1.426   .     S
C22    C30     1.409   .     S
C23    C24     1.415   .     D
C23    C27     1.420   .     S
C24    C25     1.375   .     S
C24    H52     1.100   .     S
C25    C26     1.383   .     D
C25    H53     1.099   .     S
C26    N31     1.408   .     S
C27    C28     1.381   .     D
C27    H54     1.097   .     S
C28    C29     1.396   .     S
C28    H55     1.100   .     S
C29    C30     1.383   .     D
C29    H56     1.098   .     S
C30    H57     1.099   .     S
N31    C32     1.391   .     S
N31    H58     1.014   .     S
C32    C33     1.504   .     S
C32    O40     1.215   .     D
C33    C34     1.393   .     D
C33    C38     1.403   .     S
C34    C35     1.389   .     S
C34    H59     1.097   .     S
C35    C36     1.395   .     D
C35    H60     1.097   .     S
C36    C37     1.390   .     S
C36    H61     1.099   .     S
C37    C38     1.397   .     D
C37    H62     1.100   .     S
C38    Cl39    1.711   .     S
data_XXVI_6\P-1\-\1
_audit_creation_date              2015-08-25
_audit_creation_method            'Materials Studio'
_symmetry_space_group_name_H-M    'P-1'
_symmetry_Int_Tables_number       2
_symmetry_cell_setting            triclinic
loop_
_symmetry_equiv_pos_as_xyz
  x,y,z
  -x,-y,-z
_cell_length_a                    10.1084
_cell_length_b                    25.1418
_cell_length_c                    8.3203
_cell_angle_alpha                 123.4836
_cell_angle_beta                  108.8317
_cell_angle_gamma                 109.8566
loop_
_atom_site_label
_atom_site_type_symbol
_atom_site_fract_x
_atom_site_fract_y
_atom_site_fract_z
_atom_site_U_iso_or_equiv
_atom_site_adp_type
_atom_site_occupancy
C1     C     0.42386   0.96882   0.59740   0.00000  Uiso   1.00
C2     C     0.38403   0.89441   0.41756   0.00000  Uiso   1.00
C3     C     0.49757   0.87859   0.50003   0.00000  Uiso   1.00
C4     C     0.65240   0.94127   0.76514   0.00000  Uiso   1.00
C5     C     0.68237   1.01517   0.94435   0.00000  Uiso   1.00
C6     C     0.56572   1.02756   0.85288   0.00000  Uiso   1.00
C7     C     0.82106   1.07191   1.20769   0.00000  Uiso   1.00
C8     C     0.92792   1.05636   1.29165   0.00000  Uiso   1.00
C9     C     0.90038   0.98453   1.11701   0.00000  Uiso   1.00
C10    C     0.76660   0.92874   0.85936   0.00000  Uiso   1.00
N11    N     0.23003   0.83403   0.15828   0.00000  Uiso   1.00
C12    C     0.06276   0.81531   0.06841   0.00000  Uiso   1.00
C13    C    -0.07079   0.75448  -0.21313   0.00000  Uiso   1.00
C14    C    -0.13279   0.78242  -0.29750   0.00000  Uiso   1.00
C15    C    -0.26844   0.72791  -0.55426   0.00000  Uiso   1.00
C16    C    -0.34641   0.64373  -0.72758   0.00000  Uiso   1.00
C17    C    -0.28060   0.61677  -0.64248   0.00000  Uiso   1.00
C18    C    -0.13972   0.67137  -0.38540   0.00000  Uiso   1.00
Cl19   Cl   -0.06343   0.63340  -0.29831   0.00000  Uiso   1.00
O20    O     0.03006   0.84677   0.20704   0.00000  Uiso   1.00
C21    C     0.44203   0.79917   0.33246   0.00000  Uiso   1.00
C22    C     0.46936   0.77300   0.15263   0.00000  Uiso   1.00
C23    C     0.38553   0.68669  -0.04384   0.00000  Uiso   1.00
C24    C     0.28347   0.63001  -0.04873   0.00000  Uiso   1.00
C25    C     0.27292   0.65837   0.13920   0.00000  Uiso   1.00
C26    C     0.34938   0.74083   0.33007   0.00000  Uiso   1.00
C27    C     0.42147   0.66142  -0.21279   0.00000  Uiso   1.00
C28    C     0.54208   0.72035  -0.18264   0.00000  Uiso   1.00
C29    C     0.62632   0.80511   0.01187   0.00000  Uiso   1.00
C30    C     0.58858   0.83084   0.17371   0.00000  Uiso   1.00
N31    N     0.34142   0.76832   0.52452   0.00000  Uiso   1.00
C32    C     0.19862   0.73419   0.52018   0.00000  Uiso   1.00
C33    C     0.01150   0.66223   0.25999   0.00000  Uiso   1.00
C34    C    -0.07521   0.67878   0.14974   0.00000  Uiso   1.00
C35    C    -0.25265   0.61307  -0.08558   0.00000  Uiso   1.00
C36    C    -0.34148   0.53001  -0.21359   0.00000  Uiso   1.00
C37    C    -0.25281   0.51407  -0.10250   0.00000  Uiso   1.00
C38    C    -0.07633   0.57971   0.13740   0.00000  Uiso   1.00
Cl39   Cl    0.02643   0.55906   0.27591   0.00000  Uiso   1.00
O40    O     0.23107   0.76464   0.71707   0.00000  Uiso   1.00
H41    H     0.33945   0.98292   0.54038   0.00000  Uiso   1.00
H42    H     0.58517   1.08349   0.98742   0.00000  Uiso   1.00
H43    H     0.84153   1.12787   1.34554   0.00000  Uiso   1.00
H44    H     1.03551   1.10099   1.49653   0.00000  Uiso   1.00
H45    H     0.98795   0.97341   1.18637   0.00000  Uiso   1.00
H46    H     0.74801   0.87280   0.72678   0.00000  Uiso   1.00
H47    H     0.24349   0.80275   0.02937   0.00000  Uiso   1.00
H48    H    -0.07336   0.84844  -0.16133   0.00000  Uiso   1.00
H49    H    -0.31455   0.75071  -0.61987   0.00000  Uiso   1.00
H50    H    -0.45605   0.59971  -0.93106   0.00000  Uiso   1.00
H51    H    -0.34156   0.55063  -0.78369   0.00000  Uiso   1.00
H52    H     0.22169   0.56389  -0.19650   0.00000  Uiso   1.00
H53    H     0.20252   0.61292   0.13501   0.00000  Uiso   1.00
H54    H     0.35814   0.59509  -0.36231   0.00000  Uiso   1.00
H55    H     0.57264   0.70096  -0.31060   0.00000  Uiso   1.00
H56    H     0.72457   0.85169   0.03707   0.00000  Uiso   1.00
H57    H     0.65933   0.89824   0.32614   0.00000  Uiso   1.00
H58    H     0.45946   0.82324   0.70399   0.00000  Uiso   1.00
H59    H    -0.00745   0.74367   0.24740   0.00000  Uiso   1.00
H60    H    -0.32124   0.62713  -0.16836   0.00000  Uiso   1.00
H61    H    -0.48183   0.47757  -0.39941   0.00000  Uiso   1.00
H62    H    -0.32609   0.44826  -0.20662   0.00000  Uiso   1.00
loop_
_geom_bond_atom_site_label_1
_geom_bond_atom_site_label_2
_geom_bond_distance
_geom_bond_site_symmetry_2
_ccdc_geom_bond_type
C1     C2      1.383   .     D
C1     C6      1.373   .     S
C1     H41     1.100   .     S
C2     C3      1.431   .     S
C2     N11     1.412   .     S
C3     C4      1.435   .     D
C3     C21     1.381   .     S
C4     C5      1.427   .     S
C4     C10     1.408   .     S
C5     C6      1.414   .     D
C5     C7      1.418   .     S
C6     H42     1.097   .     S
C7     C8      1.382   .     D
C7     H43     1.098   .     S
C8     C9      1.397   .     S
C8     H44     1.101   .     S
C9     C10     1.383   .     D
C9     H45     1.101   .     S
C10    H46     1.098   .     S
N11    C12     1.376   .     S
N11    H47     1.012   .     S
C12    C13     1.501   .     S
C12    O20     1.218   .     D
C13    C14     1.392   .     S
C13    C18     1.403   .     D
C14    C15     1.387   .     D
C14    H48     1.099   .     S
C15    C16     1.395   .     S
C15    H49     1.098   .     S
C16    C17     1.391   .     D
C16    H50     1.099   .     S
C17    C18     1.398   .     S
C17    H51     1.098   .     S
C18    Cl19    1.713   .     S
C21    C22     1.433   .     D
C21    C26     1.432   .     S
C22    C23     1.429   .     S
C22    C30     1.410   .     S
C23    C24     1.417   .     D
C23    C27     1.419   .     S
C24    C25     1.376   .     S
C24    H52     1.100   .     S
C25    C26     1.380   .     D
C25    H53     1.096   .     S
C26    N31     1.411   .     S
C27    C28     1.382   .     D
C27    H54     1.100   .     S
C28    C29     1.399   .     S
C28    H55     1.099   .     S
C29    C30     1.384   .     D
C29    H56     1.098   .     S
C30    H57     1.101   .     S
N31    C32     1.383   .     S
N31    H58     1.008   .     S
C32    C33     1.499   .     S
C32    O40     1.215   .     D
C33    C34     1.390   .     D
C33    C38     1.401   .     S
C34    C35     1.389   .     S
C34    H59     1.100   .     S
C35    C36     1.399   .     D
C35    H60     1.099   .     S
C36    C37     1.392   .     S
C36    H61     1.098   .     S
C37    C38     1.399   .     D
C37    H62     1.099   .     S
C38    Cl39    1.712   .     S
data_XXVI_7\P-1\-\1
_audit_creation_date              2015-08-25
_audit_creation_method            'Materials Studio'
_symmetry_space_group_name_H-M    'P-1'
_symmetry_Int_Tables_number       2
_symmetry_cell_setting            triclinic
loop_
_symmetry_equiv_pos_as_xyz
  x,y,z
  -x,-y,-z
_cell_length_a                    6.9113
_cell_length_b                    22.6121
_cell_length_c                    9.6299
_cell_angle_alpha                 119.2301
_cell_angle_beta                  81.8086
_cell_angle_gamma                 86.8627
loop_
_atom_site_label
_atom_site_type_symbol
_atom_site_fract_x
_atom_site_fract_y
_atom_site_fract_z
_atom_site_U_iso_or_equiv
_atom_site_adp_type
_atom_site_occupancy
C1     C     0.58645   0.11567   0.55145   0.00000  Uiso   1.00
C2     C     0.50018   0.16269   0.71043   0.00000  Uiso   1.00
C3     C     0.52649   0.14754   0.83550   0.00000  Uiso   1.00
C4     C     0.62648   0.08146   0.79003   0.00000  Uiso   1.00
C5     C     0.71359   0.03468   0.62422   0.00000  Uiso   1.00
C6     C     0.69496   0.05432   0.50742   0.00000  Uiso   1.00
C7     C     0.79690  -0.03268   0.57734   0.00000  Uiso   1.00
C8     C     0.78722  -0.05408   0.68999   0.00000  Uiso   1.00
C9     C     0.69952  -0.00877   0.85181   0.00000  Uiso   1.00
C10    C     0.62321   0.05782   0.90125   0.00000  Uiso   1.00
N11    N     0.38170   0.22329   0.74839   0.00000  Uiso   1.00
C12    C     0.39593   0.25818   0.66414   0.00000  Uiso   1.00
C13    C     0.21952   0.31140   0.71998   0.00000  Uiso   1.00
C14    C     0.25005   0.37878   0.77082   0.00000  Uiso   1.00
C15    C     0.09112   0.42955   0.82024   0.00000  Uiso   1.00
C16    C    -0.10006   0.41260   0.81881   0.00000  Uiso   1.00
C17    C    -0.12878   0.34512   0.76553   0.00000  Uiso   1.00
C18    C     0.02862   0.29313   0.71457   0.00000  Uiso   1.00
Cl19   Cl   -0.02043   0.21102   0.64807   0.00000  Uiso   1.00
O20    O     0.53954   0.24755   0.56173   0.00000  Uiso   1.00
C21    C     0.44574   0.19323   0.99626   0.00000  Uiso   1.00
C22    C     0.25566   0.18684   1.06574   0.00000  Uiso   1.00
C23    C     0.16685   0.23618   1.22948   0.00000  Uiso   1.00
C24    C     0.27436   0.28856   1.32222   0.00000  Uiso   1.00
C25    C     0.46334   0.29035   1.25815   0.00000  Uiso   1.00
C26    C     0.55188   0.24509   1.09871   0.00000  Uiso   1.00
C27    C    -0.01451   0.22707   1.30115   0.00000  Uiso   1.00
C28    C    -0.09446   0.16741   1.21992   0.00000  Uiso   1.00
C29    C    -0.00304   0.11788   1.06200   0.00000  Uiso   1.00
C30    C     0.16261   0.12881   0.98366   0.00000  Uiso   1.00
N31    N     0.74656   0.24855   1.03861   0.00000  Uiso   1.00
C32    C     0.84552   0.30378   1.06537   0.00000  Uiso   1.00
C33    C     0.71436   0.37175   1.14747   0.00000  Uiso   1.00
C34    C     0.54140   0.37877   1.09473   0.00000  Uiso   1.00
C35    C     0.42057   0.44149   1.16956   0.00000  Uiso   1.00
C36    C     0.47510   0.49838   1.29729   0.00000  Uiso   1.00
C37    C     0.64872   0.49127   1.34862   0.00000  Uiso   1.00
C38    C     0.77075   0.42832   1.27634   0.00000  Uiso   1.00
Cl39   Cl    0.97804   0.42264   1.35041   0.00000  Uiso   1.00
O40    O     1.02363   0.29392   1.01936   0.00000  Uiso   1.00
H41    H     0.56765   0.12543   0.45261   0.00000  Uiso   1.00
H42    H     0.75698   0.01832   0.37867   0.00000  Uiso   1.00
H43    H     0.86073  -0.06902   0.44910   0.00000  Uiso   1.00
H44    H     0.84756  -0.10670   0.65334   0.00000  Uiso   1.00
H45    H     0.69449  -0.02601   0.94085   0.00000  Uiso   1.00
H46    H     0.55505   0.09174   1.02991   0.00000  Uiso   1.00
H47    H     0.26576   0.24024   0.84211   0.00000  Uiso   1.00
H48    H     0.39963   0.39301   0.77248   0.00000  Uiso   1.00
H49    H     0.11517   0.48268   0.86029   0.00000  Uiso   1.00
H50    H    -0.22773   0.45223   0.86011   0.00000  Uiso   1.00
H51    H    -0.28024   0.33295   0.76409   0.00000  Uiso   1.00
H52    H     0.20975   0.32583   1.44948   0.00000  Uiso   1.00
H53    H     0.54322   0.32962   1.33998   0.00000  Uiso   1.00
H54    H    -0.08483   0.26505   1.42651   0.00000  Uiso   1.00
H55    H    -0.22956   0.15914   1.27973   0.00000  Uiso   1.00
H56    H    -0.06137   0.06942   0.99936   0.00000  Uiso   1.00
H57    H     0.22837   0.08848   0.85905   0.00000  Uiso   1.00
H58    H     0.84018   0.20416   0.97606   0.00000  Uiso   1.00
H59    H     0.49469   0.33500   0.99449   0.00000  Uiso   1.00
H60    H     0.28192   0.44558   1.12923   0.00000  Uiso   1.00
H61    H     0.37996   0.54825   1.35901   0.00000  Uiso   1.00
H62    H     0.68781   0.53669   1.45031   0.00000  Uiso   1.00
loop_
_geom_bond_atom_site_label_1
_geom_bond_atom_site_label_2
_geom_bond_distance
_geom_bond_site_symmetry_2
_ccdc_geom_bond_type
C1     C2      1.382   .     D
C1     C6      1.374   .     S
C1     H41     1.099   .     S
C2     C3      1.435   .     S
C2     N11     1.409   .     S
C3     C4      1.437   .     D
C3     C21     1.380   .     S
C4     C5      1.428   .     S
C4     C10     1.409   .     S
C5     C6      1.415   .     D
C5     C7      1.419   .     S
C6     H42     1.099   .     S
C7     C8      1.382   .     D
C7     H43     1.100   .     S
C8     C9      1.396   .     S
C8     H44     1.099   .     S
C9     C10     1.383   .     D
C9     H45     1.099   .     S
C10    H46     1.101   .     S
N11    C12     1.379   .     S
N11    H47     1.013   .     S
C12    C13     1.498   .     S
C12    O20     1.216   .     D
C13    C14     1.394   .     S
C13    C18     1.404   .     D
C14    C15     1.389   .     D
C14    H48     1.099   .     S
C15    C16     1.396   .     S
C15    H49     1.099   .     S
C16    C17     1.389   .     D
C16    H50     1.098   .     S
C17    C18     1.397   .     S
C17    H51     1.097   .     S
C18    Cl19    1.715   .     S
C21    C22     1.435   .     D
C21    C26     1.434   .     S
C22    C23     1.428   .     S
C22    C30     1.409   .     S
C23    C24     1.416   .     D
C23    C27     1.418   .     S
C24    C25     1.374   .     S
C24    H52     1.098   .     S
C25    C26     1.381   .     D
C25    H53     1.099   .     S
C26    N31     1.409   .     S
C27    C28     1.382   .     D
C27    H54     1.098   .     S
C28    C29     1.397   .     S
C28    H55     1.100   .     S
C29    C30     1.381   .     D
C29    H56     1.095   .     S
C30    H57     1.099   .     S
N31    C32     1.387   .     S
N31    H58     1.008   .     S
C32    C33     1.505   .     S
C32    O40     1.216   .     D
C33    C34     1.394   .     D
C33    C38     1.404   .     S
C34    C35     1.389   .     S
C34    H59     1.098   .     S
C35    C36     1.396   .     D
C35    H60     1.100   .     S
C36    C37     1.391   .     S
C36    H61     1.100   .     S
C37    C38     1.398   .     D
C37    H62     1.100   .     S
C38    Cl39    1.714   .     S
data_XXVI_8\P-1\-\1
_audit_creation_date              2015-08-25
_audit_creation_method            'Materials Studio'
_symmetry_space_group_name_H-M    'P-1'
_symmetry_Int_Tables_number       2
_symmetry_cell_setting            triclinic
loop_
_symmetry_equiv_pos_as_xyz
  x,y,z
  -x,-y,-z
_cell_length_a                    22.8701
_cell_length_b                    10.4371
_cell_length_c                    8.0654
_cell_angle_alpha                 70.7306
_cell_angle_beta                  46.1975
_cell_angle_gamma                 66.4126
loop_
_atom_site_label
_atom_site_type_symbol
_atom_site_fract_x
_atom_site_fract_y
_atom_site_fract_z
_atom_site_U_iso_or_equiv
_atom_site_adp_type
_atom_site_occupancy
C1     C     0.96784   0.55236   0.72481   0.00000  Uiso   1.00
C2     C     0.89360   0.52089   0.84109   0.00000  Uiso   1.00
C3     C     0.87802   0.39256   0.98469   0.00000  Uiso   1.00
C4     C     0.94104   0.29787   0.99712   0.00000  Uiso   1.00
C5     C     1.01576   0.33683   0.87864   0.00000  Uiso   1.00
C6     C     1.02734   0.46593   0.74245   0.00000  Uiso   1.00
C7     C     1.07497   0.24853   0.90583   0.00000  Uiso   1.00
C8     C     1.06111   0.12474   1.04492   0.00000  Uiso   1.00
C9     C     0.98804   0.08615   1.16133   0.00000  Uiso   1.00
C10    C     0.92944   0.17076   1.13698   0.00000  Uiso   1.00
N11    N     0.83306   0.61573   0.82379   0.00000  Uiso   1.00
C12    C     0.81427   0.75950   0.81347   0.00000  Uiso   1.00
C13    C     0.75316   0.83355   0.77362   0.00000  Uiso   1.00
C14    C     0.77854   0.92938   0.58126   0.00000  Uiso   1.00
C15    C     0.72341   1.01095   0.54234   0.00000  Uiso   1.00
C16    C     0.64116   0.99866   0.70120   0.00000  Uiso   1.00
C17    C     0.61700   0.89994   0.88949   0.00000  Uiso   1.00
C18    C     0.67205   0.81423   0.92906   0.00000  Uiso   1.00
Cl19   Cl    0.63621   0.69538   1.16528   0.00000  Uiso   1.00
O20    O     0.84705   0.81832   0.82746   0.00000  Uiso   1.00
C21    C     0.79945   0.36933   1.13242   0.00000  Uiso   1.00
C22    C     0.77526   0.31361   1.05256   0.00000  Uiso   1.00
C23    C     0.69053   0.30661   1.20040   0.00000  Uiso   1.00
C24    C     0.63310   0.35228   1.42467   0.00000  Uiso   1.00
C25    C     0.65941   0.39426   1.50408   0.00000  Uiso   1.00
C26    C     0.74051   0.40302   1.36726   0.00000  Uiso   1.00
C27    C     0.66787   0.24001   1.13090   0.00000  Uiso   1.00
C28    C     0.72775   0.17917   0.92354   0.00000  Uiso   1.00
C29    C     0.81090   0.18541   0.77877   0.00000  Uiso   1.00
C30    C     0.83404   0.25312   0.84000   0.00000  Uiso   1.00
N31    N     0.76652   0.43962   1.45733   0.00000  Uiso   1.00
C32    C     0.73252   0.54496   1.59108   0.00000  Uiso   1.00
C33    C     0.65952   0.65471   1.62100   0.00000  Uiso   1.00
C34    C     0.67424   0.76134   1.44744   0.00000  Uiso   1.00
C35    C     0.60778   0.86840   1.47712   0.00000  Uiso   1.00
C36    C     0.52593   0.86665   1.68065   0.00000  Uiso   1.00
C37    C     0.51191   0.75927   1.85295   0.00000  Uiso   1.00
C38    C     0.57822   0.65278   1.82862   0.00000  Uiso   1.00
Cl39   Cl    0.55986   0.52642   2.04821   0.00000  Uiso   1.00
O40    O     0.76412   0.54553   1.66487   0.00000  Uiso   1.00
H41    H     0.98130   0.65039   0.61402   0.00000  Uiso   1.00
H42    H     1.08397   0.49839   0.65194   0.00000  Uiso   1.00
H43    H     1.13181   0.27956   0.81782   0.00000  Uiso   1.00
H44    H     1.10708   0.05706   1.06615   0.00000  Uiso   1.00
H45    H     0.97777  -0.01294   1.27127   0.00000  Uiso   1.00
H46    H     0.87282   0.13726   1.23013   0.00000  Uiso   1.00
H47    H     0.80188   0.57487   0.81539   0.00000  Uiso   1.00
H48    H     0.84290   0.94097   0.45691   0.00000  Uiso   1.00
H49    H     0.74462   1.08422   0.38790   0.00000  Uiso   1.00
H50    H     0.59680   1.06380   0.67308   0.00000  Uiso   1.00
H51    H     0.55246   0.89012   1.00907   0.00000  Uiso   1.00
H52    H     0.56818   0.34489   1.54051   0.00000  Uiso   1.00
H53    H     0.61328   0.41889   1.68447   0.00000  Uiso   1.00
H54    H     0.60293   0.23253   1.24668   0.00000  Uiso   1.00
H55    H     0.71037   0.12556   0.87173   0.00000  Uiso   1.00
H56    H     0.85832   0.13482   0.61594   0.00000  Uiso   1.00
H57    H     0.90032   0.25366   0.72333   0.00000  Uiso   1.00
H58    H     0.82146   0.38016   1.41719   0.00000  Uiso   1.00
H59    H     0.73808   0.76472   1.28658   0.00000  Uiso   1.00
H60    H     0.62045   0.95352   1.34058   0.00000  Uiso   1.00
H61    H     0.47290   0.95086   1.70636   0.00000  Uiso   1.00
H62    H     0.44710   0.76118   2.01195   0.00000  Uiso   1.00
loop_
_geom_bond_atom_site_label_1
_geom_bond_atom_site_label_2
_geom_bond_distance
_geom_bond_site_symmetry_2
_ccdc_geom_bond_type
C1     C2      1.382   .     D
C1     C6      1.374   .     S
C1     H41     1.099   .     S
C2     C3      1.432   .     S
C2     N11     1.413   .     S
C3     C4      1.435   .     D
C3     C21     1.379   .     S
C4     C5      1.427   .     S
C4     C10     1.408   .     S
C5     C6      1.414   .     D
C5     C7      1.418   .     S
C6     H42     1.097   .     S
C7     C8      1.381   .     D
C7     H43     1.098   .     S
C8     C9      1.398   .     S
C8     H44     1.099   .     S
C9     C10     1.385   .     D
C9     H45     1.101   .     S
C10    H46     1.098   .     S
N11    C12     1.376   .     S
N11    H47     1.012   .     S
C12    C13     1.499   .     S
C12    O20     1.218   .     D
C13    C14     1.392   .     S
C13    C18     1.402   .     D
C14    C15     1.388   .     D
C14    H48     1.098   .     S
C15    C16     1.394   .     S
C15    H49     1.097   .     S
C16    C17     1.391   .     D
C16    H50     1.099   .     S
C17    C18     1.398   .     S
C17    H51     1.097   .     S
C18    Cl19    1.712   .     S
C21    C22     1.434   .     D
C21    C26     1.433   .     S
C22    C23     1.428   .     S
C22    C30     1.410   .     S
C23    C24     1.415   .     D
C23    C27     1.419   .     S
C24    C25     1.376   .     S
C24    H52     1.099   .     S
C25    C26     1.379   .     D
C25    H53     1.096   .     S
C26    N31     1.411   .     S
C27    C28     1.382   .     D
C27    H54     1.099   .     S
C28    C29     1.400   .     S
C28    H55     1.099   .     S
C29    C30     1.384   .     D
C29    H56     1.099   .     S
C30    H57     1.101   .     S
N31    C32     1.384   .     S
N31    H58     1.007   .     S
C32    C33     1.501   .     S
C32    O40     1.216   .     D
C33    C34     1.389   .     D
C33    C38     1.400   .     S
C34    C35     1.389   .     S
C34    H59     1.098   .     S
C35    C36     1.397   .     D
C35    H60     1.097   .     S
C36    C37     1.390   .     S
C36    H61     1.098   .     S
C37    C38     1.399   .     D
C37    H62     1.097   .     S
C38    Cl39    1.710   .     S
data_XXVI_9\P-1\-\1
_audit_creation_date              2015-08-25
_audit_creation_method            'Materials Studio'
_symmetry_space_group_name_H-M    'P-1'
_symmetry_Int_Tables_number       2
_symmetry_cell_setting            triclinic
loop_
_symmetry_equiv_pos_as_xyz
  x,y,z
  -x,-y,-z
_cell_length_a                    11.3612
_cell_length_b                    21.2506
_cell_length_c                    11.1098
_cell_angle_alpha                 137.7269
_cell_angle_beta                  109.5498
_cell_angle_gamma                 99.2922
loop_
_atom_site_label
_atom_site_type_symbol
_atom_site_fract_x
_atom_site_fract_y
_atom_site_fract_z
_atom_site_U_iso_or_equiv
_atom_site_adp_type
_atom_site_occupancy
C1     C     0.40842   0.59425  -0.45679   0.00000  Uiso   1.00
C2     C     0.43391   0.64013  -0.26834   0.00000  Uiso   1.00
C3     C     0.51316   0.76669  -0.04560   0.00000  Uiso   1.00
C4     C     0.56575   0.84330  -0.02367   0.00000  Uiso   1.00
C5     C     0.53667   0.79189  -0.22379   0.00000  Uiso   1.00
C6     C     0.45635   0.66566  -0.44029   0.00000  Uiso   1.00
C7     C     0.58411   0.86675  -0.20475   0.00000  Uiso   1.00
C8     C     0.65481   0.98822   0.00384   0.00000  Uiso   1.00
C9     C     0.68058   1.03809   0.19792   0.00000  Uiso   1.00
C10    C     0.63789   0.96745   0.18513   0.00000  Uiso   1.00
N11    N     0.37421   0.55928  -0.30477   0.00000  Uiso   1.00
C12    C     0.46725   0.55183  -0.20616   0.00000  Uiso   1.00
C13    C     0.36147   0.46033  -0.27500   0.00000  Uiso   1.00
C14    C     0.26609   0.33568  -0.50786   0.00000  Uiso   1.00
C15    C     0.16752   0.25007  -0.57331   0.00000  Uiso   1.00
C16    C     0.16383   0.29000  -0.40451   0.00000  Uiso   1.00
C17    C     0.26005   0.41472  -0.17214   0.00000  Uiso   1.00
C18    C     0.36106   0.50227  -0.10194   0.00000  Uiso   1.00
Cl19   Cl    0.47761   0.65476   0.18693   0.00000  Uiso   1.00
O20    O     0.61380   0.61238  -0.08269   0.00000  Uiso   1.00
C21    C     0.52659   0.81357   0.13775   0.00000  Uiso   1.00
C22    C     0.67728   0.88065   0.35005   0.00000  Uiso   1.00
C23    C     0.69515   0.93943   0.54973   0.00000  Uiso   1.00
C24    C     0.56383   0.93241   0.53504   0.00000  Uiso   1.00
C25    C     0.41911   0.86534   0.32777   0.00000  Uiso   1.00
C26    C     0.39380   0.80229   0.12573   0.00000  Uiso   1.00
C27    C     0.84146   1.00107   0.75469   0.00000  Uiso   1.00
C28    C     0.96719   1.00549   0.76298   0.00000  Uiso   1.00
C29    C     0.95110   0.95020   0.56987   0.00000  Uiso   1.00
C30    C     0.80958   0.88966   0.36847   0.00000  Uiso   1.00
N31    N     0.24324   0.73194  -0.08655   0.00000  Uiso   1.00
C32    C     0.08277   0.65679  -0.20750   0.00000  Uiso   1.00
C33    C     0.06522   0.64918  -0.08968   0.00000  Uiso   1.00
C34    C     0.12319   0.60255  -0.06766   0.00000  Uiso   1.00
C35    C     0.11469   0.60098   0.05215   0.00000  Uiso   1.00
C36    C     0.04402   0.64399   0.14568   0.00000  Uiso   1.00
C37    C    -0.01804   0.68696   0.11624   0.00000  Uiso   1.00
C38    C    -0.00928   0.69025  -0.00161   0.00000  Uiso   1.00
Cl39   Cl   -0.08570   0.74594  -0.02841   0.00000  Uiso   1.00
O40    O    -0.02804   0.60384  -0.39319   0.00000  Uiso   1.00
H41    H     0.34771   0.49705  -0.62789   0.00000  Uiso   1.00
H42    H     0.43199   0.62430  -0.59674   0.00000  Uiso   1.00
H43    H     0.56179   0.82721  -0.35865   0.00000  Uiso   1.00
H44    H     0.68968   1.04601   0.01784   0.00000  Uiso   1.00
H45    H     0.73432   1.13418   0.36117   0.00000  Uiso   1.00
H46    H     0.66136   1.01053   0.34261   0.00000  Uiso   1.00
H47    H     0.25249   0.50175  -0.41282   0.00000  Uiso   1.00
H48    H     0.26807   0.30259  -0.64264   0.00000  Uiso   1.00
H49    H     0.09512   0.15177  -0.75424   0.00000  Uiso   1.00
H50    H     0.08824   0.22300  -0.45352   0.00000  Uiso   1.00
H51    H     0.25847   0.44375  -0.04053   0.00000  Uiso   1.00
H52    H     0.57637   0.97890   0.68872   0.00000  Uiso   1.00
H53    H     0.32341   0.86509   0.33072   0.00000  Uiso   1.00
H54    H     0.85433   1.04555   0.90722   0.00000  Uiso   1.00
H55    H     1.08107   1.05348   0.92163   0.00000  Uiso   1.00
H56    H     1.05151   0.95449   0.57743   0.00000  Uiso   1.00
H57    H     0.80015   0.84500   0.21784   0.00000  Uiso   1.00
H58    H     0.24688   0.72408  -0.18621   0.00000  Uiso   1.00
H59    H     0.17876   0.56819  -0.14081   0.00000  Uiso   1.00
H60    H     0.16496   0.56762   0.07603   0.00000  Uiso   1.00
H61    H     0.03788   0.64400   0.24242   0.00000  Uiso   1.00
H62    H    -0.07477   0.71950   0.18860   0.00000  Uiso   1.00
loop_
_geom_bond_atom_site_label_1
_geom_bond_atom_site_label_2
_geom_bond_distance
_geom_bond_site_symmetry_2
_ccdc_geom_bond_type
C1     C2      1.378   .     D
C1     C6      1.374   .     S
C1     H41     1.099   .     S
C2     C3      1.430   .     S
C2     N11     1.410   .     S
C3     C4      1.438   .     D
C3     C21     1.380   .     S
C4     C5      1.429   .     S
C4     C10     1.409   .     S
C5     C6      1.416   .     D
C5     C7      1.419   .     S
C6     H42     1.099   .     S
C7     C8      1.382   .     D
C7     H43     1.099   .     S
C8     C9      1.398   .     S
C8     H44     1.099   .     S
C9     C10     1.383   .     D
C9     H45     1.099   .     S
C10    H46     1.099   .     S
N11    C12     1.370   .     S
N11    H47     1.010   .     S
C12    C13     1.496   .     S
C12    O20     1.215   .     D
C13    C14     1.393   .     S
C13    C18     1.401   .     D
C14    C15     1.390   .     D
C14    H48     1.098   .     S
C15    C16     1.396   .     S
C15    H49     1.098   .     S
C16    C17     1.391   .     D
C16    H50     1.098   .     S
C17    C18     1.397   .     S
C17    H51     1.098   .     S
C18    Cl19    1.713   .     S
C21    C22     1.435   .     D
C21    C26     1.433   .     S
C22    C23     1.428   .     S
C22    C30     1.407   .     S
C23    C24     1.416   .     D
C23    C27     1.419   .     S
C24    C25     1.375   .     S
C24    H52     1.099   .     S
C25    C26     1.382   .     D
C25    H53     1.098   .     S
C26    N31     1.407   .     S
C27    C28     1.383   .     D
C27    H54     1.098   .     S
C28    C29     1.398   .     S
C28    H55     1.099   .     S
C29    C30     1.382   .     D
C29    H56     1.099   .     S
C30    H57     1.100   .     S
N31    C32     1.387   .     S
N31    H58     1.007   .     S
C32    C33     1.502   .     S
C32    O40     1.215   .     D
C33    C34     1.392   .     D
C33    C38     1.402   .     S
C34    C35     1.390   .     S
C34    H59     1.098   .     S
C35    C36     1.396   .     D
C35    H60     1.099   .     S
C36    C37     1.391   .     S
C36    H61     1.100   .     S
C37    C38     1.396   .     D
C37    H62     1.099   .     S
C38    Cl39    1.710   .     S
data_XXVI_10\P-1\-\1
_audit_creation_date              2015-08-25
_audit_creation_method            'Materials Studio'
_symmetry_space_group_name_H-M    'P-1'
_symmetry_Int_Tables_number       2
_symmetry_cell_setting            triclinic
loop_
_symmetry_equiv_pos_as_xyz
  x,y,z
  -x,-y,-z
_cell_length_a                    11.3555
_cell_length_b                    11.0807
_cell_length_c                    11.3728
_cell_angle_alpha                 70.3771
_cell_angle_beta                  92.3623
_cell_angle_gamma                 76.3253
loop_
_atom_site_label
_atom_site_type_symbol
_atom_site_fract_x
_atom_site_fract_y
_atom_site_fract_z
_atom_site_U_iso_or_equiv
_atom_site_adp_type
_atom_site_occupancy
C1     C     0.40522   1.14723   0.31230   0.00000  Uiso   1.00
C2     C     0.35944   1.04991   0.29270   0.00000  Uiso   1.00
C3     C     0.23318   1.08004   0.24554   0.00000  Uiso   1.00
C4     C     0.15665   1.21166   0.22117   0.00000  Uiso   1.00
C5     C     0.20791   1.30959   0.24278   0.00000  Uiso   1.00
C6     C     0.33394   1.27401   0.28816   0.00000  Uiso   1.00
C7     C     0.13290   1.44031   0.21589   0.00000  Uiso   1.00
C8     C     0.01140   1.47400   0.16650   0.00000  Uiso   1.00
C9     C    -0.03828   1.37910   0.14293   0.00000  Uiso   1.00
C10    C     0.03257   1.25064   0.17013   0.00000  Uiso   1.00
N11    N     0.44016   0.92425   0.31442   0.00000  Uiso   1.00
C12    C     0.44796   0.81090   0.41563   0.00000  Uiso   1.00
C13    C     0.53946   0.69638   0.40179   0.00000  Uiso   1.00
C14    C     0.66381   0.67982   0.43163   0.00000  Uiso   1.00
C15    C     0.74944   0.57384   0.41887   0.00000  Uiso   1.00
C16    C     0.70984   0.48480   0.37491   0.00000  Uiso   1.00
C17    C     0.58542   0.50194   0.34591   0.00000  Uiso   1.00
C18    C     0.49783   0.60706   0.35915   0.00000  Uiso   1.00
Cl19   Cl    0.34568   0.62333   0.32263   0.00000  Uiso   1.00
O20    O     0.38775   0.80895   0.50183   0.00000  Uiso   1.00
C21    C     0.18645   0.98983   0.21273   0.00000  Uiso   1.00
C22    C     0.11963   0.91135   0.29682   0.00000  Uiso   1.00
C23    C     0.06067   0.82894   0.25643   0.00000  Uiso   1.00
C24    C     0.06741   0.82953   0.13222   0.00000  Uiso   1.00
C25    C     0.13442   0.90280   0.05418   0.00000  Uiso   1.00
C26    C     0.19751   0.97912   0.09137   0.00000  Uiso   1.00
C27    C    -0.00090   0.74709   0.34153   0.00000  Uiso   1.00
C28    C    -0.00510   0.74780   0.46270   0.00000  Uiso   1.00
C29    C     0.05043   0.83060   0.50138   0.00000  Uiso   1.00
C30    C     0.11092   0.91107   0.42000   0.00000  Uiso   1.00
N31    N     0.26767   1.05099   0.01072   0.00000  Uiso   1.00
C32    C     0.34299   1.02135  -0.07432   0.00000  Uiso   1.00
C33    C     0.35066   0.88779  -0.08378   0.00000  Uiso   1.00
C34    C     0.39738   0.77233   0.02080   0.00000  Uiso   1.00
C35    C     0.39886   0.64895   0.01425   0.00000  Uiso   1.00
C36    C     0.35586   0.64110  -0.09904   0.00000  Uiso   1.00
C37    C     0.31288   0.75665  -0.20407   0.00000  Uiso   1.00
C38    C     0.30950   0.88156  -0.19896   0.00000  Uiso   1.00
Cl39   Cl    0.25319   1.01982  -0.33104   0.00000  Uiso   1.00
O40    O     0.39589   1.10143  -0.13249   0.00000  Uiso   1.00
H41    H     0.50224   1.12414   0.34851   0.00000  Uiso   1.00
H42    H     0.37517   1.34818   0.30472   0.00000  Uiso   1.00
H43    H     0.17228   1.51559   0.23270   0.00000  Uiso   1.00
H44    H    -0.04661   1.57552   0.14420   0.00000  Uiso   1.00
H45    H    -0.13438   1.40761   0.10155   0.00000  Uiso   1.00
H46    H    -0.01033   1.17885   0.15101   0.00000  Uiso   1.00
H47    H     0.49772   0.91701   0.25032   0.00000  Uiso   1.00
H48    H     0.69662   0.74856   0.46690   0.00000  Uiso   1.00
H49    H     0.84749   0.55807   0.44518   0.00000  Uiso   1.00
H50    H     0.77683   0.39967   0.36640   0.00000  Uiso   1.00
H51    H     0.55664   0.42836   0.31495   0.00000  Uiso   1.00
H52    H     0.02076   0.76866   0.09862   0.00000  Uiso   1.00
H53    H     0.13458   0.89917  -0.04112   0.00000  Uiso   1.00
H54    H    -0.04557   0.68329   0.31035   0.00000  Uiso   1.00
H55    H    -0.05306   0.68502   0.52890   0.00000  Uiso   1.00
H56    H     0.04636   0.83175   0.59741   0.00000  Uiso   1.00
H57    H     0.15569   0.97267   0.45479   0.00000  Uiso   1.00
H58    H     0.27456   1.13600   0.02100   0.00000  Uiso   1.00
H59    H     0.43180   0.77686   0.11047   0.00000  Uiso   1.00
H60    H     0.43236   0.55823   0.09790   0.00000  Uiso   1.00
H61    H     0.35585   0.54403  -0.10492   0.00000  Uiso   1.00
H62    H     0.28029   0.74905  -0.29300   0.00000  Uiso   1.00
loop_
_geom_bond_atom_site_label_1
_geom_bond_atom_site_label_2
_geom_bond_distance
_geom_bond_site_symmetry_2
_ccdc_geom_bond_type
C1     C2      1.378   .     D
C1     C6      1.374   .     S
C1     H41     1.099   .     S
C2     C3      1.430   .     S
C2     N11     1.410   .     S
C3     C4      1.438   .     D
C3     C21     1.380   .     S
C4     C5      1.429   .     S
C4     C10     1.409   .     S
C5     C6      1.416   .     D
C5     C7      1.419   .     S
C6     H42     1.099   .     S
C7     C8      1.382   .     D
C7     H43     1.099   .     S
C8     C9      1.398   .     S
C8     H44     1.099   .     S
C9     C10     1.383   .     D
C9     H45     1.099   .     S
C10    H46     1.099   .     S
N11    C12     1.370   .     S
N11    H47     1.009   .     S
C12    C13     1.496   .     S
C12    O20     1.215   .     D
C13    C14     1.392   .     S
C13    C18     1.401   .     D
C14    C15     1.390   .     D
C14    H48     1.099   .     S
C15    C16     1.396   .     S
C15    H49     1.098   .     S
C16    C17     1.391   .     D
C16    H50     1.098   .     S
C17    C18     1.397   .     S
C17    H51     1.098   .     S
C18    Cl19    1.713   .     S
C21    C22     1.435   .     D
C21    C26     1.433   .     S
C22    C23     1.428   .     S
C22    C30     1.407   .     S
C23    C24     1.416   .     D
C23    C27     1.419   .     S
C24    C25     1.375   .     S
C24    H52     1.099   .     S
C25    C26     1.382   .     D
C25    H53     1.098   .     S
C26    N31     1.407   .     S
C27    C28     1.383   .     D
C27    H54     1.098   .     S
C28    C29     1.398   .     S
C28    H55     1.099   .     S
C29    C30     1.382   .     D
C29    H56     1.099   .     S
C30    H57     1.100   .     S
N31    C32     1.387   .     S
N31    H58     1.008   .     S
C32    C33     1.502   .     S
C32    O40     1.215   .     D
C33    C34     1.392   .     D
C33    C38     1.402   .     S
C34    C35     1.390   .     S
C34    H59     1.098   .     S
C35    C36     1.396   .     D
C35    H60     1.099   .     S
C36    C37     1.391   .     S
C36    H61     1.100   .     S
C37    C38     1.396   .     D
C37    H62     1.099   .     S
C38    Cl39    1.710   .     S
data_XXVI_11\P-1\-\1
_audit_creation_date              2015-08-25
_audit_creation_method            'Materials Studio'
_symmetry_space_group_name_H-M    'P-1'
_symmetry_Int_Tables_number       2
_symmetry_cell_setting            triclinic
loop_
_symmetry_equiv_pos_as_xyz
  x,y,z
  -x,-y,-z
_cell_length_a                    8.2097
_cell_length_b                    12.3801
_cell_length_c                    17.9033
_cell_angle_alpha                 58.4464
_cell_angle_beta                  72.6995
_cell_angle_gamma                 56.0732
loop_
_atom_site_label
_atom_site_type_symbol
_atom_site_fract_x
_atom_site_fract_y
_atom_site_fract_z
_atom_site_U_iso_or_equiv
_atom_site_adp_type
_atom_site_occupancy
C1     C     0.81262   0.58256   0.43865   0.00000  Uiso   1.00
C2     C     0.92415   0.51651   0.38460   0.00000  Uiso   1.00
C3     C     0.95292   0.37709   0.40842   0.00000  Uiso   1.00
C4     C     0.86669   0.30906   0.48832   0.00000  Uiso   1.00
C5     C     0.75344   0.38111   0.54234   0.00000  Uiso   1.00
C6     C     0.72854   0.51925   0.51528   0.00000  Uiso   1.00
C7     C     0.66382   0.31545   0.62000   0.00000  Uiso   1.00
C8     C     0.68102   0.18447   0.64240   0.00000  Uiso   1.00
C9     C     0.78946   0.11474   0.58901   0.00000  Uiso   1.00
C10    C     0.88293   0.17455   0.51438   0.00000  Uiso   1.00
N11    N     1.00748   0.58708   0.30698   0.00000  Uiso   1.00
C12    C     0.90987   0.73211   0.24775   0.00000  Uiso   1.00
C13    C     1.04056   0.77985   0.17558   0.00000  Uiso   1.00
C14    C     1.04552   0.90007   0.16114   0.00000  Uiso   1.00
C15    C     1.15259   0.95590   0.09159   0.00000  Uiso   1.00
C16    C     1.25303   0.89228   0.03481   0.00000  Uiso   1.00
C17    C     1.24938   0.77130   0.05026   0.00000  Uiso   1.00
C18    C     1.14645   0.71118   0.12107   0.00000  Uiso   1.00
Cl19   Cl    1.15340   0.56025   0.13608   0.00000  Uiso   1.00
O20    O     0.73601   0.81160   0.25561   0.00000  Uiso   1.00
C21    C     1.05412   0.31113   0.35388   0.00000  Uiso   1.00
C22    C     1.26449   0.23776   0.35107   0.00000  Uiso   1.00
C23    C     1.36703   0.18193   0.28865   0.00000  Uiso   1.00
C24    C     1.25831   0.19260   0.23442   0.00000  Uiso   1.00
C25    C     1.05805   0.25076   0.24406   0.00000  Uiso   1.00
C26    C     0.95273   0.30937   0.30208   0.00000  Uiso   1.00
C27    C     1.57483   0.09981   0.29004   0.00000  Uiso   1.00
C28    C     1.67844   0.06647   0.35428   0.00000  Uiso   1.00
C29    C     1.57818   0.11753   0.41712   0.00000  Uiso   1.00
C30    C     1.37574   0.20292   0.41489   0.00000  Uiso   1.00
N31    N     0.74922   0.36035   0.31321   0.00000  Uiso   1.00
C32    C     0.59933   0.45738   0.25285   0.00000  Uiso   1.00
C33    C     0.65971   0.54248   0.16410   0.00000  Uiso   1.00
C34    C     0.67346   0.65842   0.15083   0.00000  Uiso   1.00
C35    C     0.72647   0.74115   0.06917   0.00000  Uiso   1.00
C36    C     0.76870   0.70570   0.00082   0.00000  Uiso   1.00
C37    C     0.75209   0.59074   0.01457   0.00000  Uiso   1.00
C38    C     0.69574   0.50753   0.09584   0.00000  Uiso   1.00
Cl39   Cl    0.67288   0.36915   0.10876   0.00000  Uiso   1.00
O40    O     0.43580   0.47286   0.27594   0.00000  Uiso   1.00
H41    H     0.78893   0.68981   0.42108   0.00000  Uiso   1.00
H42    H     0.64016   0.57645   0.55583   0.00000  Uiso   1.00
H43    H     0.57570   0.37076   0.66148   0.00000  Uiso   1.00
H44    H     0.60825   0.13551   0.70187   0.00000  Uiso   1.00
H45    H     0.80014   0.01152   0.60702   0.00000  Uiso   1.00
H46    H     0.96934   0.11541   0.47483   0.00000  Uiso   1.00
H47    H     1.15052   0.52690   0.29462   0.00000  Uiso   1.00
H48    H     0.96588   0.95284   0.20445   0.00000  Uiso   1.00
H49    H     1.15482   1.05082   0.08078   0.00000  Uiso   1.00
H50    H     1.33610   0.93616  -0.02150   0.00000  Uiso   1.00
H51    H     1.33091   0.72293   0.00486   0.00000  Uiso   1.00
H52    H     1.33797   0.14344   0.18923   0.00000  Uiso   1.00
H53    H     0.98382   0.24585   0.20496   0.00000  Uiso   1.00
H54    H     1.65223   0.05488   0.24284   0.00000  Uiso   1.00
H55    H     1.83914  -0.00148   0.35628   0.00000  Uiso   1.00
H56    H     1.66028   0.08819   0.46934   0.00000  Uiso   1.00
H57    H     1.30179   0.23776   0.46675   0.00000  Uiso   1.00
H58    H     0.69675   0.32376   0.37457   0.00000  Uiso   1.00
H59    H     0.64209   0.68698   0.20418   0.00000  Uiso   1.00
H60    H     0.73789   0.83187   0.05954   0.00000  Uiso   1.00
H61    H     0.81500   0.76806  -0.06358   0.00000  Uiso   1.00
H62    H     0.78444   0.56660  -0.04071   0.00000  Uiso   1.00
loop_
_geom_bond_atom_site_label_1
_geom_bond_atom_site_label_2
_geom_bond_distance
_geom_bond_site_symmetry_2
_ccdc_geom_bond_type
C1     C2      1.382   .     D
C1     C6      1.374   .     S
C1     H41     1.100   .     S
C2     C3      1.432   .     S
C2     N11     1.412   .     S
C3     C4      1.435   .     D
C3     C21     1.380   .     S
C4     C5      1.427   .     S
C4     C10     1.409   .     S
C5     C6      1.415   .     D
C5     C7      1.418   .     S
C6     H42     1.098   .     S
C7     C8      1.381   .     D
C7     H43     1.097   .     S
C8     C9      1.397   .     S
C8     H44     1.099   .     S
C9     C10     1.382   .     D
C9     H45     1.098   .     S
C10    H46     1.098   .     S
N11    C12     1.377   .     S
N11    H47     1.012   .     S
C12    C13     1.501   .     S
C12    O20     1.218   .     D
C13    C14     1.394   .     S
C13    C18     1.403   .     D
C14    C15     1.388   .     D
C14    H48     1.099   .     S
C15    C16     1.396   .     S
C15    H49     1.097   .     S
C16    C17     1.390   .     D
C16    H50     1.099   .     S
C17    C18     1.397   .     S
C17    H51     1.098   .     S
C18    Cl19    1.712   .     S
C21    C22     1.434   .     D
C21    C26     1.433   .     S
C22    C23     1.427   .     S
C22    C30     1.411   .     S
C23    C24     1.416   .     D
C23    C27     1.417   .     S
C24    C25     1.375   .     S
C24    H52     1.100   .     S
C25    C26     1.381   .     D
C25    H53     1.098   .     S
C26    N31     1.409   .     S
C27    C28     1.382   .     D
C27    H54     1.098   .     S
C28    C29     1.398   .     S
C28    H55     1.099   .     S
C29    C30     1.384   .     D
C29    H56     1.098   .     S
C30    H57     1.099   .     S
N31    C32     1.381   .     S
N31    H58     1.007   .     S
C32    C33     1.498   .     S
C32    O40     1.215   .     D
C33    C34     1.392   .     D
C33    C38     1.401   .     S
C34    C35     1.389   .     S
C34    H59     1.100   .     S
C35    C36     1.396   .     D
C35    H60     1.098   .     S
C36    C37     1.391   .     S
C36    H61     1.098   .     S
C37    C38     1.398   .     D
C37    H62     1.097   .     S
C38    Cl39    1.715   .     S
data_XXVI_12\P-1\-\1
_audit_creation_date              2015-08-25
_audit_creation_method            'Materials Studio'
_symmetry_space_group_name_H-M    'P-1'
_symmetry_Int_Tables_number       2
_symmetry_cell_setting            triclinic
loop_
_symmetry_equiv_pos_as_xyz
  x,y,z
  -x,-y,-z
_cell_length_a                    21.7903
_cell_length_b                    10.3584
_cell_length_c                    8.1847
_cell_angle_alpha                 97.4947
_cell_angle_beta                  128.0297
_cell_angle_gamma                 105.7456
loop_
_atom_site_label
_atom_site_type_symbol
_atom_site_fract_x
_atom_site_fract_y
_atom_site_fract_z
_atom_site_U_iso_or_equiv
_atom_site_adp_type
_atom_site_occupancy
C1     C     0.06184   1.08423   0.45726   0.00000  Uiso   1.00
C2     C     0.11568   1.01821   0.55613   0.00000  Uiso   1.00
C3     C     0.09198   0.87851   0.42161   0.00000  Uiso   1.00
C4     C     0.01232   0.81005   0.18809   0.00000  Uiso   1.00
C5     C    -0.04157   0.88197   0.09361   0.00000  Uiso   1.00
C6     C    -0.01455   1.02051   0.23384   0.00000  Uiso   1.00
C7     C    -0.11913   0.81567  -0.13854   0.00000  Uiso   1.00
C8     C    -0.14164   0.68408  -0.27465   0.00000  Uiso   1.00
C9     C    -0.08839   0.61447  -0.18332   0.00000  Uiso   1.00
C10    C    -0.01377   0.67505   0.04379   0.00000  Uiso   1.00
N11    N     0.19297   1.08907   0.78709   0.00000  Uiso   1.00
C12    C     0.25218   1.23377   0.89278   0.00000  Uiso   1.00
C13    C     0.32395   1.28183   1.14303   0.00000  Uiso   1.00
C14    C     0.33829   1.40224   1.28310   0.00000  Uiso   1.00
C15    C     0.40736   1.45795   1.51527   0.00000  Uiso   1.00
C16    C     0.46376   1.39402   1.60798   0.00000  Uiso   1.00
C17    C     0.44845   1.27294   1.46740   0.00000  Uiso   1.00
C18    C     0.37811   1.21293   1.23390   0.00000  Uiso   1.00
Cl19   Cl    0.36309   1.06171   1.07412   0.00000  Uiso   1.00
O20    O     0.24453   1.31265   0.79004   0.00000  Uiso   1.00
C21    C     0.14628   0.81253   0.51081   0.00000  Uiso   1.00
C22    C     0.14879   0.73917   0.65030   0.00000  Uiso   1.00
C23    C     0.21058   0.68255   0.75786   0.00000  Uiso   1.00
C24    C     0.26480   0.69306   0.71361   0.00000  Uiso   1.00
C25    C     0.25554   0.75132   0.56232   0.00000  Uiso   1.00
C26    C     0.19797   0.81034   0.45868   0.00000  Uiso   1.00
C27    C     0.20816   0.59901   0.87949   0.00000  Uiso   1.00
C28    C     0.14357   0.56506   0.88433   0.00000  Uiso   1.00
C29    C     0.08153   0.61726   0.77435   0.00000  Uiso   1.00
C30    C     0.08482   0.70417   0.66247   0.00000  Uiso   1.00
N31    N     0.18705   0.86120   0.29511   0.00000  Uiso   1.00
C32    C     0.24712   0.95793   0.30169   0.00000  Uiso   1.00
C33    C     0.33578   1.04194   0.53484   0.00000  Uiso   1.00
C34    C     0.34991   1.15848   0.68001   0.00000  Uiso   1.00
C35    C     0.43151   1.24025   0.89654   0.00000  Uiso   1.00
C36    C     0.49891   1.20322   0.96846   0.00000  Uiso   1.00
C37    C     0.48432   1.08772   0.82089   0.00000  Uiso   1.00
C38    C     0.40310   1.00547   0.60089   0.00000  Uiso   1.00
Cl39   Cl    0.38922   0.86644   0.42396   0.00000  Uiso   1.00
O40    O     0.22394   0.97401   0.13077   0.00000  Uiso   1.00
H41    H     0.07941   1.19177   0.55847   0.00000  Uiso   1.00
H42    H    -0.05501   1.07757   0.16246   0.00000  Uiso   1.00
H43    H    -0.16055   0.87082  -0.21237   0.00000  Uiso   1.00
H44    H    -0.20112   0.63452  -0.45527   0.00000  Uiso   1.00
H45    H    -0.10652   0.51072  -0.29388   0.00000  Uiso   1.00
H46    H     0.02573   0.61604   0.11012   0.00000  Uiso   1.00
H47    H     0.20511   1.02927   0.88252   0.00000  Uiso   1.00
H48    H     0.29531   1.45529   1.21360   0.00000  Uiso   1.00
H49    H     0.41808   1.55297   1.62371   0.00000  Uiso   1.00
H50    H     0.51971   1.43778   1.79097   0.00000  Uiso   1.00
H51    H     0.49359   1.22443   1.54525   0.00000  Uiso   1.00
H52    H     0.30949   0.64324   0.78794   0.00000  Uiso   1.00
H53    H     0.29456   0.74608   0.52174   0.00000  Uiso   1.00
H54    H     0.25477   0.55322   0.95761   0.00000  Uiso   1.00
H55    H     0.14064   0.49568   0.97240   0.00000  Uiso   1.00
H56    H     0.02901   0.58745   0.77380   0.00000  Uiso   1.00
H57    H     0.03339   0.73949   0.57236   0.00000  Uiso   1.00
H58    H     0.12596   0.82479   0.14534   0.00000  Uiso   1.00
H59    H     0.29733   1.18833   0.62633   0.00000  Uiso   1.00
H60    H     0.44185   1.33145   1.01012   0.00000  Uiso   1.00
H61    H     0.56325   1.26483   1.14080   0.00000  Uiso   1.00
H62    H     0.53888   1.06243   0.88181   0.00000  Uiso   1.00
loop_
_geom_bond_atom_site_label_1
_geom_bond_atom_site_label_2
_geom_bond_distance
_geom_bond_site_symmetry_2
_ccdc_geom_bond_type
C1     C2      1.382   .     D
C1     C6      1.374   .     S
C1     H41     1.100   .     S
C2     C3      1.432   .     S
C2     N11     1.412   .     S
C3     C4      1.435   .     D
C3     C21     1.380   .     S
C4     C5      1.428   .     S
C4     C10     1.409   .     S
C5     C6      1.415   .     D
C5     C7      1.418   .     S
C6     H42     1.098   .     S
C7     C8      1.381   .     D
C7     H43     1.097   .     S
C8     C9      1.397   .     S
C8     H44     1.099   .     S
C9     C10     1.382   .     D
C9     H45     1.098   .     S
C10    H46     1.098   .     S
N11    C12     1.377   .     S
N11    H47     1.012   .     S
C12    C13     1.501   .     S
C12    O20     1.218   .     D
C13    C14     1.394   .     S
C13    C18     1.403   .     D
C14    C15     1.388   .     D
C14    H48     1.099   .     S
C15    C16     1.396   .     S
C15    H49     1.097   .     S
C16    C17     1.390   .     D
C16    H50     1.099   .     S
C17    C18     1.397   .     S
C17    H51     1.098   .     S
C18    Cl19    1.712   .     S
C21    C22     1.434   .     D
C21    C26     1.433   .     S
C22    C23     1.426   .     S
C22    C30     1.411   .     S
C23    C24     1.416   .     D
C23    C27     1.417   .     S
C24    C25     1.375   .     S
C24    H52     1.100   .     S
C25    C26     1.381   .     D
C25    H53     1.098   .     S
C26    N31     1.409   .     S
C27    C28     1.382   .     D
C27    H54     1.098   .     S
C28    C29     1.398   .     S
C28    H55     1.099   .     S
C29    C30     1.384   .     D
C29    H56     1.098   .     S
C30    H57     1.099   .     S
N31    C32     1.381   .     S
N31    H58     1.007   .     S
C32    C33     1.498   .     S
C32    O40     1.215   .     D
C33    C34     1.392   .     D
C33    C38     1.401   .     S
C34    C35     1.389   .     S
C34    H59     1.100   .     S
C35    C36     1.396   .     D
C35    H60     1.098   .     S
C36    C37     1.391   .     S
C36    H61     1.098   .     S
C37    C38     1.398   .     D
C37    H62     1.097   .     S
C38    Cl39    1.715   .     S
data_XXVI_13\P-1\-\1
_audit_creation_date              2015-08-25
_audit_creation_method            'Materials Studio'
_symmetry_space_group_name_H-M    'P-1'
_symmetry_Int_Tables_number       2
_symmetry_cell_setting            triclinic
loop_
_symmetry_equiv_pos_as_xyz
  x,y,z
  -x,-y,-z
_cell_length_a                    10.4005
_cell_length_b                    11.5508
_cell_length_c                    11.4114
_cell_angle_alpha                 79.5066
_cell_angle_beta                  102.1313
_cell_angle_gamma                 105.2690
loop_
_atom_site_label
_atom_site_type_symbol
_atom_site_fract_x
_atom_site_fract_y
_atom_site_fract_z
_atom_site_U_iso_or_equiv
_atom_site_adp_type
_atom_site_occupancy
C1     C     0.51245   0.99942   0.15004   0.00000  Uiso   1.00
C2     C     0.42163   0.89922   0.19478   0.00000  Uiso   1.00
C3     C     0.44960   0.78235   0.20953   0.00000  Uiso   1.00
C4     C     0.56386   0.77052   0.16444   0.00000  Uiso   1.00
C5     C     0.65375   0.87666   0.11631   0.00000  Uiso   1.00
C6     C     0.62719   0.99121   0.11377   0.00000  Uiso   1.00
C7     C     0.76890   0.86585   0.07508   0.00000  Uiso   1.00
C8     C     0.79820   0.75404   0.08643   0.00000  Uiso   1.00
C9     C     0.71369   0.65071   0.13793   0.00000  Uiso   1.00
C10    C     0.59866   0.65847   0.17564   0.00000  Uiso   1.00
N11    N     0.30814   0.91652   0.23247   0.00000  Uiso   1.00
C12    C     0.17608   0.87479   0.18022   0.00000  Uiso   1.00
C13    C     0.08214   0.90452   0.24731   0.00000  Uiso   1.00
C14    C     0.06255   1.02166   0.22827   0.00000  Uiso   1.00
C15    C    -0.02640   1.05011   0.28787   0.00000  Uiso   1.00
C16    C    -0.09443   0.96123   0.36856   0.00000  Uiso   1.00
C17    C    -0.07400   0.84459   0.38689   0.00000  Uiso   1.00
C18    C     0.01311   0.81322   0.32633   0.00000  Uiso   1.00
Cl19   Cl    0.03131   0.66696   0.35004   0.00000  Uiso   1.00
O20    O     0.14497   0.82334   0.09081   0.00000  Uiso   1.00
C21    C     0.38836   0.68779   0.28786   0.00000  Uiso   1.00
C22    C     0.28895   0.58658   0.24346   0.00000  Uiso   1.00
C23    C     0.24567   0.48135   0.32600   0.00000  Uiso   1.00
C24    C     0.29968   0.48155   0.45078   0.00000  Uiso   1.00
C25    C     0.39265   0.58070   0.49185   0.00000  Uiso   1.00
C26    C     0.43691   0.68428   0.41521   0.00000  Uiso   1.00
C27    C     0.15467   0.37785   0.28098   0.00000  Uiso   1.00
C28    C     0.10798   0.37833   0.15817   0.00000  Uiso   1.00
C29    C     0.15029   0.48129   0.07741   0.00000  Uiso   1.00
C30    C     0.23820   0.58356   0.11927   0.00000  Uiso   1.00
N31    N     0.53397   0.78401   0.45903   0.00000  Uiso   1.00
C32    C     0.54417   0.84146   0.55799   0.00000  Uiso   1.00
C33    C     0.43368   0.78533   0.63115   0.00000  Uiso   1.00
C34    C     0.29999   0.78695   0.58098   0.00000  Uiso   1.00
C35    C     0.19733   0.73230   0.64773   0.00000  Uiso   1.00
C36    C     0.22934   0.67806   0.76648   0.00000  Uiso   1.00
C37    C     0.36345   0.67847   0.81650   0.00000  Uiso   1.00
C38    C     0.46760   0.73109   0.74998   0.00000  Uiso   1.00
Cl39   Cl    0.63041   0.72709   0.81460   0.00000  Uiso   1.00
O40    O     0.63628   0.92926   0.57787   0.00000  Uiso   1.00
H41    H     0.49214   1.08959   0.13881   0.00000  Uiso   1.00
H42    H     0.69605   1.07370   0.07781   0.00000  Uiso   1.00
H43    H     0.83744   0.94754   0.03770   0.00000  Uiso   1.00
H44    H     0.88867   0.74602   0.05613   0.00000  Uiso   1.00
H45    H     0.73969   0.56285   0.14818   0.00000  Uiso   1.00
H46    H     0.53482   0.57458   0.21499   0.00000  Uiso   1.00
H47    H     0.32544   0.96644   0.30063   0.00000  Uiso   1.00
H48    H     0.11448   1.09291   0.16469   0.00000  Uiso   1.00
H49    H    -0.04508   1.14136   0.27031   0.00000  Uiso   1.00
H50    H    -0.16426   0.98350   0.41656   0.00000  Uiso   1.00
H51    H    -0.12977   0.77619   0.44972   0.00000  Uiso   1.00
H52    H     0.26900   0.40121   0.51576   0.00000  Uiso   1.00
H53    H     0.43288   0.57306   0.58929   0.00000  Uiso   1.00
H54    H     0.12425   0.29604   0.34421   0.00000  Uiso   1.00
H55    H     0.03843   0.29792   0.12265   0.00000  Uiso   1.00
H56    H     0.11264   0.48022  -0.02000   0.00000  Uiso   1.00
H57    H     0.26911   0.66341   0.05358   0.00000  Uiso   1.00
H58    H     0.59997   0.83143   0.40453   0.00000  Uiso   1.00
H59    H     0.27274   0.82939   0.48788   0.00000  Uiso   1.00
H60    H     0.09158   0.73095   0.60687   0.00000  Uiso   1.00
H61    H     0.14876   0.63455   0.81980   0.00000  Uiso   1.00
H62    H     0.38706   0.63551   0.91014   0.00000  Uiso   1.00
loop_
_geom_bond_atom_site_label_1
_geom_bond_atom_site_label_2
_geom_bond_distance
_geom_bond_site_symmetry_2
_ccdc_geom_bond_type
C1     C2      1.380   .     D
C1     C6      1.373   .     S
C1     H41     1.096   .     S
C2     C3      1.428   .     S
C2     N11     1.410   .     S
C3     C4      1.437   .     D
C3     C21     1.384   .     S
C4     C5      1.430   .     S
C4     C10     1.410   .     S
C5     C6      1.415   .     D
C5     C7      1.417   .     S
C6     H42     1.100   .     S
C7     C8      1.381   .     D
C7     H43     1.099   .     S
C8     C9      1.397   .     S
C8     H44     1.099   .     S
C9     C10     1.383   .     D
C9     H45     1.098   .     S
C10    H46     1.100   .     S
N11    C12     1.373   .     S
N11    H47     1.010   .     S
C12    C13     1.499   .     S
C12    O20     1.216   .     D
C13    C14     1.392   .     S
C13    C18     1.403   .     D
C14    C15     1.390   .     D
C14    H48     1.099   .     S
C15    C16     1.396   .     S
C15    H49     1.097   .     S
C16    C17     1.391   .     D
C16    H50     1.100   .     S
C17    C18     1.399   .     S
C17    H51     1.096   .     S
C18    Cl19    1.716   .     S
C21    C22     1.432   .     D
C21    C26     1.432   .     S
C22    C23     1.428   .     S
C22    C30     1.408   .     S
C23    C24     1.417   .     D
C23    C27     1.419   .     S
C24    C25     1.374   .     S
C24    H52     1.098   .     S
C25    C26     1.381   .     D
C25    H53     1.099   .     S
C26    N31     1.408   .     S
C27    C28     1.383   .     D
C27    H54     1.097   .     S
C28    C29     1.397   .     S
C28    H55     1.100   .     S
C29    C30     1.383   .     D
C29    H56     1.099   .     S
C30    H57     1.100   .     S
N31    C32     1.383   .     S
N31    H58     1.008   .     S
C32    C33     1.501   .     S
C32    O40     1.216   .     D
C33    C34     1.392   .     D
C33    C38     1.401   .     S
C34    C35     1.389   .     S
C34    H59     1.098   .     S
C35    C36     1.397   .     D
C35    H60     1.098   .     S
C36    C37     1.391   .     S
C36    H61     1.098   .     S
C37    C38     1.396   .     D
C37    H62     1.100   .     S
C38    Cl39    1.708   .     S
data_XXVI_14\P-1\-\1
_audit_creation_date              2015-08-25
_audit_creation_method            'Materials Studio'
_symmetry_space_group_name_H-M    'P-1'
_symmetry_Int_Tables_number       2
_symmetry_cell_setting            triclinic
loop_
_symmetry_equiv_pos_as_xyz
  x,y,z
  -x,-y,-z
_cell_length_a                    8.0574
_cell_length_b                    26.0053
_cell_length_c                    10.4020
_cell_angle_alpha                 126.0305
_cell_angle_beta                  81.4550
_cell_angle_gamma                 128.7053
loop_
_atom_site_label
_atom_site_type_symbol
_atom_site_fract_x
_atom_site_fract_y
_atom_site_fract_z
_atom_site_U_iso_or_equiv
_atom_site_adp_type
_atom_site_occupancy
C1     C     0.04039   0.93684   0.46113   0.00000  Uiso   1.00
C2     C    -0.05635   0.88356   0.28767   0.00000  Uiso   1.00
C3     C     0.07951   0.90766   0.19527   0.00000  Uiso   1.00
C4     C     0.31211   0.98712   0.28597   0.00000  Uiso   1.00
C5     C     0.40426   1.04044   0.46545   0.00000  Uiso   1.00
C6     C     0.26293   1.01289   0.54984   0.00000  Uiso   1.00
C7     C     0.63484   1.11841   0.55431   0.00000  Uiso   1.00
C8     C     0.77172   1.14223   0.46817   0.00000  Uiso   1.00
C9     C     0.68278   1.08951   0.29226   0.00000  Uiso   1.00
C10    C     0.45728   1.01404   0.20328   0.00000  Uiso   1.00
N11    N    -0.28630   0.80656   0.20409   0.00000  Uiso   1.00
C12    C    -0.39065   0.74902   0.23199   0.00000  Uiso   1.00
C13    C    -0.64028   0.67567   0.13197   0.00000  Uiso   1.00
C14    C    -0.78746   0.65602   0.21861   0.00000  Uiso   1.00
C15    C    -1.01877   0.58554   0.13212   0.00000  Uiso   1.00
C16    C    -1.10406   0.53331  -0.04379   0.00000  Uiso   1.00
C17    C    -0.95668   0.55361  -0.12921   0.00000  Uiso   1.00
C18    C    -0.72381   0.62482  -0.04458   0.00000  Uiso   1.00
Cl19   Cl   -0.55660   0.64372  -0.16182   0.00000  Uiso   1.00
O20    O    -0.28722   0.75886   0.33026   0.00000  Uiso   1.00
C21    C    -0.00728   0.85430   0.02097   0.00000  Uiso   1.00
C22    C    -0.14549   0.85271  -0.05620   0.00000  Uiso   1.00
C23    C    -0.25363   0.79105  -0.23594   0.00000  Uiso   1.00
C24    C    -0.20886   0.73661  -0.33493   0.00000  Uiso   1.00
C25    C    -0.05713   0.74532  -0.25948   0.00000  Uiso   1.00
C26    C     0.04538   0.80225  -0.08568   0.00000  Uiso   1.00
C27    C    -0.37713   0.79331  -0.31326   0.00000  Uiso   1.00
C28    C    -0.38237   0.85767  -0.21751   0.00000  Uiso   1.00
C29    C    -0.27011   0.91996  -0.04199   0.00000  Uiso   1.00
C30    C    -0.15689   0.91682   0.03728   0.00000  Uiso   1.00
N31    N     0.20895   0.81242  -0.01418   0.00000  Uiso   1.00
C32    C     0.20317   0.75347  -0.03602   0.00000  Uiso   1.00
C33    C    -0.02991   0.66599  -0.12838   0.00000  Uiso   1.00
C34    C    -0.17599   0.65140  -0.03839   0.00000  Uiso   1.00
C35    C    -0.39141   0.57064  -0.11858   0.00000  Uiso   1.00
C36    C    -0.46143   0.50442  -0.29094   0.00000  Uiso   1.00
C37    C    -0.31285   0.51955  -0.37900   0.00000  Uiso   1.00
C38    C    -0.09382   0.59989  -0.30004   0.00000  Uiso   1.00
Cl39   Cl    0.08531   0.61391  -0.41310   0.00000  Uiso   1.00
O40    O     0.37511   0.77661   0.02705   0.00000  Uiso   1.00
H41    H    -0.06199   0.91895   0.53352   0.00000  Uiso   1.00
H42    H     0.33244   1.05297   0.68770   0.00000  Uiso   1.00
H43    H     0.70701   1.15945   0.69208   0.00000  Uiso   1.00
H44    H     0.95115   1.20215   0.53756   0.00000  Uiso   1.00
H45    H     0.79415   1.10882   0.22523   0.00000  Uiso   1.00
H46    H     0.39282   0.97499   0.06544   0.00000  Uiso   1.00
H47    H    -0.38085   0.79246   0.11553   0.00000  Uiso   1.00
H48    H    -0.72405   0.69577   0.35693   0.00000  Uiso   1.00
H49    H    -1.13232   0.57019   0.20157   0.00000  Uiso   1.00
H50    H    -1.28619   0.47662  -0.11490   0.00000  Uiso   1.00
H51    H    -1.02858   0.51157  -0.26748   0.00000  Uiso   1.00
H52    H    -0.28313   0.69196  -0.47393   0.00000  Uiso   1.00
H53    H    -0.01584   0.70612  -0.34361   0.00000  Uiso   1.00
H54    H    -0.45592   0.74679  -0.45190   0.00000  Uiso   1.00
H55    H    -0.47177   0.86039  -0.28022   0.00000  Uiso   1.00
H56    H    -0.26959   0.97233   0.03356   0.00000  Uiso   1.00
H57    H    -0.06489   0.96833   0.17471   0.00000  Uiso   1.00
H58    H     0.36005   0.87231   0.06882   0.00000  Uiso   1.00
H59    H    -0.12347   0.70297   0.09718   0.00000  Uiso   1.00
H60    H    -0.50515   0.55997  -0.04625   0.00000  Uiso   1.00
H61    H    -0.63252   0.44057  -0.35699   0.00000  Uiso   1.00
H62    H    -0.37183   0.46601  -0.51377   0.00000  Uiso   1.00
loop_
_geom_bond_atom_site_label_1
_geom_bond_atom_site_label_2
_geom_bond_distance
_geom_bond_site_symmetry_2
_ccdc_geom_bond_type
C1     C2      1.382   .     D
C1     C6      1.374   .     S
C1     H41     1.101   .     S
C2     C3      1.433   .     S
C2     N11     1.410   .     S
C3     C4      1.436   .     D
C3     C21     1.380   .     S
C4     C5      1.428   .     S
C4     C10     1.408   .     S
C5     C6      1.415   .     D
C5     C7      1.418   .     S
C6     H42     1.098   .     S
C7     C8      1.381   .     D
C7     H43     1.097   .     S
C8     C9      1.397   .     S
C8     H44     1.099   .     S
C9     C10     1.383   .     D
C9     H45     1.098   .     S
C10    H46     1.098   .     S
N11    C12     1.377   .     S
N11    H47     1.013   .     S
C12    C13     1.502   .     S
C12    O20     1.218   .     D
C13    C14     1.395   .     S
C13    C18     1.404   .     D
C14    C15     1.389   .     D
C14    H48     1.099   .     S
C15    C16     1.396   .     S
C15    H49     1.097   .     S
C16    C17     1.390   .     D
C16    H50     1.099   .     S
C17    C18     1.397   .     S
C17    H51     1.098   .     S
C18    Cl19    1.713   .     S
C21    C22     1.434   .     D
C21    C26     1.433   .     S
C22    C23     1.427   .     S
C22    C30     1.411   .     S
C23    C24     1.417   .     D
C23    C27     1.417   .     S
C24    C25     1.375   .     S
C24    H52     1.100   .     S
C25    C26     1.381   .     D
C25    H53     1.097   .     S
C26    N31     1.409   .     S
C27    C28     1.382   .     D
C27    H54     1.098   .     S
C28    C29     1.398   .     S
C28    H55     1.099   .     S
C29    C30     1.384   .     D
C29    H56     1.099   .     S
C30    H57     1.099   .     S
N31    C32     1.381   .     S
N31    H58     1.006   .     S
C32    C33     1.499   .     S
C32    O40     1.214   .     D
C33    C34     1.392   .     D
C33    C38     1.401   .     S
C34    C35     1.389   .     S
C34    H59     1.100   .     S
C35    C36     1.397   .     D
C35    H60     1.098   .     S
C36    C37     1.391   .     S
C36    H61     1.098   .     S
C37    C38     1.398   .     D
C37    H62     1.097   .     S
C38    Cl39    1.715   .     S
data_XXVI_15\PBCA\-\1
_audit_creation_date              2015-08-25
_audit_creation_method            'Materials Studio'
_symmetry_space_group_name_H-M    'PBCA'
_symmetry_Int_Tables_number       61
_symmetry_cell_setting            orthorhombic
loop_
_symmetry_equiv_pos_as_xyz
  x,y,z
  -x+1/2,-y,z+1/2
  -x,y+1/2,-z+1/2
  x+1/2,-y+1/2,-z
  -x,-y,-z
  x+1/2,y,-z+1/2
  x,-y+1/2,z+1/2
  -x+1/2,y+1/2,z
_cell_length_a                    15.3164
_cell_length_b                    35.7469
_cell_length_c                    9.5065
_cell_angle_alpha                 90.0000
_cell_angle_beta                  90.0000
_cell_angle_gamma                 90.0000
loop_
_atom_site_label
_atom_site_type_symbol
_atom_site_fract_x
_atom_site_fract_y
_atom_site_fract_z
_atom_site_U_iso_or_equiv
_atom_site_adp_type
_atom_site_occupancy
C1     C     0.30166   0.59010   0.38909   0.00000  Uiso   1.00
C2     C     0.22385   0.60615   0.43090   0.00000  Uiso   1.00
C3     C     0.14442   0.59454   0.36531   0.00000  Uiso   1.00
C4     C     0.14799   0.56715   0.25485   0.00000  Uiso   1.00
C5     C     0.22947   0.55031   0.21858   0.00000  Uiso   1.00
C6     C     0.30583   0.56255   0.28859   0.00000  Uiso   1.00
C7     C     0.23373   0.52448   0.10544   0.00000  Uiso   1.00
C8     C     0.16023   0.51679   0.02629   0.00000  Uiso   1.00
C9     C     0.08096   0.53407   0.05875   0.00000  Uiso   1.00
C10    C     0.07489   0.55859   0.17065   0.00000  Uiso   1.00
N11    N     0.22307   0.63367   0.53721   0.00000  Uiso   1.00
C12    C     0.27904   0.66369   0.54722   0.00000  Uiso   1.00
C13    C     0.26800   0.68512   0.68195   0.00000  Uiso   1.00
C14    C     0.34319   0.69347   0.75847   0.00000  Uiso   1.00
C15    C     0.33832   0.71408   0.88204   0.00000  Uiso   1.00
C16    C     0.25742   0.72687   0.92909   0.00000  Uiso   1.00
C17    C     0.18257   0.71843   0.85270   0.00000  Uiso   1.00
C18    C     0.18589   0.69762   0.72815   0.00000  Uiso   1.00
Cl19   Cl    0.09049   0.68975   0.63877   0.00000  Uiso   1.00
O20    O     0.33318   0.67026   0.45705   0.00000  Uiso   1.00
C21    C     0.06566   0.61172   0.39544   0.00000  Uiso   1.00
C22    C     0.04866   0.64864   0.34249   0.00000  Uiso   1.00
C23    C    -0.03831   0.66318   0.34631   0.00000  Uiso   1.00
C24    C    -0.10578   0.64086   0.40400   0.00000  Uiso   1.00
C25    C    -0.08762   0.60598   0.45694   0.00000  Uiso   1.00
C26    C    -0.00440   0.59119   0.45718   0.00000  Uiso   1.00
C27    C    -0.05650   0.69848   0.28485   0.00000  Uiso   1.00
C28    C     0.00888   0.71858   0.21941   0.00000  Uiso   1.00
C29    C     0.09375   0.70439   0.21459   0.00000  Uiso   1.00
C30    C     0.11322   0.67019   0.27454   0.00000  Uiso   1.00
N31    N     0.00757   0.55441   0.50782   0.00000  Uiso   1.00
C32    C     0.04069   0.54202   0.63471   0.00000  Uiso   1.00
C33    C     0.06466   0.57295   0.73432   0.00000  Uiso   1.00
C34    C     0.15254   0.57980   0.76127   0.00000  Uiso   1.00
C35    C     0.17685   0.60765   0.85547   0.00000  Uiso   1.00
C36    C     0.11245   0.62846   0.92379   0.00000  Uiso   1.00
C37    C     0.02480   0.62099   0.89817   0.00000  Uiso   1.00
C38    C    -0.00101   0.59296   0.80432   0.00000  Uiso   1.00
Cl39   Cl   -0.10958   0.58286   0.78364   0.00000  Uiso   1.00
O40    O     0.04960   0.50871   0.65597   0.00000  Uiso   1.00
H41    H     0.36367   0.59907   0.43640   0.00000  Uiso   1.00
H42    H     0.36936   0.55059   0.25911   0.00000  Uiso   1.00
H43    H     0.29656   0.51187   0.07600   0.00000  Uiso   1.00
H44    H     0.16419   0.49775  -0.06408   0.00000  Uiso   1.00
H45    H     0.02322   0.52874  -0.00687   0.00000  Uiso   1.00
H46    H     0.01166   0.57223   0.18929   0.00000  Uiso   1.00
H47    H     0.17605   0.63103   0.61063   0.00000  Uiso   1.00
H48    H     0.40781   0.68394   0.72283   0.00000  Uiso   1.00
H49    H     0.39765   0.72041   0.94255   0.00000  Uiso   1.00
H50    H     0.25357   0.74373   1.02557   0.00000  Uiso   1.00
H51    H     0.11961   0.72885   0.89232   0.00000  Uiso   1.00
H52    H    -0.17336   0.65126   0.40336   0.00000  Uiso   1.00
H53    H    -0.14252   0.58934   0.49748   0.00000  Uiso   1.00
H54    H    -0.12380   0.70920   0.28443   0.00000  Uiso   1.00
H55    H    -0.00597   0.74554   0.16988   0.00000  Uiso   1.00
H56    H     0.14549   0.72050   0.16256   0.00000  Uiso   1.00
H57    H     0.18070   0.66000   0.26516   0.00000  Uiso   1.00
H58    H    -0.00813   0.53311   0.44257   0.00000  Uiso   1.00
H59    H     0.20393   0.56313   0.71010   0.00000  Uiso   1.00
H60    H     0.24604   0.61318   0.87746   0.00000  Uiso   1.00
H61    H     0.13100   0.65027   0.99953   0.00000  Uiso   1.00
H62    H    -0.02400   0.63745   0.95615   0.00000  Uiso   1.00
loop_
_geom_bond_atom_site_label_1
_geom_bond_atom_site_label_2
_geom_bond_distance
_geom_bond_site_symmetry_2
_ccdc_geom_bond_type
C1     C2      1.381   .     D
C1     C6      1.374   .     S
C1     H41     1.099   .     S
C2     C3      1.429   .     S
C2     N11     1.410   .     S
C3     C4      1.437   .     D
C3     C21     1.384   .     S
C4     C5      1.428   .     S
C4     C10     1.410   .     S
C5     C6      1.415   .     D
C5     C7      1.419   .     S
C6     H42     1.099   .     S
C7     C8      1.382   .     D
C7     H43     1.099   .     S
C8     C9      1.397   .     S
C8     H44     1.098   .     S
C9     C10     1.382   .     D
C9     H45     1.099   .     S
C10    H46     1.099   .     S
N11    C12     1.377   .     S
N11    H47     1.007   .     S
C12    C13     1.502   .     S
C12    O20     1.216   .     D
C13    C14     1.394   .     S
C13    C18     1.405   .     D
C14    C15     1.389   .     D
C14    H48     1.100   .     S
C15    C16     1.394   .     S
C15    H49     1.099   .     S
C16    C17     1.390   .     D
C16    H50     1.099   .     S
C17    C18     1.399   .     S
C17    H51     1.100   .     S
C18    Cl19    1.714   .     S
C21    C22     1.436   .     D
C21    C26     1.426   .     S
C22    C23     1.430   .     S
C22    C30     1.410   .     S
C23    C24     1.416   .     D
C23    C27     1.418   .     S
C24    C25     1.373   .     S
C24    H52     1.100   .     S
C25    C26     1.380   .     D
C25    H53     1.100   .     S
C26    N31     1.412   .     S
C27    C28     1.381   .     D
C27    H54     1.100   .     S
C28    C29     1.396   .     S
C28    H55     1.096   .     S
C29    C30     1.381   .     D
C29    H56     1.097   .     S
C30    H57     1.100   .     S
N31    C32     1.382   .     S
N31    H58     1.011   .     S
C32    C33     1.502   .     S
C32    O40     1.215   .     D
C33    C34     1.392   .     D
C33    C38     1.402   .     S
C34    C35     1.390   .     S
C34    H59     1.100   .     S
C35    C36     1.396   .     D
C35    H60     1.098   .     S
C36    C37     1.390   .     S
C36    H61     1.099   .     S
C37    C38     1.399   .     D
C37    H62     1.099   .     S
C38    Cl39    1.713   .     S
data_XXVI_16\P-1\-\1
_audit_creation_date              2015-08-25
_audit_creation_method            'Materials Studio'
_symmetry_space_group_name_H-M    'P-1'
_symmetry_Int_Tables_number       2
_symmetry_cell_setting            triclinic
loop_
_symmetry_equiv_pos_as_xyz
  x,y,z
  -x,-y,-z
_cell_length_a                    11.6687
_cell_length_b                    11.2348
_cell_length_c                    10.7931
_cell_angle_alpha                 86.0152
_cell_angle_beta                  85.4584
_cell_angle_gamma                 67.8418
loop_
_atom_site_label
_atom_site_type_symbol
_atom_site_fract_x
_atom_site_fract_y
_atom_site_fract_z
_atom_site_U_iso_or_equiv
_atom_site_adp_type
_atom_site_occupancy
C1     C     0.42936   0.30432   0.19391   0.00000  Uiso   1.00
C2     C     0.37513   0.43604   0.20336   0.00000  Uiso   1.00
C3     C     0.24627   0.49344   0.24048   0.00000  Uiso   1.00
C4     C     0.17900   0.41145   0.27648   0.00000  Uiso   1.00
C5     C     0.23875   0.27560   0.26534   0.00000  Uiso   1.00
C6     C     0.36430   0.22507   0.21999   0.00000  Uiso   1.00
C7     C     0.17443   0.19427   0.30806   0.00000  Uiso   1.00
C8     C     0.05608   0.24527   0.36329   0.00000  Uiso   1.00
C9     C    -0.00244   0.37820   0.37431   0.00000  Uiso   1.00
C10    C     0.05737   0.45960   0.33117   0.00000  Uiso   1.00
N11    N     0.45108   0.50848   0.18216   0.00000  Uiso   1.00
C12    C     0.43943   0.61179   0.10078   0.00000  Uiso   1.00
C13    C     0.53841   0.66321   0.11776   0.00000  Uiso   1.00
C14    C     0.65989   0.57895   0.13562   0.00000  Uiso   1.00
C15    C     0.75141   0.62510   0.15584   0.00000  Uiso   1.00
C16    C     0.72160   0.75743   0.15671   0.00000  Uiso   1.00
C17    C     0.60153   0.84146   0.13517   0.00000  Uiso   1.00
C18    C     0.50784   0.79686   0.11548   0.00000  Uiso   1.00
Cl19   Cl    0.36130   0.90689   0.09362   0.00000  Uiso   1.00
O20    O     0.35778   0.65224   0.02790   0.00000  Uiso   1.00
C21    C     0.18753   0.62460   0.25075   0.00000  Uiso   1.00
C22    C     0.10222   0.69789   0.15999   0.00000  Uiso   1.00
C23    C     0.03899   0.83300   0.17210   0.00000  Uiso   1.00
C24    C     0.06130   0.89060   0.27553   0.00000  Uiso   1.00
C25    C     0.14149   0.81803   0.36325   0.00000  Uiso   1.00
C26    C     0.20621   0.68722   0.35412   0.00000  Uiso   1.00
C27    C    -0.04516   0.90515   0.08175   0.00000  Uiso   1.00
C28    C    -0.06551   0.84550  -0.01742   0.00000  Uiso   1.00
C29    C    -0.00470   0.71286  -0.02845   0.00000  Uiso   1.00
C30    C     0.07742   0.64057   0.05855   0.00000  Uiso   1.00
N31    N     0.28559   0.61098   0.44477   0.00000  Uiso   1.00
C32    C     0.34828   0.62998   0.54040   0.00000  Uiso   1.00
C33    C     0.34526   0.76400   0.54405   0.00000  Uiso   1.00
C34    C     0.40523   0.81205   0.44863   0.00000  Uiso   1.00
C35    C     0.40042   0.93737   0.45045   0.00000  Uiso   1.00
C36    C     0.33566   1.01443   0.54877   0.00000  Uiso   1.00
C37    C     0.27861   0.96419   0.64507   0.00000  Uiso   1.00
C38    C     0.28247   0.83834   0.64515   0.00000  Uiso   1.00
Cl39   Cl    0.20915   0.78055   0.76414   0.00000  Uiso   1.00
O40    O     0.39982   0.54018   0.61148   0.00000  Uiso   1.00
H41    H     0.52802   0.25946   0.16361   0.00000  Uiso   1.00
H42    H     0.41178   0.12090   0.21082   0.00000  Uiso   1.00
H43    H     0.22006   0.08963   0.30004   0.00000  Uiso   1.00
H44    H     0.00744   0.18168   0.39795   0.00000  Uiso   1.00
H45    H    -0.09705   0.41879   0.41685   0.00000  Uiso   1.00
H46    H     0.00827   0.56345   0.34313   0.00000  Uiso   1.00
H47    H     0.52428   0.48001   0.23629   0.00000  Uiso   1.00
H48    H     0.68756   0.47411   0.13308   0.00000  Uiso   1.00
H49    H     0.84675   0.55797   0.17010   0.00000  Uiso   1.00
H50    H     0.79372   0.79419   0.17283   0.00000  Uiso   1.00
H51    H     0.58178   0.94516   0.13386   0.00000  Uiso   1.00
H52    H     0.01287   0.99461   0.28595   0.00000  Uiso   1.00
H53    H     0.14980   0.87019   0.44209   0.00000  Uiso   1.00
H54    H    -0.09431   1.00942   0.08956   0.00000  Uiso   1.00
H55    H    -0.12973   0.90213  -0.08771   0.00000  Uiso   1.00
H56    H    -0.02187   0.66568  -0.10689   0.00000  Uiso   1.00
H57    H     0.12464   0.53671   0.04606   0.00000  Uiso   1.00
H58    H     0.30599   0.51587   0.43886   0.00000  Uiso   1.00
H59    H     0.45636   0.75250   0.37070   0.00000  Uiso   1.00
H60    H     0.44681   0.97582   0.37463   0.00000  Uiso   1.00
H61    H     0.33008   1.11437   0.55004   0.00000  Uiso   1.00
H62    H     0.22910   1.02629   0.72171   0.00000  Uiso   1.00
loop_
_geom_bond_atom_site_label_1
_geom_bond_atom_site_label_2
_geom_bond_distance
_geom_bond_site_symmetry_2
_ccdc_geom_bond_type
C1     C2      1.380   .     D
C1     C6      1.375   .     S
C1     H41     1.101   .     S
C2     C3      1.430   .     S
C2     N11     1.409   .     S
C3     C4      1.436   .     D
C3     C21     1.379   .     S
C4     C5      1.428   .     S
C4     C10     1.410   .     S
C5     C6      1.416   .     D
C5     C7      1.419   .     S
C6     H42     1.098   .     S
C7     C8      1.382   .     D
C7     H43     1.099   .     S
C8     C9      1.398   .     S
C8     H44     1.099   .     S
C9     C10     1.382   .     D
C9     H45     1.098   .     S
C10    H46     1.101   .     S
N11    C12     1.377   .     S
N11    H47     1.010   .     S
C12    C13     1.501   .     S
C12    O20     1.215   .     D
C13    C14     1.396   .     S
C13    C18     1.405   .     D
C14    C15     1.388   .     D
C14    H48     1.099   .     S
C15    C16     1.394   .     S
C15    H49     1.099   .     S
C16    C17     1.390   .     D
C16    H50     1.097   .     S
C17    C18     1.399   .     S
C17    H51     1.098   .     S
C18    Cl19    1.714   .     S
C21    C22     1.433   .     D
C21    C26     1.432   .     S
C22    C23     1.426   .     S
C22    C30     1.409   .     S
C23    C24     1.416   .     D
C23    C27     1.419   .     S
C24    C25     1.376   .     S
C24    H52     1.099   .     S
C25    C26     1.382   .     D
C25    H53     1.096   .     S
C26    N31     1.406   .     S
C27    C28     1.382   .     D
C27    H54     1.099   .     S
C28    C29     1.397   .     S
C28    H55     1.098   .     S
C29    C30     1.382   .     D
C29    H56     1.099   .     S
C30    H57     1.099   .     S
N31    C32     1.383   .     S
N31    H58     1.009   .     S
C32    C33     1.496   .     S
C32    O40     1.215   .     D
C33    C34     1.391   .     D
C33    C38     1.401   .     S
C34    C35     1.389   .     S
C34    H59     1.099   .     S
C35    C36     1.398   .     D
C35    H60     1.098   .     S
C36    C37     1.391   .     S
C36    H61     1.101   .     S
C37    C38     1.397   .     D
C37    H62     1.098   .     S
C38    Cl39    1.712   .     S
data_XXVI_17\P-1\-\1
_audit_creation_date              2015-08-25
_audit_creation_method            'Materials Studio'
_symmetry_space_group_name_H-M    'P-1'
_symmetry_Int_Tables_number       2
_symmetry_cell_setting            triclinic
loop_
_symmetry_equiv_pos_as_xyz
  x,y,z
  -x,-y,-z
_cell_length_a                    16.3809
_cell_length_b                    9.5386
_cell_length_c                    11.8403
_cell_angle_alpha                 90.6828
_cell_angle_beta                  114.1110
_cell_angle_gamma                 126.6376
loop_
_atom_site_label
_atom_site_type_symbol
_atom_site_fract_x
_atom_site_fract_y
_atom_site_fract_z
_atom_site_U_iso_or_equiv
_atom_site_adp_type
_atom_site_occupancy
C1     C    -0.07361   0.01810   0.63353   0.00000  Uiso   1.00
C2     C     0.04076   0.17428   0.66956   0.00000  Uiso   1.00
C3     C     0.13876   0.22352   0.79054   0.00000  Uiso   1.00
C4     C     0.11584   0.09642   0.86160   0.00000  Uiso   1.00
C5     C    -0.00379  -0.06115   0.82222   0.00000  Uiso   1.00
C6     C    -0.09753  -0.09670   0.70651   0.00000  Uiso   1.00
C7     C    -0.02610  -0.17895   0.89833   0.00000  Uiso   1.00
C8     C     0.06743  -0.14639   1.00696   0.00000  Uiso   1.00
C9     C     0.18463   0.00443   1.04346   0.00000  Uiso   1.00
C10    C     0.20815   0.12431   0.97302   0.00000  Uiso   1.00
N11    N     0.06265   0.29152   0.59476   0.00000  Uiso   1.00
C12    C    -0.00702   0.25701   0.46420   0.00000  Uiso   1.00
C13    C     0.04935   0.42291   0.42122   0.00000  Uiso   1.00
C14    C    -0.00494   0.38457   0.28492   0.00000  Uiso   1.00
C15    C     0.03916   0.52324   0.23150   0.00000  Uiso   1.00
C16    C     0.13983   0.70610   0.31567   0.00000  Uiso   1.00
C17    C     0.19227   0.74519   0.45099   0.00000  Uiso   1.00
C18    C     0.14942   0.60862   0.50752   0.00000  Uiso   1.00
Cl19   Cl    0.22529   0.68899   0.67710   0.00000  Uiso   1.00
O20    O    -0.10355   0.10284   0.39184   0.00000  Uiso   1.00
C21    C     0.25113   0.39809   0.84733   0.00000  Uiso   1.00
C22    C     0.28338   0.54460   0.94137   0.00000  Uiso   1.00
C23    C     0.40258   0.71940   1.01156   0.00000  Uiso   1.00
C24    C     0.48631   0.74677   0.98390   0.00000  Uiso   1.00
C25    C     0.45342   0.60656   0.89222   0.00000  Uiso   1.00
C26    C     0.33957   0.43458   0.82266   0.00000  Uiso   1.00
C27    C     0.43630   0.85833   1.11133   0.00000  Uiso   1.00
C28    C     0.35470   0.82555   1.14160   0.00000  Uiso   1.00
C29    C     0.23768   0.65515   1.07253   0.00000  Uiso   1.00
C30    C     0.20274   0.51866   0.97385   0.00000  Uiso   1.00
N31    N     0.31344   0.29449   0.73495   0.00000  Uiso   1.00
C32    C     0.37067   0.31002   0.66968   0.00000  Uiso   1.00
C33    C     0.42452   0.48239   0.63310   0.00000  Uiso   1.00
C34    C     0.35715   0.53093   0.56899   0.00000  Uiso   1.00
C35    C     0.40410   0.68461   0.52904   0.00000  Uiso   1.00
C36    C     0.51959   0.79072   0.55347   0.00000  Uiso   1.00
C37    C     0.58643   0.74188   0.61791   0.00000  Uiso   1.00
C38    C     0.54096   0.58780   0.65887   0.00000  Uiso   1.00
Cl39   Cl    0.62846   0.53596   0.73858   0.00000  Uiso   1.00
O40    O     0.36881   0.18514   0.64134   0.00000  Uiso   1.00
H41    H    -0.15077  -0.01770   0.54535   0.00000  Uiso   1.00
H42    H    -0.18994  -0.21853   0.67450   0.00000  Uiso   1.00
H43    H    -0.11840  -0.29848   0.86861   0.00000  Uiso   1.00
H44    H     0.04991  -0.23906   1.06462   0.00000  Uiso   1.00
H45    H     0.25857   0.02828   1.12883   0.00000  Uiso   1.00
H46    H     0.30091   0.24420   1.00555   0.00000  Uiso   1.00
H47    H     0.14375   0.41876   0.64787   0.00000  Uiso   1.00
H48    H    -0.08487   0.24166   0.21550   0.00000  Uiso   1.00
H49    H    -0.00495   0.48762   0.12395   0.00000  Uiso   1.00
H50    H     0.17705   0.81908   0.27654   0.00000  Uiso   1.00
H51    H     0.27132   0.89027   0.51521   0.00000  Uiso   1.00
H52    H     0.57887   0.87995   1.03856   0.00000  Uiso   1.00
H53    H     0.52351   0.63565   0.87810   0.00000  Uiso   1.00
H54    H     0.52871   0.99122   1.16672   0.00000  Uiso   1.00
H55    H     0.38222   0.93309   1.22039   0.00000  Uiso   1.00
H56    H     0.17348   0.62943   1.09777   0.00000  Uiso   1.00
H57    H     0.11063   0.38535   0.92268   0.00000  Uiso   1.00
H58    H     0.25060   0.15924   0.72182   0.00000  Uiso   1.00
H59    H     0.26507   0.44682   0.54594   0.00000  Uiso   1.00
H60    H     0.35016   0.72029   0.47546   0.00000  Uiso   1.00
H61    H     0.55632   0.90947   0.51902   0.00000  Uiso   1.00
H62    H     0.67624   0.82601   0.63368   0.00000  Uiso   1.00
loop_
_geom_bond_atom_site_label_1
_geom_bond_atom_site_label_2
_geom_bond_distance
_geom_bond_site_symmetry_2
_ccdc_geom_bond_type
C1     C2      1.383   .     D
C1     C6      1.374   .     S
C1     H41     1.097   .     S
C2     C3      1.433   .     S
C2     N11     1.403   .     S
C3     C4      1.435   .     D
C3     C21     1.385   .     S
C4     C5      1.428   .     S
C4     C10     1.407   .     S
C5     C6      1.414   .     D
C5     C7      1.418   .     S
C6     H42     1.099   .     S
C7     C8      1.382   .     D
C7     H43     1.099   .     S
C8     C9      1.398   .     S
C8     H44     1.096   .     S
C9     C10     1.382   .     D
C9     H45     1.098   .     S
C10    H46     1.097   .     S
N11    C12     1.378   .     S
N11    H47     1.004   .     S
C12    C13     1.508   .     S
C12    O20     1.219   .     D
C13    C14     1.398   .     S
C13    C18     1.411   .     D
C14    C15     1.387   .     D
C14    H48     1.101   .     S
C15    C16     1.392   .     S
C15    H49     1.097   .     S
C16    C17     1.387   .     D
C16    H50     1.098   .     S
C17    C18     1.397   .     S
C17    H51     1.096   .     S
C18    Cl19    1.718   .     S
C21    C22     1.440   .     D
C21    C26     1.432   .     S
C22    C23     1.428   .     S
C22    C30     1.408   .     S
C23    C24     1.414   .     D
C23    C27     1.419   .     S
C24    C25     1.373   .     S
C24    H52     1.101   .     S
C25    C26     1.382   .     D
C25    H53     1.096   .     S
C26    N31     1.403   .     S
C27    C28     1.381   .     D
C27    H54     1.099   .     S
C28    C29     1.398   .     S
C28    H55     1.099   .     S
C29    C30     1.384   .     D
C29    H56     1.098   .     S
C30    H57     1.098   .     S
N31    C32     1.388   .     S
N31    H58     1.014   .     S
C32    C33     1.506   .     S
C32    O40     1.213   .     D
C33    C34     1.394   .     D
C33    C38     1.404   .     S
C34    C35     1.390   .     S
C34    H59     1.099   .     S
C35    C36     1.396   .     D
C35    H60     1.098   .     S
C36    C37     1.390   .     S
C36    H61     1.100   .     S
C37    C38     1.398   .     D
C37    H62     1.098   .     S
C38    Cl39    1.715   .     S
data_XXVI_18\P-1\-\1
_audit_creation_date              2015-08-25
_audit_creation_method            'Materials Studio'
_symmetry_space_group_name_H-M    'P-1'
_symmetry_Int_Tables_number       2
_symmetry_cell_setting            triclinic
loop_
_symmetry_equiv_pos_as_xyz
  x,y,z
  -x,-y,-z
_cell_length_a                    15.4787
_cell_length_b                    8.5014
_cell_length_c                    16.6760
_cell_angle_alpha                 114.3678
_cell_angle_beta                  117.6803
_cell_angle_gamma                 112.2354
loop_
_atom_site_label
_atom_site_type_symbol
_atom_site_fract_x
_atom_site_fract_y
_atom_site_fract_z
_atom_site_U_iso_or_equiv
_atom_site_adp_type
_atom_site_occupancy
C1     C     0.24108   0.23217  -0.18266   0.00000  Uiso   1.00
C2     C     0.29971   0.40064  -0.06048   0.00000  Uiso   1.00
C3     C     0.24324   0.31228  -0.02437   0.00000  Uiso   1.00
C4     C     0.12593   0.05561  -0.11696   0.00000  Uiso   1.00
C5     C     0.08025  -0.11141  -0.23505   0.00000  Uiso   1.00
C6     C     0.13775  -0.01576  -0.26731   0.00000  Uiso   1.00
C7     C    -0.02442  -0.36620  -0.31879   0.00000  Uiso   1.00
C8     C    -0.09146  -0.45359  -0.29294   0.00000  Uiso   1.00
C9     C    -0.05317  -0.28983  -0.18171   0.00000  Uiso   1.00
C10    C     0.05337  -0.04087  -0.09533   0.00000  Uiso   1.00
N11    N     0.41298   0.65336   0.02754   0.00000  Uiso   1.00
C12    C     0.51242   0.76464   0.03443   0.00000  Uiso   1.00
C13    C     0.62626   1.03895   0.14769   0.00000  Uiso   1.00
C14    C     0.68151   1.16843   0.12673   0.00000  Uiso   1.00
C15    C     0.78791   1.42127   0.22452   0.00000  Uiso   1.00
C16    C     0.84009   1.54933   0.34611   0.00000  Uiso   1.00
C17    C     0.78682   1.42028   0.36766   0.00000  Uiso   1.00
C18    C     0.68122   1.16524   0.27123   0.00000  Uiso   1.00
Cl19   Cl    0.63110   1.03056   0.31398   0.00000  Uiso   1.00
O20    O     0.50373   0.64841  -0.04766   0.00000  Uiso   1.00
C21    C     0.29809   0.46592   0.09717   0.00000  Uiso   1.00
C22    C     0.27065   0.61209   0.12679   0.00000  Uiso   1.00
C23    C     0.31033   0.74462   0.24468   0.00000  Uiso   1.00
C24    C     0.37637   0.72790   0.32975   0.00000  Uiso   1.00
C25    C     0.39961   0.58348   0.29873   0.00000  Uiso   1.00
C26    C     0.36298   0.45258   0.18583   0.00000  Uiso   1.00
C27    C     0.26875   0.86551   0.26698   0.00000  Uiso   1.00
C28    C     0.18787   0.85146   0.17418   0.00000  Uiso   1.00
C29    C     0.14710   0.71858   0.05793   0.00000  Uiso   1.00
C30    C     0.18798   0.60238   0.03490   0.00000  Uiso   1.00
N31    N     0.37832   0.29178   0.15272   0.00000  Uiso   1.00
C32    C     0.47216   0.29353   0.22607   0.00000  Uiso   1.00
C33    C     0.60734   0.54219   0.36073   0.00000  Uiso   1.00
C34    C     0.67982   0.73282   0.37692   0.00000  Uiso   1.00
C35    C     0.80816   0.96176   0.49955   0.00000  Uiso   1.00
C36    C     0.86551   0.99916   0.60726   0.00000  Uiso   1.00
C37    C     0.79300   0.80769   0.59033   0.00000  Uiso   1.00
C38    C     0.66294   0.57740   0.46810   0.00000  Uiso   1.00
Cl39   Cl    0.57982   0.35387   0.45670   0.00000  Uiso   1.00
O40    O     0.44265   0.10428   0.17647   0.00000  Uiso   1.00
H41    H     0.27802   0.29098  -0.21625   0.00000  Uiso   1.00
H42    H     0.10064  -0.14056  -0.36009   0.00000  Uiso   1.00
H43    H    -0.05606  -0.49487  -0.40733   0.00000  Uiso   1.00
H44    H    -0.17548  -0.65129  -0.36010   0.00000  Uiso   1.00
H45    H    -0.10626  -0.35872  -0.16094   0.00000  Uiso   1.00
H46    H     0.08196   0.08072  -0.00759   0.00000  Uiso   1.00
H47    H     0.42692   0.76542   0.09801   0.00000  Uiso   1.00
H48    H     0.64087   1.07244   0.03126   0.00000  Uiso   1.00
H49    H     0.82857   1.51834   0.20495   0.00000  Uiso   1.00
H50    H     0.92151   1.74990   0.42372   0.00000  Uiso   1.00
H51    H     0.82857   1.52608   0.46375   0.00000  Uiso   1.00
H52    H     0.40039   0.81784   0.41709   0.00000  Uiso   1.00
H53    H     0.44510   0.56940   0.36599   0.00000  Uiso   1.00
H54    H     0.29793   0.96489   0.35707   0.00000  Uiso   1.00
H55    H     0.15442   0.94283   0.19019   0.00000  Uiso   1.00
H56    H     0.08185   0.70608  -0.01593   0.00000  Uiso   1.00
H57    H     0.15085   0.49641  -0.05914   0.00000  Uiso   1.00
H58    H     0.30950   0.14308   0.05707   0.00000  Uiso   1.00
H59    H     0.63686   0.70331   0.29225   0.00000  Uiso   1.00
H60    H     0.86424   1.11097   0.51120   0.00000  Uiso   1.00
H61    H     0.96719   1.17830   0.70491   0.00000  Uiso   1.00
H62    H     0.84107   0.83967   0.67597   0.00000  Uiso   1.00
loop_
_geom_bond_atom_site_label_1
_geom_bond_atom_site_label_2
_geom_bond_distance
_geom_bond_site_symmetry_2
_ccdc_geom_bond_type
C1     C2      1.384   .     D
C1     C6      1.374   .     S
C1     H41     1.097   .     S
C2     C3      1.434   .     S
C2     N11     1.414   .     S
C3     C4      1.435   .     D
C3     C21     1.383   .     S
C4     C5      1.426   .     S
C4     C10     1.410   .     S
C5     C6      1.415   .     D
C5     C7      1.419   .     S
C6     H42     1.099   .     S
C7     C8      1.382   .     D
C7     H43     1.098   .     S
C8     C9      1.398   .     S
C8     H44     1.100   .     S
C9     C10     1.382   .     D
C9     H45     1.098   .     S
C10    H46     1.100   .     S
N11    C12     1.386   .     S
N11    H47     1.010   .     S
C12    C13     1.508   .     S
C12    O20     1.217   .     D
C13    C14     1.396   .     S
C13    C18     1.406   .     D
C14    C15     1.387   .     D
C14    H48     1.098   .     S
C15    C16     1.393   .     S
C15    H49     1.097   .     S
C16    C17     1.389   .     D
C16    H50     1.099   .     S
C17    C18     1.399   .     S
C17    H51     1.097   .     S
C18    Cl19    1.714   .     S
C21    C22     1.434   .     D
C21    C26     1.433   .     S
C22    C23     1.428   .     S
C22    C30     1.409   .     S
C23    C24     1.417   .     D
C23    C27     1.420   .     S
C24    C25     1.374   .     S
C24    H52     1.099   .     S
C25    C26     1.381   .     D
C25    H53     1.100   .     S
C26    N31     1.405   .     S
C27    C28     1.382   .     D
C27    H54     1.099   .     S
C28    C29     1.396   .     S
C28    H55     1.098   .     S
C29    C30     1.382   .     D
C29    H56     1.097   .     S
C30    H57     1.098   .     S
N31    C32     1.387   .     S
N31    H58     1.008   .     S
C32    C33     1.503   .     S
C32    O40     1.215   .     D
C33    C34     1.393   .     D
C33    C38     1.403   .     S
C34    C35     1.390   .     S
C34    H59     1.099   .     S
C35    C36     1.396   .     D
C35    H60     1.099   .     S
C36    C37     1.390   .     S
C36    H61     1.098   .     S
C37    C38     1.397   .     D
C37    H62     1.098   .     S
C38    Cl39    1.711   .     S
data_XXVI_19\P-1\-\1
_audit_creation_date              2015-08-25
_audit_creation_method            'Materials Studio'
_symmetry_space_group_name_H-M    'P-1'
_symmetry_Int_Tables_number       2
_symmetry_cell_setting            triclinic
loop_
_symmetry_equiv_pos_as_xyz
  x,y,z
  -x,-y,-z
_cell_length_a                    9.2822
_cell_length_b                    12.9895
_cell_length_c                    12.7364
_cell_angle_alpha                 102.0913
_cell_angle_beta                  111.2293
_cell_angle_gamma                 64.5107
loop_
_atom_site_label
_atom_site_type_symbol
_atom_site_fract_x
_atom_site_fract_y
_atom_site_fract_z
_atom_site_U_iso_or_equiv
_atom_site_adp_type
_atom_site_occupancy
C1     C     1.06840   0.10787   0.19591   0.00000  Uiso   1.00
C2     C     0.92987   0.16604   0.23310   0.00000  Uiso   1.00
C3     C     0.81040   0.11627   0.21107   0.00000  Uiso   1.00
C4     C     0.84042   0.00467   0.15455   0.00000  Uiso   1.00
C5     C     0.98986  -0.05497   0.12276   0.00000  Uiso   1.00
C6     C     1.09993   0.00070   0.14200   0.00000  Uiso   1.00
C7     C     1.02216  -0.16655   0.06972   0.00000  Uiso   1.00
C8     C     0.90811  -0.21639   0.04605   0.00000  Uiso   1.00
C9     C     0.75884  -0.15664   0.07330   0.00000  Uiso   1.00
C10    C     0.72477  -0.04785   0.12539   0.00000  Uiso   1.00
N11    N     0.90570   0.27440   0.29117   0.00000  Uiso   1.00
C12    C     0.88999   0.36881   0.24828   0.00000  Uiso   1.00
C13    C     0.85140   0.47618   0.32431   0.00000  Uiso   1.00
C14    C     0.90958   0.55661   0.31715   0.00000  Uiso   1.00
C15    C     0.87917   0.65894   0.38281   0.00000  Uiso   1.00
C16    C     0.78991   0.68164   0.45816   0.00000  Uiso   1.00
C17    C     0.72880   0.60280   0.46336   0.00000  Uiso   1.00
C18    C     0.75544   0.50024   0.39682   0.00000  Uiso   1.00
Cl19   Cl    0.66054   0.41692   0.40748   0.00000  Uiso   1.00
O20    O     0.91229   0.36110   0.15801   0.00000  Uiso   1.00
C21    C     0.66182   0.17685   0.23627   0.00000  Uiso   1.00
C22    C     0.53305   0.26985   0.16942   0.00000  Uiso   1.00
C23    C     0.37610   0.32828   0.19174   0.00000  Uiso   1.00
C24    C     0.34987   0.29050   0.27711   0.00000  Uiso   1.00
C25    C     0.47504   0.20172   0.34045   0.00000  Uiso   1.00
C26    C     0.63015   0.14455   0.32386   0.00000  Uiso   1.00
C27    C     0.24866   0.42041   0.12651   0.00000  Uiso   1.00
C28    C     0.27398   0.45224   0.03991   0.00000  Uiso   1.00
C29    C     0.42586   0.39383   0.01580   0.00000  Uiso   1.00
C30    C     0.55241   0.30417   0.07898   0.00000  Uiso   1.00
N31    N     0.75183   0.05075   0.38734   0.00000  Uiso   1.00
C32    C     0.79165   0.02808   0.49835   0.00000  Uiso   1.00
C33    C     0.73805   0.13293   0.57509   0.00000  Uiso   1.00
C34    C     0.79237   0.21995   0.58399   0.00000  Uiso   1.00
C35    C     0.74941   0.31608   0.65689   0.00000  Uiso   1.00
C36    C     0.65204   0.32475   0.72251   0.00000  Uiso   1.00
C37    C     0.59819   0.23768   0.71338   0.00000  Uiso   1.00
C38    C     0.63905   0.14084   0.63990   0.00000  Uiso   1.00
Cl39   Cl    0.56408   0.03910   0.63202   0.00000  Uiso   1.00
O40    O     0.87084  -0.06989   0.52567   0.00000  Uiso   1.00
H41    H     1.15903   0.14643   0.20959   0.00000  Uiso   1.00
H42    H     1.21251  -0.04271   0.11438   0.00000  Uiso   1.00
H43    H     1.13673  -0.21286   0.04481   0.00000  Uiso   1.00
H44    H     0.93392  -0.30239   0.00389   0.00000  Uiso   1.00
H45    H     0.66751  -0.19625   0.05231   0.00000  Uiso   1.00
H46    H     0.60454  -0.00362   0.14372   0.00000  Uiso   1.00
H47    H     0.88623   0.28271   0.36569   0.00000  Uiso   1.00
H48    H     0.97957   0.54157   0.25821   0.00000  Uiso   1.00
H49    H     0.92247   0.72245   0.37446   0.00000  Uiso   1.00
H50    H     0.76427   0.76270   0.51017   0.00000  Uiso   1.00
H51    H     0.65177   0.62382   0.51890   0.00000  Uiso   1.00
H52    H     0.22767   0.33285   0.29248   0.00000  Uiso   1.00
H53    H     0.44608   0.17580   0.40463   0.00000  Uiso   1.00
H54    H     0.12734   0.46505   0.14284   0.00000  Uiso   1.00
H55    H     0.17389   0.52347  -0.01003   0.00000  Uiso   1.00
H56    H     0.44420   0.41945  -0.05394   0.00000  Uiso   1.00
H57    H     0.66963   0.26019   0.05687   0.00000  Uiso   1.00
H58    H     0.81890  -0.01653   0.34524   0.00000  Uiso   1.00
H59    H     0.87007   0.21405   0.53355   0.00000  Uiso   1.00
H60    H     0.79111   0.38513   0.66320   0.00000  Uiso   1.00
H61    H     0.61716   0.40029   0.78049   0.00000  Uiso   1.00
H62    H     0.52069   0.24685   0.76539   0.00000  Uiso   1.00
loop_
_geom_bond_atom_site_label_1
_geom_bond_atom_site_label_2
_geom_bond_distance
_geom_bond_site_symmetry_2
_ccdc_geom_bond_type
C1     C2      1.380   .     D
C1     C6      1.375   .     S
C1     H41     1.100   .     S
C2     C3      1.429   .     S
C2     N11     1.411   .     S
C3     C4      1.434   .     D
C3     C21     1.380   .     S
C4     C5      1.428   .     S
C4     C10     1.411   .     S
C5     C6      1.417   .     D
C5     C7      1.418   .     S
C6     H42     1.100   .     S
C7     C8      1.381   .     D
C7     H43     1.099   .     S
C8     C9      1.397   .     S
C8     H44     1.098   .     S
C9     C10     1.383   .     D
C9     H45     1.099   .     S
C10    H46     1.100   .     S
N11    C12     1.376   .     S
N11    H47     1.005   .     S
C12    C13     1.506   .     S
C12    O20     1.217   .     D
C13    C14     1.397   .     S
C13    C18     1.407   .     D
C14    C15     1.389   .     D
C14    H48     1.098   .     S
C15    C16     1.393   .     S
C15    H49     1.098   .     S
C16    C17     1.389   .     D
C16    H50     1.100   .     S
C17    C18     1.396   .     S
C17    H51     1.097   .     S
C18    Cl19    1.713   .     S
C21    C22     1.437   .     D
C21    C26     1.431   .     S
C22    C23     1.427   .     S
C22    C30     1.411   .     S
C23    C24     1.414   .     D
C23    C27     1.417   .     S
C24    C25     1.374   .     S
C24    H52     1.098   .     S
C25    C26     1.380   .     D
C25    H53     1.098   .     S
C26    N31     1.407   .     S
C27    C28     1.380   .     D
C27    H54     1.098   .     S
C28    C29     1.397   .     S
C28    H55     1.097   .     S
C29    C30     1.384   .     D
C29    H56     1.100   .     S
C30    H57     1.100   .     S
N31    C32     1.387   .     S
N31    H58     1.008   .     S
C32    C33     1.506   .     S
C32    O40     1.215   .     D
C33    C34     1.393   .     D
C33    C38     1.403   .     S
C34    C35     1.391   .     S
C34    H59     1.098   .     S
C35    C36     1.396   .     D
C35    H60     1.099   .     S
C36    C37     1.390   .     S
C36    H61     1.100   .     S
C37    C38     1.398   .     D
C37    H62     1.099   .     S
C38    Cl39    1.711   .     S
data_XXVI_20\P-1\-\1
_audit_creation_date              2015-08-25
_audit_creation_method            'Materials Studio'
_symmetry_space_group_name_H-M    'P-1'
_symmetry_Int_Tables_number       2
_symmetry_cell_setting            triclinic
loop_
_symmetry_equiv_pos_as_xyz
  x,y,z
  -x,-y,-z
_cell_length_a                    9.2833
_cell_length_b                    12.9833
_cell_length_c                    25.9731
_cell_angle_alpha                 40.8985
_cell_angle_beta                  41.5238
_cell_angle_gamma                 64.6211
loop_
_atom_site_label
_atom_site_type_symbol
_atom_site_fract_x
_atom_site_fract_y
_atom_site_fract_z
_atom_site_U_iso_or_equiv
_atom_site_adp_type
_atom_site_occupancy
C1     C    -0.26427   0.19675   0.19554   0.00000  Uiso   1.00
C2     C    -0.16321   0.10126   0.23284   0.00000  Uiso   1.00
C3     C    -0.02195   0.17299   0.21099   0.00000  Uiso   1.00
C4     C     0.00440   0.34108   0.15465   0.00000  Uiso   1.00
C5     C    -0.11311   0.43255   0.12285   0.00000  Uiso   1.00
C6     C    -0.24194   0.35783   0.14176   0.00000  Uiso   1.00
C7     C    -0.09307   0.59695   0.07031   0.00000  Uiso   1.00
C8     C     0.04374   0.67018   0.04718   0.00000  Uiso   1.00
C9     C     0.16577   0.58322   0.07436   0.00000  Uiso   1.00
C10    C     0.14855   0.42260   0.12590   0.00000  Uiso   1.00
N11    N    -0.19714  -0.06522   0.29087   0.00000  Uiso   1.00
C12    C    -0.13960  -0.11666   0.24809   0.00000  Uiso   1.00
C13    C    -0.17633  -0.30011   0.32392   0.00000  Uiso   1.00
C14    C    -0.22617  -0.37319   0.31627   0.00000  Uiso   1.00
C15    C    -0.26063  -0.54115   0.38163   0.00000  Uiso   1.00
C16    C    -0.24724  -0.63943   0.45724   0.00000  Uiso   1.00
C17    C    -0.19246  -0.56597   0.46291   0.00000  Uiso   1.00
C18    C    -0.15324  -0.39687   0.39663   0.00000  Uiso   1.00
Cl19   Cl   -0.06994  -0.32449   0.40778   0.00000  Uiso   1.00
O20    O    -0.07279  -0.01852   0.15799   0.00000  Uiso   1.00
C21    C     0.10127   0.08719   0.23621   0.00000  Uiso   1.00
C22    C     0.29663   0.06138   0.16923   0.00000  Uiso   1.00
C23    C     0.43099  -0.01950   0.19162   0.00000  Uiso   1.00
C24    C     0.37176  -0.06763   0.27724   0.00000  Uiso   1.00
C25    C     0.18352  -0.04247   0.34068   0.00000  Uiso   1.00
C26    C     0.04533   0.03148   0.32398   0.00000  Uiso   1.00
C27    C     0.62337  -0.04612   0.12629   0.00000  Uiso   1.00
C28    C     0.68446   0.00891   0.03960   0.00000  Uiso   1.00
C29    C     0.55692   0.09152   0.01544   0.00000  Uiso   1.00
C30    C     0.36759   0.11784   0.07866   0.00000  Uiso   1.00
N31    N    -0.13957   0.06156   0.38753   0.00000  Uiso   1.00
C32    C    -0.29046  -0.02699   0.49865   0.00000  Uiso   1.00
C33    C    -0.31334  -0.20862   0.57542   0.00000  Uiso   1.00
C34    C    -0.37631  -0.30480   0.58435   0.00000  Uiso   1.00
C35    C    -0.40567  -0.47385   0.65716   0.00000  Uiso   1.00
C36    C    -0.37366  -0.54790   0.72269   0.00000  Uiso   1.00
C37    C    -0.31112  -0.45146   0.71361   0.00000  Uiso   1.00
C38    C    -0.27901  -0.28109   0.64018   0.00000  Uiso   1.00
Cl39   Cl   -0.19655  -0.17110   0.63228   0.00000  Uiso   1.00
O40    O    -0.39720   0.04350   0.52601   0.00000  Uiso   1.00
H41    H    -0.36835   0.14461   0.20905   0.00000  Uiso   1.00
H42    H    -0.32681   0.42891   0.11413   0.00000  Uiso   1.00
H43    H    -0.18270   0.66818   0.04543   0.00000  Uiso   1.00
H44    H     0.05944   0.79815   0.00547   0.00000  Uiso   1.00
H45    H     0.27745   0.64362   0.05376   0.00000  Uiso   1.00
H46    H     0.25034   0.36003   0.14424   0.00000  Uiso   1.00
H47    H    -0.25125  -0.14815   0.36524   0.00000  Uiso   1.00
H48    H    -0.23675  -0.29903   0.25711   0.00000  Uiso   1.00
H49    H    -0.29449  -0.59607   0.37281   0.00000  Uiso   1.00
H50    H    -0.27298  -0.77247   0.50903   0.00000  Uiso   1.00
H51    H    -0.17128  -0.64267   0.51861   0.00000  Uiso   1.00
H52    H     0.47836  -0.12549   0.29268   0.00000  Uiso   1.00
H53    H     0.14829  -0.08111   0.40502   0.00000  Uiso   1.00
H54    H     0.72817  -0.10717   0.14266   0.00000  Uiso   1.00
H55    H     0.83418  -0.01224  -0.01038   0.00000  Uiso   1.00
H56    H     0.60818   0.13588  -0.05439   0.00000  Uiso   1.00
H57    H     0.27265   0.18403   0.05650   0.00000  Uiso   1.00
H58    H    -0.16473   0.17082   0.34543   0.00000  Uiso   1.00
H59    H    -0.40377  -0.24861   0.53398   0.00000  Uiso   1.00
H60    H    -0.45338  -0.54940   0.66345   0.00000  Uiso   1.00
H61    H    -0.39633  -0.68144   0.78061   0.00000  Uiso   1.00
H62    H    -0.28551  -0.51245   0.76557   0.00000  Uiso   1.00
loop_
_geom_bond_atom_site_label_1
_geom_bond_atom_site_label_2
_geom_bond_distance
_geom_bond_site_symmetry_2
_ccdc_geom_bond_type
C1     C2      1.380   .     D
C1     C6      1.375   .     S
C1     H41     1.100   .     S
C2     C3      1.429   .     S
C2     N11     1.411   .     S
C3     C4      1.434   .     D
C3     C21     1.380   .     S
C4     C5      1.428   .     S
C4     C10     1.411   .     S
C5     C6      1.417   .     D
C5     C7      1.418   .     S
C6     H42     1.100   .     S
C7     C8      1.381   .     D
C7     H43     1.099   .     S
C8     C9      1.397   .     S
C8     H44     1.098   .     S
C9     C10     1.383   .     D
C9     H45     1.099   .     S
C10    H46     1.100   .     S
N11    C12     1.376   .     S
N11    H47     1.005   .     S
C12    C13     1.506   .     S
C12    O20     1.217   .     D
C13    C14     1.397   .     S
C13    C18     1.407   .     D
C14    C15     1.389   .     D
C14    H48     1.098   .     S
C15    C16     1.393   .     S
C15    H49     1.098   .     S
C16    C17     1.389   .     D
C16    H50     1.100   .     S
C17    C18     1.396   .     S
C17    H51     1.097   .     S
C18    Cl19    1.713   .     S
C21    C22     1.437   .     D
C21    C26     1.431   .     S
C22    C23     1.427   .     S
C22    C30     1.411   .     S
C23    C24     1.414   .     D
C23    C27     1.417   .     S
C24    C25     1.374   .     S
C24    H52     1.098   .     S
C25    C26     1.380   .     D
C25    H53     1.098   .     S
C26    N31     1.407   .     S
C27    C28     1.380   .     D
C27    H54     1.098   .     S
C28    C29     1.397   .     S
C28    H55     1.096   .     S
C29    C30     1.383   .     D
C29    H56     1.100   .     S
C30    H57     1.100   .     S
N31    C32     1.387   .     S
N31    H58     1.008   .     S
C32    C33     1.506   .     S
C32    O40     1.215   .     D
C33    C34     1.393   .     D
C33    C38     1.403   .     S
C34    C35     1.391   .     S
C34    H59     1.098   .     S
C35    C36     1.396   .     D
C35    H60     1.099   .     S
C36    C37     1.390   .     S
C36    H61     1.100   .     S
C37    C38     1.398   .     D
C37    H62     1.099   .     S
C38    Cl39    1.711   .     S
data_XXVI_21\P-1\-\1
_audit_creation_date              2015-08-25
_audit_creation_method            'Materials Studio'
_symmetry_space_group_name_H-M    'P-1'
_symmetry_Int_Tables_number       2
_symmetry_cell_setting            triclinic
loop_
_symmetry_equiv_pos_as_xyz
  x,y,z
  -x,-y,-z
_cell_length_a                    12.5958
_cell_length_b                    9.2985
_cell_length_c                    12.9789
_cell_angle_alpha                 65.1783
_cell_angle_beta                  102.2994
_cell_angle_gamma                 110.8173
loop_
_atom_site_label
_atom_site_type_symbol
_atom_site_fract_x
_atom_site_fract_y
_atom_site_fract_z
_atom_site_U_iso_or_equiv
_atom_site_adp_type
_atom_site_occupancy
C1     C     0.69495   1.07079   0.60672   0.00000  Uiso   1.00
C2     C     0.73149   0.93204   0.66544   0.00000  Uiso   1.00
C3     C     0.70909   0.81234   0.61550   0.00000  Uiso   1.00
C4     C     0.65322   0.84235   0.50324   0.00000  Uiso   1.00
C5     C     0.62331   0.99263   0.44276   0.00000  Uiso   1.00
C6     C     0.64183   1.10238   0.49883   0.00000  Uiso   1.00
C7     C     0.57453   1.02740   0.32918   0.00000  Uiso   1.00
C8     C     0.55329   0.91515   0.27809   0.00000  Uiso   1.00
C9     C     0.57768   0.76452   0.33886   0.00000  Uiso   1.00
C10    C     0.62514   0.72772   0.44977   0.00000  Uiso   1.00
N11    N     0.78956   0.90794   0.77429   0.00000  Uiso   1.00
C12    C     0.74695   0.89713   0.86735   0.00000  Uiso   1.00
C13    C     0.82254   0.85642   0.97579   0.00000  Uiso   1.00
C14    C     0.81417   0.91347   1.05681   0.00000  Uiso   1.00
C15    C     0.87906   0.88107   1.16023   0.00000  Uiso   1.00
C16    C     0.95522   0.79140   1.18339   0.00000  Uiso   1.00
C17    C     0.96157   0.73139   1.10398   0.00000  Uiso   1.00
C18    C     0.89556   0.75961   1.00041   0.00000  Uiso   1.00
Cl19   Cl    0.90752   0.66527   0.91677   0.00000  Uiso   1.00
O20    O     0.65708   0.92455   0.85787   0.00000  Uiso   1.00
C21    C     0.73468   0.66475   0.67574   0.00000  Uiso   1.00
C22    C     0.66745   0.53868   0.76753   0.00000  Uiso   1.00
C23    C     0.69007   0.38272   0.82546   0.00000  Uiso   1.00
C24    C     0.77647   0.35515   0.78866   0.00000  Uiso   1.00
C25    C     0.84024   0.47780   0.70104   0.00000  Uiso   1.00
C26    C     0.82314   0.63171   0.64421   0.00000  Uiso   1.00
C27    C     0.62406   0.25764   0.91607   0.00000  Uiso   1.00
C28    C     0.53674   0.28464   0.94715   0.00000  Uiso   1.00
C29    C     0.51256   0.43580   0.88938   0.00000  Uiso   1.00
C30    C     0.57630   0.55985   0.80104   0.00000  Uiso   1.00
N31    N     0.88690   0.75113   0.55152   0.00000  Uiso   1.00
C32    C     0.99921   0.79106   0.53008   0.00000  Uiso   1.00
C33    C     1.07625   0.73584   0.63516   0.00000  Uiso   1.00
C34    C     1.08496   0.78901   0.72305   0.00000  Uiso   1.00
C35    C     1.15763   0.74376   0.81990   0.00000  Uiso   1.00
C36    C     1.22321   0.64524   0.82838   0.00000  Uiso   1.00
C37    C     1.21448   0.59293   0.74025   0.00000  Uiso   1.00
C38    C     1.14129   0.63625   0.64260   0.00000  Uiso   1.00
Cl39   Cl    1.13364   0.56289   0.53957   0.00000  Uiso   1.00
O40    O     1.02707   0.87109   0.43315   0.00000  Uiso   1.00
H41    H     0.70873   1.16168   0.64531   0.00000  Uiso   1.00
H42    H     0.61543   1.21567   0.45471   0.00000  Uiso   1.00
H43    H     0.55173   1.14310   0.28190   0.00000  Uiso   1.00
H44    H     0.51512   0.94358   0.19016   0.00000  Uiso   1.00
H45    H     0.55821   0.67439   0.29834   0.00000  Uiso   1.00
H46    H     0.64206   0.60711   0.49441   0.00000  Uiso   1.00
H47    H     0.86378   0.88444   0.78405   0.00000  Uiso   1.00
H48    H     0.75458   0.98375   1.04154   0.00000  Uiso   1.00
H49    H     0.86945   0.92325   1.22416   0.00000  Uiso   1.00
H50    H     1.00682   0.76440   1.26517   0.00000  Uiso   1.00
H51    H     1.01758   0.65392   1.12534   0.00000  Uiso   1.00
H52    H     0.79206   0.23368   0.83069   0.00000  Uiso   1.00
H53    H     0.90508   0.44770   0.67579   0.00000  Uiso   1.00
H54    H     0.64044   0.13692   0.96016   0.00000  Uiso   1.00
H55    H     0.48616   0.18635   1.01717   0.00000  Uiso   1.00
H56    H     0.44226   0.45554   0.91435   0.00000  Uiso   1.00
H57    H     0.55413   0.67658   0.75734   0.00000  Uiso   1.00
H58    H     0.84430   0.81835   0.48467   0.00000  Uiso   1.00
H59    H     1.03440   0.86744   0.71722   0.00000  Uiso   1.00
H60    H     1.16369   0.78443   0.88969   0.00000  Uiso   1.00
H61    H     1.28113   0.60877   0.90437   0.00000  Uiso   1.00
H62    H     1.26651   0.51464   0.74920   0.00000  Uiso   1.00
loop_
_geom_bond_atom_site_label_1
_geom_bond_atom_site_label_2
_geom_bond_distance
_geom_bond_site_symmetry_2
_ccdc_geom_bond_type
C1     C2      1.380   .     D
C1     C6      1.375   .     S
C1     H41     1.100   .     S
C2     C3      1.429   .     S
C2     N11     1.411   .     S
C3     C4      1.434   .     D
C3     C21     1.380   .     S
C4     C5      1.428   .     S
C4     C10     1.411   .     S
C5     C6      1.417   .     D
C5     C7      1.418   .     S
C6     H42     1.100   .     S
C7     C8      1.381   .     D
C7     H43     1.099   .     S
C8     C9      1.398   .     S
C8     H44     1.098   .     S
C9     C10     1.383   .     D
C9     H45     1.099   .     S
C10    H46     1.100   .     S
N11    C12     1.376   .     S
N11    H47     1.005   .     S
C12    C13     1.506   .     S
C12    O20     1.217   .     D
C13    C14     1.398   .     S
C13    C18     1.407   .     D
C14    C15     1.389   .     D
C14    H48     1.098   .     S
C15    C16     1.393   .     S
C15    H49     1.099   .     S
C16    C17     1.389   .     D
C16    H50     1.100   .     S
C17    C18     1.396   .     S
C17    H51     1.097   .     S
C18    Cl19    1.713   .     S
C21    C22     1.436   .     D
C21    C26     1.431   .     S
C22    C23     1.427   .     S
C22    C30     1.411   .     S
C23    C24     1.415   .     D
C23    C27     1.417   .     S
C24    C25     1.374   .     S
C24    H52     1.098   .     S
C25    C26     1.380   .     D
C25    H53     1.098   .     S
C26    N31     1.408   .     S
C27    C28     1.381   .     D
C27    H54     1.098   .     S
C28    C29     1.397   .     S
C28    H55     1.097   .     S
C29    C30     1.383   .     D
C29    H56     1.100   .     S
C30    H57     1.100   .     S
N31    C32     1.387   .     S
N31    H58     1.008   .     S
C32    C33     1.506   .     S
C32    O40     1.215   .     D
C33    C34     1.393   .     D
C33    C38     1.403   .     S
C34    C35     1.391   .     S
C34    H59     1.098   .     S
C35    C36     1.396   .     D
C35    H60     1.099   .     S
C36    C37     1.390   .     S
C36    H61     1.099   .     S
C37    C38     1.399   .     D
C37    H62     1.099   .     S
C38    Cl39    1.711   .     S
data_XXVI_22\P-1\-\1
_audit_creation_date              2015-08-25
_audit_creation_method            'Materials Studio'
_symmetry_space_group_name_H-M    'P-1'
_symmetry_Int_Tables_number       2
_symmetry_cell_setting            triclinic
loop_
_symmetry_equiv_pos_as_xyz
  x,y,z
  -x,-y,-z
_cell_length_a                    12.4131
_cell_length_b                    12.9468
_cell_length_c                    12.7251
_cell_angle_alpha                 84.6992
_cell_angle_beta                  100.7092
_cell_angle_gamma                 42.9268
loop_
_atom_site_label
_atom_site_type_symbol
_atom_site_fract_x
_atom_site_fract_y
_atom_site_fract_z
_atom_site_U_iso_or_equiv
_atom_site_adp_type
_atom_site_occupancy
C1     C     0.87691   0.51558   0.80552   0.00000  Uiso   1.00
C2     C     0.70203   0.63179   0.76834   0.00000  Uiso   1.00
C3     C     0.60375   0.78018   0.78986   0.00000  Uiso   1.00
C4     C     0.68823   0.80815   0.84534   0.00000  Uiso   1.00
C5     C     0.86816   0.68853   0.87617   0.00000  Uiso   1.00
C6     C     0.96034   0.54017   0.85840   0.00000  Uiso   1.00
C7     C     0.95068   0.71936   0.92557   0.00000  Uiso   1.00
C8     C     0.85892   0.86217   0.94658   0.00000  Uiso   1.00
C9     C     0.68400   0.97660   0.92094   0.00000  Uiso   1.00
C10    C     0.60070   0.94922   0.87281   0.00000  Uiso   1.00
N11    N     0.62118   0.60366   0.71057   0.00000  Uiso   1.00
C12    C     0.65397   0.47797   0.75324   0.00000  Uiso   1.00
C13    C     0.53756   0.48528   0.67872   0.00000  Uiso   1.00
C14    C     0.60210   0.33855   0.68905   0.00000  Uiso   1.00
C15    C     0.50493   0.33161   0.62537   0.00000  Uiso   1.00
C16    C     0.34008   0.47376   0.54841   0.00000  Uiso   1.00
C17    C     0.27466   0.61983   0.53998   0.00000  Uiso   1.00
C18    C     0.36865   0.63008   0.60486   0.00000  Uiso   1.00
Cl19   Cl    0.26266   0.82087   0.59041   0.00000  Uiso   1.00
O20    O     0.77196   0.36999   0.84259   0.00000  Uiso   1.00
C21    C     0.43103   0.89242   0.76424   0.00000  Uiso   1.00
C22    C     0.37292   0.85903   0.83173   0.00000  Uiso   1.00
C23    C     0.19474   0.97895   0.80901   0.00000  Uiso   1.00
C24    C     0.08039   1.12946   0.72225   0.00000  Uiso   1.00
C25    C     0.13861   1.15867   0.65832   0.00000  Uiso   1.00
C26    C     0.30924   1.04520   0.67550   0.00000  Uiso   1.00
C27    C     0.13642   0.94716   0.87548   0.00000  Uiso   1.00
C28    C     0.25104   0.80228   0.96335   0.00000  Uiso   1.00
C29    C     0.42594   0.68549   0.98761   0.00000  Uiso   1.00
C30    C     0.48555   0.71369   0.92338   0.00000  Uiso   1.00
N31    N     0.36433   1.08255   0.61161   0.00000  Uiso   1.00
C32    C     0.29176   1.17711   0.49971   0.00000  Uiso   1.00
C33    C     0.15834   1.20602   0.42261   0.00000  Uiso   1.00
C34    C     0.20066   1.07450   0.41331   0.00000  Uiso   1.00
C35    C     0.08140   1.09717   0.34089   0.00000  Uiso   1.00
C36    C    -0.08173   1.25353   0.27590   0.00000  Uiso   1.00
C37    C    -0.12307   1.38441   0.28493   0.00000  Uiso   1.00
C38    C    -0.00536   1.36395   0.35814   0.00000  Uiso   1.00
Cl39   Cl   -0.06840   1.53180   0.36623   0.00000  Uiso   1.00
O40    O     0.34480   1.22098   0.47215   0.00000  Uiso   1.00
H41    H     0.95474   0.39904   0.79243   0.00000  Uiso   1.00
H42    H     1.09984   0.44466   0.88557   0.00000  Uiso   1.00
H43    H     1.08908   0.62799   0.94937   0.00000  Uiso   1.00
H44    H     0.92469   0.88401   0.98557   0.00000  Uiso   1.00
H45    H     0.61276   1.08835   0.94022   0.00000  Uiso   1.00
H46    H     0.46330   1.04205   0.85533   0.00000  Uiso   1.00
H47    H     0.52299   0.69177   0.63677   0.00000  Uiso   1.00
H48    H     0.73129   0.22429   0.74927   0.00000  Uiso   1.00
H49    H     0.55600   0.21573   0.63675   0.00000  Uiso   1.00
H50    H     0.26129   0.47024   0.49778   0.00000  Uiso   1.00
H51    H     0.14195   0.73159   0.48322   0.00000  Uiso   1.00
H52    H    -0.05633   1.22394   0.70667   0.00000  Uiso   1.00
H53    H     0.04326   1.27876   0.59326   0.00000  Uiso   1.00
H54    H    -0.00037   1.03969   0.85900   0.00000  Uiso   1.00
H55    H     0.20390   0.77977   1.01423   0.00000  Uiso   1.00
H56    H     0.51623   0.57093   1.05839   0.00000  Uiso   1.00
H57    H     0.62417   0.61908   0.94578   0.00000  Uiso   1.00
H58    H     0.47485   1.03823   0.65378   0.00000  Uiso   1.00
H59    H     0.32903   0.95077   0.46324   0.00000  Uiso   1.00
H60    H     0.11436   0.99337   0.33454   0.00000  Uiso   1.00
H61    H    -0.17724   1.27310   0.21837   0.00000  Uiso   1.00
H62    H    -0.25264   1.50641   0.23329   0.00000  Uiso   1.00
loop_
_geom_bond_atom_site_label_1
_geom_bond_atom_site_label_2
_geom_bond_distance
_geom_bond_site_symmetry_2
_ccdc_geom_bond_type
C1     C2      1.380   .     D
C1     C6      1.375   .     S
C1     H41     1.100   .     S
C2     C3      1.429   .     S
C2     N11     1.411   .     S
C3     C4      1.434   .     D
C3     C21     1.380   .     S
C4     C5      1.427   .     S
C4     C10     1.411   .     S
C5     C6      1.417   .     D
C5     C7      1.418   .     S
C6     H42     1.100   .     S
C7     C8      1.381   .     D
C7     H43     1.098   .     S
C8     C9      1.397   .     S
C8     H44     1.098   .     S
C9     C10     1.383   .     D
C9     H45     1.099   .     S
C10    H46     1.100   .     S
N11    C12     1.376   .     S
N11    H47     1.005   .     S
C12    C13     1.507   .     S
C12    O20     1.217   .     D
C13    C14     1.398   .     S
C13    C18     1.407   .     D
C14    C15     1.389   .     D
C14    H48     1.099   .     S
C15    C16     1.393   .     S
C15    H49     1.099   .     S
C16    C17     1.389   .     D
C16    H50     1.100   .     S
C17    C18     1.396   .     S
C17    H51     1.097   .     S
C18    Cl19    1.713   .     S
C21    C22     1.436   .     D
C21    C26     1.431   .     S
C22    C23     1.427   .     S
C22    C30     1.411   .     S
C23    C24     1.414   .     D
C23    C27     1.417   .     S
C24    C25     1.374   .     S
C24    H52     1.098   .     S
C25    C26     1.380   .     D
C25    H53     1.099   .     S
C26    N31     1.407   .     S
C27    C28     1.381   .     D
C27    H54     1.098   .     S
C28    C29     1.397   .     S
C28    H55     1.096   .     S
C29    C30     1.383   .     D
C29    H56     1.100   .     S
C30    H57     1.100   .     S
N31    C32     1.387   .     S
N31    H58     1.008   .     S
C32    C33     1.505   .     S
C32    O40     1.215   .     D
C33    C34     1.393   .     D
C33    C38     1.403   .     S
C34    C35     1.391   .     S
C34    H59     1.098   .     S
C35    C36     1.396   .     D
C35    H60     1.099   .     S
C36    C37     1.390   .     S
C36    H61     1.100   .     S
C37    C38     1.398   .     D
C37    H62     1.099   .     S
C38    Cl39    1.711   .     S
data_XXVI_23\P-1\-\1
_audit_creation_date              2015-08-25
_audit_creation_method            'Materials Studio'
_symmetry_space_group_name_H-M    'P-1'
_symmetry_Int_Tables_number       2
_symmetry_cell_setting            triclinic
loop_
_symmetry_equiv_pos_as_xyz
  x,y,z
  -x,-y,-z
_cell_length_a                    11.4790
_cell_length_b                    21.3206
_cell_length_c                    8.4769
_cell_angle_alpha                 69.7777
_cell_angle_beta                  69.7898
_cell_angle_gamma                 40.3094
loop_
_atom_site_label
_atom_site_type_symbol
_atom_site_fract_x
_atom_site_fract_y
_atom_site_fract_z
_atom_site_U_iso_or_equiv
_atom_site_adp_type
_atom_site_occupancy
C1     C    -0.11340   0.91764   0.67164   0.00000  Uiso   1.00
C2     C     0.07010   0.85644   0.66365   0.00000  Uiso   1.00
C3     C     0.19790   0.76469   0.60159   0.00000  Uiso   1.00
C4     C     0.13218   0.73847   0.55359   0.00000  Uiso   1.00
C5     C    -0.05771   0.80764   0.55120   0.00000  Uiso   1.00
C6     C    -0.17845   0.89712   0.61388   0.00000  Uiso   1.00
C7     C    -0.12211   0.78218   0.50108   0.00000  Uiso   1.00
C8     C    -0.00437   0.68829   0.46823   0.00000  Uiso   1.00
C9     C     0.18048   0.61878   0.47924   0.00000  Uiso   1.00
C10    C     0.24780   0.64359   0.51864   0.00000  Uiso   1.00
N11    N     0.13166   0.88270   0.71613   0.00000  Uiso   1.00
C12    C     0.04486   0.97606   0.71449   0.00000  Uiso   1.00
C13    C     0.15416   0.97868   0.76618   0.00000  Uiso   1.00
C14    C     0.05597   1.05510   0.85466   0.00000  Uiso   1.00
C15    C     0.14156   1.06565   0.90727   0.00000  Uiso   1.00
C16    C     0.32987   0.99838   0.87147   0.00000  Uiso   1.00
C17    C     0.42728   0.92342   0.78053   0.00000  Uiso   1.00
C18    C     0.34358   0.91193   0.72486   0.00000  Uiso   1.00
Cl19   Cl    0.48015   0.81838   0.60844   0.00000  Uiso   1.00
O20    O    -0.10966   1.04870   0.68089   0.00000  Uiso   1.00
C21    C     0.38267   0.69830   0.59711   0.00000  Uiso   1.00
C22    C     0.45885   0.64479   0.75335   0.00000  Uiso   1.00
C23    C     0.64909   0.57645   0.75071   0.00000  Uiso   1.00
C24    C     0.75899   0.56113   0.59252   0.00000  Uiso   1.00
C25    C     0.68552   0.60860   0.44299   0.00000  Uiso   1.00
C26    C     0.50154   0.67608   0.43975   0.00000  Uiso   1.00
C27    C     0.72667   0.51952   0.90375   0.00000  Uiso   1.00
C28    C     0.62029   0.52774   1.05476   0.00000  Uiso   1.00
C29    C     0.43440   0.59295   1.05684   0.00000  Uiso   1.00
C30    C     0.35516   0.65058   0.90972   0.00000  Uiso   1.00
N31    N     0.43182   0.71852   0.28516   0.00000  Uiso   1.00
C32    C     0.48418   0.74051   0.12018   0.00000  Uiso   1.00
C33    C     0.60816   0.74784   0.10472   0.00000  Uiso   1.00
C34    C     0.55924   0.80749   0.20251   0.00000  Uiso   1.00
C35    C     0.66594   0.81967   0.18605   0.00000  Uiso   1.00
C36    C     0.82349   0.77198   0.06865   0.00000  Uiso   1.00
C37    C     0.87071   0.71351  -0.03035   0.00000  Uiso   1.00
C38    C     0.76608   0.69952  -0.01430   0.00000  Uiso   1.00
Cl39   Cl    0.83749   0.62451  -0.13960   0.00000  Uiso   1.00
O40    O     0.42078   0.75676   0.00502   0.00000  Uiso   1.00
H41    H    -0.21649   0.98728   0.72283   0.00000  Uiso   1.00
H42    H    -0.32578   0.95014   0.61880   0.00000  Uiso   1.00
H43    H    -0.26804   0.83590   0.49724   0.00000  Uiso   1.00
H44    H    -0.05615   0.66805   0.43490   0.00000  Uiso   1.00
H45    H     0.27377   0.54413   0.45354   0.00000  Uiso   1.00
H46    H     0.39429   0.58668   0.52510   0.00000  Uiso   1.00
H47    H     0.25859   0.82662   0.74833   0.00000  Uiso   1.00
H48    H    -0.09225   1.10823   0.88685   0.00000  Uiso   1.00
H49    H     0.06081   1.12566   0.97881   0.00000  Uiso   1.00
H50    H     0.40075   1.00388   0.91608   0.00000  Uiso   1.00
H51    H     0.57555   0.87089   0.75583   0.00000  Uiso   1.00
H52    H     0.90610   0.50602   0.59150   0.00000  Uiso   1.00
H53    H     0.78027   0.58889   0.32447   0.00000  Uiso   1.00
H54    H     0.87320   0.46741   0.90049   0.00000  Uiso   1.00
H55    H     0.68136   0.48308   1.17274   0.00000  Uiso   1.00
H56    H     0.35027   0.59829   1.17586   0.00000  Uiso   1.00
H57    H     0.20910   0.69966   0.91736   0.00000  Uiso   1.00
H58    H     0.31931   0.73748   0.28909   0.00000  Uiso   1.00
H59    H     0.43382   0.84693   0.29310   0.00000  Uiso   1.00
H60    H     0.62556   0.86698   0.26408   0.00000  Uiso   1.00
H61    H     0.90981   0.78047   0.05438   0.00000  Uiso   1.00
H62    H     0.99419   0.67781  -0.12348   0.00000  Uiso   1.00
loop_
_geom_bond_atom_site_label_1
_geom_bond_atom_site_label_2
_geom_bond_distance
_geom_bond_site_symmetry_2
_ccdc_geom_bond_type
C1     C2      1.384   .     D
C1     C6      1.374   .     S
C1     H41     1.097   .     S
C2     C3      1.434   .     S
C2     N11     1.415   .     S
C3     C4      1.435   .     D
C3     C21     1.381   .     S
C4     C5      1.426   .     S
C4     C10     1.410   .     S
C5     C6      1.415   .     D
C5     C7      1.418   .     S
C6     H42     1.099   .     S
C7     C8      1.382   .     D
C7     H43     1.098   .     S
C8     C9      1.397   .     S
C8     H44     1.100   .     S
C9     C10     1.383   .     D
C9     H45     1.098   .     S
C10    H46     1.099   .     S
N11    C12     1.386   .     S
N11    H47     1.010   .     S
C12    C13     1.508   .     S
C12    O20     1.217   .     D
C13    C14     1.395   .     S
C13    C18     1.405   .     D
C14    C15     1.387   .     D
C14    H48     1.098   .     S
C15    C16     1.393   .     S
C15    H49     1.097   .     S
C16    C17     1.389   .     D
C16    H50     1.099   .     S
C17    C18     1.399   .     S
C17    H51     1.097   .     S
C18    Cl19    1.713   .     S
C21    C22     1.433   .     D
C21    C26     1.435   .     S
C22    C23     1.424   .     S
C22    C30     1.410   .     S
C23    C24     1.415   .     D
C23    C27     1.418   .     S
C24    C25     1.376   .     S
C24    H52     1.097   .     S
C25    C26     1.382   .     D
C25    H53     1.099   .     S
C26    N31     1.406   .     S
C27    C28     1.382   .     D
C27    H54     1.097   .     S
C28    C29     1.397   .     S
C28    H55     1.098   .     S
C29    C30     1.383   .     D
C29    H56     1.096   .     S
C30    H57     1.098   .     S
N31    C32     1.390   .     S
N31    H58     1.008   .     S
C32    C33     1.504   .     S
C32    O40     1.215   .     D
C33    C34     1.392   .     D
C33    C38     1.404   .     S
C34    C35     1.389   .     S
C34    H59     1.098   .     S
C35    C36     1.395   .     D
C35    H60     1.098   .     S
C36    C37     1.389   .     S
C36    H61     1.098   .     S
C37    C38     1.398   .     D
C37    H62     1.099   .     S
C38    Cl39    1.712   .     S
data_XXVI_24\P-1\-\1
_audit_creation_date              2015-08-25
_audit_creation_method            'Materials Studio'
_symmetry_space_group_name_H-M    'P-1'
_symmetry_Int_Tables_number       2
_symmetry_cell_setting            triclinic
loop_
_symmetry_equiv_pos_as_xyz
  x,y,z
  -x,-y,-z
_cell_length_a                    22.4043
_cell_length_b                    10.1017
_cell_length_c                    9.3980
_cell_angle_alpha                 108.3132
_cell_angle_beta                  111.8925
_cell_angle_gamma                 121.4937
loop_
_atom_site_label
_atom_site_type_symbol
_atom_site_fract_x
_atom_site_fract_y
_atom_site_fract_z
_atom_site_U_iso_or_equiv
_atom_site_adp_type
_atom_site_occupancy
C1     C     0.41528   0.16327   0.35804   0.00000  Uiso   1.00
C2     C     0.36965   0.21450   0.36660   0.00000  Uiso   1.00
C3     C     0.27816   0.09392   0.18636   0.00000  Uiso   1.00
C4     C     0.23946  -0.06822   0.00118   0.00000  Uiso   1.00
C5     C     0.28695  -0.12272   0.00271   0.00000  Uiso   1.00
C6     C     0.37593  -0.00161   0.18561   0.00000  Uiso   1.00
C7     C     0.24717  -0.28797  -0.17876   0.00000  Uiso   1.00
C8     C     0.16594  -0.38782  -0.35916   0.00000  Uiso   1.00
C9     C     0.12105  -0.33016  -0.36219   0.00000  Uiso   1.00
C10    C     0.15607  -0.17606  -0.18592   0.00000  Uiso   1.00
N11    N     0.41195   0.38188   0.54878   0.00000  Uiso   1.00
C12    C     0.47641   0.46261   0.74085   0.00000  Uiso   1.00
C13    C     0.51211   0.65197   0.90115   0.00000  Uiso   1.00
C14    C     0.60577   0.80088   1.07686   0.00000  Uiso   1.00
C15    C     0.64474   0.97780   1.23772   0.00000  Uiso   1.00
C16    C     0.58924   1.00771   1.22248   0.00000  Uiso   1.00
C17    C     0.49619   0.85974   1.04728   0.00000  Uiso   1.00
C18    C     0.45553   0.68063   0.88393   0.00000  Uiso   1.00
Cl19   Cl    0.33972   0.51210   0.68000   0.00000  Uiso   1.00
O20    O     0.50339   0.38890   0.77222   0.00000  Uiso   1.00
C21    C     0.22532   0.12500   0.18958   0.00000  Uiso   1.00
C22    C     0.24564   0.29246   0.20721   0.00000  Uiso   1.00
C23    C     0.19176   0.32519   0.21502   0.00000  Uiso   1.00
C24    C     0.11706   0.18677   0.19833   0.00000  Uiso   1.00
C25    C     0.09783   0.02577   0.17893   0.00000  Uiso   1.00
C26    C     0.15035  -0.00720   0.17848   0.00000  Uiso   1.00
C27    C     0.21392   0.49464   0.23941   0.00000  Uiso   1.00
C28    C     0.28658   0.62712   0.25358   0.00000  Uiso   1.00
C29    C     0.33881   0.59432   0.24361   0.00000  Uiso   1.00
C30    C     0.31833   0.42981   0.21990   0.00000  Uiso   1.00
N31    N     0.12933  -0.17152   0.16350   0.00000  Uiso   1.00
C32    C     0.10609  -0.24590   0.25561   0.00000  Uiso   1.00
C33    C     0.11349  -0.11766   0.41162   0.00000  Uiso   1.00
C34    C     0.19999   0.07916   0.58238   0.00000  Uiso   1.00
C35    C     0.20813   0.19737   0.73032   0.00000  Uiso   1.00
C36    C     0.12914   0.11560   0.70842   0.00000  Uiso   1.00
C37    C     0.04297  -0.08182   0.53747   0.00000  Uiso   1.00
C38    C     0.03298  -0.20076   0.38455   0.00000  Uiso   1.00
Cl39   Cl   -0.07558  -0.43711   0.17039   0.00000  Uiso   1.00
O40    O     0.08450  -0.39955   0.21147   0.00000  Uiso   1.00
H41    H     0.48559   0.25251   0.49201   0.00000  Uiso   1.00
H42    H     0.41469  -0.03780   0.19030   0.00000  Uiso   1.00
H43    H     0.28346  -0.33045  -0.17711   0.00000  Uiso   1.00
H44    H     0.13680  -0.51138  -0.50048   0.00000  Uiso   1.00
H45    H     0.05704  -0.40972  -0.50712   0.00000  Uiso   1.00
H46    H     0.11792  -0.13719  -0.19501   0.00000  Uiso   1.00
H47    H     0.39000   0.44564   0.53366   0.00000  Uiso   1.00
H48    H     0.65103   0.78157   1.09080   0.00000  Uiso   1.00
H49    H     0.71862   1.09353   1.37511   0.00000  Uiso   1.00
H50    H     0.61889   1.14706   1.34774   0.00000  Uiso   1.00
H51    H     0.45392   0.88665   1.03857   0.00000  Uiso   1.00
H52    H     0.07458   0.20945   0.20234   0.00000  Uiso   1.00
H53    H     0.03792  -0.07793   0.16339   0.00000  Uiso   1.00
H54    H     0.17267   0.52011   0.24632   0.00000  Uiso   1.00
H55    H     0.30294   0.75793   0.27261   0.00000  Uiso   1.00
H56    H     0.39603   0.69876   0.25273   0.00000  Uiso   1.00
H57    H     0.36017   0.40754   0.21022   0.00000  Uiso   1.00
H58    H     0.12760  -0.25750   0.06752   0.00000  Uiso   1.00
H59    H     0.26299   0.14425   0.60297   0.00000  Uiso   1.00
H60    H     0.27643   0.35341   0.86440   0.00000  Uiso   1.00
H61    H     0.13510   0.20752   0.82554   0.00000  Uiso   1.00
H62    H    -0.01803  -0.14298   0.52441   0.00000  Uiso   1.00
loop_
_geom_bond_atom_site_label_1
_geom_bond_atom_site_label_2
_geom_bond_distance
_geom_bond_site_symmetry_2
_ccdc_geom_bond_type
C1     C2      1.381   .     D
C1     C6      1.372   .     S
C1     H41     1.097   .     S
C2     C3      1.435   .     S
C2     N11     1.409   .     S
C3     C4      1.436   .     D
C3     C21     1.382   .     S
C4     C5      1.428   .     S
C4     C10     1.410   .     S
C5     C6      1.414   .     D
C5     C7      1.419   .     S
C6     H42     1.097   .     S
C7     C8      1.382   .     D
C7     H43     1.098   .     S
C8     C9      1.397   .     S
C8     H44     1.099   .     S
C9     C10     1.385   .     D
C9     H45     1.100   .     S
C10    H46     1.100   .     S
N11    C12     1.382   .     S
N11    H47     1.007   .     S
C12    C13     1.504   .     S
C12    O20     1.217   .     D
C13    C14     1.396   .     S
C13    C18     1.406   .     D
C14    C15     1.389   .     D
C14    H48     1.099   .     S
C15    C16     1.395   .     S
C15    H49     1.100   .     S
C16    C17     1.389   .     D
C16    H50     1.099   .     S
C17    C18     1.396   .     S
C17    H51     1.097   .     S
C18    Cl19    1.712   .     S
C21    C22     1.435   .     D
C21    C26     1.433   .     S
C22    C23     1.428   .     S
C22    C30     1.408   .     S
C23    C24     1.415   .     D
C23    C27     1.418   .     S
C24    C25     1.374   .     S
C24    H52     1.100   .     S
C25    C26     1.381   .     D
C25    H53     1.099   .     S
C26    N31     1.408   .     S
C27    C28     1.382   .     D
C27    H54     1.099   .     S
C28    C29     1.398   .     S
C28    H55     1.100   .     S
C29    C30     1.384   .     D
C29    H56     1.101   .     S
C30    H57     1.099   .     S
N31    C32     1.386   .     S
N31    H58     1.008   .     S
C32    C33     1.502   .     S
C32    O40     1.215   .     D
C33    C34     1.391   .     D
C33    C38     1.402   .     S
C34    C35     1.390   .     S
C34    H59     1.099   .     S
C35    C36     1.397   .     D
C35    H60     1.099   .     S
C36    C37     1.392   .     S
C36    H61     1.100   .     S
C37    C38     1.397   .     D
C37    H62     1.100   .     S
C38    Cl39    1.712   .     S
data_XXVI_25\P-1\-\1
_audit_creation_date              2015-08-25
_audit_creation_method            'Materials Studio'
_symmetry_space_group_name_H-M    'P-1'
_symmetry_Int_Tables_number       2
_symmetry_cell_setting            triclinic
loop_
_symmetry_equiv_pos_as_xyz
  x,y,z
  -x,-y,-z
_cell_length_a                    11.6369
_cell_length_b                    16.1435
_cell_length_c                    10.3398
_cell_angle_alpha                 69.8556
_cell_angle_beta                  82.0079
_cell_angle_gamma                 45.1570
loop_
_atom_site_label
_atom_site_type_symbol
_atom_site_fract_x
_atom_site_fract_y
_atom_site_fract_z
_atom_site_U_iso_or_equiv
_atom_site_adp_type
_atom_site_occupancy
C1     C     0.24903   0.34890  -0.00682   0.00000  Uiso   1.00
C2     C     0.39113   0.26940   0.08630   0.00000  Uiso   1.00
C3     C     0.53950   0.15944   0.06287   0.00000  Uiso   1.00
C4     C     0.53387   0.13031  -0.05093   0.00000  Uiso   1.00
C5     C     0.38562   0.21706  -0.14719   0.00000  Uiso   1.00
C6     C     0.24344   0.32600  -0.12095   0.00000  Uiso   1.00
C7     C     0.38810   0.19835  -0.27238   0.00000  Uiso   1.00
C8     C     0.53379   0.09938  -0.30349   0.00000  Uiso   1.00
C9     C     0.67823   0.01272  -0.20796   0.00000  Uiso   1.00
C10    C     0.67670   0.02663  -0.08289   0.00000  Uiso   1.00
N11    N     0.39272   0.30081   0.19682   0.00000  Uiso   1.00
C12    C     0.27504   0.35102   0.28193   0.00000  Uiso   1.00
C13    C     0.30440   0.38715   0.38005   0.00000  Uiso   1.00
C14    C     0.16572   0.48052   0.42605   0.00000  Uiso   1.00
C15    C     0.17623   0.52366   0.51451   0.00000  Uiso   1.00
C16    C     0.32888   0.47241   0.55874   0.00000  Uiso   1.00
C17    C     0.46751   0.37776   0.51583   0.00000  Uiso   1.00
C18    C     0.45994   0.33210   0.42800   0.00000  Uiso   1.00
Cl19   Cl    0.64486   0.21028   0.39289   0.00000  Uiso   1.00
O20    O     0.15670   0.36754   0.27093   0.00000  Uiso   1.00
C21    C     0.68986   0.09417   0.13206   0.00000  Uiso   1.00
C22    C     0.75004   0.00560   0.27101   0.00000  Uiso   1.00
C23    C     0.90129  -0.05493   0.34290   0.00000  Uiso   1.00
C24    C     0.98893  -0.02597   0.27383   0.00000  Uiso   1.00
C25    C     0.92910   0.05909   0.14027   0.00000  Uiso   1.00
C26    C     0.78382   0.11939   0.06726   0.00000  Uiso   1.00
C27    C     0.95679  -0.13836   0.48279   0.00000  Uiso   1.00
C28    C     0.86475  -0.16041   0.54917   0.00000  Uiso   1.00
C29    C     0.71757  -0.10205   0.47861   0.00000  Uiso   1.00
C30    C     0.66139  -0.02079   0.34213   0.00000  Uiso   1.00
N31    N     0.72844   0.20339  -0.07070   0.00000  Uiso   1.00
C32    C     0.72178   0.29770  -0.13364   0.00000  Uiso   1.00
C33    C     0.76060   0.32645  -0.03336   0.00000  Uiso   1.00
C34    C     0.66501   0.36481   0.07096   0.00000  Uiso   1.00
C35    C     0.69508   0.39663   0.16115   0.00000  Uiso   1.00
C36    C     0.82300   0.38911   0.14674   0.00000  Uiso   1.00
C37    C     0.91969   0.34855   0.04384   0.00000  Uiso   1.00
C38    C     0.89027   0.31746  -0.04886   0.00000  Uiso   1.00
Cl39   Cl    1.01262   0.26854  -0.17420   0.00000  Uiso   1.00
O40    O     0.68091   0.35143  -0.25893   0.00000  Uiso   1.00
H41    H     0.13537   0.43595   0.00673   0.00000  Uiso   1.00
H42    H     0.12895   0.39498  -0.19520   0.00000  Uiso   1.00
H43    H     0.27459   0.26591  -0.34754   0.00000  Uiso   1.00
H44    H     0.53666   0.08758  -0.40275   0.00000  Uiso   1.00
H45    H     0.79308  -0.06714  -0.23206   0.00000  Uiso   1.00
H46    H     0.79230  -0.04172  -0.01076   0.00000  Uiso   1.00
H47    H     0.49418   0.28003   0.21640   0.00000  Uiso   1.00
H48    H     0.04318   0.52427   0.39127   0.00000  Uiso   1.00
H49    H     0.06491   0.59874   0.54728   0.00000  Uiso   1.00
H50    H     0.34045   0.50642   0.62636   0.00000  Uiso   1.00
H51    H     0.58610   0.33924   0.55257   0.00000  Uiso   1.00
H52    H     1.10487  -0.07122   0.32840   0.00000  Uiso   1.00
H53    H     1.00271   0.07709   0.09151   0.00000  Uiso   1.00
H54    H     1.07244  -0.18445   0.53886   0.00000  Uiso   1.00
H55    H     0.90621  -0.22432   0.65763   0.00000  Uiso   1.00
H56    H     0.64702  -0.12172   0.53303   0.00000  Uiso   1.00
H57    H     0.54450   0.02453   0.28956   0.00000  Uiso   1.00
H58    H     0.67987   0.19947  -0.13917   0.00000  Uiso   1.00
H59    H     0.56170   0.37381   0.08175   0.00000  Uiso   1.00
H60    H     0.61781   0.42836   0.24218   0.00000  Uiso   1.00
H61    H     0.84760   0.41521   0.21615   0.00000  Uiso   1.00
H62    H     1.02104   0.34164   0.03667   0.00000  Uiso   1.00
loop_
_geom_bond_atom_site_label_1
_geom_bond_atom_site_label_2
_geom_bond_distance
_geom_bond_site_symmetry_2
_ccdc_geom_bond_type
C1     C2      1.381   .     D
C1     C6      1.374   .     S
C1     H41     1.098   .     S
C2     C3      1.431   .     S
C2     N11     1.408   .     S
C3     C4      1.434   .     D
C3     C21     1.383   .     S
C4     C5      1.428   .     S
C4     C10     1.406   .     S
C5     C6      1.416   .     D
C5     C7      1.419   .     S
C6     H42     1.099   .     S
C7     C8      1.383   .     D
C7     H43     1.099   .     S
C8     C9      1.397   .     S
C8     H44     1.099   .     S
C9     C10     1.382   .     D
C9     H45     1.100   .     S
C10    H46     1.096   .     S
N11    C12     1.378   .     S
N11    H47     1.004   .     S
C12    C13     1.507   .     S
C12    O20     1.219   .     D
C13    C14     1.397   .     S
C13    C18     1.410   .     D
C14    C15     1.388   .     D
C14    H48     1.099   .     S
C15    C16     1.393   .     S
C15    H49     1.099   .     S
C16    C17     1.388   .     D
C16    H50     1.097   .     S
C17    C18     1.397   .     S
C17    H51     1.099   .     S
C18    Cl19    1.714   .     S
C21    C22     1.432   .     D
C21    C26     1.431   .     S
C22    C23     1.429   .     S
C22    C30     1.407   .     S
C23    C24     1.417   .     D
C23    C27     1.419   .     S
C24    C25     1.375   .     S
C24    H52     1.100   .     S
C25    C26     1.380   .     D
C25    H53     1.097   .     S
C26    N31     1.407   .     S
C27    C28     1.382   .     D
C27    H54     1.099   .     S
C28    C29     1.397   .     S
C28    H55     1.098   .     S
C29    C30     1.383   .     D
C29    H56     1.099   .     S
C30    H57     1.100   .     S
N31    C32     1.383   .     S
N31    H58     1.009   .     S
C32    C33     1.501   .     S
C32    O40     1.213   .     D
C33    C34     1.393   .     D
C33    C38     1.401   .     S
C34    C35     1.389   .     S
C34    H59     1.098   .     S
C35    C36     1.396   .     D
C35    H60     1.100   .     S
C36    C37     1.391   .     S
C36    H61     1.100   .     S
C37    C38     1.397   .     D
C37    H62     1.098   .     S
C38    Cl39    1.714   .     S
data_XXVI_26\P21-C\-\1
_audit_creation_date              2015-08-25
_audit_creation_method            'Materials Studio'
_symmetry_space_group_name_H-M    'P21/C'
_symmetry_Int_Tables_number       14
_symmetry_cell_setting            monoclinic
loop_
_symmetry_equiv_pos_as_xyz
  x,y,z
  -x,y+1/2,-z+1/2
  -x,-y,-z
  x,-y+1/2,z+1/2
_cell_length_a                    11.4234
_cell_length_b                    19.1023
_cell_length_c                    14.2482
_cell_angle_alpha                 90.0000
_cell_angle_beta                  54.1710
_cell_angle_gamma                 90.0000
loop_
_atom_site_label
_atom_site_type_symbol
_atom_site_fract_x
_atom_site_fract_y
_atom_site_fract_z
_atom_site_U_iso_or_equiv
_atom_site_adp_type
_atom_site_occupancy
C1     C     1.17915   0.37530   0.07823   0.00000  Uiso   1.00
C2     C     1.22769   0.36974  -0.03572   0.00000  Uiso   1.00
C3     C     1.16410   0.31906  -0.06695   0.00000  Uiso   1.00
C4     C     1.05028   0.27520   0.02135   0.00000  Uiso   1.00
C5     C     0.99941   0.28479   0.13899   0.00000  Uiso   1.00
C6     C     1.06891   0.33466   0.16439   0.00000  Uiso   1.00
C7     C     0.88550   0.24241   0.22696   0.00000  Uiso   1.00
C8     C     0.82887   0.18941   0.19878   0.00000  Uiso   1.00
C9     C     0.88064   0.17875   0.08342   0.00000  Uiso   1.00
C10    C     0.98805   0.22116  -0.00340   0.00000  Uiso   1.00
N11    N     1.33649   0.41494  -0.11975   0.00000  Uiso   1.00
C12    C     1.46522   0.42871  -0.13585   0.00000  Uiso   1.00
C13    C     1.54725   0.48724  -0.22011   0.00000  Uiso   1.00
C14    C     1.61024   0.53665  -0.19050   0.00000  Uiso   1.00
C15    C     1.68937   0.59219  -0.26376   0.00000  Uiso   1.00
C16    C     1.70714   0.59810  -0.36896   0.00000  Uiso   1.00
C17    C     1.64367   0.54902  -0.39815   0.00000  Uiso   1.00
C18    C     1.56333   0.49278  -0.32554   0.00000  Uiso   1.00
Cl19   Cl    1.49257   0.43497  -0.37200   0.00000  Uiso   1.00
O20    O     1.50127   0.39715  -0.08241   0.00000  Uiso   1.00
C21    C     1.20956   0.31356  -0.18014   0.00000  Uiso   1.00
C22    C     1.34640   0.28233  -0.26628   0.00000  Uiso   1.00
C23    C     1.38847   0.27499  -0.38193   0.00000  Uiso   1.00
C24    C     1.29992   0.30452  -0.41098   0.00000  Uiso   1.00
C25    C     1.17269   0.33738  -0.32847   0.00000  Uiso   1.00
C26    C     1.12362   0.34151  -0.21423   0.00000  Uiso   1.00
C27    C     1.51740   0.23876  -0.46503   0.00000  Uiso   1.00
C28    C     1.60488   0.21264  -0.43580   0.00000  Uiso   1.00
C29    C     1.56838   0.22325  -0.32454   0.00000  Uiso   1.00
C30    C     1.44221   0.25782  -0.24178   0.00000  Uiso   1.00
N31    N     0.98729   0.37095  -0.13153   0.00000  Uiso   1.00
C32    C     0.93765   0.43810  -0.12381   0.00000  Uiso   1.00
C33    C     1.05666   0.48978  -0.19774   0.00000  Uiso   1.00
C34    C     1.13681   0.51457  -0.15962   0.00000  Uiso   1.00
C35    C     1.24493   0.56398  -0.22367   0.00000  Uiso   1.00
C36    C     1.27334   0.58841  -0.32751   0.00000  Uiso   1.00
C37    C     1.19188   0.56369  -0.36442   0.00000  Uiso   1.00
C38    C     1.08186   0.51433  -0.30073   0.00000  Uiso   1.00
Cl39   Cl    0.98312   0.48696  -0.34934   0.00000  Uiso   1.00
O40    O     0.80986   0.45086  -0.05597   0.00000  Uiso   1.00
H41    H     1.22726   0.41443   0.10278   0.00000  Uiso   1.00
H42    H     1.03366   0.34129   0.25397   0.00000  Uiso   1.00
H43    H     0.84628   0.25007   0.31740   0.00000  Uiso   1.00
H44    H     0.74392   0.15510   0.26682   0.00000  Uiso   1.00
H45    H     0.83501   0.13601   0.06250   0.00000  Uiso   1.00
H46    H     1.02664   0.21075  -0.09313   0.00000  Uiso   1.00
H47    H     1.31778   0.43901  -0.17251   0.00000  Uiso   1.00
H48    H     1.59708   0.53285  -0.10774   0.00000  Uiso   1.00
H49    H     1.73639   0.63147  -0.23855   0.00000  Uiso   1.00
H50    H     1.77078   0.64153  -0.42779   0.00000  Uiso   1.00
H51    H     1.65820   0.55523  -0.48109   0.00000  Uiso   1.00
H52    H     1.33254   0.29972  -0.50003   0.00000  Uiso   1.00
H53    H     1.10701   0.35818  -0.35558   0.00000  Uiso   1.00
H54    H     1.54748   0.23112  -0.55306   0.00000  Uiso   1.00
H55    H     1.70201   0.18287  -0.49997   0.00000  Uiso   1.00
H56    H     1.63978   0.20359  -0.30234   0.00000  Uiso   1.00
H57    H     1.41664   0.26436  -0.15503   0.00000  Uiso   1.00
H58    H     0.91180   0.34096  -0.06516   0.00000  Uiso   1.00
H59    H     1.11513   0.49634  -0.07776   0.00000  Uiso   1.00
H60    H     1.30724   0.58364  -0.19268   0.00000  Uiso   1.00
H61    H     1.35891   0.62740  -0.37939   0.00000  Uiso   1.00
H62    H     1.21504   0.58456  -0.44548   0.00000  Uiso   1.00
loop_
_geom_bond_atom_site_label_1
_geom_bond_atom_site_label_2
_geom_bond_distance
_geom_bond_site_symmetry_2
_ccdc_geom_bond_type
C1     C2      1.379   .     D
C1     C6      1.373   .     S
C1     H41     1.099   .     S
C2     C3      1.429   .     S
C2     N11     1.408   .     S
C3     C4      1.435   .     D
C3     C21     1.379   .     S
C4     C5      1.428   .     S
C4     C10     1.410   .     S
C5     C6      1.416   .     D
C5     C7      1.418   .     S
C6     H42     1.098   .     S
C7     C8      1.382   .     D
C7     H43     1.098   .     S
C8     C9      1.398   .     S
C8     H44     1.100   .     S
C9     C10     1.384   .     D
C9     H45     1.099   .     S
C10    H46     1.099   .     S
N11    C12     1.375   .     S
N11    H47     1.005   .     S
C12    C13     1.501   .     S
C12    O20     1.217   .     D
C13    C14     1.394   .     S
C13    C18     1.407   .     D
C14    C15     1.388   .     D
C14    H48     1.100   .     S
C15    C16     1.394   .     S
C15    H49     1.098   .     S
C16    C17     1.389   .     D
C16    H50     1.098   .     S
C17    C18     1.398   .     S
C17    H51     1.099   .     S
C18    Cl19    1.714   .     S
C21    C22     1.435   .     D
C21    C26     1.429   .     S
C22    C23     1.428   .     S
C22    C30     1.409   .     S
C23    C24     1.415   .     D
C23    C27     1.417   .     S
C24    C25     1.374   .     S
C24    H52     1.097   .     S
C25    C26     1.379   .     D
C25    H53     1.100   .     S
C26    N31     1.408   .     S
C27    C28     1.381   .     D
C27    H54     1.099   .     S
C28    C29     1.398   .     S
C28    H55     1.097   .     S
C29    C30     1.383   .     D
C29    H56     1.099   .     S
C30    H57     1.098   .     S
N31    C32     1.381   .     S
N31    H58     1.006   .     S
C32    C33     1.502   .     S
C32    O40     1.214   .     D
C33    C34     1.393   .     D
C33    C38     1.401   .     S
C34    C35     1.389   .     S
C34    H59     1.098   .     S
C35    C36     1.397   .     D
C35    H60     1.100   .     S
C36    C37     1.392   .     S
C36    H61     1.100   .     S
C37    C38     1.399   .     D
C37    H62     1.098   .     S
C38    Cl39    1.715   .     S
data_XXVI_27\P-1\-\1
_audit_creation_date              2015-08-25
_audit_creation_method            'Materials Studio'
_symmetry_space_group_name_H-M    'P-1'
_symmetry_Int_Tables_number       2
_symmetry_cell_setting            triclinic
loop_
_symmetry_equiv_pos_as_xyz
  x,y,z
  -x,-y,-z
_cell_length_a                    19.9669
_cell_length_b                    11.5327
_cell_length_c                    8.2080
_cell_angle_alpha                 82.2214
_cell_angle_beta                  127.8791
_cell_angle_gamma                 118.6801
loop_
_atom_site_label
_atom_site_type_symbol
_atom_site_fract_x
_atom_site_fract_y
_atom_site_fract_z
_atom_site_U_iso_or_equiv
_atom_site_adp_type
_atom_site_occupancy
C1     C     0.72945   0.82707   0.71155   0.00000  Uiso   1.00
C2     C     0.72153   0.72386   0.62105   0.00000  Uiso   1.00
C3     C     0.73638   0.74629   0.46667   0.00000  Uiso   1.00
C4     C     0.74708   0.86875   0.39274   0.00000  Uiso   1.00
C5     C     0.75287   0.97169   0.48770   0.00000  Uiso   1.00
C6     C     0.74703   0.94921   0.65327   0.00000  Uiso   1.00
C7     C     0.75645   1.08883   0.40468   0.00000  Uiso   1.00
C8     C     0.75300   1.10307   0.23021   0.00000  Uiso   1.00
C9     C     0.74836   1.00329   0.13811   0.00000  Uiso   1.00
C10    C     0.74664   0.88966   0.21911   0.00000  Uiso   1.00
N11    N     0.70142   0.59870   0.67992   0.00000  Uiso   1.00
C12    C     0.66412   0.53694   0.78379   0.00000  Uiso   1.00
C13    C     0.63015   0.38785   0.75707   0.00000  Uiso   1.00
C14    C     0.54525   0.30075   0.73458   0.00000  Uiso   1.00
C15    C     0.50916   0.16181   0.71198   0.00000  Uiso   1.00
C16    C     0.55851   0.10842   0.71103   0.00000  Uiso   1.00
C17    C     0.64247   0.19481   0.73125   0.00000  Uiso   1.00
C18    C     0.68068   0.33510   0.75669   0.00000  Uiso   1.00
Cl19   Cl    0.78751   0.43038   0.79073   0.00000  Uiso   1.00
O20    O     0.65512   0.59726   0.87333   0.00000  Uiso   1.00
C21    C     0.74501   0.65419   0.39726   0.00000  Uiso   1.00
C22    C     0.66672   0.51576   0.29715   0.00000  Uiso   1.00
C23    C     0.68444   0.41479   0.27484   0.00000  Uiso   1.00
C24    C     0.77631   0.45702   0.32856   0.00000  Uiso   1.00
C25    C     0.84729   0.59205   0.40498   0.00000  Uiso   1.00
C26    C     0.83501   0.69090   0.44201   0.00000  Uiso   1.00
C27    C     0.60984   0.27568   0.19657   0.00000  Uiso   1.00
C28    C     0.51889   0.23752   0.13448   0.00000  Uiso   1.00
C29    C     0.50050   0.33617   0.15083   0.00000  Uiso   1.00
C30    C     0.57215   0.47212   0.22719   0.00000  Uiso   1.00
N31    N     0.91320   0.82661   0.52389   0.00000  Uiso   1.00
C32    C     0.99900   0.89095   0.72944   0.00000  Uiso   1.00
C33    C     0.99805   0.81188   0.89038   0.00000  Uiso   1.00
C34    C     0.95923   0.82650   0.97530   0.00000  Uiso   1.00
C35    C     0.96101   0.75901   1.13047   0.00000  Uiso   1.00
C36    C     1.00297   0.67691   1.20248   0.00000  Uiso   1.00
C37    C     1.04074   0.66179   1.11526   0.00000  Uiso   1.00
C38    C     1.03891   0.72811   0.95781   0.00000  Uiso   1.00
Cl39   Cl    1.08588   0.70551   0.85469   0.00000  Uiso   1.00
O40    O     1.06548   1.00210   0.76594   0.00000  Uiso   1.00
H41    H     0.72281   0.81581   0.83655   0.00000  Uiso   1.00
H42    H     0.75145   1.02754   0.72783   0.00000  Uiso   1.00
H43    H     0.75960   1.16672   0.47700   0.00000  Uiso   1.00
H44    H     0.75419   1.19251   0.16341   0.00000  Uiso   1.00
H45    H     0.74639   1.01523   0.00041   0.00000  Uiso   1.00
H46    H     0.74132   0.81258   0.13962   0.00000  Uiso   1.00
H47    H     0.70539   0.53899   0.61086   0.00000  Uiso   1.00
H48    H     0.50523   0.34035   0.73595   0.00000  Uiso   1.00
H49    H     0.44285   0.09518   0.69694   0.00000  Uiso   1.00
H50    H     0.53116  -0.00124   0.69414   0.00000  Uiso   1.00
H51    H     0.67945   0.14980   0.72841   0.00000  Uiso   1.00
H52    H     0.79071   0.38193   0.30745   0.00000  Uiso   1.00
H53    H     0.91627   0.62027   0.43853   0.00000  Uiso   1.00
H54    H     0.62326   0.19821   0.17853   0.00000  Uiso   1.00
H55    H     0.46001   0.13033   0.06762   0.00000  Uiso   1.00
H56    H     0.42830   0.30628   0.10157   0.00000  Uiso   1.00
H57    H     0.55362   0.54567   0.23551   0.00000  Uiso   1.00
H58    H     0.91166   0.88603   0.42033   0.00000  Uiso   1.00
H59    H     0.92654   0.89140   0.92226   0.00000  Uiso   1.00
H60    H     0.93003   0.77123   1.19620   0.00000  Uiso   1.00
H61    H     1.00572   0.62411   1.32660   0.00000  Uiso   1.00
H62    H     1.07254   0.59568   1.17404   0.00000  Uiso   1.00
loop_
_geom_bond_atom_site_label_1
_geom_bond_atom_site_label_2
_geom_bond_distance
_geom_bond_site_symmetry_2
_ccdc_geom_bond_type
C1     C2      1.381   .     D
C1     C6      1.373   .     S
C1     H41     1.096   .     S
C2     C3      1.435   .     S
C2     N11     1.404   .     S
C3     C4      1.430   .     D
C3     C21     1.394   .     S
C4     C5      1.428   .     S
C4     C10     1.408   .     S
C5     C6      1.413   .     D
C5     C7      1.419   .     S
C6     H42     1.098   .     S
C7     C8      1.382   .     D
C7     H43     1.099   .     S
C8     C9      1.397   .     S
C8     H44     1.098   .     S
C9     C10     1.382   .     D
C9     H45     1.098   .     S
C10    H46     1.099   .     S
N11    C12     1.377   .     S
N11    H47     1.007   .     S
C12    C13     1.505   .     S
C12    O20     1.215   .     D
C13    C14     1.396   .     S
C13    C18     1.408   .     D
C14    C15     1.389   .     D
C14    H48     1.100   .     S
C15    C16     1.394   .     S
C15    H49     1.099   .     S
C16    C17     1.389   .     D
C16    H50     1.099   .     S
C17    C18     1.398   .     S
C17    H51     1.099   .     S
C18    Cl19    1.714   .     S
C21    C22     1.432   .     D
C21    C26     1.430   .     S
C22    C23     1.431   .     S
C22    C30     1.408   .     S
C23    C24     1.415   .     D
C23    C27     1.420   .     S
C24    C25     1.372   .     S
C24    H52     1.097   .     S
C25    C26     1.380   .     D
C25    H53     1.099   .     S
C26    N31     1.411   .     S
C27    C28     1.381   .     D
C27    H54     1.098   .     S
C28    C29     1.396   .     S
C28    H55     1.099   .     S
C29    C30     1.382   .     D
C29    H56     1.098   .     S
C30    H57     1.100   .     S
N31    C32     1.379   .     S
N31    H58     1.012   .     S
C32    C33     1.505   .     S
C32    O40     1.215   .     D
C33    C34     1.391   .     D
C33    C38     1.401   .     S
C34    C35     1.390   .     S
C34    H59     1.099   .     S
C35    C36     1.396   .     D
C35    H60     1.099   .     S
C36    C37     1.391   .     S
C36    H61     1.099   .     S
C37    C38     1.399   .     D
C37    H62     1.098   .     S
C38    Cl39    1.713   .     S
data_XXVI_28\P-1\-\1
_audit_creation_date              2015-08-25
_audit_creation_method            'Materials Studio'
_symmetry_space_group_name_H-M    'P-1'
_symmetry_Int_Tables_number       2
_symmetry_cell_setting            triclinic
loop_
_symmetry_equiv_pos_as_xyz
  x,y,z
  -x,-y,-z
_cell_length_a                    16.6488
_cell_length_b                    10.1876
_cell_length_c                    11.7551
_cell_angle_alpha                 109.9094
_cell_angle_beta                  77.7436
_cell_angle_gamma                 136.9636
loop_
_atom_site_label
_atom_site_type_symbol
_atom_site_fract_x
_atom_site_fract_y
_atom_site_fract_z
_atom_site_U_iso_or_equiv
_atom_site_adp_type
_atom_site_occupancy
C1     C     0.60317   0.11163   0.35143   0.00000  Uiso   1.00
C2     C     0.66281   0.07541   0.27148   0.00000  Uiso   1.00
C3     C     0.69938   0.13378   0.16181   0.00000  Uiso   1.00
C4     C     0.66324   0.21064   0.13249   0.00000  Uiso   1.00
C5     C     0.60468   0.25120   0.21914   0.00000  Uiso   1.00
C6     C     0.57515   0.19847   0.32864   0.00000  Uiso   1.00
C7     C     0.58758   0.35912   0.19867   0.00000  Uiso   1.00
C8     C     0.63053   0.43019   0.09775   0.00000  Uiso   1.00
C9     C     0.68530   0.38654   0.01143   0.00000  Uiso   1.00
C10    C     0.69870   0.27500   0.02757   0.00000  Uiso   1.00
N11    N     0.69564  -0.00295   0.30182   0.00000  Uiso   1.00
C12    C     0.62761  -0.15712   0.35438   0.00000  Uiso   1.00
C13    C     0.69397  -0.18831   0.38833   0.00000  Uiso   1.00
C14    C     0.65121  -0.27484   0.48350   0.00000  Uiso   1.00
C15    C     0.70633  -0.30735   0.52461   0.00000  Uiso   1.00
C16    C     0.80649  -0.25281   0.46943   0.00000  Uiso   1.00
C17    C     0.84776  -0.17091   0.37307   0.00000  Uiso   1.00
C18    C     0.79300  -0.13880   0.32948   0.00000  Uiso   1.00
Cl19   Cl    0.85235  -0.04725   0.20549   0.00000  Uiso   1.00
O20    O     0.52507  -0.24968   0.37411   0.00000  Uiso   1.00
C21    C     0.78576   0.15255   0.09728   0.00000  Uiso   1.00
C22    C     0.75680  -0.01595   0.00851   0.00000  Uiso   1.00
C23    C     0.84881   0.00566  -0.05122   0.00000  Uiso   1.00
C24    C     0.96735   0.19507  -0.02076   0.00000  Uiso   1.00
C25    C     0.99312   0.35525   0.06396   0.00000  Uiso   1.00
C26    C     0.90688   0.34088   0.12304   0.00000  Uiso   1.00
C27    C     0.81979  -0.16282  -0.13727   0.00000  Uiso   1.00
C28    C     0.70331  -0.34646  -0.16309   0.00000  Uiso   1.00
C29    C     0.61335  -0.36738  -0.10511   0.00000  Uiso   1.00
C30    C     0.63957  -0.20545  -0.02063   0.00000  Uiso   1.00
N31    N     0.93606   0.50932   0.20626   0.00000  Uiso   1.00
C32    C     1.02262   0.65908   0.29898   0.00000  Uiso   1.00
C33    C     1.08772   0.62186   0.32628   0.00000  Uiso   1.00
C34    C     1.02684   0.45597   0.36624   0.00000  Uiso   1.00
C35    C     1.08649   0.42385   0.39690   0.00000  Uiso   1.00
C36    C     1.20832   0.55953   0.38696   0.00000  Uiso   1.00
C37    C     1.26813   0.72309   0.34512   0.00000  Uiso   1.00
C38    C     1.20985   0.75885   0.31477   0.00000  Uiso   1.00
Cl39   Cl    1.28737   0.96314   0.26444   0.00000  Uiso   1.00
O40    O     1.03631   0.79974   0.35279   0.00000  Uiso   1.00
H41    H     0.57880   0.07550   0.43840   0.00000  Uiso   1.00
H42    H     0.53210   0.23206   0.39739   0.00000  Uiso   1.00
H43    H     0.54401   0.39302   0.26596   0.00000  Uiso   1.00
H44    H     0.62126   0.52023   0.08423   0.00000  Uiso   1.00
H45    H     0.71729   0.44050  -0.06971   0.00000  Uiso   1.00
H46    H     0.74383   0.24573  -0.04048   0.00000  Uiso   1.00
H47    H     0.77635   0.05802   0.27801   0.00000  Uiso   1.00
H48    H     0.57338  -0.31688   0.53005   0.00000  Uiso   1.00
H49    H     0.67249  -0.37189   0.60122   0.00000  Uiso   1.00
H50    H     0.85345  -0.27247   0.50184   0.00000  Uiso   1.00
H51    H     0.92693  -0.12939   0.33145   0.00000  Uiso   1.00
H52    H     1.03907   0.21349  -0.06551   0.00000  Uiso   1.00
H53    H     1.08619   0.49890   0.08273   0.00000  Uiso   1.00
H54    H     0.89014  -0.14730  -0.18335   0.00000  Uiso   1.00
H55    H     0.67985  -0.47779  -0.22963   0.00000  Uiso   1.00
H56    H     0.52136  -0.51440  -0.12780   0.00000  Uiso   1.00
H57    H     0.56712  -0.22619   0.02399   0.00000  Uiso   1.00
H58    H     0.88442   0.52690   0.20300   0.00000  Uiso   1.00
H59    H     0.93155   0.35102   0.37773   0.00000  Uiso   1.00
H60    H     1.03822   0.29414   0.43009   0.00000  Uiso   1.00
H61    H     1.25716   0.53780   0.41230   0.00000  Uiso   1.00
H62    H     1.36363   0.82550   0.33674   0.00000  Uiso   1.00
loop_
_geom_bond_atom_site_label_1
_geom_bond_atom_site_label_2
_geom_bond_distance
_geom_bond_site_symmetry_2
_ccdc_geom_bond_type
C1     C2      1.382   .     D
C1     C6      1.375   .     S
C1     H41     1.099   .     S
C2     C3      1.430   .     S
C2     N11     1.406   .     S
C3     C4      1.433   .     D
C3     C21     1.384   .     S
C4     C5      1.428   .     S
C4     C10     1.405   .     S
C5     C6      1.415   .     D
C5     C7      1.419   .     S
C6     H42     1.099   .     S
C7     C8      1.382   .     D
C7     H43     1.099   .     S
C8     C9      1.397   .     S
C8     H44     1.099   .     S
C9     C10     1.383   .     D
C9     H45     1.100   .     S
C10    H46     1.097   .     S
N11    C12     1.376   .     S
N11    H47     1.004   .     S
C12    C13     1.506   .     S
C12    O20     1.219   .     D
C13    C14     1.397   .     S
C13    C18     1.410   .     D
C14    C15     1.388   .     D
C14    H48     1.100   .     S
C15    C16     1.394   .     S
C15    H49     1.099   .     S
C16    C17     1.388   .     D
C16    H50     1.097   .     S
C17    C18     1.396   .     S
C17    H51     1.099   .     S
C18    Cl19    1.714   .     S
C21    C22     1.432   .     D
C21    C26     1.431   .     S
C22    C23     1.430   .     S
C22    C30     1.407   .     S
C23    C24     1.417   .     D
C23    C27     1.420   .     S
C24    C25     1.375   .     S
C24    H52     1.100   .     S
C25    C26     1.380   .     D
C25    H53     1.096   .     S
C26    N31     1.406   .     S
C27    C28     1.383   .     D
C27    H54     1.099   .     S
C28    C29     1.397   .     S
C28    H55     1.099   .     S
C29    C30     1.383   .     D
C29    H56     1.099   .     S
C30    H57     1.099   .     S
N31    C32     1.383   .     S
N31    H58     1.008   .     S
C32    C33     1.501   .     S
C32    O40     1.213   .     D
C33    C34     1.392   .     D
C33    C38     1.401   .     S
C34    C35     1.389   .     S
C34    H59     1.098   .     S
C35    C36     1.396   .     D
C35    H60     1.100   .     S
C36    C37     1.391   .     S
C36    H61     1.100   .     S
C37    C38     1.398   .     D
C37    H62     1.098   .     S
C38    Cl39    1.713   .     S
data_XXVI_29\P21\-\1
_audit_creation_date              2015-08-25
_audit_creation_method            'Materials Studio'
_symmetry_space_group_name_H-M    'P21'
_symmetry_Int_Tables_number       4
_symmetry_cell_setting            monoclinic
loop_
_symmetry_equiv_pos_as_xyz
  x,y,z
  -x,y+1/2,-z
_cell_length_a                    13.6408
_cell_length_b                    11.1003
_cell_length_c                    8.6432
_cell_angle_alpha                 90.0000
_cell_angle_beta                  86.4123
_cell_angle_gamma                 90.0000
loop_
_atom_site_label
_atom_site_type_symbol
_atom_site_fract_x
_atom_site_fract_y
_atom_site_fract_z
_atom_site_U_iso_or_equiv
_atom_site_adp_type
_atom_site_occupancy
C1     C     0.79433   0.70150  -0.10239   0.00000  Uiso   1.00
C2     C     0.76323   0.80753  -0.03162   0.00000  Uiso   1.00
C3     C     0.73875   0.80775   0.13208   0.00000  Uiso   1.00
C4     C     0.74187   0.69725   0.21698   0.00000  Uiso   1.00
C5     C     0.77401   0.58968   0.13895   0.00000  Uiso   1.00
C6     C     0.80177   0.59536  -0.02164   0.00000  Uiso   1.00
C7     C     0.77397   0.47965   0.22234   0.00000  Uiso   1.00
C8     C     0.74716   0.47712   0.37916   0.00000  Uiso   1.00
C9     C     0.71482   0.58220   0.45550   0.00000  Uiso   1.00
C10    C     0.71076   0.68962   0.37508   0.00000  Uiso   1.00
N11    N     0.75233   0.91550  -0.11347   0.00000  Uiso   1.00
C12    C     0.74978   0.93954  -0.26879   0.00000  Uiso   1.00
C13    C     0.70832   1.06293  -0.28861   0.00000  Uiso   1.00
C14    C     0.76505   1.16369  -0.25900   0.00000  Uiso   1.00
C15    C     0.72662   1.27870  -0.27461   0.00000  Uiso   1.00
C16    C     0.63066   1.29235  -0.31976   0.00000  Uiso   1.00
C17    C     0.57453   1.19114  -0.34861   0.00000  Uiso   1.00
C18    C     0.61197   1.07468  -0.33485   0.00000  Uiso   1.00
Cl19   Cl    0.54009   0.95301  -0.37413   0.00000  Uiso   1.00
O20    O     0.77519   0.86816  -0.36971   0.00000  Uiso   1.00
C21    C     0.71136   0.91411   0.20598   0.00000  Uiso   1.00
C22    C     0.61802   0.96677   0.17893   0.00000  Uiso   1.00
C23    C     0.59921   1.08910   0.22216   0.00000  Uiso   1.00
C24    C     0.67023   1.15208   0.30295   0.00000  Uiso   1.00
C25    C     0.75750   1.09819   0.33433   0.00000  Uiso   1.00
C26    C     0.78135   0.98262   0.28610   0.00000  Uiso   1.00
C27    C     0.51411   1.14758   0.17329   0.00000  Uiso   1.00
C28    C     0.45103   1.08765   0.08089   0.00000  Uiso   1.00
C29    C     0.46825   0.96753   0.03974   0.00000  Uiso   1.00
C30    C     0.54890   0.90761   0.09124   0.00000  Uiso   1.00
N31    N     0.87367   0.93197   0.31145   0.00000  Uiso   1.00
C32    C     0.96778   0.97868   0.29433   0.00000  Uiso   1.00
C33    C     0.97147   1.10872   0.24693   0.00000  Uiso   1.00
C34    C     0.94936   1.14190   0.09769   0.00000  Uiso   1.00
C35    C     0.95534   1.26191   0.05227   0.00000  Uiso   1.00
C36    C     0.98231   1.34887   0.15846   0.00000  Uiso   1.00
C37    C     1.00255   1.31494   0.30801   0.00000  Uiso   1.00
C38    C     0.99891   1.19454   0.35520   0.00000  Uiso   1.00
Cl39   Cl    1.02590   1.15596   0.54009   0.00000  Uiso   1.00
O40    O     1.03822   0.91533   0.31628   0.00000  Uiso   1.00
H41    H     0.81378   0.69768  -0.22750   0.00000  Uiso   1.00
H42    H     0.82643   0.51318  -0.08358   0.00000  Uiso   1.00
H43    H     0.79581   0.39581   0.16221   0.00000  Uiso   1.00
H44    H     0.75118   0.39231   0.44384   0.00000  Uiso   1.00
H45    H     0.69222   0.57960   0.57990   0.00000  Uiso   1.00
H46    H     0.68277   0.76991   0.43781   0.00000  Uiso   1.00
H47    H     0.72912   0.98348  -0.04297   0.00000  Uiso   1.00
H48    H     0.84120   1.15494  -0.22572   0.00000  Uiso   1.00
H49    H     0.77170   1.35847  -0.25349   0.00000  Uiso   1.00
H50    H     0.59970   1.38295  -0.33385   0.00000  Uiso   1.00
H51    H     0.49941   1.20462  -0.38447   0.00000  Uiso   1.00
H52    H     0.65587   1.24600   0.33769   0.00000  Uiso   1.00
H53    H     0.80827   1.15189   0.40004   0.00000  Uiso   1.00
H54    H     0.50017   1.24225   0.20439   0.00000  Uiso   1.00
H55    H     0.38702   1.13431   0.03942   0.00000  Uiso   1.00
H56    H     0.41673   0.92046  -0.03242   0.00000  Uiso   1.00
H57    H     0.56035   0.81346   0.05560   0.00000  Uiso   1.00
H58    H     0.87384   0.84536   0.34718   0.00000  Uiso   1.00
H59    H     0.92723   1.07464   0.01353   0.00000  Uiso   1.00
H60    H     0.93900   1.28840  -0.06589   0.00000  Uiso   1.00
H61    H     0.98592   1.44436   0.12543   0.00000  Uiso   1.00
H62    H     1.02309   1.38564   0.38879   0.00000  Uiso   1.00
loop_
_geom_bond_atom_site_label_1
_geom_bond_atom_site_label_2
_geom_bond_distance
_geom_bond_site_symmetry_2
_ccdc_geom_bond_type
C1     C2      1.381   .     D
C1     C6      1.376   .     S
C1     H41     1.098   .     S
C2     C3      1.433   .     S
C2     N11     1.404   .     S
C3     C4      1.431   .     D
C3     C21     1.383   .     S
C4     C5      1.427   .     S
C4     C10     1.408   .     S
C5     C6      1.417   .     D
C5     C7      1.418   .     S
C6     H42     1.100   .     S
C7     C8      1.382   .     D
C7     H43     1.098   .     S
C8     C9      1.398   .     S
C8     H44     1.098   .     S
C9     C10     1.383   .     D
C9     H45     1.100   .     S
C10    H46     1.099   .     S
N11    C12     1.371   .     S
N11    H47     1.008   .     S
C12    C13     1.496   .     S
C12    O20     1.213   .     D
C13    C14     1.393   .     S
C13    C18     1.403   .     D
C14    C15     1.390   .     D
C14    H48     1.099   .     S
C15    C16     1.397   .     S
C15    H49     1.100   .     S
C16    C17     1.391   .     D
C16    H50     1.100   .     S
C17    C18     1.398   .     S
C17    H51     1.099   .     S
C18    Cl19    1.715   .     S
C21    C22     1.433   .     D
C21    C26     1.432   .     S
C22    C23     1.427   .     S
C22    C30     1.409   .     S
C23    C24     1.414   .     D
C23    C27     1.417   .     S
C24    C25     1.374   .     S
C24    H52     1.099   .     S
C25    C26     1.381   .     D
C25    H53     1.099   .     S
C26    N31     1.409   .     S
C27    C28     1.381   .     D
C27    H54     1.098   .     S
C28    C29     1.396   .     S
C28    H55     1.095   .     S
C29    C30     1.383   .     D
C29    H56     1.100   .     S
C30    H57     1.098   .     S
N31    C32     1.384   .     S
N31    H58     1.010   .     S
C32    C33     1.500   .     S
C32    O40     1.215   .     D
C33    C34     1.393   .     D
C33    C38     1.403   .     S
C34    C35     1.390   .     S
C34    H59     1.098   .     S
C35    C36     1.397   .     D
C35    H60     1.099   .     S
C36    C37     1.390   .     S
C36    H61     1.098   .     S
C37    C38     1.397   .     D
C37    H62     1.098   .     S
C38    Cl39    1.716   .     S
data_XXVI_30\P21\-\1
_audit_creation_date              2015-08-25
_audit_creation_method            'Materials Studio'
_symmetry_space_group_name_H-M    'P21'
_symmetry_Int_Tables_number       4
_symmetry_cell_setting            monoclinic
loop_
_symmetry_equiv_pos_as_xyz
  x,y,z
  -x,y+1/2,-z
_cell_length_a                    8.6586
_cell_length_b                    11.0951
_cell_length_c                    13.6312
_cell_angle_alpha                 90.0000
_cell_angle_beta                  93.8462
_cell_angle_gamma                 90.0000
loop_
_atom_site_label
_atom_site_type_symbol
_atom_site_fract_x
_atom_site_fract_y
_atom_site_fract_z
_atom_site_U_iso_or_equiv
_atom_site_adp_type
_atom_site_occupancy
C1     C     1.10202   0.70275   0.29355   0.00000  Uiso   1.00
C2     C     1.03106   0.80872   0.26218   0.00000  Uiso   1.00
C3     C     0.86745   0.80880   0.23777   0.00000  Uiso   1.00
C4     C     0.78284   0.69823   0.24128   0.00000  Uiso   1.00
C5     C     0.86107   0.59078   0.27376   0.00000  Uiso   1.00
C6     C     1.02161   0.59658   0.30132   0.00000  Uiso   1.00
C7     C     0.77778   0.48080   0.27465   0.00000  Uiso   1.00
C8     C     0.62086   0.47820   0.24842   0.00000  Uiso   1.00
C9     C     0.54433   0.58314   0.21568   0.00000  Uiso   1.00
C10    C     0.62463   0.69047   0.21065   0.00000  Uiso   1.00
N11    N     1.11271   0.91670   0.25111   0.00000  Uiso   1.00
C12    C     1.26780   0.94058   0.24851   0.00000  Uiso   1.00
C13    C     1.28787   1.06429   0.20759   0.00000  Uiso   1.00
C14    C     1.25757   1.16477   0.26446   0.00000  Uiso   1.00
C15    C     1.27405   1.28007   0.22668   0.00000  Uiso   1.00
C16    C     1.32079   1.29427   0.13123   0.00000  Uiso   1.00
C17    C     1.35037   1.19334   0.07496   0.00000  Uiso   1.00
C18    C     1.33556   1.07658   0.11171   0.00000  Uiso   1.00
Cl19   Cl    1.37575   0.95527   0.03971   0.00000  Uiso   1.00
O20    O     1.36854   0.86887   0.27358   0.00000  Uiso   1.00
C21    C     0.79324   0.91520   0.21050   0.00000  Uiso   1.00
C22    C     0.81988   0.96833   0.11730   0.00000  Uiso   1.00
C23    C     0.77781   1.09110   0.09909   0.00000  Uiso   1.00
C24    C     0.69776   1.15391   0.17035   0.00000  Uiso   1.00
C25    C     0.66614   1.09941   0.25729   0.00000  Uiso   1.00
C26    C     0.71373   0.98347   0.28071   0.00000  Uiso   1.00
C27    C     0.82746   1.15017   0.01455   0.00000  Uiso   1.00
C28    C     0.91950   1.09034  -0.04853   0.00000  Uiso   1.00
C29    C     0.95910   0.96972  -0.03208   0.00000  Uiso   1.00
C30    C     0.90672   0.90926   0.04795   0.00000  Uiso   1.00
N31    N     0.68852   0.93226   0.37283   0.00000  Uiso   1.00
C32    C     0.70605   0.97831   0.46728   0.00000  Uiso   1.00
C33    C     0.75268   1.10856   0.47169   0.00000  Uiso   1.00
C34    C     0.90140   1.14261   0.44998   0.00000  Uiso   1.00
C35    C     0.94573   1.26289   0.45640   0.00000  Uiso   1.00
C36    C     0.83910   1.34917   0.48355   0.00000  Uiso   1.00
C37    C     0.69023   1.31431   0.50359   0.00000  Uiso   1.00
C38    C     0.64402   1.19366   0.49935   0.00000  Uiso   1.00
Cl39   Cl    0.45974   1.15411   0.52582   0.00000  Uiso   1.00
O40    O     0.68454   0.91431   0.53742   0.00000  Uiso   1.00
H41    H     1.22704   0.69899   0.31300   0.00000  Uiso   1.00
H42    H     1.08367   0.51451   0.32631   0.00000  Uiso   1.00
H43    H     0.83805   0.39710   0.29688   0.00000  Uiso   1.00
H44    H     0.55627   0.39347   0.25325   0.00000  Uiso   1.00
H45    H     0.41984   0.58050   0.19354   0.00000  Uiso   1.00
H46    H     0.56165   0.77062   0.18243   0.00000  Uiso   1.00
H47    H     1.04226   0.98484   0.22803   0.00000  Uiso   1.00
H48    H     1.22309   1.15559   0.34027   0.00000  Uiso   1.00
H49    H     1.25224   1.35963   0.27184   0.00000  Uiso   1.00
H50    H     1.33575   1.38513   0.10086   0.00000  Uiso   1.00
H51    H     1.38751   1.20730   0.00026   0.00000  Uiso   1.00
H52    H     0.66388   1.24817   0.15648   0.00000  Uiso   1.00
H53    H     0.60089   1.15301   0.30820   0.00000  Uiso   1.00
H54    H     0.79741   1.24521   0.00111   0.00000  Uiso   1.00
H55    H     0.96171   1.13738  -0.11207   0.00000  Uiso   1.00
H56    H     1.03089   0.92269  -0.08363   0.00000  Uiso   1.00
H57    H     0.94126   0.81475   0.05887   0.00000  Uiso   1.00
H58    H     0.65319   0.84550   0.37262   0.00000  Uiso   1.00
H59    H     0.98587   1.07581   0.42781   0.00000  Uiso   1.00
H60    H     1.06346   1.29003   0.44034   0.00000  Uiso   1.00
H61    H     0.87124   1.44486   0.48761   0.00000  Uiso   1.00
H62    H     0.60914   1.38443   0.52442   0.00000  Uiso   1.00
loop_
_geom_bond_atom_site_label_1
_geom_bond_atom_site_label_2
_geom_bond_distance
_geom_bond_site_symmetry_2
_ccdc_geom_bond_type
C1     C2      1.381   .     D
C1     C6      1.376   .     S
C1     H41     1.098   .     S
C2     C3      1.433   .     S
C2     N11     1.404   .     S
C3     C4      1.431   .     D
C3     C21     1.383   .     S
C4     C5      1.427   .     S
C4     C10     1.408   .     S
C5     C6      1.417   .     D
C5     C7      1.418   .     S
C6     H42     1.100   .     S
C7     C8      1.382   .     D
C7     H43     1.098   .     S
C8     C9      1.398   .     S
C8     H44     1.098   .     S
C9     C10     1.383   .     D
C9     H45     1.100   .     S
C10    H46     1.099   .     S
N11    C12     1.372   .     S
N11    H47     1.008   .     S
C12    C13     1.496   .     S
C12    O20     1.213   .     D
C13    C14     1.393   .     S
C13    C18     1.403   .     D
C14    C15     1.390   .     D
C14    H48     1.099   .     S
C15    C16     1.397   .     S
C15    H49     1.100   .     S
C16    C17     1.391   .     D
C16    H50     1.101   .     S
C17    C18     1.398   .     S
C17    H51     1.099   .     S
C18    Cl19    1.715   .     S
C21    C22     1.433   .     D
C21    C26     1.432   .     S
C22    C23     1.427   .     S
C22    C30     1.408   .     S
C23    C24     1.414   .     D
C23    C27     1.417   .     S
C24    C25     1.374   .     S
C24    H52     1.099   .     S
C25    C26     1.382   .     D
C25    H53     1.099   .     S
C26    N31     1.409   .     S
C27    C28     1.381   .     D
C27    H54     1.098   .     S
C28    C29     1.396   .     S
C28    H55     1.095   .     S
C29    C30     1.383   .     D
C29    H56     1.101   .     S
C30    H57     1.098   .     S
N31    C32     1.384   .     S
N31    H58     1.010   .     S
C32    C33     1.501   .     S
C32    O40     1.215   .     D
C33    C34     1.393   .     D
C33    C38     1.402   .     S
C34    C35     1.390   .     S
C34    H59     1.098   .     S
C35    C36     1.397   .     D
C35    H60     1.099   .     S
C36    C37     1.390   .     S
C36    H61     1.098   .     S
C37    C38     1.397   .     D
C37    H62     1.098   .     S
C38    Cl39    1.716   .     S
data_XXVI_31\P-1\-\1
_audit_creation_date              2015-08-25
_audit_creation_method            'Materials Studio'
_symmetry_space_group_name_H-M    'P-1'
_symmetry_Int_Tables_number       2
_symmetry_cell_setting            triclinic
loop_
_symmetry_equiv_pos_as_xyz
  x,y,z
  -x,-y,-z
_cell_length_a                    11.9372
_cell_length_b                    9.9217
_cell_length_c                    16.4423
_cell_angle_alpha                 83.2507
_cell_angle_beta                  45.4527
_cell_angle_gamma                 69.4374
loop_
_atom_site_label
_atom_site_type_symbol
_atom_site_fract_x
_atom_site_fract_y
_atom_site_fract_z
_atom_site_U_iso_or_equiv
_atom_site_adp_type
_atom_site_occupancy
C1     C     0.54296   0.51724   0.60460   0.00000  Uiso   1.00
C2     C     0.55465   0.42077   0.66830   0.00000  Uiso   1.00
C3     C     0.62561   0.43925   0.70697   0.00000  Uiso   1.00
C4     C     0.69405   0.55116   0.67122   0.00000  Uiso   1.00
C5     C     0.67485   0.65137   0.60842   0.00000  Uiso   1.00
C6     C     0.59891   0.63050   0.57545   0.00000  Uiso   1.00
C7     C     0.72062   0.77441   0.58817   0.00000  Uiso   1.00
C8     C     0.77968   0.79878   0.63107   0.00000  Uiso   1.00
C9     C     0.80243   0.69888   0.69008   0.00000  Uiso   1.00
C10    C     0.76334   0.57603   0.70760   0.00000  Uiso   1.00
N11    N     0.48773   0.31123   0.70142   0.00000  Uiso   1.00
C12    C     0.51046   0.21662   0.63191   0.00000  Uiso   1.00
C13    C     0.41380   0.11736   0.69697   0.00000  Uiso   1.00
C14    C     0.36231   0.07116   0.65454   0.00000  Uiso   1.00
C15    C     0.26985  -0.01847   0.70893   0.00000  Uiso   1.00
C16    C     0.22800  -0.06383   0.80784   0.00000  Uiso   1.00
C17    C     0.28217  -0.02077   0.84875   0.00000  Uiso   1.00
C18    C     0.37662   0.06813   0.79474   0.00000  Uiso   1.00
Cl19   Cl    0.44041   0.10366   0.85340   0.00000  Uiso   1.00
O20    O     0.59578   0.22158   0.52953   0.00000  Uiso   1.00
C21    C     0.60752   0.36595   0.79016   0.00000  Uiso   1.00
C22    C     0.73064   0.22376   0.75771   0.00000  Uiso   1.00
C23    C     0.70497   0.14813   0.84592   0.00000  Uiso   1.00
C24    C     0.55487   0.21397   0.96408   0.00000  Uiso   1.00
C25    C     0.43972   0.35166   0.99330   0.00000  Uiso   1.00
C26    C     0.46258   0.43062   0.91098   0.00000  Uiso   1.00
C27    C     0.82924   0.00936   0.81352   0.00000  Uiso   1.00
C28    C     0.97309  -0.05348   0.69736   0.00000  Uiso   1.00
C29    C     0.99761   0.01962   0.61105   0.00000  Uiso   1.00
C30    C     0.87829   0.15504   0.64055   0.00000  Uiso   1.00
N31    N     0.34852   0.57497   0.94369   0.00000  Uiso   1.00
C32    C     0.17340   0.64283   1.03225   0.00000  Uiso   1.00
C33    C     0.08288   0.53905   1.09326   0.00000  Uiso   1.00
C34    C     0.10327   0.43407   1.03025   0.00000  Uiso   1.00
C35    C     0.01384   0.34196   1.08607   0.00000  Uiso   1.00
C36    C    -0.09708   0.35570   1.20644   0.00000  Uiso   1.00
C37    C    -0.11451   0.45906   1.26852   0.00000  Uiso   1.00
C38    C    -0.02643   0.55327   1.21399   0.00000  Uiso   1.00
Cl39   Cl   -0.05297   0.67913   1.29454   0.00000  Uiso   1.00
O40    O     0.10754   0.77542   1.05026   0.00000  Uiso   1.00
H41    H     0.48393   0.50731   0.57736   0.00000  Uiso   1.00
H42    H     0.58083   0.70779   0.52850   0.00000  Uiso   1.00
H43    H     0.70451   0.85271   0.54084   0.00000  Uiso   1.00
H44    H     0.80956   0.89674   0.61887   0.00000  Uiso   1.00
H45    H     0.85226   0.71835   0.72201   0.00000  Uiso   1.00
H46    H     0.78041   0.49984   0.75524   0.00000  Uiso   1.00
H47    H     0.42483   0.29692   0.78339   0.00000  Uiso   1.00
H48    H     0.39142   0.10636   0.57760   0.00000  Uiso   1.00
H49    H     0.22822  -0.05136   0.67508   0.00000  Uiso   1.00
H50    H     0.15139  -0.13161   0.85431   0.00000  Uiso   1.00
H51    H     0.24703  -0.05764   0.92706   0.00000  Uiso   1.00
H52    H     0.53216   0.15602   1.03289   0.00000  Uiso   1.00
H53    H     0.32809   0.39869   1.08610   0.00000  Uiso   1.00
H54    H     0.81066  -0.04861   0.88109   0.00000  Uiso   1.00
H55    H     1.07054  -0.16046   0.67118   0.00000  Uiso   1.00
H56    H     1.11347  -0.03210   0.51930   0.00000  Uiso   1.00
H57    H     0.90178   0.21051   0.57067   0.00000  Uiso   1.00
H58    H     0.40006   0.64864   0.89739   0.00000  Uiso   1.00
H59    H     0.18626   0.42465   0.93608   0.00000  Uiso   1.00
H60    H     0.02879   0.26048   1.03603   0.00000  Uiso   1.00
H61    H    -0.17066   0.28516   1.25245   0.00000  Uiso   1.00
H62    H    -0.20080   0.46542   1.36286   0.00000  Uiso   1.00
loop_
_geom_bond_atom_site_label_1
_geom_bond_atom_site_label_2
_geom_bond_distance
_geom_bond_site_symmetry_2
_ccdc_geom_bond_type
C1     C2      1.381   .     D
C1     C6      1.375   .     S
C1     H41     1.099   .     S
C2     C3      1.431   .     S
C2     N11     1.406   .     S
C3     C4      1.434   .     D
C3     C21     1.382   .     S
C4     C5      1.428   .     S
C4     C10     1.405   .     S
C5     C6      1.416   .     D
C5     C7      1.420   .     S
C6     H42     1.099   .     S
C7     C8      1.382   .     D
C7     H43     1.100   .     S
C8     C9      1.397   .     S
C8     H44     1.100   .     S
C9     C10     1.384   .     D
C9     H45     1.100   .     S
C10    H46     1.097   .     S
N11    C12     1.378   .     S
N11    H47     1.005   .     S
C12    C13     1.505   .     S
C12    O20     1.218   .     D
C13    C14     1.396   .     S
C13    C18     1.410   .     D
C14    C15     1.388   .     D
C14    H48     1.099   .     S
C15    C16     1.394   .     S
C15    H49     1.099   .     S
C16    C17     1.387   .     D
C16    H50     1.097   .     S
C17    C18     1.396   .     S
C17    H51     1.099   .     S
C18    Cl19    1.713   .     S
C21    C22     1.434   .     D
C21    C26     1.431   .     S
C22    C23     1.429   .     S
C22    C30     1.408   .     S
C23    C24     1.416   .     D
C23    C27     1.417   .     S
C24    C25     1.377   .     S
C24    H52     1.100   .     S
C25    C26     1.380   .     D
C25    H53     1.095   .     S
C26    N31     1.406   .     S
C27    C28     1.383   .     D
C27    H54     1.099   .     S
C28    C29     1.396   .     S
C28    H55     1.097   .     S
C29    C30     1.382   .     D
C29    H56     1.099   .     S
C30    H57     1.100   .     S
N31    C32     1.384   .     S
N31    H58     1.010   .     S
C32    C33     1.501   .     S
C32    O40     1.214   .     D
C33    C34     1.393   .     D
C33    C38     1.402   .     S
C34    C35     1.390   .     S
C34    H59     1.097   .     S
C35    C36     1.396   .     D
C35    H60     1.101   .     S
C36    C37     1.391   .     S
C36    H61     1.099   .     S
C37    C38     1.398   .     D
C37    H62     1.099   .     S
C38    Cl39    1.714   .     S
data_XXVI_32\P21\-\1
_audit_creation_date              2015-08-25
_audit_creation_method            'Materials Studio'
_symmetry_space_group_name_H-M    'P21'
_symmetry_Int_Tables_number       4
_symmetry_cell_setting            monoclinic
loop_
_symmetry_equiv_pos_as_xyz
  x,y,z
  -x,y+1/2,-z
_cell_length_a                    8.6595
_cell_length_b                    11.0703
_cell_length_c                    13.6923
_cell_angle_alpha                 90.0000
_cell_angle_beta                  86.1572
_cell_angle_gamma                 90.0000
loop_
_atom_site_label
_atom_site_type_symbol
_atom_site_fract_x
_atom_site_fract_y
_atom_site_fract_z
_atom_site_U_iso_or_equiv
_atom_site_adp_type
_atom_site_occupancy
C1     C     1.10537   0.29761   0.20559   0.00000  Uiso   1.00
C2     C     1.03460   0.19141   0.23698   0.00000  Uiso   1.00
C3     C     0.87108   0.19128   0.26155   0.00000  Uiso   1.00
C4     C     0.78636   0.30205   0.25843   0.00000  Uiso   1.00
C5     C     0.86438   0.40979   0.22602   0.00000  Uiso   1.00
C6     C     1.02477   0.40399   0.19803   0.00000  Uiso   1.00
C7     C     0.78100   0.52001   0.22565   0.00000  Uiso   1.00
C8     C     0.62422   0.52251   0.25221   0.00000  Uiso   1.00
C9     C     0.54791   0.41724   0.28481   0.00000  Uiso   1.00
C10    C     0.62831   0.30968   0.28938   0.00000  Uiso   1.00
N11    N     1.11621   0.08317   0.24794   0.00000  Uiso   1.00
C12    C     1.27117   0.05913   0.25096   0.00000  Uiso   1.00
C13    C     1.29054  -0.06487   0.29180   0.00000  Uiso   1.00
C14    C     1.26106  -0.16557   0.23497   0.00000  Uiso   1.00
C15    C     1.27541  -0.28106   0.27310   0.00000  Uiso   1.00
C16    C     1.32079  -0.29538   0.36843   0.00000  Uiso   1.00
C17    C     1.34991  -0.19424   0.42457   0.00000  Uiso   1.00
C18    C     1.33623  -0.07727   0.38771   0.00000  Uiso   1.00
Cl19   Cl    1.37509   0.04424   0.45981   0.00000  Uiso   1.00
O20    O     1.37209   0.13101   0.22642   0.00000  Uiso   1.00
C21    C     0.79702   0.08465   0.28871   0.00000  Uiso   1.00
C22    C     0.82320   0.03172   0.38168   0.00000  Uiso   1.00
C23    C     0.77853  -0.09059   0.40061   0.00000  Uiso   1.00
C24    C     0.69850  -0.15357   0.32965   0.00000  Uiso   1.00
C25    C     0.66817  -0.09941   0.24265   0.00000  Uiso   1.00
C26    C     0.71690   0.01641   0.21899   0.00000  Uiso   1.00
C27    C     0.82404  -0.14881   0.48630   0.00000  Uiso   1.00
C28    C     0.91509  -0.08879   0.54964   0.00000  Uiso   1.00
C29    C     0.95840   0.03114   0.53198   0.00000  Uiso   1.00
C30    C     0.91002   0.09092   0.45078   0.00000  Uiso   1.00
N31    N     0.69205   0.06773   0.12720   0.00000  Uiso   1.00
C32    C     0.70852   0.02155   0.03313   0.00000  Uiso   1.00
C33    C     0.75299  -0.10941   0.02862   0.00000  Uiso   1.00
C34    C     0.90070  -0.14519   0.05095   0.00000  Uiso   1.00
C35    C     0.94313  -0.26614   0.04441   0.00000  Uiso   1.00
C36    C     0.83567  -0.35142   0.01641   0.00000  Uiso   1.00
C37    C     0.68780  -0.31484  -0.00426   0.00000  Uiso   1.00
C38    C     0.64345  -0.19351   0.00023   0.00000  Uiso   1.00
Cl39   Cl    0.46044  -0.15193  -0.02720   0.00000  Uiso   1.00
O40    O     0.68785   0.08604  -0.03662   0.00000  Uiso   1.00
H41    H     1.23034   0.30135   0.18605   0.00000  Uiso   1.00
H42    H     1.08659   0.48627   0.17300   0.00000  Uiso   1.00
H43    H     0.84106   0.60398   0.20354   0.00000  Uiso   1.00
H44    H     0.55954   0.60741   0.24774   0.00000  Uiso   1.00
H45    H     0.42354   0.41979   0.30718   0.00000  Uiso   1.00
H46    H     0.56554   0.22924   0.31748   0.00000  Uiso   1.00
H47    H     1.04551   0.01527   0.27119   0.00000  Uiso   1.00
H48    H     1.22763  -0.15640   0.15926   0.00000  Uiso   1.00
H49    H     1.25247  -0.36078   0.22843   0.00000  Uiso   1.00
H50    H     1.33442  -0.38641   0.39899   0.00000  Uiso   1.00
H51    H     1.38604  -0.20797   0.49918   0.00000  Uiso   1.00
H52    H     0.66287  -0.24751   0.34411   0.00000  Uiso   1.00
H53    H     0.60269  -0.15304   0.19202   0.00000  Uiso   1.00
H54    H     0.79130  -0.24334   0.50061   0.00000  Uiso   1.00
H55    H     0.95362  -0.13526   0.61427   0.00000  Uiso   1.00
H56    H     1.02951   0.07826   0.58369   0.00000  Uiso   1.00
H57    H     0.94657   0.18509   0.43925   0.00000  Uiso   1.00
H58    H     0.65780   0.15495   0.12742   0.00000  Uiso   1.00
H59    H     0.98601  -0.07935   0.07374   0.00000  Uiso   1.00
H60    H     1.05953  -0.29499   0.06166   0.00000  Uiso   1.00
H61    H     0.86646  -0.44763   0.01221   0.00000  Uiso   1.00
H62    H     0.60590  -0.38410  -0.02578   0.00000  Uiso   1.00
loop_
_geom_bond_atom_site_label_1
_geom_bond_atom_site_label_2
_geom_bond_distance
_geom_bond_site_symmetry_2
_ccdc_geom_bond_type
C1     C2      1.381   .     D
C1     C6      1.376   .     S
C1     H41     1.098   .     S
C2     C3      1.433   .     S
C2     N11     1.404   .     S
C3     C4      1.431   .     D
C3     C21     1.382   .     S
C4     C5      1.427   .     S
C4     C10     1.408   .     S
C5     C6      1.417   .     D
C5     C7      1.418   .     S
C6     H42     1.100   .     S
C7     C8      1.382   .     D
C7     H43     1.098   .     S
C8     C9      1.398   .     S
C8     H44     1.098   .     S
C9     C10     1.383   .     D
C9     H45     1.100   .     S
C10    H46     1.099   .     S
N11    C12     1.371   .     S
N11    H47     1.007   .     S
C12    C13     1.496   .     S
C12    O20     1.213   .     D
C13    C14     1.393   .     S
C13    C18     1.403   .     D
C14    C15     1.390   .     D
C14    H48     1.099   .     S
C15    C16     1.397   .     S
C15    H49     1.099   .     S
C16    C17     1.391   .     D
C16    H50     1.100   .     S
C17    C18     1.398   .     S
C17    H51     1.099   .     S
C18    Cl19    1.715   .     S
C21    C22     1.433   .     D
C21    C26     1.433   .     S
C22    C23     1.427   .     S
C22    C30     1.409   .     S
C23    C24     1.414   .     D
C23    C27     1.417   .     S
C24    C25     1.375   .     S
C24    H52     1.099   .     S
C25    C26     1.381   .     D
C25    H53     1.099   .     S
C26    N31     1.409   .     S
C27    C28     1.381   .     D
C27    H54     1.098   .     S
C28    C29     1.396   .     S
C28    H55     1.095   .     S
C29    C30     1.383   .     D
C29    H56     1.100   .     S
C30    H57     1.098   .     S
N31    C32     1.384   .     S
N31    H58     1.010   .     S
C32    C33     1.500   .     S
C32    O40     1.215   .     D
C33    C34     1.392   .     D
C33    C38     1.403   .     S
C34    C35     1.390   .     S
C34    H59     1.098   .     S
C35    C36     1.397   .     D
C35    H60     1.098   .     S
C36    C37     1.390   .     S
C36    H61     1.098   .     S
C37    C38     1.397   .     D
C37    H62     1.098   .     S
C38    Cl39    1.716   .     S
data_XXVI-33\P-1\-\1
_audit_creation_date              2015-08-25
_audit_creation_method            'Materials Studio'
_symmetry_space_group_name_H-M    'P-1'
_symmetry_Int_Tables_number       2
_symmetry_cell_setting            triclinic
loop_
_symmetry_equiv_pos_as_xyz
  x,y,z
  -x,-y,-z
_cell_length_a                    20.4990
_cell_length_b                    10.3346
_cell_length_c                    8.0833
_cell_angle_alpha                 109.3284
_cell_angle_beta                  110.6452
_cell_angle_gamma                 109.3122
loop_
_atom_site_label
_atom_site_type_symbol
_atom_site_fract_x
_atom_site_fract_y
_atom_site_fract_z
_atom_site_U_iso_or_equiv
_atom_site_adp_type
_atom_site_occupancy
C1     C     0.03183  -0.01460  -0.30084   0.00000  Uiso   1.00
C2     C     0.10418   0.11942  -0.22127   0.00000  Uiso   1.00
C3     C     0.12087   0.27091  -0.08088   0.00000  Uiso   1.00
C4     C     0.06067   0.28019  -0.03406   0.00000  Uiso   1.00
C5     C    -0.01195   0.13787  -0.11489   0.00000  Uiso   1.00
C6     C    -0.02473  -0.00897  -0.24970   0.00000  Uiso   1.00
C7     C    -0.06834   0.14593  -0.05493   0.00000  Uiso   1.00
C8     C    -0.05380   0.29057   0.08004   0.00000  Uiso   1.00
C9     C     0.01682   0.43048   0.15771   0.00000  Uiso   1.00
C10    C     0.07255   0.42517   0.10071   0.00000  Uiso   1.00
N11    N     0.16136   0.10644  -0.27394   0.00000  Uiso   1.00
C12    C     0.17751  -0.01576  -0.30374   0.00000  Uiso   1.00
C13    C     0.23845  -0.00117  -0.36879   0.00000  Uiso   1.00
C14    C     0.21541  -0.12998  -0.54929   0.00000  Uiso   1.00
C15    C     0.27031  -0.13257  -0.61109   0.00000  Uiso   1.00
C16    C     0.35016  -0.00669  -0.48645   0.00000  Uiso   1.00
C17    C     0.37224   0.12366  -0.30918   0.00000  Uiso   1.00
C18    C     0.31689   0.13160  -0.24894   0.00000  Uiso   1.00
Cl19   Cl    0.34835   0.30057  -0.03459   0.00000  Uiso   1.00
O20    O     0.14381  -0.12555  -0.28282   0.00000  Uiso   1.00
C21    C     0.19712   0.40289   0.02632   0.00000  Uiso   1.00
C22    C     0.22099   0.49073  -0.06704   0.00000  Uiso   1.00
C23    C     0.30346   0.61194   0.03451   0.00000  Uiso   1.00
C24    C     0.35825   0.65006   0.23306   0.00000  Uiso   1.00
C25    C     0.33208   0.57499   0.32832   0.00000  Uiso   1.00
C26    C     0.25371   0.45321   0.23223   0.00000  Uiso   1.00
C27    C     0.32628   0.70516  -0.05188   0.00000  Uiso   1.00
C28    C     0.26843   0.68650  -0.22571   0.00000  Uiso   1.00
C29    C     0.18723   0.57171  -0.32125   0.00000  Uiso   1.00
C30    C     0.16411   0.47347  -0.24628   0.00000  Uiso   1.00
N31    N     0.22864   0.38304   0.33772   0.00000  Uiso   1.00
C32    C     0.25859   0.31381   0.44113   0.00000  Uiso   1.00
C33    C     0.32221   0.28752   0.41076   0.00000  Uiso   1.00
C34    C     0.29859   0.15561   0.23279   0.00000  Uiso   1.00
C35    C     0.35591   0.12426   0.20433   0.00000  Uiso   1.00
C36    C     0.43774   0.22791   0.35449   0.00000  Uiso   1.00
C37    C     0.46063   0.35876   0.53269   0.00000  Uiso   1.00
C38    C     0.40377   0.39073   0.56588   0.00000  Uiso   1.00
Cl39   Cl    0.43501   0.55011   0.79164   0.00000  Uiso   1.00
O40    O     0.23048   0.27438   0.53749   0.00000  Uiso   1.00
H41    H     0.01728  -0.13246  -0.40907   0.00000  Uiso   1.00
H42    H    -0.08005  -0.11983  -0.31276   0.00000  Uiso   1.00
H43    H    -0.12356   0.03585  -0.11524   0.00000  Uiso   1.00
H44    H    -0.09777   0.29552   0.12636   0.00000  Uiso   1.00
H45    H     0.02747   0.54526   0.26363   0.00000  Uiso   1.00
H46    H     0.12749   0.53688   0.16411   0.00000  Uiso   1.00
H47    H     0.19272   0.19362  -0.29269   0.00000  Uiso   1.00
H48    H     0.15290  -0.23028  -0.64637   0.00000  Uiso   1.00
H49    H     0.25094  -0.23307  -0.75616   0.00000  Uiso   1.00
H50    H     0.39451  -0.00838  -0.53219   0.00000  Uiso   1.00
H51    H     0.43489   0.22326  -0.21691   0.00000  Uiso   1.00
H52    H     0.42106   0.74753   0.31595   0.00000  Uiso   1.00
H53    H     0.37579   0.61631   0.48702   0.00000  Uiso   1.00
H54    H     0.38952   0.79953   0.02685   0.00000  Uiso   1.00
H55    H     0.28595   0.76246  -0.28854   0.00000  Uiso   1.00
H56    H     0.14139   0.56035  -0.45630   0.00000  Uiso   1.00
H57    H     0.09957   0.38565  -0.32448   0.00000  Uiso   1.00
H58    H     0.17938   0.37907   0.34114   0.00000  Uiso   1.00
H59    H     0.23458   0.07310   0.11246   0.00000  Uiso   1.00
H60    H     0.33663   0.01967   0.06334   0.00000  Uiso   1.00
H61    H     0.48342   0.20533   0.33111   0.00000  Uiso   1.00
H62    H     0.52524   0.43853   0.64933   0.00000  Uiso   1.00
loop_
_geom_bond_atom_site_label_1
_geom_bond_atom_site_label_2
_geom_bond_distance
_geom_bond_site_symmetry_2
_ccdc_geom_bond_type
C1     C2      1.382   .     D
C1     C6      1.373   .     S
C1     H41     1.099   .     S
C2     C3      1.432   .     S
C2     N11     1.411   .     S
C3     C4      1.435   .     D
C3     C21     1.381   .     S
C4     C5      1.427   .     S
C4     C10     1.408   .     S
C5     C6      1.414   .     D
C5     C7      1.418   .     S
C6     H42     1.098   .     S
C7     C8      1.382   .     D
C7     H43     1.098   .     S
C8     C9      1.398   .     S
C8     H44     1.100   .     S
C9     C10     1.384   .     D
C9     H45     1.101   .     S
C10    H46     1.098   .     S
N11    C12     1.376   .     S
N11    H47     1.012   .     S
C12    C13     1.500   .     S
C12    O20     1.218   .     D
C13    C14     1.392   .     S
C13    C18     1.403   .     D
C14    C15     1.387   .     D
C14    H48     1.098   .     S
C15    C16     1.396   .     S
C15    H49     1.097   .     S
C16    C17     1.391   .     D
C16    H50     1.099   .     S
C17    C18     1.398   .     S
C17    H51     1.099   .     S
C18    Cl19    1.712   .     S
C21    C22     1.433   .     D
C21    C26     1.433   .     S
C22    C23     1.429   .     S
C22    C30     1.411   .     S
C23    C24     1.418   .     D
C23    C27     1.419   .     S
C24    C25     1.376   .     S
C24    H52     1.099   .     S
C25    C26     1.380   .     D
C25    H53     1.097   .     S
C26    N31     1.410   .     S
C27    C28     1.383   .     D
C27    H54     1.099   .     S
C28    C29     1.398   .     S
C28    H55     1.100   .     S
C29    C30     1.384   .     D
C29    H56     1.099   .     S
C30    H57     1.100   .     S
N31    C32     1.383   .     S
N31    H58     1.008   .     S
C32    C33     1.500   .     S
C32    O40     1.215   .     D
C33    C34     1.392   .     D
C33    C38     1.401   .     S
C34    C35     1.390   .     S
C34    H59     1.098   .     S
C35    C36     1.396   .     D
C35    H60     1.099   .     S
C36    C37     1.392   .     S
C36    H61     1.099   .     S
C37    C38     1.399   .     D
C37    H62     1.098   .     S
C38    Cl39    1.715   .     S
data_XXVI_34\P-1\-\1
_audit_creation_date              2015-08-25
_audit_creation_method            'Materials Studio'
_symmetry_space_group_name_H-M    'P-1'
_symmetry_Int_Tables_number       2
_symmetry_cell_setting            triclinic
loop_
_symmetry_equiv_pos_as_xyz
  x,y,z
  -x,-y,-z
_cell_length_a                    10.9201
_cell_length_b                    9.6438
_cell_length_c                    15.8289
_cell_angle_alpha                 128.6726
_cell_angle_beta                  81.4693
_cell_angle_gamma                 95.1726
loop_
_atom_site_label
_atom_site_type_symbol
_atom_site_fract_x
_atom_site_fract_y
_atom_site_fract_z
_atom_site_U_iso_or_equiv
_atom_site_adp_type
_atom_site_occupancy
C1     C     0.79046   0.13241   0.52165   0.00000  Uiso   1.00
C2     C     0.86693   0.24766   0.60102   0.00000  Uiso   1.00
C3     C     0.83460   0.29885   0.70813   0.00000  Uiso   1.00
C4     C     0.73324   0.21056   0.72571   0.00000  Uiso   1.00
C5     C     0.65383   0.09792   0.64268   0.00000  Uiso   1.00
C6     C     0.68534   0.06136   0.54051   0.00000  Uiso   1.00
C7     C     0.54805   0.02145   0.66291   0.00000  Uiso   1.00
C8     C     0.52468   0.04810   0.76035   0.00000  Uiso   1.00
C9     C     0.60473   0.15297   0.84026   0.00000  Uiso   1.00
C10    C     0.70661   0.23261   0.82335   0.00000  Uiso   1.00
N11    N     0.97116   0.32354   0.58039   0.00000  Uiso   1.00
C12    C     1.04695   0.25288   0.48419   0.00000  Uiso   1.00
C13    C     1.15217   0.37231   0.49272   0.00000  Uiso   1.00
C14    C     1.24877   0.28927   0.40754   0.00000  Uiso   1.00
C15    C     1.35289   0.38168   0.40600   0.00000  Uiso   1.00
C16    C     1.36086   0.56279   0.49068   0.00000  Uiso   1.00
C17    C     1.26436   0.64647   0.57471   0.00000  Uiso   1.00
C18    C     1.15835   0.55637   0.57823   0.00000  Uiso   1.00
Cl19   Cl    1.04767   0.68354   0.68735   0.00000  Uiso   1.00
O20    O     1.03055   0.10311   0.40206   0.00000  Uiso   1.00
C21    C     0.89195   0.44102   0.79527   0.00000  Uiso   1.00
C22    C     0.84917   0.61882   0.85045   0.00000  Uiso   1.00
C23    C     0.89731   0.76384   0.94857   0.00000  Uiso   1.00
C24    C     0.99349   0.73077   0.98471   0.00000  Uiso   1.00
C25    C     1.03815   0.56168   0.92744   0.00000  Uiso   1.00
C26    C     0.99115   0.41615   0.83449   0.00000  Uiso   1.00
C27    C     0.84820   0.93719   1.00824   0.00000  Uiso   1.00
C28    C     0.75815   0.96870   0.96928   0.00000  Uiso   1.00
C29    C     0.71422   0.82844   0.87102   0.00000  Uiso   1.00
C30    C     0.75824   0.65722   0.81313   0.00000  Uiso   1.00
N31    N     1.03682   0.24558   0.78285   0.00000  Uiso   1.00
C32    C     1.15544   0.19813   0.77756   0.00000  Uiso   1.00
C33    C     1.25378   0.31788   0.77810   0.00000  Uiso   1.00
C34    C     1.25871   0.35004   0.70321   0.00000  Uiso   1.00
C35    C     1.35046   0.45787   0.70134   0.00000  Uiso   1.00
C36    C     1.43770   0.53388   0.77522   0.00000  Uiso   1.00
C37    C     1.43288   0.50005   0.84910   0.00000  Uiso   1.00
C38    C     1.34126   0.39204   0.85235   0.00000  Uiso   1.00
Cl39   Cl    1.33701   0.35855   0.94700   0.00000  Uiso   1.00
O40    O     1.17232   0.06647   0.76841   0.00000  Uiso   1.00
H41    H     0.81052   0.09732   0.44034   0.00000  Uiso   1.00
H42    H     0.62655  -0.02771   0.47512   0.00000  Uiso   1.00
H43    H     0.48599  -0.06275   0.59976   0.00000  Uiso   1.00
H44    H     0.44230  -0.01100   0.77590   0.00000  Uiso   1.00
H45    H     0.58521   0.17419   0.91777   0.00000  Uiso   1.00
H46    H     0.76660   0.31539   0.88846   0.00000  Uiso   1.00
H47    H     0.99283   0.44319   0.64759   0.00000  Uiso   1.00
H48    H     1.24459   0.14667   0.33887   0.00000  Uiso   1.00
H49    H     1.42846   0.31230   0.33908   0.00000  Uiso   1.00
H50    H     1.44237   0.63838   0.49062   0.00000  Uiso   1.00
H51    H     1.27375   0.78920   0.64060   0.00000  Uiso   1.00
H52    H     1.03114   0.84175   1.06023   0.00000  Uiso   1.00
H53    H     1.11134   0.54555   0.96143   0.00000  Uiso   1.00
H54    H     0.88385   1.04719   1.08508   0.00000  Uiso   1.00
H55    H     0.72190   1.10399   1.01526   0.00000  Uiso   1.00
H56    H     0.64372   0.85548   0.84013   0.00000  Uiso   1.00
H57    H     0.71985   0.55002   0.73711   0.00000  Uiso   1.00
H58    H     0.98151   0.13770   0.74295   0.00000  Uiso   1.00
H59    H     1.19157   0.28910   0.64360   0.00000  Uiso   1.00
H60    H     1.35526   0.48205   0.64176   0.00000  Uiso   1.00
H61    H     1.51030   0.61962   0.77471   0.00000  Uiso   1.00
H62    H     1.50434   0.55899   0.90476   0.00000  Uiso   1.00
loop_
_geom_bond_atom_site_label_1
_geom_bond_atom_site_label_2
_geom_bond_distance
_geom_bond_site_symmetry_2
_ccdc_geom_bond_type
C1     C2      1.382   .     D
C1     C6      1.374   .     S
C1     H41     1.098   .     S
C2     C3      1.432   .     S
C2     N11     1.406   .     S
C3     C4      1.436   .     D
C3     C21     1.383   .     S
C4     C5      1.429   .     S
C4     C10     1.409   .     S
C5     C6      1.415   .     D
C5     C7      1.419   .     S
C6     H42     1.099   .     S
C7     C8      1.382   .     D
C7     H43     1.098   .     S
C8     C9      1.399   .     S
C8     H44     1.101   .     S
C9     C10     1.383   .     D
C9     H45     1.100   .     S
C10    H46     1.098   .     S
N11    C12     1.378   .     S
N11    H47     1.005   .     S
C12    C13     1.509   .     S
C12    O20     1.218   .     D
C13    C14     1.397   .     S
C13    C18     1.411   .     D
C14    C15     1.387   .     D
C14    H48     1.100   .     S
C15    C16     1.391   .     S
C15    H49     1.098   .     S
C16    C17     1.388   .     D
C16    H50     1.099   .     S
C17    C18     1.399   .     S
C17    H51     1.098   .     S
C18    Cl19    1.717   .     S
C21    C22     1.440   .     D
C21    C26     1.431   .     S
C22    C23     1.428   .     S
C22    C30     1.409   .     S
C23    C24     1.414   .     D
C23    C27     1.419   .     S
C24    C25     1.372   .     S
C24    H52     1.101   .     S
C25    C26     1.382   .     D
C25    H53     1.099   .     S
C26    N31     1.403   .     S
C27    C28     1.381   .     D
C27    H54     1.100   .     S
C28    C29     1.398   .     S
C28    H55     1.100   .     S
C29    C30     1.385   .     D
C29    H56     1.099   .     S
C30    H57     1.100   .     S
N31    C32     1.386   .     S
N31    H58     1.012   .     S
C32    C33     1.501   .     S
C32    O40     1.213   .     D
C33    C34     1.394   .     D
C33    C38     1.402   .     S
C34    C35     1.389   .     S
C34    H59     1.099   .     S
C35    C36     1.395   .     D
C35    H60     1.097   .     S
C36    C37     1.390   .     S
C36    H61     1.096   .     S
C37    C38     1.397   .     D
C37    H62     1.098   .     S
C38    Cl39    1.712   .     S
data_XXVI_35\P-1\-\1
_audit_creation_date              2015-08-25
_audit_creation_method            'Materials Studio'
_symmetry_space_group_name_H-M    'P-1'
_symmetry_Int_Tables_number       2
_symmetry_cell_setting            triclinic
loop_
_symmetry_equiv_pos_as_xyz
  x,y,z
  -x,-y,-z
_cell_length_a                    11.1856
_cell_length_b                    13.3250
_cell_length_c                    12.6160
_cell_angle_alpha                 116.2830
_cell_angle_beta                  128.8978
_cell_angle_gamma                 64.7409
loop_
_atom_site_label
_atom_site_type_symbol
_atom_site_fract_x
_atom_site_fract_y
_atom_site_fract_z
_atom_site_U_iso_or_equiv
_atom_site_adp_type
_atom_site_occupancy
C1     C     0.25612   1.01229   0.75473   0.00000  Uiso   1.00
C2     C     0.30945   0.92116   0.80926   0.00000  Uiso   1.00
C3     C     0.19927   0.88273   0.79787   0.00000  Uiso   1.00
C4     C     0.03866   0.94438   0.73705   0.00000  Uiso   1.00
C5     C    -0.01266   1.03291   0.67379   0.00000  Uiso   1.00
C6     C     0.10065   1.06674   0.68666   0.00000  Uiso   1.00
C7     C    -0.17531   1.08314   0.59723   0.00000  Uiso   1.00
C8     C    -0.28364   1.04856   0.58635   0.00000  Uiso   1.00
C9     C    -0.23320   0.96476   0.65232   0.00000  Uiso   1.00
C10    C    -0.07516   0.91541   0.72816   0.00000  Uiso   1.00
N11    N     0.47023   0.86659   0.87302   0.00000  Uiso   1.00
C12    C     0.56334   0.84051   0.82352   0.00000  Uiso   1.00
C13    C     0.73504   0.79598   0.92123   0.00000  Uiso   1.00
C14    C     0.84051   0.82858   0.92414   0.00000  Uiso   1.00
C15    C     1.00134   0.78726   1.00402   0.00000  Uiso   1.00
C16    C     1.05808   0.71099   1.08145   0.00000  Uiso   1.00
C17    C     0.95340   0.68003   1.08060   0.00000  Uiso   1.00
C18    C     0.79091   0.72134   1.00168   0.00000  Uiso   1.00
Cl19   Cl    0.67480   0.67290   1.00600   0.00000  Uiso   1.00
O20    O     0.50778   0.85765   0.71193   0.00000  Uiso   1.00
C21    C     0.23899   0.78264   0.83146   0.00000  Uiso   1.00
C22    C     0.33049   0.77837   0.97542   0.00000  Uiso   1.00
C23    C     0.36374   0.67601   1.00814   0.00000  Uiso   1.00
C24    C     0.30185   0.58119   0.89660   0.00000  Uiso   1.00
C25    C     0.21574   0.58626   0.75928   0.00000  Uiso   1.00
C26    C     0.18304   0.68298   0.72335   0.00000  Uiso   1.00
C27    C     0.45823   0.67082   1.15063   0.00000  Uiso   1.00
C28    C     0.51835   0.76409   1.25784   0.00000  Uiso   1.00
C29    C     0.48169   0.86546   1.22615   0.00000  Uiso   1.00
C30    C     0.38847   0.87278   1.08814   0.00000  Uiso   1.00
N31    N     0.08934   0.68295   0.57977   0.00000  Uiso   1.00
C32    C     0.11569   0.60695   0.47498   0.00000  Uiso   1.00
C33    C     0.28265   0.54097   0.53176   0.00000  Uiso   1.00
C34    C     0.40231   0.60122   0.61629   0.00000  Uiso   1.00
C35    C     0.55829   0.54365   0.66884   0.00000  Uiso   1.00
C36    C     0.59543   0.42415   0.63783   0.00000  Uiso   1.00
C37    C     0.47541   0.36442   0.55301   0.00000  Uiso   1.00
C38    C     0.31737   0.42091   0.49769   0.00000  Uiso   1.00
Cl39   Cl    0.17557   0.34202   0.39239   0.00000  Uiso   1.00
O40    O     0.01053   0.60273   0.35239   0.00000  Uiso   1.00
H41    H     0.33857   1.04303   0.76225   0.00000  Uiso   1.00
H42    H     0.06402   1.13604   0.64072   0.00000  Uiso   1.00
H43    H    -0.21519   1.14955   0.54585   0.00000  Uiso   1.00
H44    H    -0.40948   1.08720   0.52627   0.00000  Uiso   1.00
H45    H    -0.31939   0.93819   0.64467   0.00000  Uiso   1.00
H46    H    -0.04023   0.84942   0.77789   0.00000  Uiso   1.00
H47    H     0.51889   0.84167   0.95938   0.00000  Uiso   1.00
H48    H     0.79859   0.88742   0.86240   0.00000  Uiso   1.00
H49    H     1.08336   0.81386   1.00610   0.00000  Uiso   1.00
H50    H     1.18530   0.67602   1.14219   0.00000  Uiso   1.00
H51    H     1.00124   0.62038   1.14342   0.00000  Uiso   1.00
H52    H     0.32390   0.50243   0.91991   0.00000  Uiso   1.00
H53    H     0.17028   0.50999   0.67706   0.00000  Uiso   1.00
H54    H     0.48438   0.59161   1.17535   0.00000  Uiso   1.00
H55    H     0.59389   0.75964   1.36808   0.00000  Uiso   1.00
H56    H     0.52822   0.93975   1.31216   0.00000  Uiso   1.00
H57    H     0.36279   0.95377   1.06781   0.00000  Uiso   1.00
H58    H    -0.01451   0.73894   0.54274   0.00000  Uiso   1.00
H59    H     0.37382   0.69498   0.63756   0.00000  Uiso   1.00
H60    H     0.65195   0.59092   0.73011   0.00000  Uiso   1.00
H61    H     0.71786   0.37778   0.67445   0.00000  Uiso   1.00
H62    H     0.50814   0.27042   0.52764   0.00000  Uiso   1.00
loop_
_geom_bond_atom_site_label_1
_geom_bond_atom_site_label_2
_geom_bond_distance
_geom_bond_site_symmetry_2
_ccdc_geom_bond_type
C1     C2      1.382   .     D
C1     C6      1.374   .     S
C1     H41     1.098   .     S
C2     C3      1.433   .     S
C2     N11     1.413   .     S
C3     C4      1.435   .     D
C3     C21     1.383   .     S
C4     C5      1.428   .     S
C4     C10     1.409   .     S
C5     C6      1.414   .     D
C5     C7      1.420   .     S
C6     H42     1.100   .     S
C7     C8      1.382   .     D
C7     H43     1.100   .     S
C8     C9      1.398   .     S
C8     H44     1.099   .     S
C9     C10     1.383   .     D
C9     H45     1.099   .     S
C10    H46     1.099   .     S
N11    C12     1.383   .     S
N11    H47     1.007   .     S
C12    C13     1.504   .     S
C12    O20     1.219   .     D
C13    C14     1.397   .     S
C13    C18     1.406   .     D
C14    C15     1.387   .     D
C14    H48     1.100   .     S
C15    C16     1.393   .     S
C15    H49     1.099   .     S
C16    C17     1.391   .     D
C16    H50     1.100   .     S
C17    C18     1.399   .     S
C17    H51     1.099   .     S
C18    Cl19    1.715   .     S
C21    C22     1.434   .     D
C21    C26     1.431   .     S
C22    C23     1.429   .     S
C22    C30     1.407   .     S
C23    C24     1.416   .     D
C23    C27     1.419   .     S
C24    C25     1.373   .     S
C24    H52     1.100   .     S
C25    C26     1.381   .     D
C25    H53     1.101   .     S
C26    N31     1.412   .     S
C27    C28     1.381   .     D
C27    H54     1.100   .     S
C28    C29     1.397   .     S
C28    H55     1.098   .     S
C29    C30     1.383   .     D
C29    H56     1.099   .     S
C30    H57     1.096   .     S
N31    C32     1.382   .     S
N31    H58     1.006   .     S
C32    C33     1.500   .     S
C32    O40     1.214   .     D
C33    C34     1.393   .     D
C33    C38     1.402   .     S
C34    C35     1.388   .     S
C34    H59     1.098   .     S
C35    C36     1.396   .     D
C35    H60     1.099   .     S
C36    C37     1.391   .     S
C36    H61     1.098   .     S
C37    C38     1.400   .     D
C37    H62     1.098   .     S
C38    Cl39    1.710   .     S
data_XXVI_36\P-1\-\1
_audit_creation_date              2015-08-25
_audit_creation_method            'Materials Studio'
_symmetry_space_group_name_H-M    'P-1'
_symmetry_Int_Tables_number       2
_symmetry_cell_setting            triclinic
loop_
_symmetry_equiv_pos_as_xyz
  x,y,z
  -x,-y,-z
_cell_length_a                    11.2345
_cell_length_b                    14.0510
_cell_length_c                    8.9381
_cell_angle_alpha                 70.7639
_cell_angle_beta                  90.0547
_cell_angle_gamma                 107.8015
loop_
_atom_site_label
_atom_site_type_symbol
_atom_site_fract_x
_atom_site_fract_y
_atom_site_fract_z
_atom_site_U_iso_or_equiv
_atom_site_adp_type
_atom_site_occupancy
C1     C     0.24234   0.50023   0.47865   0.00000  Uiso   1.00
C2     C     0.25238   0.41295   0.60061   0.00000  Uiso   1.00
C3     C     0.15339   0.31315   0.63692   0.00000  Uiso   1.00
C4     C     0.04646   0.30717   0.54807   0.00000  Uiso   1.00
C5     C     0.03800   0.40086   0.42843   0.00000  Uiso   1.00
C6     C     0.13967   0.49667   0.39435   0.00000  Uiso   1.00
C7     C    -0.07485   0.39805   0.35610   0.00000  Uiso   1.00
C8     C    -0.17706   0.30567   0.40306   0.00000  Uiso   1.00
C9     C    -0.16841   0.21348   0.51889   0.00000  Uiso   1.00
C10    C    -0.05805   0.21377   0.58744   0.00000  Uiso   1.00
N11    N     0.35676   0.42070   0.68901   0.00000  Uiso   1.00
C12    C     0.43228   0.50902   0.71952   0.00000  Uiso   1.00
C13    C     0.53929   0.49040   0.81380   0.00000  Uiso   1.00
C14    C     0.64737   0.57883   0.78479   0.00000  Uiso   1.00
C15    C     0.75180   0.57182   0.86513   0.00000  Uiso   1.00
C16    C     0.74928   0.47438   0.97622   0.00000  Uiso   1.00
C17    C     0.64101   0.38682   1.00743   0.00000  Uiso   1.00
C18    C     0.53391   0.39254   0.92987   0.00000  Uiso   1.00
Cl19   Cl    0.40517   0.27964   0.98887   0.00000  Uiso   1.00
O20    O     0.41488   0.59471   0.66650   0.00000  Uiso   1.00
C21    C     0.15417   0.22527   0.76404   0.00000  Uiso   1.00
C22    C     0.09825   0.20797   0.91934   0.00000  Uiso   1.00
C23    C     0.10880   0.12205   1.05316   0.00000  Uiso   1.00
C24    C     0.16843   0.05275   1.02691   0.00000  Uiso   1.00
C25    C     0.20928   0.06413   0.87525   0.00000  Uiso   1.00
C26    C     0.20382   0.14740   0.74281   0.00000  Uiso   1.00
C27    C     0.04584   0.09936   1.20439   0.00000  Uiso   1.00
C28    C    -0.03352   0.15451   1.22013   0.00000  Uiso   1.00
C29    C    -0.04632   0.23741   1.08883   0.00000  Uiso   1.00
C30    C     0.02088   0.26550   0.94252   0.00000  Uiso   1.00
N31    N     0.24183   0.15322   0.58905   0.00000  Uiso   1.00
C32    C     0.33387   0.11970   0.53915   0.00000  Uiso   1.00
C33    C     0.43726   0.11717   0.64587   0.00000  Uiso   1.00
C34    C     0.50523   0.20965   0.67381   0.00000  Uiso   1.00
C35    C     0.60047   0.20916   0.77307   0.00000  Uiso   1.00
C36    C     0.62812   0.11516   0.84495   0.00000  Uiso   1.00
C37    C     0.56088   0.02332   0.81525   0.00000  Uiso   1.00
C38    C     0.46468   0.02220   0.71586   0.00000  Uiso   1.00
Cl39   Cl    0.38220  -0.09478   0.69021   0.00000  Uiso   1.00
O40    O     0.32566   0.09853   0.41759   0.00000  Uiso   1.00
H41    H     0.31675   0.57766   0.44528   0.00000  Uiso   1.00
H42    H     0.13459   0.56999   0.30352   0.00000  Uiso   1.00
H43    H    -0.08309   0.47114   0.26827   0.00000  Uiso   1.00
H44    H    -0.26584   0.30424   0.35059   0.00000  Uiso   1.00
H45    H    -0.24986   0.14004   0.55502   0.00000  Uiso   1.00
H46    H    -0.05565   0.14038   0.67999   0.00000  Uiso   1.00
H47    H     0.37159   0.35104   0.74451   0.00000  Uiso   1.00
H48    H     0.65206   0.65676   0.69785   0.00000  Uiso   1.00
H49    H     0.83583   0.64238   0.83979   0.00000  Uiso   1.00
H50    H     0.83149   0.46747   1.04005   0.00000  Uiso   1.00
H51    H     0.63985   0.31168   1.09923   0.00000  Uiso   1.00
H52    H     0.17450  -0.01519   1.12793   0.00000  Uiso   1.00
H53    H     0.24466   0.00208   0.86299   0.00000  Uiso   1.00
H54    H     0.05297   0.03246   1.30689   0.00000  Uiso   1.00
H55    H    -0.08733   0.13252   1.33575   0.00000  Uiso   1.00
H56    H    -0.10921   0.28113   1.10312   0.00000  Uiso   1.00
H57    H     0.00760   0.33053   0.84179   0.00000  Uiso   1.00
H58    H     0.18842   0.17350   0.50116   0.00000  Uiso   1.00
H59    H     0.48593   0.28474   0.61651   0.00000  Uiso   1.00
H60    H     0.65484   0.28212   0.79434   0.00000  Uiso   1.00
H61    H     0.70339   0.11476   0.92343   0.00000  Uiso   1.00
H62    H     0.58459  -0.04985   0.87208   0.00000  Uiso   1.00
loop_
_geom_bond_atom_site_label_1
_geom_bond_atom_site_label_2
_geom_bond_distance
_geom_bond_site_symmetry_2
_ccdc_geom_bond_type
C1     C2      1.381   .     D
C1     C6      1.374   .     S
C1     H41     1.096   .     S
C2     C3      1.434   .     S
C2     N11     1.410   .     S
C3     C4      1.436   .     D
C3     C21     1.378   .     S
C4     C5      1.426   .     S
C4     C10     1.407   .     S
C5     C6      1.414   .     D
C5     C7      1.418   .     S
C6     H42     1.099   .     S
C7     C8      1.382   .     D
C7     H43     1.098   .     S
C8     C9      1.397   .     S
C8     H44     1.099   .     S
C9     C10     1.382   .     D
C9     H45     1.100   .     S
C10    H46     1.097   .     S
N11    C12     1.383   .     S
N11    H47     1.006   .     S
C12    C13     1.506   .     S
C12    O20     1.217   .     D
C13    C14     1.397   .     S
C13    C18     1.407   .     D
C14    C15     1.387   .     D
C14    H48     1.100   .     S
C15    C16     1.394   .     S
C15    H49     1.098   .     S
C16    C17     1.389   .     D
C16    H50     1.098   .     S
C17    C18     1.398   .     S
C17    H51     1.100   .     S
C18    Cl19    1.713   .     S
C21    C22     1.437   .     D
C21    C26     1.433   .     S
C22    C23     1.428   .     S
C22    C30     1.412   .     S
C23    C24     1.415   .     D
C23    C27     1.417   .     S
C24    C25     1.374   .     S
C24    H52     1.097   .     S
C25    C26     1.380   .     D
C25    H53     1.098   .     S
C26    N31     1.408   .     S
C27    C28     1.382   .     D
C27    H54     1.099   .     S
C28    C29     1.399   .     S
C28    H55     1.098   .     S
C29    C30     1.384   .     D
C29    H56     1.100   .     S
C30    H57     1.099   .     S
N31    C32     1.388   .     S
N31    H58     1.007   .     S
C32    C33     1.504   .     S
C32    O40     1.214   .     D
C33    C34     1.393   .     D
C33    C38     1.403   .     S
C34    C35     1.389   .     S
C34    H59     1.098   .     S
C35    C36     1.395   .     D
C35    H60     1.098   .     S
C36    C37     1.391   .     S
C36    H61     1.098   .     S
C37    C38     1.398   .     D
C37    H62     1.100   .     S
C38    Cl39    1.712   .     S
data_XXVI_37\P21-C\-\1
_audit_creation_date              2015-08-25
_audit_creation_method            'Materials Studio'
_symmetry_space_group_name_H-M    'P21/C'
_symmetry_Int_Tables_number       14
_symmetry_cell_setting            monoclinic
loop_
_symmetry_equiv_pos_as_xyz
  x,y,z
  -x,y+1/2,-z+1/2
  -x,-y,-z
  x,-y+1/2,z+1/2
_cell_length_a                    8.2305
_cell_length_b                    32.5680
_cell_length_c                    10.1306
_cell_angle_alpha                 90.0000
_cell_angle_beta                  72.0984
_cell_angle_gamma                 90.0000
loop_
_atom_site_label
_atom_site_type_symbol
_atom_site_fract_x
_atom_site_fract_y
_atom_site_fract_z
_atom_site_U_iso_or_equiv
_atom_site_adp_type
_atom_site_occupancy
C1     C    -0.00455   0.73443   0.19560   0.00000  Uiso   1.00
C2     C     0.00976   0.69432   0.14927   0.00000  Uiso   1.00
C3     C     0.13680   0.68400   0.02165   0.00000  Uiso   1.00
C4     C     0.25095   0.71536  -0.05295   0.00000  Uiso   1.00
C5     C     0.23062   0.75649  -0.00198   0.00000  Uiso   1.00
C6     C     0.09998   0.76513   0.12318   0.00000  Uiso   1.00
C7     C     0.34366   0.78752  -0.07507   0.00000  Uiso   1.00
C8     C     0.47694   0.77783  -0.19213   0.00000  Uiso   1.00
C9     C     0.49825   0.73754  -0.24188   0.00000  Uiso   1.00
C10    C     0.38613   0.70707  -0.17452   0.00000  Uiso   1.00
N11    N    -0.10168   0.66396   0.22649   0.00000  Uiso   1.00
C12    C    -0.13207   0.65657   0.36547   0.00000  Uiso   1.00
C13    C    -0.26924   0.62507   0.42033   0.00000  Uiso   1.00
C14    C    -0.41257   0.63701   0.52778   0.00000  Uiso   1.00
C15    C    -0.54183   0.60917   0.58807   0.00000  Uiso   1.00
C16    C    -0.52457   0.56852   0.54267   0.00000  Uiso   1.00
C17    C    -0.38184   0.55686   0.43449   0.00000  Uiso   1.00
C18    C    -0.25301   0.58473   0.36927   0.00000  Uiso   1.00
Cl19   Cl   -0.08538   0.56779   0.23345   0.00000  Uiso   1.00
O20    O    -0.05882   0.67521   0.43453   0.00000  Uiso   1.00
C21    C     0.15154   0.64421  -0.02710   0.00000  Uiso   1.00
C22    C     0.03311   0.62891  -0.09381   0.00000  Uiso   1.00
C23    C     0.04100   0.58686  -0.13497   0.00000  Uiso   1.00
C24    C     0.16844   0.56143  -0.11090   0.00000  Uiso   1.00
C25    C     0.28627   0.57726  -0.05346   0.00000  Uiso   1.00
C26    C     0.28237   0.61760  -0.01067   0.00000  Uiso   1.00
C27    C    -0.06943   0.57222  -0.20785   0.00000  Uiso   1.00
C28    C    -0.18105   0.59870  -0.24266   0.00000  Uiso   1.00
C29    C    -0.18826   0.63997  -0.20331   0.00000  Uiso   1.00
C30    C    -0.08557   0.65461  -0.12829   0.00000  Uiso   1.00
N31    N     0.40901   0.63305   0.04286   0.00000  Uiso   1.00
C32    C     0.48901   0.61625   0.13199   0.00000  Uiso   1.00
C33    C     0.39333   0.58117   0.21704   0.00000  Uiso   1.00
C34    C     0.24772   0.58924   0.32769   0.00000  Uiso   1.00
C35    C     0.16162   0.55738   0.41171   0.00000  Uiso   1.00
C36    C     0.22084   0.51714   0.38296   0.00000  Uiso   1.00
C37    C     0.36673   0.50946   0.27208   0.00000  Uiso   1.00
C38    C     0.45714   0.54121   0.18832   0.00000  Uiso   1.00
Cl39   Cl    0.64058   0.53080   0.05671   0.00000  Uiso   1.00
O40    O     0.62073   0.63122   0.14016   0.00000  Uiso   1.00
H41    H    -0.10212   0.74274   0.29335   0.00000  Uiso   1.00
H42    H     0.08428   0.79678   0.16246   0.00000  Uiso   1.00
H43    H     0.32567   0.81928  -0.03680   0.00000  Uiso   1.00
H44    H     0.56634   0.80171  -0.24703   0.00000  Uiso   1.00
H45    H     0.60423   0.73053  -0.33600   0.00000  Uiso   1.00
H46    H     0.40504   0.67584  -0.21697   0.00000  Uiso   1.00
H47    H    -0.16510   0.64675   0.17519   0.00000  Uiso   1.00
H48    H    -0.42615   0.66892   0.56451   0.00000  Uiso   1.00
H49    H    -0.65671   0.61897   0.67037   0.00000  Uiso   1.00
H50    H    -0.62589   0.54624   0.59021   0.00000  Uiso   1.00
H51    H    -0.37296   0.52486   0.39893   0.00000  Uiso   1.00
H52    H     0.17659   0.52915  -0.14396   0.00000  Uiso   1.00
H53    H     0.38712   0.55650  -0.04445   0.00000  Uiso   1.00
H54    H    -0.06240   0.53983  -0.23962   0.00000  Uiso   1.00
H55    H    -0.26445   0.58750  -0.30122   0.00000  Uiso   1.00
H56    H    -0.27612   0.66098  -0.23233   0.00000  Uiso   1.00
H57    H    -0.09477   0.68730  -0.09951   0.00000  Uiso   1.00
H58    H     0.45342   0.66151   0.01322   0.00000  Uiso   1.00
H59    H     0.19960   0.62076   0.35169   0.00000  Uiso   1.00
H60    H     0.04755   0.56415   0.49942   0.00000  Uiso   1.00
H61    H     0.15365   0.49170   0.44846   0.00000  Uiso   1.00
H62    H     0.41137   0.47761   0.25193   0.00000  Uiso   1.00
loop_
_geom_bond_atom_site_label_1
_geom_bond_atom_site_label_2
_geom_bond_distance
_geom_bond_site_symmetry_2
_ccdc_geom_bond_type
C1     C2      1.381   .     D
C1     C6      1.375   .     S
C1     H41     1.100   .     S
C2     C3      1.431   .     S
C2     N11     1.411   .     S
C3     C4      1.435   .     D
C3     C21     1.379   .     S
C4     C5      1.427   .     S
C4     C10     1.409   .     S
C5     C6      1.416   .     D
C5     C7      1.418   .     S
C6     H42     1.098   .     S
C7     C8      1.382   .     D
C7     H43     1.099   .     S
C8     C9      1.397   .     S
C8     H44     1.097   .     S
C9     C10     1.384   .     D
C9     H45     1.100   .     S
C10    H46     1.097   .     S
N11    C12     1.373   .     S
N11    H47     1.012   .     S
C12    C13     1.500   .     S
C12    O20     1.217   .     D
C13    C14     1.392   .     S
C13    C18     1.403   .     D
C14    C15     1.388   .     D
C14    H48     1.098   .     S
C15    C16     1.395   .     S
C15    H49     1.098   .     S
C16    C17     1.391   .     D
C16    H50     1.099   .     S
C17    C18     1.398   .     S
C17    H51     1.098   .     S
C18    Cl19    1.713   .     S
C21    C22     1.435   .     D
C21    C26     1.431   .     S
C22    C23     1.427   .     S
C22    C30     1.409   .     S
C23    C24     1.415   .     D
C23    C27     1.418   .     S
C24    C25     1.375   .     S
C24    H52     1.099   .     S
C25    C26     1.381   .     D
C25    H53     1.096   .     S
C26    N31     1.408   .     S
C27    C28     1.383   .     D
C27    H54     1.099   .     S
C28    C29     1.398   .     S
C28    H55     1.098   .     S
C29    C30     1.383   .     D
C29    H56     1.099   .     S
C30    H57     1.100   .     S
N31    C32     1.383   .     S
N31    H58     1.008   .     S
C32    C33     1.500   .     S
C32    O40     1.215   .     D
C33    C34     1.391   .     D
C33    C38     1.400   .     S
C34    C35     1.390   .     S
C34    H59     1.100   .     S
C35    C36     1.398   .     D
C35    H60     1.098   .     S
C36    C37     1.392   .     S
C36    H61     1.099   .     S
C37    C38     1.398   .     D
C37    H62     1.098   .     S
C38    Cl39    1.713   .     S
data_XXVI_38\PC\-\1
_audit_creation_date              2015-08-25
_audit_creation_method            'Materials Studio'
_symmetry_space_group_name_H-M    'PC'
_symmetry_Int_Tables_number       7
_symmetry_cell_setting            monoclinic
loop_
_symmetry_equiv_pos_as_xyz
  x,y,z
  x,-y,z+1/2
_cell_length_a                    11.4173
_cell_length_b                    15.8454
_cell_length_c                    8.3554
_cell_angle_alpha                 90.0000
_cell_angle_beta                  120.2158
_cell_angle_gamma                 90.0000
loop_
_atom_site_label
_atom_site_type_symbol
_atom_site_fract_x
_atom_site_fract_y
_atom_site_fract_z
_atom_site_U_iso_or_equiv
_atom_site_adp_type
_atom_site_occupancy
C1     C     1.04379   0.47839   0.98917   0.00000  Uiso   1.00
C2     C     1.04037   0.39275   0.95630   0.00000  Uiso   1.00
C3     C     1.14027   0.33896   1.09536   0.00000  Uiso   1.00
C4     C     1.24444   0.37572   1.26444   0.00000  Uiso   1.00
C5     C     1.24231   0.46426   1.29500   0.00000  Uiso   1.00
C6     C     1.14081   0.51445   1.15211   0.00000  Uiso   1.00
C7     C     1.33600   0.49866   1.47048   0.00000  Uiso   1.00
C8     C     1.42629   0.44702   1.61251   0.00000  Uiso   1.00
C9     C     1.42933   0.36059   1.58229   0.00000  Uiso   1.00
C10    C     1.34168   0.32589   1.41097   0.00000  Uiso   1.00
N11    N     0.93720   0.35998   0.78653   0.00000  Uiso   1.00
C12    C     0.80099   0.36376   0.72581   0.00000  Uiso   1.00
C13    C     0.72104   0.35116   0.52034   0.00000  Uiso   1.00
C14    C     0.72480   0.41354   0.40538   0.00000  Uiso   1.00
C15    C     0.65422   0.40322   0.21424   0.00000  Uiso   1.00
C16    C     0.57684   0.33050   0.13778   0.00000  Uiso   1.00
C17    C     0.57285   0.26880   0.25338   0.00000  Uiso   1.00
C18    C     0.64542   0.27724   0.44608   0.00000  Uiso   1.00
Cl19   Cl    0.64147   0.19710   0.58069   0.00000  Uiso   1.00
O20    O     0.75778   0.37857   0.82948   0.00000  Uiso   1.00
C21    C     1.12686   0.25229   1.08273   0.00000  Uiso   1.00
C22    C     1.17834   0.20415   0.98618   0.00000  Uiso   1.00
C23    C     1.17845   0.11429   0.99594   0.00000  Uiso   1.00
C24    C     1.11226   0.07520   1.08126   0.00000  Uiso   1.00
C25    C     1.06211   0.12232   1.17178   0.00000  Uiso   1.00
C26    C     1.07064   0.20928   1.17972   0.00000  Uiso   1.00
C27    C     1.24413   0.06644   0.92029   0.00000  Uiso   1.00
C28    C     1.29835   0.10599   0.82465   0.00000  Uiso   1.00
C29    C     1.29300   0.19387   0.80775   0.00000  Uiso   1.00
C30    C     1.23550   0.24192   0.88868   0.00000  Uiso   1.00
N31    N     1.03443   0.25670   1.29050   0.00000  Uiso   1.00
C32    C     0.94894   0.24485   1.36105   0.00000  Uiso   1.00
C33    C     0.84110   0.17953   1.26091   0.00000  Uiso   1.00
C34    C     0.75517   0.18517   1.06984   0.00000  Uiso   1.00
C35    C     0.65205   0.12646   0.97701   0.00000  Uiso   1.00
C36    C     0.63753   0.05991   1.07521   0.00000  Uiso   1.00
C37    C     0.72390   0.05473   1.26542   0.00000  Uiso   1.00
C38    C     0.82476   0.11475   1.36242   0.00000  Uiso   1.00
Cl39   Cl    0.92188   0.10590   1.59781   0.00000  Uiso   1.00
O40    O     0.96579   0.28800   1.49128   0.00000  Uiso   1.00
H41    H     0.96731   0.52030   0.88286   0.00000  Uiso   1.00
H42    H     1.13820   0.58271   1.17267   0.00000  Uiso   1.00
H43    H     1.33426   0.56636   1.49691   0.00000  Uiso   1.00
H44    H     1.49660   0.47382   1.74950   0.00000  Uiso   1.00
H45    H     1.50392   0.32059   1.69527   0.00000  Uiso   1.00
H46    H     1.34699   0.25746   1.39323   0.00000  Uiso   1.00
H47    H     0.96336   0.33752   0.69555   0.00000  Uiso   1.00
H48    H     0.78363   0.47179   0.46300   0.00000  Uiso   1.00
H49    H     0.65807   0.45222   0.12377   0.00000  Uiso   1.00
H50    H     0.52035   0.32193  -0.01315   0.00000  Uiso   1.00
H51    H     0.51246   0.21171   0.18970   0.00000  Uiso   1.00
H52    H     1.10587   0.00603   1.08088   0.00000  Uiso   1.00
H53    H     1.01926   0.08729   1.24392   0.00000  Uiso   1.00
H54    H     1.24729  -0.00268   0.93218   0.00000  Uiso   1.00
H55    H     1.34528   0.06850   0.76111   0.00000  Uiso   1.00
H56    H     1.33588   0.22501   0.73114   0.00000  Uiso   1.00
H57    H     1.23675   0.31086   0.87734   0.00000  Uiso   1.00
H58    H     1.08615   0.31118   1.33903   0.00000  Uiso   1.00
H59    H     0.76542   0.23681   0.98974   0.00000  Uiso   1.00
H60    H     0.58276   0.13170   0.82705   0.00000  Uiso   1.00
H61    H     0.55871   0.01176   1.00326   0.00000  Uiso   1.00
H62    H     0.71157   0.00180   1.34003   0.00000  Uiso   1.00
loop_
_geom_bond_atom_site_label_1
_geom_bond_atom_site_label_2
_geom_bond_distance
_geom_bond_site_symmetry_2
_ccdc_geom_bond_type
C1     C2      1.381   .     D
C1     C6      1.374   .     S
C1     H41     1.101   .     S
C2     C3      1.429   .     S
C2     N11     1.410   .     S
C3     C4      1.435   .     D
C3     C21     1.380   .     S
C4     C5      1.428   .     S
C4     C10     1.410   .     S
C5     C6      1.417   .     D
C5     C7      1.419   .     S
C6     H42     1.098   .     S
C7     C8      1.382   .     D
C7     H43     1.098   .     S
C8     C9      1.396   .     S
C8     H44     1.100   .     S
C9     C10     1.382   .     D
C9     H45     1.100   .     S
C10    H46     1.100   .     S
N11    C12     1.373   .     S
N11    H47     1.011   .     S
C12    C13     1.498   .     S
C12    O20     1.216   .     D
C13    C14     1.394   .     S
C13    C18     1.401   .     D
C14    C15     1.390   .     D
C14    H48     1.100   .     S
C15    C16     1.396   .     S
C15    H49     1.100   .     S
C16    C17     1.391   .     D
C16    H50     1.098   .     S
C17    C18     1.398   .     S
C17    H51     1.099   .     S
C18    Cl19    1.712   .     S
C21    C22     1.434   .     D
C21    C26     1.434   .     S
C22    C23     1.426   .     S
C22    C30     1.408   .     S
C23    C24     1.416   .     D
C23    C27     1.419   .     S
C24    C25     1.376   .     S
C24    H52     1.098   .     S
C25    C26     1.381   .     D
C25    H53     1.099   .     S
C26    N31     1.406   .     S
C27    C28     1.383   .     D
C27    H54     1.099   .     S
C28    C29     1.398   .     S
C28    H55     1.099   .     S
C29    C30     1.384   .     D
C29    H56     1.099   .     S
C30    H57     1.097   .     S
N31    C32     1.384   .     S
N31    H58     1.009   .     S
C32    C33     1.500   .     S
C32    O40     1.216   .     D
C33    C34     1.394   .     D
C33    C38     1.403   .     S
C34    C35     1.391   .     S
C34    H59     1.100   .     S
C35    C36     1.396   .     D
C35    H60     1.098   .     S
C36    C37     1.388   .     S
C36    H61     1.099   .     S
C37    C38     1.396   .     D
C37    H62     1.096   .     S
C38    Cl39    1.710   .     S
data_XXVI_39\P-1\-\1
_audit_creation_date              2015-08-25
_audit_creation_method            'Materials Studio'
_symmetry_space_group_name_H-M    'P-1'
_symmetry_Int_Tables_number       2
_symmetry_cell_setting            triclinic
loop_
_symmetry_equiv_pos_as_xyz
  x,y,z
  -x,-y,-z
_cell_length_a                    11.3288
_cell_length_b                    19.9574
_cell_length_c                    9.6646
_cell_angle_alpha                 87.2277
_cell_angle_beta                  59.9762
_cell_angle_gamma                 49.2443
loop_
_atom_site_label
_atom_site_type_symbol
_atom_site_fract_x
_atom_site_fract_y
_atom_site_fract_z
_atom_site_U_iso_or_equiv
_atom_site_adp_type
_atom_site_occupancy
C1     C     1.06078   0.07216   0.91927   0.00000  Uiso   1.00
C2     C     0.86757   0.13046   0.98439   0.00000  Uiso   1.00
C3     C     0.71303   0.22581   1.12540   0.00000  Uiso   1.00
C4     C     0.76247   0.25737   1.19616   0.00000  Uiso   1.00
C5     C     0.96522   0.19516   1.12078   0.00000  Uiso   1.00
C6     C     1.11189   0.10177   0.98204   0.00000  Uiso   1.00
C7     C     1.01392   0.22497   1.19367   0.00000  Uiso   1.00
C8     C     0.86581   0.31181   1.34180   0.00000  Uiso   1.00
C9     C     0.66705   0.37156   1.41875   0.00000  Uiso   1.00
C10    C     0.61621   0.34577   1.34626   0.00000  Uiso   1.00
N11    N     0.81979   0.09721   0.91853   0.00000  Uiso   1.00
C12    C     0.93844   0.02610   0.75537   0.00000  Uiso   1.00
C13    C     0.83990   0.00628   0.73262   0.00000  Uiso   1.00
C14    C     0.96728  -0.08692   0.60916   0.00000  Uiso   1.00
C15    C     0.89694  -0.11316   0.56929   0.00000  Uiso   1.00
C16    C     0.69417  -0.04468   0.65397   0.00000  Uiso   1.00
C17    C     0.56706   0.04783   0.77750   0.00000  Uiso   1.00
C18    C     0.63438   0.07533   0.82136   0.00000  Uiso   1.00
Cl19   Cl    0.45545   0.19189   0.97884   0.00000  Uiso   1.00
O20    O     1.10969  -0.01732   0.64310   0.00000  Uiso   1.00
C21    C     0.51727   0.28667   1.19705   0.00000  Uiso   1.00
C22    C     0.40555   0.27235   1.32271   0.00000  Uiso   1.00
C23    C     0.20339   0.33513   1.39588   0.00000  Uiso   1.00
C24    C     0.11716   0.41114   1.34309   0.00000  Uiso   1.00
C25    C     0.22503   0.42539   1.22618   0.00000  Uiso   1.00
C26    C     0.42175   0.36557   1.15043   0.00000  Uiso   1.00
C27    C     0.09156   0.32293   1.52491   0.00000  Uiso   1.00
C28    C     0.17726   0.25014   1.57858   0.00000  Uiso   1.00
C29    C     0.37553   0.18847   1.50683   0.00000  Uiso   1.00
C30    C     0.48633   0.20005   1.38264   0.00000  Uiso   1.00
N31    N     0.52650   0.38337   1.03301   0.00000  Uiso   1.00
C32    C     0.53704   0.40550   0.89200   0.00000  Uiso   1.00
C33    C     0.43161   0.40186   0.84747   0.00000  Uiso   1.00
C34    C     0.51031   0.31213   0.77100   0.00000  Uiso   1.00
C35    C     0.41834   0.30730   0.72299   0.00000  Uiso   1.00
C36    C     0.24639   0.39323   0.75205   0.00000  Uiso   1.00
C37    C     0.16877   0.48271   0.82889   0.00000  Uiso   1.00
C38    C     0.25911   0.48903   0.87823   0.00000  Uiso   1.00
Cl39   Cl    0.15709   0.60068   0.97553   0.00000  Uiso   1.00
O40    O     0.62940   0.42368   0.81384   0.00000  Uiso   1.00
H41    H     1.18331  -0.00194   0.81404   0.00000  Uiso   1.00
H42    H     1.26788   0.05104   0.92702   0.00000  Uiso   1.00
H43    H     1.16931   0.17666   1.13833   0.00000  Uiso   1.00
H44    H     0.90358   0.33365   1.40050   0.00000  Uiso   1.00
H45    H     0.55068   0.43931   1.53886   0.00000  Uiso   1.00
H46    H     0.45768   0.39490   1.41209   0.00000  Uiso   1.00
H47    H     0.67838   0.13190   1.00446   0.00000  Uiso   1.00
H48    H     1.12771  -0.14231   0.54118   0.00000  Uiso   1.00
H49    H     1.00044  -0.18682   0.47088   0.00000  Uiso   1.00
H50    H     0.63609  -0.06358   0.62213   0.00000  Uiso   1.00
H51    H     0.40865   0.10138   0.83901   0.00000  Uiso   1.00
H52    H    -0.03985   0.46128   1.40146   0.00000  Uiso   1.00
H53    H     0.14712   0.48819   1.19654   0.00000  Uiso   1.00
H54    H    -0.06556   0.37298   1.58457   0.00000  Uiso   1.00
H55    H     0.08893   0.24149   1.67906   0.00000  Uiso   1.00
H56    H     0.44344   0.13130   1.55098   0.00000  Uiso   1.00
H57    H     0.63940   0.15274   1.33374   0.00000  Uiso   1.00
H58    H     0.60197   0.38560   1.05557   0.00000  Uiso   1.00
H59    H     0.64568   0.24407   0.74725   0.00000  Uiso   1.00
H60    H     0.48105   0.23623   0.66229   0.00000  Uiso   1.00
H61    H     0.17319   0.38957   0.71449   0.00000  Uiso   1.00
H62    H     0.03209   0.54961   0.85260   0.00000  Uiso   1.00
loop_
_geom_bond_atom_site_label_1
_geom_bond_atom_site_label_2
_geom_bond_distance
_geom_bond_site_symmetry_2
_ccdc_geom_bond_type
C1     C2      1.381   .     D
C1     C6      1.373   .     S
C1     H41     1.096   .     S
C2     C3      1.434   .     S
C2     N11     1.412   .     S
C3     C4      1.437   .     D
C3     C21     1.379   .     S
C4     C5      1.427   .     S
C4     C10     1.410   .     S
C5     C6      1.415   .     D
C5     C7      1.419   .     S
C6     H42     1.098   .     S
C7     C8      1.381   .     D
C7     H43     1.098   .     S
C8     C9      1.396   .     S
C8     H44     1.098   .     S
C9     C10     1.383   .     D
C9     H45     1.098   .     S
C10    H46     1.100   .     S
N11    C12     1.383   .     S
N11    H47     1.006   .     S
C12    C13     1.510   .     S
C12    O20     1.217   .     D
C13    C14     1.397   .     S
C13    C18     1.408   .     D
C14    C15     1.389   .     D
C14    H48     1.100   .     S
C15    C16     1.394   .     S
C15    H49     1.100   .     S
C16    C17     1.389   .     D
C16    H50     1.099   .     S
C17    C18     1.398   .     S
C17    H51     1.098   .     S
C18    Cl19    1.713   .     S
C21    C22     1.435   .     D
C21    C26     1.431   .     S
C22    C23     1.426   .     S
C22    C30     1.407   .     S
C23    C24     1.416   .     D
C23    C27     1.418   .     S
C24    C25     1.375   .     S
C24    H52     1.100   .     S
C25    C26     1.381   .     D
C25    H53     1.098   .     S
C26    N31     1.409   .     S
C27    C28     1.383   .     D
C27    H54     1.098   .     S
C28    C29     1.398   .     S
C28    H55     1.101   .     S
C29    C30     1.383   .     D
C29    H56     1.100   .     S
C30    H57     1.099   .     S
N31    C32     1.384   .     S
N31    H58     1.009   .     S
C32    C33     1.499   .     S
C32    O40     1.215   .     D
C33    C34     1.390   .     D
C33    C38     1.401   .     S
C34    C35     1.389   .     S
C34    H59     1.099   .     S
C35    C36     1.397   .     D
C35    H60     1.099   .     S
C36    C37     1.392   .     S
C36    H61     1.099   .     S
C37    C38     1.398   .     D
C37    H62     1.099   .     S
C38    Cl39    1.714   .     S
data_XXVI_40\P21-C\-\1
_audit_creation_date              2015-08-25
_audit_creation_method            'Materials Studio'
_symmetry_space_group_name_H-M    'P21/C'
_symmetry_Int_Tables_number       14
_symmetry_cell_setting            monoclinic
loop_
_symmetry_equiv_pos_as_xyz
  x,y,z
  -x,y+1/2,-z+1/2
  -x,-y,-z
  x,-y+1/2,z+1/2
_cell_length_a                    10.3605
_cell_length_b                    26.5871
_cell_length_c                    12.0586
_cell_angle_alpha                 90.0000
_cell_angle_beta                  50.3221
_cell_angle_gamma                 90.0000
loop_
_atom_site_label
_atom_site_type_symbol
_atom_site_fract_x
_atom_site_fract_y
_atom_site_fract_z
_atom_site_U_iso_or_equiv
_atom_site_adp_type
_atom_site_occupancy
C1     C     0.19064   0.71882   0.34290   0.00000  Uiso   1.00
C2     C     0.22960   0.67867   0.38940   0.00000  Uiso   1.00
C3     C     0.10586   0.64097   0.47918   0.00000  Uiso   1.00
C4     C    -0.06245   0.64941   0.53422   0.00000  Uiso   1.00
C5     C    -0.09681   0.69047   0.48012   0.00000  Uiso   1.00
C6     C     0.03425   0.72453   0.38241   0.00000  Uiso   1.00
C7     C    -0.26324   0.69868   0.53408   0.00000  Uiso   1.00
C8     C    -0.39271   0.66833   0.64134   0.00000  Uiso   1.00
C9     C    -0.36024   0.62915   0.69774   0.00000  Uiso   1.00
C10    C    -0.19862   0.61992   0.64564   0.00000  Uiso   1.00
N11    N     0.39386   0.67394   0.34101   0.00000  Uiso   1.00
C12    C     0.46486   0.70364   0.38261   0.00000  Uiso   1.00
C13    C     0.64513   0.69012   0.30298   0.00000  Uiso   1.00
C14    C     0.76144   0.72916   0.24522   0.00000  Uiso   1.00
C15    C     0.93051   0.71930   0.16967   0.00000  Uiso   1.00
C16    C     0.98440   0.66965   0.15086   0.00000  Uiso   1.00
C17    C     0.86803   0.63084   0.20986   0.00000  Uiso   1.00
C18    C     0.69716   0.63995   0.28803   0.00000  Uiso   1.00
Cl19   Cl    0.56461   0.58927   0.36161   0.00000  Uiso   1.00
O20    O     0.38742   0.73767   0.46928   0.00000  Uiso   1.00
C21    C     0.14707   0.59655   0.50925   0.00000  Uiso   1.00
C22    C     0.16404   0.59498   0.61865   0.00000  Uiso   1.00
C23    C     0.19844   0.54822   0.65379   0.00000  Uiso   1.00
C24    C     0.21941   0.50451   0.57682   0.00000  Uiso   1.00
C25    C     0.20481   0.50692   0.47163   0.00000  Uiso   1.00
C26    C     0.16875   0.55094   0.43581   0.00000  Uiso   1.00
C27    C     0.21511   0.54653   0.76168   0.00000  Uiso   1.00
C28    C     0.20023   0.58996   0.83187   0.00000  Uiso   1.00
C29    C     0.16725   0.63580   0.79754   0.00000  Uiso   1.00
C30    C     0.14901   0.63823   0.69358   0.00000  Uiso   1.00
N31    N     0.14297   0.54823   0.33417   0.00000  Uiso   1.00
C32    C     0.23457   0.56327   0.19210   0.00000  Uiso   1.00
C33    C     0.40218   0.58668   0.12447   0.00000  Uiso   1.00
C34    C     0.42856   0.63630   0.07736   0.00000  Uiso   1.00
C35    C     0.58177   0.65961   0.01202   0.00000  Uiso   1.00
C36    C     0.71141   0.63259  -0.00927   0.00000  Uiso   1.00
C37    C     0.68671   0.58241   0.03249   0.00000  Uiso   1.00
C38    C     0.53271   0.55843   0.09981   0.00000  Uiso   1.00
Cl39   Cl    0.51350   0.49612   0.14343   0.00000  Uiso   1.00
O40    O     0.17320   0.55771   0.13441   0.00000  Uiso   1.00
H41    H     0.28724   0.74688   0.26946   0.00000  Uiso   1.00
H42    H     0.00809   0.75695   0.34297   0.00000  Uiso   1.00
H43    H    -0.29040   0.73065   0.49434   0.00000  Uiso   1.00
H44    H    -0.52152   0.67531   0.68349   0.00000  Uiso   1.00
H45    H    -0.46484   0.60589   0.78511   0.00000  Uiso   1.00
H46    H    -0.17851   0.58935   0.69467   0.00000  Uiso   1.00
H47    H     0.46339   0.64602   0.27009   0.00000  Uiso   1.00
H48    H     0.72200   0.76856   0.25796   0.00000  Uiso   1.00
H49    H     1.02175   0.75019   0.12480   0.00000  Uiso   1.00
H50    H     1.11792   0.66135   0.09054   0.00000  Uiso   1.00
H51    H     0.91371   0.59208   0.19389   0.00000  Uiso   1.00
H52    H     0.24838   0.46842   0.60087   0.00000  Uiso   1.00
H53    H     0.22232   0.47175   0.41568   0.00000  Uiso   1.00
H54    H     0.24231   0.51062   0.78820   0.00000  Uiso   1.00
H55    H     0.21476   0.58846   0.91450   0.00000  Uiso   1.00
H56    H     0.15557   0.67011   0.85418   0.00000  Uiso   1.00
H57    H     0.12347   0.67503   0.66957   0.00000  Uiso   1.00
H58    H     0.03676   0.53144   0.36635   0.00000  Uiso   1.00
H59    H     0.32890   0.65849   0.09233   0.00000  Uiso   1.00
H60    H     0.59944   0.69904  -0.02208   0.00000  Uiso   1.00
H61    H     0.83280   0.65077  -0.06018   0.00000  Uiso   1.00
H62    H     0.79250   0.56158   0.01088   0.00000  Uiso   1.00
loop_
_geom_bond_atom_site_label_1
_geom_bond_atom_site_label_2
_geom_bond_distance
_geom_bond_site_symmetry_2
_ccdc_geom_bond_type
C1     C2      1.381   .     D
C1     C6      1.375   .     S
C1     H41     1.100   .     S
C2     C3      1.431   .     S
C2     N11     1.409   .     S
C3     C4      1.433   .     D
C3     C21     1.381   .     S
C4     C5      1.429   .     S
C4     C10     1.411   .     S
C5     C6      1.418   .     D
C5     C7      1.418   .     S
C6     H42     1.099   .     S
C7     C8      1.381   .     D
C7     H43     1.097   .     S
C8     C9      1.397   .     S
C8     H44     1.099   .     S
C9     C10     1.384   .     D
C9     H45     1.099   .     S
C10    H46     1.100   .     S
N11    C12     1.374   .     S
N11    H47     1.007   .     S
C12    C13     1.500   .     S
C12    O20     1.218   .     D
C13    C14     1.394   .     S
C13    C18     1.406   .     D
C14    C15     1.389   .     D
C14    H48     1.099   .     S
C15    C16     1.394   .     S
C15    H49     1.099   .     S
C16    C17     1.389   .     D
C16    H50     1.098   .     S
C17    C18     1.397   .     S
C17    H51     1.098   .     S
C18    Cl19    1.713   .     S
C21    C22     1.438   .     D
C21    C26     1.432   .     S
C22    C23     1.430   .     S
C22    C30     1.408   .     S
C23    C24     1.415   .     D
C23    C27     1.418   .     S
C24    C25     1.371   .     S
C24    H52     1.098   .     S
C25    C26     1.379   .     D
C25    H53     1.098   .     S
C26    N31     1.413   .     S
C27    C28     1.381   .     D
C27    H54     1.099   .     S
C28    C29     1.398   .     S
C28    H55     1.099   .     S
C29    C30     1.383   .     D
C29    H56     1.099   .     S
C30    H57     1.099   .     S
N31    C32     1.385   .     S
N31    H58     1.008   .     S
C32    C33     1.503   .     S
C32    O40     1.215   .     D
C33    C34     1.393   .     D
C33    C38     1.403   .     S
C34    C35     1.388   .     S
C34    H59     1.099   .     S
C35    C36     1.395   .     D
C35    H60     1.098   .     S
C36    C37     1.391   .     S
C36    H61     1.098   .     S
C37    C38     1.399   .     D
C37    H62     1.100   .     S
C38    Cl39    1.711   .     S
data_XXVI-41\P21\-\1
_audit_creation_date              2015-08-25
_audit_creation_method            'Materials Studio'
_symmetry_space_group_name_H-M    'P21'
_symmetry_Int_Tables_number       4
_symmetry_cell_setting            monoclinic
loop_
_symmetry_equiv_pos_as_xyz
  x,y,z
  -x,y+1/2,-z
_cell_length_a                    14.0431
_cell_length_b                    11.2218
_cell_length_c                    8.3040
_cell_angle_alpha                 90.0000
_cell_angle_beta                  90.8210
_cell_angle_gamma                 90.0000
loop_
_atom_site_label
_atom_site_type_symbol
_atom_site_fract_x
_atom_site_fract_y
_atom_site_fract_z
_atom_site_U_iso_or_equiv
_atom_site_adp_type
_atom_site_occupancy
C1     C     0.21967   0.27648  -0.17550   0.00000  Uiso   1.00
C2     C     0.24622   0.17907  -0.08393   0.00000  Uiso   1.00
C3     C     0.25739   0.19158   0.08679   0.00000  Uiso   1.00
C4     C     0.24399   0.30633   0.15839   0.00000  Uiso   1.00
C5     C     0.21749   0.40517   0.05909   0.00000  Uiso   1.00
C6     C     0.20429   0.38672  -0.10856   0.00000  Uiso   1.00
C7     C     0.20955   0.52015   0.12854   0.00000  Uiso   1.00
C8     C     0.22420   0.53639   0.29202   0.00000  Uiso   1.00
C9     C     0.24995   0.43970   0.38943   0.00000  Uiso   1.00
C10    C     0.26046   0.32732   0.32360   0.00000  Uiso   1.00
N11    N     0.26253   0.06761  -0.15485   0.00000  Uiso   1.00
C12    C     0.31276   0.04508  -0.29261   0.00000  Uiso   1.00
C13    C     0.33424  -0.08518  -0.30515   0.00000  Uiso   1.00
C14    C     0.26256  -0.16916  -0.28051   0.00000  Uiso   1.00
C15    C     0.28172  -0.29015  -0.29429   0.00000  Uiso   1.00
C16    C     0.37351  -0.32750  -0.33237   0.00000  Uiso   1.00
C17    C     0.44475  -0.24347  -0.35621   0.00000  Uiso   1.00
C18    C     0.42698  -0.12130  -0.34349   0.00000  Uiso   1.00
Cl19   Cl    0.51799  -0.02246  -0.37415   0.00000  Uiso   1.00
O20    O     0.33631   0.12390  -0.38408   0.00000  Uiso   1.00
C21    C     0.28058   0.09312   0.17993   0.00000  Uiso   1.00
C22    C     0.37153   0.03705   0.16188   0.00000  Uiso   1.00
C23    C     0.38656  -0.08031   0.22382   0.00000  Uiso   1.00
C24    C     0.31326  -0.13465   0.31260   0.00000  Uiso   1.00
C25    C     0.22895  -0.07611   0.33824   0.00000  Uiso   1.00
C26    C     0.20950   0.03481   0.27343   0.00000  Uiso   1.00
C27    C     0.47241  -0.14163   0.19093   0.00000  Uiso   1.00
C28    C     0.54066  -0.08908   0.09620   0.00000  Uiso   1.00
C29    C     0.52677   0.02586   0.03567   0.00000  Uiso   1.00
C30    C     0.44470   0.08831   0.07043   0.00000  Uiso   1.00
N31    N     0.12016   0.08901   0.29481   0.00000  Uiso   1.00
C32    C     0.02928   0.04118   0.29063   0.00000  Uiso   1.00
C33    C     0.02605  -0.08724   0.24049   0.00000  Uiso   1.00
C34    C     0.04995  -0.11897   0.08408   0.00000  Uiso   1.00
C35    C     0.04518  -0.23727   0.03571   0.00000  Uiso   1.00
C36    C     0.01683  -0.32403   0.14564   0.00000  Uiso   1.00
C37    C    -0.00575  -0.29171   0.30214   0.00000  Uiso   1.00
C38    C    -0.00202  -0.17307   0.35302   0.00000  Uiso   1.00
Cl39   Cl   -0.02761  -0.13696   0.54838   0.00000  Uiso   1.00
O40    O    -0.03896   0.10280   0.32293   0.00000  Uiso   1.00
H41    H     0.21014   0.26791  -0.30666   0.00000  Uiso   1.00
H42    H     0.18422   0.46197  -0.18656   0.00000  Uiso   1.00
H43    H     0.19235   0.59686   0.05126   0.00000  Uiso   1.00
H44    H     0.21617   0.62521   0.34593   0.00000  Uiso   1.00
H45    H     0.26333   0.45337   0.51891   0.00000  Uiso   1.00
H46    H     0.28393   0.25453   0.40320   0.00000  Uiso   1.00
H47    H     0.25503  -0.00214  -0.07985   0.00000  Uiso   1.00
H48    H     0.18902  -0.14269  -0.25416   0.00000  Uiso   1.00
H49    H     0.22479  -0.35589  -0.27721   0.00000  Uiso   1.00
H50    H     0.38986  -0.42298  -0.34356   0.00000  Uiso   1.00
H51    H     0.51630  -0.27561  -0.38671   0.00000  Uiso   1.00
H52    H     0.32479  -0.22448   0.36188   0.00000  Uiso   1.00
H53    H     0.17689  -0.12240   0.41320   0.00000  Uiso   1.00
H54    H     0.48406  -0.23195   0.23890   0.00000  Uiso   1.00
H55    H     0.60625  -0.13744   0.06882   0.00000  Uiso   1.00
H56    H     0.58198   0.06718  -0.03864   0.00000  Uiso   1.00
H57    H     0.43655   0.17830   0.02014   0.00000  Uiso   1.00
H58    H     0.11900   0.17820   0.30995   0.00000  Uiso   1.00
H59    H     0.07334  -0.05225  -0.00353   0.00000  Uiso   1.00
H60    H     0.06401  -0.26228  -0.08768   0.00000  Uiso   1.00
H61    H     0.01436  -0.41815   0.11003   0.00000  Uiso   1.00
H62    H    -0.02702  -0.36248   0.38553   0.00000  Uiso   1.00
loop_
_geom_bond_atom_site_label_1
_geom_bond_atom_site_label_2
_geom_bond_distance
_geom_bond_site_symmetry_2
_ccdc_geom_bond_type
C1     C2      1.380   .     D
C1     C6      1.375   .     S
C1     H41     1.100   .     S
C2     C3      1.431   .     S
C2     N11     1.403   .     S
C3     C4      1.432   .     D
C3     C21     1.385   .     S
C4     C5      1.428   .     S
C4     C10     1.408   .     S
C5     C6      1.417   .     D
C5     C7      1.418   .     S
C6     H42     1.099   .     S
C7     C8      1.382   .     D
C7     H43     1.098   .     S
C8     C9      1.398   .     S
C8     H44     1.099   .     S
C9     C10     1.383   .     D
C9     H45     1.100   .     S
C10    H46     1.098   .     S
N11    C12     1.376   .     S
N11    H47     1.007   .     S
C12    C13     1.497   .     S
C12    O20     1.215   .     D
C13    C14     1.396   .     S
C13    C18     1.405   .     D
C14    C15     1.389   .     D
C14    H48     1.100   .     S
C15    C16     1.396   .     S
C15    H49     1.099   .     S
C16    C17     1.391   .     D
C16    H50     1.100   .     S
C17    C18     1.398   .     S
C17    H51     1.101   .     S
C18    Cl19    1.714   .     S
C21    C22     1.434   .     D
C21    C26     1.432   .     S
C22    C23     1.429   .     S
C22    C30     1.409   .     S
C23    C24     1.413   .     D
C23    C27     1.418   .     S
C24    C25     1.373   .     S
C24    H52     1.099   .     S
C25    C26     1.382   .     D
C25    H53     1.098   .     S
C26    N31     1.408   .     S
C27    C28     1.381   .     D
C27    H54     1.100   .     S
C28    C29     1.397   .     S
C28    H55     1.096   .     S
C29    C30     1.383   .     D
C29    H56     1.100   .     S
C30    H57     1.098   .     S
N31    C32     1.385   .     S
N31    H58     1.009   .     S
C32    C33     1.501   .     S
C32    O40     1.215   .     D
C33    C34     1.392   .     D
C33    C38     1.402   .     S
C34    C35     1.388   .     S
C34    H59     1.098   .     S
C35    C36     1.396   .     D
C35    H60     1.098   .     S
C36    C37     1.390   .     S
C36    H61     1.097   .     S
C37    C38     1.398   .     D
C37    H62     1.098   .     S
C38    Cl39    1.715   .     S
data_XXVI_42\P-1\-\1
_audit_creation_date              2015-08-25
_audit_creation_method            'Materials Studio'
_symmetry_space_group_name_H-M    'P-1'
_symmetry_Int_Tables_number       2
_symmetry_cell_setting            triclinic
loop_
_symmetry_equiv_pos_as_xyz
  x,y,z
  -x,-y,-z
_cell_length_a                    11.7115
_cell_length_b                    14.0246
_cell_length_c                    10.1528
_cell_angle_alpha                 106.7586
_cell_angle_beta                  123.7846
_cell_angle_gamma                 92.6929
loop_
_atom_site_label
_atom_site_type_symbol
_atom_site_fract_x
_atom_site_fract_y
_atom_site_fract_z
_atom_site_U_iso_or_equiv
_atom_site_adp_type
_atom_site_occupancy
C1     C     0.61338   0.91380   0.58234   0.00000  Uiso   1.00
C2     C     0.47574   0.86226   0.50755   0.00000  Uiso   1.00
C3     C     0.40736   0.77030   0.35584   0.00000  Uiso   1.00
C4     C     0.48155   0.73669   0.28361   0.00000  Uiso   1.00
C5     C     0.62247   0.79423   0.36390   0.00000  Uiso   1.00
C6     C     0.68657   0.88223   0.51622   0.00000  Uiso   1.00
C7     C     0.69296   0.76364   0.28772   0.00000  Uiso   1.00
C8     C     0.62596   0.67891   0.13626   0.00000  Uiso   1.00
C9     C     0.48920   0.62161   0.05963   0.00000  Uiso   1.00
C10    C     0.41914   0.64890   0.13262   0.00000  Uiso   1.00
N11    N     0.40053   0.89799   0.57419   0.00000  Uiso   1.00
C12    C     0.44717   0.97251   0.72965   0.00000  Uiso   1.00
C13    C     0.33143   0.99484   0.75020   0.00000  Uiso   1.00
C14    C     0.37414   1.08192   0.89294   0.00000  Uiso   1.00
C15    C     0.28033   1.11206   0.92944   0.00000  Uiso   1.00
C16    C     0.13927   1.05389   0.82104   0.00000  Uiso   1.00
C17    C     0.09636   0.96721   0.67966   0.00000  Uiso   1.00
C18    C     0.18887   0.93548   0.64034   0.00000  Uiso   1.00
Cl19   Cl    0.11318   0.82600   0.46053   0.00000  Uiso   1.00
O20    O     0.57301   1.01622   0.83883   0.00000  Uiso   1.00
C21    C     0.27339   0.71213   0.28112   0.00000  Uiso   1.00
C22    C     0.14906   0.73164   0.14995   0.00000  Uiso   1.00
C23    C     0.01128   0.67248   0.07772   0.00000  Uiso   1.00
C24    C     0.00101   0.59444   0.13618   0.00000  Uiso   1.00
C25    C     0.12138   0.57445   0.25762   0.00000  Uiso   1.00
C26    C     0.25649   0.63046   0.33187   0.00000  Uiso   1.00
C27    C    -0.11143   0.69079  -0.05378   0.00000  Uiso   1.00
C28    C    -0.09856   0.76530  -0.11242   0.00000  Uiso   1.00
C29    C     0.03640   0.82310  -0.04221   0.00000  Uiso   1.00
C30    C     0.15739   0.80614   0.08570   0.00000  Uiso   1.00
N31    N     0.37734   0.60525   0.45118   0.00000  Uiso   1.00
C32    C     0.41480   0.58587   0.59439   0.00000  Uiso   1.00
C33    C     0.31231   0.60057   0.63834   0.00000  Uiso   1.00
C34    C     0.30806   0.69936   0.71225   0.00000  Uiso   1.00
C35    C     0.22050   0.71277   0.76441   0.00000  Uiso   1.00
C36    C     0.13852   0.62638   0.74363   0.00000  Uiso   1.00
C37    C     0.14320   0.52788   0.66872   0.00000  Uiso   1.00
C38    C     0.22932   0.51298   0.61373   0.00000  Uiso   1.00
Cl39   Cl    0.22986   0.39093   0.51728   0.00000  Uiso   1.00
O40    O     0.52318   0.55923   0.67319   0.00000  Uiso   1.00
H41    H     0.67091   0.98440   0.69807   0.00000  Uiso   1.00
H42    H     0.79472   0.92802   0.58055   0.00000  Uiso   1.00
H43    H     0.80074   0.80812   0.34761   0.00000  Uiso   1.00
H44    H     0.67965   0.65611   0.07584   0.00000  Uiso   1.00
H45    H     0.43686   0.55415  -0.06031   0.00000  Uiso   1.00
H46    H     0.31159   0.60169   0.06734   0.00000  Uiso   1.00
H47    H     0.29576   0.86361   0.48936   0.00000  Uiso   1.00
H48    H     0.48437   1.13014   0.97994   0.00000  Uiso   1.00
H49    H     0.31726   1.18061   1.04299   0.00000  Uiso   1.00
H50    H     0.06311   1.07628   0.84733   0.00000  Uiso   1.00
H51    H    -0.01480   0.92212   0.59709   0.00000  Uiso   1.00
H52    H    -0.10452   0.54726   0.07946   0.00000  Uiso   1.00
H53    H     0.10655   0.50975   0.29167   0.00000  Uiso   1.00
H54    H    -0.21729   0.64469  -0.11006   0.00000  Uiso   1.00
H55    H    -0.19453   0.77891  -0.21469   0.00000  Uiso   1.00
H56    H     0.04660   0.88169  -0.09005   0.00000  Uiso   1.00
H57    H     0.26187   0.85109   0.13513   0.00000  Uiso   1.00
H58    H     0.44783   0.59054   0.42498   0.00000  Uiso   1.00
H59    H     0.37550   0.76767   0.73374   0.00000  Uiso   1.00
H60    H     0.21844   0.79077   0.82557   0.00000  Uiso   1.00
H61    H     0.06989   0.63647   0.78588   0.00000  Uiso   1.00
H62    H     0.07779   0.46093   0.65324   0.00000  Uiso   1.00
loop_
_geom_bond_atom_site_label_1
_geom_bond_atom_site_label_2
_geom_bond_distance
_geom_bond_site_symmetry_2
_ccdc_geom_bond_type
C1     C2      1.382   .     D
C1     C6      1.373   .     S
C1     H41     1.096   .     S
C2     C3      1.436   .     S
C2     N11     1.412   .     S
C3     C4      1.436   .     D
C3     C21     1.379   .     S
C4     C5      1.428   .     S
C4     C10     1.408   .     S
C5     C6      1.414   .     D
C5     C7      1.420   .     S
C6     H42     1.098   .     S
C7     C8      1.382   .     D
C7     H43     1.098   .     S
C8     C9      1.396   .     S
C8     H44     1.099   .     S
C9     C10     1.382   .     D
C9     H45     1.098   .     S
C10    H46     1.097   .     S
N11    C12     1.385   .     S
N11    H47     1.005   .     S
C12    C13     1.515   .     S
C12    O20     1.218   .     D
C13    C14     1.399   .     S
C13    C18     1.410   .     D
C14    C15     1.389   .     D
C14    H48     1.100   .     S
C15    C16     1.393   .     S
C15    H49     1.099   .     S
C16    C17     1.387   .     D
C16    H50     1.099   .     S
C17    C18     1.398   .     S
C17    H51     1.096   .     S
C18    Cl19    1.712   .     S
C21    C22     1.435   .     D
C21    C26     1.431   .     S
C22    C23     1.427   .     S
C22    C30     1.407   .     S
C23    C24     1.416   .     D
C23    C27     1.419   .     S
C24    C25     1.375   .     S
C24    H52     1.099   .     S
C25    C26     1.380   .     D
C25    H53     1.098   .     S
C26    N31     1.408   .     S
C27    C28     1.383   .     D
C27    H54     1.098   .     S
C28    C29     1.399   .     S
C28    H55     1.102   .     S
C29    C30     1.384   .     D
C29    H56     1.100   .     S
C30    H57     1.100   .     S
N31    C32     1.382   .     S
N31    H58     1.012   .     S
C32    C33     1.499   .     S
C32    O40     1.216   .     D
C33    C34     1.391   .     D
C33    C38     1.399   .     S
C34    C35     1.390   .     S
C34    H59     1.098   .     S
C35    C36     1.397   .     D
C35    H60     1.100   .     S
C36    C37     1.392   .     S
C36    H61     1.100   .     S
C37    C38     1.397   .     D
C37    H62     1.098   .     S
C38    Cl39    1.712   .     S
data_XXVI_43\P-1\-\1
_audit_creation_date              2015-08-25
_audit_creation_method            'Materials Studio'
_symmetry_space_group_name_H-M    'P-1'
_symmetry_Int_Tables_number       2
_symmetry_cell_setting            triclinic
loop_
_symmetry_equiv_pos_as_xyz
  x,y,z
  -x,-y,-z
_cell_length_a                    14.0019
_cell_length_b                    10.9313
_cell_length_c                    11.3960
_cell_angle_alpha                 81.2328
_cell_angle_beta                  75.0255
_cell_angle_gamma                 52.1695
loop_
_atom_site_label
_atom_site_type_symbol
_atom_site_fract_x
_atom_site_fract_y
_atom_site_fract_z
_atom_site_U_iso_or_equiv
_atom_site_adp_type
_atom_site_occupancy
C1     C     0.42751   0.18594   0.79766   0.00000  Uiso   1.00
C2     C     0.34406   0.34136   0.77528   0.00000  Uiso   1.00
C3     C     0.31849   0.45449   0.85232   0.00000  Uiso   1.00
C4     C     0.38301   0.40290   0.94958   0.00000  Uiso   1.00
C5     C     0.46964   0.24074   0.96820   0.00000  Uiso   1.00
C6     C     0.49155   0.13438   0.88887   0.00000  Uiso   1.00
C7     C     0.52600   0.18892   1.06977   0.00000  Uiso   1.00
C8     C     0.49680   0.29395   1.15147   0.00000  Uiso   1.00
C9     C     0.41401   0.45303   1.13229   0.00000  Uiso   1.00
C10    C     0.35930   0.50632   1.03260   0.00000  Uiso   1.00
N11    N     0.28620   0.38966   0.67648   0.00000  Uiso   1.00
C12    C     0.24412   0.32617   0.62982   0.00000  Uiso   1.00
C13    C     0.18592   0.42154   0.52564   0.00000  Uiso   1.00
C14    C     0.24381   0.36205   0.40797   0.00000  Uiso   1.00
C15    C     0.19038   0.45007   0.31074   0.00000  Uiso   1.00
C16    C     0.07881   0.59887   0.33192   0.00000  Uiso   1.00
C17    C     0.02120   0.65674   0.44998   0.00000  Uiso   1.00
C18    C     0.07289   0.56964   0.54902   0.00000  Uiso   1.00
Cl19   Cl   -0.00161   0.64324   0.69361   0.00000  Uiso   1.00
O20    O     0.25298   0.21116   0.67121   0.00000  Uiso   1.00
C21    C     0.22976   0.61072   0.83750   0.00000  Uiso   1.00
C22    C     0.10697   0.68721   0.91062   0.00000  Uiso   1.00
C23    C     0.01920   0.85152   0.90376   0.00000  Uiso   1.00
C24    C     0.05560   0.93485   0.82310   0.00000  Uiso   1.00
C25    C     0.17261   0.85914   0.75133   0.00000  Uiso   1.00
C26    C     0.25970   0.70026   0.75421   0.00000  Uiso   1.00
C27    C    -0.10084   0.92786   0.97935   0.00000  Uiso   1.00
C28    C    -0.13264   0.84395   1.05948   0.00000  Uiso   1.00
C29    C    -0.04728   0.68309   1.06547   0.00000  Uiso   1.00
C30    C     0.07018   0.60618   0.99276   0.00000  Uiso   1.00
N31    N     0.37961   0.62582   0.68268   0.00000  Uiso   1.00
C32    C     0.42762   0.66186   0.57275   0.00000  Uiso   1.00
C33    C     0.33534   0.77355   0.49558   0.00000  Uiso   1.00
C34    C     0.25672   0.74899   0.46852   0.00000  Uiso   1.00
C35    C     0.17768   0.84778   0.39052   0.00000  Uiso   1.00
C36    C     0.17816   0.97159   0.33861   0.00000  Uiso   1.00
C37    C     0.25504   0.99734   0.36780   0.00000  Uiso   1.00
C38    C     0.33386   0.90037   0.44728   0.00000  Uiso   1.00
Cl39   Cl    0.42309   0.93971   0.48514   0.00000  Uiso   1.00
O40    O     0.53806   0.59987   0.54565   0.00000  Uiso   1.00
H41    H     0.44698   0.09762   0.74046   0.00000  Uiso   1.00
H42    H     0.55855   0.00927   0.90200   0.00000  Uiso   1.00
H43    H     0.59015   0.06415   1.08557   0.00000  Uiso   1.00
H44    H     0.53815   0.25109   1.23196   0.00000  Uiso   1.00
H45    H     0.39038   0.53654   1.19783   0.00000  Uiso   1.00
H46    H     0.29313   0.63223   1.02201   0.00000  Uiso   1.00
H47    H     0.27628   0.48310   0.63342   0.00000  Uiso   1.00
H48    H     0.33256   0.24614   0.38955   0.00000  Uiso   1.00
H49    H     0.23512   0.40290   0.21773   0.00000  Uiso   1.00
H50    H     0.03566   0.66953   0.25583   0.00000  Uiso   1.00
H51    H    -0.06764   0.77294   0.46376   0.00000  Uiso   1.00
H52    H    -0.01023   1.06177   0.81894   0.00000  Uiso   1.00
H53    H     0.19498   0.93188   0.69290   0.00000  Uiso   1.00
H54    H    -0.16827   1.05448   0.97538   0.00000  Uiso   1.00
H55    H    -0.22444   0.90276   1.12018   0.00000  Uiso   1.00
H56    H    -0.07368   0.61770   1.12982   0.00000  Uiso   1.00
H57    H     0.13490   0.47970   1.00146   0.00000  Uiso   1.00
H58    H     0.44829   0.53229   0.71936   0.00000  Uiso   1.00
H59    H     0.25585   0.65100   0.50594   0.00000  Uiso   1.00
H60    H     0.11627   0.82776   0.36865   0.00000  Uiso   1.00
H61    H     0.11744   1.04887   0.27537   0.00000  Uiso   1.00
H62    H     0.25290   1.09644   0.32652   0.00000  Uiso   1.00
loop_
_geom_bond_atom_site_label_1
_geom_bond_atom_site_label_2
_geom_bond_distance
_geom_bond_site_symmetry_2
_ccdc_geom_bond_type
C1     C2      1.380   .     D
C1     C6      1.373   .     S
C1     H41     1.099   .     S
C2     C3      1.433   .     S
C2     N11     1.403   .     S
C3     C4      1.437   .     D
C3     C21     1.381   .     S
C4     C5      1.428   .     S
C4     C10     1.410   .     S
C5     C6      1.415   .     D
C5     C7      1.417   .     S
C6     H42     1.100   .     S
C7     C8      1.380   .     D
C7     H43     1.098   .     S
C8     C9      1.399   .     S
C8     H44     1.099   .     S
C9     C10     1.385   .     D
C9     H45     1.100   .     S
C10    H46     1.100   .     S
N11    C12     1.374   .     S
N11    H47     1.006   .     S
C12    C13     1.497   .     S
C12    O20     1.215   .     D
C13    C14     1.391   .     S
C13    C18     1.403   .     D
C14    C15     1.391   .     D
C14    H48     1.099   .     S
C15    C16     1.397   .     S
C15    H49     1.100   .     S
C16    C17     1.391   .     D
C16    H50     1.099   .     S
C17    C18     1.398   .     S
C17    H51     1.099   .     S
C18    Cl19    1.714   .     S
C21    C22     1.435   .     D
C21    C26     1.431   .     S
C22    C23     1.429   .     S
C22    C30     1.408   .     S
C23    C24     1.417   .     D
C23    C27     1.419   .     S
C24    C25     1.374   .     S
C24    H52     1.100   .     S
C25    C26     1.382   .     D
C25    H53     1.100   .     S
C26    N31     1.402   .     S
C27    C28     1.382   .     D
C27    H54     1.100   .     S
C28    C29     1.397   .     S
C28    H55     1.098   .     S
C29    C30     1.382   .     D
C29    H56     1.100   .     S
C30    H57     1.100   .     S
N31    C32     1.384   .     S
N31    H58     1.008   .     S
C32    C33     1.503   .     S
C32    O40     1.216   .     D
C33    C34     1.394   .     D
C33    C38     1.401   .     S
C34    C35     1.390   .     S
C34    H59     1.097   .     S
C35    C36     1.395   .     D
C35    H60     1.099   .     S
C36    C37     1.391   .     S
C36    H61     1.098   .     S
C37    C38     1.397   .     D
C37    H62     1.099   .     S
C38    Cl39    1.711   .     S
data_XXVI_44\P-1\-\1
_audit_creation_date              2015-08-25
_audit_creation_method            'Materials Studio'
_symmetry_space_group_name_H-M    'P-1'
_symmetry_Int_Tables_number       2
_symmetry_cell_setting            triclinic
loop_
_symmetry_equiv_pos_as_xyz
  x,y,z
  -x,-y,-z
_cell_length_a                    11.4232
_cell_length_b                    15.1854
_cell_length_c                    7.6317
_cell_angle_alpha                 87.3942
_cell_angle_beta                  81.9910
_cell_angle_gamma                 76.6931
loop_
_atom_site_label
_atom_site_type_symbol
_atom_site_fract_x
_atom_site_fract_y
_atom_site_fract_z
_atom_site_U_iso_or_equiv
_atom_site_adp_type
_atom_site_occupancy
C1     C     0.45232   0.08481   0.25158   0.00000  Uiso   1.00
C2     C     0.35321   0.14397   0.33921   0.00000  Uiso   1.00
C3     C     0.36754   0.18469   0.49865   0.00000  Uiso   1.00
C4     C     0.47698   0.15411   0.57557   0.00000  Uiso   1.00
C5     C     0.57812   0.09463   0.47891   0.00000  Uiso   1.00
C6     C     0.56252   0.06139   0.31508   0.00000  Uiso   1.00
C7     C     0.68886   0.06845   0.55213   0.00000  Uiso   1.00
C8     C     0.69813   0.09850   0.71689   0.00000  Uiso   1.00
C9     C     0.59853   0.15551   0.81292   0.00000  Uiso   1.00
C10    C     0.49007   0.18267   0.74366   0.00000  Uiso   1.00
N11    N     0.23974   0.16723   0.27618   0.00000  Uiso   1.00
C12    C     0.19500   0.13720   0.13699   0.00000  Uiso   1.00
C13    C     0.05852   0.15975   0.16408   0.00000  Uiso   1.00
C14    C     0.00021   0.09031   0.14440   0.00000  Uiso   1.00
C15    C    -0.12567   0.10567   0.16885   0.00000  Uiso   1.00
C16    C    -0.19447   0.19168   0.21682   0.00000  Uiso   1.00
C17    C    -0.13605   0.26067   0.23672   0.00000  Uiso   1.00
C18    C    -0.00975   0.24719   0.20779   0.00000  Uiso   1.00
Cl19   Cl    0.05199   0.33850   0.22434   0.00000  Uiso   1.00
O20    O     0.25950   0.09215   0.01772   0.00000  Uiso   1.00
C21    C     0.28533   0.26255   0.56209   0.00000  Uiso   1.00
C22    C     0.16373   0.25969   0.63365   0.00000  Uiso   1.00
C23    C     0.07226   0.34178   0.64791   0.00000  Uiso   1.00
C24    C     0.10737   0.42508   0.61271   0.00000  Uiso   1.00
C25    C     0.22626   0.42686   0.55450   0.00000  Uiso   1.00
C26    C     0.31584   0.34859   0.52850   0.00000  Uiso   1.00
C27    C    -0.05171   0.33790   0.68298   0.00000  Uiso   1.00
C28    C    -0.08420   0.25552   0.70739   0.00000  Uiso   1.00
C29    C     0.00562   0.17531   0.70185   0.00000  Uiso   1.00
C30    C     0.12717   0.17760   0.66973   0.00000  Uiso   1.00
N31    N     0.43648   0.35379   0.46871   0.00000  Uiso   1.00
C32    C     0.48391   0.40138   0.32850   0.00000  Uiso   1.00
C33    C     0.39758   0.43347   0.19594   0.00000  Uiso   1.00
C34    C     0.35127   0.37093   0.11460   0.00000  Uiso   1.00
C35    C     0.26875   0.39969  -0.00523   0.00000  Uiso   1.00
C36    C     0.23163   0.49196  -0.04251   0.00000  Uiso   1.00
C37    C     0.28144   0.55341   0.03452   0.00000  Uiso   1.00
C38    C     0.36552   0.52592   0.15346   0.00000  Uiso   1.00
Cl39   Cl    0.42094   0.60665   0.24265   0.00000  Uiso   1.00
O40    O     0.58719   0.41072   0.32142   0.00000  Uiso   1.00
H41    H     0.44675   0.05318   0.12722   0.00000  Uiso   1.00
H42    H     0.63775   0.01336   0.24043   0.00000  Uiso   1.00
H43    H     0.76703   0.02228   0.47957   0.00000  Uiso   1.00
H44    H     0.78325   0.07667   0.77441   0.00000  Uiso   1.00
H45    H     0.60618   0.17832   0.94478   0.00000  Uiso   1.00
H46    H     0.41309   0.22687   0.82332   0.00000  Uiso   1.00
H47    H     0.17718   0.20784   0.36141   0.00000  Uiso   1.00
H48    H     0.05313   0.02195   0.10958   0.00000  Uiso   1.00
H49    H    -0.17098   0.05063   0.15239   0.00000  Uiso   1.00
H50    H    -0.29420   0.20527   0.23904   0.00000  Uiso   1.00
H51    H    -0.19227   0.32755   0.27634   0.00000  Uiso   1.00
H52    H     0.03814   0.48873   0.62821   0.00000  Uiso   1.00
H53    H     0.24922   0.49332   0.53068   0.00000  Uiso   1.00
H54    H    -0.12185   0.40109   0.68593   0.00000  Uiso   1.00
H55    H    -0.18056   0.25300   0.73237   0.00000  Uiso   1.00
H56    H    -0.02060   0.11008   0.72358   0.00000  Uiso   1.00
H57    H     0.19547   0.11322   0.66374   0.00000  Uiso   1.00
H58    H     0.50047   0.32495   0.54522   0.00000  Uiso   1.00
H59    H     0.37881   0.29808   0.14286   0.00000  Uiso   1.00
H60    H     0.23158   0.35042  -0.06827   0.00000  Uiso   1.00
H61    H     0.16458   0.51640  -0.13376   0.00000  Uiso   1.00
H62    H     0.25320   0.62540  -0.00024   0.00000  Uiso   1.00
loop_
_geom_bond_atom_site_label_1
_geom_bond_atom_site_label_2
_geom_bond_distance
_geom_bond_site_symmetry_2
_ccdc_geom_bond_type
C1     C2      1.383   .     D
C1     C6      1.376   .     S
C1     H41     1.099   .     S
C2     C3      1.435   .     S
C2     N11     1.408   .     S
C3     C4      1.427   .     D
C3     C21     1.389   .     S
C4     C5      1.427   .     S
C4     C10     1.411   .     S
C5     C6      1.418   .     D
C5     C7      1.420   .     S
C6     H42     1.099   .     S
C7     C8      1.383   .     D
C7     H43     1.098   .     S
C8     C9      1.398   .     S
C8     H44     1.098   .     S
C9     C10     1.383   .     D
C9     H45     1.100   .     S
C10    H46     1.100   .     S
N11    C12     1.378   .     S
N11    H47     1.009   .     S
C12    C13     1.504   .     S
C12    O20     1.215   .     D
C13    C14     1.394   .     S
C13    C18     1.405   .     D
C14    C15     1.390   .     D
C14    H48     1.098   .     S
C15    C16     1.396   .     S
C15    H49     1.100   .     S
C16    C17     1.389   .     D
C16    H50     1.100   .     S
C17    C18     1.397   .     S
C17    H51     1.099   .     S
C18    Cl19    1.711   .     S
C21    C22     1.430   .     D
C21    C26     1.431   .     S
C22    C23     1.428   .     S
C22    C30     1.407   .     S
C23    C24     1.416   .     D
C23    C27     1.418   .     S
C24    C25     1.375   .     S
C24    H52     1.098   .     S
C25    C26     1.380   .     D
C25    H53     1.101   .     S
C26    N31     1.409   .     S
C27    C28     1.382   .     D
C27    H54     1.098   .     S
C28    C29     1.398   .     S
C28    H55     1.100   .     S
C29    C30     1.384   .     D
C29    H56     1.098   .     S
C30    H57     1.100   .     S
N31    C32     1.382   .     S
N31    H58     1.008   .     S
C32    C33     1.498   .     S
C32    O40     1.214   .     D
C33    C34     1.394   .     D
C33    C38     1.402   .     S
C34    C35     1.389   .     S
C34    H59     1.098   .     S
C35    C36     1.396   .     D
C35    H60     1.099   .     S
C36    C37     1.388   .     S
C36    H61     1.097   .     S
C37    C38     1.394   .     D
C37    H62     1.098   .     S
C38    Cl39    1.709   .     S
data_XXVI_45\P-1\-\1
_audit_creation_date              2015-08-25
_audit_creation_method            'Materials Studio'
_symmetry_space_group_name_H-M    'P-1'
_symmetry_Int_Tables_number       2
_symmetry_cell_setting            triclinic
loop_
_symmetry_equiv_pos_as_xyz
  x,y,z
  -x,-y,-z
_cell_length_a                    7.6414
_cell_length_b                    11.4154
_cell_length_c                    16.6606
_cell_angle_alpha                 98.3047
_cell_angle_beta                  65.4367
_cell_angle_gamma                 81.9652
loop_
_atom_site_label
_atom_site_type_symbol
_atom_site_fract_x
_atom_site_fract_y
_atom_site_fract_z
_atom_site_U_iso_or_equiv
_atom_site_adp_type
_atom_site_occupancy
C1     C     0.66372   0.04726   0.58489   0.00000  Uiso   1.00
C2     C     0.51701   0.14627   0.64409   0.00000  Uiso   1.00
C3     C     0.31722   0.13175   0.68472   0.00000  Uiso   1.00
C4     C     0.27120   0.02224   0.65402   0.00000  Uiso   1.00
C5     C     0.42727  -0.07881   0.59454   0.00000  Uiso   1.00
C6     C     0.62395  -0.06302   0.56138   0.00000  Uiso   1.00
C7     C     0.38052  -0.18958   0.56819   0.00000  Uiso   1.00
C8     C     0.18607  -0.19892   0.59796   0.00000  Uiso   1.00
C9     C     0.03309  -0.09938   0.65492   0.00000  Uiso   1.00
C10    C     0.07493   0.00907   0.68233   0.00000  Uiso   1.00
N11    N     0.55652   0.25981   0.66744   0.00000  Uiso   1.00
C12    C     0.72554   0.30456   0.63778   0.00000  Uiso   1.00
C13    C     0.67604   0.44111   0.66031   0.00000  Uiso   1.00
C14    C     0.76562   0.49957   0.59090   0.00000  Uiso   1.00
C15    C     0.72585   0.62552   0.60625   0.00000  Uiso   1.00
C16    C     0.59151   0.69422   0.69221   0.00000  Uiso   1.00
C17    C     0.50233   0.63565   0.76120   0.00000  Uiso   1.00
C18    C     0.54468   0.50929   0.74774   0.00000  Uiso   1.00
Cl19   Cl    0.43648   0.44737   0.83907   0.00000  Uiso   1.00
O20    O     0.88966   0.24003   0.59302   0.00000  Uiso   1.00
C21    C     0.17583   0.21396   0.76251   0.00000  Uiso   1.00
C22    C     0.10736   0.33559   0.75944   0.00000  Uiso   1.00
C23    C     0.01107   0.42716   0.84148   0.00000  Uiso   1.00
C24    C    -0.03720   0.39209   0.92495   0.00000  Uiso   1.00
C25    C     0.01884   0.27315   0.92693   0.00000  Uiso   1.00
C26    C     0.12300   0.18348   0.84871   0.00000  Uiso   1.00
C27    C    -0.01986   0.55116   0.83740   0.00000  Uiso   1.00
C28    C     0.03828   0.58357   0.75485   0.00000  Uiso   1.00
C29    C     0.12400   0.49366   0.67467   0.00000  Uiso   1.00
C30    C     0.15355   0.37209   0.67717   0.00000  Uiso   1.00
N31    N     0.17718   0.06280   0.85416   0.00000  Uiso   1.00
C32    C     0.26996   0.01547   0.90180   0.00000  Uiso   1.00
C33    C     0.37085   0.10185   0.93345   0.00000  Uiso   1.00
C34    C     0.51553   0.14713   0.87044   0.00000  Uiso   1.00
C35    C     0.60687   0.22980   0.89877   0.00000  Uiso   1.00
C36    C     0.55124   0.26815   0.99109   0.00000  Uiso   1.00
C37    C     0.41189   0.21937   1.05305   0.00000  Uiso   1.00
C38    C     0.32023   0.13511   1.02599   0.00000  Uiso   1.00
Cl39   Cl    0.14927   0.08093   1.10730   0.00000  Uiso   1.00
O40    O     0.26745  -0.08775   0.91151   0.00000  Uiso   1.00
H41    H     0.81942   0.05298   0.55330   0.00000  Uiso   1.00
H42    H     0.74659  -0.13814   0.51331   0.00000  Uiso   1.00
H43    H     0.49916  -0.26771   0.52205   0.00000  Uiso   1.00
H44    H     0.15063  -0.28404   0.57594   0.00000  Uiso   1.00
H45    H    -0.12128  -0.10708   0.67752   0.00000  Uiso   1.00
H46    H    -0.04884   0.08601   0.72646   0.00000  Uiso   1.00
H47    H     0.43078   0.32236   0.70790   0.00000  Uiso   1.00
H48    H     0.86910   0.44671   0.52257   0.00000  Uiso   1.00
H49    H     0.79774   0.67095   0.55124   0.00000  Uiso   1.00
H50    H     0.55573   0.79400   0.70577   0.00000  Uiso   1.00
H51    H     0.39574   0.69181   0.82806   0.00000  Uiso   1.00
H52    H    -0.11620   0.46139   0.98857   0.00000  Uiso   1.00
H53    H    -0.02401   0.25023   0.99352   0.00000  Uiso   1.00
H54    H    -0.08594   0.62138   0.90055   0.00000  Uiso   1.00
H55    H     0.01599   0.67996   0.75216   0.00000  Uiso   1.00
H56    H     0.16765   0.51981   0.60930   0.00000  Uiso   1.00
H57    H     0.22378   0.30369   0.61283   0.00000  Uiso   1.00
H58    H     0.12906  -0.00118   0.82560   0.00000  Uiso   1.00
H59    H     0.56055   0.11863   0.79754   0.00000  Uiso   1.00
H60    H     0.71981   0.26619   0.84912   0.00000  Uiso   1.00
H61    H     0.61820   0.33538   1.01519   0.00000  Uiso   1.00
H62    H     0.37420   0.24854   1.12508   0.00000  Uiso   1.00
loop_
_geom_bond_atom_site_label_1
_geom_bond_atom_site_label_2
_geom_bond_distance
_geom_bond_site_symmetry_2
_ccdc_geom_bond_type
C1     C2      1.383   .     D
C1     C6      1.376   .     S
C1     H41     1.099   .     S
C2     C3      1.435   .     S
C2     N11     1.408   .     S
C3     C4      1.427   .     D
C3     C21     1.389   .     S
C4     C5      1.427   .     S
C4     C10     1.411   .     S
C5     C6      1.418   .     D
C5     C7      1.420   .     S
C6     H42     1.099   .     S
C7     C8      1.383   .     D
C7     H43     1.098   .     S
C8     C9      1.398   .     S
C8     H44     1.098   .     S
C9     C10     1.383   .     D
C9     H45     1.100   .     S
C10    H46     1.100   .     S
N11    C12     1.378   .     S
N11    H47     1.009   .     S
C12    C13     1.504   .     S
C12    O20     1.215   .     D
C13    C14     1.394   .     S
C13    C18     1.405   .     D
C14    C15     1.390   .     D
C14    H48     1.098   .     S
C15    C16     1.396   .     S
C15    H49     1.100   .     S
C16    C17     1.389   .     D
C16    H50     1.100   .     S
C17    C18     1.397   .     S
C17    H51     1.099   .     S
C18    Cl19    1.711   .     S
C21    C22     1.430   .     D
C21    C26     1.431   .     S
C22    C23     1.428   .     S
C22    C30     1.407   .     S
C23    C24     1.416   .     D
C23    C27     1.418   .     S
C24    C25     1.375   .     S
C24    H52     1.098   .     S
C25    C26     1.380   .     D
C25    H53     1.101   .     S
C26    N31     1.409   .     S
C27    C28     1.382   .     D
C27    H54     1.098   .     S
C28    C29     1.398   .     S
C28    H55     1.100   .     S
C29    C30     1.384   .     D
C29    H56     1.098   .     S
C30    H57     1.100   .     S
N31    C32     1.382   .     S
N31    H58     1.008   .     S
C32    C33     1.498   .     S
C32    O40     1.214   .     D
C33    C34     1.394   .     D
C33    C38     1.402   .     S
C34    C35     1.389   .     S
C34    H59     1.098   .     S
C35    C36     1.396   .     D
C35    H60     1.099   .     S
C36    C37     1.388   .     S
C36    H61     1.097   .     S
C37    C38     1.394   .     D
C37    H62     1.098   .     S
C38    Cl39    1.709   .     S
data_XXVI_46\P212121\-\1
_audit_creation_date              2015-08-25
_audit_creation_method            'Materials Studio'
_symmetry_space_group_name_H-M    'P212121'
_symmetry_Int_Tables_number       19
_symmetry_cell_setting            orthorhombic
loop_
_symmetry_equiv_pos_as_xyz
  x,y,z
  -x+1/2,-y,z+1/2
  -x,y+1/2,-z+1/2
  x+1/2,-y+1/2,-z
_cell_length_a                    7.9360
_cell_length_b                    27.9699
_cell_length_c                    11.6541
_cell_angle_alpha                 90.0000
_cell_angle_beta                  90.0000
_cell_angle_gamma                 90.0000
loop_
_atom_site_label
_atom_site_type_symbol
_atom_site_fract_x
_atom_site_fract_y
_atom_site_fract_z
_atom_site_U_iso_or_equiv
_atom_site_adp_type
_atom_site_occupancy
C1     C     0.03470   0.95933   0.34750   0.00000  Uiso   1.00
C2     C     0.12299   0.93193   0.26882   0.00000  Uiso   1.00
C3     C     0.27966   0.91090   0.30310   0.00000  Uiso   1.00
C4     C     0.35565   0.92612   0.40766   0.00000  Uiso   1.00
C5     C     0.25772   0.95256   0.48900   0.00000  Uiso   1.00
C6     C     0.09551   0.96857   0.45576   0.00000  Uiso   1.00
C7     C     0.32125   0.95973   0.60157   0.00000  Uiso   1.00
C8     C     0.47723   0.94184   0.63227   0.00000  Uiso   1.00
C9     C     0.57461   0.91690   0.55222   0.00000  Uiso   1.00
C10    C     0.51582   0.90965   0.44181   0.00000  Uiso   1.00
N11    N     0.06021   0.92178   0.15889   0.00000  Uiso   1.00
C12    C    -0.08607   0.93427   0.10294   0.00000  Uiso   1.00
C13    C    -0.07015   0.92433  -0.02303   0.00000  Uiso   1.00
C14    C    -0.10097   0.96166  -0.09940   0.00000  Uiso   1.00
C15    C    -0.08329   0.95493  -0.21689   0.00000  Uiso   1.00
C16    C    -0.03595   0.91010  -0.25851   0.00000  Uiso   1.00
C17    C    -0.00870   0.87275  -0.18209   0.00000  Uiso   1.00
C18    C    -0.02496   0.87881  -0.06365   0.00000  Uiso   1.00
Cl19   Cl    0.00931   0.83054   0.02371   0.00000  Uiso   1.00
O20    O    -0.20435   0.95332   0.15082   0.00000  Uiso   1.00
C21    C     0.33031   0.86768   0.25431   0.00000  Uiso   1.00
C22    C     0.39320   0.86542   0.13949   0.00000  Uiso   1.00
C23    C     0.41400   0.82002   0.08500   0.00000  Uiso   1.00
C24    C     0.37511   0.77808   0.14776   0.00000  Uiso   1.00
C25    C     0.32625   0.78085   0.26065   0.00000  Uiso   1.00
C26    C     0.30121   0.82402   0.31525   0.00000  Uiso   1.00
C27    C     0.48540   0.81762  -0.02649   0.00000  Uiso   1.00
C28    C     0.53135   0.85893  -0.08352   0.00000  Uiso   1.00
C29    C     0.50720   0.90342  -0.03142   0.00000  Uiso   1.00
C30    C     0.44015   0.90662   0.07791   0.00000  Uiso   1.00
N31    N     0.24434   0.82511   0.42990   0.00000  Uiso   1.00
C32    C     0.09180   0.81059   0.47460   0.00000  Uiso   1.00
C33    C    -0.02099   0.78884   0.38616   0.00000  Uiso   1.00
C34    C    -0.11760   0.81861   0.31691   0.00000  Uiso   1.00
C35    C    -0.22147   0.79904   0.23350   0.00000  Uiso   1.00
C36    C    -0.22957   0.74944   0.22066   0.00000  Uiso   1.00
C37    C    -0.13351   0.72004   0.29138   0.00000  Uiso   1.00
C38    C    -0.02677   0.73903   0.37513   0.00000  Uiso   1.00
Cl39   Cl    0.09508   0.70205   0.45800   0.00000  Uiso   1.00
O40    O     0.05889   0.81710   0.57513   0.00000  Uiso   1.00
H41    H    -0.08977   0.97416   0.32684   0.00000  Uiso   1.00
H42    H     0.01716   0.98845   0.51719   0.00000  Uiso   1.00
H43    H     0.24533   0.97910   0.66533   0.00000  Uiso   1.00
H44    H     0.52599   0.94753   0.71949   0.00000  Uiso   1.00
H45    H     0.69868   0.90282   0.57724   0.00000  Uiso   1.00
H46    H     0.59376   0.88878   0.38178   0.00000  Uiso   1.00
H47    H     0.14453   0.90380   0.11057   0.00000  Uiso   1.00
H48    H    -0.13772   0.99725  -0.06824   0.00000  Uiso   1.00
H49    H    -0.10545   0.98469  -0.27649   0.00000  Uiso   1.00
H50    H    -0.02025   0.90412  -0.35117   0.00000  Uiso   1.00
H51    H     0.02692   0.83776  -0.21744   0.00000  Uiso   1.00
H52    H     0.39215   0.74288   0.10773   0.00000  Uiso   1.00
H53    H     0.30744   0.74703   0.30692   0.00000  Uiso   1.00
H54    H     0.50771   0.78256  -0.06643   0.00000  Uiso   1.00
H55    H     0.58842   0.85693  -0.16943   0.00000  Uiso   1.00
H56    H     0.54561   0.93602  -0.07711   0.00000  Uiso   1.00
H57    H     0.42968   0.94208   0.11805   0.00000  Uiso   1.00
H58    H     0.31386   0.84290   0.48825   0.00000  Uiso   1.00
H59    H    -0.11296   0.85768   0.32597   0.00000  Uiso   1.00
H60    H    -0.29446   0.82278   0.17744   0.00000  Uiso   1.00
H61    H    -0.31089   0.73364   0.15449   0.00000  Uiso   1.00
H62    H    -0.14444   0.68115   0.28033   0.00000  Uiso   1.00
loop_
_geom_bond_atom_site_label_1
_geom_bond_atom_site_label_2
_geom_bond_distance
_geom_bond_site_symmetry_2
_ccdc_geom_bond_type
C1     C2      1.385   .     D
C1     C6      1.375   .     S
C1     H41     1.098   .     S
C2     C3      1.432   .     S
C2     N11     1.404   .     S
C3     C4      1.425   .     D
C3     C21     1.395   .     S
C4     C5      1.432   .     S
C4     C10     1.409   .     S
C5     C6      1.417   .     D
C5     C7      1.420   .     S
C6     H42     1.099   .     S
C7     C8      1.382   .     D
C7     H43     1.099   .     S
C8     C9      1.398   .     S
C8     H44     1.099   .     S
C9     C10     1.384   .     D
C9     H45     1.100   .     S
C10    H46     1.101   .     S
N11    C12     1.376   .     S
N11    H47     1.009   .     S
C12    C13     1.500   .     S
C12    O20     1.215   .     D
C13    C14     1.394   .     S
C13    C18     1.405   .     D
C14    C15     1.389   .     D
C14    H48     1.099   .     S
C15    C16     1.396   .     S
C15    H49     1.098   .     S
C16    C17     1.390   .     D
C16    H50     1.100   .     S
C17    C18     1.397   .     S
C17    H51     1.099   .     S
C18    Cl19    1.713   .     S
C21    C22     1.430   .     D
C21    C26     1.431   .     S
C22    C23     1.429   .     S
C22    C30     1.408   .     S
C23    C24     1.416   .     D
C23    C27     1.419   .     S
C24    C25     1.374   .     S
C24    H52     1.098   .     S
C25    C26     1.379   .     D
C25    H53     1.099   .     S
C26    N31     1.411   .     S
C27    C28     1.382   .     D
C27    H54     1.100   .     S
C28    C29     1.398   .     S
C28    H55     1.100   .     S
C29    C30     1.384   .     D
C29    H56     1.099   .     S
C30    H57     1.100   .     S
N31    C32     1.379   .     S
N31    H58     1.007   .     S
C32    C33     1.495   .     S
C32    O40     1.214   .     D
C33    C34     1.390   .     D
C33    C38     1.400   .     S
C34    C35     1.387   .     S
C34    H59     1.099   .     S
C35    C36     1.397   .     D
C35    H60     1.097   .     S
C36    C37     1.392   .     S
C36    H61     1.098   .     S
C37    C38     1.397   .     D
C37    H62     1.099   .     S
C38    Cl39    1.714   .     S
data_XXVI_47\P21-C\-\1
_audit_creation_date              2015-08-25
_audit_creation_method            'Materials Studio'
_symmetry_space_group_name_H-M    'P21/C'
_symmetry_Int_Tables_number       14
_symmetry_cell_setting            monoclinic
loop_
_symmetry_equiv_pos_as_xyz
  x,y,z
  -x,y+1/2,-z+1/2
  -x,-y,-z
  x,-y+1/2,z+1/2
_cell_length_a                    9.3490
_cell_length_b                    29.1930
_cell_length_c                    10.2232
_cell_angle_alpha                 90.0000
_cell_angle_beta                  109.9520
_cell_angle_gamma                 90.0000
loop_
_atom_site_label
_atom_site_type_symbol
_atom_site_fract_x
_atom_site_fract_y
_atom_site_fract_z
_atom_site_U_iso_or_equiv
_atom_site_adp_type
_atom_site_occupancy
C1     C     0.58739   0.18777   0.42795   0.00000  Uiso   1.00
C2     C     0.53679   0.16476   0.30238   0.00000  Uiso   1.00
C3     C     0.59861   0.12066   0.29139   0.00000  Uiso   1.00
C4     C     0.72761   0.10516   0.40424   0.00000  Uiso   1.00
C5     C     0.76829   0.12777   0.53595   0.00000  Uiso   1.00
C6     C     0.69479   0.16962   0.54409   0.00000  Uiso   1.00
C7     C     0.89494   0.11195   0.64827   0.00000  Uiso   1.00
C8     C     0.99194   0.07954   0.62559   0.00000  Uiso   1.00
C9     C     0.95765   0.05924   0.49459   0.00000  Uiso   1.00
C10    C     0.82527   0.07047   0.38745   0.00000  Uiso   1.00
N11    N     0.41777   0.18381   0.19113   0.00000  Uiso   1.00
C12    C     0.41507   0.22806   0.14421   0.00000  Uiso   1.00
C13    C     0.25882   0.24272   0.05382   0.00000  Uiso   1.00
C14    C     0.21078   0.28620   0.07731   0.00000  Uiso   1.00
C15    C     0.06658   0.30202   0.00017   0.00000  Uiso   1.00
C16    C    -0.03160   0.27415  -0.10236   0.00000  Uiso   1.00
C17    C     0.01824   0.23134  -0.12783   0.00000  Uiso   1.00
C18    C     0.16299   0.21471  -0.05175   0.00000  Uiso   1.00
Cl19   Cl    0.21250   0.16180  -0.09461   0.00000  Uiso   1.00
O20    O     0.52803   0.25218   0.18294   0.00000  Uiso   1.00
C21    C     0.52992   0.09192   0.17954   0.00000  Uiso   1.00
C22    C     0.53051   0.10298   0.04311   0.00000  Uiso   1.00
C23    C     0.44592   0.07526  -0.07274   0.00000  Uiso   1.00
C24    C     0.36486   0.03691  -0.04977   0.00000  Uiso   1.00
C25    C     0.36960   0.02605   0.08229   0.00000  Uiso   1.00
C26    C     0.44887   0.05207   0.19674   0.00000  Uiso   1.00
C27    C     0.44141   0.08710  -0.20857   0.00000  Uiso   1.00
C28    C     0.51618   0.12561  -0.23008   0.00000  Uiso   1.00
C29    C     0.59832   0.15301  -0.11729   0.00000  Uiso   1.00
C30    C     0.60648   0.14166   0.01649   0.00000  Uiso   1.00
N31    N     0.44638   0.03854   0.32874   0.00000  Uiso   1.00
C32    C     0.32746   0.04290   0.37926   0.00000  Uiso   1.00
C33    C     0.20480   0.07431   0.29166   0.00000  Uiso   1.00
C34    C     0.22047   0.12131   0.31448   0.00000  Uiso   1.00
C35    C     0.11352   0.15128   0.22916   0.00000  Uiso   1.00
C36    C    -0.01072   0.13384   0.12152   0.00000  Uiso   1.00
C37    C    -0.02933   0.08669   0.10371   0.00000  Uiso   1.00
C38    C     0.07691   0.05599   0.18894   0.00000  Uiso   1.00
Cl39   Cl    0.04826  -0.00184   0.16706   0.00000  Uiso   1.00
O40    O     0.33126   0.02349   0.48545   0.00000  Uiso   1.00
H41    H     0.53794   0.22114   0.43902   0.00000  Uiso   1.00
H42    H     0.72796   0.18892   0.64209   0.00000  Uiso   1.00
H43    H     0.92537   0.12880   0.75016   0.00000  Uiso   1.00
H44    H     1.09605   0.06965   0.71057   0.00000  Uiso   1.00
H45    H     1.03647   0.03395   0.47729   0.00000  Uiso   1.00
H46    H     0.80093   0.05358   0.28607   0.00000  Uiso   1.00
H47    H     0.32701   0.16345   0.14729   0.00000  Uiso   1.00
H48    H     0.28543   0.30884   0.15790   0.00000  Uiso   1.00
H49    H     0.03111   0.33659   0.01806   0.00000  Uiso   1.00
H50    H    -0.14608   0.28641  -0.16421   0.00000  Uiso   1.00
H51    H    -0.05942   0.21056  -0.21150   0.00000  Uiso   1.00
H52    H     0.29979   0.01528  -0.13809   0.00000  Uiso   1.00
H53    H     0.30836  -0.00486   0.09495   0.00000  Uiso   1.00
H54    H     0.37529   0.06593  -0.29738   0.00000  Uiso   1.00
H55    H     0.50965   0.13486  -0.33613   0.00000  Uiso   1.00
H56    H     0.65622   0.18395  -0.13533   0.00000  Uiso   1.00
H57    H     0.67180   0.16423   0.10227   0.00000  Uiso   1.00
H58    H     0.53542   0.02076   0.39337   0.00000  Uiso   1.00
H59    H     0.31696   0.13548   0.39977   0.00000  Uiso   1.00
H60    H     0.12670   0.18848   0.24578   0.00000  Uiso   1.00
H61    H    -0.09423   0.15747   0.05256   0.00000  Uiso   1.00
H62    H    -0.13017   0.07394   0.02003   0.00000  Uiso   1.00
loop_
_geom_bond_atom_site_label_1
_geom_bond_atom_site_label_2
_geom_bond_distance
_geom_bond_site_symmetry_2
_ccdc_geom_bond_type
C1     C2      1.382   .     D
C1     C6      1.373   .     S
C1     H41     1.100   .     S
C2     C3      1.431   .     S
C2     N11     1.406   .     S
C3     C4      1.429   .     D
C3     C21     1.387   .     S
C4     C5      1.430   .     S
C4     C10     1.413   .     S
C5     C6      1.418   .     D
C5     C7      1.416   .     S
C6     H42     1.098   .     S
C7     C8      1.384   .     D
C7     H43     1.098   .     S
C8     C9      1.398   .     S
C8     H44     1.099   .     S
C9     C10     1.383   .     D
C9     H45     1.099   .     S
C10    H46     1.099   .     S
N11    C12     1.375   .     S
N11    H47     1.007   .     S
C12    C13     1.500   .     S
C12    O20     1.218   .     D
C13    C14     1.394   .     S
C13    C18     1.406   .     D
C14    C15     1.388   .     D
C14    H48     1.100   .     S
C15    C16     1.395   .     S
C15    H49     1.097   .     S
C16    C17     1.389   .     D
C16    H50     1.101   .     S
C17    C18     1.398   .     S
C17    H51     1.097   .     S
C18    Cl19    1.712   .     S
C21    C22     1.433   .     D
C21    C26     1.431   .     S
C22    C23     1.429   .     S
C22    C30     1.409   .     S
C23    C24     1.416   .     D
C23    C27     1.418   .     S
C24    C25     1.373   .     S
C24    H52     1.099   .     S
C25    C26     1.380   .     D
C25    H53     1.100   .     S
C26    N31     1.414   .     S
C27    C28     1.381   .     D
C27    H54     1.098   .     S
C28    C29     1.398   .     S
C28    H55     1.099   .     S
C29    C30     1.384   .     D
C29    H56     1.100   .     S
C30    H57     1.100   .     S
N31    C32     1.382   .     S
N31    H58     1.012   .     S
C32    C33     1.502   .     S
C32    O40     1.214   .     D
C33    C34     1.391   .     D
C33    C38     1.401   .     S
C34    C35     1.390   .     S
C34    H59     1.099   .     S
C35    C36     1.395   .     D
C35    H60     1.100   .     S
C36    C37     1.392   .     S
C36    H61     1.099   .     S
C37    C38     1.399   .     D
C37    H62     1.099   .     S
C38    Cl39    1.712   .     S
data_XXVI_48\P21-C\-\1
_audit_creation_date              2015-08-25
_audit_creation_method            'Materials Studio'
_symmetry_space_group_name_H-M    'P21/C'
_symmetry_Int_Tables_number       14
_symmetry_cell_setting            monoclinic
loop_
_symmetry_equiv_pos_as_xyz
  x,y,z
  -x,y+1/2,-z+1/2
  -x,-y,-z
  x,-y+1/2,z+1/2
_cell_length_a                    9.3449
_cell_length_b                    29.2601
_cell_length_c                    10.2098
_cell_angle_alpha                 90.0000
_cell_angle_beta                  109.9508
_cell_angle_gamma                 90.0000
loop_
_atom_site_label
_atom_site_type_symbol
_atom_site_fract_x
_atom_site_fract_y
_atom_site_fract_z
_atom_site_U_iso_or_equiv
_atom_site_adp_type
_atom_site_occupancy
C1     C     0.58923   0.18780   0.92910   0.00000  Uiso   1.00
C2     C     0.53837   0.16485   0.80335   0.00000  Uiso   1.00
C3     C     0.59991   0.12082   0.79225   0.00000  Uiso   1.00
C4     C     0.72899   0.10531   0.90516   0.00000  Uiso   1.00
C5     C     0.77011   0.12791   1.03702   0.00000  Uiso   1.00
C6     C     0.69679   0.16968   1.04529   0.00000  Uiso   1.00
C7     C     0.89671   0.11205   1.14946   0.00000  Uiso   1.00
C8     C     0.99312   0.07948   1.12680   0.00000  Uiso   1.00
C9     C     0.95839   0.05918   0.99565   0.00000  Uiso   1.00
C10    C     0.82613   0.07053   0.88836   0.00000  Uiso   1.00
N11    N     0.41937   0.18392   0.69205   0.00000  Uiso   1.00
C12    C     0.41693   0.22809   0.64526   0.00000  Uiso   1.00
C13    C     0.26071   0.24280   0.55480   0.00000  Uiso   1.00
C14    C     0.21290   0.28619   0.57849   0.00000  Uiso   1.00
C15    C     0.06871   0.30206   0.50137   0.00000  Uiso   1.00
C16    C    -0.02968   0.27431   0.39864   0.00000  Uiso   1.00
C17    C     0.01995   0.23159   0.37293   0.00000  Uiso   1.00
C18    C     0.16468   0.21492   0.44900   0.00000  Uiso   1.00
Cl19   Cl    0.21394   0.16211   0.40590   0.00000  Uiso   1.00
O20    O     0.53006   0.25212   0.68415   0.00000  Uiso   1.00
C21    C     0.53094   0.09215   0.68028   0.00000  Uiso   1.00
C22    C     0.53139   0.10316   0.54361   0.00000  Uiso   1.00
C23    C     0.44677   0.07547   0.42771   0.00000  Uiso   1.00
C24    C     0.36601   0.03715   0.45087   0.00000  Uiso   1.00
C25    C     0.37085   0.02636   0.58316   0.00000  Uiso   1.00
C26    C     0.44998   0.05239   0.69763   0.00000  Uiso   1.00
C27    C     0.44216   0.08725   0.29164   0.00000  Uiso   1.00
C28    C     0.51711   0.12562   0.26997   0.00000  Uiso   1.00
C29    C     0.59939   0.15297   0.38285   0.00000  Uiso   1.00
C30    C     0.60747   0.14172   0.51684   0.00000  Uiso   1.00
N31    N     0.44742   0.03894   0.82981   0.00000  Uiso   1.00
C32    C     0.32799   0.04312   0.87985   0.00000  Uiso   1.00
C33    C     0.20544   0.07448   0.79205   0.00000  Uiso   1.00
C34    C     0.22131   0.12137   0.81479   0.00000  Uiso   1.00
C35    C     0.11448   0.15129   0.72923   0.00000  Uiso   1.00
C36    C    -0.00978   0.13390   0.62135   0.00000  Uiso   1.00
C37    C    -0.02857   0.08686   0.60359   0.00000  Uiso   1.00
C38    C     0.07749   0.05622   0.68911   0.00000  Uiso   1.00
Cl39   Cl    0.04864  -0.00147   0.66732   0.00000  Uiso   1.00
O40    O     0.33125   0.02357   0.98574   0.00000  Uiso   1.00
H41    H     0.53994   0.22111   0.94026   0.00000  Uiso   1.00
H42    H     0.73013   0.18892   1.14345   0.00000  Uiso   1.00
H43    H     0.92743   0.12889   1.25146   0.00000  Uiso   1.00
H44    H     1.09712   0.06950   1.21189   0.00000  Uiso   1.00
H45    H     1.03681   0.03379   0.97835   0.00000  Uiso   1.00
H46    H     0.80140   0.05360   0.78688   0.00000  Uiso   1.00
H47    H     0.32851   0.16365   0.64800   0.00000  Uiso   1.00
H48    H     0.28774   0.30873   0.65926   0.00000  Uiso   1.00
H49    H     0.03342   0.33656   0.51948   0.00000  Uiso   1.00
H50    H    -0.14416   0.28660   0.33680   0.00000  Uiso   1.00
H51    H    -0.05784   0.21091   0.28908   0.00000  Uiso   1.00
H52    H     0.30102   0.01552   0.36255   0.00000  Uiso   1.00
H53    H     0.30974  -0.00451   0.59596   0.00000  Uiso   1.00
H54    H     0.37601   0.06609   0.20278   0.00000  Uiso   1.00
H55    H     0.51063   0.13478   0.16375   0.00000  Uiso   1.00
H56    H     0.65743   0.18380   0.36471   0.00000  Uiso   1.00
H57    H     0.67290   0.16425   0.60266   0.00000  Uiso   1.00
H58    H     0.53609   0.02096   0.89426   0.00000  Uiso   1.00
H59    H     0.31786   0.13550   0.90021   0.00000  Uiso   1.00
H60    H     0.12778   0.18840   0.74582   0.00000  Uiso   1.00
H61    H    -0.09317   0.15749   0.55219   0.00000  Uiso   1.00
H62    H    -0.12942   0.07415   0.51971   0.00000  Uiso   1.00
loop_
_geom_bond_atom_site_label_1
_geom_bond_atom_site_label_2
_geom_bond_distance
_geom_bond_site_symmetry_2
_ccdc_geom_bond_type
C1     C2      1.382   .     D
C1     C6      1.373   .     S
C1     H41     1.100   .     S
C2     C3      1.431   .     S
C2     N11     1.406   .     S
C3     C4      1.429   .     D
C3     C21     1.387   .     S
C4     C5      1.430   .     S
C4     C10     1.412   .     S
C5     C6      1.418   .     D
C5     C7      1.416   .     S
C6     H42     1.098   .     S
C7     C8      1.384   .     D
C7     H43     1.098   .     S
C8     C9      1.398   .     S
C8     H44     1.099   .     S
C9     C10     1.384   .     D
C9     H45     1.099   .     S
C10    H46     1.099   .     S
N11    C12     1.375   .     S
N11    H47     1.007   .     S
C12    C13     1.500   .     S
C12    O20     1.218   .     D
C13    C14     1.394   .     S
C13    C18     1.406   .     D
C14    C15     1.388   .     D
C14    H48     1.100   .     S
C15    C16     1.395   .     S
C15    H49     1.097   .     S
C16    C17     1.389   .     D
C16    H50     1.101   .     S
C17    C18     1.398   .     S
C17    H51     1.097   .     S
C18    Cl19    1.712   .     S
C21    C22     1.434   .     D
C21    C26     1.431   .     S
C22    C23     1.430   .     S
C22    C30     1.409   .     S
C23    C24     1.416   .     D
C23    C27     1.418   .     S
C24    C25     1.373   .     S
C24    H52     1.100   .     S
C25    C26     1.380   .     D
C25    H53     1.100   .     S
C26    N31     1.414   .     S
C27    C28     1.380   .     D
C27    H54     1.098   .     S
C28    C29     1.398   .     S
C28    H55     1.099   .     S
C29    C30     1.384   .     D
C29    H56     1.100   .     S
C30    H57     1.100   .     S
N31    C32     1.382   .     S
N31    H58     1.012   .     S
C32    C33     1.502   .     S
C32    O40     1.214   .     D
C33    C34     1.391   .     D
C33    C38     1.401   .     S
C34    C35     1.390   .     S
C34    H59     1.099   .     S
C35    C36     1.396   .     D
C35    H60     1.100   .     S
C36    C37     1.392   .     S
C36    H61     1.098   .     S
C37    C38     1.399   .     D
C37    H62     1.100   .     S
C38    Cl39    1.712   .     S
data_XXVI_49\P-1\-\1
_audit_creation_date              2015-08-25
_audit_creation_method            'Materials Studio'
_symmetry_space_group_name_H-M    'P-1'
_symmetry_Int_Tables_number       2
_symmetry_cell_setting            triclinic
loop_
_symmetry_equiv_pos_as_xyz
  x,y,z
  -x,-y,-z
_cell_length_a                    14.5729
_cell_length_b                    11.3192
_cell_length_c                    10.6374
_cell_angle_alpha                 83.7326
_cell_angle_beta                  100.2557
_cell_angle_gamma                 129.4491
loop_
_atom_site_label
_atom_site_type_symbol
_atom_site_fract_x
_atom_site_fract_y
_atom_site_fract_z
_atom_site_U_iso_or_equiv
_atom_site_adp_type
_atom_site_occupancy
C1     C     0.04138   0.26128   0.39442   0.00000  Uiso   1.00
C2     C     0.12433   0.36650   0.31527   0.00000  Uiso   1.00
C3     C     0.15784   0.31788   0.22662   0.00000  Uiso   1.00
C4     C     0.09682   0.15723   0.21589   0.00000  Uiso   1.00
C5     C     0.00750   0.05139   0.29591   0.00000  Uiso   1.00
C6     C    -0.01824   0.10731   0.38523   0.00000  Uiso   1.00
C7     C    -0.04826  -0.10611   0.29076   0.00000  Uiso   1.00
C8     C    -0.01453  -0.15733   0.21153   0.00000  Uiso   1.00
C9     C     0.07204  -0.05462   0.13208   0.00000  Uiso   1.00
C10    C     0.12575   0.09929   0.13342   0.00000  Uiso   1.00
N11    N     0.17550   0.52112   0.32267   0.00000  Uiso   1.00
C12    C     0.25330   0.61683   0.42369   0.00000  Uiso   1.00
C13    C     0.30705   0.77814   0.38702   0.00000  Uiso   1.00
C14    C     0.23956   0.82766   0.37496   0.00000  Uiso   1.00
C15    C     0.29119   0.97835   0.34146   0.00000  Uiso   1.00
C16    C     0.41010   1.07840   0.31743   0.00000  Uiso   1.00
C17    C     0.47629   1.02723   0.32864   0.00000  Uiso   1.00
C18    C     0.42664   0.87688   0.36412   0.00000  Uiso   1.00
Cl19   Cl    0.50926   0.81546   0.37702   0.00000  Uiso   1.00
O20    O     0.27639   0.57207   0.52403   0.00000  Uiso   1.00
C21    C     0.25123   0.42291   0.15782   0.00000  Uiso   1.00
C22    C     0.36940   0.47091   0.20266   0.00000  Uiso   1.00
C23    C     0.46309   0.56999   0.12572   0.00000  Uiso   1.00
C24    C     0.43718   0.61997   0.00699   0.00000  Uiso   1.00
C25    C     0.32406   0.57456  -0.03361   0.00000  Uiso   1.00
C26    C     0.23142   0.48071   0.03858   0.00000  Uiso   1.00
C27    C     0.57856   0.61225   0.16713   0.00000  Uiso   1.00
C28    C     0.60047   0.55709   0.28091   0.00000  Uiso   1.00
C29    C     0.50921   0.46090   0.35665   0.00000  Uiso   1.00
C30    C     0.39622   0.41916   0.31884   0.00000  Uiso   1.00
N31    N     0.11618   0.43344  -0.00646   0.00000  Uiso   1.00
C32    C     0.07558   0.49747  -0.09199   0.00000  Uiso   1.00
C33    C     0.16648   0.66682  -0.11144   0.00000  Uiso   1.00
C34    C     0.23618   0.76768  -0.00825   0.00000  Uiso   1.00
C35    C     0.31248   0.92471  -0.02793   0.00000  Uiso   1.00
C36    C     0.31810   0.98100  -0.15215   0.00000  Uiso   1.00
C37    C     0.25108   0.87965  -0.25499   0.00000  Uiso   1.00
C38    C     0.17579   0.72144  -0.23710   0.00000  Uiso   1.00
Cl39   Cl    0.10065   0.60025  -0.36628   0.00000  Uiso   1.00
O40    O    -0.02864   0.41616  -0.14197   0.00000  Uiso   1.00
H41    H     0.01973   0.29939   0.46673   0.00000  Uiso   1.00
H42    H    -0.08528   0.02691   0.44876   0.00000  Uiso   1.00
H43    H    -0.11568  -0.18703   0.35374   0.00000  Uiso   1.00
H44    H    -0.05587  -0.27904   0.21290   0.00000  Uiso   1.00
H45    H     0.09925  -0.09547   0.06940   0.00000  Uiso   1.00
H46    H     0.19432   0.17662   0.07055   0.00000  Uiso   1.00
H47    H     0.15574   0.56522   0.24539   0.00000  Uiso   1.00
H48    H     0.14536   0.75031   0.39174   0.00000  Uiso   1.00
H49    H     0.23947   1.01941   0.33474   0.00000  Uiso   1.00
H50    H     0.45197   1.19785   0.29117   0.00000  Uiso   1.00
H51    H     0.57002   1.10945   0.31085   0.00000  Uiso   1.00
H52    H     0.50785   0.69345  -0.05434   0.00000  Uiso   1.00
H53    H     0.31005   0.61456  -0.12845   0.00000  Uiso   1.00
H54    H     0.65031   0.68697   0.10731   0.00000  Uiso   1.00
H55    H     0.68921   0.58749   0.31227   0.00000  Uiso   1.00
H56    H     0.52795   0.41784   0.44706   0.00000  Uiso   1.00
H57    H     0.32714   0.34309   0.38147   0.00000  Uiso   1.00
H58    H     0.04723   0.32738   0.01877   0.00000  Uiso   1.00
H59    H     0.23285   0.72739   0.09077   0.00000  Uiso   1.00
H60    H     0.36702   1.00405   0.05363   0.00000  Uiso   1.00
H61    H     0.37675   1.10507  -0.16847   0.00000  Uiso   1.00
H62    H     0.25816   0.92659  -0.35207   0.00000  Uiso   1.00
loop_
_geom_bond_atom_site_label_1
_geom_bond_atom_site_label_2
_geom_bond_distance
_geom_bond_site_symmetry_2
_ccdc_geom_bond_type
C1     C2      1.379   .     D
C1     C6      1.373   .     S
C1     H41     1.100   .     S
C2     C3      1.432   .     S
C2     N11     1.406   .     S
C3     C4      1.437   .     D
C3     C21     1.382   .     S
C4     C5      1.430   .     S
C4     C10     1.409   .     S
C5     C6      1.416   .     D
C5     C7      1.416   .     S
C6     H42     1.100   .     S
C7     C8      1.380   .     D
C7     H43     1.100   .     S
C8     C9      1.400   .     S
C8     H44     1.098   .     S
C9     C10     1.384   .     D
C9     H45     1.100   .     S
C10    H46     1.100   .     S
N11    C12     1.369   .     S
N11    H47     1.008   .     S
C12    C13     1.495   .     S
C12    O20     1.216   .     D
C13    C14     1.392   .     S
C13    C18     1.401   .     D
C14    C15     1.391   .     D
C14    H48     1.099   .     S
C15    C16     1.397   .     S
C15    H49     1.099   .     S
C16    C17     1.391   .     D
C16    H50     1.099   .     S
C17    C18     1.398   .     S
C17    H51     1.098   .     S
C18    Cl19    1.713   .     S
C21    C22     1.436   .     D
C21    C26     1.431   .     S
C22    C23     1.429   .     S
C22    C30     1.409   .     S
C23    C24     1.415   .     D
C23    C27     1.419   .     S
C24    C25     1.373   .     S
C24    H52     1.100   .     S
C25    C26     1.382   .     D
C25    H53     1.099   .     S
C26    N31     1.401   .     S
C27    C28     1.381   .     D
C27    H54     1.100   .     S
C28    C29     1.398   .     S
C28    H55     1.099   .     S
C29    C30     1.383   .     D
C29    H56     1.100   .     S
C30    H57     1.100   .     S
N31    C32     1.383   .     S
N31    H58     1.008   .     S
C32    C33     1.502   .     S
C32    O40     1.216   .     D
C33    C34     1.394   .     D
C33    C38     1.402   .     S
C34    C35     1.389   .     S
C34    H59     1.098   .     S
C35    C36     1.395   .     D
C35    H60     1.099   .     S
C36    C37     1.391   .     S
C36    H61     1.099   .     S
C37    C38     1.396   .     D
C37    H62     1.099   .     S
C38    Cl39    1.714   .     S
data_XXVI_50\P21\-\1
_audit_creation_date              2015-08-25
_audit_creation_method            'Materials Studio'
_symmetry_space_group_name_H-M    'P21'
_symmetry_Int_Tables_number       4
_symmetry_cell_setting            monoclinic
loop_
_symmetry_equiv_pos_as_xyz
  x,y,z
  -x,y+1/2,-z
_cell_length_a                    10.8482
_cell_length_b                    12.2890
_cell_length_c                    10.0622
_cell_angle_alpha                 90.0000
_cell_angle_beta                  105.7198
_cell_angle_gamma                 90.0000
loop_
_atom_site_label
_atom_site_type_symbol
_atom_site_fract_x
_atom_site_fract_y
_atom_site_fract_z
_atom_site_U_iso_or_equiv
_atom_site_adp_type
_atom_site_occupancy
C1     C    -0.09243   0.09007   0.19259   0.00000  Uiso   1.00
C2     C     0.03058   0.06818   0.18625   0.00000  Uiso   1.00
C3     C     0.11568   0.00968   0.29663   0.00000  Uiso   1.00
C4     C     0.06791  -0.03017   0.40765   0.00000  Uiso   1.00
C5     C    -0.05805  -0.00020   0.41317   0.00000  Uiso   1.00
C6     C    -0.13668   0.06016   0.30264   0.00000  Uiso   1.00
C7     C    -0.10124  -0.02961   0.52921   0.00000  Uiso   1.00
C8     C    -0.02481  -0.09133   0.63430   0.00000  Uiso   1.00
C9     C     0.09744  -0.12266   0.62862   0.00000  Uiso   1.00
C10    C     0.14329  -0.09161   0.51870   0.00000  Uiso   1.00
N11    N     0.07235   0.10729   0.07426   0.00000  Uiso   1.00
C12    C     0.05053   0.21039   0.01871   0.00000  Uiso   1.00
C13    C     0.12024   0.22801  -0.08907   0.00000  Uiso   1.00
C14    C     0.10317   0.15663  -0.20005   0.00000  Uiso   1.00
C15    C     0.16587   0.17452  -0.30157   0.00000  Uiso   1.00
C16    C     0.24778   0.26357  -0.29074   0.00000  Uiso   1.00
C17    C     0.26529   0.33384  -0.17889   0.00000  Uiso   1.00
C18    C     0.20137   0.31850  -0.07707   0.00000  Uiso   1.00
Cl19   Cl    0.22690   0.40821   0.05789   0.00000  Uiso   1.00
O20    O    -0.01459   0.27712   0.05818   0.00000  Uiso   1.00
C21    C     0.24504   0.00208   0.30554   0.00000  Uiso   1.00
C22    C     0.32474   0.09712   0.33961   0.00000  Uiso   1.00
C23    C     0.46025   0.08734   0.36294   0.00000  Uiso   1.00
C24    C     0.51237  -0.01585   0.34831   0.00000  Uiso   1.00
C25    C     0.43440  -0.10499   0.31188   0.00000  Uiso   1.00
C26    C     0.30314  -0.09981   0.28941   0.00000  Uiso   1.00
C27    C     0.53959   0.18059   0.39678   0.00000  Uiso   1.00
C28    C     0.48567   0.28201   0.39938   0.00000  Uiso   1.00
C29    C     0.35338   0.29235   0.37660   0.00000  Uiso   1.00
C30    C     0.27509   0.20163   0.35123   0.00000  Uiso   1.00
N31    N     0.22859  -0.19478   0.26027   0.00000  Uiso   1.00
C32    C     0.25217  -0.29439   0.20691   0.00000  Uiso   1.00
C33    C     0.34253  -0.28938   0.11691   0.00000  Uiso   1.00
C34    C     0.32485  -0.21194   0.01200   0.00000  Uiso   1.00
C35    C     0.40637  -0.20834  -0.07330   0.00000  Uiso   1.00
C36    C     0.50552  -0.28407  -0.05448   0.00000  Uiso   1.00
C37    C     0.52296  -0.36091   0.05034   0.00000  Uiso   1.00
C38    C     0.44366  -0.36444   0.13891   0.00000  Uiso   1.00
Cl39   Cl    0.47713  -0.45588   0.27240   0.00000  Uiso   1.00
O40    O     0.19790  -0.37472   0.23302   0.00000  Uiso   1.00
H41    H    -0.15881   0.13454   0.10836   0.00000  Uiso   1.00
H42    H    -0.23418   0.08306   0.30368   0.00000  Uiso   1.00
H43    H    -0.19604  -0.00315   0.53603   0.00000  Uiso   1.00
H44    H    -0.05924  -0.11389   0.72380   0.00000  Uiso   1.00
H45    H     0.15735  -0.17138   0.71351   0.00000  Uiso   1.00
H46    H     0.24188  -0.11458   0.52218   0.00000  Uiso   1.00
H47    H     0.12950   0.05764   0.03828   0.00000  Uiso   1.00
H48    H     0.03822   0.08650  -0.21169   0.00000  Uiso   1.00
H49    H     0.15117   0.11943  -0.39036   0.00000  Uiso   1.00
H50    H     0.29781   0.27747  -0.37058   0.00000  Uiso   1.00
H51    H     0.33142   0.40272  -0.17081   0.00000  Uiso   1.00
H52    H     0.61628  -0.02493   0.36663   0.00000  Uiso   1.00
H53    H     0.48277  -0.18278   0.30687   0.00000  Uiso   1.00
H54    H     0.64386   0.17295   0.41620   0.00000  Uiso   1.00
H55    H     0.54645   0.35484   0.42012   0.00000  Uiso   1.00
H56    H     0.31158   0.37358   0.37894   0.00000  Uiso   1.00
H57    H     0.17191   0.21417   0.33656   0.00000  Uiso   1.00
H58    H     0.14835  -0.19839   0.29249   0.00000  Uiso   1.00
H59    H     0.24594  -0.15280  -0.00636   0.00000  Uiso   1.00
H60    H     0.39313  -0.14677  -0.15525   0.00000  Uiso   1.00
H61    H     0.57141  -0.28166  -0.12036   0.00000  Uiso   1.00
H62    H     0.60297  -0.41846   0.06401   0.00000  Uiso   1.00
loop_
_geom_bond_atom_site_label_1
_geom_bond_atom_site_label_2
_geom_bond_distance
_geom_bond_site_symmetry_2
_ccdc_geom_bond_type
C1     C2      1.380   .     D
C1     C6      1.371   .     S
C1     H41     1.098   .     S
C2     C3      1.431   .     S
C2     N11     1.408   .     S
C3     C4      1.439   .     D
C3     C21     1.385   .     S
C4     C5      1.431   .     S
C4     C10     1.411   .     S
C5     C6      1.414   .     D
C5     C7      1.418   .     S
C6     H42     1.097   .     S
C7     C8      1.381   .     D
C7     H43     1.098   .     S
C8     C9      1.397   .     S
C8     H44     1.100   .     S
C9     C10     1.384   .     D
C9     H45     1.100   .     S
C10    H46     1.098   .     S
N11    C12     1.379   .     S
N11    H47     1.005   .     S
C12    C13     1.496   .     S
C12    O20     1.217   .     D
C13    C14     1.392   .     S
C13    C18     1.403   .     D
C14    C15     1.390   .     D
C14    H48     1.099   .     S
C15    C16     1.395   .     S
C15    H49     1.098   .     S
C16    C17     1.390   .     D
C16    H50     1.098   .     S
C17    C18     1.397   .     S
C17    H51     1.098   .     S
C18    Cl19    1.712   .     S
C21    C22     1.438   .     D
C21    C26     1.431   .     S
C22    C23     1.429   .     S
C22    C30     1.410   .     S
C23    C24     1.412   .     D
C23    C27     1.418   .     S
C24    C25     1.372   .     S
C24    H52     1.097   .     S
C25    C26     1.381   .     D
C25    H53     1.098   .     S
C26    N31     1.405   .     S
C27    C28     1.380   .     D
C27    H54     1.098   .     S
C28    C29     1.396   .     S
C28    H55     1.098   .     S
C29    C30     1.383   .     D
C29    H56     1.099   .     S
C30    H57     1.099   .     S
N31    C32     1.388   .     S
N31    H58     1.009   .     S
C32    C33     1.505   .     S
C32    O40     1.214   .     D
C33    C34     1.395   .     D
C33    C38     1.404   .     S
C34    C35     1.390   .     S
C34    H59     1.100   .     S
C35    C36     1.396   .     D
C35    H60     1.099   .     S
C36    C37     1.390   .     S
C36    H61     1.099   .     S
C37    C38     1.397   .     D
C37    H62     1.099   .     S
C38    Cl39    1.713   .     S
data_XXVI_51\P21-C\-\1
_audit_creation_date              2015-08-25
_audit_creation_method            'Materials Studio'
_symmetry_space_group_name_H-M    'P21/C'
_symmetry_Int_Tables_number       14
_symmetry_cell_setting            monoclinic
loop_
_symmetry_equiv_pos_as_xyz
  x,y,z
  -x,y+1/2,-z+1/2
  -x,-y,-z
  x,-y+1/2,z+1/2
_cell_length_a                    9.3257
_cell_length_b                    29.1695
_cell_length_c                    10.2588
_cell_angle_alpha                 90.0000
_cell_angle_beta                  69.9257
_cell_angle_gamma                 90.0000
loop_
_atom_site_label
_atom_site_type_symbol
_atom_site_fract_x
_atom_site_fract_y
_atom_site_fract_z
_atom_site_U_iso_or_equiv
_atom_site_adp_type
_atom_site_occupancy
C1     C    -0.08311   0.81241   0.92777   0.00000  Uiso   1.00
C2     C    -0.03379   0.83533   0.80232   0.00000  Uiso   1.00
C3     C    -0.09667   0.87935   0.79166   0.00000  Uiso   1.00
C4     C    -0.22562   0.89479   0.90491   0.00000  Uiso   1.00
C5     C    -0.26460   0.87238   1.03646   0.00000  Uiso   1.00
C6     C    -0.19008   0.83061   1.04415   0.00000  Uiso   1.00
C7     C    -0.39088   0.88823   1.14932   0.00000  Uiso   1.00
C8     C    -0.48926   0.92045   1.12758   0.00000  Uiso   1.00
C9     C    -0.45678   0.94052   0.99685   0.00000  Uiso   1.00
C10    C    -0.32469   0.92927   0.88898   0.00000  Uiso   1.00
N11    N     0.08549   0.81634   0.69093   0.00000  Uiso   1.00
C12    C     0.08826   0.77208   0.64408   0.00000  Uiso   1.00
C13    C     0.24513   0.75743   0.55392   0.00000  Uiso   1.00
C14    C     0.29356   0.71399   0.57766   0.00000  Uiso   1.00
C15    C     0.43826   0.69818   0.50055   0.00000  Uiso   1.00
C16    C     0.53653   0.72600   0.39781   0.00000  Uiso   1.00
C17    C     0.48636   0.76879   0.37219   0.00000  Uiso   1.00
C18    C     0.34115   0.78542   0.44832   0.00000  Uiso   1.00
Cl19   Cl    0.29116   0.83829   0.40541   0.00000  Uiso   1.00
O20    O    -0.02509   0.74793   0.68265   0.00000  Uiso   1.00
C21    C    -0.02831   0.90819   0.68008   0.00000  Uiso   1.00
C22    C    -0.02862   0.89705   0.54408   0.00000  Uiso   1.00
C23    C     0.05585   0.92488   0.42852   0.00000  Uiso   1.00
C24    C     0.13624   0.96346   0.45137   0.00000  Uiso   1.00
C25    C     0.13114   0.97439   0.58304   0.00000  Uiso   1.00
C26    C     0.05231   0.94822   0.69714   0.00000  Uiso   1.00
C27    C     0.06095   0.91292   0.29306   0.00000  Uiso   1.00
C28    C    -0.01324   0.87421   0.27165   0.00000  Uiso   1.00
C29    C    -0.09538   0.84673   0.38417   0.00000  Uiso   1.00
C30    C    -0.10405   0.85818   0.51757   0.00000  Uiso   1.00
N31    N     0.05473   0.96179   0.82869   0.00000  Uiso   1.00
C32    C     0.17298   0.95691   0.87997   0.00000  Uiso   1.00
C33    C     0.29600   0.92540   0.79272   0.00000  Uiso   1.00
C34    C     0.28079   0.87842   0.81675   0.00000  Uiso   1.00
C35    C     0.38799   0.84832   0.73186   0.00000  Uiso   1.00
C36    C     0.51207   0.86562   0.62344   0.00000  Uiso   1.00
C37    C     0.53031   0.91278   0.60443   0.00000  Uiso   1.00
C38    C     0.42384   0.94360   0.68922   0.00000  Uiso   1.00
Cl39   Cl    0.45228   1.00144   0.66608   0.00000  Uiso   1.00
O40    O     0.16830   0.97597   0.98660   0.00000  Uiso   1.00
H41    H    -0.03275   0.77912   0.93853   0.00000  Uiso   1.00
H42    H    -0.22222   0.81143   1.14208   0.00000  Uiso   1.00
H43    H    -0.42005   0.87152   1.25105   0.00000  Uiso   1.00
H44    H    -0.59318   0.93030   1.21311   0.00000  Uiso   1.00
H45    H    -0.53676   0.96563   0.98039   0.00000  Uiso   1.00
H46    H    -0.30155   0.94602   0.78782   0.00000  Uiso   1.00
H47    H     0.17670   0.83670   0.64743   0.00000  Uiso   1.00
H48    H     0.21882   0.69138   0.65837   0.00000  Uiso   1.00
H49    H     0.47402   0.66363   0.51862   0.00000  Uiso   1.00
H50    H     0.65136   0.71373   0.33588   0.00000  Uiso   1.00
H51    H     0.56409   0.78952   0.28836   0.00000  Uiso   1.00
H52    H     0.20114   0.98519   0.36330   0.00000  Uiso   1.00
H53    H     0.19187   1.00547   0.59565   0.00000  Uiso   1.00
H54    H     0.12711   0.93417   0.20446   0.00000  Uiso   1.00
H55    H    -0.00622   0.86488   0.16589   0.00000  Uiso   1.00
H56    H    -0.15281   0.81564   0.36623   0.00000  Uiso   1.00
H57    H    -0.16922   0.83553   0.60314   0.00000  Uiso   1.00
H58    H    -0.03440   0.97974   0.89292   0.00000  Uiso   1.00
H59    H     0.18442   0.86436   0.90262   0.00000  Uiso   1.00
H60    H     0.37500   0.81113   0.74936   0.00000  Uiso   1.00
H61    H     0.59576   0.84188   0.55484   0.00000  Uiso   1.00
H62    H     0.63109   0.92543   0.52018   0.00000  Uiso   1.00
loop_
_geom_bond_atom_site_label_1
_geom_bond_atom_site_label_2
_geom_bond_distance
_geom_bond_site_symmetry_2
_ccdc_geom_bond_type
C1     C2      1.382   .     D
C1     C6      1.373   .     S
C1     H41     1.101   .     S
C2     C3      1.431   .     S
C2     N11     1.406   .     S
C3     C4      1.428   .     D
C3     C21     1.387   .     S
C4     C5      1.430   .     S
C4     C10     1.413   .     S
C5     C6      1.418   .     D
C5     C7      1.416   .     S
C6     H42     1.098   .     S
C7     C8      1.384   .     D
C7     H43     1.098   .     S
C8     C9      1.398   .     S
C8     H44     1.099   .     S
C9     C10     1.383   .     D
C9     H45     1.099   .     S
C10    H46     1.099   .     S
N11    C12     1.375   .     S
N11    H47     1.007   .     S
C12    C13     1.500   .     S
C12    O20     1.218   .     D
C13    C14     1.394   .     S
C13    C18     1.406   .     D
C14    C15     1.388   .     D
C14    H48     1.100   .     S
C15    C16     1.395   .     S
C15    H49     1.097   .     S
C16    C17     1.389   .     D
C16    H50     1.101   .     S
C17    C18     1.398   .     S
C17    H51     1.097   .     S
C18    Cl19    1.712   .     S
C21    C22     1.433   .     D
C21    C26     1.432   .     S
C22    C23     1.430   .     S
C22    C30     1.409   .     S
C23    C24     1.416   .     D
C23    C27     1.418   .     S
C24    C25     1.373   .     S
C24    H52     1.100   .     S
C25    C26     1.379   .     D
C25    H53     1.100   .     S
C26    N31     1.414   .     S
C27    C28     1.381   .     D
C27    H54     1.098   .     S
C28    C29     1.398   .     S
C28    H55     1.099   .     S
C29    C30     1.384   .     D
C29    H56     1.100   .     S
C30    H57     1.100   .     S
N31    C32     1.382   .     S
N31    H58     1.012   .     S
C32    C33     1.502   .     S
C32    O40     1.214   .     D
C33    C34     1.391   .     D
C33    C38     1.401   .     S
C34    C35     1.390   .     S
C34    H59     1.099   .     S
C35    C36     1.395   .     D
C35    H60     1.100   .     S
C36    C37     1.392   .     S
C36    H61     1.099   .     S
C37    C38     1.399   .     D
C37    H62     1.100   .     S
C38    Cl39    1.712   .     S
data_XXVI_52\P212121\-\1
_audit_creation_date              2015-08-25
_audit_creation_method            'Materials Studio'
_symmetry_space_group_name_H-M    'P212121'
_symmetry_Int_Tables_number       19
_symmetry_cell_setting            orthorhombic
loop_
_symmetry_equiv_pos_as_xyz
  x,y,z
  -x+1/2,-y,z+1/2
  -x,y+1/2,-z+1/2
  x+1/2,-y+1/2,-z
_cell_length_a                    11.6561
_cell_length_b                    28.2235
_cell_length_c                    7.8846
_cell_angle_alpha                 90.0000
_cell_angle_beta                  90.0000
_cell_angle_gamma                 90.0000
loop_
_atom_site_label
_atom_site_type_symbol
_atom_site_fract_x
_atom_site_fract_y
_atom_site_fract_z
_atom_site_U_iso_or_equiv
_atom_site_adp_type
_atom_site_occupancy
C1     C    -0.09214   0.71035   0.28314   0.00000  Uiso   1.00
C2     C    -0.01431   0.68226   0.36972   0.00000  Uiso   1.00
C3     C    -0.04914   0.66055   0.52566   0.00000  Uiso   1.00
C4     C    -0.15366   0.67538   0.60296   0.00000  Uiso   1.00
C5     C    -0.23395   0.70280   0.50683   0.00000  Uiso   1.00
C6     C    -0.20010   0.71966   0.34512   0.00000  Uiso   1.00
C7     C    -0.34617   0.71022   0.57150   0.00000  Uiso   1.00
C8     C    -0.37768   0.69150   0.72668   0.00000  Uiso   1.00
C9     C    -0.29876   0.66543   0.82220   0.00000  Uiso   1.00
C10    C    -0.18861   0.65799   0.76243   0.00000  Uiso   1.00
N11    N     0.09552   0.67225   0.30611   0.00000  Uiso   1.00
C12    C     0.15216   0.68554   0.16054   0.00000  Uiso   1.00
C13    C     0.27795   0.67552   0.17749   0.00000  Uiso   1.00
C14    C     0.35455   0.71281   0.15344   0.00000  Uiso   1.00
C15    C     0.47183   0.70589   0.17272   0.00000  Uiso   1.00
C16    C     0.51301   0.66095   0.21451   0.00000  Uiso   1.00
C17    C     0.43636   0.62367   0.23487   0.00000  Uiso   1.00
C18    C     0.31808   0.62993   0.21744   0.00000  Uiso   1.00
Cl19   Cl    0.23016   0.58191   0.24424   0.00000  Uiso   1.00
O20    O     0.10506   0.70524   0.04253   0.00000  Uiso   1.00
C21    C    -0.00022   0.61756   0.57433   0.00000  Uiso   1.00
C22    C     0.11469   0.61515   0.63716   0.00000  Uiso   1.00
C23    C     0.16939   0.57012   0.65543   0.00000  Uiso   1.00
C24    C     0.10689   0.52868   0.61373   0.00000  Uiso   1.00
C25    C    -0.00610   0.53153   0.56516   0.00000  Uiso   1.00
C26    C    -0.06100   0.57438   0.54277   0.00000  Uiso   1.00
C27    C     0.28054   0.56748   0.72838   0.00000  Uiso   1.00
C28    C     0.33723   0.60823   0.77756   0.00000  Uiso   1.00
C29    C     0.28508   0.65240   0.75536   0.00000  Uiso   1.00
C30    C     0.17600   0.65581   0.68708   0.00000  Uiso   1.00
N31    N    -0.17572   0.57568   0.48603   0.00000  Uiso   1.00
C32    C    -0.22128   0.56094   0.33348   0.00000  Uiso   1.00
C33    C    -0.13383   0.53862   0.22026   0.00000  Uiso   1.00
C34    C    -0.06247   0.56752   0.12410   0.00000  Uiso   1.00
C35    C     0.01951   0.54737   0.01902   0.00000  Uiso   1.00
C36    C     0.02891   0.49811   0.00931   0.00000  Uiso   1.00
C37    C    -0.04348   0.46960   0.10564   0.00000  Uiso   1.00
C38    C    -0.12592   0.48916   0.21353   0.00000  Uiso   1.00
Cl39   Cl   -0.21079   0.45328   0.33597   0.00000  Uiso   1.00
O40    O    -0.32173   0.56770   0.30074   0.00000  Uiso   1.00
H41    H    -0.07088   0.72584   0.15928   0.00000  Uiso   1.00
H42    H    -0.26078   0.74032   0.26812   0.00000  Uiso   1.00
H43    H    -0.40914   0.73040   0.49699   0.00000  Uiso   1.00
H44    H    -0.46469   0.69734   0.77628   0.00000  Uiso   1.00
H45    H    -0.32445   0.65067   0.94563   0.00000  Uiso   1.00
H46    H    -0.12947   0.63636   0.83903   0.00000  Uiso   1.00
H47    H     0.14350   0.65395   0.39004   0.00000  Uiso   1.00
H48    H     0.32377   0.74850   0.12109   0.00000  Uiso   1.00
H49    H     0.53160   0.73561   0.15633   0.00000  Uiso   1.00
H50    H     0.60552   0.65486   0.23124   0.00000  Uiso   1.00
H51    H     0.47134   0.58858   0.26612   0.00000  Uiso   1.00
H52    H     0.14713   0.49377   0.62904   0.00000  Uiso   1.00
H53    H    -0.05222   0.49806   0.54441   0.00000  Uiso   1.00
H54    H     0.32039   0.53265   0.74941   0.00000  Uiso   1.00
H55    H     0.42294   0.60603   0.83555   0.00000  Uiso   1.00
H56    H     0.33053   0.68456   0.79619   0.00000  Uiso   1.00
H57    H     0.13577   0.69098   0.67850   0.00000  Uiso   1.00
H58    H    -0.23358   0.59371   0.55563   0.00000  Uiso   1.00
H59    H    -0.06878   0.60633   0.13002   0.00000  Uiso   1.00
H60    H     0.07711   0.57039  -0.05372   0.00000  Uiso   1.00
H61    H     0.09386   0.48188  -0.07322   0.00000  Uiso   1.00
H62    H    -0.03482   0.43097   0.09402   0.00000  Uiso   1.00
loop_
_geom_bond_atom_site_label_1
_geom_bond_atom_site_label_2
_geom_bond_distance
_geom_bond_site_symmetry_2
_ccdc_geom_bond_type
C1     C2      1.385   .     D
C1     C6      1.375   .     S
C1     H41     1.098   .     S
C2     C3      1.432   .     S
C2     N11     1.404   .     S
C3     C4      1.425   .     D
C3     C21     1.395   .     S
C4     C5      1.431   .     S
C4     C10     1.410   .     S
C5     C6      1.417   .     D
C5     C7      1.420   .     S
C6     H42     1.099   .     S
C7     C8      1.382   .     D
C7     H43     1.099   .     S
C8     C9      1.398   .     S
C8     H44     1.099   .     S
C9     C10     1.384   .     D
C9     H45     1.100   .     S
C10    H46     1.101   .     S
N11    C12     1.376   .     S
N11    H47     1.009   .     S
C12    C13     1.499   .     S
C12    O20     1.215   .     D
C13    C14     1.393   .     S
C13    C18     1.405   .     D
C14    C15     1.389   .     D
C14    H48     1.099   .     S
C15    C16     1.396   .     S
C15    H49     1.098   .     S
C16    C17     1.390   .     D
C16    H50     1.100   .     S
C17    C18     1.397   .     S
C17    H51     1.099   .     S
C18    Cl19    1.712   .     S
C21    C22     1.430   .     D
C21    C26     1.431   .     S
C22    C23     1.429   .     S
C22    C30     1.408   .     S
C23    C24     1.417   .     D
C23    C27     1.419   .     S
C24    C25     1.374   .     S
C24    H52     1.098   .     S
C25    C26     1.380   .     D
C25    H53     1.099   .     S
C26    N31     1.411   .     S
C27    C28     1.382   .     D
C27    H54     1.100   .     S
C28    C29     1.398   .     S
C28    H55     1.101   .     S
C29    C30     1.384   .     D
C29    H56     1.099   .     S
C30    H57     1.100   .     S
N31    C32     1.379   .     S
N31    H58     1.007   .     S
C32    C33     1.494   .     S
C32    O40     1.214   .     D
C33    C34     1.390   .     D
C33    C38     1.400   .     S
C34    C35     1.387   .     S
C34    H59     1.099   .     S
C35    C36     1.397   .     D
C35    H60     1.096   .     S
C36    C37     1.391   .     S
C36    H61     1.098   .     S
C37    C38     1.397   .     D
C37    H62     1.099   .     S
C38    Cl39    1.714   .     S
data_XXVI_53\P21-C\-\1
_audit_creation_date              2015-08-25
_audit_creation_method            'Materials Studio'
_symmetry_space_group_name_H-M    'P21/C'
_symmetry_Int_Tables_number       14
_symmetry_cell_setting            monoclinic
loop_
_symmetry_equiv_pos_as_xyz
  x,y,z
  -x,y+1/2,-z+1/2
  -x,-y,-z
  x,-y+1/2,z+1/2
_cell_length_a                    8.1679
_cell_length_b                    27.5237
_cell_length_c                    11.2797
_cell_angle_alpha                 90.0000
_cell_angle_beta                  90.5998
_cell_angle_gamma                 90.0000
loop_
_atom_site_label
_atom_site_type_symbol
_atom_site_fract_x
_atom_site_fract_y
_atom_site_fract_z
_atom_site_U_iso_or_equiv
_atom_site_adp_type
_atom_site_occupancy
C1     C    -0.09990   0.04476   0.31478   0.00000  Uiso   1.00
C2     C    -0.00483   0.08326   0.27802   0.00000  Uiso   1.00
C3     C     0.16931   0.07719   0.27190   0.00000  Uiso   1.00
C4     C     0.24068   0.03303   0.31493   0.00000  Uiso   1.00
C5     C     0.13773  -0.00544   0.35479   0.00000  Uiso   1.00
C6     C    -0.03389   0.00131   0.35128   0.00000  Uiso   1.00
C7     C     0.20828  -0.04832   0.40304   0.00000  Uiso   1.00
C8     C     0.37624  -0.05339   0.41021   0.00000  Uiso   1.00
C9     C     0.47727  -0.01596   0.37042   0.00000  Uiso   1.00
C10    C     0.41120   0.02650   0.32503   0.00000  Uiso   1.00
N11    N    -0.07745   0.12747   0.24280   0.00000  Uiso   1.00
C12    C    -0.21484   0.15038   0.28605   0.00000  Uiso   1.00
C13    C    -0.23825   0.20161   0.24079   0.00000  Uiso   1.00
C14    C    -0.33366   0.23228   0.31064   0.00000  Uiso   1.00
C15    C    -0.36428   0.28011   0.27820   0.00000  Uiso   1.00
C16    C    -0.30102   0.29794   0.17255   0.00000  Uiso   1.00
C17    C    -0.20587   0.26769   0.10309   0.00000  Uiso   1.00
C18    C    -0.17295   0.21946   0.13417   0.00000  Uiso   1.00
Cl19   Cl   -0.05922   0.18707   0.03520   0.00000  Uiso   1.00
O20    O    -0.30093   0.13091   0.35962   0.00000  Uiso   1.00
C21    C     0.26659   0.11290   0.22096   0.00000  Uiso   1.00
C22    C     0.26600   0.16095   0.26901   0.00000  Uiso   1.00
C23    C     0.31202   0.20100   0.19583   0.00000  Uiso   1.00
C24    C     0.39011   0.19134   0.08685   0.00000  Uiso   1.00
C25    C     0.40829   0.14431   0.04851   0.00000  Uiso   1.00
C26    C     0.34737   0.10511   0.11063   0.00000  Uiso   1.00
C27    C     0.27685   0.24913   0.23277   0.00000  Uiso   1.00
C28    C     0.20917   0.25753   0.34255   0.00000  Uiso   1.00
C29    C     0.17577   0.21858   0.41814   0.00000  Uiso   1.00
C30    C     0.20570   0.17129   0.38288   0.00000  Uiso   1.00
N31    N     0.36452   0.05845   0.06058   0.00000  Uiso   1.00
C32    C     0.29787   0.04191  -0.04487   0.00000  Uiso   1.00
C33    C     0.14161   0.06731  -0.07925   0.00000  Uiso   1.00
C34    C     0.00095   0.05840  -0.01399   0.00000  Uiso   1.00
C35    C    -0.14873   0.07769  -0.04963   0.00000  Uiso   1.00
C36    C    -0.15656   0.10678  -0.15081   0.00000  Uiso   1.00
C37    C    -0.01421   0.11729  -0.21261   0.00000  Uiso   1.00
C38    C     0.13721   0.09768  -0.17894   0.00000  Uiso   1.00
Cl39   Cl    0.30785   0.11142  -0.25954   0.00000  Uiso   1.00
O40    O     0.36171   0.00860  -0.09792   0.00000  Uiso   1.00
H41    H    -0.23386   0.04782   0.31583   0.00000  Uiso   1.00
H42    H    -0.11420  -0.02784   0.38304   0.00000  Uiso   1.00
H43    H     0.12887  -0.07724   0.43717   0.00000  Uiso   1.00
H44    H     0.43076  -0.08624   0.44965   0.00000  Uiso   1.00
H45    H     0.61068  -0.01983   0.37869   0.00000  Uiso   1.00
H46    H     0.49534   0.05570   0.29902   0.00000  Uiso   1.00
H47    H    -0.00660   0.14648   0.18705   0.00000  Uiso   1.00
H48    H    -0.39024   0.21893   0.39258   0.00000  Uiso   1.00
H49    H    -0.44072   0.30333   0.33419   0.00000  Uiso   1.00
H50    H    -0.32665   0.33539   0.14375   0.00000  Uiso   1.00
H51    H    -0.15719   0.28287   0.02049   0.00000  Uiso   1.00
H52    H     0.43340   0.22172   0.03223   0.00000  Uiso   1.00
H53    H     0.47093   0.13829  -0.03602   0.00000  Uiso   1.00
H54    H     0.30864   0.27987   0.17522   0.00000  Uiso   1.00
H55    H     0.18426   0.29494   0.37122   0.00000  Uiso   1.00
H56    H     0.12540   0.22556   0.50642   0.00000  Uiso   1.00
H57    H     0.17244   0.14147   0.44305   0.00000  Uiso   1.00
H58    H     0.45134   0.03569   0.09319   0.00000  Uiso   1.00
H59    H     0.00439   0.03518   0.06525   0.00000  Uiso   1.00
H60    H    -0.26008   0.06995   0.00087   0.00000  Uiso   1.00
H61    H    -0.27530   0.12127  -0.18046   0.00000  Uiso   1.00
H62    H    -0.02349   0.14093  -0.29086   0.00000  Uiso   1.00
loop_
_geom_bond_atom_site_label_1
_geom_bond_atom_site_label_2
_geom_bond_distance
_geom_bond_site_symmetry_2
_ccdc_geom_bond_type
C1     C2      1.380   .     D
C1     C6      1.373   .     S
C1     H41     1.098   .     S
C2     C3      1.434   .     S
C2     N11     1.409   .     S
C3     C4      1.431   .     D
C3     C21     1.392   .     S
C4     C5      1.428   .     S
C4     C10     1.408   .     S
C5     C6      1.414   .     D
C5     C7      1.419   .     S
C6     H42     1.099   .     S
C7     C8      1.380   .     D
C7     H43     1.099   .     S
C8     C9      1.397   .     S
C8     H44     1.100   .     S
C9     C10     1.383   .     D
C9     H45     1.098   .     S
C10    H46     1.099   .     S
N11    C12     1.381   .     S
N11    H47     1.006   .     S
C12    C13     1.511   .     S
C12    O20     1.218   .     D
C13    C14     1.398   .     S
C13    C18     1.409   .     D
C14    C15     1.388   .     D
C14    H48     1.101   .     S
C15    C16     1.393   .     S
C15    H49     1.098   .     S
C16    C17     1.387   .     D
C16    H50     1.100   .     S
C17    C18     1.398   .     S
C17    H51     1.099   .     S
C18    Cl19    1.711   .     S
C21    C22     1.429   .     D
C21    C26     1.431   .     S
C22    C23     1.430   .     S
C22    C30     1.409   .     S
C23    C24     1.416   .     D
C23    C27     1.419   .     S
C24    C25     1.373   .     S
C24    H52     1.099   .     S
C25    C26     1.382   .     D
C25    H53     1.099   .     S
C26    N31     1.411   .     S
C27    C28     1.381   .     D
C27    H54     1.099   .     S
C28    C29     1.398   .     S
C28    H55     1.099   .     S
C29    C30     1.383   .     D
C29    H56     1.098   .     S
C30    H57     1.101   .     S
N31    C32     1.380   .     S
N31    H58     1.013   .     S
C32    C33     1.503   .     S
C32    O40     1.216   .     D
C33    C34     1.393   .     D
C33    C38     1.401   .     S
C34    C35     1.388   .     S
C34    H59     1.099   .     S
C35    C36     1.395   .     D
C35    H60     1.099   .     S
C36    C37     1.392   .     S
C36    H61     1.098   .     S
C37    C38     1.398   .     D
C37    H62     1.098   .     S
C38    Cl39    1.714   .     S
data_XXVI_54\PNA21\-\1
_audit_creation_date              2015-08-25
_audit_creation_method            'Materials Studio'
_symmetry_space_group_name_H-M    'PNA21'
_symmetry_Int_Tables_number       33
_symmetry_cell_setting            orthorhombic
loop_
_symmetry_equiv_pos_as_xyz
  x,y,z
  -x,-y,z+1/2
  x+1/2,-y+1/2,z
  -x+1/2,y+1/2,z+1/2
_cell_length_a                    15.5480
_cell_length_b                    16.9637
_cell_length_c                    9.8999
_cell_angle_alpha                 90.0000
_cell_angle_beta                  90.0000
_cell_angle_gamma                 90.0000
loop_
_atom_site_label
_atom_site_type_symbol
_atom_site_fract_x
_atom_site_fract_y
_atom_site_fract_z
_atom_site_U_iso_or_equiv
_atom_site_adp_type
_atom_site_occupancy
C1     C     0.35034   0.73229   0.76861   0.00000  Uiso   1.00
C2     C     0.30568   0.70140   0.87663   0.00000  Uiso   1.00
C3     C     0.24421   0.74913   0.94593   0.00000  Uiso   1.00
C4     C     0.23129   0.82898   0.90205   0.00000  Uiso   1.00
C5     C     0.27722   0.85770   0.78702   0.00000  Uiso   1.00
C6     C     0.33663   0.80737   0.72182   0.00000  Uiso   1.00
C7     C     0.26638   0.93685   0.74451   0.00000  Uiso   1.00
C8     C     0.21214   0.98657   0.81464   0.00000  Uiso   1.00
C9     C     0.16832   0.95948   0.92887   0.00000  Uiso   1.00
C10    C     0.17809   0.88248   0.97221   0.00000  Uiso   1.00
N11    N     0.32195   0.62346   0.91760   0.00000  Uiso   1.00
C12    C     0.40244   0.59223   0.93988   0.00000  Uiso   1.00
C13    C     0.39614   0.50625   0.97078   0.00000  Uiso   1.00
C14    C     0.35177   0.45666   0.88301   0.00000  Uiso   1.00
C15    C     0.34498   0.37660   0.91011   0.00000  Uiso   1.00
C16    C     0.38349   0.34590   1.02608   0.00000  Uiso   1.00
C17    C     0.42866   0.39561   1.11240   0.00000  Uiso   1.00
C18    C     0.43589   0.47641   1.08696   0.00000  Uiso   1.00
Cl19   Cl    0.48984   0.53601   1.19764   0.00000  Uiso   1.00
O20    O     0.46736   0.63214   0.93386   0.00000  Uiso   1.00
C21    C     0.20217   0.72125   1.05924   0.00000  Uiso   1.00
C22    C     0.24914   0.70963   1.18269   0.00000  Uiso   1.00
C23    C     0.20449   0.68477   1.30145   0.00000  Uiso   1.00
C24    C     0.11422   0.67474   1.29522   0.00000  Uiso   1.00
C25    C     0.07056   0.68635   1.17620   0.00000  Uiso   1.00
C26    C     0.11147   0.70744   1.05797   0.00000  Uiso   1.00
C27    C     0.25094   0.67060   1.42248   0.00000  Uiso   1.00
C28    C     0.33936   0.67888   1.42495   0.00000  Uiso   1.00
C29    C     0.38309   0.70479   1.31003   0.00000  Uiso   1.00
C30    C     0.33866   0.72180   1.19257   0.00000  Uiso   1.00
N31    N     0.06267   0.71941   0.93891   0.00000  Uiso   1.00
C32    C     0.05432   0.67072   0.82730   0.00000  Uiso   1.00
C33    C     0.06967   0.58481   0.85620   0.00000  Uiso   1.00
C34    C     0.13549   0.54606   0.78762   0.00000  Uiso   1.00
C35    C     0.14858   0.46576   0.80663   0.00000  Uiso   1.00
C36    C     0.09730   0.42451   0.89819   0.00000  Uiso   1.00
C37    C     0.03118   0.46343   0.96519   0.00000  Uiso   1.00
C38    C     0.01415   0.54324   0.94240   0.00000  Uiso   1.00
Cl39   Cl   -0.07612   0.58418   1.01240   0.00000  Uiso   1.00
O40    O     0.03727   0.69835   0.71725   0.00000  Uiso   1.00
H41    H     0.39963   0.69683   0.71732   0.00000  Uiso   1.00
H42    H     0.37422   0.82945   0.63589   0.00000  Uiso   1.00
H43    H     0.30189   0.95882   0.65622   0.00000  Uiso   1.00
H44    H     0.20244   1.04716   0.77897   0.00000  Uiso   1.00
H45    H     0.12493   0.99962   0.98328   0.00000  Uiso   1.00
H46    H     0.14256   0.86395   1.06285   0.00000  Uiso   1.00
H47    H     0.27073   0.58938   0.93884   0.00000  Uiso   1.00
H48    H     0.32401   0.47930   0.78863   0.00000  Uiso   1.00
H49    H     0.30962   0.33792   0.84072   0.00000  Uiso   1.00
H50    H     0.37779   0.28282   1.04974   0.00000  Uiso   1.00
H51    H     0.45715   0.36987   1.20382   0.00000  Uiso   1.00
H52    H     0.07899   0.65728   1.38666   0.00000  Uiso   1.00
H53    H     0.00051   0.67839   1.17845   0.00000  Uiso   1.00
H54    H     0.21656   0.65102   1.51350   0.00000  Uiso   1.00
H55    H     0.37612   0.66448   1.51627   0.00000  Uiso   1.00
H56    H     0.45350   0.71100   1.31352   0.00000  Uiso   1.00
H57    H     0.37594   0.74242   1.10502   0.00000  Uiso   1.00
H58    H     0.04084   0.77460   0.92023   0.00000  Uiso   1.00
H59    H     0.17641   0.57743   0.71468   0.00000  Uiso   1.00
H60    H     0.19751   0.43394   0.74791   0.00000  Uiso   1.00
H61    H     0.10795   0.36111   0.91414   0.00000  Uiso   1.00
H62    H    -0.00925   0.42951   1.03536   0.00000  Uiso   1.00
loop_
_geom_bond_atom_site_label_1
_geom_bond_atom_site_label_2
_geom_bond_distance
_geom_bond_site_symmetry_2
_ccdc_geom_bond_type
C1     C2      1.379   .     D
C1     C6      1.372   .     S
C1     H41     1.099   .     S
C2     C3      1.428   .     S
C2     N11     1.406   .     S
C3     C4      1.437   .     D
C3     C21     1.382   .     S
C4     C5      1.430   .     S
C4     C10     1.411   .     S
C5     C6      1.414   .     D
C5     C7      1.417   .     S
C6     H42     1.098   .     S
C7     C8      1.380   .     D
C7     H43     1.099   .     S
C8     C9      1.398   .     S
C8     H44     1.097   .     S
C9     C10     1.383   .     D
C9     H45     1.100   .     S
C10    H46     1.100   .     S
N11    C12     1.377   .     S
N11    H47     1.006   .     S
C12    C13     1.494   .     S
C12    O20     1.217   .     D
C13    C14     1.392   .     S
C13    C18     1.400   .     D
C14    C15     1.388   .     D
C14    H48     1.099   .     S
C15    C16     1.396   .     S
C15    H49     1.098   .     S
C16    C17     1.391   .     D
C16    H50     1.099   .     S
C17    C18     1.398   .     S
C17    H51     1.098   .     S
C18    Cl19    1.711   .     S
C21    C22     1.437   .     D
C21    C26     1.430   .     S
C22    C23     1.429   .     S
C22    C30     1.411   .     S
C23    C24     1.415   .     D
C23    C27     1.419   .     S
C24    C25     1.374   .     S
C24    H52     1.099   .     S
C25    C26     1.379   .     D
C25    H53     1.098   .     S
C26    N31     1.416   .     S
C27    C28     1.382   .     D
C27    H54     1.099   .     S
C28    C29     1.396   .     S
C28    H55     1.097   .     S
C29    C30     1.383   .     D
C29    H56     1.100   .     S
C30    H57     1.100   .     S
N31    C32     1.386   .     S
N31    H58     1.013   .     S
C32    C33     1.504   .     S
C32    O40     1.215   .     D
C33    C34     1.393   .     D
C33    C38     1.404   .     S
C34    C35     1.390   .     S
C34    H59     1.100   .     S
C35    C36     1.395   .     D
C35    H60     1.099   .     S
C36    C37     1.390   .     S
C36    H61     1.100   .     S
C37    C38     1.398   .     D
C37    H62     1.100   .     S
C38    Cl39    1.712   .     S
data_XXVI_55\P-1\-\1
_audit_creation_date              2015-08-25
_audit_creation_method            'Materials Studio'
_symmetry_space_group_name_H-M    'P-1'
_symmetry_Int_Tables_number       2
_symmetry_cell_setting            triclinic
loop_
_symmetry_equiv_pos_as_xyz
  x,y,z
  -x,-y,-z
_cell_length_a                    11.1264
_cell_length_b                    16.9587
_cell_length_c                    10.8554
_cell_angle_alpha                 119.7241
_cell_angle_beta                  79.8720
_cell_angle_gamma                 130.2773
loop_
_atom_site_label
_atom_site_type_symbol
_atom_site_fract_x
_atom_site_fract_y
_atom_site_fract_z
_atom_site_U_iso_or_equiv
_atom_site_adp_type
_atom_site_occupancy
C1     C     0.49947   0.16645   0.34146   0.00000  Uiso   1.00
C2     C     0.56029   0.21801   0.25569   0.00000  Uiso   1.00
C3     C     0.45748   0.21376   0.18473   0.00000  Uiso   1.00
C4     C     0.29518   0.15725   0.20582   0.00000  Uiso   1.00
C5     C     0.23744   0.10310   0.29306   0.00000  Uiso   1.00
C6     C     0.34402   0.11022   0.36090   0.00000  Uiso   1.00
C7     C     0.07586   0.04377   0.31035   0.00000  Uiso   1.00
C8     C    -0.02478   0.04063   0.24615   0.00000  Uiso   1.00
C9     C     0.03225   0.09621   0.16378   0.00000  Uiso   1.00
C10    C     0.18871   0.15284   0.14342   0.00000  Uiso   1.00
N11    N     0.71873   0.27075   0.23409   0.00000  Uiso   1.00
C12    C     0.84889   0.31652   0.32203   0.00000  Uiso   1.00
C13    C     0.99059   0.34409   0.25161   0.00000  Uiso   1.00
C14    C     1.14441   0.44365   0.34135   0.00000  Uiso   1.00
C15    C     1.28240   0.47485   0.28683   0.00000  Uiso   1.00
C16    C     1.26656   0.40372   0.14000   0.00000  Uiso   1.00
C17    C     1.11356   0.30302   0.05135   0.00000  Uiso   1.00
C18    C     0.97299   0.27099   0.10344   0.00000  Uiso   1.00
Cl19   Cl    0.79136   0.14261  -0.01637   0.00000  Uiso   1.00
O20    O     0.84567   0.33419   0.44519   0.00000  Uiso   1.00
C21    C     0.51210   0.26389   0.09825   0.00000  Uiso   1.00
C22    C     0.49618   0.19315  -0.05426   0.00000  Uiso   1.00
C23    C     0.53888   0.24190  -0.14576   0.00000  Uiso   1.00
C24    C     0.60489   0.36158  -0.08227   0.00000  Uiso   1.00
C25    C     0.61761   0.42735   0.06320   0.00000  Uiso   1.00
C26    C     0.57255   0.38268   0.15534   0.00000  Uiso   1.00
C27    C     0.49806   0.16667  -0.29899   0.00000  Uiso   1.00
C28    C     0.41451   0.04583  -0.36036   0.00000  Uiso   1.00
C29    C     0.37565  -0.00168  -0.27104   0.00000  Uiso   1.00
C30    C     0.41922   0.07108  -0.12121   0.00000  Uiso   1.00
N31    N     0.57774   0.45017   0.30176   0.00000  Uiso   1.00
C32    C     0.68575   0.57256   0.39943   0.00000  Uiso   1.00
C33    C     0.84092   0.63922   0.35283   0.00000  Uiso   1.00
C34    C     0.93858   0.61088   0.33064   0.00000  Uiso   1.00
C35    C     1.08285   0.67219   0.28795   0.00000  Uiso   1.00
C36    C     1.13082   0.76424   0.26998   0.00000  Uiso   1.00
C37    C     1.03243   0.79183   0.29237   0.00000  Uiso   1.00
C38    C     0.88497   0.72928   0.33172   0.00000  Uiso   1.00
Cl39   Cl    0.76119   0.75892   0.34243   0.00000  Uiso   1.00
O40    O     0.65059   0.61548   0.51093   0.00000  Uiso   1.00
H41    H     0.57362   0.16708   0.39708   0.00000  Uiso   1.00
H42    H     0.30125   0.06967   0.42915   0.00000  Uiso   1.00
H43    H     0.03108   0.00199   0.37730   0.00000  Uiso   1.00
H44    H    -0.14966  -0.00584   0.25993   0.00000  Uiso   1.00
H45    H    -0.04907   0.09276   0.11250   0.00000  Uiso   1.00
H46    H     0.22741   0.19322   0.07536   0.00000  Uiso   1.00
H47    H     0.73416   0.26838   0.13847   0.00000  Uiso   1.00
H48    H     1.16064   0.50013   0.45802   0.00000  Uiso   1.00
H49    H     1.40237   0.55393   0.35967   0.00000  Uiso   1.00
H50    H     1.37414   0.42638   0.09500   0.00000  Uiso   1.00
H51    H     1.10567   0.24679  -0.06249   0.00000  Uiso   1.00
H52    H     0.63652   0.39916  -0.15247   0.00000  Uiso   1.00
H53    H     0.66113   0.51700   0.10249   0.00000  Uiso   1.00
H54    H     0.52735   0.20470  -0.36806   0.00000  Uiso   1.00
H55    H     0.37670  -0.01359  -0.47894   0.00000  Uiso   1.00
H56    H     0.30516  -0.09848  -0.32063   0.00000  Uiso   1.00
H57    H     0.38140   0.02905  -0.05551   0.00000  Uiso   1.00
H58    H     0.48542   0.40691   0.34627   0.00000  Uiso   1.00
H59    H     0.90473   0.54029   0.34677   0.00000  Uiso   1.00
H60    H     1.15915   0.64924   0.27105   0.00000  Uiso   1.00
H61    H     1.24542   0.81423   0.23752   0.00000  Uiso   1.00
H62    H     1.07265   0.86416   0.27688   0.00000  Uiso   1.00
loop_
_geom_bond_atom_site_label_1
_geom_bond_atom_site_label_2
_geom_bond_distance
_geom_bond_site_symmetry_2
_ccdc_geom_bond_type
C1     C2      1.382   .     D
C1     C6      1.373   .     S
C1     H41     1.097   .     S
C2     C3      1.434   .     S
C2     N11     1.409   .     S
C3     C4      1.437   .     D
C3     C21     1.377   .     S
C4     C5      1.428   .     S
C4     C10     1.409   .     S
C5     C6      1.413   .     D
C5     C7      1.418   .     S
C6     H42     1.098   .     S
C7     C8      1.380   .     D
C7     H43     1.098   .     S
C8     C9      1.398   .     S
C8     H44     1.096   .     S
C9     C10     1.384   .     D
C9     H45     1.099   .     S
C10    H46     1.099   .     S
N11    C12     1.382   .     S
N11    H47     1.007   .     S
C12    C13     1.505   .     S
C12    O20     1.216   .     D
C13    C14     1.396   .     S
C13    C18     1.408   .     D
C14    C15     1.389   .     D
C14    H48     1.099   .     S
C15    C16     1.394   .     S
C15    H49     1.100   .     S
C16    C17     1.389   .     D
C16    H50     1.098   .     S
C17    C18     1.399   .     S
C17    H51     1.098   .     S
C18    Cl19    1.716   .     S
C21    C22     1.439   .     D
C21    C26     1.432   .     S
C22    C23     1.427   .     S
C22    C30     1.408   .     S
C23    C24     1.413   .     D
C23    C27     1.419   .     S
C24    C25     1.373   .     S
C24    H52     1.099   .     S
C25    C26     1.382   .     D
C25    H53     1.098   .     S
C26    N31     1.408   .     S
C27    C28     1.382   .     D
C27    H54     1.098   .     S
C28    C29     1.397   .     S
C28    H55     1.098   .     S
C29    C30     1.384   .     D
C29    H56     1.099   .     S
C30    H57     1.097   .     S
N31    C32     1.385   .     S
N31    H58     1.015   .     S
C32    C33     1.500   .     S
C32    O40     1.215   .     D
C33    C34     1.392   .     D
C33    C38     1.402   .     S
C34    C35     1.389   .     S
C34    H59     1.099   .     S
C35    C36     1.396   .     D
C35    H60     1.099   .     S
C36    C37     1.390   .     S
C36    H61     1.100   .     S
C37    C38     1.397   .     D
C37    H62     1.096   .     S
C38    Cl39    1.716   .     S
data_XXVI_56\P-1\-\1
_audit_creation_date              2015-08-25
_audit_creation_method            'Materials Studio'
_symmetry_space_group_name_H-M    'P-1'
_symmetry_Int_Tables_number       2
_symmetry_cell_setting            triclinic
loop_
_symmetry_equiv_pos_as_xyz
  x,y,z
  -x,-y,-z
_cell_length_a                    14.2086
_cell_length_b                    11.1273
_cell_length_c                    10.9982
_cell_angle_alpha                 59.8417
_cell_angle_beta                  109.5818
_cell_angle_gamma                 120.2467
loop_
_atom_site_label
_atom_site_type_symbol
_atom_site_fract_x
_atom_site_fract_y
_atom_site_fract_z
_atom_site_U_iso_or_equiv
_atom_site_adp_type
_atom_site_occupancy
C1     C     0.63542   0.62283  -0.09451   0.00000  Uiso   1.00
C2     C     0.68344   0.62730   0.03595   0.00000  Uiso   1.00
C3     C     0.76161   0.56154   0.11473   0.00000  Uiso   1.00
C4     C     0.79220   0.50073   0.05318   0.00000  Uiso   1.00
C5     C     0.74360   0.50483  -0.08462   0.00000  Uiso   1.00
C6     C     0.66355   0.56506  -0.15525   0.00000  Uiso   1.00
C7     C     0.77337   0.44457  -0.14582   0.00000  Uiso   1.00
C8     C     0.84784   0.37945  -0.07124   0.00000  Uiso   1.00
C9     C     0.89414   0.37322   0.06453   0.00000  Uiso   1.00
C10    C     0.86654   0.43151   0.12613   0.00000  Uiso   1.00
N11    N     0.65760   0.69228   0.09494   0.00000  Uiso   1.00
C12    C     0.59921   0.78070   0.03757   0.00000  Uiso   1.00
C13    C     0.61135   0.84873   0.13344   0.00000  Uiso   1.00
C14    C     0.62490   1.00025   0.06962   0.00000  Uiso   1.00
C15    C     0.63651   1.07260   0.14949   0.00000  Uiso   1.00
C16    C     0.63483   0.99282   0.29563   0.00000  Uiso   1.00
C17    C     0.61932   0.84108   0.35884   0.00000  Uiso   1.00
C18    C     0.60725   0.76572   0.28056   0.00000  Uiso   1.00
Cl19   Cl    0.58665   0.57767   0.37132   0.00000  Uiso   1.00
O20    O     0.54974   0.80594  -0.08042   0.00000  Uiso   1.00
C21    C     0.80236   0.54712   0.25202   0.00000  Uiso   1.00
C22    C     0.73684   0.42481   0.36470   0.00000  Uiso   1.00
C23    C     0.78033   0.40446   0.50766   0.00000  Uiso   1.00
C24    C     0.88534   0.51234   0.53391   0.00000  Uiso   1.00
C25    C     0.94714   0.62895   0.42461   0.00000  Uiso   1.00
C26    C     0.90999   0.64822   0.28544   0.00000  Uiso   1.00
C27    C     0.71928   0.27448   0.61909   0.00000  Uiso   1.00
C28    C     0.61596   0.17331   0.59002   0.00000  Uiso   1.00
C29    C     0.57163   0.19664   0.44984   0.00000  Uiso   1.00
C30    C     0.63152   0.31853   0.33968   0.00000  Uiso   1.00
N31    N     0.97853   0.76101   0.17811   0.00000  Uiso   1.00
C32    C     1.06105   0.90348   0.16473   0.00000  Uiso   1.00
C33    C     1.04647   0.97600   0.23747   0.00000  Uiso   1.00
C34    C     0.94467   0.97404   0.22429   0.00000  Uiso   1.00
C35    C     0.93217   1.04846   0.28428   0.00000  Uiso   1.00
C36    C     1.02311   1.12845   0.35610   0.00000  Uiso   1.00
C37    C     1.12389   1.12719   0.37180   0.00000  Uiso   1.00
C38    C     1.13754   1.05038   0.31455   0.00000  Uiso   1.00
Cl39   Cl    1.26238   1.04670   0.34378   0.00000  Uiso   1.00
O40    O     1.13355   0.95983   0.09300   0.00000  Uiso   1.00
H41    H     0.57304   0.66782  -0.15713   0.00000  Uiso   1.00
H42    H     0.62424   0.56715  -0.26057   0.00000  Uiso   1.00
H43    H     0.73515   0.44778  -0.25181   0.00000  Uiso   1.00
H44    H     0.87122   0.33123  -0.11655   0.00000  Uiso   1.00
H45    H     0.95474   0.32380   0.12125   0.00000  Uiso   1.00
H46    H     0.90367   0.42166   0.23407   0.00000  Uiso   1.00
H47    H     0.69356   0.67633   0.19443   0.00000  Uiso   1.00
H48    H     0.62625   1.06574  -0.04560   0.00000  Uiso   1.00
H49    H     0.64544   1.19124   0.09794   0.00000  Uiso   1.00
H50    H     0.64335   1.04934   0.35929   0.00000  Uiso   1.00
H51    H     0.61495   0.77972   0.47368   0.00000  Uiso   1.00
H52    H     0.91958   0.49842   0.64342   0.00000  Uiso   1.00
H53    H     1.03026   0.70420   0.45281   0.00000  Uiso   1.00
H54    H     0.75323   0.25216   0.72991   0.00000  Uiso   1.00
H55    H     0.56978   0.07303   0.67770   0.00000  Uiso   1.00
H56    H     0.48939   0.11649   0.42635   0.00000  Uiso   1.00
H57    H     0.59537   0.32901   0.23128   0.00000  Uiso   1.00
H58    H     0.97343   0.73668   0.09876   0.00000  Uiso   1.00
H59    H     0.87217   0.91586   0.16502   0.00000  Uiso   1.00
H60    H     0.85174   1.04711   0.27272   0.00000  Uiso   1.00
H61    H     1.01447   1.18885   0.40313   0.00000  Uiso   1.00
H62    H     1.19351   1.18870   0.43111   0.00000  Uiso   1.00
loop_
_geom_bond_atom_site_label_1
_geom_bond_atom_site_label_2
_geom_bond_distance
_geom_bond_site_symmetry_2
_ccdc_geom_bond_type
C1     C2      1.381   .     D
C1     C6      1.374   .     S
C1     H41     1.096   .     S
C2     C3      1.434   .     S
C2     N11     1.406   .     S
C3     C4      1.435   .     D
C3     C21     1.380   .     S
C4     C5      1.427   .     S
C4     C10     1.408   .     S
C5     C6      1.414   .     D
C5     C7      1.418   .     S
C6     H42     1.098   .     S
C7     C8      1.382   .     D
C7     H43     1.099   .     S
C8     C9      1.397   .     S
C8     H44     1.098   .     S
C9     C10     1.382   .     D
C9     H45     1.098   .     S
C10    H46     1.099   .     S
N11    C12     1.379   .     S
N11    H47     1.006   .     S
C12    C13     1.504   .     S
C12    O20     1.216   .     D
C13    C14     1.395   .     S
C13    C18     1.408   .     D
C14    C15     1.388   .     D
C14    H48     1.101   .     S
C15    C16     1.394   .     S
C15    H49     1.099   .     S
C16    C17     1.390   .     D
C16    H50     1.100   .     S
C17    C18     1.398   .     S
C17    H51     1.099   .     S
C18    Cl19    1.715   .     S
C21    C22     1.434   .     D
C21    C26     1.430   .     S
C22    C23     1.427   .     S
C22    C30     1.408   .     S
C23    C24     1.416   .     D
C23    C27     1.419   .     S
C24    C25     1.376   .     S
C24    H52     1.099   .     S
C25    C26     1.382   .     D
C25    H53     1.101   .     S
C26    N31     1.403   .     S
C27    C28     1.381   .     D
C27    H54     1.097   .     S
C28    C29     1.397   .     S
C28    H55     1.100   .     S
C29    C30     1.382   .     D
C29    H56     1.099   .     S
C30    H57     1.100   .     S
N31    C32     1.385   .     S
N31    H58     1.008   .     S
C32    C33     1.504   .     S
C32    O40     1.214   .     D
C33    C34     1.394   .     D
C33    C38     1.403   .     S
C34    C35     1.389   .     S
C34    H59     1.099   .     S
C35    C36     1.396   .     D
C35    H60     1.100   .     S
C36    C37     1.390   .     S
C36    H61     1.100   .     S
C37    C38     1.398   .     D
C37    H62     1.098   .     S
C38    Cl39    1.711   .     S
data_XXVI_57\R3C\-\1
_audit_creation_date              2015-08-25
_audit_creation_method            'Materials Studio'
_symmetry_space_group_name_H-M    'R3C'
_symmetry_Int_Tables_number       161
_symmetry_cell_setting            trigonal
loop_
_symmetry_equiv_pos_as_xyz
  x,y,z
  -y,x-y,z
  -x+y,-x,z
  -y,-x,z+1/2
  -x+y,y,z+1/2
  x,x-y,z+1/2
  x+2/3,y+1/3,z+1/3
  -y+2/3,x-y+1/3,z+1/3
  -x+y+2/3,-x+1/3,z+1/3
  -y+2/3,-x+1/3,z+5/6
  -x+y+2/3,y+1/3,z+5/6
  x+2/3,x-y+1/3,z+5/6
  x+1/3,y+2/3,z+2/3
  -y+1/3,x-y+2/3,z+2/3
  -x+y+1/3,-x+2/3,z+2/3
  -y+1/3,-x+2/3,z+1/6
  -x+y+1/3,y+2/3,z+1/6
  x+1/3,x-y+2/3,z+1/6
_cell_length_a                    40.4914
_cell_length_b                    40.4914
_cell_length_c                    8.0889
_cell_angle_alpha                 90.0000
_cell_angle_beta                  90.0000
_cell_angle_gamma                 120.0000
loop_
_atom_site_label
_atom_site_type_symbol
_atom_site_fract_x
_atom_site_fract_y
_atom_site_fract_z
_atom_site_U_iso_or_equiv
_atom_site_adp_type
_atom_site_occupancy
C1     C     0.91741   0.07824   0.93455   0.00000  Uiso   1.00
C2     C     0.87935   0.05098   0.92083   0.00000  Uiso   1.00
C3     C     0.86604   0.01399   0.99143   0.00000  Uiso   1.00
C4     C     0.89246   0.00663   1.07963   0.00000  Uiso   1.00
C5     C     0.93138   0.03600   1.09380   0.00000  Uiso   1.00
C6     C     0.94318   0.07161   1.01691   0.00000  Uiso   1.00
C7     C     0.95652   0.03025   1.19587   0.00000  Uiso   1.00
C8     C     0.94333  -0.00297   1.28625   0.00000  Uiso   1.00
C9     C     0.90529  -0.03188   1.27190   0.00000  Uiso   1.00
C10    C     0.88061  -0.02749   1.16805   0.00000  Uiso   1.00
N11    N     0.85406   0.06003   0.84034   0.00000  Uiso   1.00
C12    C     0.85151   0.09219   0.87023   0.00000  Uiso   1.00
C13    C     0.82014   0.09285   0.77397   0.00000  Uiso   1.00
C14    C     0.82800   0.12718   0.70027   0.00000  Uiso   1.00
C15    C     0.80078   0.12966   0.60489   0.00000  Uiso   1.00
C16    C     0.76479   0.09742   0.58686   0.00000  Uiso   1.00
C17    C     0.75645   0.06393   0.66793   0.00000  Uiso   1.00
C18    C     0.78351   0.06066   0.76216   0.00000  Uiso   1.00
Cl19   Cl    0.76903   0.01793   0.85852   0.00000  Uiso   1.00
O20    O     0.87319   0.11693   0.96484   0.00000  Uiso   1.00
C21    C     0.82787  -0.01327   0.98928   0.00000  Uiso   1.00
C22    C     0.81142  -0.03704   0.84651   0.00000  Uiso   1.00
C23    C     0.77166  -0.06447   0.84467   0.00000  Uiso   1.00
C24    C     0.74990  -0.06928   0.98898   0.00000  Uiso   1.00
C25    C     0.76656  -0.04736   1.12712   0.00000  Uiso   1.00
C26    C     0.80441  -0.01920   1.13127   0.00000  Uiso   1.00
C27    C     0.75510  -0.08716   0.70177   0.00000  Uiso   1.00
C28    C     0.77754  -0.08388   0.56704   0.00000  Uiso   1.00
C29    C     0.81674  -0.05808   0.57100   0.00000  Uiso   1.00
C30    C     0.83333  -0.03510   0.70770   0.00000  Uiso   1.00
N31    N     0.82043   0.00169   1.27726   0.00000  Uiso   1.00
C32    C     0.80757   0.01836   1.39070   0.00000  Uiso   1.00
C33    C     0.77853   0.02760   1.32320   0.00000  Uiso   1.00
C34    C     0.79076   0.05910   1.22000   0.00000  Uiso   1.00
C35    C     0.76508   0.06969   1.16158   0.00000  Uiso   1.00
C36    C     0.72672   0.04833   1.20690   0.00000  Uiso   1.00
C37    C     0.71484   0.01714   1.31161   0.00000  Uiso   1.00
C38    C     0.74036   0.00631   1.37308   0.00000  Uiso   1.00
Cl39   Cl    0.72468  -0.03106   1.50899   0.00000  Uiso   1.00
O40    O     0.82150   0.02591   1.52804   0.00000  Uiso   1.00
H41    H     0.92783   0.10663   0.87986   0.00000  Uiso   1.00
H42    H     0.97293   0.09464   1.02776   0.00000  Uiso   1.00
H43    H     0.98612   0.05342   1.20961   0.00000  Uiso   1.00
H44    H     0.96252  -0.00666   1.37064   0.00000  Uiso   1.00
H45    H     0.89503  -0.05826   1.34395   0.00000  Uiso   1.00
H46    H     0.85079  -0.05073   1.16193   0.00000  Uiso   1.00
H47    H     0.83617   0.04145   0.75495   0.00000  Uiso   1.00
H48    H     0.85645   0.15260   0.71158   0.00000  Uiso   1.00
H49    H     0.80779   0.15646   0.54238   0.00000  Uiso   1.00
H50    H     0.74281   0.09795   0.50959   0.00000  Uiso   1.00
H51    H     0.72768   0.03926   0.65459   0.00000  Uiso   1.00
H52    H     0.71950  -0.09108   0.98952   0.00000  Uiso   1.00
H53    H     0.74879  -0.05320   1.23773   0.00000  Uiso   1.00
H54    H     0.72437  -0.10781   0.69913   0.00000  Uiso   1.00
H55    H     0.76465  -0.10142   0.45631   0.00000  Uiso   1.00
H56    H     0.83431  -0.05600   0.46370   0.00000  Uiso   1.00
H57    H     0.86411  -0.01469   0.70568   0.00000  Uiso   1.00
H58    H     0.84553   0.00468   1.31389   0.00000  Uiso   1.00
H59    H     0.82099   0.07634   1.18557   0.00000  Uiso   1.00
H60    H     0.77486   0.09460   1.08006   0.00000  Uiso   1.00
H61    H     0.70620   0.05655   1.16206   0.00000  Uiso   1.00
H62    H     0.68469   0.00152   1.34826   0.00000  Uiso   1.00
loop_
_geom_bond_atom_site_label_1
_geom_bond_atom_site_label_2
_geom_bond_distance
_geom_bond_site_symmetry_2
_ccdc_geom_bond_type
C1     C2      1.380   .     D
C1     C6      1.373   .     S
C1     H41     1.100   .     S
C2     C3      1.433   .     S
C2     N11     1.408   .     S
C3     C4      1.436   .     D
C3     C21     1.379   .     S
C4     C5      1.427   .     S
C4     C10     1.410   .     S
C5     C6      1.416   .     D
C5     C7      1.418   .     S
C6     H42     1.098   .     S
C7     C8      1.382   .     D
C7     H43     1.097   .     S
C8     C9      1.398   .     S
C8     H44     1.099   .     S
C9     C10     1.383   .     D
C9     H45     1.100   .     S
C10    H46     1.100   .     S
N11    C12     1.378   .     S
N11    H47     1.011   .     S
C12    C13     1.501   .     S
C12    O20     1.217   .     D
C13    C14     1.395   .     S
C13    C18     1.405   .     D
C14    C15     1.389   .     D
C14    H48     1.100   .     S
C15    C16     1.395   .     S
C15    H49     1.098   .     S
C16    C17     1.388   .     D
C16    H50     1.097   .     S
C17    C18     1.394   .     S
C17    H51     1.097   .     S
C18    Cl19    1.712   .     S
C21    C22     1.436   .     D
C21    C26     1.432   .     S
C22    C23     1.428   .     S
C22    C30     1.408   .     S
C23    C24     1.416   .     D
C23    C27     1.419   .     S
C24    C25     1.376   .     S
C24    H52     1.099   .     S
C25    C26     1.380   .     D
C25    H53     1.097   .     S
C26    N31     1.408   .     S
C27    C28     1.382   .     D
C27    H54     1.099   .     S
C28    C29     1.398   .     S
C28    H55     1.099   .     S
C29    C30     1.384   .     D
C29    H56     1.099   .     S
C30    H57     1.098   .     S
N31    C32     1.386   .     S
N31    H58     1.006   .     S
C32    C33     1.503   .     S
C32    O40     1.214   .     D
C33    C34     1.392   .     D
C33    C38     1.401   .     S
C34    C35     1.391   .     S
C34    H59     1.099   .     S
C35    C36     1.397   .     D
C35    H60     1.100   .     S
C36    C37     1.392   .     S
C36    H61     1.100   .     S
C37    C38     1.400   .     D
C37    H62     1.098   .     S
C38    Cl39    1.715   .     S
data_XXVI_58\P-1\-\1
_audit_creation_date              2015-08-25
_audit_creation_method            'Materials Studio'
_symmetry_space_group_name_H-M    'P-1'
_symmetry_Int_Tables_number       2
_symmetry_cell_setting            triclinic
loop_
_symmetry_equiv_pos_as_xyz
  x,y,z
  -x,-y,-z
_cell_length_a                    12.0417
_cell_length_b                    15.1336
_cell_length_c                    10.6949
_cell_angle_alpha                 113.0364
_cell_angle_beta                  93.0856
_cell_angle_gamma                 126.7013
loop_
_atom_site_label
_atom_site_type_symbol
_atom_site_fract_x
_atom_site_fract_y
_atom_site_fract_z
_atom_site_U_iso_or_equiv
_atom_site_adp_type
_atom_site_occupancy
C1     C     0.74563   0.86671   0.60944   0.00000  Uiso   1.00
C2     C     0.59823   0.79641   0.52645   0.00000  Uiso   1.00
C3     C     0.49432   0.77491   0.59679   0.00000  Uiso   1.00
C4     C     0.54911   0.83709   0.75451   0.00000  Uiso   1.00
C5     C     0.70302   0.91002   0.83609   0.00000  Uiso   1.00
C6     C     0.79890   0.92179   0.75956   0.00000  Uiso   1.00
C7     C     0.75666   0.96802   0.99120   0.00000  Uiso   1.00
C8     C     0.66147   0.95528   1.06411   0.00000  Uiso   1.00
C9     C     0.51081   0.88424   0.98489   0.00000  Uiso   1.00
C10    C     0.45572   0.82605   0.83322   0.00000  Uiso   1.00
N11    N     0.55007   0.74635   0.37386   0.00000  Uiso   1.00
C12    C     0.58371   0.68551   0.27317   0.00000  Uiso   1.00
C13    C     0.51715   0.65053   0.12059   0.00000  Uiso   1.00
C14    C     0.60599   0.66973   0.03775   0.00000  Uiso   1.00
C15    C     0.55262   0.63901  -0.10451   0.00000  Uiso   1.00
C16    C     0.40688   0.58668  -0.16586   0.00000  Uiso   1.00
C17    C     0.31760   0.56611  -0.08433   0.00000  Uiso   1.00
C18    C     0.36966   0.59717   0.05922   0.00000  Uiso   1.00
Cl19   Cl    0.24621   0.56379   0.14547   0.00000  Uiso   1.00
O20    O     0.66432   0.66949   0.31092   0.00000  Uiso   1.00
C21    C     0.34215   0.68876   0.51393   0.00000  Uiso   1.00
C22    C     0.25533   0.55167   0.44200   0.00000  Uiso   1.00
C23    C     0.09630   0.46275   0.36481   0.00000  Uiso   1.00
C24    C     0.02900   0.51292   0.35846   0.00000  Uiso   1.00
C25    C     0.11437   0.64461   0.42697   0.00000  Uiso   1.00
C26    C     0.26846   0.73385   0.50237   0.00000  Uiso   1.00
C27    C     0.00898   0.32803   0.30477   0.00000  Uiso   1.00
C28    C     0.07671   0.28342   0.32399   0.00000  Uiso   1.00
C29    C     0.23256   0.37003   0.39721   0.00000  Uiso   1.00
C30    C     0.32033   0.50104   0.45216   0.00000  Uiso   1.00
N31    N     0.35501   0.86816   0.57380   0.00000  Uiso   1.00
C32    C     0.34456   0.94633   0.54846   0.00000  Uiso   1.00
C33    C     0.21949   0.87626   0.40797   0.00000  Uiso   1.00
C34    C     0.21458   0.80736   0.27176   0.00000  Uiso   1.00
C35    C     0.10165   0.74658   0.14166   0.00000  Uiso   1.00
C36    C    -0.00758   0.75479   0.14851   0.00000  Uiso   1.00
C37    C    -0.00291   0.82233   0.28511   0.00000  Uiso   1.00
C38    C     0.11015   0.88474   0.41706   0.00000  Uiso   1.00
Cl39   Cl    0.11082   0.96743   0.58225   0.00000  Uiso   1.00
O40    O     0.43507   1.06251   0.63830   0.00000  Uiso   1.00
H41    H     0.82554   0.88139   0.55582   0.00000  Uiso   1.00
H42    H     0.91760   0.97777   0.82104   0.00000  Uiso   1.00
H43    H     0.87456   1.02233   1.05261   0.00000  Uiso   1.00
H44    H     0.70352   0.99935   1.18415   0.00000  Uiso   1.00
H45    H     0.43534   0.87315   1.04365   0.00000  Uiso   1.00
H46    H     0.33598   0.76901   0.77496   0.00000  Uiso   1.00
H47    H     0.48821   0.76192   0.33695   0.00000  Uiso   1.00
H48    H     0.72013   0.70913   0.08281   0.00000  Uiso   1.00
H49    H     0.62317   0.65382  -0.16923   0.00000  Uiso   1.00
H50    H     0.36162   0.55942  -0.27908   0.00000  Uiso   1.00
H51    H     0.20225   0.52222  -0.13688   0.00000  Uiso   1.00
H52    H    -0.09368   0.44605   0.30244   0.00000  Uiso   1.00
H53    H     0.05280   0.67565   0.42117   0.00000  Uiso   1.00
H54    H    -0.11369   0.25935   0.24731   0.00000  Uiso   1.00
H55    H     0.00899   0.18002   0.28266   0.00000  Uiso   1.00
H56    H     0.28589   0.33417   0.41260   0.00000  Uiso   1.00
H57    H     0.44229   0.56576   0.51069   0.00000  Uiso   1.00
H58    H     0.45078   0.92351   0.66082   0.00000  Uiso   1.00
H59    H     0.29820   0.79847   0.26310   0.00000  Uiso   1.00
H60    H     0.09792   0.69235   0.03414   0.00000  Uiso   1.00
H61    H    -0.09694   0.70742   0.04604   0.00000  Uiso   1.00
H62    H    -0.09015   0.82718   0.28866   0.00000  Uiso   1.00
loop_
_geom_bond_atom_site_label_1
_geom_bond_atom_site_label_2
_geom_bond_distance
_geom_bond_site_symmetry_2
_ccdc_geom_bond_type
C1     C2      1.380   .     D
C1     C6      1.374   .     S
C1     H41     1.099   .     S
C2     C3      1.430   .     S
C2     N11     1.407   .     S
C3     C4      1.436   .     D
C3     C21     1.381   .     S
C4     C5      1.429   .     S
C4     C10     1.410   .     S
C5     C6      1.416   .     D
C5     C7      1.417   .     S
C6     H42     1.099   .     S
C7     C8      1.382   .     D
C7     H43     1.098   .     S
C8     C9      1.398   .     S
C8     H44     1.098   .     S
C9     C10     1.384   .     D
C9     H45     1.100   .     S
C10    H46     1.099   .     S
N11    C12     1.374   .     S
N11    H47     1.009   .     S
C12    C13     1.504   .     S
C12    O20     1.216   .     D
C13    C14     1.395   .     S
C13    C18     1.408   .     D
C14    C15     1.389   .     D
C14    H48     1.096   .     S
C15    C16     1.395   .     S
C15    H49     1.099   .     S
C16    C17     1.388   .     D
C16    H50     1.097   .     S
C17    C18     1.396   .     S
C17    H51     1.099   .     S
C18    Cl19    1.712   .     S
C21    C22     1.436   .     D
C21    C26     1.430   .     S
C22    C23     1.428   .     S
C22    C30     1.409   .     S
C23    C24     1.417   .     D
C23    C27     1.419   .     S
C24    C25     1.376   .     S
C24    H52     1.099   .     S
C25    C26     1.381   .     D
C25    H53     1.099   .     S
C26    N31     1.403   .     S
C27    C28     1.383   .     D
C27    H54     1.099   .     S
C28    C29     1.397   .     S
[truncated: 291,551 more chars]
