# Supplementary material for: Report on the sixth blind test of organic crystal structure prediction methods
Source: Acta Crystallogr B Struct Sci Cryst Eng Mater. 2016 Aug 1;72(Pt 4):439–59. doi: 10.1107/S2052520616007447 (PMC4971545; doi:10.1107/S2052520616007447)
Supplement: Supplementary file 2 [file b-72-00439-sup2.zip › Group_02_Cole/XXII-1_Cole.cif]

#######################################################################
#
#                 Cambridge Crystallographic Data Centre
#                                CCDC 
#
#######################################################################
#
# If this CIF has been generated from an entry in the Cambridge 
# Structural Database, then it will include bibliographic, chemical, 
# crystal, experimental, refinement or atomic coordinate data resulting 
# from the CCDC's data processing and validation procedures.
#
#######################################################################

data_1
_symmetry_cell_setting           triclinic
_symmetry_space_group_name_H-M   'P -1'
_symmetry_Int_Tables_number      2
_space_group_name_Hall           '-P 1'
loop_
_symmetry_equiv_pos_site_id
_symmetry_equiv_pos_as_xyz
1 x,y,z
2 -x,-y,-z
_cell_length_a                   6.2931
_cell_length_b                   10.0849
_cell_length_c                   7.8692
_cell_angle_alpha                101.686
_cell_angle_beta                 93.5685
_cell_angle_gamma                82.6778
_cell_volume                     484.739
loop_
_atom_site_label
_atom_site_type_symbol
_atom_site_fract_x
_atom_site_fract_y
_atom_site_fract_z
N1 N 0.35258 1.03538 0.329738
C2 C 0.248803 0.953555 0.344334
C3 C 0.124322 0.847589 0.359917
C4 C -0.0685543 0.836187 0.276729
C5 C -0.160491 0.932027 0.17366
N6 N -0.232201 1.00585 0.0871094
S7 S -0.221804 0.704704 0.28691
C8 C -0.0235194 0.56966 0.282119
C9 C -0.0412297 0.439678 0.193672
C10 C -0.219968 0.388518 0.0904208
N11 N -0.356331 0.34371 0.00357112
S12 S 0.192542 0.338882 0.223059
N13 N 0.312813 0.463661 0.34936
C14 C 0.182147 0.57795 0.369371
S15 S 0.243984 0.736197 0.493386
loop_
_geom_bond_atom_site_label_1
_geom_bond_atom_site_label_2
_geom_bond_site_symmetry_1
_geom_bond_site_symmetry_2
N1 C2 1_555 1_555
C2 C3 1_555 1_555
C3 S15 1_555 1_555
C3 C4 1_555 1_555
C4 C5 1_555 1_555
C4 S7 1_555 1_555
C5 N6 1_555 1_555
S7 C8 1_555 1_555
C8 C14 1_555 1_555
C8 C9 1_555 1_555
C9 C10 1_555 1_555
C9 S12 1_555 1_555
C10 N11 1_555 1_555
S12 N13 1_555 1_555
N13 C14 1_555 1_555
C14 S15 1_555 1_555

#END

#######################################################################
#
#                 Cambridge Crystallographic Data Centre
#                                CCDC 
#
#######################################################################
#
# If this CIF has been generated from an entry in the Cambridge 
# Structural Database, then it will include bibliographic, chemical, 
# crystal, experimental, refinement or atomic coordinate data resulting 
# from the CCDC's data processing and validation procedures.
#
#######################################################################

data_2
_symmetry_cell_setting           triclinic
_symmetry_space_group_name_H-M   'P -1'
_symmetry_Int_Tables_number      2
_space_group_name_Hall           '-P 1'
loop_
_symmetry_equiv_pos_site_id
_symmetry_equiv_pos_as_xyz
1 x,y,z
2 -x,-y,-z
_cell_length_a                   6.2265
_cell_length_b                   7.5197
_cell_length_c                   10.5222
_cell_angle_alpha                84.1628
_cell_angle_beta                 99.7011
_cell_angle_gamma                95.3588
_cell_volume                     481.638
loop_
_atom_site_label
_atom_site_type_symbol
_atom_site_fract_x
_atom_site_fract_y
_atom_site_fract_z
N1 N 1.27659 0.614594 0.0337209
C2 C 1.18562 0.68163 0.099227
C3 C 1.07494 0.771375 0.179793
C4 C 0.880999 0.839474 0.134284
C5 C 0.773741 0.820082 0.0046071
N6 N 0.690158 0.809629 -0.0998948
S7 S 0.744731 0.956501 0.228323
C8 C 0.962092 1.0756 0.313515
C9 C 0.960016 1.24891 0.342087
C10 C 0.785201 1.36509 0.309731
N11 N 0.651984 1.46332 0.281721
S12 S 1.20912 1.31461 0.426651
N13 N 1.31572 1.11926 0.425596
C14 C 1.16942 1.00738 0.36369
S15 S 1.21274 0.784955 0.339319
loop_
_geom_bond_atom_site_label_1
_geom_bond_atom_site_label_2
_geom_bond_site_symmetry_1
_geom_bond_site_symmetry_2
N1 C2 1_555 1_555
C2 C3 1_555 1_555
C3 S15 1_555 1_555
C3 C4 1_555 1_555
C4 C5 1_555 1_555
C4 S7 1_555 1_555
C5 N6 1_555 1_555
S7 C8 1_555 1_555
C8 C14 1_555 1_555
C8 C9 1_555 1_555
C9 C10 1_555 1_555
C9 S12 1_555 1_555
C10 N11 1_555 1_555
S12 N13 1_555 1_555
N13 C14 1_555 1_555
C14 S15 1_555 1_555

#END

#######################################################################
#
#                 Cambridge Crystallographic Data Centre
#                                CCDC 
#
#######################################################################
#
# If this CIF has been generated from an entry in the Cambridge 
# Structural Database, then it will include bibliographic, chemical, 
# crystal, experimental, refinement or atomic coordinate data resulting 
# from the CCDC's data processing and validation procedures.
#
#######################################################################

data_3
_symmetry_cell_setting           monoclinic
_symmetry_space_group_name_H-M   'P 21/n'
_symmetry_Int_Tables_number      14
_space_group_name_Hall           '-P 2yn'
loop_
_symmetry_equiv_pos_site_id
_symmetry_equiv_pos_as_xyz
1 x,y,z
2 1/2-x,1/2+y,1/2-z
3 -x,-y,-z
4 1/2+x,1/2-y,1/2+z
_cell_length_a                   6.2856
_cell_length_b                   7.6403
_cell_length_c                   20.4958
_cell_angle_alpha                90
_cell_angle_beta                 99.3035
_cell_angle_gamma                90
_cell_volume                     971.34
loop_
_atom_site_label
_atom_site_type_symbol
_atom_site_fract_x
_atom_site_fract_y
_atom_site_fract_z
N1 N 1.25607 0.104184 0.482627
C2 C 1.13823 0.191314 0.448829
C3 C 0.996264 0.304805 0.406532
C4 C 0.820688 0.375888 0.426269
C5 C 0.764582 0.336662 0.489538
N6 N 0.721521 0.310158 0.540645
S7 S 0.647892 0.520909 0.376976
C8 C 0.831112 0.640616 0.341409
C9 C 0.817701 0.817219 0.330304
C10 C 0.655993 0.937005 0.344781
N11 N 0.53382 1.0381 0.356815
S12 S 1.03284 0.882033 0.294771
N13 N 1.13968 0.682172 0.294015
C14 C 1.0182 0.569441 0.31964
S15 S 1.07115 0.342526 0.328638
loop_
_geom_bond_atom_site_label_1
_geom_bond_atom_site_label_2
_geom_bond_site_symmetry_1
_geom_bond_site_symmetry_2
N1 C2 1_555 1_555
C2 C3 1_555 1_555
C3 S15 1_555 1_555
C3 C4 1_555 1_555
C4 C5 1_555 1_555
C4 S7 1_555 1_555
C5 N6 1_555 1_555
S7 C8 1_555 1_555
C8 C14 1_555 1_555
C8 C9 1_555 1_555
C9 C10 1_555 1_555
C9 S12 1_555 1_555
C10 N11 1_555 1_555
S12 N13 1_555 1_555
N13 C14 1_555 1_555
C14 S15 1_555 1_555

#END

#######################################################################
#
#                 Cambridge Crystallographic Data Centre
#                                CCDC 
#
#######################################################################
#
# If this CIF has been generated from an entry in the Cambridge 
# Structural Database, then it will include bibliographic, chemical, 
# crystal, experimental, refinement or atomic coordinate data resulting 
# from the CCDC's data processing and validation procedures.
#
#######################################################################

data_4
_symmetry_cell_setting           monoclinic
_symmetry_space_group_name_H-M   'P 21/c'
_symmetry_Int_Tables_number      14
_space_group_name_Hall           '-P 2ybc'
loop_
_symmetry_equiv_pos_site_id
_symmetry_equiv_pos_as_xyz
1 x,y,z
2 -x,1/2+y,1/2-z
3 -x,-y,-z
4 x,1/2-y,1/2+z
_cell_length_a                   19.0556
_cell_length_b                   3.8679
_cell_length_c                   13.4155
_cell_angle_alpha                90
_cell_angle_beta                 100.817
_cell_angle_gamma                90
_cell_volume                     971.223
loop_
_atom_site_label
_atom_site_type_symbol
_atom_site_fract_x
_atom_site_fract_y
_atom_site_fract_z
N1 N 0.0368437 0.490473 0.348885
C2 C 0.0888728 0.598335 0.330831
C3 C 0.155352 0.724476 0.310333
C4 C 0.171126 0.706973 0.216511
C5 C 0.121219 0.571783 0.132586
N6 N 0.082473 0.455053 0.0658034
S7 S 0.253048 0.845782 0.189252
C8 C 0.310673 0.711497 0.296885
C9 C 0.3769 0.573386 0.29772
C10 C 0.41189 0.512888 0.213574
N11 N 0.441259 0.452416 0.148689
S12 S 0.415393 0.473978 0.419939
N13 N 0.346464 0.610693 0.469988
C14 C 0.295843 0.727811 0.397454
S15 S 0.213128 0.897903 0.416327
loop_
_geom_bond_atom_site_label_1
_geom_bond_atom_site_label_2
_geom_bond_site_symmetry_1
_geom_bond_site_symmetry_2
N1 C2 1_555 1_555
C2 C3 1_555 1_555
C3 S15 1_555 1_555
C3 C4 1_555 1_555
C4 C5 1_555 1_555
C4 S7 1_555 1_555
C5 N6 1_555 1_555
S7 C8 1_555 1_555
C8 C14 1_555 1_555
C8 C9 1_555 1_555
C9 C10 1_555 1_555
C9 S12 1_555 1_555
C10 N11 1_555 1_555
S12 N13 1_555 1_555
N13 C14 1_555 1_555
C14 S15 1_555 1_555

#END

#######################################################################
#
#                 Cambridge Crystallographic Data Centre
#                                CCDC 
#
#######################################################################
#
# If this CIF has been generated from an entry in the Cambridge 
# Structural Database, then it will include bibliographic, chemical, 
# crystal, experimental, refinement or atomic coordinate data resulting 
# from the CCDC's data processing and validation procedures.
#
#######################################################################

data_5
_symmetry_cell_setting           monoclinic
_symmetry_space_group_name_H-M   'P 21/c'
_symmetry_Int_Tables_number      14
_space_group_name_Hall           '-P 2ybc'
loop_
_symmetry_equiv_pos_site_id
_symmetry_equiv_pos_as_xyz
1 x,y,z
2 -x,1/2+y,1/2-z
3 -x,-y,-z
4 x,1/2-y,1/2+z
_cell_length_a                   7.4768
_cell_length_b                   6.3109
_cell_length_c                   20.764
_cell_angle_alpha                90
_cell_angle_beta                 94.4393
_cell_angle_gamma                90
_cell_volume                     976.817
loop_
_atom_site_label
_atom_site_type_symbol
_atom_site_fract_x
_atom_site_fract_y
_atom_site_fract_z
N1 N 0.886416 0.054699 0.262664
C2 C 0.819361 0.171212 0.295357
C3 C 0.731584 0.311461 0.336992
C4 C 0.662895 0.498566 0.315539
C5 C 0.67971 0.568366 0.250781
N6 N 0.687835 0.624206 0.198795
S7 S 0.548169 0.670649 0.364269
C8 C 0.430634 0.491768 0.407271
C9 C 0.25812 0.520671 0.423231
C10 C 0.141673 0.697698 0.408763
N11 N 0.0425538 0.832924 0.397069
S12 S 0.193871 0.304346 0.465305
N13 N 0.388814 0.177027 0.462537
C14 C 0.499518 0.292668 0.430998
S15 S 0.721116 0.218653 0.416526
loop_
_geom_bond_atom_site_label_1
_geom_bond_atom_site_label_2
_geom_bond_site_symmetry_1
_geom_bond_site_symmetry_2
N1 C2 1_555 1_555
C2 C3 1_555 1_555
C3 S15 1_555 1_555
C3 C4 1_555 1_555
C4 C5 1_555 1_555
C4 S7 1_555 1_555
C5 N6 1_555 1_555
S7 C8 1_555 1_555
C8 C14 1_555 1_555
C8 C9 1_555 1_555
C9 C10 1_555 1_555
C9 S12 1_555 1_555
C10 N11 1_555 1_555
S12 N13 1_555 1_555
N13 C14 1_555 1_555
C14 S15 1_555 1_555

#END

#######################################################################
#
#                 Cambridge Crystallographic Data Centre
#                                CCDC 
#
#######################################################################
#
# If this CIF has been generated from an entry in the Cambridge 
# Structural Database, then it will include bibliographic, chemical, 
# crystal, experimental, refinement or atomic coordinate data resulting 
# from the CCDC's data processing and validation procedures.
#
#######################################################################

data_6
_symmetry_cell_setting           monoclinic
_symmetry_space_group_name_H-M   'C 2/c'
_symmetry_Int_Tables_number      15
_space_group_name_Hall           '-C 2yc'
loop_
_symmetry_equiv_pos_site_id
_symmetry_equiv_pos_as_xyz
1 x,y,z
2 1/2+x,1/2+y,z
3 1/2-x,1/2+y,1/2-z
4 -x,y,1/2-z
5 -x,-y,-z
6 1/2-x,1/2-y,-z
7 1/2+x,1/2-y,1/2+z
8 x,-y,1/2+z
_cell_length_a                   37.9024
_cell_length_b                   3.8689
_cell_length_c                   13.3918
_cell_angle_alpha                90
_cell_angle_beta                 80.5806
_cell_angle_gamma                90
_cell_volume                     1937.3
loop_
_atom_site_label
_atom_site_type_symbol
_atom_site_fract_x
_atom_site_fract_y
_atom_site_fract_z
N1 N 0.0183715 0.25537 1.08047
C2 C 0.0444583 0.147225 1.03678
C3 C 0.0777717 0.0215565 0.983193
C4 C 0.0856466 0.0376076 0.881318
C5 C 0.0606055 0.170772 0.822012
N6 N 0.0410817 0.286283 0.774651
S7 S 0.126694 -0.1007 0.813255
C8 C 0.155506 0.0360826 0.892112
C9 C 0.188611 0.174959 0.859692
C10 C 0.206085 0.234382 0.757855
N11 N 0.220987 0.291892 0.678226
S12 S 0.207863 0.276849 0.962756
N13 N 0.173419 0.140247 1.04749
C14 C 0.148106 0.021298 1.00028
S15 S 0.106767 -0.149345 1.06072
loop_
_geom_bond_atom_site_label_1
_geom_bond_atom_site_label_2
_geom_bond_site_symmetry_1
_geom_bond_site_symmetry_2
N1 C2 1_555 1_555
C2 C3 1_555 1_555
C3 S15 1_555 1_555
C3 C4 1_555 1_555
C4 C5 1_555 1_555
C4 S7 1_555 1_555
C5 N6 1_555 1_555
S7 C8 1_555 1_555
C8 C14 1_555 1_555
C8 C9 1_555 1_555
C9 C10 1_555 1_555
C9 S12 1_555 1_555
C10 N11 1_555 1_555
S12 N13 1_555 1_555
N13 C14 1_555 1_555
C14 S15 1_555 1_555

#END

#######################################################################
#
#                 Cambridge Crystallographic Data Centre
#                                CCDC 
#
#######################################################################
#
# If this CIF has been generated from an entry in the Cambridge 
# Structural Database, then it will include bibliographic, chemical, 
# crystal, experimental, refinement or atomic coordinate data resulting 
# from the CCDC's data processing and validation procedures.
#
#######################################################################

data_7
_symmetry_cell_setting           orthorhombic
_symmetry_space_group_name_H-M   'P 21 21 21'
_symmetry_Int_Tables_number      19
_space_group_name_Hall           'P 2ac 2ab'
loop_
_symmetry_equiv_pos_site_id
_symmetry_equiv_pos_as_xyz
1 x,y,z
2 1/2-x,-y,1/2+z
3 -x,1/2+y,1/2-z
4 1/2+x,1/2-y,-z
_cell_length_a                   6.1045
_cell_length_b                   7.6072
_cell_length_c                   21.0172
_cell_angle_alpha                90
_cell_angle_beta                 90
_cell_angle_gamma                90
_cell_volume                     976
loop_
_atom_site_label
_atom_site_type_symbol
_atom_site_fract_x
_atom_site_fract_y
_atom_site_fract_z
N1 N 0.419084 0.65225 0.479564
C2 C 0.308543 0.569316 0.447572
C3 C 0.175182 0.46059 0.407704
C4 C -0.0104349 0.385582 0.429591
C5 C -0.0861004 0.415843 0.49302
N6 N -0.144271 0.435311 0.544164
S7 S -0.173331 0.246004 0.383048
C8 C 0.0251945 0.131862 0.342053
C9 C 0.0151691 -0.0438006 0.328288
C10 C -0.154542 -0.166842 0.343837
N11 N -0.283053 -0.270573 0.356451
S12 S 0.246294 -0.102705 0.287607
N13 N 0.355541 0.0984462 0.288135
C14 C 0.223212 0.20729 0.317921
S15 S 0.274257 0.433944 0.329668
loop_
_geom_bond_atom_site_label_1
_geom_bond_atom_site_label_2
_geom_bond_site_symmetry_1
_geom_bond_site_symmetry_2
N1 C2 1_555 1_555
C2 C3 1_555 1_555
C3 S15 1_555 1_555
C3 C4 1_555 1_555
C4 C5 1_555 1_555
C4 S7 1_555 1_555
C5 N6 1_555 1_555
S7 C8 1_555 1_555
C8 C14 1_555 1_555
C8 C9 1_555 1_555
C9 C10 1_555 1_555
C9 S12 1_555 1_555
C10 N11 1_555 1_555
S12 N13 1_555 1_555
N13 C14 1_555 1_555
C14 S15 1_555 1_555

#END

#######################################################################
#
#                 Cambridge Crystallographic Data Centre
#                                CCDC 
#
#######################################################################
#
# If this CIF has been generated from an entry in the Cambridge 
# Structural Database, then it will include bibliographic, chemical, 
# crystal, experimental, refinement or atomic coordinate data resulting 
# from the CCDC's data processing and validation procedures.
#
#######################################################################

data_8
_symmetry_cell_setting           monoclinic
_symmetry_space_group_name_H-M   'P 21'
_symmetry_Int_Tables_number      4
_space_group_name_Hall           'P 2yb'
loop_
_symmetry_equiv_pos_site_id
_symmetry_equiv_pos_as_xyz
1 x,y,z
2 -x,1/2+y,-z
_cell_length_a                   7.5979
_cell_length_b                   6.0828
_cell_length_c                   10.6159
_cell_angle_alpha                90
_cell_angle_beta                 85.5668
_cell_angle_gamma                90
_cell_volume                     489.162
loop_
_atom_site_label
_atom_site_type_symbol
_atom_site_fract_x
_atom_site_fract_y
_atom_site_fract_z
N1 N 0.9048 0.637831 0.464336
C2 C 0.828915 0.743441 0.397878
C3 C 0.729989 0.878099 0.318212
C4 C 0.650597 1.06479 0.361371
C5 C 0.66635 1.14038 0.487513
N6 N 0.678401 1.1946 0.589439
S7 S 0.522502 1.22932 0.268326
C8 C 0.417045 1.03091 0.18625
C9 C 0.24453 1.04218 0.158038
C10 C 0.118497 1.21326 0.188367
N11 N 0.0122752 1.34288 0.212941
S12 S 0.194137 0.810712 0.0768603
N13 N 0.394842 0.699727 0.0788822
C14 C 0.497339 0.831772 0.138641
S15 S 0.721169 0.779 0.163093
loop_
_geom_bond_atom_site_label_1
_geom_bond_atom_site_label_2
_geom_bond_site_symmetry_1
_geom_bond_site_symmetry_2
N1 C2 1_555 1_555
C2 C3 1_555 1_555
C3 S15 1_555 1_555
C3 C4 1_555 1_555
C4 C5 1_555 1_555
C4 S7 1_555 1_555
C5 N6 1_555 1_555
S7 C8 1_555 1_555
C8 C14 1_555 1_555
C8 C9 1_555 1_555
C9 C10 1_555 1_555
C9 S12 1_555 1_555
C10 N11 1_555 1_555
S12 N13 1_555 1_555
N13 C14 1_555 1_555
C14 S15 1_555 1_555

#END

#######################################################################
#
#                 Cambridge Crystallographic Data Centre
#                                CCDC 
#
#######################################################################
#
# If this CIF has been generated from an entry in the Cambridge 
# Structural Database, then it will include bibliographic, chemical, 
# crystal, experimental, refinement or atomic coordinate data resulting 
# from the CCDC's data processing and validation procedures.
#
#######################################################################

data_9
_symmetry_cell_setting           monoclinic
_symmetry_space_group_name_H-M   'P 21/n'
_symmetry_Int_Tables_number      14
_space_group_name_Hall           '-P 2yn'
loop_
_symmetry_equiv_pos_site_id
_symmetry_equiv_pos_as_xyz
1 x,y,z
2 1/2-x,1/2+y,1/2-z
3 -x,-y,-z
4 1/2+x,1/2-y,1/2+z
_cell_length_a                   11.6208
_cell_length_b                   6.1786
_cell_length_c                   14.1801
_cell_angle_alpha                90
_cell_angle_beta                 104.809
_cell_angle_gamma                90
_cell_volume                     984.315
loop_
_atom_site_label
_atom_site_type_symbol
_atom_site_fract_x
_atom_site_fract_y
_atom_site_fract_z
N1 N 0.0559354 0.151831 0.607131
C2 C 0.0942263 0.259703 0.557157
C3 C 0.144728 0.388907 0.494104
C4 C 0.201228 0.576749 0.524696
C5 C 0.209913 0.658839 0.620523
N6 N 0.220291 0.723012 0.69775
S7 S 0.268353 0.735037 0.451015
C8 C 0.32705 0.536594 0.391835
C9 C 0.435554 0.549056 0.371032
C10 C 0.520808 0.721587 0.39231
N11 N 0.592681 0.85262 0.40967
S12 S 0.458733 0.317127 0.312749
N13 N 0.328875 0.204399 0.314886
C14 C 0.269415 0.336193 0.358018
S15 S 0.127192 0.28173 0.376298
loop_
_geom_bond_atom_site_label_1
_geom_bond_atom_site_label_2
_geom_bond_site_symmetry_1
_geom_bond_site_symmetry_2
N1 C2 1_555 1_555
C2 C3 1_555 1_555
C3 S15 1_555 1_555
C3 C4 1_555 1_555
C4 C5 1_555 1_555
C4 S7 1_555 1_555
C5 N6 1_555 1_555
S7 C8 1_555 1_555
C8 C14 1_555 1_555
C8 C9 1_555 1_555
C9 C10 1_555 1_555
C9 S12 1_555 1_555
C10 N11 1_555 1_555
S12 N13 1_555 1_555
N13 C14 1_555 1_555
C14 S15 1_555 1_555

#END

#######################################################################
#
#                 Cambridge Crystallographic Data Centre
#                                CCDC 
#
#######################################################################
#
# If this CIF has been generated from an entry in the Cambridge 
# Structural Database, then it will include bibliographic, chemical, 
# crystal, experimental, refinement or atomic coordinate data resulting 
# from the CCDC's data processing and validation procedures.
#
#######################################################################

data_10
_symmetry_cell_setting           monoclinic
_symmetry_space_group_name_H-M   'P 21/c'
_symmetry_Int_Tables_number      14
_space_group_name_Hall           '-P 2ybc'
loop_
_symmetry_equiv_pos_site_id
_symmetry_equiv_pos_as_xyz
1 x,y,z
2 -x,1/2+y,1/2-z
3 -x,-y,-z
4 x,1/2-y,1/2+z
_cell_length_a                   3.9719
_cell_length_b                   24.8825
_cell_length_c                   9.9612
_cell_angle_alpha                90
_cell_angle_beta                 96.0994
_cell_angle_gamma                90
_cell_volume                     978.9
loop_
_atom_site_label
_atom_site_type_symbol
_atom_site_fract_x
_atom_site_fract_y
_atom_site_fract_z
N1 N 0.13088 0.0666091 -0.0448368
C2 C 0.0733554 0.0785894 0.0610915
C3 C 0.0100709 0.0949583 0.193875
C4 C 0.113373 0.0650015 0.303479
C5 C 0.281326 0.014677 0.291565
N6 N 0.424255 -0.0247443 0.28259
S7 S 0.052794 0.0847262 0.468146
C8 C 0.125015 0.152798 0.458939
C9 C 0.294164 0.182671 0.55998
C10 C 0.441572 0.16512 0.690261
N11 N 0.569857 0.152802 0.793937
S12 S 0.31002 0.24801 0.507996
N13 N 0.0986159 0.236978 0.356564
C14 C 0.0177418 0.185805 0.344731
S15 S -0.207692 0.156335 0.200458
loop_
_geom_bond_atom_site_label_1
_geom_bond_atom_site_label_2
_geom_bond_site_symmetry_1
_geom_bond_site_symmetry_2
N1 C2 1_555 1_555
C2 C3 1_555 1_555
C3 S15 1_555 1_555
C3 C4 1_555 1_555
C4 C5 1_555 1_555
C4 S7 1_555 1_555
C5 N6 1_555 1_555
S7 C8 1_555 1_555
C8 C14 1_555 1_555
C8 C9 1_555 1_555
C9 C10 1_555 1_555
C9 S12 1_555 1_555
C10 N11 1_555 1_555
S12 N13 1_555 1_555
N13 C14 1_555 1_555
C14 S15 1_555 1_555

#END

#######################################################################
#
#                 Cambridge Crystallographic Data Centre
#                                CCDC 
#
#######################################################################
#
# If this CIF has been generated from an entry in the Cambridge 
# Structural Database, then it will include bibliographic, chemical, 
# crystal, experimental, refinement or atomic coordinate data resulting 
# from the CCDC's data processing and validation procedures.
#
#######################################################################

data_11
_symmetry_cell_setting           triclinic
_symmetry_space_group_name_H-M   'P -1'
_symmetry_Int_Tables_number      2
_space_group_name_Hall           '-P 1'
loop_
_symmetry_equiv_pos_site_id
_symmetry_equiv_pos_as_xyz
1 x,y,z
2 -x,-y,-z
_cell_length_a                   3.8744
_cell_length_b                   10.0257
_cell_length_c                   14.6641
_cell_angle_alpha                116.677
_cell_angle_beta                 74.9042
_cell_angle_gamma                102.329
_cell_volume                     488.317
loop_
_atom_site_label
_atom_site_type_symbol
_atom_site_fract_x
_atom_site_fract_y
_atom_site_fract_z
N1 N 0.337806 0.969283 0.383583
C2 C 0.429837 0.853203 0.352514
C3 C 0.535443 0.705656 0.311638
C4 C 0.452494 0.625137 0.369013
C5 C 0.265336 0.685405 0.474389
N6 N 0.106836 0.731348 0.557564
S7 S 0.564267 0.441917 0.320396
C8 C 0.490586 0.370398 0.195304
C9 C 0.340293 0.227361 0.142857
C10 C 0.217056 0.109975 0.178045
N11 N 0.107539 0.0140588 0.203441
S12 S 0.31482 0.204404 0.0219224
N13 N 0.498115 0.378446 0.0386303
C14 C 0.576734 0.452251 0.132133
S15 S 0.775282 0.640735 0.182808
loop_
_geom_bond_atom_site_label_1
_geom_bond_atom_site_label_2
_geom_bond_site_symmetry_1
_geom_bond_site_symmetry_2
N1 C2 1_555 1_555
C2 C3 1_555 1_555
C3 S15 1_555 1_555
C3 C4 1_555 1_555
C4 C5 1_555 1_555
C4 S7 1_555 1_555
C5 N6 1_555 1_555
S7 C8 1_555 1_555
C8 C14 1_555 1_555
C8 C9 1_555 1_555
C9 C10 1_555 1_555
C9 S12 1_555 1_555
C10 N11 1_555 1_555
S12 N13 1_555 1_555
N13 C14 1_555 1_555
C14 S15 1_555 1_555

#END

#######################################################################
#
#                 Cambridge Crystallographic Data Centre
#                                CCDC 
#
#######################################################################
#
# If this CIF has been generated from an entry in the Cambridge 
# Structural Database, then it will include bibliographic, chemical, 
# crystal, experimental, refinement or atomic coordinate data resulting 
# from the CCDC's data processing and validation procedures.
#
#######################################################################

data_12
_symmetry_cell_setting           monoclinic
_symmetry_space_group_name_H-M   'P 21'
_symmetry_Int_Tables_number      4
_space_group_name_Hall           'P 2yb'
loop_
_symmetry_equiv_pos_site_id
_symmetry_equiv_pos_as_xyz
1 x,y,z
2 -x,1/2+y,-z
_cell_length_a                   3.8871
_cell_length_b                   12.896
_cell_length_c                   9.9732
_cell_angle_alpha                90
_cell_angle_beta                 102.242
_cell_angle_gamma                90
_cell_volume                     488.569
loop_
_atom_site_label
_atom_site_type_symbol
_atom_site_fract_x
_atom_site_fract_y
_atom_site_fract_z
N1 N 1.24989 0.378265 0.600015
C2 C 1.09042 0.358251 0.493196
C3 C 0.897239 0.335763 0.357475
C4 C 0.903744 0.240648 0.30167
C5 C 1.09481 0.157064 0.377185
N6 N 1.25544 0.0909274 0.435719
S7 S 0.682358 0.211205 0.133916
C8 C 0.749961 0.323767 0.0502543
C9 C 0.818606 0.327691 -0.0786853
C10 C 0.847429 0.243362 -0.169365
N11 N 0.876084 0.179087 -0.24527
S12 S 0.870448 0.454311 -0.121142
N13 N 0.803022 0.502241 0.0266354
C14 C 0.743227 0.425799 0.106018
S15 S 0.658686 0.441238 0.272367
loop_
_geom_bond_atom_site_label_1
_geom_bond_atom_site_label_2
_geom_bond_site_symmetry_1
_geom_bond_site_symmetry_2
N1 C2 1_555 1_555
C2 C3 1_555 1_555
C3 S15 1_555 1_555
C3 C4 1_555 1_555
C4 C5 1_555 1_555
C4 S7 1_555 1_555
C5 N6 1_555 1_555
S7 C8 1_555 1_555
C8 C14 1_555 1_555
C8 C9 1_555 1_555
C9 C10 1_555 1_555
C9 S12 1_555 1_555
C10 N11 1_555 1_555
S12 N13 1_555 1_555
N13 C14 1_555 1_555
C14 S15 1_555 1_555

#END

#######################################################################
#
#                 Cambridge Crystallographic Data Centre
#                                CCDC 
#
#######################################################################
#
# If this CIF has been generated from an entry in the Cambridge 
# Structural Database, then it will include bibliographic, chemical, 
# crystal, experimental, refinement or atomic coordinate data resulting 
# from the CCDC's data processing and validation procedures.
#
#######################################################################

data_13
_symmetry_cell_setting           monoclinic
_symmetry_space_group_name_H-M   'P 21/n'
_symmetry_Int_Tables_number      14
_space_group_name_Hall           '-P 2yn'
loop_
_symmetry_equiv_pos_site_id
_symmetry_equiv_pos_as_xyz
1 x,y,z
2 1/2-x,1/2+y,1/2-z
3 -x,-y,-z
4 1/2+x,1/2-y,1/2+z
_cell_length_a                   7.841
_cell_length_b                   10.8582
_cell_length_c                   11.4593
_cell_angle_alpha                90
_cell_angle_beta                 96.6103
_cell_angle_gamma                90
_cell_volume                     969.149
loop_
_atom_site_label
_atom_site_type_symbol
_atom_site_fract_x
_atom_site_fract_y
_atom_site_fract_z
N1 N 0.878179 0.0974195 -0.0933927
C2 C 0.797601 0.12456 -0.0204777
C3 C 0.692306 0.160128 0.0678988
C4 C 0.631506 0.0763662 0.139663
C5 C 0.674036 -0.0512976 0.133206
N6 N 0.703364 -0.153847 0.126354
S7 S 0.496612 0.115618 0.245715
C8 C 0.36983 0.226216 0.171122
C9 C 0.1973 0.239202 0.176498
C10 C 0.0880425 0.167671 0.242385
N11 N -0.0042315 0.110387 0.290658
S12 S 0.122747 0.359332 0.0885873
N13 N 0.313347 0.393085 0.0451458
C14 C 0.430117 0.316719 0.0948685
S15 S 0.649993 0.319049 0.0734509
loop_
_geom_bond_atom_site_label_1
_geom_bond_atom_site_label_2
_geom_bond_site_symmetry_1
_geom_bond_site_symmetry_2
N1 C2 1_555 1_555
C2 C3 1_555 1_555
C3 S15 1_555 1_555
C3 C4 1_555 1_555
C4 C5 1_555 1_555
C4 S7 1_555 1_555
C5 N6 1_555 1_555
S7 C8 1_555 1_555
C8 C14 1_555 1_555
C8 C9 1_555 1_555
C9 C10 1_555 1_555
C9 S12 1_555 1_555
C10 N11 1_555 1_555
S12 N13 1_555 1_555
N13 C14 1_555 1_555
C14 S15 1_555 1_555

#END

#######################################################################
#
#                 Cambridge Crystallographic Data Centre
#                                CCDC 
#
#######################################################################
#
# If this CIF has been generated from an entry in the Cambridge 
# Structural Database, then it will include bibliographic, chemical, 
# crystal, experimental, refinement or atomic coordinate data resulting 
# from the CCDC's data processing and validation procedures.
#
#######################################################################

data_14
_symmetry_cell_setting           monoclinic
_symmetry_space_group_name_H-M   'P 21/n'
_symmetry_Int_Tables_number      14
_space_group_name_Hall           '-P 2yn'
loop_
_symmetry_equiv_pos_site_id
_symmetry_equiv_pos_as_xyz
1 x,y,z
2 1/2-x,1/2+y,1/2-z
3 -x,-y,-z
4 1/2+x,1/2-y,1/2+z
_cell_length_a                   3.8825
_cell_length_b                   18.9359
_cell_length_c                   15.2166
_cell_angle_alpha                90
_cell_angle_beta                 61.8454
_cell_angle_gamma                90
_cell_volume                     986.336
loop_
_atom_site_label
_atom_site_type_symbol
_atom_site_fract_x
_atom_site_fract_y
_atom_site_fract_z
N1 N 0.944133 0.46095 -0.100961
C2 C 0.993886 0.409355 -0.0696326
C3 C 1.05181 0.343438 -0.032446
C4 C 0.858231 0.3275 0.0655181
C5 C 0.595674 0.376655 0.137089
N6 N 0.377403 0.41509 0.193849
S7 S 0.909343 0.246257 0.113423
C8 C 0.940097 0.189724 0.0213474
C9 C 0.771055 0.124277 0.0383121
C10 C 0.542411 0.0893963 0.131782
N11 N 0.350832 0.0601873 0.204582
S12 S 0.872225 0.0866978 -0.0734563
N13 N 1.13249 0.154991 -0.141978
C14 C 1.14422 0.204749 -0.0831238
S15 S 1.38861 0.286546 -0.124201
loop_
_geom_bond_atom_site_label_1
_geom_bond_atom_site_label_2
_geom_bond_site_symmetry_1
_geom_bond_site_symmetry_2
N1 C2 1_555 1_555
C2 C3 1_555 1_555
C3 S15 1_555 1_555
C3 C4 1_555 1_555
C4 C5 1_555 1_555
C4 S7 1_555 1_555
C5 N6 1_555 1_555
S7 C8 1_555 1_555
C8 C14 1_555 1_555
C8 C9 1_555 1_555
C9 C10 1_555 1_555
C9 S12 1_555 1_555
C10 N11 1_555 1_555
S12 N13 1_555 1_555
N13 C14 1_555 1_555
C14 S15 1_555 1_555

#END

#######################################################################
#
#                 Cambridge Crystallographic Data Centre
#                                CCDC 
#
#######################################################################
#
# If this CIF has been generated from an entry in the Cambridge 
# Structural Database, then it will include bibliographic, chemical, 
# crystal, experimental, refinement or atomic coordinate data resulting 
# from the CCDC's data processing and validation procedures.
#
#######################################################################

data_15
_symmetry_cell_setting           monoclinic
_symmetry_space_group_name_H-M   'P 21/c'
_symmetry_Int_Tables_number      14
_space_group_name_Hall           '-P 2ybc'
loop_
_symmetry_equiv_pos_site_id
_symmetry_equiv_pos_as_xyz
1 x,y,z
2 -x,1/2+y,1/2-z
3 -x,-y,-z
4 x,1/2-y,1/2+z
_cell_length_a                   6.2719
_cell_length_b                   19.3146
_cell_length_c                   8.1405
_cell_angle_alpha                90
_cell_angle_beta                 93.6977
_cell_angle_gamma                90
_cell_volume                     984.081
loop_
_atom_site_label
_atom_site_type_symbol
_atom_site_fract_x
_atom_site_fract_y
_atom_site_fract_z
N1 N 0.108528 0.22745 0.249866
C2 C 0.216965 0.273348 0.225296
C3 C 0.347675 0.332365 0.196921
C4 C 0.542656 0.340012 0.275015
C5 C 0.630446 0.288429 0.385706
N6 N 0.698666 0.248351 0.477833
S7 S 0.70381 0.412822 0.248623
C8 C 0.514016 0.477364 0.237248
C9 C 0.541293 0.541606 0.306356
C10 C 0.724968 0.568673 0.398914
N11 N 0.865582 0.591962 0.476651
S12 S 0.313326 0.588845 0.266386
N13 N 0.183144 0.52611 0.160496
C14 C 0.306353 0.471151 0.154883
S15 S 0.232568 0.392532 0.055136
loop_
_geom_bond_atom_site_label_1
_geom_bond_atom_site_label_2
_geom_bond_site_symmetry_1
_geom_bond_site_symmetry_2
N1 C2 1_555 1_555
C2 C3 1_555 1_555
C3 S15 1_555 1_555
C3 C4 1_555 1_555
C4 C5 1_555 1_555
C4 S7 1_555 1_555
C5 N6 1_555 1_555
S7 C8 1_555 1_555
C8 C14 1_555 1_555
C8 C9 1_555 1_555
C9 C10 1_555 1_555
C9 S12 1_555 1_555
C10 N11 1_555 1_555
S12 N13 1_555 1_555
N13 C14 1_555 1_555
C14 S15 1_555 1_555

#END

#######################################################################
#
#                 Cambridge Crystallographic Data Centre
#                                CCDC 
#
#######################################################################
#
# If this CIF has been generated from an entry in the Cambridge 
# Structural Database, then it will include bibliographic, chemical, 
# crystal, experimental, refinement or atomic coordinate data resulting 
# from the CCDC's data processing and validation procedures.
#
#######################################################################

data_16
_symmetry_cell_setting           triclinic
_symmetry_space_group_name_H-M   'P -1'
_symmetry_Int_Tables_number      2
_space_group_name_Hall           '-P 1'
loop_
_symmetry_equiv_pos_site_id
_symmetry_equiv_pos_as_xyz
1 x,y,z
2 -x,-y,-z
_cell_length_a                   7.5238
_cell_length_b                   7.8727
_cell_length_c                   8.5827
_cell_angle_alpha                79.2402
_cell_angle_beta                 88.7044
_cell_angle_gamma                98.8791
_cell_volume                     492.76
loop_
_atom_site_label
_atom_site_type_symbol
_atom_site_fract_x
_atom_site_fract_y
_atom_site_fract_z
N1 N 0.117744 1.13979 0.110998
C2 C 0.181438 1.01694 0.149609
C3 C 0.26658 0.866697 0.199276
C4 C 0.335966 0.784835 0.0930171
C5 C 0.322476 0.841039 -0.0739671
N6 N 0.316878 0.887981 -0.207638
S7 S 0.447592 0.604942 0.148932
C8 C 0.56364 0.665162 0.30588
C9 C 0.735586 0.637546 0.337056
C10 C 0.852478 0.555803 0.250999
N11 N 0.952011 0.495318 0.184217
S12 S 0.798417 0.718627 0.502496
N13 N 0.603622 0.78759 0.531843
C14 C 0.493999 0.751233 0.421071
S15 S 0.272938 0.801294 0.406368
loop_
_geom_bond_atom_site_label_1
_geom_bond_atom_site_label_2
_geom_bond_site_symmetry_1
_geom_bond_site_symmetry_2
N1 C2 1_555 1_555
C2 C3 1_555 1_555
C3 S15 1_555 1_555
C3 C4 1_555 1_555
C4 C5 1_555 1_555
C4 S7 1_555 1_555
C5 N6 1_555 1_555
S7 C8 1_555 1_555
C8 C14 1_555 1_555
C8 C9 1_555 1_555
C9 C10 1_555 1_555
C9 S12 1_555 1_555
C10 N11 1_555 1_555
S12 N13 1_555 1_555
N13 C14 1_555 1_555
C14 S15 1_555 1_555

#END

#######################################################################
#
#                 Cambridge Crystallographic Data Centre
#                                CCDC 
#
#######################################################################
#
# If this CIF has been generated from an entry in the Cambridge 
# Structural Database, then it will include bibliographic, chemical, 
# crystal, experimental, refinement or atomic coordinate data resulting 
# from the CCDC's data processing and validation procedures.
#
#######################################################################

data_17
_symmetry_cell_setting           triclinic
_symmetry_space_group_name_H-M   'P -1'
_symmetry_Int_Tables_number      2
_space_group_name_Hall           '-P 1'
loop_
_symmetry_equiv_pos_site_id
_symmetry_equiv_pos_as_xyz
1 x,y,z
2 -x,-y,-z
_cell_length_a                   7.8662
_cell_length_b                   7.5114
_cell_length_c                   8.7063
_cell_angle_alpha                101.657
_cell_angle_beta                 96.8251
_cell_angle_gamma                97.9322
_cell_volume                     493.249
loop_
_atom_site_label
_atom_site_type_symbol
_atom_site_fract_x
_atom_site_fract_y
_atom_site_fract_z
N1 N 0.175331 0.640837 -0.194065
C2 C 0.158603 0.671368 -0.063237
C3 C 0.140246 0.715984 0.10112
C4 C 0.219284 0.63366 0.207116
C5 C 0.320488 0.493795 0.159243
N6 N 0.405544 0.385847 0.122488
S7 S 0.20571 0.689847 0.410258
C8 C 0.214749 0.924913 0.440452
C9 C 0.302797 1.04954 0.572396
C10 C 0.402213 1.01488 0.709109
N11 N 0.486106 0.994467 0.818795
S12 S 0.278432 1.26683 0.552582
N13 N 0.154724 1.19753 0.374961
C14 C 0.131921 1.01666 0.331087
S15 S 0.00922184 0.884581 0.150582
loop_
_geom_bond_atom_site_label_1
_geom_bond_atom_site_label_2
_geom_bond_site_symmetry_1
_geom_bond_site_symmetry_2
N1 C2 1_555 1_555
C2 C3 1_555 1_555
C3 S15 1_555 1_555
C3 C4 1_555 1_555
C4 C5 1_555 1_555
C4 S7 1_555 1_555
C5 N6 1_555 1_555
S7 C8 1_555 1_555
C8 C14 1_555 1_555
C8 C9 1_555 1_555
C9 C10 1_555 1_555
C9 S12 1_555 1_555
C10 N11 1_555 1_555
S12 N13 1_555 1_555
N13 C14 1_555 1_555
C14 S15 1_555 1_555

#END

#######################################################################
#
#                 Cambridge Crystallographic Data Centre
#                                CCDC 
#
#######################################################################
#
# If this CIF has been generated from an entry in the Cambridge 
# Structural Database, then it will include bibliographic, chemical, 
# crystal, experimental, refinement or atomic coordinate data resulting 
# from the CCDC's data processing and validation procedures.
#
#######################################################################

data_18
_symmetry_cell_setting           triclinic
_symmetry_space_group_name_H-M   'P -1'
_symmetry_Int_Tables_number      2
_space_group_name_Hall           '-P 1'
loop_
_symmetry_equiv_pos_site_id
_symmetry_equiv_pos_as_xyz
1 x,y,z
2 -x,-y,-z
_cell_length_a                   9.6625
_cell_length_b                   7.5067
_cell_length_c                   7.8707
_cell_angle_alpha                110.879
_cell_angle_beta                 93.0462
_cell_angle_gamma                110.051
_cell_volume                     490.972
loop_
_atom_site_label
_atom_site_type_symbol
_atom_site_fract_x
_atom_site_fract_y
_atom_site_fract_z
N1 N 0.112042 0.0847453 -0.170006
C2 C 0.151872 0.234232 -0.0391776
C3 C 0.203411 0.425371 0.120905
C4 C 0.106415 0.493348 0.215165
C5 C -0.0519995 0.37436 0.162956
N6 N -0.178939 0.283138 0.119032
S7 S 0.164688 0.730371 0.407222
C8 C 0.307553 0.883076 0.337458
C9 C 0.335584 1.08486 0.369016
C10 C 0.256863 1.20947 0.463123
N11 N 0.196844 1.31467 0.534608
S12 S 0.486251 1.17632 0.275409
N13 N 0.513465 0.955432 0.196138
C14 C 0.412733 0.816439 0.238244
S15 S 0.399833 0.560145 0.18083
loop_
_geom_bond_atom_site_label_1
_geom_bond_atom_site_label_2
_geom_bond_site_symmetry_1
_geom_bond_site_symmetry_2
N1 C2 1_555 1_555
C2 C3 1_555 1_555
C3 S15 1_555 1_555
C3 C4 1_555 1_555
C4 C5 1_555 1_555
C4 S7 1_555 1_555
C5 N6 1_555 1_555
S7 C8 1_555 1_555
C8 C14 1_555 1_555
C8 C9 1_555 1_555
C9 C10 1_555 1_555
C9 S12 1_555 1_555
C10 N11 1_555 1_555
S12 N13 1_555 1_555
N13 C14 1_555 1_555
C14 S15 1_555 1_555

#END

#######################################################################
#
#                 Cambridge Crystallographic Data Centre
#                                CCDC 
#
#######################################################################
#
# If this CIF has been generated from an entry in the Cambridge 
# Structural Database, then it will include bibliographic, chemical, 
# crystal, experimental, refinement or atomic coordinate data resulting 
# from the CCDC's data processing and validation procedures.
#
#######################################################################

data_19
_symmetry_cell_setting           triclinic
_symmetry_space_group_name_H-M   'P -1'
_symmetry_Int_Tables_number      2
_space_group_name_Hall           '-P 1'
loop_
_symmetry_equiv_pos_site_id
_symmetry_equiv_pos_as_xyz
1 x,y,z
2 -x,-y,-z
_cell_length_a                   7.2262
_cell_length_b                   8.0964
_cell_length_c                   10.3063
_cell_angle_alpha                67.5472
_cell_angle_beta                 63.0501
_cell_angle_gamma                70.6391
_cell_volume                     487.483
loop_
_atom_site_label
_atom_site_type_symbol
_atom_site_fract_x
_atom_site_fract_y
_atom_site_fract_z
N1 N 0.767247 0.99852 -0.135819
C2 C 0.803589 0.924483 -0.0284094
C3 C 0.846084 0.826779 0.106889
C4 C 0.741435 0.885587 0.232574
C5 C 0.588101 1.05132 0.234839
N6 N 0.461128 1.18078 0.238553
S7 S 0.782852 0.765949 0.402226
C8 C 0.814501 0.544956 0.403676
C9 C 0.736356 0.409667 0.530357
C10 C 0.616906 0.420004 0.683285
N11 N 0.517746 0.422103 0.806434
S12 S 0.802783 0.213214 0.480298
N13 N 0.931423 0.3048 0.296651
C14 C 0.925257 0.477813 0.272839
S15 S 1.04156 0.627559 0.0943431
loop_
_geom_bond_atom_site_label_1
_geom_bond_atom_site_label_2
_geom_bond_site_symmetry_1
_geom_bond_site_symmetry_2
N1 C2 1_555 1_555
C2 C3 1_555 1_555
C3 S15 1_555 1_555
C3 C4 1_555 1_555
C4 C5 1_555 1_555
C4 S7 1_555 1_555
C5 N6 1_555 1_555
S7 C8 1_555 1_555
C8 C14 1_555 1_555
C8 C9 1_555 1_555
C9 C10 1_555 1_555
C9 S12 1_555 1_555
C10 N11 1_555 1_555
S12 N13 1_555 1_555
N13 C14 1_555 1_555
C14 S15 1_555 1_555

#END

#######################################################################
#
#                 Cambridge Crystallographic Data Centre
#                                CCDC 
#
#######################################################################
#
# If this CIF has been generated from an entry in the Cambridge 
# Structural Database, then it will include bibliographic, chemical, 
# crystal, experimental, refinement or atomic coordinate data resulting 
# from the CCDC's data processing and validation procedures.
#
#######################################################################

data_20
_symmetry_cell_setting           monoclinic
_symmetry_space_group_name_H-M   'P 21/a'
_symmetry_Int_Tables_number      14
_space_group_name_Hall           '-P 2yab'
loop_
_symmetry_equiv_pos_site_id
_symmetry_equiv_pos_as_xyz
1 x,y,z
2 1/2-x,1/2+y,-z
3 -x,-y,-z
4 1/2+x,1/2-y,z
_cell_length_a                   10.1127
_cell_length_b                   7.3055
_cell_length_c                   13.7103
_cell_angle_alpha                90
_cell_angle_beta                 73.6435
_cell_angle_gamma                90
_cell_volume                     971.9
loop_
_atom_site_label
_atom_site_type_symbol
_atom_site_fract_x
_atom_site_fract_y
_atom_site_fract_z
N1 N 0.560421 0.669003 0.405422
C2 C 0.488457 0.596085 0.36705
C3 C 0.398165 0.510273 0.317063
C4 C 0.26778 0.464376 0.368122
C5 C 0.215263 0.494025 0.475165
N6 N 0.171486 0.522223 0.560066
S7 S 0.152378 0.365902 0.308869
C8 C 0.1942 0.484183 0.195653
C9 C 0.100586 0.543604 0.147475
C10 C -0.0462593 0.521675 0.178375
N11 N -0.163866 0.511409 0.201096
S12 S 0.186214 0.655479 0.0384556
N13 N 0.342306 0.625488 0.0546391
C14 C 0.331208 0.534269 0.139289
S15 S 0.471098 0.472329 0.186151
loop_
_geom_bond_atom_site_label_1
_geom_bond_atom_site_label_2
_geom_bond_site_symmetry_1
_geom_bond_site_symmetry_2
N1 C2 1_555 1_555
C2 C3 1_555 1_555
C3 S15 1_555 1_555
C3 C4 1_555 1_555
C4 C5 1_555 1_555
C4 S7 1_555 1_555
C5 N6 1_555 1_555
S7 C8 1_555 1_555
C8 C14 1_555 1_555
C8 C9 1_555 1_555
C9 C10 1_555 1_555
C9 S12 1_555 1_555
C10 N11 1_555 1_555
S12 N13 1_555 1_555
N13 C14 1_555 1_555
C14 S15 1_555 1_555

#END

#######################################################################
#
#                 Cambridge Crystallographic Data Centre
#                                CCDC 
#
#######################################################################
#
# If this CIF has been generated from an entry in the Cambridge 
# Structural Database, then it will include bibliographic, chemical, 
# crystal, experimental, refinement or atomic coordinate data resulting 
# from the CCDC's data processing and validation procedures.
#
#######################################################################

data_21
_symmetry_cell_setting           triclinic
_symmetry_space_group_name_H-M   'P -1'
_symmetry_Int_Tables_number      2
_space_group_name_Hall           '-P 1'
loop_
_symmetry_equiv_pos_site_id
_symmetry_equiv_pos_as_xyz
1 x,y,z
2 -x,-y,-z
_cell_length_a                   8.1176
_cell_length_b                   7.2442
_cell_length_c                   11.5586
_cell_angle_alpha                67.0419
_cell_angle_beta                 89.0542
_cell_angle_gamma                124.308
_cell_volume                     491.382
loop_
_atom_site_label
_atom_site_type_symbol
_atom_site_fract_x
_atom_site_fract_y
_atom_site_fract_z
N1 N 0.858995 0.0824069 -0.0848747
C2 C 0.830622 0.0783308 0.0135428
C3 C 0.792125 0.0775693 0.135092
C4 C 0.950146 0.231696 0.1706
C5 C 1.16398 0.396961 0.0904302
N6 N 1.33456 0.534739 0.0251085
S7 S 0.908633 0.243782 0.315952
C8 C 0.683116 0.21582 0.320608
C9 C 0.643374 0.346763 0.3592
C10 C 0.773296 0.527426 0.402833
N11 N 0.873286 0.67684 0.435336
S12 S 0.40329 0.263179 0.347792
N13 N 0.353744 0.0595129 0.29377
C14 C 0.512233 0.053573 0.284329
S15 S 0.52626 -0.136535 0.23082
loop_
_geom_bond_atom_site_label_1
_geom_bond_atom_site_label_2
_geom_bond_site_symmetry_1
_geom_bond_site_symmetry_2
N1 C2 1_555 1_555
C2 C3 1_555 1_555
C3 S15 1_555 1_555
C3 C4 1_555 1_555
C4 C5 1_555 1_555
C4 S7 1_555 1_555
C5 N6 1_555 1_555
S7 C8 1_555 1_555
C8 C14 1_555 1_555
C8 C9 1_555 1_555
C9 C10 1_555 1_555
C9 S12 1_555 1_555
C10 N11 1_555 1_555
S12 N13 1_555 1_555
N13 C14 1_555 1_555
C14 S15 1_555 1_555

#END

#######################################################################
#
#                 Cambridge Crystallographic Data Centre
#                                CCDC 
#
#######################################################################
#
# If this CIF has been generated from an entry in the Cambridge 
# Structural Database, then it will include bibliographic, chemical, 
# crystal, experimental, refinement or atomic coordinate data resulting 
# from the CCDC's data processing and validation procedures.
#
#######################################################################

data_22
_symmetry_cell_setting           monoclinic
_symmetry_space_group_name_H-M   'P 21/c'
_symmetry_Int_Tables_number      14
_space_group_name_Hall           '-P 2ybc'
loop_
_symmetry_equiv_pos_site_id
_symmetry_equiv_pos_as_xyz
1 x,y,z
2 -x,1/2+y,1/2-z
3 -x,-y,-z
4 x,1/2-y,1/2+z
_cell_length_a                   11.0909
_cell_length_b                   7.7461
_cell_length_c                   12.5526
_cell_angle_alpha                90
_cell_angle_beta                 114.919
_cell_angle_gamma                90
_cell_volume                     978.016
loop_
_atom_site_label
_atom_site_type_symbol
_atom_site_fract_x
_atom_site_fract_y
_atom_site_fract_z
N1 N 0.0432343 0.90217 -0.0978652
C2 C 0.108015 0.810614 -0.0247716
C3 C 0.188976 0.691767 0.0638351
C4 C 0.143642 0.612786 0.135629
C5 C 0.0141871 0.648391 0.128979
N6 N -0.09048 0.672442 0.121916
S7 S 0.237721 0.461316 0.241971
C8 C 0.314361 0.3529 0.167682
C9 C 0.335564 0.178412 0.173366
C10 C 0.301043 0.0522198 0.239379
N11 N 0.272496 -0.0534592 0.288141
S12 S 0.413331 0.12565 0.0856727
N13 N 0.418919 0.327829 0.0419535
C14 C 0.36414 0.432553 0.0914088
S15 S 0.348577 0.658602 0.0696239
loop_
_geom_bond_atom_site_label_1
_geom_bond_atom_site_label_2
_geom_bond_site_symmetry_1
_geom_bond_site_symmetry_2
N1 C2 1_555 1_555
C2 C3 1_555 1_555
C3 S15 1_555 1_555
C3 C4 1_555 1_555
C4 C5 1_555 1_555
C4 S7 1_555 1_555
C5 N6 1_555 1_555
S7 C8 1_555 1_555
C8 C14 1_555 1_555
C8 C9 1_555 1_555
C9 C10 1_555 1_555
C9 S12 1_555 1_555
C10 N11 1_555 1_555
S12 N13 1_555 1_555
N13 C14 1_555 1_555
C14 S15 1_555 1_555

#END

#######################################################################
#
#                 Cambridge Crystallographic Data Centre
#                                CCDC 
#
#######################################################################
#
# If this CIF has been generated from an entry in the Cambridge 
# Structural Database, then it will include bibliographic, chemical, 
# crystal, experimental, refinement or atomic coordinate data resulting 
# from the CCDC's data processing and validation procedures.
#
#######################################################################

data_23
_symmetry_cell_setting           monoclinic
_symmetry_space_group_name_H-M   'P 21/a'
_symmetry_Int_Tables_number      14
_space_group_name_Hall           '-P 2yab'
loop_
_symmetry_equiv_pos_site_id
_symmetry_equiv_pos_as_xyz
1 x,y,z
2 1/2-x,1/2+y,-z
3 -x,-y,-z
4 1/2+x,1/2-y,z
_cell_length_a                   18.912
_cell_length_b                   13.5616
_cell_length_c                   3.862
_cell_angle_alpha                90
_cell_angle_beta                 88.7989
_cell_angle_gamma                90
_cell_volume                     990.296
loop_
_atom_site_label
_atom_site_type_symbol
_atom_site_fract_x
_atom_site_fract_y
_atom_site_fract_z
N1 N 0.038875 0.598285 0.218588
C2 C 0.0899459 0.56876 0.332828
C3 C 0.155232 0.533211 0.46626
C4 C 0.171165 0.436224 0.465975
C5 C 0.122582 0.364205 0.34254
N6 N 0.0848705 0.306623 0.235059
S7 S 0.251707 0.390212 0.614117
C8 C 0.309133 0.479811 0.464214
C9 C 0.375371 0.461649 0.329539
C10 C 0.410511 0.368644 0.285614
N11 N 0.440008 0.296108 0.237934
S12 S 0.413664 0.571076 0.210973
N13 N 0.344642 0.640197 0.335211
C14 C 0.294135 0.583228 0.46222
S15 S 0.211371 0.625553 0.624529
loop_
_geom_bond_atom_site_label_1
_geom_bond_atom_site_label_2
_geom_bond_site_symmetry_1
_geom_bond_site_symmetry_2
N1 C2 1_555 1_555
C2 C3 1_555 1_555
C3 S15 1_555 1_555
C3 C4 1_555 1_555
C4 C5 1_555 1_555
C4 S7 1_555 1_555
C5 N6 1_555 1_555
S7 C8 1_555 1_555
C8 C14 1_555 1_555
C8 C9 1_555 1_555
C9 C10 1_555 1_555
C9 S12 1_555 1_555
C10 N11 1_555 1_555
S12 N13 1_555 1_555
N13 C14 1_555 1_555
C14 S15 1_555 1_555

#END

#######################################################################
#
#                 Cambridge Crystallographic Data Centre
#                                CCDC 
#
#######################################################################
#
# If this CIF has been generated from an entry in the Cambridge 
# Structural Database, then it will include bibliographic, chemical, 
# crystal, experimental, refinement or atomic coordinate data resulting 
# from the CCDC's data processing and validation procedures.
#
#######################################################################

data_24
_symmetry_cell_setting           triclinic
_symmetry_space_group_name_H-M   'P -1'
_symmetry_Int_Tables_number      2
_space_group_name_Hall           '-P 1'
loop_
_symmetry_equiv_pos_site_id
_symmetry_equiv_pos_as_xyz
1 x,y,z
2 -x,-y,-z
_cell_length_a                   7.5946
_cell_length_b                   7.149
_cell_length_c                   12.5772
_cell_angle_alpha                110.004
_cell_angle_beta                 117.381
_cell_angle_gamma                105.315
_cell_volume                     491.755
loop_
_atom_site_label
_atom_site_type_symbol
_atom_site_fract_x
_atom_site_fract_y
_atom_site_fract_z
N1 N 0.971325 1.302 0.354156
C2 C 0.820853 1.2073 0.351483
C3 C 0.627108 1.08734 0.343496
C4 C 0.574151 0.883631 0.333774
C5 C 0.713371 0.78187 0.335584
N6 N 0.819707 0.695955 0.332922
S7 S 0.333203 0.727062 0.318014
C8 C 0.134978 0.773972 0.207831
C9 C -0.0919774 0.611139 0.10046
C10 C -0.211054 0.376315 0.0574925
N11 N -0.312218 0.18656 0.0172297
S12 S -0.225168 0.730311 0.0178473
N13 N 0.0106067 0.989498 0.121491
C14 C 0.184862 0.987793 0.215594
S15 S 0.468183 1.22632 0.346659
loop_
_geom_bond_atom_site_label_1
_geom_bond_atom_site_label_2
_geom_bond_site_symmetry_1
_geom_bond_site_symmetry_2
N1 C2 1_555 1_555
C2 C3 1_555 1_555
C3 S15 1_555 1_555
C3 C4 1_555 1_555
C4 C5 1_555 1_555
C4 S7 1_555 1_555
C5 N6 1_555 1_555
S7 C8 1_555 1_555
C8 C14 1_555 1_555
C8 C9 1_555 1_555
C9 C10 1_555 1_555
C9 S12 1_555 1_555
C10 N11 1_555 1_555
S12 N13 1_555 1_555
N13 C14 1_555 1_555
C14 S15 1_555 1_555

#END

#######################################################################
#
#                 Cambridge Crystallographic Data Centre
#                                CCDC 
#
#######################################################################
#
# If this CIF has been generated from an entry in the Cambridge 
# Structural Database, then it will include bibliographic, chemical, 
# crystal, experimental, refinement or atomic coordinate data resulting 
# from the CCDC's data processing and validation procedures.
#
#######################################################################

data_25
_symmetry_cell_setting           monoclinic
_symmetry_space_group_name_H-M   'P 21/c'
_symmetry_Int_Tables_number      14
_space_group_name_Hall           '-P 2ybc'
loop_
_symmetry_equiv_pos_site_id
_symmetry_equiv_pos_as_xyz
1 x,y,z
2 -x,1/2+y,1/2-z
3 -x,-y,-z
4 x,1/2-y,1/2+z
_cell_length_a                   7.0971
_cell_length_b                   11.3603
_cell_length_c                   12.2159
_cell_angle_alpha                90
_cell_angle_beta                 84.0635
_cell_angle_gamma                90
_cell_volume                     979.627
loop_
_atom_site_label
_atom_site_type_symbol
_atom_site_fract_x
_atom_site_fract_y
_atom_site_fract_z
N1 N 0.877661 0.625468 0.0484017
C2 C 0.817353 0.553154 0.106902
C3 C 0.744396 0.464574 0.183188
C4 C 0.556368 0.4488 0.208002
C5 C 0.42137 0.517337 0.156555
N6 N 0.312733 0.574008 0.118169
S7 S 0.461599 0.344568 0.304237
C8 C 0.618245 0.356003 0.402358
C9 C 0.567969 0.351206 0.51349
C10 C 0.382907 0.335942 0.570879
N11 N 0.238125 0.32603 0.620606
S12 S 0.76673 0.367112 0.580113
N13 N 0.914523 0.37962 0.465187
C14 C 0.818328 0.372156 0.379
S15 S 0.918474 0.380967 0.240453
loop_
_geom_bond_atom_site_label_1
_geom_bond_atom_site_label_2
_geom_bond_site_symmetry_1
_geom_bond_site_symmetry_2
N1 C2 1_555 1_555
C2 C3 1_555 1_555
C3 S15 1_555 1_555
C3 C4 1_555 1_555
C4 C5 1_555 1_555
C4 S7 1_555 1_555
C5 N6 1_555 1_555
S7 C8 1_555 1_555
C8 C14 1_555 1_555
C8 C9 1_555 1_555
C9 C10 1_555 1_555
C9 S12 1_555 1_555
C10 N11 1_555 1_555
S12 N13 1_555 1_555
N13 C14 1_555 1_555
C14 S15 1_555 1_555

#END

#######################################################################
#
#                 Cambridge Crystallographic Data Centre
#                                CCDC 
#
#######################################################################
#
# If this CIF has been generated from an entry in the Cambridge 
# Structural Database, then it will include bibliographic, chemical, 
# crystal, experimental, refinement or atomic coordinate data resulting 
# from the CCDC's data processing and validation procedures.
#
#######################################################################

data_26
_symmetry_cell_setting           monoclinic
_symmetry_space_group_name_H-M   'P 21/n'
_symmetry_Int_Tables_number      14
_space_group_name_Hall           '-P 2yn'
loop_
_symmetry_equiv_pos_site_id
_symmetry_equiv_pos_as_xyz
1 x,y,z
2 1/2-x,1/2+y,1/2-z
3 -x,-y,-z
4 1/2+x,1/2-y,1/2+z
_cell_length_a                   6.1368
_cell_length_b                   8.3461
_cell_length_c                   22.0167
_cell_angle_alpha                90
_cell_angle_beta                 119.117
_cell_angle_gamma                90
_cell_volume                     985.159
loop_
_atom_site_label
_atom_site_type_symbol
_atom_site_fract_x
_atom_site_fract_y
_atom_site_fract_z
N1 N -0.393807 0.24941 0.228225
C2 C -0.19832 0.273074 0.273363
C3 C 0.0442099 0.300056 0.331457
C4 C 0.246562 0.220989 0.338158
C5 C 0.229322 0.110399 0.286418
N6 N 0.215674 0.0184997 0.246302
S7 S 0.544762 0.245923 0.409883
C8 C 0.472374 0.262218 0.476015
C9 C 0.609875 0.196475 0.540732
C10 C 0.83474 0.104109 0.567106
N11 N 1.00995 0.0259762 0.589457
S12 S 0.470379 0.240711 0.589592
N13 N 0.23576 0.344029 0.526939
C14 C 0.260302 0.345694 0.470821
S15 S 0.0528877 0.441595 0.391827
loop_
_geom_bond_atom_site_label_1
_geom_bond_atom_site_label_2
_geom_bond_site_symmetry_1
_geom_bond_site_symmetry_2
N1 C2 1_555 1_555
C2 C3 1_555 1_555
C3 S15 1_555 1_555
C3 C4 1_555 1_555
C4 C5 1_555 1_555
C4 S7 1_555 1_555
C5 N6 1_555 1_555
S7 C8 1_555 1_555
C8 C14 1_555 1_555
C8 C9 1_555 1_555
C9 C10 1_555 1_555
C9 S12 1_555 1_555
C10 N11 1_555 1_555
S12 N13 1_555 1_555
N13 C14 1_555 1_555
C14 S15 1_555 1_555

#END

#######################################################################
#
#                 Cambridge Crystallographic Data Centre
#                                CCDC 
#
#######################################################################
#
# If this CIF has been generated from an entry in the Cambridge 
# Structural Database, then it will include bibliographic, chemical, 
# crystal, experimental, refinement or atomic coordinate data resulting 
# from the CCDC's data processing and validation procedures.
#
#######################################################################

data_27
_symmetry_cell_setting           triclinic
_symmetry_space_group_name_H-M   'P -1'
_symmetry_Int_Tables_number      2
_space_group_name_Hall           '-P 1'
loop_
_symmetry_equiv_pos_site_id
_symmetry_equiv_pos_as_xyz
1 x,y,z
2 -x,-y,-z
_cell_length_a                   7.6654
_cell_length_b                   7.0494
_cell_length_c                   10.2164
_cell_angle_alpha                69.9071
_cell_angle_beta                 106.564
_cell_angle_gamma                102.934
_cell_volume                     492.059
loop_
_atom_site_label
_atom_site_type_symbol
_atom_site_fract_x
_atom_site_fract_y
_atom_site_fract_z
N1 N 0.836708 0.323897 -0.0500797
C2 C 0.780509 0.308272 0.0459376
C3 C 0.704434 0.28498 0.164185
C4 C 0.672132 0.447619 0.190269
C5 C 0.717914 0.65112 0.103659
N6 N 0.74917 0.813855 0.03273
S7 S 0.572364 0.424854 0.330436
C8 C 0.412547 0.210983 0.325802
C9 C 0.239217 0.185993 0.346673
C10 C 0.155214 0.324682 0.376181
N11 N 0.080887 0.431136 0.397395
S12 S 0.127107 -0.0469021 0.331774
N13 N 0.303113 -0.112392 0.299087
C14 C 0.44242 0.0356144 0.299194
S15 S 0.657314 0.0309564 0.268979
loop_
_geom_bond_atom_site_label_1
_geom_bond_atom_site_label_2
_geom_bond_site_symmetry_1
_geom_bond_site_symmetry_2
N1 C2 1_555 1_555
C2 C3 1_555 1_555
C3 S15 1_555 1_555
C3 C4 1_555 1_555
C4 C5 1_555 1_555
C4 S7 1_555 1_555
C5 N6 1_555 1_555
S7 C8 1_555 1_555
C8 C14 1_555 1_555
C8 C9 1_555 1_555
C9 C10 1_555 1_555
C9 S12 1_555 1_555
C10 N11 1_555 1_555
S12 N13 1_555 1_555
N13 C14 1_555 1_555
C14 S15 1_555 1_555

#END

#######################################################################
#
#                 Cambridge Crystallographic Data Centre
#                                CCDC 
#
#######################################################################
#
# If this CIF has been generated from an entry in the Cambridge 
# Structural Database, then it will include bibliographic, chemical, 
# crystal, experimental, refinement or atomic coordinate data resulting 
# from the CCDC's data processing and validation procedures.
#
#######################################################################

data_28
_symmetry_cell_setting           monoclinic
_symmetry_space_group_name_H-M   'P 21/c'
_symmetry_Int_Tables_number      14
_space_group_name_Hall           '-P 2ybc'
loop_
_symmetry_equiv_pos_site_id
_symmetry_equiv_pos_as_xyz
1 x,y,z
2 -x,1/2+y,1/2-z
3 -x,-y,-z
4 x,1/2-y,1/2+z
_cell_length_a                   8.8162
_cell_length_b                   9.8729
_cell_length_c                   11.9399
_cell_angle_alpha                90
_cell_angle_beta                 71.6282
_cell_angle_gamma                90
_cell_volume                     986.296
loop_
_atom_site_label
_atom_site_type_symbol
_atom_site_fract_x
_atom_site_fract_y
_atom_site_fract_z
N1 N 0.81149 0.795075 0.172389
C2 C 0.785718 0.681431 0.178929
C3 C 0.752634 0.539224 0.183279
C4 C 0.870355 0.446465 0.165091
C5 C 1.03292 0.485926 0.14437
N6 N 1.16351 0.516971 0.124398
S7 S 0.835502 0.271653 0.164976
C8 C 0.691657 0.266507 0.0953991
C9 C 0.683474 0.169879 0.0153203
C10 C 0.787115 0.0562347 -0.0266429
N11 N 0.868749 -0.0337692 -0.0648026
S12 S 0.523611 0.203922 -0.032088
N13 N 0.467047 0.342118 0.0511855
C14 C 0.564839 0.36268 0.113005
S15 S 0.549536 0.49803 0.213108
loop_
_geom_bond_atom_site_label_1
_geom_bond_atom_site_label_2
_geom_bond_site_symmetry_1
_geom_bond_site_symmetry_2
N1 C2 1_555 1_555
C2 C3 1_555 1_555
C3 S15 1_555 1_555
C3 C4 1_555 1_555
C4 C5 1_555 1_555
C4 S7 1_555 1_555
C5 N6 1_555 1_555
S7 C8 1_555 1_555
C8 C14 1_555 1_555
C8 C9 1_555 1_555
C9 C10 1_555 1_555
C9 S12 1_555 1_555
C10 N11 1_555 1_555
S12 N13 1_555 1_555
N13 C14 1_555 1_555
C14 S15 1_555 1_555

#END

#######################################################################
#
#                 Cambridge Crystallographic Data Centre
#                                CCDC 
#
#######################################################################
#
# If this CIF has been generated from an entry in the Cambridge 
# Structural Database, then it will include bibliographic, chemical, 
# crystal, experimental, refinement or atomic coordinate data resulting 
# from the CCDC's data processing and validation procedures.
#
#######################################################################

data_29
_symmetry_cell_setting           monoclinic
_symmetry_space_group_name_H-M   'P 21/n'
_symmetry_Int_Tables_number      14
_space_group_name_Hall           '-P 2yn'
loop_
_symmetry_equiv_pos_site_id
_symmetry_equiv_pos_as_xyz
1 x,y,z
2 1/2-x,1/2+y,1/2-z
3 -x,-y,-z
4 1/2+x,1/2-y,1/2+z
_cell_length_a                   3.9034
_cell_length_b                   18.8365
_cell_length_c                   13.4568
_cell_angle_alpha                90
_cell_angle_beta                 86.5007
_cell_angle_gamma                90
_cell_volume                     987.585
loop_
_atom_site_label
_atom_site_type_symbol
_atom_site_fract_x
_atom_site_fract_y
_atom_site_fract_z
N1 N 0.597154 0.21969 0.406732
C2 C 0.461393 0.266631 0.372432
C3 C 0.30123 0.326913 0.33004
C4 C 0.275319 0.332981 0.230864
C5 C 0.39692 0.278396 0.163829
N6 N 0.502086 0.23601 0.109524
S7 S 0.0935353 0.407241 0.1758
C8 C 0.243219 0.474329 0.248516
C9 C 0.351528 0.539208 0.213242
C10 C 0.363605 0.565047 0.112867
N11 N 0.385438 0.587423 0.0337038
S12 S 0.480508 0.589069 0.310325
N13 N 0.394532 0.526611 0.396279
C14 C 0.272428 0.469843 0.353812
S15 S 0.147306 0.390794 0.417125
loop_
_geom_bond_atom_site_label_1
_geom_bond_atom_site_label_2
_geom_bond_site_symmetry_1
_geom_bond_site_symmetry_2
N1 C2 1_555 1_555
C2 C3 1_555 1_555
C3 S15 1_555 1_555
C3 C4 1_555 1_555
C4 C5 1_555 1_555
C4 S7 1_555 1_555
C5 N6 1_555 1_555
S7 C8 1_555 1_555
C8 C14 1_555 1_555
C8 C9 1_555 1_555
C9 C10 1_555 1_555
C9 S12 1_555 1_555
C10 N11 1_555 1_555
S12 N13 1_555 1_555
N13 C14 1_555 1_555
C14 S15 1_555 1_555

#END

#######################################################################
#
#                 Cambridge Crystallographic Data Centre
#                                CCDC 
#
#######################################################################
#
# If this CIF has been generated from an entry in the Cambridge 
# Structural Database, then it will include bibliographic, chemical, 
# crystal, experimental, refinement or atomic coordinate data resulting 
# from the CCDC's data processing and validation procedures.
#
#######################################################################

data_30
_symmetry_cell_setting           monoclinic
_symmetry_space_group_name_H-M   'P 21/c'
_symmetry_Int_Tables_number      14
_space_group_name_Hall           '-P 2ybc'
loop_
_symmetry_equiv_pos_site_id
_symmetry_equiv_pos_as_xyz
1 x,y,z
2 -x,1/2+y,1/2-z
3 -x,-y,-z
4 x,1/2-y,1/2+z
_cell_length_a                   8.6837
_cell_length_b                   14.6837
_cell_length_c                   7.8362
_cell_angle_alpha                90
_cell_angle_beta                 99.2973
_cell_angle_gamma                90
_cell_volume                     986.059
loop_
_atom_site_label
_atom_site_type_symbol
_atom_site_fract_x
_atom_site_fract_y
_atom_site_fract_z
N1 N 0.409708 0.691467 0.70899
C2 C 0.368939 0.661134 0.57501
C3 C 0.315571 0.620627 0.409892
C4 C 0.416168 0.584485 0.314046
C5 C 0.581059 0.587597 0.370568
N6 N 0.712674 0.587454 0.416784
S7 S 0.355013 0.531051 0.114557
C8 C 0.19078 0.475105 0.156221
C9 C 0.14752 0.389493 0.0981992
C10 C 0.224639 0.329835 -0.0057673
N11 N 0.283773 0.279078 -0.0850741
S12 S -0.0213713 0.360284 0.170394
N13 N -0.0365823 0.458161 0.274748
C14 C 0.0813323 0.511526 0.256451
S15 S 0.111773 0.621948 0.345973
loop_
_geom_bond_atom_site_label_1
_geom_bond_atom_site_label_2
_geom_bond_site_symmetry_1
_geom_bond_site_symmetry_2
N1 C2 1_555 1_555
C2 C3 1_555 1_555
C3 S15 1_555 1_555
C3 C4 1_555 1_555
C4 C5 1_555 1_555
C4 S7 1_555 1_555
C5 N6 1_555 1_555
S7 C8 1_555 1_555
C8 C14 1_555 1_555
C8 C9 1_555 1_555
C9 C10 1_555 1_555
C9 S12 1_555 1_555
C10 N11 1_555 1_555
S12 N13 1_555 1_555
N13 C14 1_555 1_555
C14 S15 1_555 1_555

#END

#######################################################################
#
#                 Cambridge Crystallographic Data Centre
#                                CCDC 
#
#######################################################################
#
# If this CIF has been generated from an entry in the Cambridge 
# Structural Database, then it will include bibliographic, chemical, 
# crystal, experimental, refinement or atomic coordinate data resulting 
# from the CCDC's data processing and validation procedures.
#
#######################################################################

data_31
_symmetry_cell_setting           monoclinic
_symmetry_space_group_name_H-M   'P 21/c'
_symmetry_Int_Tables_number      14
_space_group_name_Hall           '-P 2ybc'
loop_
_symmetry_equiv_pos_site_id
_symmetry_equiv_pos_as_xyz
1 x,y,z
2 -x,1/2+y,1/2-z
3 -x,-y,-z
4 x,1/2-y,1/2+z
_cell_length_a                   14.0863
_cell_length_b                   7.0835
_cell_length_c                   13.5238
_cell_angle_alpha                90
_cell_angle_beta                 133.379
_cell_angle_gamma                90
_cell_volume                     980.793
loop_
_atom_site_label
_atom_site_type_symbol
_atom_site_fract_x
_atom_site_fract_y
_atom_site_fract_z
N1 N -0.089432 -0.11627 0.344015
C2 C 0.00913626 -0.0747088 0.381412
C3 C 0.131151 -0.0250441 0.424029
C4 C 0.170639 0.156307 0.445942
C5 C 0.0943284 0.306656 0.431781
N6 N 0.0317695 0.427458 0.416673
S7 S 0.316796 0.223435 0.492852
C8 C 0.319233 0.0697113 0.39597
C9 C 0.359873 0.116129 0.331746
C10 C 0.407758 0.29405 0.330759
N11 N 0.445431 0.433063 0.325469
S12 S 0.345148 -0.0775182 0.246584
N13 N 0.287089 -0.21824 0.293768
C14 C 0.278747 -0.12347 0.371219
S15 S 0.221925 -0.217604 0.443857
loop_
_geom_bond_atom_site_label_1
_geom_bond_atom_site_label_2
_geom_bond_site_symmetry_1
_geom_bond_site_symmetry_2
N1 C2 1_555 1_555
C2 C3 1_555 1_555
C3 S15 1_555 1_555
C3 C4 1_555 1_555
C4 C5 1_555 1_555
C4 S7 1_555 1_555
C5 N6 1_555 1_555
S7 C8 1_555 1_555
C8 C14 1_555 1_555
C8 C9 1_555 1_555
C9 C10 1_555 1_555
C9 S12 1_555 1_555
C10 N11 1_555 1_555
S12 N13 1_555 1_555
N13 C14 1_555 1_555
C14 S15 1_555 1_555

#END

#######################################################################
#
#                 Cambridge Crystallographic Data Centre
#                                CCDC 
#
#######################################################################
#
# If this CIF has been generated from an entry in the Cambridge 
# Structural Database, then it will include bibliographic, chemical, 
# crystal, experimental, refinement or atomic coordinate data resulting 
# from the CCDC's data processing and validation procedures.
#
#######################################################################

data_32
_symmetry_cell_setting           triclinic
_symmetry_space_group_name_H-M   'P -1'
_symmetry_Int_Tables_number      2
_space_group_name_Hall           '-P 1'
loop_
_symmetry_equiv_pos_site_id
_symmetry_equiv_pos_as_xyz
1 x,y,z
2 -x,-y,-z
_cell_length_a                   3.8902
_cell_length_b                   9.8719
_cell_length_c                   14.561
_cell_angle_alpha                81.0142
_cell_angle_beta                 114.255
_cell_angle_gamma                101.659
_cell_volume                     497.635
loop_
_atom_site_label
_atom_site_type_symbol
_atom_site_fract_x
_atom_site_fract_y
_atom_site_fract_z
N1 N 0.765269 0.846557 0.318321
C2 C 0.795246 0.741918 0.300461
C3 C 0.824112 0.608587 0.279662
C4 C 0.633831 0.562558 0.18666
C5 C 0.40434 0.646689 0.10384
N6 N 0.213781 0.713486 0.0390296
S7 S 0.649639 0.397789 0.159195
C8 C 0.646627 0.300132 0.267811
C9 C 0.45139 0.168624 0.270343
C10 C 0.21754 0.0859155 0.187469
N11 N 0.0214623 0.0172953 0.12371
S12 S 0.524898 0.111235 0.393009
N13 N 0.807246 0.256072 0.441063
C14 C 0.846303 0.345342 0.367546
S15 S 1.1214 0.512703 0.384197
loop_
_geom_bond_atom_site_label_1
_geom_bond_atom_site_label_2
_geom_bond_site_symmetry_1
_geom_bond_site_symmetry_2
N1 C2 1_555 1_555
C2 C3 1_555 1_555
C3 S15 1_555 1_555
C3 C4 1_555 1_555
C4 C5 1_555 1_555
C4 S7 1_555 1_555
C5 N6 1_555 1_555
S7 C8 1_555 1_555
C8 C14 1_555 1_555
C8 C9 1_555 1_555
C9 C10 1_555 1_555
C9 S12 1_555 1_555
C10 N11 1_555 1_555
S12 N13 1_555 1_555
N13 C14 1_555 1_555
C14 S15 1_555 1_555

#END

#######################################################################
#
#                 Cambridge Crystallographic Data Centre
#                                CCDC 
#
#######################################################################
#
# If this CIF has been generated from an entry in the Cambridge 
# Structural Database, then it will include bibliographic, chemical, 
# crystal, experimental, refinement or atomic coordinate data resulting 
# from the CCDC's data processing and validation procedures.
#
#######################################################################

data_33
_symmetry_cell_setting           monoclinic
_symmetry_space_group_name_H-M   'P 21'
_symmetry_Int_Tables_number      4
_space_group_name_Hall           'P 2yb'
loop_
_symmetry_equiv_pos_site_id
_symmetry_equiv_pos_as_xyz
1 x,y,z
2 -x,1/2+y,-z
_cell_length_a                   13.396
_cell_length_b                   11.4846
_cell_length_c                   3.9518
_cell_angle_alpha                90
_cell_angle_beta                 125.448
_cell_angle_gamma                90
_cell_volume                     495.28
loop_
_atom_site_label
_atom_site_type_symbol
_atom_site_fract_x
_atom_site_fract_y
_atom_site_fract_z
N1 N 0.583748 0.548308 0.566896
C2 C 0.49882 0.573681 0.55211
C3 C 0.390213 0.606046 0.518686
C4 C 0.303722 0.526862 0.429754
C5 C 0.318399 0.406327 0.377879
N6 N 0.329807 0.310868 0.326097
S7 S 0.167305 0.563842 0.36974
C8 C 0.13449 0.695288 0.116113
C9 C 0.019269 0.731397 -0.198118
C10 C -0.094837 0.671386 -0.378345
N11 N -0.187685 0.625803 -0.53838
S12 S 0.0288375 0.86609 -0.361571
N13 N 0.18085 0.876147 -0.0254094
C14 C 0.223743 0.781403 0.203741
S15 S 0.38021 0.754959 0.600102
loop_
_geom_bond_atom_site_label_1
_geom_bond_atom_site_label_2
_geom_bond_site_symmetry_1
_geom_bond_site_symmetry_2
N1 C2 1_555 1_555
C2 C3 1_555 1_555
C3 S15 1_555 1_555
C3 C4 1_555 1_555
C4 C5 1_555 1_555
C4 S7 1_555 1_555
C5 N6 1_555 1_555
S7 C8 1_555 1_555
C8 C14 1_555 1_555
C8 C9 1_555 1_555
C9 C10 1_555 1_555
C9 S12 1_555 1_555
C10 N11 1_555 1_555
S12 N13 1_555 1_555
N13 C14 1_555 1_555
C14 S15 1_555 1_555

#END

#######################################################################
#
#                 Cambridge Crystallographic Data Centre
#                                CCDC 
#
#######################################################################
#
# If this CIF has been generated from an entry in the Cambridge 
# Structural Database, then it will include bibliographic, chemical, 
# crystal, experimental, refinement or atomic coordinate data resulting 
# from the CCDC's data processing and validation procedures.
#
#######################################################################

data_34
_symmetry_cell_setting           triclinic
_symmetry_space_group_name_H-M   'P -1'
_symmetry_Int_Tables_number      2
_space_group_name_Hall           '-P 1'
loop_
_symmetry_equiv_pos_site_id
_symmetry_equiv_pos_as_xyz
1 x,y,z
2 -x,-y,-z
_cell_length_a                   8.088
_cell_length_b                   7.4982
_cell_length_c                   9.8833
_cell_angle_alpha                70.5686
_cell_angle_beta                 69.5135
_cell_angle_gamma                63.3613
_cell_volume                     490.69
loop_
_atom_site_label
_atom_site_type_symbol
_atom_site_fract_x
_atom_site_fract_y
_atom_site_fract_z
N1 N 0.240771 1.12626 -0.00642954
C2 C 0.270952 0.95742 0.0459016
C3 C 0.302059 0.747585 0.11371
C4 C 0.377529 0.654238 0.232855
C5 C 0.43558 0.758789 0.293969
N6 N 0.476585 0.844646 0.344997
S7 S 0.410666 0.400096 0.32256
C8 C 0.20804 0.38743 0.312418
C9 C 0.104399 0.284294 0.423024
C10 C 0.139167 0.168424 0.565302
N11 N 0.158475 0.0783492 0.681189
S12 S -0.0851883 0.313162 0.366948
N13 N -0.0309999 0.457281 0.201238
C14 C 0.124722 0.483586 0.187705
S15 S 0.233318 0.626645 0.0297173
loop_
_geom_bond_atom_site_label_1
_geom_bond_atom_site_label_2
_geom_bond_site_symmetry_1
_geom_bond_site_symmetry_2
N1 C2 1_555 1_555
C2 C3 1_555 1_555
C3 S15 1_555 1_555
C3 C4 1_555 1_555
C4 C5 1_555 1_555
C4 S7 1_555 1_555
C5 N6 1_555 1_555
S7 C8 1_555 1_555
C8 C14 1_555 1_555
C8 C9 1_555 1_555
C9 C10 1_555 1_555
C9 S12 1_555 1_555
C10 N11 1_555 1_555
S12 N13 1_555 1_555
N13 C14 1_555 1_555
C14 S15 1_555 1_555

#END

#######################################################################
#
#                 Cambridge Crystallographic Data Centre
#                                CCDC 
#
#######################################################################
#
# If this CIF has been generated from an entry in the Cambridge 
# Structural Database, then it will include bibliographic, chemical, 
# crystal, experimental, refinement or atomic coordinate data resulting 
# from the CCDC's data processing and validation procedures.
#
#######################################################################

data_35
_symmetry_cell_setting           monoclinic
_symmetry_space_group_name_H-M   'P 21/c'
_symmetry_Int_Tables_number      14
_space_group_name_Hall           '-P 2ybc'
loop_
_symmetry_equiv_pos_site_id
_symmetry_equiv_pos_as_xyz
1 x,y,z
2 -x,1/2+y,1/2-z
3 -x,-y,-z
4 x,1/2-y,1/2+z
_cell_length_a                   9.7808
_cell_length_b                   11.8758
_cell_length_c                   8.6229
_cell_angle_alpha                90
_cell_angle_beta                 99.8217
_cell_angle_gamma                90
_cell_volume                     986.911
loop_
_atom_site_label
_atom_site_type_symbol
_atom_site_fract_x
_atom_site_fract_y
_atom_site_fract_z
N1 N 0.58054 0.272832 0.503324
C2 C 0.483606 0.217728 0.492449
C3 C 0.359415 0.151863 0.476548
C4 C 0.335951 0.0659492 0.373012
C5 C 0.436054 0.0344735 0.277961
N6 N 0.51371 0.0108708 0.198446
S7 S 0.182821 -0.013717 0.345589
C8 C 0.0623291 0.089594 0.361019
C9 C -0.0667327 0.0951178 0.27024
C10 C -0.128382 0.0198302 0.148084
N11 N -0.180716 -0.036326 0.0474194
S12 S -0.151142 0.211093 0.323886
N13 N -0.0207433 0.252328 0.46319
C14 C 0.0834589 0.181461 0.46984
S15 S 0.243088 0.192871 0.600846
loop_
_geom_bond_atom_site_label_1
_geom_bond_atom_site_label_2
_geom_bond_site_symmetry_1
_geom_bond_site_symmetry_2
N1 C2 1_555 1_555
C2 C3 1_555 1_555
C3 S15 1_555 1_555
C3 C4 1_555 1_555
C4 C5 1_555 1_555
C4 S7 1_555 1_555
C5 N6 1_555 1_555
S7 C8 1_555 1_555
C8 C14 1_555 1_555
C8 C9 1_555 1_555
C9 C10 1_555 1_555
C9 S12 1_555 1_555
C10 N11 1_555 1_555
S12 N13 1_555 1_555
N13 C14 1_555 1_555
C14 S15 1_555 1_555

#END

#######################################################################
#
#                 Cambridge Crystallographic Data Centre
#                                CCDC 
#
#######################################################################
#
# If this CIF has been generated from an entry in the Cambridge 
# Structural Database, then it will include bibliographic, chemical, 
# crystal, experimental, refinement or atomic coordinate data resulting 
# from the CCDC's data processing and validation procedures.
#
#######################################################################

data_36
_symmetry_cell_setting           triclinic
_symmetry_space_group_name_H-M   'P -1'
_symmetry_Int_Tables_number      2
_space_group_name_Hall           '-P 1'
loop_
_symmetry_equiv_pos_site_id
_symmetry_equiv_pos_as_xyz
1 x,y,z
2 -x,-y,-z
_cell_length_a                   7.3251
_cell_length_b                   11.3483
_cell_length_c                   7.1465
_cell_angle_alpha                114.701
_cell_angle_beta                 71.388
_cell_angle_gamma                111.517
_cell_volume                     492.333
loop_
_atom_site_label
_atom_site_type_symbol
_atom_site_fract_x
_atom_site_fract_y
_atom_site_fract_z
N1 N 0.207461 0.579105 0.859038
C2 C 0.239961 0.480652 0.827356
C3 C 0.287754 0.359541 0.7865
C4 C 0.291323 0.324731 0.94397
C5 C 0.241262 0.405037 1.15913
N6 N 0.207036 0.470444 1.33124
S7 S 0.356977 0.180161 0.900051
C8 C 0.5469 0.179749 0.682845
C9 C 0.718255 0.145601 0.649906
C10 C 0.775897 0.10401 0.781505
N11 N 0.829355 0.0701827 0.880024
S12 S 0.865708 0.160032 0.416599
N13 N 0.706943 0.209601 0.361088
C14 C 0.547588 0.215378 0.512715
S15 S 0.341086 0.263387 0.518668
loop_
_geom_bond_atom_site_label_1
_geom_bond_atom_site_label_2
_geom_bond_site_symmetry_1
_geom_bond_site_symmetry_2
N1 C2 1_555 1_555
C2 C3 1_555 1_555
C3 S15 1_555 1_555
C3 C4 1_555 1_555
C4 C5 1_555 1_555
C4 S7 1_555 1_555
C5 N6 1_555 1_555
S7 C8 1_555 1_555
C8 C14 1_555 1_555
C8 C9 1_555 1_555
C9 C10 1_555 1_555
C9 S12 1_555 1_555
C10 N11 1_555 1_555
S12 N13 1_555 1_555
N13 C14 1_555 1_555
C14 S15 1_555 1_555

#END

#######################################################################
#
#                 Cambridge Crystallographic Data Centre
#                                CCDC 
#
#######################################################################
#
# If this CIF has been generated from an entry in the Cambridge 
# Structural Database, then it will include bibliographic, chemical, 
# crystal, experimental, refinement or atomic coordinate data resulting 
# from the CCDC's data processing and validation procedures.
#
#######################################################################

data_37
_symmetry_cell_setting           triclinic
_symmetry_space_group_name_H-M   'P -1'
_symmetry_Int_Tables_number      2
_space_group_name_Hall           '-P 1'
loop_
_symmetry_equiv_pos_site_id
_symmetry_equiv_pos_as_xyz
1 x,y,z
2 -x,-y,-z
_cell_length_a                   7.9281
_cell_length_b                   7.5373
_cell_length_c                   10.5813
_cell_angle_alpha                94.3976
_cell_angle_beta                 52.5508
_cell_angle_gamma                98.6481
_cell_volume                     496.184
loop_
_atom_site_label
_atom_site_type_symbol
_atom_site_fract_x
_atom_site_fract_y
_atom_site_fract_z
N1 N 0.760016 0.119877 0.392145
C2 C 0.6722 0.182033 0.355676
C3 C 0.56707 0.265403 0.308563
C4 C 0.37931 0.329657 0.416862
C5 C 0.273293 0.312241 0.583907
N6 N 0.188561 0.303636 0.717651
S7 S 0.250025 0.439016 0.363665
C8 C 0.466619 0.560281 0.198287
C9 C 0.47007 0.731691 0.161687
C10 C 0.302562 0.843813 0.247853
N11 N 0.175665 0.939631 0.314349
S12 S 0.716047 0.800683 -0.0112276
N13 N 0.814269 0.60913 -0.0367189
C14 C 0.667482 0.496101 0.0807722
S15 S 0.702899 0.276767 0.101572
loop_
_geom_bond_atom_site_label_1
_geom_bond_atom_site_label_2
_geom_bond_site_symmetry_1
_geom_bond_site_symmetry_2
N1 C2 1_555 1_555
C2 C3 1_555 1_555
C3 S15 1_555 1_555
C3 C4 1_555 1_555
C4 C5 1_555 1_555
C4 S7 1_555 1_555
C5 N6 1_555 1_555
S7 C8 1_555 1_555
C8 C14 1_555 1_555
C8 C9 1_555 1_555
C9 C10 1_555 1_555
C9 S12 1_555 1_555
C10 N11 1_555 1_555
S12 N13 1_555 1_555
N13 C14 1_555 1_555
C14 S15 1_555 1_555

#END

#######################################################################
#
#                 Cambridge Crystallographic Data Centre
#                                CCDC 
#
#######################################################################
#
# If this CIF has been generated from an entry in the Cambridge 
# Structural Database, then it will include bibliographic, chemical, 
# crystal, experimental, refinement or atomic coordinate data resulting 
# from the CCDC's data processing and validation procedures.
#
#######################################################################

data_38
_symmetry_cell_setting           monoclinic
_symmetry_space_group_name_H-M   'P 21/c'
_symmetry_Int_Tables_number      14
_space_group_name_Hall           '-P 2ybc'
loop_
_symmetry_equiv_pos_site_id
_symmetry_equiv_pos_as_xyz
1 x,y,z
2 -x,1/2+y,1/2-z
3 -x,-y,-z
4 x,1/2-y,1/2+z
_cell_length_a                   11.5126
_cell_length_b                   11.4299
_cell_length_c                   7.8943
_cell_angle_alpha                90
_cell_angle_beta                 72.2546
_cell_angle_gamma                90
_cell_volume                     989.369
loop_
_atom_site_label
_atom_site_type_symbol
_atom_site_fract_x
_atom_site_fract_y
_atom_site_fract_z
N1 N 1.04974 0.452865 0.147818
C2 C 0.972082 0.477764 0.271856
C3 C 0.872708 0.510792 0.423491
C4 C 0.803777 0.429969 0.53387
C5 C 0.829275 0.307737 0.507668
N6 N 0.846936 0.209871 0.484632
S7 S 0.678364 0.466714 0.716667
C8 C 0.617802 0.581221 0.629485
C9 C 0.495654 0.60067 0.662004
C10 C 0.395104 0.533872 0.771012
N11 N 0.312109 0.481815 0.852928
S12 S 0.476328 0.722718 0.548327
N13 N 0.625202 0.748939 0.459375
C14 C 0.688095 0.668702 0.512922
S15 S 0.849193 0.66263 0.45089
loop_
_geom_bond_atom_site_label_1
_geom_bond_atom_site_label_2
_geom_bond_site_symmetry_1
_geom_bond_site_symmetry_2
N1 C2 1_555 1_555
C2 C3 1_555 1_555
C3 S15 1_555 1_555
C3 C4 1_555 1_555
C4 C5 1_555 1_555
C4 S7 1_555 1_555
C5 N6 1_555 1_555
S7 C8 1_555 1_555
C8 C14 1_555 1_555
C8 C9 1_555 1_555
C9 C10 1_555 1_555
C9 S12 1_555 1_555
C10 N11 1_555 1_555
S12 N13 1_555 1_555
N13 C14 1_555 1_555
C14 S15 1_555 1_555

#END

#######################################################################
#
#                 Cambridge Crystallographic Data Centre
#                                CCDC 
#
#######################################################################
#
# If this CIF has been generated from an entry in the Cambridge 
# Structural Database, then it will include bibliographic, chemical, 
# crystal, experimental, refinement or atomic coordinate data resulting 
# from the CCDC's data processing and validation procedures.
#
#######################################################################

data_39
_symmetry_cell_setting           triclinic
_symmetry_space_group_name_H-M   'P -1'
_symmetry_Int_Tables_number      2
_space_group_name_Hall           '-P 1'
loop_
_symmetry_equiv_pos_site_id
_symmetry_equiv_pos_as_xyz
1 x,y,z
2 -x,-y,-z
_cell_length_a                   6.8006
_cell_length_b                   7.3166
_cell_length_c                   11.4042
_cell_angle_alpha                62.5096
_cell_angle_beta                 94.7188
_cell_angle_gamma                101.788
_cell_volume                     492.708
loop_
_atom_site_label
_atom_site_type_symbol
_atom_site_fract_x
_atom_site_fract_y
_atom_site_fract_z
N1 N 0.303291 1.33888 -0.0810632
C2 C 0.332469 1.19804 0.0149077
C3 C 0.365668 1.0241 0.13755
C4 C 0.55161 1.00609 0.187483
C5 C 0.724761 1.15644 0.118085
N6 N 0.863263 1.2789 0.0651768
S7 S 0.597447 0.800016 0.339833
C8 C 0.393946 0.771584 0.431256
C9 C 0.401062 0.730154 0.561313
C10 C 0.570694 0.701652 0.647122
N11 N 0.702302 0.682518 0.718438
S12 S 0.166587 0.716224 0.612314
N13 N 0.0593077 0.763062 0.466638
C14 C 0.194755 0.788602 0.381739
S15 S 0.146781 0.841601 0.215272
loop_
_geom_bond_atom_site_label_1
_geom_bond_atom_site_label_2
_geom_bond_site_symmetry_1
_geom_bond_site_symmetry_2
N1 C2 1_555 1_555
C2 C3 1_555 1_555
C3 S15 1_555 1_555
C3 C4 1_555 1_555
C4 C5 1_555 1_555
C4 S7 1_555 1_555
C5 N6 1_555 1_555
S7 C8 1_555 1_555
C8 C14 1_555 1_555
C8 C9 1_555 1_555
C9 C10 1_555 1_555
C9 S12 1_555 1_555
C10 N11 1_555 1_555
S12 N13 1_555 1_555
N13 C14 1_555 1_555
C14 S15 1_555 1_555

#END

#######################################################################
#
#                 Cambridge Crystallographic Data Centre
#                                CCDC 
#
#######################################################################
#
# If this CIF has been generated from an entry in the Cambridge 
# Structural Database, then it will include bibliographic, chemical, 
# crystal, experimental, refinement or atomic coordinate data resulting 
# from the CCDC's data processing and validation procedures.
#
#######################################################################

data_40
_symmetry_cell_setting           monoclinic
_symmetry_space_group_name_H-M   'P 21/n'
_symmetry_Int_Tables_number      14
_space_group_name_Hall           '-P 2yn'
loop_
_symmetry_equiv_pos_site_id
_symmetry_equiv_pos_as_xyz
1 x,y,z
2 1/2-x,1/2+y,1/2-z
3 -x,-y,-z
4 1/2+x,1/2-y,1/2+z
_cell_length_a                   7.5689
_cell_length_b                   7.08
_cell_length_c                   18.9117
_cell_angle_alpha                90
_cell_angle_beta                 76.0748
_cell_angle_gamma                90
_cell_volume                     983.652
loop_
_atom_site_label
_atom_site_type_symbol
_atom_site_fract_x
_atom_site_fract_y
_atom_site_fract_z
N1 N 0.401641 0.389379 0.122631
C2 C 0.441007 0.426497 0.175617
C3 C 0.484145 0.47161 0.243311
C4 C 0.508628 0.651836 0.262139
C5 C 0.498361 0.805579 0.214285
N6 N 0.485268 0.929562 0.177284
S7 S 0.554316 0.713347 0.345764
C8 C 0.41653 0.555551 0.403042
C9 C 0.318697 0.597288 0.472034
C10 C 0.309317 0.772726 0.510637
N11 N 0.294169 0.910749 0.542992
S12 S 0.200354 0.400932 0.509041
N13 N 0.276972 0.265099 0.435936
C14 C 0.38818 0.363432 0.385021
S15 S 0.5007 0.275141 0.298351
loop_
_geom_bond_atom_site_label_1
_geom_bond_atom_site_label_2
_geom_bond_site_symmetry_1
_geom_bond_site_symmetry_2
N1 C2 1_555 1_555
C2 C3 1_555 1_555
C3 S15 1_555 1_555
C3 C4 1_555 1_555
C4 C5 1_555 1_555
C4 S7 1_555 1_555
C5 N6 1_555 1_555
S7 C8 1_555 1_555
C8 C14 1_555 1_555
C8 C9 1_555 1_555
C9 C10 1_555 1_555
C9 S12 1_555 1_555
C10 N11 1_555 1_555
S12 N13 1_555 1_555
N13 C14 1_555 1_555
C14 S15 1_555 1_555

#END

#######################################################################
#
#                 Cambridge Crystallographic Data Centre
#                                CCDC 
#
#######################################################################
#
# If this CIF has been generated from an entry in the Cambridge 
# Structural Database, then it will include bibliographic, chemical, 
# crystal, experimental, refinement or atomic coordinate data resulting 
# from the CCDC's data processing and validation procedures.
#
#######################################################################

data_41
_symmetry_cell_setting           triclinic
_symmetry_space_group_name_H-M   'P -1'
_symmetry_Int_Tables_number      2
_space_group_name_Hall           '-P 1'
loop_
_symmetry_equiv_pos_site_id
_symmetry_equiv_pos_as_xyz
1 x,y,z
2 -x,-y,-z
_cell_length_a                   3.9011
_cell_length_b                   9.2978
_cell_length_c                   15.6662
_cell_angle_alpha                73.0506
_cell_angle_beta                 105.202
_cell_angle_gamma                77.1801
_cell_volume                     496.387
loop_
_atom_site_label
_atom_site_type_symbol
_atom_site_fract_x
_atom_site_fract_y
_atom_site_fract_z
N1 N -0.127681 0.837623 -0.029583
C2 C -0.145992 0.755765 0.0382327
C3 C -0.156267 0.649853 0.123946
C4 C -0.133837 0.68982 0.200932
C5 C -0.110945 0.841847 0.199386
N6 N -0.0819651 0.961161 0.199849
S7 S -0.130202 0.561011 0.308391
C8 C 0.139096 0.382211 0.314034
C9 C 0.400459 0.265386 0.395822
C10 C 0.5041 0.264711 0.490812
N11 N 0.602369 0.260167 0.567341
S12 S 0.603132 0.109693 0.368861
N13 N 0.351348 0.194538 0.252552
C14 C 0.121301 0.335676 0.234013
S15 S -0.197525 0.467206 0.119671
loop_
_geom_bond_atom_site_label_1
_geom_bond_atom_site_label_2
_geom_bond_site_symmetry_1
_geom_bond_site_symmetry_2
N1 C2 1_555 1_555
C2 C3 1_555 1_555
C3 S15 1_555 1_555
C3 C4 1_555 1_555
C4 C5 1_555 1_555
C4 S7 1_555 1_555
C5 N6 1_555 1_555
S7 C8 1_555 1_555
C8 C14 1_555 1_555
C8 C9 1_555 1_555
C9 C10 1_555 1_555
C9 S12 1_555 1_555
C10 N11 1_555 1_555
S12 N13 1_555 1_555
N13 C14 1_555 1_555
C14 S15 1_555 1_555

#END

#######################################################################
#
#                 Cambridge Crystallographic Data Centre
#                                CCDC 
#
#######################################################################
#
# If this CIF has been generated from an entry in the Cambridge 
# Structural Database, then it will include bibliographic, chemical, 
# crystal, experimental, refinement or atomic coordinate data resulting 
# from the CCDC's data processing and validation procedures.
#
#######################################################################

data_42
_symmetry_cell_setting           monoclinic
_symmetry_space_group_name_H-M   'P 21/c'
_symmetry_Int_Tables_number      14
_space_group_name_Hall           '-P 2ybc'
loop_
_symmetry_equiv_pos_site_id
_symmetry_equiv_pos_as_xyz
1 x,y,z
2 -x,1/2+y,1/2-z
3 -x,-y,-z
4 x,1/2-y,1/2+z
_cell_length_a                   7.9281
_cell_length_b                   7.6016
_cell_length_c                   16.8356
_cell_angle_alpha                90
_cell_angle_beta                 103.6
_cell_angle_gamma                90
_cell_volume                     986.171
loop_
_atom_site_label
_atom_site_type_symbol
_atom_site_fract_x
_atom_site_fract_y
_atom_site_fract_z
N1 N 0.621601 0.889076 0.447329
C2 C 0.503382 0.800476 0.425414
C3 C 0.359026 0.685093 0.397205
C4 C 0.273269 0.612016 0.449321
C5 C 0.319166 0.650955 0.534773
N6 N 0.358655 0.677699 0.603377
S7 S 0.100465 0.464626 0.417617
C8 C 0.172435 0.34598 0.344912
C9 C 0.151241 0.168372 0.33346
C10 C 0.0679928 0.0465034 0.37691
N11 N 0.00642089 -0.0563039 0.410925
S12 S 0.243076 0.105202 0.255702
N13 N 0.308315 0.307054 0.237772
C14 C 0.262903 0.419241 0.288488
S15 S 0.306108 0.647798 0.291073
loop_
_geom_bond_atom_site_label_1
_geom_bond_atom_site_label_2
_geom_bond_site_symmetry_1
_geom_bond_site_symmetry_2
N1 C2 1_555 1_555
C2 C3 1_555 1_555
C3 S15 1_555 1_555
C3 C4 1_555 1_555
C4 C5 1_555 1_555
C4 S7 1_555 1_555
C5 N6 1_555 1_555
S7 C8 1_555 1_555
C8 C14 1_555 1_555
C8 C9 1_555 1_555
C9 C10 1_555 1_555
C9 S12 1_555 1_555
C10 N11 1_555 1_555
S12 N13 1_555 1_555
N13 C14 1_555 1_555
C14 S15 1_555 1_555

#END

#######################################################################
#
#                 Cambridge Crystallographic Data Centre
#                                CCDC 
#
#######################################################################
#
# If this CIF has been generated from an entry in the Cambridge 
# Structural Database, then it will include bibliographic, chemical, 
# crystal, experimental, refinement or atomic coordinate data resulting 
# from the CCDC's data processing and validation procedures.
#
#######################################################################

data_43
_symmetry_cell_setting           monoclinic
_symmetry_space_group_name_H-M   'P 21/n'
_symmetry_Int_Tables_number      14
_space_group_name_Hall           '-P 2yn'
loop_
_symmetry_equiv_pos_site_id
_symmetry_equiv_pos_as_xyz
1 x,y,z
2 1/2-x,1/2+y,1/2-z
3 -x,-y,-z
4 1/2+x,1/2-y,1/2+z
_cell_length_a                   11.5188
_cell_length_b                   6.7622
_cell_length_c                   13.3303
_cell_angle_alpha                90
_cell_angle_beta                 108.385
_cell_angle_gamma                90
_cell_volume                     985.331
loop_
_atom_site_label
_atom_site_type_symbol
_atom_site_fract_x
_atom_site_fract_y
_atom_site_fract_z
N1 N 0.319068 0.331933 0.402596
C2 C 0.352417 0.273077 0.336129
C3 C 0.396784 0.205111 0.253251
C4 C 0.440758 0.0201414 0.25333
C5 C 0.441416 -0.118541 0.334453
N6 N 0.445446 -0.228106 0.400628
S7 S 0.500419 -0.0659549 0.155606
C8 C 0.576034 0.14201 0.134792
C9 C 0.686949 0.140191 0.117384
C10 C 0.761711 -0.0266925 0.112357
N11 N 0.822952 -0.155467 0.105108
S12 S 0.728452 0.378013 0.101582
N13 N 0.603153 0.47974 0.117068
C14 C 0.531858 0.340037 0.133661
S15 S 0.389402 0.381311 0.154278
loop_
_geom_bond_atom_site_label_1
_geom_bond_atom_site_label_2
_geom_bond_site_symmetry_1
_geom_bond_site_symmetry_2
N1 C2 1_555 1_555
C2 C3 1_555 1_555
C3 S15 1_555 1_555
C3 C4 1_555 1_555
C4 C5 1_555 1_555
C4 S7 1_555 1_555
C5 N6 1_555 1_555
S7 C8 1_555 1_555
C8 C14 1_555 1_555
C8 C9 1_555 1_555
C9 C10 1_555 1_555
C9 S12 1_555 1_555
C10 N11 1_555 1_555
S12 N13 1_555 1_555
N13 C14 1_555 1_555
C14 S15 1_555 1_555

#END

#######################################################################
#
#                 Cambridge Crystallographic Data Centre
#                                CCDC 
#
#######################################################################
#
# If this CIF has been generated from an entry in the Cambridge 
# Structural Database, then it will include bibliographic, chemical, 
# crystal, experimental, refinement or atomic coordinate data resulting 
# from the CCDC's data processing and validation procedures.
#
#######################################################################

data_44
_symmetry_cell_setting           monoclinic
_symmetry_space_group_name_H-M   'P 1 1 21/b'
_symmetry_Int_Tables_number      14
_space_group_name_Hall           '-P 2bc'
loop_
_symmetry_equiv_pos_site_id
_symmetry_equiv_pos_as_xyz
1 x,y,z
2 -x,1/2-y,1/2+z
3 -x,-y,-z
4 x,1/2+y,1/2-z
_cell_length_a                   9.8718
_cell_length_b                   15.7256
_cell_length_c                   6.4604
_cell_angle_alpha                90
_cell_angle_beta                 90
_cell_angle_gamma                99.3472
_cell_volume                     989.596
loop_
_atom_site_label
_atom_site_type_symbol
_atom_site_fract_x
_atom_site_fract_y
_atom_site_fract_z
N1 N -0.0522982 0.345297 0.850597
C2 C 0.0369595 0.335913 0.745
C3 C 0.151902 0.325731 0.617655
C4 C 0.169162 0.361982 0.428162
C5 C 0.0710984 0.409917 0.343183
N6 N -0.00460663 0.450344 0.276407
S7 S 0.311326 0.35392 0.271067
C8 C 0.439767 0.362472 0.453888
C9 C 0.569699 0.406778 0.425933
C10 C 0.626085 0.453618 0.246982
N11 N 0.674642 0.493414 0.109869
S12 S 0.662893 0.399064 0.646229
N13 N 0.535036 0.338736 0.774054
C14 C 0.425259 0.324564 0.655671
S15 S 0.265851 0.263585 0.729134
loop_
_geom_bond_atom_site_label_1
_geom_bond_atom_site_label_2
_geom_bond_site_symmetry_1
_geom_bond_site_symmetry_2
N1 C2 1_555 1_555
C2 C3 1_555 1_555
C3 S15 1_555 1_555
C3 C4 1_555 1_555
C4 C5 1_555 1_555
C4 S7 1_555 1_555
C5 N6 1_555 1_555
S7 C8 1_555 1_555
C8 C14 1_555 1_555
C8 C9 1_555 1_555
C9 C10 1_555 1_555
C9 S12 1_555 1_555
C10 N11 1_555 1_555
S12 N13 1_555 1_555
N13 C14 1_555 1_555
C14 S15 1_555 1_555

#END

#######################################################################
#
#                 Cambridge Crystallographic Data Centre
#                                CCDC 
#
#######################################################################
#
# If this CIF has been generated from an entry in the Cambridge 
# Structural Database, then it will include bibliographic, chemical, 
# crystal, experimental, refinement or atomic coordinate data resulting 
# from the CCDC's data processing and validation procedures.
#
#######################################################################

data_45
_symmetry_cell_setting           monoclinic
_symmetry_space_group_name_H-M   'P 21/c'
_symmetry_Int_Tables_number      14
_space_group_name_Hall           '-P 2ybc'
loop_
_symmetry_equiv_pos_site_id
_symmetry_equiv_pos_as_xyz
1 x,y,z
2 -x,1/2+y,1/2-z
3 -x,-y,-z
4 x,1/2-y,1/2+z
_cell_length_a                   7.7119
_cell_length_b                   11.5753
_cell_length_c                   11.0007
_cell_angle_alpha                90
_cell_angle_beta                 90.897
_cell_angle_gamma                90
_cell_volume                     981.885
loop_
_atom_site_label
_atom_site_type_symbol
_atom_site_fract_x
_atom_site_fract_y
_atom_site_fract_z
N1 N 1.39488 0.59728 0.084505
C2 C 1.30558 0.52466 0.115652
C3 C 1.18885 0.43636 0.154455
C4 C 1.11266 0.363299 0.0743498
C5 C 1.14931 0.368371 -0.0525213
N6 N 1.1777 0.375774 -0.153764
S7 S 0.963714 0.257142 0.117671
C8 C 0.851361 0.330315 0.227677
C9 C 0.676148 0.322376 0.243778
C10 C 0.552225 0.254482 0.176529
N11 N 0.447844 0.20212 0.126153
S12 S 0.619177 0.409683 0.361949
N13 N 0.820513 0.456187 0.390887
C14 C 0.928038 0.407894 0.314346
S15 S 1.15437 0.432689 0.312164
loop_
_geom_bond_atom_site_label_1
_geom_bond_atom_site_label_2
_geom_bond_site_symmetry_1
_geom_bond_site_symmetry_2
N1 C2 1_555 1_555
C2 C3 1_555 1_555
C3 S15 1_555 1_555
C3 C4 1_555 1_555
C4 C5 1_555 1_555
C4 S7 1_555 1_555
C5 N6 1_555 1_555
S7 C8 1_555 1_555
C8 C14 1_555 1_555
C8 C9 1_555 1_555
C9 C10 1_555 1_555
C9 S12 1_555 1_555
C10 N11 1_555 1_555
S12 N13 1_555 1_555
N13 C14 1_555 1_555
C14 S15 1_555 1_555

#END

#######################################################################
#
#                 Cambridge Crystallographic Data Centre
#                                CCDC 
#
#######################################################################
#
# If this CIF has been generated from an entry in the Cambridge 
# Structural Database, then it will include bibliographic, chemical, 
# crystal, experimental, refinement or atomic coordinate data resulting 
# from the CCDC's data processing and validation procedures.
#
#######################################################################

data_46
_symmetry_cell_setting           monoclinic
_symmetry_space_group_name_H-M   'P 21/c'
_symmetry_Int_Tables_number      14
_space_group_name_Hall           '-P 2ybc'
loop_
_symmetry_equiv_pos_site_id
_symmetry_equiv_pos_as_xyz
1 x,y,z
2 -x,1/2+y,1/2-z
3 -x,-y,-z
4 x,1/2-y,1/2+z
_cell_length_a                   10.0718
_cell_length_b                   6.6858
_cell_length_c                   14.5779
_cell_angle_alpha                90
_cell_angle_beta                 87.2458
_cell_angle_gamma                90
_cell_volume                     980.513
loop_
_atom_site_label
_atom_site_type_symbol
_atom_site_fract_x
_atom_site_fract_y
_atom_site_fract_z
N1 N 0.0829604 0.693874 0.555241
C2 C 0.105374 0.754136 0.482795
C3 C 0.137176 0.825032 0.391716
C4 C 0.191779 1.00704 0.376511
C5 C 0.216464 1.14004 0.450565
N6 N 0.240039 1.24588 0.509043
S7 S 0.237037 1.0959 0.266265
C8 C 0.298278 0.880523 0.215142
C9 C 0.407351 0.87273 0.155524
C10 C 0.491187 1.03385 0.123295
N11 N 0.561881 1.15632 0.0959958
S12 S 0.433406 0.630231 0.122086
N13 N 0.303962 0.538933 0.18452
C14 C 0.242553 0.685453 0.229345
S15 S 0.0999843 0.656376 0.3039
loop_
_geom_bond_atom_site_label_1
_geom_bond_atom_site_label_2
_geom_bond_site_symmetry_1
_geom_bond_site_symmetry_2
N1 C2 1_555 1_555
C2 C3 1_555 1_555
C3 S15 1_555 1_555
C3 C4 1_555 1_555
C4 C5 1_555 1_555
C4 S7 1_555 1_555
C5 N6 1_555 1_555
S7 C8 1_555 1_555
C8 C14 1_555 1_555
C8 C9 1_555 1_555
C9 C10 1_555 1_555
C9 S12 1_555 1_555
C10 N11 1_555 1_555
S12 N13 1_555 1_555
N13 C14 1_555 1_555
C14 S15 1_555 1_555

#END

#######################################################################
#
#                 Cambridge Crystallographic Data Centre
#                                CCDC 
#
#######################################################################
#
# If this CIF has been generated from an entry in the Cambridge 
# Structural Database, then it will include bibliographic, chemical, 
# crystal, experimental, refinement or atomic coordinate data resulting 
# from the CCDC's data processing and validation procedures.
#
#######################################################################

data_47
_symmetry_cell_setting           monoclinic
_symmetry_space_group_name_H-M   'P 21/c'
_symmetry_Int_Tables_number      14
_space_group_name_Hall           '-P 2ybc'
loop_
_symmetry_equiv_pos_site_id
_symmetry_equiv_pos_as_xyz
1 x,y,z
2 -x,1/2+y,1/2-z
3 -x,-y,-z
4 x,1/2-y,1/2+z
_cell_length_a                   10.3983
_cell_length_b                   6.5119
_cell_length_c                   14.5954
_cell_angle_alpha                90
_cell_angle_beta                 93.1476
_cell_angle_gamma                90
_cell_volume                     986.803
loop_
_atom_site_label
_atom_site_type_symbol
_atom_site_fract_x
_atom_site_fract_y
_atom_site_fract_z
N1 N 0.417762 0.0851211 0.294743
C2 C 0.393017 0.200633 0.350022
C3 C 0.358456 0.34096 0.420047
C4 C 0.311443 0.529446 0.399269
C5 C 0.297869 0.600071 0.306497
N6 N 0.283259 0.655615 0.232479
S7 S 0.263186 0.702437 0.482764
C8 C 0.192565 0.537186 0.557208
C9 C 0.0828938 0.579554 0.601384
C10 C 0.00572599 0.762128 0.596375
N11 N -0.0604525 0.902532 0.592951
S12 S 0.0464487 0.373393 0.667683
N13 N 0.172314 0.232973 0.638836
C14 C 0.240097 0.336952 0.581107
S15 S 0.381764 0.246456 0.532684
loop_
_geom_bond_atom_site_label_1
_geom_bond_atom_site_label_2
_geom_bond_site_symmetry_1
_geom_bond_site_symmetry_2
N1 C2 1_555 1_555
C2 C3 1_555 1_555
C3 S15 1_555 1_555
C3 C4 1_555 1_555
C4 C5 1_555 1_555
C4 S7 1_555 1_555
C5 N6 1_555 1_555
S7 C8 1_555 1_555
C8 C14 1_555 1_555
C8 C9 1_555 1_555
C9 C10 1_555 1_555
C9 S12 1_555 1_555
C10 N11 1_555 1_555
S12 N13 1_555 1_555
N13 C14 1_555 1_555
C14 S15 1_555 1_555

#END

#######################################################################
#
#                 Cambridge Crystallographic Data Centre
#                                CCDC 
#
#######################################################################
#
# If this CIF has been generated from an entry in the Cambridge 
# Structural Database, then it will include bibliographic, chemical, 
# crystal, experimental, refinement or atomic coordinate data resulting 
# from the CCDC's data processing and validation procedures.
#
#######################################################################

data_48
_symmetry_cell_setting           triclinic
_symmetry_space_group_name_H-M   'P -1'
_symmetry_Int_Tables_number      2
_space_group_name_Hall           '-P 1'
loop_
_symmetry_equiv_pos_site_id
_symmetry_equiv_pos_as_xyz
1 x,y,z
2 -x,-y,-z
_cell_length_a                   7.1265
_cell_length_b                   7.5953
_cell_length_c                   9.5157
_cell_angle_alpha                80.0849
_cell_angle_beta                 78.8465
_cell_angle_gamma                94.3065
_cell_volume                     494.648
loop_
_atom_site_label
_atom_site_type_symbol
_atom_site_fract_x
_atom_site_fract_y
_atom_site_fract_z
N1 N 0.342865 0.469228 0.251965
C2 C 0.265647 0.378406 0.35937
C3 C 0.170581 0.269335 0.496477
C4 C -0.0225549 0.230004 0.531548
C5 C -0.14056 0.290726 0.431475
N6 N -0.236253 0.343005 0.353827
S7 S -0.14486 0.103025 0.70055
C8 C -0.0132283 0.181833 0.815222
C9 C -0.0905888 0.213166 0.950703
C10 C -0.288754 0.188331 1.02478
N11 N -0.445141 0.174612 1.08686
S12 S 0.0907047 0.291567 1.0258
N13 N 0.265949 0.283607 0.88329
C14 C 0.191487 0.223991 0.781886
S15 S 0.325186 0.194312 0.612099
loop_
_geom_bond_atom_site_label_1
_geom_bond_atom_site_label_2
_geom_bond_site_symmetry_1
_geom_bond_site_symmetry_2
N1 C2 1_555 1_555
C2 C3 1_555 1_555
C3 S15 1_555 1_555
C3 C4 1_555 1_555
C4 C5 1_555 1_555
C4 S7 1_555 1_555
C5 N6 1_555 1_555
S7 C8 1_555 1_555
C8 C14 1_555 1_555
C8 C9 1_555 1_555
C9 C10 1_555 1_555
C9 S12 1_555 1_555
C10 N11 1_555 1_555
S12 N13 1_555 1_555
N13 C14 1_555 1_555
C14 S15 1_555 1_555

#END

#######################################################################
#
#                 Cambridge Crystallographic Data Centre
#                                CCDC 
#
#######################################################################
#
# If this CIF has been generated from an entry in the Cambridge 
# Structural Database, then it will include bibliographic, chemical, 
# crystal, experimental, refinement or atomic coordinate data resulting 
# from the CCDC's data processing and validation procedures.
#
#######################################################################

data_49
_symmetry_cell_setting           monoclinic
_symmetry_space_group_name_H-M   'P 21/c'
_symmetry_Int_Tables_number      14
_space_group_name_Hall           '-P 2ybc'
loop_
_symmetry_equiv_pos_site_id
_symmetry_equiv_pos_as_xyz
1 x,y,z
2 -x,1/2+y,1/2-z
3 -x,-y,-z
4 x,1/2-y,1/2+z
_cell_length_a                   7.8128
_cell_length_b                   10.324
_cell_length_c                   12.3607
_cell_angle_alpha                90
_cell_angle_beta                 85.5568
_cell_angle_gamma                90
_cell_volume                     994.01
loop_
_atom_site_label
_atom_site_type_symbol
_atom_site_fract_x
_atom_site_fract_y
_atom_site_fract_z
N1 N -0.388895 0.470806 -0.12567
C2 C -0.30585 0.402509 -0.0792142
C3 C -0.197075 0.317745 -0.0236945
C4 C -0.133457 0.352644 0.0704586
C5 C -0.176204 0.474244 0.120874
N6 N -0.205677 0.572608 0.160205
S7 S 0.00563135 0.253768 0.13858
C8 C 0.129906 0.189471 0.0305675
C9 C 0.303057 0.168704 0.0293178
C10 C 0.415044 0.193985 0.113458
N11 N 0.510008 0.215236 0.177124
S12 S 0.374488 0.104824 -0.0935688
N13 N 0.181803 0.104475 -0.143262
C14 C 0.0666143 0.150862 -0.0701178
S15 S -0.154592 0.168103 -0.0884566
loop_
_geom_bond_atom_site_label_1
_geom_bond_atom_site_label_2
_geom_bond_site_symmetry_1
_geom_bond_site_symmetry_2
N1 C2 1_555 1_555
C2 C3 1_555 1_555
C3 S15 1_555 1_555
C3 C4 1_555 1_555
C4 C5 1_555 1_555
C4 S7 1_555 1_555
C5 N6 1_555 1_555
S7 C8 1_555 1_555
C8 C14 1_555 1_555
C8 C9 1_555 1_555
C9 C10 1_555 1_555
C9 S12 1_555 1_555
C10 N11 1_555 1_555
S12 N13 1_555 1_555
N13 C14 1_555 1_555
C14 S15 1_555 1_555

#END

#######################################################################
#
#                 Cambridge Crystallographic Data Centre
#                                CCDC 
#
#######################################################################
#
# If this CIF has been generated from an entry in the Cambridge 
# Structural Database, then it will include bibliographic, chemical, 
# crystal, experimental, refinement or atomic coordinate data resulting 
# from the CCDC's data processing and validation procedures.
#
#######################################################################

data_50
_symmetry_cell_setting           monoclinic
_symmetry_space_group_name_H-M   'P 21/n'
_symmetry_Int_Tables_number      14
_space_group_name_Hall           '-P 2yn'
loop_
_symmetry_equiv_pos_site_id
_symmetry_equiv_pos_as_xyz
1 x,y,z
2 1/2-x,1/2+y,1/2-z
3 -x,-y,-z
4 1/2+x,1/2-y,1/2+z
_cell_length_a                   3.9267
_cell_length_b                   11.6362
_cell_length_c                   22.5507
_cell_angle_alpha                90
_cell_angle_beta                 76.2738
_cell_angle_gamma                90
_cell_volume                     1000.96
loop_
_atom_site_label
_atom_site_type_symbol
_atom_site_fract_x
_atom_site_fract_y
_atom_site_fract_z
N1 N 0.311353 0.2551 0.543109
C2 C 0.507523 0.274308 0.498013
C3 C 0.754751 0.302203 0.442267
C4 C 0.879321 0.221404 0.399723
C5 C 0.778599 0.103522 0.409236
N6 N 0.688423 0.0102783 0.416841
S7 S 1.17124 0.252978 0.329872
C8 C 1.00929 0.383407 0.313092
C9 C 0.988785 0.417043 0.25589
C10 C 1.09313 0.354824 0.19961
N11 N 1.16474 0.307506 0.153866
S12 S 0.810042 0.551632 0.260108
N13 N 0.762499 0.564798 0.335345
C14 C 0.876938 0.471176 0.356955
S15 S 0.875948 0.448024 0.434548
loop_
_geom_bond_atom_site_label_1
_geom_bond_atom_site_label_2
_geom_bond_site_symmetry_1
_geom_bond_site_symmetry_2
N1 C2 1_555 1_555
C2 C3 1_555 1_555
C3 S15 1_555 1_555
C3 C4 1_555 1_555
C4 C5 1_555 1_555
C4 S7 1_555 1_555
C5 N6 1_555 1_555
S7 C8 1_555 1_555
C8 C14 1_555 1_555
C8 C9 1_555 1_555
C9 C10 1_555 1_555
C9 S12 1_555 1_555
C10 N11 1_555 1_555
S12 N13 1_555 1_555
N13 C14 1_555 1_555
C14 S15 1_555 1_555

#END

#######################################################################
#
#                 Cambridge Crystallographic Data Centre
#                                CCDC 
#
#######################################################################
#
# If this CIF has been generated from an entry in the Cambridge 
# Structural Database, then it will include bibliographic, chemical, 
# crystal, experimental, refinement or atomic coordinate data resulting 
# from the CCDC's data processing and validation procedures.
#
#######################################################################

data_51
_symmetry_cell_setting           monoclinic
_symmetry_space_group_name_H-M   'P 1 1 21/b'
_symmetry_Int_Tables_number      14
_space_group_name_Hall           '-P 2bc'
loop_
_symmetry_equiv_pos_site_id
_symmetry_equiv_pos_as_xyz
1 x,y,z
2 -x,1/2-y,1/2+z
3 -x,-y,-z
4 x,1/2+y,1/2-z
_cell_length_a                   10.5391
_cell_length_b                   7.1454
_cell_length_c                   13.338
_cell_angle_alpha                90
_cell_angle_beta                 90
_cell_angle_gamma                101.456
_cell_volume                     984.422
loop_
_atom_site_label
_atom_site_type_symbol
_atom_site_fract_x
_atom_site_fract_y
_atom_site_fract_z
N1 N 0.579575 0.198 0.933596
C2 C 0.486162 0.251633 0.948553
C3 C 0.366911 0.314063 0.964972
C4 C 0.309077 0.298756 1.05569
C5 C 0.366394 0.225102 1.14037
N6 N 0.410249 0.161116 1.20728
S7 S 0.160498 0.366412 1.07779
C8 C 0.0797201 0.29163 0.968226
C9 C -0.0488954 0.209195 0.962588
C10 C -0.141396 0.168769 1.04243
N11 N -0.218813 0.1317 1.10326
S12 S -0.088406 0.156132 0.840118
N13 N 0.0602769 0.240324 0.796131
C14 C 0.137782 0.306509 0.870828
S15 S 0.304229 0.409036 0.858375
loop_
_geom_bond_atom_site_label_1
_geom_bond_atom_site_label_2
_geom_bond_site_symmetry_1
_geom_bond_site_symmetry_2
N1 C2 1_555 1_555
C2 C3 1_555 1_555
C3 S15 1_555 1_555
C3 C4 1_555 1_555
C4 C5 1_555 1_555
C4 S7 1_555 1_555
C5 N6 1_555 1_555
S7 C8 1_555 1_555
C8 C14 1_555 1_555
C8 C9 1_555 1_555
C9 C10 1_555 1_555
C9 S12 1_555 1_555
C10 N11 1_555 1_555
S12 N13 1_555 1_555
N13 C14 1_555 1_555
C14 S15 1_555 1_555

#END

#######################################################################
#
#                 Cambridge Crystallographic Data Centre
#                                CCDC 
#
#######################################################################
#
# If this CIF has been generated from an entry in the Cambridge 
# Structural Database, then it will include bibliographic, chemical, 
# crystal, experimental, refinement or atomic coordinate data resulting 
# from the CCDC's data processing and validation procedures.
#
#######################################################################

data_52
_symmetry_cell_setting           monoclinic
_symmetry_space_group_name_H-M   'P 21/c'
_symmetry_Int_Tables_number      14
_space_group_name_Hall           '-P 2ybc'
loop_
_symmetry_equiv_pos_site_id
_symmetry_equiv_pos_as_xyz
1 x,y,z
2 -x,1/2+y,1/2-z
3 -x,-y,-z
4 x,1/2-y,1/2+z
_cell_length_a                   3.8868
_cell_length_b                   13.4733
_cell_length_c                   19.2603
_cell_angle_alpha                90
_cell_angle_beta                 100.433
_cell_angle_gamma                90
_cell_volume                     991.948
loop_
_atom_site_label
_atom_site_type_symbol
_atom_site_fract_x
_atom_site_fract_y
_atom_site_fract_z
N1 N 0.230626 0.418442 0.217038
C2 C 0.395152 0.379076 0.264224
C3 C 0.593012 0.330877 0.324789
C4 C 0.598408 0.231109 0.33106
C5 C 0.4157 0.168838 0.276457
N6 N 0.262121 0.118828 0.233958
S7 S 0.825941 0.169513 0.405625
C8 C 0.749535 0.248098 0.471691
C9 C 0.684992 0.217519 0.535866
C10 C 0.668193 0.11813 0.561671
N11 N 0.64264 0.0400941 0.58357
S12 S 0.621449 0.319491 0.584842
N13 N 0.678702 0.401438 0.522921
C14 C 0.743653 0.3541 0.466971
S15 S 0.820728 0.411896 0.388721
loop_
_geom_bond_atom_site_label_1
_geom_bond_atom_site_label_2
_geom_bond_site_symmetry_1
_geom_bond_site_symmetry_2
N1 C2 1_555 1_555
C2 C3 1_555 1_555
C3 S15 1_555 1_555
C3 C4 1_555 1_555
C4 C5 1_555 1_555
C4 S7 1_555 1_555
C5 N6 1_555 1_555
S7 C8 1_555 1_555
C8 C14 1_555 1_555
C8 C9 1_555 1_555
C9 C10 1_555 1_555
C9 S12 1_555 1_555
C10 N11 1_555 1_555
S12 N13 1_555 1_555
N13 C14 1_555 1_555
C14 S15 1_555 1_555

#END

#######################################################################
#
#                 Cambridge Crystallographic Data Centre
#                                CCDC 
#
#######################################################################
#
# If this CIF has been generated from an entry in the Cambridge 
# Structural Database, then it will include bibliographic, chemical, 
# crystal, experimental, refinement or atomic coordinate data resulting 
# from the CCDC's data processing and validation procedures.
#
#######################################################################

data_53
_symmetry_cell_setting           triclinic
_symmetry_space_group_name_H-M   'P -1'
_symmetry_Int_Tables_number      2
_space_group_name_Hall           '-P 1'
loop_
_symmetry_equiv_pos_site_id
_symmetry_equiv_pos_as_xyz
1 x,y,z
2 -x,-y,-z
_cell_length_a                   7.8833
_cell_length_b                   7.3818
_cell_length_c                   10.1108
_cell_angle_alpha                81.3869
_cell_angle_beta                 71.222
_cell_angle_gamma                110.555
_cell_volume                     498.149
loop_
_atom_site_label
_atom_site_type_symbol
_atom_site_fract_x
_atom_site_fract_y
_atom_site_fract_z
N1 N 0.702588 0.339946 -0.143092
C2 C 0.606767 0.318979 -0.0248185
C3 C 0.486112 0.285833 0.124672
C4 C 0.557859 0.392256 0.207178
C5 C 0.755795 0.547511 0.14773
N6 N 0.915509 0.667536 0.101921
S7 S 0.417331 0.350474 0.392152
C8 C 0.288998 0.0906349 0.449369
C9 C 0.249111 -0.0317544 0.581709
C10 C 0.301676 0.0252625 0.697477
N11 N 0.344129 0.06285 0.791359
S12 S 0.120424 -0.278198 0.592625
N13 N 0.117424 -0.223956 0.427307
C14 C 0.210109 -0.0268078 0.365124
S15 S 0.242368 0.0975 0.189065
loop_
_geom_bond_atom_site_label_1
_geom_bond_atom_site_label_2
_geom_bond_site_symmetry_1
_geom_bond_site_symmetry_2
N1 C2 1_555 1_555
C2 C3 1_555 1_555
C3 S15 1_555 1_555
C3 C4 1_555 1_555
C4 C5 1_555 1_555
C4 S7 1_555 1_555
C5 N6 1_555 1_555
S7 C8 1_555 1_555
C8 C14 1_555 1_555
C8 C9 1_555 1_555
C9 C10 1_555 1_555
C9 S12 1_555 1_555
C10 N11 1_555 1_555
S12 N13 1_555 1_555
N13 C14 1_555 1_555
C14 S15 1_555 1_555

#END

#######################################################################
#
#                 Cambridge Crystallographic Data Centre
#                                CCDC 
#
#######################################################################
#
# If this CIF has been generated from an entry in the Cambridge 
# Structural Database, then it will include bibliographic, chemical, 
# crystal, experimental, refinement or atomic coordinate data resulting 
# from the CCDC's data processing and validation procedures.
#
#######################################################################

data_54
_symmetry_cell_setting           orthorhombic
_symmetry_space_group_name_H-M   'P 21 21 21'
_symmetry_Int_Tables_number      19
_space_group_name_Hall           'P 2ac 2ab'
loop_
_symmetry_equiv_pos_site_id
_symmetry_equiv_pos_as_xyz
1 x,y,z
2 1/2-x,-y,1/2+z
3 -x,1/2+y,1/2-z
4 1/2+x,1/2-y,-z
_cell_length_a                   6.9298
_cell_length_b                   10.5607
_cell_length_c                   13.3914
_cell_angle_alpha                90
_cell_angle_beta                 90
_cell_angle_gamma                90
_cell_volume                     980.03
loop_
_atom_site_label
_atom_site_type_symbol
_atom_site_fract_x
_atom_site_fract_y
_atom_site_fract_z
N1 N -0.0793096 0.375468 -0.180347
C2 C -0.0334353 0.404235 -0.101588
C3 C 0.0205201 0.436647 -0.00161298
C4 C 0.20559 0.429858 0.02928
C5 C 0.357168 0.393866 -0.0373299
N6 N 0.478282 0.361718 -0.0892662
S7 S 0.276242 0.463833 0.15209
C8 C 0.0864239 0.399547 0.217789
C9 C 0.104548 0.335357 0.306077
C10 C 0.276761 0.308578 0.361538
N11 N 0.410502 0.282396 0.407164
S12 S -0.11895 0.287339 0.344639
N13 N -0.235736 0.350024 0.247465
C14 C -0.111403 0.405522 0.187516
S15 S -0.172328 0.484201 0.075205
loop_
_geom_bond_atom_site_label_1
_geom_bond_atom_site_label_2
_geom_bond_site_symmetry_1
_geom_bond_site_symmetry_2
N1 C2 1_555 1_555
C2 C3 1_555 1_555
C3 S15 1_555 1_555
C3 C4 1_555 1_555
C4 C5 1_555 1_555
C4 S7 1_555 1_555
C5 N6 1_555 1_555
S7 C8 1_555 1_555
C8 C14 1_555 1_555
C8 C9 1_555 1_555
C9 C10 1_555 1_555
C9 S12 1_555 1_555
C10 N11 1_555 1_555
S12 N13 1_555 1_555
N13 C14 1_555 1_555
C14 S15 1_555 1_555

#END

#######################################################################
#
#                 Cambridge Crystallographic Data Centre
#                                CCDC 
#
#######################################################################
#
# If this CIF has been generated from an entry in the Cambridge 
# Structural Database, then it will include bibliographic, chemical, 
# crystal, experimental, refinement or atomic coordinate data resulting 
# from the CCDC's data processing and validation procedures.
#
#######################################################################

data_55
_symmetry_cell_setting           triclinic
_symmetry_space_group_name_H-M   'P -1'
_symmetry_Int_Tables_number      2
_space_group_name_Hall           '-P 1'
loop_
_symmetry_equiv_pos_site_id
_symmetry_equiv_pos_as_xyz
1 x,y,z
2 -x,-y,-z
_cell_length_a                   7.8334
_cell_length_b                   7.3531
_cell_length_c                   10.3409
_cell_angle_alpha                79.0512
_cell_angle_beta                 63.8226
_cell_angle_gamma                102.371
_cell_volume                     493.877
loop_
_atom_site_label
_atom_site_type_symbol
_atom_site_fract_x
_atom_site_fract_y
_atom_site_fract_z
N1 N 0.656458 0.279044 -0.139506
C2 C 0.614447 0.310682 -0.0273749
C3 C 0.5666 0.347413 0.113589
C4 C 0.382611 0.253747 0.239129
C5 C 0.22496 0.11814 0.235803
N6 N 0.100259 0.00545628 0.235017
S7 S 0.320855 0.288778 0.415295
C8 C 0.543546 0.306852 0.415522
C9 C 0.555557 0.227794 0.540925
C10 C 0.3939 0.11798 0.693259
N11 N 0.270221 0.0259402 0.815518
S12 S 0.804437 0.279218 0.489901
N13 N 0.89303 0.402695 0.307572
C14 C 0.74098 0.405749 0.284879
S15 S 0.765473 0.520765 0.107985
loop_
_geom_bond_atom_site_label_1
_geom_bond_atom_site_label_2
_geom_bond_site_symmetry_1
_geom_bond_site_symmetry_2
N1 C2 1_555 1_555
C2 C3 1_555 1_555
C3 S15 1_555 1_555
C3 C4 1_555 1_555
C4 C5 1_555 1_555
C4 S7 1_555 1_555
C5 N6 1_555 1_555
S7 C8 1_555 1_555
C8 C14 1_555 1_555
C8 C9 1_555 1_555
C9 C10 1_555 1_555
C9 S12 1_555 1_555
C10 N11 1_555 1_555
S12 N13 1_555 1_555
N13 C14 1_555 1_555
C14 S15 1_555 1_555

#END

#######################################################################
#
#                 Cambridge Crystallographic Data Centre
#                                CCDC 
#
#######################################################################
#
# If this CIF has been generated from an entry in the Cambridge 
# Structural Database, then it will include bibliographic, chemical, 
# crystal, experimental, refinement or atomic coordinate data resulting 
# from the CCDC's data processing and validation procedures.
#
#######################################################################

data_56
_symmetry_cell_setting           monoclinic
_symmetry_space_group_name_H-M   'P 21/n'
_symmetry_Int_Tables_number      14
_space_group_name_Hall           '-P 2yn'
loop_
_symmetry_equiv_pos_site_id
_symmetry_equiv_pos_as_xyz
1 x,y,z
2 1/2-x,1/2+y,1/2-z
3 -x,-y,-z
4 1/2+x,1/2-y,1/2+z
_cell_length_a                   7.6983
_cell_length_b                   10.7756
_cell_length_c                   12.0019
_cell_angle_alpha                90
_cell_angle_beta                 94.5921
_cell_angle_gamma                90
_cell_volume                     992.407
loop_
_atom_site_label
_atom_site_type_symbol
_atom_site_fract_x
_atom_site_fract_y
_atom_site_fract_z
N1 N 0.903163 0.480363 0.353964
C2 C 0.827454 0.413666 0.406073
C3 C 0.728134 0.329893 0.468313
C4 C 0.656385 0.366337 0.561923
C5 C 0.680989 0.489216 0.605231
N6 N 0.695923 0.588227 0.638499
S7 S 0.528095 0.267994 0.63788
C8 C 0.414489 0.188751 0.53082
C9 C 0.242479 0.156307 0.5298
C10 C 0.123507 0.179238 0.613489
N11 N 0.0228649 0.197919 0.676582
S12 S 0.182621 0.0800419 0.40782
N13 N 0.3787 0.089582 0.35826
C14 C 0.486577 0.148214 0.430765
S15 S 0.708166 0.179173 0.4123
loop_
_geom_bond_atom_site_label_1
_geom_bond_atom_site_label_2
_geom_bond_site_symmetry_1
_geom_bond_site_symmetry_2
N1 C2 1_555 1_555
C2 C3 1_555 1_555
C3 S15 1_555 1_555
C3 C4 1_555 1_555
C4 C5 1_555 1_555
C4 S7 1_555 1_555
C5 N6 1_555 1_555
S7 C8 1_555 1_555
C8 C14 1_555 1_555
C8 C9 1_555 1_555
C9 C10 1_555 1_555
C9 S12 1_555 1_555
C10 N11 1_555 1_555
S12 N13 1_555 1_555
N13 C14 1_555 1_555
C14 S15 1_555 1_555

#END

#######################################################################
#
#                 Cambridge Crystallographic Data Centre
#                                CCDC 
#
#######################################################################
#
# If this CIF has been generated from an entry in the Cambridge 
# Structural Database, then it will include bibliographic, chemical, 
# crystal, experimental, refinement or atomic coordinate data resulting 
# from the CCDC's data processing and validation procedures.
#
#######################################################################

data_57
_symmetry_cell_setting           triclinic
_symmetry_space_group_name_H-M   'P -1'
_symmetry_Int_Tables_number      2
_space_group_name_Hall           '-P 1'
loop_
_symmetry_equiv_pos_site_id
_symmetry_equiv_pos_as_xyz
1 x,y,z
2 -x,-y,-z
_cell_length_a                   7.8119
_cell_length_b                   7.0444
_cell_length_c                   10.3215
_cell_angle_alpha                97.8865
_cell_angle_beta                 94.6493
_cell_angle_gamma                116.18
_cell_volume                     498.455
loop_
_atom_site_label
_atom_site_type_symbol
_atom_site_fract_x
_atom_site_fract_y
_atom_site_fract_z
N1 N 0.300501 -0.0178042 -0.0679854
C2 C 0.246141 0.0254951 0.0255713
C3 C 0.182509 0.0781043 0.145343
C4 C 0.189126 0.272794 0.182625
C5 C 0.254201 0.433019 0.102047
N6 N 0.311146 0.564042 0.0401651
S7 S 0.1199 0.346379 0.331099
C8 C 0.207414 0.227794 0.435822
C9 C 0.292343 0.318745 0.564887
C10 C 0.325743 0.522895 0.639015
N11 N 0.358599 0.685548 0.701819
S12 S 0.358882 0.14736 0.631416
N13 N 0.277128 -0.0414005 0.493494
C14 C 0.201905 0.0214112 0.399838
S15 S 0.0982218 -0.129106 0.237216
loop_
_geom_bond_atom_site_label_1
_geom_bond_atom_site_label_2
_geom_bond_site_symmetry_1
_geom_bond_site_symmetry_2
N1 C2 1_555 1_555
C2 C3 1_555 1_555
C3 S15 1_555 1_555
C3 C4 1_555 1_555
C4 C5 1_555 1_555
C4 S7 1_555 1_555
C5 N6 1_555 1_555
S7 C8 1_555 1_555
C8 C14 1_555 1_555
C8 C9 1_555 1_555
C9 C10 1_555 1_555
C9 S12 1_555 1_555
C10 N11 1_555 1_555
S12 N13 1_555 1_555
N13 C14 1_555 1_555
C14 S15 1_555 1_555

#END

#######################################################################
#
#                 Cambridge Crystallographic Data Centre
#                                CCDC 
#
#######################################################################
#
# If this CIF has been generated from an entry in the Cambridge 
# Structural Database, then it will include bibliographic, chemical, 
# crystal, experimental, refinement or atomic coordinate data resulting 
# from the CCDC's data processing and validation procedures.
#
#######################################################################

data_58
_symmetry_cell_setting           triclinic
_symmetry_space_group_name_H-M   'P -1'
_symmetry_Int_Tables_number      2
_space_group_name_Hall           '-P 1'
loop_
_symmetry_equiv_pos_site_id
_symmetry_equiv_pos_as_xyz
1 x,y,z
2 -x,-y,-z
_cell_length_a                   7.3698
_cell_length_b                   7.3542
_cell_length_c                   9.2782
_cell_angle_alpha                77.659
_cell_angle_beta                 90.838
_cell_angle_gamma                90.9223
_cell_volume                     491.153
loop_
_atom_site_label
_atom_site_type_symbol
_atom_site_fract_x
_atom_site_fract_y
_atom_site_fract_z
N1 N 0.00044035 0.761034 0.522905
C2 C 0.127182 0.730214 0.463257
C3 C 0.286684 0.698218 0.386519
C4 C 0.276404 0.628569 0.263328
C5 C 0.106004 0.577966 0.206439
N6 N -0.0298765 0.542211 0.157935
S7 S 0.468003 0.594459 0.162989
C8 C 0.596444 0.78812 0.175942
C9 C 0.698037 0.889754 0.0638626
C10 C 0.720313 0.859609 -0.0824873
N11 N 0.739024 0.843774 -0.201341
S12 S 0.801943 1.06994 0.123841
N13 N 0.715223 1.01445 0.293053
C14 C 0.611154 0.865115 0.304881
S15 S 0.491812 0.757682 0.465486
loop_
_geom_bond_atom_site_label_1
_geom_bond_atom_site_label_2
_geom_bond_site_symmetry_1
_geom_bond_site_symmetry_2
N1 C2 1_555 1_555
C2 C3 1_555 1_555
C3 S15 1_555 1_555
C3 C4 1_555 1_555
C4 C5 1_555 1_555
C4 S7 1_555 1_555
C5 N6 1_555 1_555
S7 C8 1_555 1_555
C8 C14 1_555 1_555
C8 C9 1_555 1_555
C9 C10 1_555 1_555
C9 S12 1_555 1_555
C10 N11 1_555 1_555
S12 N13 1_555 1_555
N13 C14 1_555 1_555
C14 S15 1_555 1_555

#END

#######################################################################
#
#                 Cambridge Crystallographic Data Centre
#                                CCDC 
#
#######################################################################
#
# If this CIF has been generated from an entry in the Cambridge 
# Structural Database, then it will include bibliographic, chemical, 
# crystal, experimental, refinement or atomic coordinate data resulting 
# from the CCDC's data processing and validation procedures.
#
#######################################################################

data_59
_symmetry_cell_setting           triclinic
_symmetry_space_group_name_H-M   'P -1'
_symmetry_Int_Tables_number      2
_space_group_name_Hall           '-P 1'
loop_
_symmetry_equiv_pos_site_id
_symmetry_equiv_pos_as_xyz
1 x,y,z
2 -x,-y,-z
_cell_length_a                   3.906
_cell_length_b                   9.4597
_cell_length_c                   14.4493
_cell_angle_alpha                87.4011
_cell_angle_beta                 106.966
_cell_angle_gamma                102.55
_cell_volume                     498.366
loop_
_atom_site_label
_atom_site_type_symbol
_atom_site_fract_x
_atom_site_fract_y
_atom_site_fract_z
N1 N 0.654107 0.540377 0.412068
C2 C 0.691884 0.443069 0.375014
C3 C 0.728454 0.318263 0.329306
C4 C 0.652154 0.307559 0.232272
C5 C 0.542511 0.422375 0.170851
N6 N 0.444618 0.511988 0.121314
S7 S 0.679321 0.154148 0.17337
C8 C 0.512463 0.0184978 0.242382
C9 C 0.287094 -0.111084 0.206038
C10 C 0.146245 -0.161412 0.107252
N11 N 0.0204207 -0.204896 0.0293678
S12 S 0.186248 -0.212489 0.299373
N13 N 0.434427 -0.0885272 0.385132
C14 C 0.589173 0.0259296 0.345328
S15 S 0.876329 0.183489 0.409477
loop_
_geom_bond_atom_site_label_1
_geom_bond_atom_site_label_2
_geom_bond_site_symmetry_1
_geom_bond_site_symmetry_2
N1 C2 1_555 1_555
C2 C3 1_555 1_555
C3 S15 1_555 1_555
C3 C4 1_555 1_555
C4 C5 1_555 1_555
C4 S7 1_555 1_555
C5 N6 1_555 1_555
S7 C8 1_555 1_555
C8 C14 1_555 1_555
C8 C9 1_555 1_555
C9 C10 1_555 1_555
C9 S12 1_555 1_555
C10 N11 1_555 1_555
S12 N13 1_555 1_555
N13 C14 1_555 1_555
C14 S15 1_555 1_555

#END

#######################################################################
#
#                 Cambridge Crystallographic Data Centre
#                                CCDC 
#
#######################################################################
#
# If this CIF has been generated from an entry in the Cambridge 
# Structural Database, then it will include bibliographic, chemical, 
# crystal, experimental, refinement or atomic coordinate data resulting 
# from the CCDC's data processing and validation procedures.
#
#######################################################################

data_60
_symmetry_cell_setting           monoclinic
_symmetry_space_group_name_H-M   'P 21/n'
_symmetry_Int_Tables_number      14
_space_group_name_Hall           '-P 2yn'
loop_
_symmetry_equiv_pos_site_id
_symmetry_equiv_pos_as_xyz
1 x,y,z
2 1/2-x,1/2+y,1/2-z
3 -x,-y,-z
4 1/2+x,1/2-y,1/2+z
_cell_length_a                   9.7775
_cell_length_b                   9.844
_cell_length_c                   10.3596
_cell_angle_alpha                90
_cell_angle_beta                 79.9632
_cell_angle_gamma                90
_cell_volume                     981.849
loop_
_atom_site_label
_atom_site_type_symbol
_atom_site_fract_x
_atom_site_fract_y
_atom_site_fract_z
N1 N 0.340545 -0.0347318 -0.0199293
C2 C 0.295644 0.0581166 0.0388489
C3 C 0.243179 0.177103 0.110175
C4 C 0.108852 0.186946 0.168267
C5 C 0.0137848 0.0772349 0.164787
N6 N -0.0589899 -0.0129724 0.161826
S7 S 0.0394245 0.332985 0.251915
C8 C 0.124999 0.457944 0.152935
C9 C 0.0657195 0.577245 0.123085
C10 C -0.073938 0.623517 0.165512
N11 N -0.184541 0.664293 0.194823
S12 S 0.187031 0.670632 0.0216056
N13 N 0.314002 0.556562 0.0178021
C14 C 0.267359 0.451158 0.0903926
S15 S 0.366956 0.306126 0.114145
loop_
_geom_bond_atom_site_label_1
_geom_bond_atom_site_label_2
_geom_bond_site_symmetry_1
_geom_bond_site_symmetry_2
N1 C2 1_555 1_555
C2 C3 1_555 1_555
C3 S15 1_555 1_555
C3 C4 1_555 1_555
C4 C5 1_555 1_555
C4 S7 1_555 1_555
C5 N6 1_555 1_555
S7 C8 1_555 1_555
C8 C14 1_555 1_555
C8 C9 1_555 1_555
C9 C10 1_555 1_555
C9 S12 1_555 1_555
C10 N11 1_555 1_555
S12 N13 1_555 1_555
N13 C14 1_555 1_555
C14 S15 1_555 1_555

#END

#######################################################################
#
#                 Cambridge Crystallographic Data Centre
#                                CCDC 
#
#######################################################################
#
# If this CIF has been generated from an entry in the Cambridge 
# Structural Database, then it will include bibliographic, chemical, 
# crystal, experimental, refinement or atomic coordinate data resulting 
# from the CCDC's data processing and validation procedures.
#
#######################################################################

data_61
_symmetry_cell_setting           monoclinic
_symmetry_space_group_name_H-M   'P 21/c'
_symmetry_Int_Tables_number      14
_space_group_name_Hall           '-P 2ybc'
loop_
_symmetry_equiv_pos_site_id
_symmetry_equiv_pos_as_xyz
1 x,y,z
2 -x,1/2+y,1/2-z
3 -x,-y,-z
4 x,1/2-y,1/2+z
_cell_length_a                   10.192
_cell_length_b                   7.0674
_cell_length_c                   14.1182
_cell_angle_alpha                90
_cell_angle_beta                 104.468
_cell_angle_gamma                90
_cell_volume                     984.698
loop_
_atom_site_label
_atom_site_type_symbol
_atom_site_fract_x
_atom_site_fract_y
_atom_site_fract_z
N1 N 0.574391 1.12937 0.0972972
C2 C 0.476721 1.08517 0.117099
C3 C 0.356331 1.03179 0.145247
C4 C 0.322367 0.848487 0.151385
C5 C 0.402779 0.699253 0.127018
N6 N 0.468669 0.579308 0.110391
S7 S 0.178788 0.77733 0.189357
C8 C 0.179922 0.940275 0.280239
C9 C 0.14798 0.900119 0.366637
C10 C 0.107832 0.72243 0.399583
N11 N 0.0785497 0.582958 0.429963
S12 S 0.163295 1.10183 0.435383
N13 N 0.210395 1.23787 0.353009
C14 C 0.214715 1.13568 0.275959
S15 S 0.259911 1.22276 0.17093
loop_
_geom_bond_atom_site_label_1
_geom_bond_atom_site_label_2
_geom_bond_site_symmetry_1
_geom_bond_site_symmetry_2
N1 C2 1_555 1_555
C2 C3 1_555 1_555
C3 S15 1_555 1_555
C3 C4 1_555 1_555
C4 C5 1_555 1_555
C4 S7 1_555 1_555
C5 N6 1_555 1_555
S7 C8 1_555 1_555
C8 C14 1_555 1_555
C8 C9 1_555 1_555
C9 C10 1_555 1_555
C9 S12 1_555 1_555
C10 N11 1_555 1_555
S12 N13 1_555 1_555
N13 C14 1_555 1_555
C14 S15 1_555 1_555

#END

#######################################################################
#
#                 Cambridge Crystallographic Data Centre
#                                CCDC 
#
#######################################################################
#
# If this CIF has been generated from an entry in the Cambridge 
# Structural Database, then it will include bibliographic, chemical, 
# crystal, experimental, refinement or atomic coordinate data resulting 
# from the CCDC's data processing and validation procedures.
#
#######################################################################

data_62
_symmetry_cell_setting           orthorhombic
_symmetry_space_group_name_H-M   'P b c a'
_symmetry_Int_Tables_number      61
_space_group_name_Hall           '-P 2ac 2ab'
loop_
_symmetry_equiv_pos_site_id
_symmetry_equiv_pos_as_xyz
1 x,y,z
2 1/2-x,-y,1/2+z
3 -x,1/2+y,1/2-z
4 1/2+x,1/2-y,-z
5 -x,-y,-z
6 1/2+x,y,1/2-z
7 x,1/2-y,1/2+z
8 1/2-x,1/2+y,z
_cell_length_a                   13.763
_cell_length_b                   7.431
_cell_length_c                   19.3182
_cell_angle_alpha                90
_cell_angle_beta                 90
_cell_angle_gamma                90
_cell_volume                     1975.73
loop_
_atom_site_label
_atom_site_type_symbol
_atom_site_fract_x
_atom_site_fract_y
_atom_site_fract_z
N1 N 0.145157 0.417252 0.193346
C2 C 0.131519 0.3485 0.245354
C3 C 0.115593 0.267743 0.311665
C4 C 0.0259536 0.257718 0.339695
C5 C -0.0576691 0.322124 0.303465
N6 N -0.123796 0.378509 0.27514
S7 S 0.00403982 0.166451 0.421913
C8 C 0.103982 0.244207 0.466436
C9 C 0.102165 0.303889 0.533445
C10 C 0.0209039 0.314345 0.579723
N11 N -0.0414299 0.326874 0.618593
S12 S 0.216632 0.36956 0.556744
N13 N 0.266875 0.319863 0.480454
C14 C 0.200044 0.25582 0.438462
S15 S 0.221231 0.185964 0.352217
loop_
_geom_bond_atom_site_label_1
_geom_bond_atom_site_label_2
_geom_bond_site_symmetry_1
_geom_bond_site_symmetry_2
N1 C2 1_555 1_555
C2 C3 1_555 1_555
C3 S15 1_555 1_555
C3 C4 1_555 1_555
C4 C5 1_555 1_555
C4 S7 1_555 1_555
C5 N6 1_555 1_555
S7 C8 1_555 1_555
C8 C14 1_555 1_555
C8 C9 1_555 1_555
C9 C10 1_555 1_555
C9 S12 1_555 1_555
C10 N11 1_555 1_555
S12 N13 1_555 1_555
N13 C14 1_555 1_555
C14 S15 1_555 1_555

#END

#######################################################################
#
#                 Cambridge Crystallographic Data Centre
#                                CCDC 
#
#######################################################################
#
# If this CIF has been generated from an entry in the Cambridge 
# Structural Database, then it will include bibliographic, chemical, 
# crystal, experimental, refinement or atomic coordinate data resulting 
# from the CCDC's data processing and validation procedures.
#
#######################################################################

data_63
_symmetry_cell_setting           monoclinic
_symmetry_space_group_name_H-M   'P 21/c'
_symmetry_Int_Tables_number      14
_space_group_name_Hall           '-P 2ybc'
loop_
_symmetry_equiv_pos_site_id
_symmetry_equiv_pos_as_xyz
1 x,y,z
2 -x,1/2+y,1/2-z
3 -x,-y,-z
4 x,1/2-y,1/2+z
_cell_length_a                   11.5835
_cell_length_b                   6.717
_cell_length_c                   14.1349
_cell_angle_alpha                90
_cell_angle_beta                 116.269
_cell_angle_gamma                90
_cell_volume                     986.208
loop_
_atom_site_label
_atom_site_type_symbol
_atom_site_fract_x
_atom_site_fract_y
_atom_site_fract_z
N1 N 0.063897 0.792556 -0.189094
C2 C 0.093961 0.732663 -0.105821
C3 C 0.134628 0.663109 -0.000134121
C4 C 0.191004 0.483564 0.0312186
C5 C 0.20898 0.351898 -0.0406149
N6 N 0.227089 0.24767 -0.0964406
S7 S 0.246786 0.396546 0.160961
C8 C 0.308175 0.612729 0.230703
C9 C 0.419058 0.623701 0.322955
C10 C 0.505011 0.465833 0.380058
N11 N 0.577917 0.345764 0.427072
S12 S 0.444448 0.865803 0.364469
N13 N 0.312429 0.952836 0.263437
C14 C 0.25065 0.805196 0.200084
S15 S 0.105562 0.829909 0.082926
loop_
_geom_bond_atom_site_label_1
_geom_bond_atom_site_label_2
_geom_bond_site_symmetry_1
_geom_bond_site_symmetry_2
N1 C2 1_555 1_555
C2 C3 1_555 1_555
C3 S15 1_555 1_555
C3 C4 1_555 1_555
C4 C5 1_555 1_555
C4 S7 1_555 1_555
C5 N6 1_555 1_555
S7 C8 1_555 1_555
C8 C14 1_555 1_555
C8 C9 1_555 1_555
C9 C10 1_555 1_555
C9 S12 1_555 1_555
C10 N11 1_555 1_555
S12 N13 1_555 1_555
N13 C14 1_555 1_555
C14 S15 1_555 1_555

#END

#######################################################################
#
#                 Cambridge Crystallographic Data Centre
#                                CCDC 
#
#######################################################################
#
# If this CIF has been generated from an entry in the Cambridge 
# Structural Database, then it will include bibliographic, chemical, 
# crystal, experimental, refinement or atomic coordinate data resulting 
# from the CCDC's data processing and validation procedures.
#
#######################################################################

data_64
_symmetry_cell_setting           monoclinic
_symmetry_space_group_name_H-M   'P 21/n'
_symmetry_Int_Tables_number      14
_space_group_name_Hall           '-P 2yn'
loop_
_symmetry_equiv_pos_site_id
_symmetry_equiv_pos_as_xyz
1 x,y,z
2 1/2-x,1/2+y,1/2-z
3 -x,-y,-z
4 1/2+x,1/2-y,1/2+z
_cell_length_a                   3.8856
_cell_length_b                   19.335
_cell_length_c                   13.3184
_cell_angle_alpha                90
_cell_angle_beta                 94.0779
_cell_angle_gamma                90
_cell_volume                     998.053
loop_
_atom_site_label
_atom_site_type_symbol
_atom_site_fract_x
_atom_site_fract_y
_atom_site_fract_z
N1 N 0.00247442 0.466201 0.158709
C2 C 0.111381 0.415811 0.192673
C3 C 0.23886 0.351425 0.233254
C4 C 0.230197 0.336488 0.332014
C5 C 0.103433 0.385193 0.401222
N6 N -0.00699624 0.423186 0.456142
S7 S 0.370863 0.257171 0.383826
C8 C 0.226492 0.201267 0.289363
C9 C 0.0883357 0.137378 0.304968
C10 C 0.0357779 0.103884 0.398707
N11 N -0.0203899 0.0764158 0.471829
S12 S -0.022499 0.099881 0.190979
N13 N 0.109472 0.166217 0.123285
C14 C 0.233374 0.215262 0.184032
S15 S 0.401634 0.294988 0.14443
loop_
_geom_bond_atom_site_label_1
_geom_bond_atom_site_label_2
_geom_bond_site_symmetry_1
_geom_bond_site_symmetry_2
N1 C2 1_555 1_555
C2 C3 1_555 1_555
C3 S15 1_555 1_555
C3 C4 1_555 1_555
C4 C5 1_555 1_555
C4 S7 1_555 1_555
C5 N6 1_555 1_555
S7 C8 1_555 1_555
C8 C14 1_555 1_555
C8 C9 1_555 1_555
C9 C10 1_555 1_555
C9 S12 1_555 1_555
C10 N11 1_555 1_555
S12 N13 1_555 1_555
N13 C14 1_555 1_555
C14 S15 1_555 1_555

#END

#######################################################################
#
#                 Cambridge Crystallographic Data Centre
#                                CCDC 
#
#######################################################################
#
# If this CIF has been generated from an entry in the Cambridge 
# Structural Database, then it will include bibliographic, chemical, 
# crystal, experimental, refinement or atomic coordinate data resulting 
# from the CCDC's data processing and validation procedures.
#
#######################################################################

data_65
_symmetry_cell_setting           orthorhombic
_symmetry_space_group_name_H-M   'P 21 21 21'
_symmetry_Int_Tables_number      19
_space_group_name_Hall           'P 2ac 2ab'
loop_
_symmetry_equiv_pos_site_id
_symmetry_equiv_pos_as_xyz
1 x,y,z
2 1/2-x,-y,1/2+z
3 -x,1/2+y,1/2-z
4 1/2+x,1/2-y,-z
_cell_length_a                   6.8158
_cell_length_b                   11.5989
_cell_length_c                   12.4461
_cell_angle_alpha                90
_cell_angle_beta                 90
_cell_angle_gamma                90
_cell_volume                     983.936
loop_
_atom_site_label
_atom_site_type_symbol
_atom_site_fract_x
_atom_site_fract_y
_atom_site_fract_z
N1 N 0.523005 0.269319 -0.142302
C2 C 0.47588 0.32866 -0.0737018
C3 C 0.420787 0.406039 0.010662
C4 C 0.237844 0.449991 0.0170174
C5 C 0.0888377 0.418393 -0.0582672
N6 N -0.0295637 0.396227 -0.119756
S7 S 0.167024 0.548543 0.116526
C8 C 0.375803 0.631534 0.125999
C9 C 0.376625 0.74858 0.139859
C10 C 0.212345 0.825113 0.149549
N11 N 0.0864169 0.889981 0.155671
S12 S 0.614176 0.795662 0.144174
N13 N 0.712433 0.664917 0.128458
C14 C 0.571789 0.587771 0.120142
S15 S 0.609496 0.438042 0.102434
loop_
_geom_bond_atom_site_label_1
_geom_bond_atom_site_label_2
_geom_bond_site_symmetry_1
_geom_bond_site_symmetry_2
N1 C2 1_555 1_555
C2 C3 1_555 1_555
C3 S15 1_555 1_555
C3 C4 1_555 1_555
C4 C5 1_555 1_555
C4 S7 1_555 1_555
C5 N6 1_555 1_555
S7 C8 1_555 1_555
C8 C14 1_555 1_555
C8 C9 1_555 1_555
C9 C10 1_555 1_555
C9 S12 1_555 1_555
C10 N11 1_555 1_555
S12 N13 1_555 1_555
N13 C14 1_555 1_555
C14 S15 1_555 1_555

#END

#######################################################################
#
#                 Cambridge Crystallographic Data Centre
#                                CCDC 
#
#######################################################################
#
# If this CIF has been generated from an entry in the Cambridge 
# Structural Database, then it will include bibliographic, chemical, 
# crystal, experimental, refinement or atomic coordinate data resulting 
# from the CCDC's data processing and validation procedures.
#
#######################################################################

data_66
_symmetry_cell_setting           monoclinic
_symmetry_space_group_name_H-M   'P 21'
_symmetry_Int_Tables_number      4
_space_group_name_Hall           'P 2yb'
loop_
_symmetry_equiv_pos_site_id
_symmetry_equiv_pos_as_xyz
1 x,y,z
2 -x,1/2+y,-z
_cell_length_a                   8.0518
_cell_length_b                   6.6922
_cell_length_c                   9.2586
_cell_angle_alpha                90
_cell_angle_beta                 81.7264
_cell_angle_gamma                90
_cell_volume                     493.7
loop_
_atom_site_label
_atom_site_type_symbol
_atom_site_fract_x
_atom_site_fract_y
_atom_site_fract_z
N1 N 0.30907 -0.0958877 -0.173287
C2 C 0.263282 0.0230716 -0.0882645
C3 C 0.20827 0.168181 0.0218833
C4 C 0.273882 0.354024 0.017081
C5 C 0.397541 0.41653 -0.10074
N6 N 0.49977 0.465811 -0.192257
S7 S 0.214739 0.533218 0.152867
C8 C 0.193263 0.385553 0.306748
C9 C 0.241138 0.440782 0.436989
C10 C 0.315829 0.625041 0.473618
N11 N 0.379077 0.767476 0.506972
S12 S 0.198416 0.24944 0.559023
N13 N 0.118635 0.098697 0.442818
C14 C 0.12358 0.188488 0.315884
S15 S 0.0519252 0.0831416 0.160779
loop_
_geom_bond_atom_site_label_1
_geom_bond_atom_site_label_2
_geom_bond_site_symmetry_1
_geom_bond_site_symmetry_2
N1 C2 1_555 1_555
C2 C3 1_555 1_555
C3 S15 1_555 1_555
C3 C4 1_555 1_555
C4 C5 1_555 1_555
C4 S7 1_555 1_555
C5 N6 1_555 1_555
S7 C8 1_555 1_555
C8 C14 1_555 1_555
C8 C9 1_555 1_555
C9 C10 1_555 1_555
C9 S12 1_555 1_555
C10 N11 1_555 1_555
S12 N13 1_555 1_555
N13 C14 1_555 1_555
C14 S15 1_555 1_555

#END

#######################################################################
#
#                 Cambridge Crystallographic Data Centre
#                                CCDC 
#
#######################################################################
#
# If this CIF has been generated from an entry in the Cambridge 
# Structural Database, then it will include bibliographic, chemical, 
# crystal, experimental, refinement or atomic coordinate data resulting 
# from the CCDC's data processing and validation procedures.
#
#######################################################################

data_67
_symmetry_cell_setting           triclinic
_symmetry_space_group_name_H-M   'P -1'
_symmetry_Int_Tables_number      2
_space_group_name_Hall           '-P 1'
loop_
_symmetry_equiv_pos_site_id
_symmetry_equiv_pos_as_xyz
1 x,y,z
2 -x,-y,-z
_cell_length_a                   7.1711
_cell_length_b                   7.5605
_cell_length_c                   10.4093
_cell_angle_alpha                91.5933
_cell_angle_beta                 65.8184
_cell_angle_gamma                104.659
_cell_volume                     496.238
loop_
_atom_site_label
_atom_site_type_symbol
_atom_site_fract_x
_atom_site_fract_y
_atom_site_fract_z
N1 N 0.763056 1.08999 0.345226
C2 C 0.675206 0.941349 0.344402
C3 C 0.570073 0.755199 0.338482
C4 C 0.378367 0.710322 0.334138
C5 C 0.268409 0.845911 0.339825
N6 N 0.181419 0.953428 0.340417
S7 S 0.248447 0.485115 0.321095
C8 C 0.459561 0.408807 0.207087
C9 C 0.454182 0.297981 0.101747
C10 C 0.280329 0.223197 0.0642549
N11 N 0.147895 0.163906 0.0283381
S12 S 0.697449 0.257289 0.0139524
N13 N 0.805868 0.38226 0.112834
C14 C 0.664432 0.452915 0.209138
S15 S 0.711263 0.594984 0.336622
loop_
_geom_bond_atom_site_label_1
_geom_bond_atom_site_label_2
_geom_bond_site_symmetry_1
_geom_bond_site_symmetry_2
N1 C2 1_555 1_555
C2 C3 1_555 1_555
C3 S15 1_555 1_555
C3 C4 1_555 1_555
C4 C5 1_555 1_555
C4 S7 1_555 1_555
C5 N6 1_555 1_555
S7 C8 1_555 1_555
C8 C14 1_555 1_555
C8 C9 1_555 1_555
C9 C10 1_555 1_555
C9 S12 1_555 1_555
C10 N11 1_555 1_555
S12 N13 1_555 1_555
N13 C14 1_555 1_555
C14 S15 1_555 1_555

#END

#######################################################################
#
#                 Cambridge Crystallographic Data Centre
#                                CCDC 
#
#######################################################################
#
# If this CIF has been generated from an entry in the Cambridge 
# Structural Database, then it will include bibliographic, chemical, 
# crystal, experimental, refinement or atomic coordinate data resulting 
# from the CCDC's data processing and validation procedures.
#
#######################################################################

data_68
_symmetry_cell_setting           monoclinic
_symmetry_space_group_name_H-M   'P 21/n'
_symmetry_Int_Tables_number      14
_space_group_name_Hall           '-P 2yn'
loop_
_symmetry_equiv_pos_site_id
_symmetry_equiv_pos_as_xyz
1 x,y,z
2 1/2-x,1/2+y,1/2-z
3 -x,-y,-z
4 1/2+x,1/2-y,1/2+z
_cell_length_a                   8.6498
_cell_length_b                   10.012
_cell_length_c                   11.5728
_cell_angle_alpha                90
_cell_angle_beta                 100.588
_cell_angle_gamma                90
_cell_volume                     985.16
loop_
_atom_site_label
_atom_site_type_symbol
_atom_site_fract_x
_atom_site_fract_y
_atom_site_fract_z
N1 N 0.822015 -0.0322713 0.563576
C2 C 0.779882 0.0531362 0.500073
C3 C 0.722898 0.160987 0.422671
C4 C 0.806407 0.274521 0.420667
C5 C 0.957987 0.290621 0.493102
N6 N 1.07702 0.305443 0.553238
S7 S 0.737816 0.410837 0.330616
C8 C 0.541279 0.408849 0.339547
C9 C 0.452178 0.520535 0.346316
C10 C 0.49931 0.657891 0.347107
N11 N 0.532679 0.768568 0.351168
S12 S 0.264784 0.472813 0.354676
N13 N 0.300815 0.309369 0.349155
C14 C 0.449021 0.290491 0.341279
S15 S 0.538161 0.132501 0.333306
loop_
_geom_bond_atom_site_label_1
_geom_bond_atom_site_label_2
_geom_bond_site_symmetry_1
_geom_bond_site_symmetry_2
N1 C2 1_555 1_555
C2 C3 1_555 1_555
C3 S15 1_555 1_555
C3 C4 1_555 1_555
C4 C5 1_555 1_555
C4 S7 1_555 1_555
C5 N6 1_555 1_555
S7 C8 1_555 1_555
C8 C14 1_555 1_555
C8 C9 1_555 1_555
C9 C10 1_555 1_555
C9 S12 1_555 1_555
C10 N11 1_555 1_555
S12 N13 1_555 1_555
N13 C14 1_555 1_555
C14 S15 1_555 1_555

#END

#######################################################################
#
#                 Cambridge Crystallographic Data Centre
#                                CCDC 
#
#######################################################################
#
# If this CIF has been generated from an entry in the Cambridge 
# Structural Database, then it will include bibliographic, chemical, 
# crystal, experimental, refinement or atomic coordinate data resulting 
# from the CCDC's data processing and validation procedures.
#
#######################################################################

data_69
_symmetry_cell_setting           monoclinic
_symmetry_space_group_name_H-M   'P 21/c'
_symmetry_Int_Tables_number      14
_space_group_name_Hall           '-P 2ybc'
loop_
_symmetry_equiv_pos_site_id
_symmetry_equiv_pos_as_xyz
1 x,y,z
2 -x,1/2+y,1/2-z
3 -x,-y,-z
4 x,1/2-y,1/2+z
_cell_length_a                   10.0189
_cell_length_b                   7.701
_cell_length_c                   13.5809
_cell_angle_alpha                90
_cell_angle_beta                 109.518
_cell_angle_gamma                90
_cell_volume                     987.632
loop_
_atom_site_label
_atom_site_type_symbol
_atom_site_fract_x
_atom_site_fract_y
_atom_site_fract_z
N1 N 0.538519 0.888975 0.403272
C2 C 0.445568 0.797624 0.395124
C3 C 0.331658 0.678626 0.383828
C4 C 0.310996 0.604402 0.467598
C5 C 0.3992 0.645527 0.571648
N6 N 0.471778 0.674003 0.654793
S7 S 0.176275 0.452824 0.456809
C8 C 0.178923 0.337177 0.348954
C9 C 0.161669 0.161109 0.338119
C10 C 0.13817 0.0387093 0.410202
N11 N 0.12352 -0.063706 0.466738
S12 S 0.172803 0.100766 0.219975
N13 N 0.19925 0.301805 0.184375
C14 C 0.199849 0.411674 0.258692
S15 S 0.224578 0.638592 0.253857
loop_
_geom_bond_atom_site_label_1
_geom_bond_atom_site_label_2
_geom_bond_site_symmetry_1
_geom_bond_site_symmetry_2
N1 C2 1_555 1_555
C2 C3 1_555 1_555
C3 S15 1_555 1_555
C3 C4 1_555 1_555
C4 C5 1_555 1_555
C4 S7 1_555 1_555
C5 N6 1_555 1_555
S7 C8 1_555 1_555
C8 C14 1_555 1_555
C8 C9 1_555 1_555
C9 C10 1_555 1_555
C9 S12 1_555 1_555
C10 N11 1_555 1_555
S12 N13 1_555 1_555
N13 C14 1_555 1_555
C14 S15 1_555 1_555

#END

#######################################################################
#
#                 Cambridge Crystallographic Data Centre
#                                CCDC 
#
#######################################################################
#
# If this CIF has been generated from an entry in the Cambridge 
# Structural Database, then it will include bibliographic, chemical, 
# crystal, experimental, refinement or atomic coordinate data resulting 
# from the CCDC's data processing and validation procedures.
#
#######################################################################

data_70
_symmetry_cell_setting           monoclinic
_symmetry_space_group_name_H-M   'P 21/c'
_symmetry_Int_Tables_number      14
_space_group_name_Hall           '-P 2ybc'
loop_
_symmetry_equiv_pos_site_id
_symmetry_equiv_pos_as_xyz
1 x,y,z
2 -x,1/2+y,1/2-z
3 -x,-y,-z
4 x,1/2-y,1/2+z
_cell_length_a                   10.4198
_cell_length_b                   9.0359
_cell_length_c                   11.7092
_cell_angle_alpha                90
_cell_angle_beta                 115.749
_cell_angle_gamma                90
_cell_volume                     992.979
loop_
_atom_site_label
_atom_site_type_symbol
_atom_site_fract_x
_atom_site_fract_y
_atom_site_fract_z
N1 N 0.541172 0.28368 -0.0137202
C2 C 0.446519 0.25277 0.00623903
C3 C 0.329837 0.209055 0.0322855
C4 C 0.301558 0.279076 0.12058
C5 C 0.384078 0.403192 0.189333
N6 N 0.452046 0.499662 0.247172
S7 S 0.163295 0.225091 0.158782
C8 C 0.173523 0.0354586 0.150637
C9 C 0.155358 -0.0613442 0.232323
C10 C 0.124713 -0.0288958 0.337808
N11 N 0.103484 -0.00848836 0.4245
S12 S 0.175513 -0.238017 0.190433
N13 N 0.206925 -0.187519 0.0677664
C14 C 0.202579 -0.0423975 0.0580381
S15 S 0.230034 0.0588984 -0.0587967
loop_
_geom_bond_atom_site_label_1
_geom_bond_atom_site_label_2
_geom_bond_site_symmetry_1
_geom_bond_site_symmetry_2
N1 C2 1_555 1_555
C2 C3 1_555 1_555
C3 S15 1_555 1_555
C3 C4 1_555 1_555
C4 C5 1_555 1_555
C4 S7 1_555 1_555
C5 N6 1_555 1_555
S7 C8 1_555 1_555
C8 C14 1_555 1_555
C8 C9 1_555 1_555
C9 C10 1_555 1_555
C9 S12 1_555 1_555
C10 N11 1_555 1_555
S12 N13 1_555 1_555
N13 C14 1_555 1_555
C14 S15 1_555 1_555

#END

#######################################################################
#
#                 Cambridge Crystallographic Data Centre
#                                CCDC 
#
#######################################################################
#
# If this CIF has been generated from an entry in the Cambridge 
# Structural Database, then it will include bibliographic, chemical, 
# crystal, experimental, refinement or atomic coordinate data resulting 
# from the CCDC's data processing and validation procedures.
#
#######################################################################

data_71
_symmetry_cell_setting           triclinic
_symmetry_space_group_name_H-M   'P -1'
_symmetry_Int_Tables_number      2
_space_group_name_Hall           '-P 1'
loop_
_symmetry_equiv_pos_site_id
_symmetry_equiv_pos_as_xyz
1 x,y,z
2 -x,-y,-z
_cell_length_a                   7.1977
_cell_length_b                   7.2186
_cell_length_c                   11.5542
_cell_angle_alpha                111.775
_cell_angle_beta                 112.749
_cell_angle_gamma                67.3673
_cell_volume                     493.28
loop_
_atom_site_label
_atom_site_type_symbol
_atom_site_fract_x
_atom_site_fract_y
_atom_site_fract_z
N1 N 0.777717 0.656226 -0.0818291
C2 C 0.755596 0.676571 0.0153509
C3 C 0.720528 0.705536 0.135484
C4 C 0.720954 0.545002 0.168928
C5 C 0.763116 0.337436 0.0877887
N6 N 0.790653 0.172374 0.021602
S7 S 0.670281 0.575518 0.312627
C8 C 0.47547 0.808014 0.320988
C9 C 0.30369 0.851516 0.360808
C10 C 0.249439 0.720591 0.402982
N11 N 0.197197 0.621193 0.435181
S12 S 0.150724 1.09817 0.353167
N13 N 0.307772 1.14559 0.299143
C14 C 0.470596 0.981618 0.286961
S15 S 0.676804 0.963582 0.232421
loop_
_geom_bond_atom_site_label_1
_geom_bond_atom_site_label_2
_geom_bond_site_symmetry_1
_geom_bond_site_symmetry_2
N1 C2 1_555 1_555
C2 C3 1_555 1_555
C3 S15 1_555 1_555
C3 C4 1_555 1_555
C4 C5 1_555 1_555
C4 S7 1_555 1_555
C5 N6 1_555 1_555
S7 C8 1_555 1_555
C8 C14 1_555 1_555
C8 C9 1_555 1_555
C9 C10 1_555 1_555
C9 S12 1_555 1_555
C10 N11 1_555 1_555
S12 N13 1_555 1_555
N13 C14 1_555 1_555
C14 S15 1_555 1_555

#END

#######################################################################
#
#                 Cambridge Crystallographic Data Centre
#                                CCDC 
#
#######################################################################
#
# If this CIF has been generated from an entry in the Cambridge 
# Structural Database, then it will include bibliographic, chemical, 
# crystal, experimental, refinement or atomic coordinate data resulting 
# from the CCDC's data processing and validation procedures.
#
#######################################################################

data_72
_symmetry_cell_setting           monoclinic
_symmetry_space_group_name_H-M   'P 21/c'
_symmetry_Int_Tables_number      14
_space_group_name_Hall           '-P 2ybc'
loop_
_symmetry_equiv_pos_site_id
_symmetry_equiv_pos_as_xyz
1 x,y,z
2 -x,1/2+y,1/2-z
3 -x,-y,-z
4 x,1/2-y,1/2+z
_cell_length_a                   12.1117
_cell_length_b                   6.4433
_cell_length_c                   15.4786
_cell_angle_alpha                90
_cell_angle_beta                 124.451
_cell_angle_gamma                90
_cell_volume                     996.079
loop_
_atom_site_label
_atom_site_type_symbol
_atom_site_fract_x
_atom_site_fract_y
_atom_site_fract_z
N1 N 0.433768 0.0364875 0.384008
C2 C 0.37268 0.156302 0.319426
C3 C 0.297102 0.302593 0.236301
C4 C 0.347447 0.490385 0.237758
C5 C 0.476951 0.554436 0.324018
N6 N 0.581868 0.60379 0.391309
S7 S 0.260216 0.670386 0.135555
C8 C 0.185677 0.507613 0.0285808
C9 C 0.17135 0.551426 -0.0637897
C10 C 0.212543 0.733801 -0.091493
N11 N 0.246374 0.873962 -0.116282
S12 S 0.0931893 0.347431 -0.147816
N13 N 0.0786039 0.20609 -0.0643852
C14 C 0.130711 0.308181 0.0241464
S15 S 0.136976 0.216131 0.134544
loop_
_geom_bond_atom_site_label_1
_geom_bond_atom_site_label_2
_geom_bond_site_symmetry_1
_geom_bond_site_symmetry_2
N1 C2 1_555 1_555
C2 C3 1_555 1_555
C3 S15 1_555 1_555
C3 C4 1_555 1_555
C4 C5 1_555 1_555
C4 S7 1_555 1_555
C5 N6 1_555 1_555
S7 C8 1_555 1_555
C8 C14 1_555 1_555
C8 C9 1_555 1_555
C9 C10 1_555 1_555
C9 S12 1_555 1_555
C10 N11 1_555 1_555
S12 N13 1_555 1_555
N13 C14 1_555 1_555
C14 S15 1_555 1_555

#END

#######################################################################
#
#                 Cambridge Crystallographic Data Centre
#                                CCDC 
#
#######################################################################
#
# If this CIF has been generated from an entry in the Cambridge 
# Structural Database, then it will include bibliographic, chemical, 
# crystal, experimental, refinement or atomic coordinate data resulting 
# from the CCDC's data processing and validation procedures.
#
#######################################################################

data_73
_symmetry_cell_setting           orthorhombic
_symmetry_space_group_name_H-M   'P 21 21 21'
_symmetry_Int_Tables_number      19
_space_group_name_Hall           'P 2ac 2ab'
loop_
_symmetry_equiv_pos_site_id
_symmetry_equiv_pos_as_xyz
1 x,y,z
2 1/2-x,-y,1/2+z
3 -x,1/2+y,1/2-z
4 1/2+x,1/2-y,-z
_cell_length_a                   4.02
_cell_length_b                   11.9024
_cell_length_c                   20.881
_cell_angle_alpha                90
_cell_angle_beta                 90
_cell_angle_gamma                90
_cell_volume                     999.107
loop_
_atom_site_label
_atom_site_type_symbol
_atom_site_fract_x
_atom_site_fract_y
_atom_site_fract_z
N1 N 0.818234 0.514896 -0.0767157
C2 C 0.755124 0.495757 -0.0244864
C3 C 0.684751 0.468931 0.0409559
C4 C 0.782114 0.536757 0.0892247
C5 C 0.950796 0.640333 0.0770988
N6 N 1.09408 0.72146 0.0676356
S7 S 0.712488 0.504596 0.170054
C8 C 0.780473 0.361751 0.169637
C9 C 0.939876 0.304014 0.217284
C10 C 1.07888 0.346838 0.275624
N11 N 1.2001 0.377386 0.322025
S12 S 0.954826 0.164858 0.197194
N13 N 0.755498 0.180846 0.127657
C14 C 0.679279 0.287354 0.119467
S15 S 0.466766 0.342242 0.0521718
loop_
_geom_bond_atom_site_label_1
_geom_bond_atom_site_label_2
_geom_bond_site_symmetry_1
_geom_bond_site_symmetry_2
N1 C2 1_555 1_555
C2 C3 1_555 1_555
C3 S15 1_555 1_555
C3 C4 1_555 1_555
C4 C5 1_555 1_555
C4 S7 1_555 1_555
C5 N6 1_555 1_555
S7 C8 1_555 1_555
C8 C14 1_555 1_555
C8 C9 1_555 1_555
C9 C10 1_555 1_555
C9 S12 1_555 1_555
C10 N11 1_555 1_555
S12 N13 1_555 1_555
N13 C14 1_555 1_555
C14 S15 1_555 1_555

#END

#######################################################################
#
#                 Cambridge Crystallographic Data Centre
#                                CCDC 
#
#######################################################################
#
# If this CIF has been generated from an entry in the Cambridge 
# Structural Database, then it will include bibliographic, chemical, 
# crystal, experimental, refinement or atomic coordinate data resulting 
# from the CCDC's data processing and validation procedures.
#
#######################################################################

data_74
_symmetry_cell_setting           triclinic
_symmetry_space_group_name_H-M   'P -1'
_symmetry_Int_Tables_number      2
_space_group_name_Hall           '-P 1'
loop_
_symmetry_equiv_pos_site_id
_symmetry_equiv_pos_as_xyz
1 x,y,z
2 -x,-y,-z
_cell_length_a                   6.7166
_cell_length_b                   7.1128
_cell_length_c                   11.5676
_cell_angle_alpha                68.2936
_cell_angle_beta                 94.2025
_cell_angle_gamma                78.5037
_cell_volume                     496.541
loop_
_atom_site_label
_atom_site_type_symbol
_atom_site_fract_x
_atom_site_fract_y
_atom_site_fract_z
N1 N 0.196112 0.788281 0.607984
C2 C 0.219986 0.79522 0.509826
C3 C 0.257166 0.803209 0.388022
C4 C 0.272545 0.634366 0.358926
C5 C 0.245852 0.441544 0.447128
N6 N 0.23061 0.285359 0.518284
S7 S 0.326194 0.635536 0.212646
C8 C 0.501932 0.787074 0.183729
C9 C 0.672784 0.750681 0.130111
C10 C 0.74095 0.586886 0.0874664
N11 N 0.80404 0.456495 0.0547973
S12 S 0.804428 0.937202 0.119872
N13 N 0.639678 1.06225 0.184173
C14 C 0.489844 0.967508 0.21274
S15 S 0.281402 1.04716 0.282925
loop_
_geom_bond_atom_site_label_1
_geom_bond_atom_site_label_2
_geom_bond_site_symmetry_1
_geom_bond_site_symmetry_2
N1 C2 1_555 1_555
C2 C3 1_555 1_555
C3 S15 1_555 1_555
C3 C4 1_555 1_555
C4 C5 1_555 1_555
C4 S7 1_555 1_555
C5 N6 1_555 1_555
S7 C8 1_555 1_555
C8 C14 1_555 1_555
C8 C9 1_555 1_555
C9 C10 1_555 1_555
C9 S12 1_555 1_555
C10 N11 1_555 1_555
S12 N13 1_555 1_555
N13 C14 1_555 1_555
C14 S15 1_555 1_555

#END

#######################################################################
#
#                 Cambridge Crystallographic Data Centre
#                                CCDC 
#
#######################################################################
#
# If this CIF has been generated from an entry in the Cambridge 
# Structural Database, then it will include bibliographic, chemical, 
# crystal, experimental, refinement or atomic coordinate data resulting 
# from the CCDC's data processing and validation procedures.
#
#######################################################################

data_75
_symmetry_cell_setting           monoclinic
_symmetry_space_group_name_H-M   'P 21/c'
_symmetry_Int_Tables_number      14
_space_group_name_Hall           '-P 2ybc'
loop_
_symmetry_equiv_pos_site_id
_symmetry_equiv_pos_as_xyz
1 x,y,z
2 -x,1/2+y,1/2-z
3 -x,-y,-z
4 x,1/2-y,1/2+z
_cell_length_a                   11.2026
_cell_length_b                   12.0261
_cell_length_c                   7.5242
_cell_angle_alpha                90
_cell_angle_beta                 79.0886
_cell_angle_gamma                90
_cell_volume                     995.361
loop_
_atom_site_label
_atom_site_type_symbol
_atom_site_fract_x
_atom_site_fract_y
_atom_site_fract_z
N1 N 0.601474 0.258604 0.142972
C2 C 0.507904 0.286319 0.218187
C3 C 0.390099 0.323014 0.307018
C4 C 0.298358 0.250505 0.36013
C5 C 0.315685 0.13336 0.335333
N6 N 0.328058 0.0400047 0.311105
S7 S 0.151603 0.292547 0.462659
C8 C 0.136483 0.411646 0.341817
C9 C 0.0317603 0.443519 0.287378
C10 C -0.0836806 0.388164 0.317386
N11 N -0.176566 0.345781 0.33421
S12 S 0.0573924 0.565828 0.170584
N13 N 0.202568 0.576164 0.192104
C14 C 0.231547 0.490533 0.28413
S15 S 0.376483 0.467774 0.338568
loop_
_geom_bond_atom_site_label_1
_geom_bond_atom_site_label_2
_geom_bond_site_symmetry_1
_geom_bond_site_symmetry_2
N1 C2 1_555 1_555
C2 C3 1_555 1_555
C3 S15 1_555 1_555
C3 C4 1_555 1_555
C4 C5 1_555 1_555
C4 S7 1_555 1_555
C5 N6 1_555 1_555
S7 C8 1_555 1_555
C8 C14 1_555 1_555
C8 C9 1_555 1_555
C9 C10 1_555 1_555
C9 S12 1_555 1_555
C10 N11 1_555 1_555
S12 N13 1_555 1_555
N13 C14 1_555 1_555
C14 S15 1_555 1_555

#END

#######################################################################
#
#                 Cambridge Crystallographic Data Centre
#                                CCDC 
#
#######################################################################
#
# If this CIF has been generated from an entry in the Cambridge 
# Structural Database, then it will include bibliographic, chemical, 
# crystal, experimental, refinement or atomic coordinate data resulting 
# from the CCDC's data processing and validation procedures.
#
#######################################################################

data_76
_symmetry_cell_setting           monoclinic
_symmetry_space_group_name_H-M   'P 21/n'
_symmetry_Int_Tables_number      14
_space_group_name_Hall           '-P 2yn'
loop_
_symmetry_equiv_pos_site_id
_symmetry_equiv_pos_as_xyz
1 x,y,z
2 1/2-x,1/2+y,1/2-z
3 -x,-y,-z
4 1/2+x,1/2-y,1/2+z
_cell_length_a                   6.6157
_cell_length_b                   12.9735
_cell_length_c                   11.8539
_cell_angle_alpha                90
_cell_angle_beta                 103.186
_cell_angle_gamma                90
_cell_volume                     990.581
loop_
_atom_site_label
_atom_site_type_symbol
_atom_site_fract_x
_atom_site_fract_y
_atom_site_fract_z
N1 N 0.369098 0.547108 0.0778244
C2 C 0.258828 0.50301 0.121866
C3 C 0.126001 0.447828 0.180611
C4 C -0.0524372 0.489336 0.196554
C5 C -0.120312 0.589047 0.152235
N6 N -0.173234 0.66975 0.120055
S7 S -0.214958 0.425914 0.272074
C8 C -0.0337948 0.368389 0.381437
C9 C -0.0520081 0.359957 0.493789
C10 C -0.217874 0.394982 0.543671
N11 N -0.343933 0.423664 0.587911
S12 S 0.162581 0.298547 0.572913
N13 N 0.275431 0.283455 0.461592
C14 C 0.156299 0.323205 0.367496
S15 S 0.215665 0.324307 0.229314
loop_
_geom_bond_atom_site_label_1
_geom_bond_atom_site_label_2
_geom_bond_site_symmetry_1
_geom_bond_site_symmetry_2
N1 C2 1_555 1_555
C2 C3 1_555 1_555
C3 S15 1_555 1_555
C3 C4 1_555 1_555
C4 C5 1_555 1_555
C4 S7 1_555 1_555
C5 N6 1_555 1_555
S7 C8 1_555 1_555
C8 C14 1_555 1_555
C8 C9 1_555 1_555
C9 C10 1_555 1_555
C9 S12 1_555 1_555
C10 N11 1_555 1_555
S12 N13 1_555 1_555
N13 C14 1_555 1_555
C14 S15 1_555 1_555

#END

#######################################################################
#
#                 Cambridge Crystallographic Data Centre
#                                CCDC 
#
#######################################################################
#
# If this CIF has been generated from an entry in the Cambridge 
# Structural Database, then it will include bibliographic, chemical, 
# crystal, experimental, refinement or atomic coordinate data resulting 
# from the CCDC's data processing and validation procedures.
#
#######################################################################

data_77
_symmetry_cell_setting           monoclinic
_symmetry_space_group_name_H-M   'P 21/c'
_symmetry_Int_Tables_number      14
_space_group_name_Hall           '-P 2ybc'
loop_
_symmetry_equiv_pos_site_id
_symmetry_equiv_pos_as_xyz
1 x,y,z
2 -x,1/2+y,1/2-z
3 -x,-y,-z
4 x,1/2-y,1/2+z
_cell_length_a                   7.7214
_cell_length_b                   6.8479
_cell_length_c                   19.4547
_cell_angle_alpha                90
_cell_angle_beta                 74.8814
_cell_angle_gamma                90
_cell_volume                     993.07
loop_
_atom_site_label
_atom_site_type_symbol
_atom_site_fract_x
_atom_site_fract_y
_atom_site_fract_z
N1 N 0.871984 0.468801 0.269044
C2 C 0.811302 0.427109 0.223429
C3 C 0.732451 0.381226 0.166463
C4 C 0.673513 0.199609 0.157965
C5 C 0.69232 0.0431081 0.204118
N6 N 0.702324 -0.083427 0.241101
S7 S 0.569726 0.139576 0.0906592
C8 C 0.443994 0.34669 0.089541
C9 C 0.273958 0.34726 0.0806173
C10 C 0.166997 0.184027 0.0704263
N11 N 0.0751239 0.0586165 0.0635258
S12 S 0.199317 0.582909 0.0835404
N13 N 0.386769 0.680749 0.0960368
C14 C 0.502563 0.541348 0.0980282
S15 S 0.719147 0.579126 0.11036
loop_
_geom_bond_atom_site_label_1
_geom_bond_atom_site_label_2
_geom_bond_site_symmetry_1
_geom_bond_site_symmetry_2
N1 C2 1_555 1_555
C2 C3 1_555 1_555
C3 S15 1_555 1_555
C3 C4 1_555 1_555
C4 C5 1_555 1_555
C4 S7 1_555 1_555
C5 N6 1_555 1_555
S7 C8 1_555 1_555
C8 C14 1_555 1_555
C8 C9 1_555 1_555
C9 C10 1_555 1_555
C9 S12 1_555 1_555
C10 N11 1_555 1_555
S12 N13 1_555 1_555
N13 C14 1_555 1_555
C14 S15 1_555 1_555

#END

#######################################################################
#
#                 Cambridge Crystallographic Data Centre
#                                CCDC 
#
#######################################################################
#
# If this CIF has been generated from an entry in the Cambridge 
# Structural Database, then it will include bibliographic, chemical, 
# crystal, experimental, refinement or atomic coordinate data resulting 
# from the CCDC's data processing and validation procedures.
#
#######################################################################

data_78
_symmetry_cell_setting           monoclinic
_symmetry_space_group_name_H-M   'C 2/c'
_symmetry_Int_Tables_number      15
_space_group_name_Hall           '-C 2yc'
loop_
_symmetry_equiv_pos_site_id
_symmetry_equiv_pos_as_xyz
1 x,y,z
2 1/2+x,1/2+y,z
3 1/2-x,1/2+y,1/2-z
4 -x,y,1/2-z
5 -x,-y,-z
6 1/2-x,1/2-y,-z
7 1/2+x,1/2-y,1/2+z
8 x,-y,1/2+z
_cell_length_a                   26.7982
_cell_length_b                   9.9261
_cell_length_c                   7.6139
_cell_angle_alpha                90
_cell_angle_beta                 101.085
_cell_angle_gamma                90
_cell_volume                     1987.52
loop_
_atom_site_label
_atom_site_type_symbol
_atom_site_fract_x
_atom_site_fract_y
_atom_site_fract_z
N1 N 0.441247 0.510059 0.301612
C2 C 0.425231 0.424991 0.375396
C3 C 0.404128 0.317013 0.462202
C4 C 0.431418 0.205599 0.518506
C5 C 0.483202 0.19217 0.49918
N6 N 0.524085 0.181189 0.478476
S7 S 0.40629 0.0689798 0.618789
C8 C 0.34546 0.0637914 0.494162
C9 C 0.31937 -0.052095 0.43961
C10 C 0.335743 -0.188866 0.472453
N11 N 0.347311 -0.299594 0.492127
S12 S 0.260819 -0.0108502 0.318583
N13 N 0.269812 0.155298 0.33847
C14 C 0.315376 0.179779 0.433039
S15 S 0.340855 0.34234 0.486921
loop_
_geom_bond_atom_site_label_1
_geom_bond_atom_site_label_2
_geom_bond_site_symmetry_1
_geom_bond_site_symmetry_2
N1 C2 1_555 1_555
C2 C3 1_555 1_555
C3 S15 1_555 1_555
C3 C4 1_555 1_555
C4 C5 1_555 1_555
C4 S7 1_555 1_555
C5 N6 1_555 1_555
S7 C8 1_555 1_555
C8 C14 1_555 1_555
C8 C9 1_555 1_555
C9 C10 1_555 1_555
C9 S12 1_555 1_555
C10 N11 1_555 1_555
S12 N13 1_555 1_555
N13 C14 1_555 1_555
C14 S15 1_555 1_555

#END

#######################################################################
#
#                 Cambridge Crystallographic Data Centre
#                                CCDC 
#
#######################################################################
#
# If this CIF has been generated from an entry in the Cambridge 
# Structural Database, then it will include bibliographic, chemical, 
# crystal, experimental, refinement or atomic coordinate data resulting 
# from the CCDC's data processing and validation procedures.
#
#######################################################################

data_79
_symmetry_cell_setting           triclinic
_symmetry_space_group_name_H-M   'P -1'
_symmetry_Int_Tables_number      2
_space_group_name_Hall           '-P 1'
loop_
_symmetry_equiv_pos_site_id
_symmetry_equiv_pos_as_xyz
1 x,y,z
2 -x,-y,-z
_cell_length_a                   6.4931
_cell_length_b                   7.4933
_cell_length_c                   13.5508
_cell_angle_alpha                117.632
_cell_angle_beta                 70.2666
_cell_angle_gamma                77.8673
_cell_volume                     493.78
loop_
_atom_site_label
_atom_site_type_symbol
_atom_site_fract_x
_atom_site_fract_y
_atom_site_fract_z
N1 N 1.27785 0.480297 0.0831944
C2 C 1.15619 0.399604 0.10723
C3 C 1.00317 0.301891 0.141534
C4 C 0.761264 0.398928 0.187823
C5 C 0.647909 0.600077 0.200857
N6 N 0.555309 0.764176 0.21498
S7 S 0.566396 0.289347 0.235749
C8 C 0.690077 0.19764 0.30721
C9 C 0.557021 0.215551 0.416916
C10 C 0.297464 0.309262 0.493444
N11 N 0.0914484 0.386966 0.559144
S12 S 0.751992 0.105369 0.454303
N13 N 1.00445 0.0357874 0.328808
C14 C 0.945358 0.0931774 0.26045
S15 S 1.15615 0.0506744 0.118896
loop_
_geom_bond_atom_site_label_1
_geom_bond_atom_site_label_2
_geom_bond_site_symmetry_1
_geom_bond_site_symmetry_2
N1 C2 1_555 1_555
C2 C3 1_555 1_555
C3 S15 1_555 1_555
C3 C4 1_555 1_555
C4 C5 1_555 1_555
C4 S7 1_555 1_555
C5 N6 1_555 1_555
S7 C8 1_555 1_555
C8 C14 1_555 1_555
C8 C9 1_555 1_555
C9 C10 1_555 1_555
C9 S12 1_555 1_555
C10 N11 1_555 1_555
S12 N13 1_555 1_555
N13 C14 1_555 1_555
C14 S15 1_555 1_555

#END

#######################################################################
#
#                 Cambridge Crystallographic Data Centre
#                                CCDC 
#
#######################################################################
#
# If this CIF has been generated from an entry in the Cambridge 
# Structural Database, then it will include bibliographic, chemical, 
# crystal, experimental, refinement or atomic coordinate data resulting 
# from the CCDC's data processing and validation procedures.
#
#######################################################################

data_80
_symmetry_cell_setting           triclinic
_symmetry_space_group_name_H-M   'P -1'
_symmetry_Int_Tables_number      2
_space_group_name_Hall           '-P 1'
loop_
_symmetry_equiv_pos_site_id
_symmetry_equiv_pos_as_xyz
1 x,y,z
2 -x,-y,-z
_cell_length_a                   7.8202
_cell_length_b                   8.7707
_cell_length_c                   7.6971
_cell_angle_alpha                76.7712
_cell_angle_beta                 80.0569
_cell_angle_gamma                77.6771
_cell_volume                     497.809
loop_
_atom_site_label
_atom_site_type_symbol
_atom_site_fract_x
_atom_site_fract_y
_atom_site_fract_z
N1 N 0.0401273 0.680805 0.621667
C2 C 0.145487 0.706398 0.501476
C3 C 0.280782 0.740006 0.354796
C4 C 0.389572 0.622632 0.282229
C5 C 0.371018 0.459724 0.3447
N6 N 0.360168 0.328999 0.397479
S7 S 0.56124 0.658374 0.107456
C8 C 0.635041 0.806935 0.169887
C9 C 0.808769 0.81964 0.153586
C10 C 0.961473 0.717769 0.0837656
N11 N 1.08734 0.637987 0.0332074
S12 S 0.822268 0.983068 0.232681
N13 N 0.604698 1.03531 0.286295
C14 C 0.523483 0.933499 0.24633
S15 S 0.292074 0.943308 0.28087
loop_
_geom_bond_atom_site_label_1
_geom_bond_atom_site_label_2
_geom_bond_site_symmetry_1
_geom_bond_site_symmetry_2
N1 C2 1_555 1_555
C2 C3 1_555 1_555
C3 S15 1_555 1_555
C3 C4 1_555 1_555
C4 C5 1_555 1_555
C4 S7 1_555 1_555
C5 N6 1_555 1_555
S7 C8 1_555 1_555
C8 C14 1_555 1_555
C8 C9 1_555 1_555
C9 C10 1_555 1_555
C9 S12 1_555 1_555
C10 N11 1_555 1_555
S12 N13 1_555 1_555
N13 C14 1_555 1_555
C14 S15 1_555 1_555

#END

#######################################################################
#
#                 Cambridge Crystallographic Data Centre
#                                CCDC 
#
#######################################################################
#
# If this CIF has been generated from an entry in the Cambridge 
# Structural Database, then it will include bibliographic, chemical, 
# crystal, experimental, refinement or atomic coordinate data resulting 
# from the CCDC's data processing and validation procedures.
#
#######################################################################

data_81
_symmetry_cell_setting           monoclinic
_symmetry_space_group_name_H-M   'P 21/a'
_symmetry_Int_Tables_number      14
_space_group_name_Hall           '-P 2yab'
loop_
_symmetry_equiv_pos_site_id
_symmetry_equiv_pos_as_xyz
1 x,y,z
2 1/2-x,1/2+y,-z
3 -x,-y,-z
4 1/2+x,1/2-y,z
_cell_length_a                   7.3871
_cell_length_b                   18.2725
_cell_length_c                   7.3305
_cell_angle_alpha                90
_cell_angle_beta                 91.8228
_cell_angle_gamma                90
_cell_volume                     988.976
loop_
_atom_site_label
_atom_site_type_symbol
_atom_site_fract_x
_atom_site_fract_y
_atom_site_fract_z
N1 N 0.383551 0.259806 -0.0170197
C2 C 0.340177 0.230111 0.111604
C3 C 0.292056 0.192103 0.273803
C4 C 0.192429 0.130212 0.266297
C5 C 0.125454 0.101053 0.0962359
N6 N 0.0763406 0.0765029 -0.0397309
S7 S 0.136937 0.0805144 0.461307
C8 C 0.334895 0.0887782 0.590149
C9 C 0.410219 0.0340183 0.694875
C10 C 0.344741 -0.0390094 0.720643
N11 N 0.300185 -0.098246 0.742358
S12 S 0.605903 0.0655192 0.797962
N13 N 0.590709 0.149109 0.706872
C14 C 0.443321 0.153602 0.601955
S15 S 0.373843 0.232426 0.478259
loop_
_geom_bond_atom_site_label_1
_geom_bond_atom_site_label_2
_geom_bond_site_symmetry_1
_geom_bond_site_symmetry_2
N1 C2 1_555 1_555
C2 C3 1_555 1_555
C3 S15 1_555 1_555
C3 C4 1_555 1_555
C4 C5 1_555 1_555
C4 S7 1_555 1_555
C5 N6 1_555 1_555
S7 C8 1_555 1_555
C8 C14 1_555 1_555
C8 C9 1_555 1_555
C9 C10 1_555 1_555
C9 S12 1_555 1_555
C10 N11 1_555 1_555
S12 N13 1_555 1_555
N13 C14 1_555 1_555
C14 S15 1_555 1_555

#END

#######################################################################
#
#                 Cambridge Crystallographic Data Centre
#                                CCDC 
#
#######################################################################
#
# If this CIF has been generated from an entry in the Cambridge 
# Structural Database, then it will include bibliographic, chemical, 
# crystal, experimental, refinement or atomic coordinate data resulting 
# from the CCDC's data processing and validation procedures.
#
#######################################################################

data_82
_symmetry_cell_setting           monoclinic
_symmetry_space_group_name_H-M   'P 21/n'
_symmetry_Int_Tables_number      14
_space_group_name_Hall           '-P 2yn'
loop_
_symmetry_equiv_pos_site_id
_symmetry_equiv_pos_as_xyz
1 x,y,z
2 1/2-x,1/2+y,1/2-z
3 -x,-y,-z
4 1/2+x,1/2-y,1/2+z
_cell_length_a                   3.898
_cell_length_b                   26.6028
_cell_length_c                   9.8418
_cell_angle_alpha                90
_cell_angle_beta                 101.846
_cell_angle_gamma                90
_cell_volume                     998.838
loop_
_atom_site_label
_atom_site_type_symbol
_atom_site_fract_x
_atom_site_fract_y
_atom_site_fract_z
N1 N 0.449785 0.409498 -0.333683
C2 C 0.394915 0.400281 -0.22676
C3 C 0.335963 0.389797 -0.0907372
C4 C 0.39651 0.343787 -0.0330661
C5 C 0.511653 0.302968 -0.106954
N6 N 0.613459 0.270787 -0.1645
S7 S 0.340994 0.330014 0.135275
C8 C 0.493868 0.384681 0.220313
C9 C 0.691167 0.38676 0.352359
C10 C 0.808997 0.346027 0.445713
N11 N 0.912575 0.314974 0.523795
S12 S 0.787436 0.448175 0.395153
N13 N 0.573467 0.471191 0.243516
C14 C 0.433238 0.434041 0.162631
S15 S 0.18309 0.441284 -0.0078279
loop_
_geom_bond_atom_site_label_1
_geom_bond_atom_site_label_2
_geom_bond_site_symmetry_1
_geom_bond_site_symmetry_2
N1 C2 1_555 1_555
C2 C3 1_555 1_555
C3 S15 1_555 1_555
C3 C4 1_555 1_555
C4 C5 1_555 1_555
C4 S7 1_555 1_555
C5 N6 1_555 1_555
S7 C8 1_555 1_555
C8 C14 1_555 1_555
C8 C9 1_555 1_555
C9 C10 1_555 1_555
C9 S12 1_555 1_555
C10 N11 1_555 1_555
S12 N13 1_555 1_555
N13 C14 1_555 1_555
C14 S15 1_555 1_555

#END

#######################################################################
#
#                 Cambridge Crystallographic Data Centre
#                                CCDC 
#
#######################################################################
#
# If this CIF has been generated from an entry in the Cambridge 
# Structural Database, then it will include bibliographic, chemical, 
# crystal, experimental, refinement or atomic coordinate data resulting 
# from the CCDC's data processing and validation procedures.
#
#######################################################################

data_83
_symmetry_cell_setting           triclinic
_symmetry_space_group_name_H-M   'P -1'
_symmetry_Int_Tables_number      2
_space_group_name_Hall           '-P 1'
loop_
_symmetry_equiv_pos_site_id
_symmetry_equiv_pos_as_xyz
1 x,y,z
2 -x,-y,-z
_cell_length_a                   9.3853
_cell_length_b                   3.8984
_cell_length_c                   14.1313
_cell_angle_alpha                85.919
_cell_angle_beta                 86.454
_cell_angle_gamma                102.32
_cell_volume                     502.268
loop_
_atom_site_label
_atom_site_type_symbol
_atom_site_fract_x
_atom_site_fract_y
_atom_site_fract_z
N1 N 0.0530147 0.283199 0.0776864
C2 C 0.14291 0.210521 0.120878
C3 C 0.25884 0.130073 0.17357
C4 C 0.251763 0.120158 0.269419
C5 C 0.12608 0.178472 0.322937
N6 N 0.0279121 0.234662 0.366036
S7 S 0.393904 0.0367421 0.336209
C8 C 0.544049 0.262656 0.264074
C9 C 0.668617 0.453744 0.296377
C10 C 0.701361 0.506225 0.392766
N11 N 0.7311 0.562376 0.468275
S12 S 0.788596 0.635743 0.201013
N13 N 0.678845 0.46555 0.11964
C14 C 0.555534 0.277311 0.162362
S15 S 0.407753 0.0495442 0.103342
loop_
_geom_bond_atom_site_label_1
_geom_bond_atom_site_label_2
_geom_bond_site_symmetry_1
_geom_bond_site_symmetry_2
N1 C2 1_555 1_555
C2 C3 1_555 1_555
C3 S15 1_555 1_555
C3 C4 1_555 1_555
C4 C5 1_555 1_555
C4 S7 1_555 1_555
C5 N6 1_555 1_555
S7 C8 1_555 1_555
C8 C14 1_555 1_555
C8 C9 1_555 1_555
C9 C10 1_555 1_555
C9 S12 1_555 1_555
C10 N11 1_555 1_555
S12 N13 1_555 1_555
N13 C14 1_555 1_555
C14 S15 1_555 1_555

#END

#######################################################################
#
#                 Cambridge Crystallographic Data Centre
#                                CCDC 
#
#######################################################################
#
# If this CIF has been generated from an entry in the Cambridge 
# Structural Database, then it will include bibliographic, chemical, 
# crystal, experimental, refinement or atomic coordinate data resulting 
# from the CCDC's data processing and validation procedures.
#
#######################################################################

data_84
_symmetry_cell_setting           monoclinic
_symmetry_space_group_name_H-M   'P 21'
_symmetry_Int_Tables_number      4
_space_group_name_Hall           'P 2yb'
loop_
_symmetry_equiv_pos_site_id
_symmetry_equiv_pos_as_xyz
1 x,y,z
2 -x,1/2+y,-z
_cell_length_a                   6.0095
_cell_length_b                   8.726
_cell_length_c                   9.597
_cell_angle_alpha                90
_cell_angle_beta                 99.523
_cell_angle_gamma                90
_cell_volume                     496.321
loop_
_atom_site_label
_atom_site_type_symbol
_atom_site_fract_x
_atom_site_fract_y
_atom_site_fract_z
N1 N -0.203054 0.284529 0.12593
C2 C -0.0643061 0.299427 0.221855
C3 C 0.10446 0.315998 0.344985
C4 C 0.29581 0.232226 0.362757
C5 C 0.342056 0.126599 0.257334
N6 N 0.377451 0.038838 0.175525
S7 S 0.502164 0.244728 0.51453
C8 C 0.335229 0.264291 0.643018
C9 C 0.378704 0.196803 0.773428
C10 C 0.564066 0.0997135 0.830387
N11 N 0.705815 0.019058 0.879221
S12 S 0.169852 0.245554 0.866394
N13 N 0.0270132 0.352957 0.737854
C14 C 0.132114 0.352693 0.628015
S15 S 0.0398017 0.451639 0.467947
loop_
_geom_bond_atom_site_label_1
_geom_bond_atom_site_label_2
_geom_bond_site_symmetry_1
_geom_bond_site_symmetry_2
N1 C2 1_555 1_555
C2 C3 1_555 1_555
C3 S15 1_555 1_555
C3 C4 1_555 1_555
C4 C5 1_555 1_555
C4 S7 1_555 1_555
C5 N6 1_555 1_555
S7 C8 1_555 1_555
C8 C14 1_555 1_555
C8 C9 1_555 1_555
C9 C10 1_555 1_555
C9 S12 1_555 1_555
C10 N11 1_555 1_555
S12 N13 1_555 1_555
N13 C14 1_555 1_555
C14 S15 1_555 1_555

#END

#######################################################################
#
#                 Cambridge Crystallographic Data Centre
#                                CCDC 
#
#######################################################################
#
# If this CIF has been generated from an entry in the Cambridge 
# Structural Database, then it will include bibliographic, chemical, 
# crystal, experimental, refinement or atomic coordinate data resulting 
# from the CCDC's data processing and validation procedures.
#
#######################################################################

data_85
_symmetry_cell_setting           monoclinic
_symmetry_space_group_name_H-M   'P 21/n'
_symmetry_Int_Tables_number      14
_space_group_name_Hall           '-P 2yn'
loop_
_symmetry_equiv_pos_site_id
_symmetry_equiv_pos_as_xyz
1 x,y,z
2 1/2-x,1/2+y,1/2-z
3 -x,-y,-z
4 1/2+x,1/2-y,1/2+z
_cell_length_a                   15.1252
_cell_length_b                   3.9877
_cell_length_c                   17.2551
_cell_angle_alpha                90
_cell_angle_beta                 105.569
_cell_angle_gamma                90
_cell_volume                     1002.55
loop_
_atom_site_label
_atom_site_type_symbol
_atom_site_fract_x
_atom_site_fract_y
_atom_site_fract_z
N1 N 0.491015 0.544374 0.148382
C2 C 0.528298 0.61311 0.213206
C3 C 0.577735 0.693884 0.294057
C4 C 0.546128 0.604985 0.357202
C5 C 0.46034 0.435514 0.346066
N6 N 0.393098 0.293252 0.338739
S7 S 0.606448 0.687364 0.457226
C8 C 0.717424 0.615518 0.453304
C9 C 0.783269 0.461168 0.512689
C10 C 0.775536 0.331394 0.588095
N11 N 0.772725 0.219676 0.648443
S12 S 0.882751 0.439702 0.483794
N13 N 0.839807 0.629787 0.395495
C14 C 0.753325 0.707751 0.387559
S15 S 0.681085 0.912381 0.303057
loop_
_geom_bond_atom_site_label_1
_geom_bond_atom_site_label_2
_geom_bond_site_symmetry_1
_geom_bond_site_symmetry_2
N1 C2 1_555 1_555
C2 C3 1_555 1_555
C3 S15 1_555 1_555
C3 C4 1_555 1_555
C4 C5 1_555 1_555
C4 S7 1_555 1_555
C5 N6 1_555 1_555
S7 C8 1_555 1_555
C8 C14 1_555 1_555
C8 C9 1_555 1_555
C9 C10 1_555 1_555
C9 S12 1_555 1_555
C10 N11 1_555 1_555
S12 N13 1_555 1_555
N13 C14 1_555 1_555
C14 S15 1_555 1_555

#END

#######################################################################
#
#                 Cambridge Crystallographic Data Centre
#                                CCDC 
#
#######################################################################
#
# If this CIF has been generated from an entry in the Cambridge 
# Structural Database, then it will include bibliographic, chemical, 
# crystal, experimental, refinement or atomic coordinate data resulting 
# from the CCDC's data processing and validation procedures.
#
#######################################################################

data_86
_symmetry_cell_setting           monoclinic
_symmetry_space_group_name_H-M   'P 21/c'
_symmetry_Int_Tables_number      14
_space_group_name_Hall           '-P 2ybc'
loop_
_symmetry_equiv_pos_site_id
_symmetry_equiv_pos_as_xyz
1 x,y,z
2 -x,1/2+y,1/2-z
3 -x,-y,-z
4 x,1/2-y,1/2+z
_cell_length_a                   11.5568
_cell_length_b                   6.8917
_cell_length_c                   15.9124
_cell_angle_alpha                90
_cell_angle_beta                 128.941
_cell_angle_gamma                90
_cell_volume                     985.749
loop_
_atom_site_label
_atom_site_type_symbol
_atom_site_fract_x
_atom_site_fract_y
_atom_site_fract_z
N1 N 0.856584 0.526488 0.102605
C2 C 0.857497 0.48821 0.172882
C3 C 0.854591 0.444796 0.259513
C4 C 0.8196 0.266016 0.271924
C5 C 0.788459 0.110103 0.201113
N6 N 0.759291 -0.0138282 0.143141
S7 S 0.808992 0.209208 0.374302
C8 C 0.730122 0.41846 0.377203
C9 C 0.62491 0.423756 0.39131
C10 C 0.559845 0.264608 0.406524
N11 N 0.502323 0.142302 0.416406
S12 S 0.576979 0.659939 0.388038
N13 N 0.692381 0.75189 0.368808
C14 C 0.765103 0.610169 0.364881
S15 S 0.898942 0.641656 0.345579
loop_
_geom_bond_atom_site_label_1
_geom_bond_atom_site_label_2
_geom_bond_site_symmetry_1
_geom_bond_site_symmetry_2
N1 C2 1_555 1_555
C2 C3 1_555 1_555
C3 S15 1_555 1_555
C3 C4 1_555 1_555
C4 C5 1_555 1_555
C4 S7 1_555 1_555
C5 N6 1_555 1_555
S7 C8 1_555 1_555
C8 C14 1_555 1_555
C8 C9 1_555 1_555
C9 C10 1_555 1_555
C9 S12 1_555 1_555
C10 N11 1_555 1_555
S12 N13 1_555 1_555
N13 C14 1_555 1_555
C14 S15 1_555 1_555

#END

#######################################################################
#
#                 Cambridge Crystallographic Data Centre
#                                CCDC 
#
#######################################################################
#
# If this CIF has been generated from an entry in the Cambridge 
# Structural Database, then it will include bibliographic, chemical, 
# crystal, experimental, refinement or atomic coordinate data resulting 
# from the CCDC's data processing and validation procedures.
#
#######################################################################

data_87
_symmetry_cell_setting           triclinic
_symmetry_space_group_name_H-M   'P -1'
_symmetry_Int_Tables_number      2
_space_group_name_Hall           '-P 1'
loop_
_symmetry_equiv_pos_site_id
_symmetry_equiv_pos_as_xyz
1 x,y,z
2 -x,-y,-z
_cell_length_a                   6.512
_cell_length_b                   7.5227
_cell_length_c                   10.2265
_cell_angle_alpha                97.1033
_cell_angle_beta                 96.862
_cell_angle_gamma                89.4564
_cell_volume                     493.561
loop_
_atom_site_label
_atom_site_type_symbol
_atom_site_fract_x
_atom_site_fract_y
_atom_site_fract_z
N1 N 0.306407 0.59623 0.925382
C2 C 0.220391 0.462394 0.900351
C3 C 0.115607 0.293803 0.86484
C4 C -0.0805222 0.282989 0.804387
C5 C -0.194948 0.439921 0.776855
N6 N -0.285341 0.564207 0.7511
S7 S -0.211161 0.0786705 0.754544
C8 C -0.0137446 -0.0532243 0.69943
C9 C -0.0357517 -0.179104 0.589929
C10 C -0.218907 -0.228103 0.500713
N11 N -0.359833 -0.267812 0.425055
S12 S 0.198502 -0.277215 0.571071
N13 N 0.324576 -0.156836 0.704056
C14 C 0.195484 -0.0459322 0.761402
S15 S 0.263235 0.10704 0.905701
loop_
_geom_bond_atom_site_label_1
_geom_bond_atom_site_label_2
_geom_bond_site_symmetry_1
_geom_bond_site_symmetry_2
N1 C2 1_555 1_555
C2 C3 1_555 1_555
C3 S15 1_555 1_555
C3 C4 1_555 1_555
C4 C5 1_555 1_555
C4 S7 1_555 1_555
C5 N6 1_555 1_555
S7 C8 1_555 1_555
C8 C14 1_555 1_555
C8 C9 1_555 1_555
C9 C10 1_555 1_555
C9 S12 1_555 1_555
C10 N11 1_555 1_555
S12 N13 1_555 1_555
N13 C14 1_555 1_555
C14 S15 1_555 1_555

#END

#######################################################################
#
#                 Cambridge Crystallographic Data Centre
#                                CCDC 
#
#######################################################################
#
# If this CIF has been generated from an entry in the Cambridge 
# Structural Database, then it will include bibliographic, chemical, 
# crystal, experimental, refinement or atomic coordinate data resulting 
# from the CCDC's data processing and validation procedures.
#
#######################################################################

data_88
_symmetry_cell_setting           orthorhombic
_symmetry_space_group_name_H-M   'P 21 21 21'
_symmetry_Int_Tables_number      19
_space_group_name_Hall           'P 2ac 2ab'
loop_
_symmetry_equiv_pos_site_id
_symmetry_equiv_pos_as_xyz
1 x,y,z
2 1/2-x,-y,1/2+z
3 -x,1/2+y,1/2-z
4 1/2+x,1/2-y,-z
_cell_length_a                   8.8543
_cell_length_b                   18.8549
_cell_length_c                   5.955
_cell_angle_alpha                90
_cell_angle_beta                 90
_cell_angle_gamma                90
_cell_volume                     994.169
loop_
_atom_site_label
_atom_site_type_symbol
_atom_site_fract_x
_atom_site_fract_y
_atom_site_fract_z
N1 N 0.259524 0.0612149 -0.104165
C2 C 0.271845 0.109643 0.00970613
C3 C 0.285861 0.171807 0.146129
C4 C 0.201721 0.180754 0.33293
C5 C 0.0981783 0.127516 0.407154
N6 N 0.0121523 0.0863807 0.465726
S7 S 0.211219 0.257344 0.499244
C8 C 0.230679 0.321497 0.295483
C9 C 0.162768 0.386669 0.302065
C10 C 0.0652113 0.415181 0.471755
N11 N -0.015676 0.439636 0.59995
S12 S 0.211603 0.43306 0.0663308
N13 N 0.319585 0.368785 -0.040403
C14 C 0.319449 0.313945 0.0961377
S15 S 0.418983 0.233944 0.0489673
loop_
_geom_bond_atom_site_label_1
_geom_bond_atom_site_label_2
_geom_bond_site_symmetry_1
_geom_bond_site_symmetry_2
N1 C2 1_555 1_555
C2 C3 1_555 1_555
C3 S15 1_555 1_555
C3 C4 1_555 1_555
C4 C5 1_555 1_555
C4 S7 1_555 1_555
C5 N6 1_555 1_555
S7 C8 1_555 1_555
C8 C14 1_555 1_555
C8 C9 1_555 1_555
C9 C10 1_555 1_555
C9 S12 1_555 1_555
C10 N11 1_555 1_555
S12 N13 1_555 1_555
N13 C14 1_555 1_555
C14 S15 1_555 1_555

#END

#######################################################################
#
#                 Cambridge Crystallographic Data Centre
#                                CCDC 
#
#######################################################################
#
# If this CIF has been generated from an entry in the Cambridge 
# Structural Database, then it will include bibliographic, chemical, 
# crystal, experimental, refinement or atomic coordinate data resulting 
# from the CCDC's data processing and validation procedures.
#
#######################################################################

data_89
_symmetry_cell_setting           monoclinic
_symmetry_space_group_name_H-M   'P 21/c'
_symmetry_Int_Tables_number      14
_space_group_name_Hall           '-P 2ybc'
loop_
_symmetry_equiv_pos_site_id
_symmetry_equiv_pos_as_xyz
1 x,y,z
2 -x,1/2+y,1/2-z
3 -x,-y,-z
4 x,1/2-y,1/2+z
_cell_length_a                   8.7919
_cell_length_b                   13.7243
_cell_length_c                   8.1962
_cell_angle_alpha                90
_cell_angle_beta                 91.106
_cell_angle_gamma                90
_cell_volume                     988.791
loop_
_atom_site_label
_atom_site_type_symbol
_atom_site_fract_x
_atom_site_fract_y
_atom_site_fract_z
N1 N 0.290913 0.428605 0.156004
C2 C 0.415843 0.412057 0.131793
C3 C 0.571897 0.388391 0.104666
C4 C 0.686007 0.435826 0.183326
C5 C 0.656403 0.51403 0.293459
N6 N 0.633575 0.574681 0.385116
S7 S 0.878178 0.406345 0.158383
C8 C 0.86748 0.281275 0.145985
C9 C 0.971494 0.218634 0.214774
C10 C 1.10663 0.241521 0.307737
N11 N 1.21526 0.25551 0.383176
S12 S 0.916376 0.101579 0.173759
N13 N 0.759909 0.133114 0.0678856
C14 C 0.748686 0.228646 0.0630165
S15 S 0.599999 0.293749 -0.0364383
loop_
_geom_bond_atom_site_label_1
_geom_bond_atom_site_label_2
_geom_bond_site_symmetry_1
_geom_bond_site_symmetry_2
N1 C2 1_555 1_555
C2 C3 1_555 1_555
C3 S15 1_555 1_555
C3 C4 1_555 1_555
C4 C5 1_555 1_555
C4 S7 1_555 1_555
C5 N6 1_555 1_555
S7 C8 1_555 1_555
C8 C14 1_555 1_555
C8 C9 1_555 1_555
C9 C10 1_555 1_555
C9 S12 1_555 1_555
C10 N11 1_555 1_555
S12 N13 1_555 1_555
N13 C14 1_555 1_555
C14 S15 1_555 1_555

#END

#######################################################################
#
#                 Cambridge Crystallographic Data Centre
#                                CCDC 
#
#######################################################################
#
# If this CIF has been generated from an entry in the Cambridge 
# Structural Database, then it will include bibliographic, chemical, 
# crystal, experimental, refinement or atomic coordinate data resulting 
# from the CCDC's data processing and validation procedures.
#
#######################################################################

data_90
_symmetry_cell_setting           triclinic
_symmetry_space_group_name_H-M   'P -1'
_symmetry_Int_Tables_number      2
_space_group_name_Hall           '-P 1'
loop_
_symmetry_equiv_pos_site_id
_symmetry_equiv_pos_as_xyz
1 x,y,z
2 -x,-y,-z
_cell_length_a                   8.1462
_cell_length_b                   7.0641
_cell_length_c                   10.2248
_cell_angle_alpha                97.3094
_cell_angle_beta                 99.0921
_cell_angle_gamma                118.595
_cell_volume                     495.97
loop_
_atom_site_label
_atom_site_type_symbol
_atom_site_fract_x
_atom_site_fract_y
_atom_site_fract_z
N1 N 0.942107 0.246806 0.723345
C2 C 0.853181 0.217438 0.616693
C3 C 0.747635 0.183177 0.481486
C4 C 0.703562 0.33362 0.445046
C5 C 0.754954 0.530898 0.541011
N6 N 0.80128 0.691113 0.617131
S7 S 0.581436 0.301951 0.279185
C8 C 0.68334 0.187472 0.185105
C9 C 0.730357 0.238419 0.066493
C10 C 0.706247 0.390418 -0.00345352
N11 N 0.683777 0.504762 -0.0644454
S12 S 0.828784 0.0885589 0.00811934
N13 N 0.809054 -0.0399857 0.13592
C14 C 0.731006 0.0269455 0.220343
S15 S 0.683496 -0.0663898 0.370148
loop_
_geom_bond_atom_site_label_1
_geom_bond_atom_site_label_2
_geom_bond_site_symmetry_1
_geom_bond_site_symmetry_2
N1 C2 1_555 1_555
C2 C3 1_555 1_555
C3 S15 1_555 1_555
C3 C4 1_555 1_555
C4 C5 1_555 1_555
C4 S7 1_555 1_555
C5 N6 1_555 1_555
S7 C8 1_555 1_555
C8 C14 1_555 1_555
C8 C9 1_555 1_555
C9 C10 1_555 1_555
C9 S12 1_555 1_555
C10 N11 1_555 1_555
S12 N13 1_555 1_555
N13 C14 1_555 1_555
C14 S15 1_555 1_555

#END

#######################################################################
#
#                 Cambridge Crystallographic Data Centre
#                                CCDC 
#
#######################################################################
#
# If this CIF has been generated from an entry in the Cambridge 
# Structural Database, then it will include bibliographic, chemical, 
# crystal, experimental, refinement or atomic coordinate data resulting 
# from the CCDC's data processing and validation procedures.
#
#######################################################################

data_91
_symmetry_cell_setting           monoclinic
_symmetry_space_group_name_H-M   'P 21/n'
_symmetry_Int_Tables_number      14
_space_group_name_Hall           '-P 2yn'
loop_
_symmetry_equiv_pos_site_id
_symmetry_equiv_pos_as_xyz
1 x,y,z
2 1/2-x,1/2+y,1/2-z
3 -x,-y,-z
4 1/2+x,1/2-y,1/2+z
_cell_length_a                   3.8869
_cell_length_b                   29.1039
_cell_length_c                   8.9215
_cell_angle_alpha                90
_cell_angle_beta                 89.3682
_cell_angle_gamma                90
_cell_volume                     1009.17
loop_
_atom_site_label
_atom_site_type_symbol
_atom_site_fract_x
_atom_site_fract_y
_atom_site_fract_z
N1 N 0.249243 0.445992 0.427107
C2 C 0.348847 0.428843 0.53334
C3 C 0.464112 0.406289 0.666263
C4 C 0.439067 0.426579 0.801932
C5 C 0.306408 0.472133 0.818533
N6 N 0.191108 0.50798 0.832355
S7 S 0.564429 0.399379 0.967934
C8 C 0.429346 0.34404 0.933913
C9 C 0.283017 0.315762 1.03931
C10 C 0.213176 0.325142 1.19446
N11 N 0.145143 0.331392 1.31785
S12 S 0.186117 0.264325 0.957386
N13 N 0.334405 0.279117 0.787819
C14 C 0.453525 0.321404 0.79181
S15 S 0.635045 0.350994 0.636793
loop_
_geom_bond_atom_site_label_1
_geom_bond_atom_site_label_2
_geom_bond_site_symmetry_1
_geom_bond_site_symmetry_2
N1 C2 1_555 1_555
C2 C3 1_555 1_555
C3 S15 1_555 1_555
C3 C4 1_555 1_555
C4 C5 1_555 1_555
C4 S7 1_555 1_555
C5 N6 1_555 1_555
S7 C8 1_555 1_555
C8 C14 1_555 1_555
C8 C9 1_555 1_555
C9 C10 1_555 1_555
C9 S12 1_555 1_555
C10 N11 1_555 1_555
S12 N13 1_555 1_555
N13 C14 1_555 1_555
C14 S15 1_555 1_555

#END

#######################################################################
#
#                 Cambridge Crystallographic Data Centre
#                                CCDC 
#
#######################################################################
#
# If this CIF has been generated from an entry in the Cambridge 
# Structural Database, then it will include bibliographic, chemical, 
# crystal, experimental, refinement or atomic coordinate data resulting 
# from the CCDC's data processing and validation procedures.
#
#######################################################################

data_92
_symmetry_cell_setting           monoclinic
_symmetry_space_group_name_H-M   'P 21/n'
_symmetry_Int_Tables_number      14
_space_group_name_Hall           '-P 2yn'
loop_
_symmetry_equiv_pos_site_id
_symmetry_equiv_pos_as_xyz
1 x,y,z
2 1/2-x,1/2+y,1/2-z
3 -x,-y,-z
4 1/2+x,1/2-y,1/2+z
_cell_length_a                   6.0259
_cell_length_b                   8.7193
_cell_length_c                   20.237
_cell_angle_alpha                90
_cell_angle_beta                 110.761
_cell_angle_gamma                90
_cell_volume                     994.244
loop_
_atom_site_label
_atom_site_type_symbol
_atom_site_fract_x
_atom_site_fract_y
_atom_site_fract_z
N1 N 0.848753 0.400881 0.430118
C2 C 0.90949 0.41477 0.382984
C3 C 0.977956 0.430252 0.322423
C4 C 1.15641 0.346392 0.315336
C5 C 1.29032 0.241774 0.369081
N6 N 1.39369 0.154783 0.410802
S7 S 1.23916 0.357529 0.240702
C8 C 0.965388 0.375684 0.174803
C9 C 0.902275 0.306871 0.109951
C10 C 1.04257 0.209283 0.0832111
N11 N 1.14552 0.12829 0.0600857
S12 S 0.615364 0.354593 0.0614386
N13 N 0.57669 0.463248 0.124415
C14 C 0.772802 0.464154 0.180379
S15 S 0.810924 0.564701 0.259605
loop_
_geom_bond_atom_site_label_1
_geom_bond_atom_site_label_2
_geom_bond_site_symmetry_1
_geom_bond_site_symmetry_2
N1 C2 1_555 1_555
C2 C3 1_555 1_555
C3 S15 1_555 1_555
C3 C4 1_555 1_555
C4 C5 1_555 1_555
C4 S7 1_555 1_555
C5 N6 1_555 1_555
S7 C8 1_555 1_555
C8 C14 1_555 1_555
C8 C9 1_555 1_555
C9 C10 1_555 1_555
C9 S12 1_555 1_555
C10 N11 1_555 1_555
S12 N13 1_555 1_555
N13 C14 1_555 1_555
C14 S15 1_555 1_555

#END

#######################################################################
#
#                 Cambridge Crystallographic Data Centre
#                                CCDC 
#
#######################################################################
#
# If this CIF has been generated from an entry in the Cambridge 
# Structural Database, then it will include bibliographic, chemical, 
# crystal, experimental, refinement or atomic coordinate data resulting 
# from the CCDC's data processing and validation procedures.
#
#######################################################################

data_93
_symmetry_cell_setting           monoclinic
_symmetry_space_group_name_H-M   'P 21/n'
_symmetry_Int_Tables_number      14
_space_group_name_Hall           '-P 2yn'
loop_
_symmetry_equiv_pos_site_id
_symmetry_equiv_pos_as_xyz
1 x,y,z
2 1/2-x,1/2+y,1/2-z
3 -x,-y,-z
4 1/2+x,1/2-y,1/2+z
_cell_length_a                   20.505
_cell_length_b                   6.3393
_cell_length_c                   7.7632
_cell_angle_alpha                90
_cell_angle_beta                 100.294
_cell_angle_gamma                90
_cell_volume                     992.875
loop_
_atom_site_label
_atom_site_type_symbol
_atom_site_fract_x
_atom_site_fract_y
_atom_site_fract_z
N1 N 0.281839 -0.275677 0.968324
C2 C 0.23565 -0.186219 0.90272
C3 C 0.176425 -0.0798826 0.82206
C4 C 0.159111 0.108498 0.881145
C5 C 0.200211 0.213746 1.02348
N6 N 0.231861 0.295695 1.14031
S7 S 0.0856952 0.239569 0.790469
C8 C 0.0318227 0.0297825 0.748837
C9 C -0.032723 0.0330005 0.772546
C10 C -0.068595 0.203193 0.833778
N11 N -0.0987831 0.33256 0.885818
S12 S -0.0677032 -0.207878 0.716774
N13 N 0.000553801 -0.312542 0.662574
C14 C 0.0484043 -0.17158 0.685406
S15 S 0.129441 -0.215103 0.644075
loop_
_geom_bond_atom_site_label_1
_geom_bond_atom_site_label_2
_geom_bond_site_symmetry_1
_geom_bond_site_symmetry_2
N1 C2 1_555 1_555
C2 C3 1_555 1_555
C3 S15 1_555 1_555
C3 C4 1_555 1_555
C4 C5 1_555 1_555
C4 S7 1_555 1_555
C5 N6 1_555 1_555
S7 C8 1_555 1_555
C8 C14 1_555 1_555
C8 C9 1_555 1_555
C9 C10 1_555 1_555
C9 S12 1_555 1_555
C10 N11 1_555 1_555
S12 N13 1_555 1_555
N13 C14 1_555 1_555
C14 S15 1_555 1_555

#END

#######################################################################
#
#                 Cambridge Crystallographic Data Centre
#                                CCDC 
#
#######################################################################
#
# If this CIF has been generated from an entry in the Cambridge 
# Structural Database, then it will include bibliographic, chemical, 
# crystal, experimental, refinement or atomic coordinate data resulting 
# from the CCDC's data processing and validation procedures.
#
#######################################################################

data_94
_symmetry_cell_setting           triclinic
_symmetry_space_group_name_H-M   'P -1'
_symmetry_Int_Tables_number      2
_space_group_name_Hall           '-P 1'
loop_
_symmetry_equiv_pos_site_id
_symmetry_equiv_pos_as_xyz
1 x,y,z
2 -x,-y,-z
_cell_length_a                   7.6213
_cell_length_b                   6.9173
_cell_length_c                   13.9701
_cell_angle_alpha                124.624
_cell_angle_beta                 123.934
_cell_angle_gamma                68.3809
_cell_volume                     501.412
loop_
_atom_site_label
_atom_site_type_symbol
_atom_site_fract_x
_atom_site_fract_y
_atom_site_fract_z
N1 N 0.857814 0.732845 0.570007
C2 C 0.713357 0.734396 0.477247
C3 C 0.534889 0.728587 0.358488
C4 C 0.509276 0.875928 0.316673
C5 C 0.655697 1.04975 0.391213
N6 N 0.77581 1.18397 0.448696
S7 S 0.297572 0.867844 0.169254
C8 C 0.276146 0.568703 0.0704444
C9 C 0.233326 0.452544 -0.0580114
C10 C 0.197557 0.548269 -0.136031
N11 N 0.171688 0.615115 -0.201735
S12 S 0.227971 0.158663 -0.118085
N13 N 0.280188 0.185115 0.0217188
C14 C 0.301274 0.40766 0.111321
S15 S 0.35756 0.515916 0.274154
loop_
_geom_bond_atom_site_label_1
_geom_bond_atom_site_label_2
_geom_bond_site_symmetry_1
_geom_bond_site_symmetry_2
N1 C2 1_555 1_555
C2 C3 1_555 1_555
C3 S15 1_555 1_555
C3 C4 1_555 1_555
C4 C5 1_555 1_555
C4 S7 1_555 1_555
C5 N6 1_555 1_555
S7 C8 1_555 1_555
C8 C14 1_555 1_555
C8 C9 1_555 1_555
C9 C10 1_555 1_555
C9 S12 1_555 1_555
C10 N11 1_555 1_555
S12 N13 1_555 1_555
N13 C14 1_555 1_555
C14 S15 1_555 1_555

#END

#######################################################################
#
#                 Cambridge Crystallographic Data Centre
#                                CCDC 
#
#######################################################################
#
# If this CIF has been generated from an entry in the Cambridge 
# Structural Database, then it will include bibliographic, chemical, 
# crystal, experimental, refinement or atomic coordinate data resulting 
# from the CCDC's data processing and validation procedures.
#
#######################################################################

data_95
_symmetry_cell_setting           orthorhombic
_symmetry_space_group_name_H-M   'P b c a'
_symmetry_Int_Tables_number      61
_space_group_name_Hall           '-P 2ac 2ab'
loop_
_symmetry_equiv_pos_site_id
_symmetry_equiv_pos_as_xyz
1 x,y,z
2 1/2-x,-y,1/2+z
3 -x,1/2+y,1/2-z
4 1/2+x,1/2-y,-z
5 -x,-y,-z
6 1/2+x,y,1/2-z
7 x,1/2-y,1/2+z
8 1/2-x,1/2+y,z
_cell_length_a                   11.6001
_cell_length_b                   8.9785
_cell_length_c                   19.0974
_cell_angle_alpha                90
_cell_angle_beta                 90
_cell_angle_gamma                90
_cell_volume                     1989.02
loop_
_atom_site_label
_atom_site_type_symbol
_atom_site_fract_x
_atom_site_fract_y
_atom_site_fract_z
N1 N 0.291808 0.5953 0.0621289
C2 C 0.237015 0.585532 0.111638
C3 C 0.171705 0.574706 0.175034
C4 C 0.0774907 0.65972 0.186067
C5 C 0.0364652 0.761085 0.134003
N6 N 0.00511202 0.845364 0.0934944
S7 S -0.00199136 0.65404 0.264088
C8 C 0.107215 0.634616 0.324489
C9 C 0.109568 0.703403 0.388425
C10 C 0.0258015 0.802005 0.418418
N11 N -0.0373704 0.882887 0.444296
S12 S 0.233481 0.65423 0.431017
N13 N 0.282118 0.54498 0.366746
C14 C 0.207895 0.544957 0.314671
S15 S 0.224869 0.444194 0.235713
loop_
_geom_bond_atom_site_label_1
_geom_bond_atom_site_label_2
_geom_bond_site_symmetry_1
_geom_bond_site_symmetry_2
N1 C2 1_555 1_555
C2 C3 1_555 1_555
C3 S15 1_555 1_555
C3 C4 1_555 1_555
C4 C5 1_555 1_555
C4 S7 1_555 1_555
C5 N6 1_555 1_555
S7 C8 1_555 1_555
C8 C14 1_555 1_555
C8 C9 1_555 1_555
C9 C10 1_555 1_555
C9 S12 1_555 1_555
C10 N11 1_555 1_555
S12 N13 1_555 1_555
N13 C14 1_555 1_555
C14 S15 1_555 1_555

#END

#######################################################################
#
#                 Cambridge Crystallographic Data Centre
#                                CCDC 
#
#######################################################################
#
# If this CIF has been generated from an entry in the Cambridge 
# Structural Database, then it will include bibliographic, chemical, 
# crystal, experimental, refinement or atomic coordinate data resulting 
# from the CCDC's data processing and validation procedures.
#
#######################################################################

data_96
_symmetry_cell_setting           monoclinic
_symmetry_space_group_name_H-M   'P 21/n'
_symmetry_Int_Tables_number      14
_space_group_name_Hall           '-P 2yn'
loop_
_symmetry_equiv_pos_site_id
_symmetry_equiv_pos_as_xyz
1 x,y,z
2 1/2-x,1/2+y,1/2-z
3 -x,-y,-z
4 1/2+x,1/2-y,1/2+z
_cell_length_a                   6.904
_cell_length_b                   10.3473
_cell_length_c                   14.0739
_cell_angle_alpha                90
_cell_angle_beta                 100.309
_cell_angle_gamma                90
_cell_volume                     989.177
loop_
_atom_site_label
_atom_site_type_symbol
_atom_site_fract_x
_atom_site_fract_y
_atom_site_fract_z
N1 N 1.12591 -0.0485151 0.392368
C2 C 1.07735 0.0527867 0.365827
C3 C 1.0204 0.181448 0.335517
C4 C 0.840339 0.228156 0.341208
C5 C 0.695964 0.149875 0.374891
N6 N 0.583212 0.0881583 0.404494
S7 S 0.7679 0.386758 0.308485
C8 C 0.982824 0.469156 0.350625
C9 C 0.992011 0.587892 0.394072
C10 C 0.833037 0.66716 0.413225
N11 N 0.712113 0.733612 0.431107
S12 S 1.23326 0.633035 0.42512
N13 N 1.32227 0.499531 0.382055
C14 C 1.1759 0.422864 0.345353
S15 S 1.20293 0.270718 0.291839
loop_
_geom_bond_atom_site_label_1
_geom_bond_atom_site_label_2
_geom_bond_site_symmetry_1
_geom_bond_site_symmetry_2
N1 C2 1_555 1_555
C2 C3 1_555 1_555
C3 S15 1_555 1_555
C3 C4 1_555 1_555
C4 C5 1_555 1_555
C4 S7 1_555 1_555
C5 N6 1_555 1_555
S7 C8 1_555 1_555
C8 C14 1_555 1_555
C8 C9 1_555 1_555
C9 C10 1_555 1_555
C9 S12 1_555 1_555
C10 N11 1_555 1_555
S12 N13 1_555 1_555
N13 C14 1_555 1_555
C14 S15 1_555 1_555

#END

#######################################################################
#
#                 Cambridge Crystallographic Data Centre
#                                CCDC 
#
#######################################################################
#
# If this CIF has been generated from an entry in the Cambridge 
# Structural Database, then it will include bibliographic, chemical, 
# crystal, experimental, refinement or atomic coordinate data resulting 
# from the CCDC's data processing and validation procedures.
#
#######################################################################

data_97
_symmetry_cell_setting           monoclinic
_symmetry_space_group_name_H-M   'P 21/n'
_symmetry_Int_Tables_number      14
_space_group_name_Hall           '-P 2yn'
loop_
_symmetry_equiv_pos_site_id
_symmetry_equiv_pos_as_xyz
1 x,y,z
2 1/2-x,1/2+y,1/2-z
3 -x,-y,-z
4 1/2+x,1/2-y,1/2+z
_cell_length_a                   13.2456
_cell_length_b                   7.3805
_cell_length_c                   10.3942
_cell_angle_alpha                90
_cell_angle_beta                 104.351
_cell_angle_gamma                90
_cell_volume                     984.42
loop_
_atom_site_label
_atom_site_type_symbol
_atom_site_fract_x
_atom_site_fract_y
_atom_site_fract_z
N1 N 0.368736 -0.0324639 0.375001
C2 C 0.409751 0.100508 0.363342
C3 C 0.458873 0.267705 0.344305
C4 C 0.554721 0.271472 0.321236
C5 C 0.612987 0.108976 0.318972
N6 N 0.658835 -0.0204729 0.313222
S7 S 0.615708 0.472813 0.292129
C8 C 0.51102 0.590434 0.197669
C9 C 0.514522 0.696552 0.0908852
C10 C 0.601723 0.732904 0.0361276
N11 N 0.668334 0.762265 -0.0129297
S12 S 0.393601 0.786288 0.0260381
N13 N 0.338622 0.687812 0.136338
C14 C 0.408582 0.590217 0.219695
S15 S 0.384179 0.462462 0.352855
loop_
_geom_bond_atom_site_label_1
_geom_bond_atom_site_label_2
_geom_bond_site_symmetry_1
_geom_bond_site_symmetry_2
N1 C2 1_555 1_555
C2 C3 1_555 1_555
C3 S15 1_555 1_555
C3 C4 1_555 1_555
C4 C5 1_555 1_555
C4 S7 1_555 1_555
C5 N6 1_555 1_555
S7 C8 1_555 1_555
C8 C14 1_555 1_555
C8 C9 1_555 1_555
C9 C10 1_555 1_555
C9 S12 1_555 1_555
C10 N11 1_555 1_555
S12 N13 1_555 1_555
N13 C14 1_555 1_555
C14 S15 1_555 1_555

#END

#######################################################################
#
#                 Cambridge Crystallographic Data Centre
#                                CCDC 
#
#######################################################################
#
# If this CIF has been generated from an entry in the Cambridge 
# Structural Database, then it will include bibliographic, chemical, 
# crystal, experimental, refinement or atomic coordinate data resulting 
# from the CCDC's data processing and validation procedures.
#
#######################################################################

data_98
_symmetry_cell_setting           monoclinic
_symmetry_space_group_name_H-M   'P 21/n'
_symmetry_Int_Tables_number      14
_space_group_name_Hall           '-P 2yn'
loop_
_symmetry_equiv_pos_site_id
_symmetry_equiv_pos_as_xyz
1 x,y,z
2 1/2-x,1/2+y,1/2-z
3 -x,-y,-z
4 1/2+x,1/2-y,1/2+z
_cell_length_a                   6.0284
_cell_length_b                   8.6703
_cell_length_c                   19.1838
_cell_angle_alpha                90
_cell_angle_beta                 98.0088
_cell_angle_gamma                90
_cell_volume                     992.92
loop_
_atom_site_label
_atom_site_type_symbol
_atom_site_fract_x
_atom_site_fract_y
_atom_site_fract_z
N1 N -0.43694 0.0937914 0.0690857
C2 C -0.301691 0.0794782 0.116652
C3 C -0.137645 0.0631581 0.177763
C4 C 0.0533363 0.146431 0.185848
C5 C 0.10387 0.251168 0.132697
N6 N 0.143992 0.33827 0.0916054
S7 S 0.253974 0.134298 0.261135
C8 C 0.0835325 0.117216 0.325678
C9 C 0.123549 0.186383 0.390342
C10 C 0.307496 0.283566 0.41792
N11 N 0.448519 0.363667 0.441956
S12 S -0.0878583 0.139788 0.437392
N13 N -0.227346 0.0311062 0.374055
C14 C -0.119284 0.0293992 0.319034
S15 S -0.207399 -0.0714739 0.239831
loop_
_geom_bond_atom_site_label_1
_geom_bond_atom_site_label_2
_geom_bond_site_symmetry_1
_geom_bond_site_symmetry_2
N1 C2 1_555 1_555
C2 C3 1_555 1_555
C3 S15 1_555 1_555
C3 C4 1_555 1_555
C4 C5 1_555 1_555
C4 S7 1_555 1_555
C5 N6 1_555 1_555
S7 C8 1_555 1_555
C8 C14 1_555 1_555
C8 C9 1_555 1_555
C9 C10 1_555 1_555
C9 S12 1_555 1_555
C10 N11 1_555 1_555
S12 N13 1_555 1_555
N13 C14 1_555 1_555
C14 S15 1_555 1_555

#END

#######################################################################
#
#                 Cambridge Crystallographic Data Centre
#                                CCDC 
#
#######################################################################
#
# If this CIF has been generated from an entry in the Cambridge 
# Structural Database, then it will include bibliographic, chemical, 
# crystal, experimental, refinement or atomic coordinate data resulting 
# from the CCDC's data processing and validation procedures.
#
#######################################################################

data_99
_symmetry_cell_setting           monoclinic
_symmetry_space_group_name_H-M   'P 21/c'
_symmetry_Int_Tables_number      14
_space_group_name_Hall           '-P 2ybc'
loop_
_symmetry_equiv_pos_site_id
_symmetry_equiv_pos_as_xyz
1 x,y,z
2 -x,1/2+y,1/2-z
3 -x,-y,-z
4 x,1/2-y,1/2+z
_cell_length_a                   6.8428
_cell_length_b                   11.8395
_cell_length_c                   13.6066
_cell_angle_alpha                90
_cell_angle_beta                 64.1121
_cell_angle_gamma                90
_cell_volume                     991.723
loop_
_atom_site_label
_atom_site_type_symbol
_atom_site_fract_x
_atom_site_fract_y
_atom_site_fract_z
N1 N 0.862091 0.0288948 -0.139782
C2 C 0.754085 0.087453 -0.070606
C3 C 0.624519 0.163613 0.0147862
C4 C 0.432933 0.203235 0.0232004
C5 C 0.347202 0.168124 -0.0507222
N6 N 0.281028 0.14292 -0.111435
S7 S 0.273912 0.300072 0.123885
C8 C 0.472628 0.385498 0.129309
C9 C 0.456657 0.500351 0.141645
C10 C 0.279638 0.572271 0.152706
N11 N 0.144555 0.633566 0.160254
S12 S 0.690298 0.551087 0.141955
N13 N 0.808287 0.424705 0.126507
C14 C 0.676944 0.346332 0.121214
S15 S 0.736454 0.20016 0.104884
loop_
_geom_bond_atom_site_label_1
_geom_bond_atom_site_label_2
_geom_bond_site_symmetry_1
_geom_bond_site_symmetry_2
N1 C2 1_555 1_555
C2 C3 1_555 1_555
C3 S15 1_555 1_555
C3 C4 1_555 1_555
C4 C5 1_555 1_555
C4 S7 1_555 1_555
C5 N6 1_555 1_555
S7 C8 1_555 1_555
C8 C14 1_555 1_555
C8 C9 1_555 1_555
C9 C10 1_555 1_555
C9 S12 1_555 1_555
C10 N11 1_555 1_555
S12 N13 1_555 1_555
N13 C14 1_555 1_555
C14 S15 1_555 1_555

#END

#######################################################################
#
#                 Cambridge Crystallographic Data Centre
#                                CCDC 
#
#######################################################################
#
# If this CIF has been generated from an entry in the Cambridge 
# Structural Database, then it will include bibliographic, chemical, 
# crystal, experimental, refinement or atomic coordinate data resulting 
# from the CCDC's data processing and validation procedures.
#
#######################################################################

data_100
_symmetry_cell_setting           triclinic
_symmetry_space_group_name_H-M   'P -1'
_symmetry_Int_Tables_number      2
_space_group_name_Hall           '-P 1'
loop_
_symmetry_equiv_pos_site_id
_symmetry_equiv_pos_as_xyz
1 x,y,z
2 -x,-y,-z
_cell_length_a                   9.2927
_cell_length_b                   8.6816
_cell_length_c                   7.5182
_cell_angle_alpha                105.689
_cell_angle_beta                 68.5742
_cell_angle_gamma                75.3872
_cell_volume                     500.143
loop_
_atom_site_label
_atom_site_type_symbol
_atom_site_fract_x
_atom_site_fract_y
_atom_site_fract_z
N1 N -0.353477 0.491175 0.795982
C2 C -0.219485 0.438969 0.773662
C3 C -0.0495397 0.37186 0.738246
C4 C 0.0414882 0.471136 0.731534
C5 C -0.0294094 0.649586 0.766154
N6 N -0.0831763 0.790835 0.787772
S7 S 0.251931 0.391728 0.680244
C8 C 0.325199 0.185467 0.493782
C9 C 0.480118 0.103743 0.322164
C10 C 0.610634 0.167484 0.261555
N11 N 0.716822 0.214126 0.204271
S12 S 0.500115 -0.0975458 0.178611
N13 N 0.30958 -0.0768645 0.339365
C14 C 0.232536 0.0763916 0.496545
S15 S 0.0276117 0.153263 0.704031
loop_
_geom_bond_atom_site_label_1
_geom_bond_atom_site_label_2
_geom_bond_site_symmetry_1
_geom_bond_site_symmetry_2
N1 C2 1_555 1_555
C2 C3 1_555 1_555
C3 S15 1_555 1_555
C3 C4 1_555 1_555
C4 C5 1_555 1_555
C4 S7 1_555 1_555
C5 N6 1_555 1_555
S7 C8 1_555 1_555
C8 C14 1_555 1_555
C8 C9 1_555 1_555
C9 C10 1_555 1_555
C9 S12 1_555 1_555
C10 N11 1_555 1_555
S12 N13 1_555 1_555
N13 C14 1_555 1_555
C14 S15 1_555 1_555

#END
