# Supplementary material for: Report on the sixth blind test of organic crystal structure prediction methods
Source: Acta Crystallogr B Struct Sci Cryst Eng Mater. 2016 Aug 1;72(Pt 4):439–59. doi: 10.1107/S2052520616007447 (PMC4971545; doi:10.1107/S2052520616007447)
Supplement: Supplementary file 2 [file b-72-00439-sup2.zip › Group_02_Cole/XXIII-1_Cole.cif]

#######################################################################
#
#                 Cambridge Crystallographic Data Centre
#                                CCDC 
#
#######################################################################
#
# If this CIF has been generated from an entry in the Cambridge 
# Structural Database, then it will include bibliographic, chemical, 
# crystal, experimental, refinement or atomic coordinate data resulting 
# from the CCDC's data processing and validation procedures.
#
#######################################################################

data_1
_symmetry_cell_setting           monoclinic
_symmetry_space_group_name_H-M   'P 21/a'
_symmetry_Int_Tables_number      14
_space_group_name_Hall           '-P 2yab'
loop_
_symmetry_equiv_pos_site_id
_symmetry_equiv_pos_as_xyz
1 x,y,z
2 1/2-x,1/2+y,-z
3 -x,-y,-z
4 1/2+x,1/2-y,z
_cell_length_a                   6.8654
_cell_length_b                   13.7731
_cell_length_c                   20.199
_cell_angle_alpha                90
_cell_angle_beta                 108.518
_cell_angle_gamma                90
_cell_volume                     1811.09
loop_
_atom_site_label
_atom_site_type_symbol
_atom_site_fract_x
_atom_site_fract_y
_atom_site_fract_z
C1 C 0.870511 0.264792 0.606415
C2 C 0.999901 0.256798 0.674304
C3 C 1.0673 0.339415 0.713619
Cl4 Cl 1.22952 0.327559 0.79869
C5 C 1.00508 0.429903 0.684877
Cl6 Cl 1.08703 0.534934 0.732916
C7 C 0.87567 0.437752 0.616909
C8 C 0.806643 0.354953 0.57677
C9 C 0.665217 0.363811 0.502578
C10 C 0.779486 0.389484 0.450295
C11 C 0.641494 0.388409 0.37532
C12 C 0.536148 0.471099 0.344511
C13 C 0.409599 0.470461 0.275875
C14 C 0.385627 0.386333 0.236331
N15 N 0.257455 0.383516 0.166176
C16 C 0.142642 0.460986 0.125937
C17 C -0.0711477 0.451024 0.091572
C18 C -0.186819 0.359193 0.0960099
O19 O -0.375293 0.373932 0.0945376
H20 H -0.447559 0.310344 0.097524
O21 O -0.110304 0.278122 0.100547
C22 C -0.179047 0.528516 0.0523097
C23 C -0.0795382 0.61395 0.0468955
C24 C 0.127561 0.623665 0.0801953
C25 C 0.239239 0.547996 0.11962
C26 C 0.490423 0.303287 0.266738
C27 C 0.616666 0.304688 0.335406
H H 0.818024 0.199592 0.575793
H_2 H 1.04843 0.185753 0.696687
H_3 H 0.827557 0.508934 0.594693
H_4 H 0.583448 0.294901 0.486915
H_5 H 0.550133 0.420029 0.500349
H_6 H 0.848136 0.46185 0.462737
H_7 H 0.904944 0.337462 0.456346
H_8 H 0.553262 0.537446 0.374783
H_9 H 0.328695 0.536067 0.252845
H_10 H 0.264949 0.321496 0.139512
H_11 H -0.342783 0.521996 0.0256824
H_12 H -0.165575 0.673617 0.0161592
H_13 H 0.204235 0.691021 0.0756269
H_14 H 0.402735 0.556599 0.145662
H_15 H 0.473294 0.236897 0.236514
H_16 H 0.69773 0.239126 0.358451
loop_
_geom_bond_atom_site_label_1
_geom_bond_atom_site_label_2
_geom_bond_site_symmetry_1
_geom_bond_site_symmetry_2
C1 C8 1_555 1_555
C1 C2 1_555 1_555
C2 C3 1_555 1_555
C3 Cl4 1_555 1_555
C3 C5 1_555 1_555
C5 Cl6 1_555 1_555
C5 C7 1_555 1_555
C7 C8 1_555 1_555
C8 C9 1_555 1_555
C9 C10 1_555 1_555
C10 C11 1_555 1_555
C11 C27 1_555 1_555
C11 C12 1_555 1_555
C12 C13 1_555 1_555
C13 C14 1_555 1_555
C14 N15 1_555 1_555
C14 C26 1_555 1_555
N15 C16 1_555 1_555
C16 C25 1_555 1_555
C16 C17 1_555 1_555
C17 C18 1_555 1_555
C17 C22 1_555 1_555
C18 O19 1_555 1_555
C18 O21 1_555 1_555
O19 H20 1_555 1_555
C22 C23 1_555 1_555
C23 C24 1_555 1_555
C24 C25 1_555 1_555
C26 C27 1_555 1_555
C1 H 1_555 1_555
C2 H_2 1_555 1_555
C7 H_3 1_555 1_555
C9 H_4 1_555 1_555
C9 H_5 1_555 1_555
C10 H_6 1_555 1_555
C10 H_7 1_555 1_555
C12 H_8 1_555 1_555
C13 H_9 1_555 1_555
N15 H_10 1_555 1_555
C22 H_11 1_555 1_555
C23 H_12 1_555 1_555
C24 H_13 1_555 1_555
C25 H_14 1_555 1_555
C26 H_15 1_555 1_555
C27 H_16 1_555 1_555

#END

#######################################################################
#
#                 Cambridge Crystallographic Data Centre
#                                CCDC 
#
#######################################################################
#
# If this CIF has been generated from an entry in the Cambridge 
# Structural Database, then it will include bibliographic, chemical, 
# crystal, experimental, refinement or atomic coordinate data resulting 
# from the CCDC's data processing and validation procedures.
#
#######################################################################

data_2
_symmetry_cell_setting           orthorhombic
_symmetry_space_group_name_H-M   'P b c a'
_symmetry_Int_Tables_number      61
_space_group_name_Hall           '-P 2ac 2ab'
loop_
_symmetry_equiv_pos_site_id
_symmetry_equiv_pos_as_xyz
1 x,y,z
2 1/2-x,-y,1/2+z
3 -x,1/2+y,1/2-z
4 1/2+x,1/2-y,-z
5 -x,-y,-z
6 1/2+x,y,1/2-z
7 x,1/2-y,1/2+z
8 1/2-x,1/2+y,z
_cell_length_a                   13.8457
_cell_length_b                   6.8821
_cell_length_c                   38.4621
_cell_angle_alpha                90
_cell_angle_beta                 90
_cell_angle_gamma                90
_cell_volume                     3664.96
loop_
_atom_site_label
_atom_site_type_symbol
_atom_site_fract_x
_atom_site_fract_y
_atom_site_fract_z
C1 C 0.233119 0.28346 0.551106
C2 C 0.240262 0.348353 0.584997
C3 C 0.15789 0.370032 0.60485
Cl4 Cl 0.168666 0.451694 0.647305
C5 C 0.0685195 0.326674 0.590745
Cl6 Cl -0.0361845 0.352509 0.615011
C7 C 0.0615137 0.261679 0.556829
C8 C 0.144066 0.239302 0.536554
C9 C 0.136122 0.16835 0.499526
C10 C 0.107506 0.329798 0.473882
C11 C 0.10864 0.2638 0.436453
C12 C 0.192428 0.273565 0.416805
C13 C 0.193793 0.213467 0.382501
C14 C 0.110677 0.14173 0.367031
N15 N 0.11314 0.0807312 0.332013
C16 C 0.0370945 -0.00473693 0.312565
C17 C 0.0487372 -0.190567 0.297147
C18 C 0.141575 -0.306723 0.300571
O19 O 0.128488 -0.493163 0.303543
H20 H 0.192551 -0.565394 0.304749
O21 O 0.221823 -0.232138 0.300553
C22 C -0.0277342 -0.269569 0.278162
C23 C -0.113479 -0.168771 0.274421
C24 C -0.12466 0.0109414 0.289355
C25 C -0.0502178 0.093518 0.30834
C26 C 0.0265136 0.131297 0.386513
C27 C 0.0258853 0.191831 0.420783
H H 0.298107 0.266765 0.535631
H_2 H 0.310457 0.382209 0.595981
H_3 H -0.00878973 0.227852 0.545937
H_4 H 0.0821844 0.0517865 0.498319
H_5 H 0.205717 0.106697 0.491518
H_6 H 0.157442 0.452391 0.476893
H_7 H 0.0348339 0.381831 0.4804
H_8 H 0.258073 0.329274 0.428547
H_9 H 0.260218 0.222548 0.367627
H_10 H 0.173007 0.120167 0.318277
H_11 H -0.0205407 -0.411299 0.266135
H_12 H -0.172256 -0.232051 0.259591
H_13 H -0.19224 0.0888101 0.286271
H_14 H -0.060062 0.235655 0.319977
H_15 H -0.0391241 0.0753549 0.374798
H_16 H -0.040518 0.182866 0.435676
loop_
_geom_bond_atom_site_label_1
_geom_bond_atom_site_label_2
_geom_bond_site_symmetry_1
_geom_bond_site_symmetry_2
C1 C8 1_555 1_555
C1 C2 1_555 1_555
C2 C3 1_555 1_555
C3 Cl4 1_555 1_555
C3 C5 1_555 1_555
C5 Cl6 1_555 1_555
C5 C7 1_555 1_555
C7 C8 1_555 1_555
C8 C9 1_555 1_555
C9 C10 1_555 1_555
C10 C11 1_555 1_555
C11 C27 1_555 1_555
C11 C12 1_555 1_555
C12 C13 1_555 1_555
C13 C14 1_555 1_555
C14 N15 1_555 1_555
C14 C26 1_555 1_555
N15 C16 1_555 1_555
C16 C25 1_555 1_555
C16 C17 1_555 1_555
C17 C18 1_555 1_555
C17 C22 1_555 1_555
C18 O19 1_555 1_555
C18 O21 1_555 1_555
O19 H20 1_555 1_555
C22 C23 1_555 1_555
C23 C24 1_555 1_555
C24 C25 1_555 1_555
C26 C27 1_555 1_555
C1 H 1_555 1_555
C2 H_2 1_555 1_555
C7 H_3 1_555 1_555
C9 H_4 1_555 1_555
C9 H_5 1_555 1_555
C10 H_6 1_555 1_555
C10 H_7 1_555 1_555
C12 H_8 1_555 1_555
C13 H_9 1_555 1_555
N15 H_10 1_555 1_555
C22 H_11 1_555 1_555
C23 H_12 1_555 1_555
C24 H_13 1_555 1_555
C25 H_14 1_555 1_555
C26 H_15 1_555 1_555
C27 H_16 1_555 1_555

#END

#######################################################################
#
#                 Cambridge Crystallographic Data Centre
#                                CCDC 
#
#######################################################################
#
# If this CIF has been generated from an entry in the Cambridge 
# Structural Database, then it will include bibliographic, chemical, 
# crystal, experimental, refinement or atomic coordinate data resulting 
# from the CCDC's data processing and validation procedures.
#
#######################################################################

data_3
_symmetry_cell_setting           triclinic
_symmetry_space_group_name_H-M   'P -1'
_symmetry_Int_Tables_number      2
_space_group_name_Hall           '-P 1'
loop_
_symmetry_equiv_pos_site_id
_symmetry_equiv_pos_as_xyz
1 x,y,z
2 -x,-y,-z
_cell_length_a                   4.5027
_cell_length_b                   13.1245
_cell_length_c                   18.7266
_cell_angle_alpha                69.0248
_cell_angle_beta                 70.5429
_cell_angle_gamma                66.0207
_cell_volume                     921.031
loop_
_atom_site_label
_atom_site_type_symbol
_atom_site_fract_x
_atom_site_fract_y
_atom_site_fract_z
C1 C 0.431413 0.885824 -0.0300276
C2 C 0.324416 0.905946 -0.0964203
C3 C 0.440735 0.820045 -0.13465
Cl4 Cl 0.302908 0.847307 -0.217838
C5 C 0.664008 0.71416 -0.106363
Cl6 Cl 0.814345 0.604618 -0.153052
C7 C 0.770893 0.694199 -0.0399294
C8 C 0.655281 0.780141 -0.000867648
C9 C 0.772475 0.758011 0.0716806
C10 C 0.525316 0.724515 0.148045
C11 C 0.565626 0.747144 0.217299
C12 C 0.395821 0.853258 0.234593
C13 C 0.431675 0.874348 0.298008
C14 C 0.639985 0.789021 0.345775
N15 N 0.674465 0.811787 0.410239
C16 C 0.639647 0.744876 0.489301
C17 C 0.704645 0.775384 0.546677
C18 C 0.813843 0.879448 0.527078
O19 O 0.78503 0.91146 0.587931
H20 H 0.86974 0.979195 0.572202
O21 O 0.919869 0.92913 0.459988
C22 C 0.667029 0.70746 0.623862
C23 C 0.568251 0.611983 0.644211
C24 C 0.505599 0.582543 0.588652
C25 C 0.540365 0.648113 0.51156
C26 C 0.811099 0.682607 0.32885
C27 C 0.773407 0.662354 0.265342
H H 0.339046 0.953659 -0.000228637
H_2 H 0.149393 0.989077 -0.118469
H_3 H 0.94609 0.610985 -0.0180799
H_4 H 1.01323 0.688451 0.0709243
H_5 H 0.811239 0.835899 0.0705609
H_6 H 0.27043 0.773341 0.139603
H_7 H 0.560055 0.632514 0.160966
H_8 H 0.231999 0.920923 0.197742
H_9 H 0.296105 0.958066 0.31043
H_10 H 0.693664 0.890748 0.400249
H_11 H 0.715151 0.729055 0.66874
H_12 H 0.540092 0.560035 0.704436
H_13 H 0.428334 0.507437 0.605214
H_14 H 0.489786 0.623851 0.468301
H_15 H 0.975298 0.614938 0.365626
H_16 H 0.908817 0.578655 0.25289
loop_
_geom_bond_atom_site_label_1
_geom_bond_atom_site_label_2
_geom_bond_site_symmetry_1
_geom_bond_site_symmetry_2
C1 C8 1_555 1_555
C1 C2 1_555 1_555
C2 C3 1_555 1_555
C3 Cl4 1_555 1_555
C3 C5 1_555 1_555
C5 Cl6 1_555 1_555
C5 C7 1_555 1_555
C7 C8 1_555 1_555
C8 C9 1_555 1_555
C9 C10 1_555 1_555
C10 C11 1_555 1_555
C11 C27 1_555 1_555
C11 C12 1_555 1_555
C12 C13 1_555 1_555
C13 C14 1_555 1_555
C14 N15 1_555 1_555
C14 C26 1_555 1_555
N15 C16 1_555 1_555
C16 C25 1_555 1_555
C16 C17 1_555 1_555
C17 C18 1_555 1_555
C17 C22 1_555 1_555
C18 O19 1_555 1_555
C18 O21 1_555 1_555
O19 H20 1_555 1_555
C22 C23 1_555 1_555
C23 C24 1_555 1_555
C24 C25 1_555 1_555
C26 C27 1_555 1_555
C1 H 1_555 1_555
C2 H_2 1_555 1_555
C7 H_3 1_555 1_555
C9 H_4 1_555 1_555
C9 H_5 1_555 1_555
C10 H_6 1_555 1_555
C10 H_7 1_555 1_555
C12 H_8 1_555 1_555
C13 H_9 1_555 1_555
N15 H_10 1_555 1_555
C22 H_11 1_555 1_555
C23 H_12 1_555 1_555
C24 H_13 1_555 1_555
C25 H_14 1_555 1_555
C26 H_15 1_555 1_555
C27 H_16 1_555 1_555

#END

#######################################################################
#
#                 Cambridge Crystallographic Data Centre
#                                CCDC 
#
#######################################################################
#
# If this CIF has been generated from an entry in the Cambridge 
# Structural Database, then it will include bibliographic, chemical, 
# crystal, experimental, refinement or atomic coordinate data resulting 
# from the CCDC's data processing and validation procedures.
#
#######################################################################

data_4
_symmetry_cell_setting           orthorhombic
_symmetry_space_group_name_H-M   'P 21 21 21'
_symmetry_Int_Tables_number      19
_space_group_name_Hall           'P 2ac 2ab'
loop_
_symmetry_equiv_pos_site_id
_symmetry_equiv_pos_as_xyz
1 x,y,z
2 1/2-x,-y,1/2+z
3 -x,1/2+y,1/2-z
4 1/2+x,1/2-y,-z
_cell_length_a                   17.9772
_cell_length_b                   19.4967
_cell_length_c                   5.1286
_cell_angle_alpha                90
_cell_angle_beta                 90
_cell_angle_gamma                90
_cell_volume                     1797.55
loop_
_atom_site_label
_atom_site_type_symbol
_atom_site_fract_x
_atom_site_fract_y
_atom_site_fract_z
C1 C 0.52121 -0.00713967 0.242074
C2 C 0.564459 -0.0562659 0.363218
C3 C 0.534221 -0.0965445 0.557618
Cl4 Cl 0.589563 -0.157852 0.70686
C5 C 0.460739 -0.0875687 0.630367
Cl6 Cl 0.421217 -0.137305 0.873825
C7 C 0.41754 -0.038386 0.508794
C8 C 0.447422 0.00253889 0.31258
C9 C 0.400085 0.0562095 0.180342
C10 C 0.340631 0.086907 0.361561
C11 C 0.302099 0.148615 0.245857
C12 C 0.310032 0.213057 0.356608
C13 C 0.274781 0.269712 0.251511
C14 C 0.230548 0.262988 0.0315486
N15 N 0.194975 0.321265 -0.0738018
C16 C 0.132145 0.322716 -0.241274
C17 C 0.128012 0.370591 -0.449148
C18 C 0.189568 0.422025 -0.503607
O19 O 0.196571 0.4383 -0.748352
H20 H 0.233907 0.477009 -0.772998
O21 O 0.229268 0.446193 -0.332839
C22 C 0.0652104 0.370463 -0.609367
C23 C 0.00793783 0.324496 -0.566665
C24 C 0.0120097 0.278206 -0.365616
C25 C 0.0735098 0.27698 -0.202979
C26 C 0.222354 0.198705 -0.0807043
C27 C 0.257793 0.142373 0.025972
H H 0.545291 0.0243682 0.0894786
H_2 H 0.622055 -0.0631902 0.305717
H_3 H 0.359945 -0.0316413 0.566704
H_4 H 0.372589 0.0331338 0.0107047
H_5 H 0.436125 0.097555 0.109094
H_6 H 0.366887 0.101812 0.546133
H_7 H 0.298945 0.0474696 0.405354
H_8 H 0.344497 0.21914 0.528721
H_9 H 0.281785 0.319639 0.341594
H_10 H 0.211746 0.367375 -0.000682447
H_11 H 0.0607714 0.406566 -0.769372
H_12 H -0.040518 0.325024 -0.69284
H_13 H -0.0332254 0.242338 -0.333853
H_14 H 0.0759462 0.240143 -0.0448075
H_15 H 0.187966 0.192592 -0.253032
H_16 H 0.250801 0.0924156 -0.0640136
loop_
_geom_bond_atom_site_label_1
_geom_bond_atom_site_label_2
_geom_bond_site_symmetry_1
_geom_bond_site_symmetry_2
C1 C8 1_555 1_555
C1 C2 1_555 1_555
C2 C3 1_555 1_555
C3 Cl4 1_555 1_555
C3 C5 1_555 1_555
C5 Cl6 1_555 1_555
C5 C7 1_555 1_555
C7 C8 1_555 1_555
C8 C9 1_555 1_555
C9 C10 1_555 1_555
C10 C11 1_555 1_555
C11 C27 1_555 1_555
C11 C12 1_555 1_555
C12 C13 1_555 1_555
C13 C14 1_555 1_555
C14 N15 1_555 1_555
C14 C26 1_555 1_555
N15 C16 1_555 1_555
C16 C25 1_555 1_555
C16 C17 1_555 1_555
C17 C18 1_555 1_555
C17 C22 1_555 1_555
C18 O19 1_555 1_555
C18 O21 1_555 1_555
O19 H20 1_555 1_555
C22 C23 1_555 1_555
C23 C24 1_555 1_555
C24 C25 1_555 1_555
C26 C27 1_555 1_555
C1 H 1_555 1_555
C2 H_2 1_555 1_555
C7 H_3 1_555 1_555
C9 H_4 1_555 1_555
C9 H_5 1_555 1_555
C10 H_6 1_555 1_555
C10 H_7 1_555 1_555
C12 H_8 1_555 1_555
C13 H_9 1_555 1_555
N15 H_10 1_555 1_555
C22 H_11 1_555 1_555
C23 H_12 1_555 1_555
C24 H_13 1_555 1_555
C25 H_14 1_555 1_555
C26 H_15 1_555 1_555
C27 H_16 1_555 1_555

#END

#######################################################################
#
#                 Cambridge Crystallographic Data Centre
#                                CCDC 
#
#######################################################################
#
# If this CIF has been generated from an entry in the Cambridge 
# Structural Database, then it will include bibliographic, chemical, 
# crystal, experimental, refinement or atomic coordinate data resulting 
# from the CCDC's data processing and validation procedures.
#
#######################################################################

data_5
_symmetry_cell_setting           triclinic
_symmetry_space_group_name_H-M   'P -1'
_symmetry_Int_Tables_number      2
_space_group_name_Hall           '-P 1'
loop_
_symmetry_equiv_pos_site_id
_symmetry_equiv_pos_as_xyz
1 x,y,z
2 -x,-y,-z
_cell_length_a                   8.7893
_cell_length_b                   10.1191
_cell_length_c                   15.6227
_cell_angle_alpha                89.1595
_cell_angle_beta                 86.0231
_cell_angle_gamma                137.814
_cell_volume                     926.309
loop_
_atom_site_label
_atom_site_type_symbol
_atom_site_fract_x
_atom_site_fract_y
_atom_site_fract_z
C1 C 0.248371 0.0605128 0.474495
C2 C 0.178229 -0.0570438 0.548574
C3 C 0.33691 0.0023097 0.600936
Cl4 Cl 0.24486 -0.147679 0.693553
C5 C 0.565479 0.179216 0.57904
Cl6 Cl 0.768666 0.257705 0.643486
C7 C 0.635353 0.296633 0.504864
C8 C 0.476936 0.238346 0.45156
C9 C 0.553817 0.366899 0.370569
C10 C 0.581446 0.533165 0.387198
C11 C 0.641898 0.652277 0.305394
C12 C 0.473232 0.593716 0.259486
C13 C 0.52771 0.702269 0.184549
C14 C 0.754085 0.873059 0.153716
N15 N 0.814153 0.986319 0.0773544
C16 C 0.698265 0.916672 0.00283704
C17 C 0.716797 1.04137 -0.0526464
C18 C 0.859049 1.25281 -0.0356822
O19 O 0.87835 1.35296 -0.0978456
H20 H 0.964782 1.48995 -0.0819066
O21 O 0.947995 1.32341 0.0305433
C22 C 0.600363 0.967376 -0.125391
C23 C 0.469033 0.77583 -0.1432
C24 C 0.451152 0.655325 -0.0894634
C25 C 0.564528 0.724137 -0.0167837
C26 C 0.923889 0.932711 0.199225
C27 C 0.867603 0.82318 0.274129
H H 0.122865 0.0131001 0.433622
H_2 H -0.00109081 -0.195654 0.565564
H_3 H 0.814838 0.435135 0.488093
H_4 H 0.71738 0.43297 0.340844
H_5 H 0.429005 0.274059 0.324615
H_6 H 0.42162 0.467969 0.421184
H_7 H 0.715329 0.632401 0.429399
H_8 H 0.295379 0.46039 0.282782
H_9 H 0.392823 0.65364 0.149705
H_10 H 0.969631 1.13163 0.0721059
H_11 H 0.611921 1.05984 -0.168752
H_12 H 0.379596 0.720479 -0.199985
H_13 H 0.347631 0.505291 -0.104016
H_14 H 0.549005 0.627378 0.0250691
H_15 H 1.10175 1.06596 0.175948
H_16 H 1.00246 0.871851 0.309044
loop_
_geom_bond_atom_site_label_1
_geom_bond_atom_site_label_2
_geom_bond_site_symmetry_1
_geom_bond_site_symmetry_2
C1 C8 1_555 1_555
C1 C2 1_555 1_555
C2 C3 1_555 1_555
C3 Cl4 1_555 1_555
C3 C5 1_555 1_555
C5 Cl6 1_555 1_555
C5 C7 1_555 1_555
C7 C8 1_555 1_555
C8 C9 1_555 1_555
C9 C10 1_555 1_555
C10 C11 1_555 1_555
C11 C27 1_555 1_555
C11 C12 1_555 1_555
C12 C13 1_555 1_555
C13 C14 1_555 1_555
C14 N15 1_555 1_555
C14 C26 1_555 1_555
N15 C16 1_555 1_555
C16 C25 1_555 1_555
C16 C17 1_555 1_555
C17 C18 1_555 1_555
C17 C22 1_555 1_555
C18 O19 1_555 1_555
C18 O21 1_555 1_555
O19 H20 1_555 1_555
C22 C23 1_555 1_555
C23 C24 1_555 1_555
C24 C25 1_555 1_555
C26 C27 1_555 1_555
C1 H 1_555 1_555
C2 H_2 1_555 1_555
C7 H_3 1_555 1_555
C9 H_4 1_555 1_555
C9 H_5 1_555 1_555
C10 H_6 1_555 1_555
C10 H_7 1_555 1_555
C12 H_8 1_555 1_555
C13 H_9 1_555 1_555
N15 H_10 1_555 1_555
C22 H_11 1_555 1_555
C23 H_12 1_555 1_555
C24 H_13 1_555 1_555
C25 H_14 1_555 1_555
C26 H_15 1_555 1_555
C27 H_16 1_555 1_555

#END

#######################################################################
#
#                 Cambridge Crystallographic Data Centre
#                                CCDC 
#
#######################################################################
#
# If this CIF has been generated from an entry in the Cambridge 
# Structural Database, then it will include bibliographic, chemical, 
# crystal, experimental, refinement or atomic coordinate data resulting 
# from the CCDC's data processing and validation procedures.
#
#######################################################################

data_6
_symmetry_cell_setting           monoclinic
_symmetry_space_group_name_H-M   'P 21/c'
_symmetry_Int_Tables_number      14
_space_group_name_Hall           '-P 2ybc'
loop_
_symmetry_equiv_pos_site_id
_symmetry_equiv_pos_as_xyz
1 x,y,z
2 -x,1/2+y,1/2-z
3 -x,-y,-z
4 x,1/2-y,1/2+z
_cell_length_a                   4.479
_cell_length_b                   12.3044
_cell_length_c                   34.0765
_cell_angle_alpha                90
_cell_angle_beta                 93.7649
_cell_angle_gamma                90
_cell_volume                     1873.95
loop_
_atom_site_label
_atom_site_type_symbol
_atom_site_fract_x
_atom_site_fract_y
_atom_site_fract_z
C1 C 0.648777 0.480251 0.231624
C2 C 0.803884 0.465622 0.198295
C3 C 0.927138 0.554103 0.180399
Cl4 Cl 1.12068 0.53376 0.138609
C5 C 0.894942 0.657066 0.195904
Cl6 Cl 1.04705 0.769733 0.1741
C7 C 0.739763 0.67154 0.229268
C8 C 0.614385 0.58293 0.247561
C9 C 0.444948 0.599038 0.283981
C10 C 0.64362 0.585953 0.32244
C11 C 0.510834 0.638203 0.35741
C12 C 0.56593 0.7464 0.366606
C13 C 0.444849 0.794602 0.398595
C14 C 0.264447 0.735005 0.422228
N15 N 0.137687 0.782045 0.455052
C16 C 0.151598 0.742507 0.494248
C17 C -0.0140313 0.793602 0.523096
C18 C -0.210075 0.891494 0.513944
O19 O -0.271887 0.94732 0.5448
H20 H -0.40935 1.01102 0.537427
O21 O -0.302756 0.916184 0.480505
C22 C 0.00422291 0.752406 0.561289
C23 C 0.18112 0.66308 0.570997
C24 C 0.341734 0.613577 0.543062
C25 C 0.328419 0.652523 0.504833
C26 C 0.208133 0.626735 0.413232
C27 C 0.330416 0.579272 0.38119
H H 0.552358 0.410398 0.24554
H_2 H 0.828791 0.384805 0.18621
H_3 H 0.715514 0.752487 0.241285
H_4 H 0.261423 0.539969 0.283799
H_5 H 0.345547 0.680561 0.283214
H_6 H 0.863388 0.622233 0.318525
H_7 H 0.678007 0.499098 0.328436
H_8 H 0.706462 0.794082 0.34839
H_9 H 0.491104 0.879417 0.405244
H_10 H -0.00490183 0.845381 0.449037
H_11 H -0.121307 0.790611 0.583702
H_12 H 0.193061 0.631953 0.600845
H_13 H 0.479961 0.543513 0.550979
H_14 H 0.456385 0.612675 0.483049
H_15 H 0.0675227 0.579012 0.431424
H_16 H 0.284408 0.494433 0.374544
loop_
_geom_bond_atom_site_label_1
_geom_bond_atom_site_label_2
_geom_bond_site_symmetry_1
_geom_bond_site_symmetry_2
C1 C8 1_555 1_555
C1 C2 1_555 1_555
C2 C3 1_555 1_555
C3 Cl4 1_555 1_555
C3 C5 1_555 1_555
C5 Cl6 1_555 1_555
C5 C7 1_555 1_555
C7 C8 1_555 1_555
C8 C9 1_555 1_555
C9 C10 1_555 1_555
C10 C11 1_555 1_555
C11 C27 1_555 1_555
C11 C12 1_555 1_555
C12 C13 1_555 1_555
C13 C14 1_555 1_555
C14 N15 1_555 1_555
C14 C26 1_555 1_555
N15 C16 1_555 1_555
C16 C25 1_555 1_555
C16 C17 1_555 1_555
C17 C18 1_555 1_555
C17 C22 1_555 1_555
C18 O19 1_555 1_555
C18 O21 1_555 1_555
O19 H20 1_555 1_555
C22 C23 1_555 1_555
C23 C24 1_555 1_555
C24 C25 1_555 1_555
C26 C27 1_555 1_555
C1 H 1_555 1_555
C2 H_2 1_555 1_555
C7 H_3 1_555 1_555
C9 H_4 1_555 1_555
C9 H_5 1_555 1_555
C10 H_6 1_555 1_555
C10 H_7 1_555 1_555
C12 H_8 1_555 1_555
C13 H_9 1_555 1_555
N15 H_10 1_555 1_555
C22 H_11 1_555 1_555
C23 H_12 1_555 1_555
C24 H_13 1_555 1_555
C25 H_14 1_555 1_555
C26 H_15 1_555 1_555
C27 H_16 1_555 1_555

#END

#######################################################################
#
#                 Cambridge Crystallographic Data Centre
#                                CCDC 
#
#######################################################################
#
# If this CIF has been generated from an entry in the Cambridge 
# Structural Database, then it will include bibliographic, chemical, 
# crystal, experimental, refinement or atomic coordinate data resulting 
# from the CCDC's data processing and validation procedures.
#
#######################################################################

data_7
_symmetry_cell_setting           triclinic
_symmetry_space_group_name_H-M   'P -1'
_symmetry_Int_Tables_number      2
_space_group_name_Hall           '-P 1'
loop_
_symmetry_equiv_pos_site_id
_symmetry_equiv_pos_as_xyz
1 x,y,z
2 -x,-y,-z
_cell_length_a                   9.2024
_cell_length_b                   9.3159
_cell_length_c                   12.7871
_cell_angle_alpha                64.6474
_cell_angle_beta                 72.4788
_cell_angle_gamma                73.1534
_cell_volume                     928.071
loop_
_atom_site_label
_atom_site_type_symbol
_atom_site_fract_x
_atom_site_fract_y
_atom_site_fract_z
C1 C 0.624266 0.885465 0.351937
C2 C 0.750265 0.887758 0.388282
C3 C 0.748972 0.831945 0.50743
Cl4 Cl 0.908403 0.835995 0.550919
C5 C 0.621532 0.77397 0.589978
Cl6 Cl 0.616504 0.703024 0.740175
C7 C 0.495516 0.771837 0.553429
C8 C 0.495512 0.82776 0.433538
C9 C 0.357704 0.82518 0.393958
C10 C 0.380843 0.678258 0.361132
C11 C 0.255643 0.689185 0.302773
C12 C 0.245975 0.799787 0.189221
C13 C 0.131601 0.810129 0.135345
C14 C 0.0236656 0.709249 0.194499
N15 N -0.0925203 0.721236 0.138501
C16 C -0.135482 0.593622 0.128758
C17 C -0.267137 0.622873 0.0816012
C18 C -0.36798 0.789433 0.0398104
O19 O -0.444093 0.810952 -0.0381395
H20 H -0.511739 0.923048 -0.0621248
O21 O -0.377225 0.894587 0.0760403
C22 C -0.305452 0.494155 0.0733173
C23 C -0.21684 0.340635 0.110396
C24 C -0.0895629 0.312495 0.156015
C25 C -0.0482949 0.437511 0.165421
C26 C 0.0324006 0.598292 0.308219
C27 C 0.147227 0.588841 0.361273
H H 0.625983 0.929454 0.258171
H_2 H 0.850014 0.933308 0.323337
H_3 H 0.395933 0.726279 0.618631
H_4 H 0.254828 0.824215 0.465109
H_5 H 0.335929 0.936167 0.317104
H_6 H 0.493717 0.667484 0.301146
H_7 H 0.382983 0.568328 0.441425
H_8 H 0.329545 0.879626 0.14179
H_9 H 0.126351 0.897603 0.0463615
H_10 H -0.13991 0.8356 0.089726
H_11 H -0.405472 0.513524 0.037556
H_12 H -0.248062 0.241818 0.103385
H_13 H -0.020825 0.191583 0.184898
H_14 H 0.0526115 0.413504 0.201589
H_15 H -0.0512729 0.518545 0.355757
H_16 H 0.152592 0.501381 0.45023
loop_
_geom_bond_atom_site_label_1
_geom_bond_atom_site_label_2
_geom_bond_site_symmetry_1
_geom_bond_site_symmetry_2
C1 C8 1_555 1_555
C1 C2 1_555 1_555
C2 C3 1_555 1_555
C3 Cl4 1_555 1_555
C3 C5 1_555 1_555
C5 Cl6 1_555 1_555
C5 C7 1_555 1_555
C7 C8 1_555 1_555
C8 C9 1_555 1_555
C9 C10 1_555 1_555
C10 C11 1_555 1_555
C11 C27 1_555 1_555
C11 C12 1_555 1_555
C12 C13 1_555 1_555
C13 C14 1_555 1_555
C14 N15 1_555 1_555
C14 C26 1_555 1_555
N15 C16 1_555 1_555
C16 C25 1_555 1_555
C16 C17 1_555 1_555
C17 C18 1_555 1_555
C17 C22 1_555 1_555
C18 O19 1_555 1_555
C18 O21 1_555 1_555
O19 H20 1_555 1_555
C22 C23 1_555 1_555
C23 C24 1_555 1_555
C24 C25 1_555 1_555
C26 C27 1_555 1_555
C1 H 1_555 1_555
C2 H_2 1_555 1_555
C7 H_3 1_555 1_555
C9 H_4 1_555 1_555
C9 H_5 1_555 1_555
C10 H_6 1_555 1_555
C10 H_7 1_555 1_555
C12 H_8 1_555 1_555
C13 H_9 1_555 1_555
N15 H_10 1_555 1_555
C22 H_11 1_555 1_555
C23 H_12 1_555 1_555
C24 H_13 1_555 1_555
C25 H_14 1_555 1_555
C26 H_15 1_555 1_555
C27 H_16 1_555 1_555

#END

#######################################################################
#
#                 Cambridge Crystallographic Data Centre
#                                CCDC 
#
#######################################################################
#
# If this CIF has been generated from an entry in the Cambridge 
# Structural Database, then it will include bibliographic, chemical, 
# crystal, experimental, refinement or atomic coordinate data resulting 
# from the CCDC's data processing and validation procedures.
#
#######################################################################

data_8
_symmetry_cell_setting           triclinic
_symmetry_space_group_name_H-M   'P -1'
_symmetry_Int_Tables_number      2
_space_group_name_Hall           '-P 1'
loop_
_symmetry_equiv_pos_site_id
_symmetry_equiv_pos_as_xyz
1 x,y,z
2 -x,-y,-z
_cell_length_a                   9.121
_cell_length_b                   10.9244
_cell_length_c                   13.2789
_cell_angle_alpha                120.236
_cell_angle_beta                 67.9951
_cell_angle_gamma                125.348
_cell_volume                     925.85
loop_
_atom_site_label
_atom_site_type_symbol
_atom_site_fract_x
_atom_site_fract_y
_atom_site_fract_z
C1 C -0.35661 0.616302 0.351243
C2 C -0.521533 0.612819 0.386145
C3 C -0.582016 0.666948 0.504159
Cl4 Cl -0.7894 0.66142 0.545847
C5 C -0.477279 0.724472 0.587017
Cl6 Cl -0.549503 0.793336 0.735808
C7 C -0.312296 0.727809 0.551921
C8 C -0.249885 0.673579 0.433179
C9 C -0.0696022 0.67747 0.395178
C10 C 0.0829059 0.823469 0.361496
C11 C 0.254549 0.812455 0.303638
C12 C 0.263824 0.700702 0.190944
C13 C 0.420791 0.690265 0.137528
C14 C 0.572896 0.792202 0.196281
N15 N 0.732095 0.7801 0.140759
C16 C 0.910611 0.90776 0.130225
C17 C 1.05976 0.87815 0.081813
C18 C 1.03732 0.711103 0.0394317
O19 O 1.1677 0.689583 -0.0381326
H20 H 1.1489 0.577472 -0.0620708
O21 O 0.908123 0.605581 0.074887
C22 C 1.23329 1.00693 0.0727714
C23 C 1.25974 1.16088 0.110342
C24 C 1.11538 1.18938 0.157191
C25 C 0.941472 1.06432 0.167365
C26 C 0.564756 0.904301 0.309142
C27 C 0.407227 0.913839 0.361741
H H -0.309787 0.573634 0.258378
H_2 H -0.60336 0.567618 0.320958
H_3 H -0.2309 0.772993 0.617354
H_4 H -0.0327013 0.681322 0.466825
H_5 H -0.0827935 0.565299 0.319703
H_6 H 0.03616 0.83221 0.301523
H_7 H 0.112673 0.934812 0.440745
H_8 H 0.145887 0.62003 0.14384
H_9 H 0.424908 0.601899 0.0492282
H_10 H 0.713874 0.665258 0.0930403
H_11 H 1.34936 0.987283 0.0360521
H_12 H 1.3954 1.25974 0.10274
H_13 H 1.13758 1.31063 0.186449
H_14 H 0.828679 1.08861 0.204489
H_15 H 0.682577 0.984867 0.356343
H_16 H 0.403003 1.0022 0.450033
loop_
_geom_bond_atom_site_label_1
_geom_bond_atom_site_label_2
_geom_bond_site_symmetry_1
_geom_bond_site_symmetry_2
C1 C8 1_555 1_555
C1 C2 1_555 1_555
C2 C3 1_555 1_555
C3 Cl4 1_555 1_555
C3 C5 1_555 1_555
C5 Cl6 1_555 1_555
C5 C7 1_555 1_555
C7 C8 1_555 1_555
C8 C9 1_555 1_555
C9 C10 1_555 1_555
C10 C11 1_555 1_555
C11 C27 1_555 1_555
C11 C12 1_555 1_555
C12 C13 1_555 1_555
C13 C14 1_555 1_555
C14 N15 1_555 1_555
C14 C26 1_555 1_555
N15 C16 1_555 1_555
C16 C25 1_555 1_555
C16 C17 1_555 1_555
C17 C18 1_555 1_555
C17 C22 1_555 1_555
C18 O19 1_555 1_555
C18 O21 1_555 1_555
O19 H20 1_555 1_555
C22 C23 1_555 1_555
C23 C24 1_555 1_555
C24 C25 1_555 1_555
C26 C27 1_555 1_555
C1 H 1_555 1_555
C2 H_2 1_555 1_555
C7 H_3 1_555 1_555
C9 H_4 1_555 1_555
C9 H_5 1_555 1_555
C10 H_6 1_555 1_555
C10 H_7 1_555 1_555
C12 H_8 1_555 1_555
C13 H_9 1_555 1_555
N15 H_10 1_555 1_555
C22 H_11 1_555 1_555
C23 H_12 1_555 1_555
C24 H_13 1_555 1_555
C25 H_14 1_555 1_555
C26 H_15 1_555 1_555
C27 H_16 1_555 1_555

#END

#######################################################################
#
#                 Cambridge Crystallographic Data Centre
#                                CCDC 
#
#######################################################################
#
# If this CIF has been generated from an entry in the Cambridge 
# Structural Database, then it will include bibliographic, chemical, 
# crystal, experimental, refinement or atomic coordinate data resulting 
# from the CCDC's data processing and validation procedures.
#
#######################################################################

data_9
_symmetry_cell_setting           monoclinic
_symmetry_space_group_name_H-M   'P 21/n'
_symmetry_Int_Tables_number      14
_space_group_name_Hall           '-P 2yn'
loop_
_symmetry_equiv_pos_site_id
_symmetry_equiv_pos_as_xyz
1 x,y,z
2 1/2-x,1/2+y,1/2-z
3 -x,-y,-z
4 1/2+x,1/2-y,1/2+z
_cell_length_a                   17.945
_cell_length_b                   4.8152
_cell_length_c                   21.3048
_cell_angle_alpha                90
_cell_angle_beta                 89.4032
_cell_angle_gamma                90
_cell_volume                     1840.82
loop_
_atom_site_label
_atom_site_type_symbol
_atom_site_fract_x
_atom_site_fract_y
_atom_site_fract_z
C1 C 0.546932 0.70211 0.439418
C2 C 0.610931 0.853173 0.45036
C3 C 0.673539 0.810081 0.413422
Cl4 Cl 0.753191 1.00214 0.428035
C5 C 0.671963 0.615758 0.365604
Cl6 Cl 0.749643 0.556986 0.318429
C7 C 0.607862 0.464695 0.354737
C8 C 0.544396 0.506417 0.39167
C9 C 0.474497 0.341107 0.379663
C10 C 0.414031 0.509948 0.345697
C11 C 0.335912 0.421499 0.363487
C12 C 0.301624 0.521619 0.417511
C13 C 0.230124 0.441249 0.434048
C14 C 0.191117 0.257352 0.396542
N15 N 0.118086 0.172371 0.412544
C16 C 0.0543166 0.177106 0.373978
C17 C -0.00637531 -0.00365509 0.386216
C18 C -0.00655832 -0.206824 0.44022
O19 O -0.0728662 -0.279739 0.459128
H20 H -0.0704571 -0.425341 0.493685
O21 O 0.0505383 -0.295253 0.464113
C22 C -0.0681998 0.00596029 0.347189
C23 C -0.0704578 0.189068 0.297259
C24 C -0.0116598 0.364367 0.285407
C25 C 0.0506076 0.35986 0.323316
C26 C 0.224977 0.156151 0.34242
C27 C 0.296511 0.237934 0.326268
H H 0.497906 0.736958 0.468591
H_2 H 0.611988 1.00536 0.487893
H_3 H 0.607028 0.312593 0.31718
H_4 H 0.488858 0.158457 0.351236
H_5 H 0.45184 0.266656 0.424632
H_6 H 0.421009 0.730728 0.356906
H_7 H 0.421759 0.486065 0.294837
H_8 H 0.331431 0.665538 0.447337
H_9 H 0.204388 0.522387 0.476548
H_10 H 0.112223 0.0722504 0.45449
H_11 H -0.115101 -0.131334 0.355967
H_12 H -0.118959 0.19426 0.267288
H_13 H -0.013949 0.507331 0.246113
H_14 H 0.0967252 0.499377 0.313491
H_15 H 0.195198 0.012149 0.312585
H_16 H 0.322242 0.157044 0.283735
loop_
_geom_bond_atom_site_label_1
_geom_bond_atom_site_label_2
_geom_bond_site_symmetry_1
_geom_bond_site_symmetry_2
C1 C8 1_555 1_555
C1 C2 1_555 1_555
C2 C3 1_555 1_555
C3 Cl4 1_555 1_555
C3 C5 1_555 1_555
C5 Cl6 1_555 1_555
C5 C7 1_555 1_555
C7 C8 1_555 1_555
C8 C9 1_555 1_555
C9 C10 1_555 1_555
C10 C11 1_555 1_555
C11 C27 1_555 1_555
C11 C12 1_555 1_555
C12 C13 1_555 1_555
C13 C14 1_555 1_555
C14 N15 1_555 1_555
C14 C26 1_555 1_555
N15 C16 1_555 1_555
C16 C25 1_555 1_555
C16 C17 1_555 1_555
C17 C18 1_555 1_555
C17 C22 1_555 1_555
C18 O19 1_555 1_555
C18 O21 1_555 1_555
O19 H20 1_555 1_555
C22 C23 1_555 1_555
C23 C24 1_555 1_555
C24 C25 1_555 1_555
C26 C27 1_555 1_555
C1 H 1_555 1_555
C2 H_2 1_555 1_555
C7 H_3 1_555 1_555
C9 H_4 1_555 1_555
C9 H_5 1_555 1_555
C10 H_6 1_555 1_555
C10 H_7 1_555 1_555
C12 H_8 1_555 1_555
C13 H_9 1_555 1_555
N15 H_10 1_555 1_555
C22 H_11 1_555 1_555
C23 H_12 1_555 1_555
C24 H_13 1_555 1_555
C25 H_14 1_555 1_555
C26 H_15 1_555 1_555
C27 H_16 1_555 1_555

#END

#######################################################################
#
#                 Cambridge Crystallographic Data Centre
#                                CCDC 
#
#######################################################################
#
# If this CIF has been generated from an entry in the Cambridge 
# Structural Database, then it will include bibliographic, chemical, 
# crystal, experimental, refinement or atomic coordinate data resulting 
# from the CCDC's data processing and validation procedures.
#
#######################################################################

data_10
_symmetry_cell_setting           triclinic
_symmetry_space_group_name_H-M   'P -1'
_symmetry_Int_Tables_number      2
_space_group_name_Hall           '-P 1'
loop_
_symmetry_equiv_pos_site_id
_symmetry_equiv_pos_as_xyz
1 x,y,z
2 -x,-y,-z
_cell_length_a                   6.9192
_cell_length_b                   7.9975
_cell_length_c                   18.4125
_cell_angle_alpha                111.673
_cell_angle_beta                 79.8772
_cell_angle_gamma                99.0698
_cell_volume                     927.311
loop_
_atom_site_label
_atom_site_type_symbol
_atom_site_fract_x
_atom_site_fract_y
_atom_site_fract_z
C1 C 1.59277 0.477345 0.160679
C2 C 1.74661 0.548117 0.118245
C3 C 1.70989 0.65838 0.0806133
Cl4 Cl 1.90527 0.745562 0.0277079
C5 C 1.5192 0.697623 0.0855456
Cl6 Cl 1.46842 0.835563 0.0389454
C7 C 1.36546 0.626715 0.128062
C8 C 1.40069 0.515361 0.166241
C9 C 1.23242 0.438154 0.212612
C10 C 1.1969 0.230099 0.177897
C11 C 1.02852 0.153303 0.224386
C12 C 1.0588 0.116989 0.289306
C13 C 0.905143 0.0467278 0.332106
C14 C 0.716397 0.0110965 0.310644
N15 N 0.55736 -0.0605136 0.353514
C16 C 0.544652 -0.2208 0.37068
C17 C 0.375813 -0.271262 0.41685
C18 C 0.203615 -0.158569 0.449991
O19 O 0.0385097 -0.248977 0.465848
H20 H -0.0726981 -0.167518 0.48926
O21 O 0.217873 0.00334417 0.460951
C22 C 0.367949 -0.430218 0.43243
C23 C 0.522403 -0.537326 0.403373
C24 C 0.68609 -0.488434 0.358647
C25 C 0.698429 -0.331248 0.342112
C26 C 0.684775 0.0469926 0.24577
C27 C 0.839453 0.117185 0.203325
H H 1.62256 0.390758 0.190113
H_2 H 1.89593 0.51709 0.114503
H_3 H 1.21631 0.658101 0.131716
H_4 H 1.09722 0.495662 0.214209
H_5 H 1.26381 0.479065 0.273496
H_6 H 1.33206 0.172531 0.176289
H_7 H 1.16541 0.189192 0.117019
H_8 H 1.20558 0.14421 0.306855
H_9 H 0.932326 0.0193145 0.382707
H_10 H 0.430695 0.000931852 0.367168
H_11 H 0.23953 -0.470641 0.467687
H_12 H 0.514214 -0.660681 0.415995
H_13 H 0.806555 -0.573354 0.336125
H_14 H 0.828505 -0.293992 0.306714
H_15 H 0.537962 0.0198653 0.228228
H_16 H 0.812386 0.144449 0.152664
loop_
_geom_bond_atom_site_label_1
_geom_bond_atom_site_label_2
_geom_bond_site_symmetry_1
_geom_bond_site_symmetry_2
C1 C8 1_555 1_555
C1 C2 1_555 1_555
C2 C3 1_555 1_555
C3 Cl4 1_555 1_555
C3 C5 1_555 1_555
C5 Cl6 1_555 1_555
C5 C7 1_555 1_555
C7 C8 1_555 1_555
C8 C9 1_555 1_555
C9 C10 1_555 1_555
C10 C11 1_555 1_555
C11 C27 1_555 1_555
C11 C12 1_555 1_555
C12 C13 1_555 1_555
C13 C14 1_555 1_555
C14 N15 1_555 1_555
C14 C26 1_555 1_555
N15 C16 1_555 1_555
C16 C25 1_555 1_555
C16 C17 1_555 1_555
C17 C18 1_555 1_555
C17 C22 1_555 1_555
C18 O19 1_555 1_555
C18 O21 1_555 1_555
O19 H20 1_555 1_555
C22 C23 1_555 1_555
C23 C24 1_555 1_555
C24 C25 1_555 1_555
C26 C27 1_555 1_555
C1 H 1_555 1_555
C2 H_2 1_555 1_555
C7 H_3 1_555 1_555
C9 H_4 1_555 1_555
C9 H_5 1_555 1_555
C10 H_6 1_555 1_555
C10 H_7 1_555 1_555
C12 H_8 1_555 1_555
C13 H_9 1_555 1_555
N15 H_10 1_555 1_555
C22 H_11 1_555 1_555
C23 H_12 1_555 1_555
C24 H_13 1_555 1_555
C25 H_14 1_555 1_555
C26 H_15 1_555 1_555
C27 H_16 1_555 1_555

#END

#######################################################################
#
#                 Cambridge Crystallographic Data Centre
#                                CCDC 
#
#######################################################################
#
# If this CIF has been generated from an entry in the Cambridge 
# Structural Database, then it will include bibliographic, chemical, 
# crystal, experimental, refinement or atomic coordinate data resulting 
# from the CCDC's data processing and validation procedures.
#
#######################################################################

data_11
_symmetry_cell_setting           triclinic
_symmetry_space_group_name_H-M   'P -1'
_symmetry_Int_Tables_number      2
_space_group_name_Hall           '-P 1'
loop_
_symmetry_equiv_pos_site_id
_symmetry_equiv_pos_as_xyz
1 x,y,z
2 -x,-y,-z
_cell_length_a                   7.2539
_cell_length_b                   10.3028
_cell_length_c                   16.0998
_cell_angle_alpha                94.1683
_cell_angle_beta                 76.7216
_cell_angle_gamma                54.4873
_cell_volume                     920.402
loop_
_atom_site_label
_atom_site_type_symbol
_atom_site_fract_x
_atom_site_fract_y
_atom_site_fract_z
C1 C 0.809308 0.33201 0.0488043
C2 C 0.975476 0.331335 -0.0141575
C3 C 1.00216 0.29536 -0.102394
Cl4 Cl 1.21176 0.295281 -0.180194
C5 C 0.862469 0.260104 -0.127431
Cl6 Cl 0.891826 0.214513 -0.237657
C7 C 0.696369 0.26077 -0.0643167
C8 C 0.6678 0.296906 0.0248384
C9 C 0.486117 0.297591 0.0935834
C10 C 0.587784 0.125994 0.109856
C11 C 0.419296 0.131256 0.187821
C12 C 0.226574 0.139552 0.179989
C13 C 0.0717781 0.144377 0.251166
C14 C 0.106873 0.141033 0.332304
N15 N -0.0528287 0.145714 0.404142
C16 C -0.19304 0.262297 0.48799
C17 C -0.378764 0.269175 0.546662
C18 C -0.436122 0.154577 0.523761
O19 O -0.64675 0.204584 0.572572
H20 H -0.674944 0.121375 0.55694
O21 O -0.297157 0.0261633 0.464612
C22 C -0.513389 0.385438 0.628428
C23 C -0.466934 0.492662 0.652202
C24 C -0.28701 0.486082 0.595394
C25 C -0.149943 0.371947 0.513615
C26 C 0.29929 0.132768 0.340764
C27 C 0.453093 0.127927 0.269184
H H 0.789181 0.360388 0.118025
H_2 H 1.0848 0.359008 0.0056577
H_3 H 0.587493 0.232962 -0.0844095
H_4 H 0.423033 0.384621 0.155957
H_5 H 0.330481 0.341735 0.0722679
H_6 H 0.624988 0.04383 0.0504038
H_7 H 0.758858 0.0735361 0.121132
H_8 H 0.196689 0.14228 0.116915
H_9 H -0.0778712 0.150829 0.243466
H_10 H -0.0886913 0.0657222 0.391181
H_11 H -0.656193 0.39215 0.674027
H_12 H -0.573246 0.5825 0.716083
H_13 H -0.251869 0.570751 0.614641
H_14 H -0.0083435 0.368021 0.469332
H_15 H 0.329162 0.130124 0.403838
H_16 H 0.60284 0.12141 0.276824
loop_
_geom_bond_atom_site_label_1
_geom_bond_atom_site_label_2
_geom_bond_site_symmetry_1
_geom_bond_site_symmetry_2
C1 C8 1_555 1_555
C1 C2 1_555 1_555
C2 C3 1_555 1_555
C3 Cl4 1_555 1_555
C3 C5 1_555 1_555
C5 Cl6 1_555 1_555
C5 C7 1_555 1_555
C7 C8 1_555 1_555
C8 C9 1_555 1_555
C9 C10 1_555 1_555
C10 C11 1_555 1_555
C11 C27 1_555 1_555
C11 C12 1_555 1_555
C12 C13 1_555 1_555
C13 C14 1_555 1_555
C14 N15 1_555 1_555
C14 C26 1_555 1_555
N15 C16 1_555 1_555
C16 C25 1_555 1_555
C16 C17 1_555 1_555
C17 C18 1_555 1_555
C17 C22 1_555 1_555
C18 O19 1_555 1_555
C18 O21 1_555 1_555
O19 H20 1_555 1_555
C22 C23 1_555 1_555
C23 C24 1_555 1_555
C24 C25 1_555 1_555
C26 C27 1_555 1_555
C1 H 1_555 1_555
C2 H_2 1_555 1_555
C7 H_3 1_555 1_555
C9 H_4 1_555 1_555
C9 H_5 1_555 1_555
C10 H_6 1_555 1_555
C10 H_7 1_555 1_555
C12 H_8 1_555 1_555
C13 H_9 1_555 1_555
N15 H_10 1_555 1_555
C22 H_11 1_555 1_555
C23 H_12 1_555 1_555
C24 H_13 1_555 1_555
C25 H_14 1_555 1_555
C26 H_15 1_555 1_555
C27 H_16 1_555 1_555

#END

#######################################################################
#
#                 Cambridge Crystallographic Data Centre
#                                CCDC 
#
#######################################################################
#
# If this CIF has been generated from an entry in the Cambridge 
# Structural Database, then it will include bibliographic, chemical, 
# crystal, experimental, refinement or atomic coordinate data resulting 
# from the CCDC's data processing and validation procedures.
#
#######################################################################

data_12
_symmetry_cell_setting           monoclinic
_symmetry_space_group_name_H-M   'P 21/n'
_symmetry_Int_Tables_number      14
_space_group_name_Hall           '-P 2yn'
loop_
_symmetry_equiv_pos_site_id
_symmetry_equiv_pos_as_xyz
1 x,y,z
2 1/2-x,1/2+y,1/2-z
3 -x,-y,-z
4 1/2+x,1/2-y,1/2+z
_cell_length_a                   6.9642
_cell_length_b                   35.0052
_cell_length_c                   7.8816
_cell_angle_alpha                90
_cell_angle_beta                 103.733
_cell_angle_gamma                90
_cell_volume                     1866.47
loop_
_atom_site_label
_atom_site_type_symbol
_atom_site_fract_x
_atom_site_fract_y
_atom_site_fract_z
C1 C 1.0362 0.167535 0.77117
C2 C 1.18941 0.188038 0.874941
C3 C 1.1576 0.208718 1.0149
Cl4 Cl 1.35207 0.234231 1.14324
C5 C 0.972474 0.208829 1.05074
Cl6 Cl 0.927941 0.234514 1.22549
C7 C 0.819359 0.188278 0.946777
C8 C 0.849665 0.167329 0.805286
C9 C 0.68209 0.144927 0.692019
C10 C 0.610054 0.161856 0.507165
C11 C 0.453078 0.137785 0.389954
C12 C 0.503712 0.10619 0.30392
C13 C 0.360608 0.0840418 0.196492
C14 C 0.16211 0.0931147 0.172773
N15 N 0.0135235 0.0708895 0.0638038
C16 C -0.00518411 0.0618022 -0.114429
C17 C -0.164218 0.0389571 -0.205792
C18 C -0.319223 0.0231823 -0.119523
O19 O -0.484649 0.0143293 -0.228531
H20 H -0.583946 0.00341378 -0.165315
O21 O -0.29191 0.0190914 0.0387916
C22 C -0.178473 0.0306526 -0.381347
C23 C -0.0396645 0.0444477 -0.465421
C24 C 0.114534 0.0665787 -0.376932
C25 C 0.13283 0.0753459 -0.20237
C26 C 0.110112 0.124673 0.258324
C27 C 0.254398 0.146661 0.365451
H H 1.06209 0.151346 0.661339
H_2 H 1.33436 0.187889 0.846494
H_3 H 0.67458 0.188478 0.975656
H_4 H 0.558012 0.14413 0.75551
H_5 H 0.730762 0.115411 0.681205
H_6 H 0.736442 0.164707 0.44741
H_7 H 0.550751 0.190572 0.517483
H_8 H 0.658361 0.0987168 0.321187
H_9 H 0.403706 0.0594426 0.130403
H_10 H -0.103128 0.0636191 0.114638
H_11 H -0.299509 0.0132009 -0.453026
H_12 H -0.0526409 0.0377458 -0.602119
H_13 H 0.222746 0.0772685 -0.444053
H_14 H 0.255303 0.0928519 -0.133785
H_15 H -0.0445487 0.132149 0.241122
H_16 H 0.211355 0.171286 0.431423
loop_
_geom_bond_atom_site_label_1
_geom_bond_atom_site_label_2
_geom_bond_site_symmetry_1
_geom_bond_site_symmetry_2
C1 C8 1_555 1_555
C1 C2 1_555 1_555
C2 C3 1_555 1_555
C3 Cl4 1_555 1_555
C3 C5 1_555 1_555
C5 Cl6 1_555 1_555
C5 C7 1_555 1_555
C7 C8 1_555 1_555
C8 C9 1_555 1_555
C9 C10 1_555 1_555
C10 C11 1_555 1_555
C11 C27 1_555 1_555
C11 C12 1_555 1_555
C12 C13 1_555 1_555
C13 C14 1_555 1_555
C14 N15 1_555 1_555
C14 C26 1_555 1_555
N15 C16 1_555 1_555
C16 C25 1_555 1_555
C16 C17 1_555 1_555
C17 C18 1_555 1_555
C17 C22 1_555 1_555
C18 O19 1_555 1_555
C18 O21 1_555 1_555
O19 H20 1_555 1_555
C22 C23 1_555 1_555
C23 C24 1_555 1_555
C24 C25 1_555 1_555
C26 C27 1_555 1_555
C1 H 1_555 1_555
C2 H_2 1_555 1_555
C7 H_3 1_555 1_555
C9 H_4 1_555 1_555
C9 H_5 1_555 1_555
C10 H_6 1_555 1_555
C10 H_7 1_555 1_555
C12 H_8 1_555 1_555
C13 H_9 1_555 1_555
N15 H_10 1_555 1_555
C22 H_11 1_555 1_555
C23 H_12 1_555 1_555
C24 H_13 1_555 1_555
C25 H_14 1_555 1_555
C26 H_15 1_555 1_555
C27 H_16 1_555 1_555

#END

#######################################################################
#
#                 Cambridge Crystallographic Data Centre
#                                CCDC 
#
#######################################################################
#
# If this CIF has been generated from an entry in the Cambridge 
# Structural Database, then it will include bibliographic, chemical, 
# crystal, experimental, refinement or atomic coordinate data resulting 
# from the CCDC's data processing and validation procedures.
#
#######################################################################

data_13
_symmetry_cell_setting           triclinic
_symmetry_space_group_name_H-M   'P -1'
_symmetry_Int_Tables_number      2
_space_group_name_Hall           '-P 1'
loop_
_symmetry_equiv_pos_site_id
_symmetry_equiv_pos_as_xyz
1 x,y,z
2 -x,-y,-z
_cell_length_a                   9.2357
_cell_length_b                   12.0707
_cell_length_c                   9.2449
_cell_angle_alpha                84.1975
_cell_angle_beta                 105.131
_cell_angle_gamma                72.2915
_cell_volume                     929.324
loop_
_atom_site_label
_atom_site_type_symbol
_atom_site_fract_x
_atom_site_fract_y
_atom_site_fract_z
C1 C -0.24521 0.35431 0.623899
C2 C -0.28414 0.391478 0.74967
C3 C -0.34317 0.511159 0.749853
Cl4 Cl -0.391178 0.555676 0.908959
C5 C -0.363119 0.593428 0.624093
Cl6 Cl -0.436926 0.744264 0.620882
C7 C -0.324149 0.556044 0.49831
C8 C -0.264505 0.43561 0.496847
C9 C -0.222039 0.395124 0.359294
C10 C -0.0422405 0.361643 0.377955
C11 C 0.00416446 0.30297 0.252172
C12 C 0.00405659 0.189146 0.242596
C13 C 0.0463835 0.135024 0.127646
C14 C 0.090018 0.194198 0.0189355
N15 N 0.13356 0.140669 -0.099454
C16 C 0.274286 0.127829 -0.140536
C17 C 0.294221 0.080332 -0.27089
C18 C 0.169116 0.0410072 -0.370973
O19 O 0.225344 -0.0377425 -0.446943
H20 H 0.136949 -0.0605012 -0.514423
O21 O 0.0274284 0.0796961 -0.379978
C22 C 0.434078 0.0692558 -0.308304
C23 C 0.551864 0.103966 -0.219718
C24 C 0.532615 0.149968 -0.0933631
C25 C 0.394974 0.162138 -0.0531381
C26 C 0.0904695 0.308072 0.0276661
C27 C 0.0480148 0.361438 0.14313
H H -0.19884 0.260134 0.62447
H_2 H -0.268363 0.326752 0.848073
H_3 H -0.340159 0.621025 0.400067
H_4 H -0.289799 0.466199 0.258491
H_5 H -0.258155 0.318066 0.338953
H_6 H 0.0263845 0.301407 0.488322
H_7 H -0.0102833 0.442016 0.379383
H_8 H -0.0298374 0.141732 0.326748
H_9 H 0.0454805 0.0458356 0.122423
H_10 H 0.0472988 0.11896 -0.172339
H_11 H 0.451014 0.0330565 -0.407838
H_12 H 0.660123 0.0947952 -0.250229
H_13 H 0.62574 0.176951 -0.0245578
H_14 H 0.381105 0.198598 0.0469672
H_15 H 0.124321 0.355544 -0.0565207
H_16 H 0.0490554 0.450587 0.14849
loop_
_geom_bond_atom_site_label_1
_geom_bond_atom_site_label_2
_geom_bond_site_symmetry_1
_geom_bond_site_symmetry_2
C1 C8 1_555 1_555
C1 C2 1_555 1_555
C2 C3 1_555 1_555
C3 Cl4 1_555 1_555
C3 C5 1_555 1_555
C5 Cl6 1_555 1_555
C5 C7 1_555 1_555
C7 C8 1_555 1_555
C8 C9 1_555 1_555
C9 C10 1_555 1_555
C10 C11 1_555 1_555
C11 C27 1_555 1_555
C11 C12 1_555 1_555
C12 C13 1_555 1_555
C13 C14 1_555 1_555
C14 N15 1_555 1_555
C14 C26 1_555 1_555
N15 C16 1_555 1_555
C16 C25 1_555 1_555
C16 C17 1_555 1_555
C17 C18 1_555 1_555
C17 C22 1_555 1_555
C18 O19 1_555 1_555
C18 O21 1_555 1_555
O19 H20 1_555 1_555
C22 C23 1_555 1_555
C23 C24 1_555 1_555
C24 C25 1_555 1_555
C26 C27 1_555 1_555
C1 H 1_555 1_555
C2 H_2 1_555 1_555
C7 H_3 1_555 1_555
C9 H_4 1_555 1_555
C9 H_5 1_555 1_555
C10 H_6 1_555 1_555
C10 H_7 1_555 1_555
C12 H_8 1_555 1_555
C13 H_9 1_555 1_555
N15 H_10 1_555 1_555
C22 H_11 1_555 1_555
C23 H_12 1_555 1_555
C24 H_13 1_555 1_555
C25 H_14 1_555 1_555
C26 H_15 1_555 1_555
C27 H_16 1_555 1_555

#END

#######################################################################
#
#                 Cambridge Crystallographic Data Centre
#                                CCDC 
#
#######################################################################
#
# If this CIF has been generated from an entry in the Cambridge 
# Structural Database, then it will include bibliographic, chemical, 
# crystal, experimental, refinement or atomic coordinate data resulting 
# from the CCDC's data processing and validation procedures.
#
#######################################################################

data_14
_symmetry_cell_setting           triclinic
_symmetry_space_group_name_H-M   'P -1'
_symmetry_Int_Tables_number      2
_space_group_name_Hall           '-P 1'
loop_
_symmetry_equiv_pos_site_id
_symmetry_equiv_pos_as_xyz
1 x,y,z
2 -x,-y,-z
_cell_length_a                   6.7652
_cell_length_b                   8.4939
_cell_length_c                   19.102
_cell_angle_alpha                81.3793
_cell_angle_beta                 76.6378
_cell_angle_gamma                61.4262
_cell_volume                     936.873
loop_
_atom_site_label
_atom_site_type_symbol
_atom_site_fract_x
_atom_site_fract_y
_atom_site_fract_z
C1 C 0.39626 0.940695 0.166834
C2 C 0.473286 1.05602 0.12615
C3 C 0.367385 1.16012 0.0701098
Cl4 Cl 0.467053 1.30384 0.0198113
C5 C 0.184535 1.14856 0.0548878
Cl6 Cl 0.0479892 1.27758 -0.015082
C7 C 0.10777 1.03301 0.0956469
C8 C 0.213188 0.927402 0.152296
C9 C 0.128928 0.801343 0.196707
C10 C 0.277065 0.605565 0.174957
C11 C 0.210618 0.476032 0.22476
C12 C 0.0456835 0.436416 0.212269
C13 C -0.0155461 0.317697 0.257671
C14 C 0.0877466 0.235588 0.316992
N15 N 0.0235895 0.114918 0.362922
C16 C 0.167247 -0.0668631 0.38123
C17 C 0.0740432 -0.173785 0.425701
C18 C -0.180525 -0.100787 0.455816
O19 O -0.24235 -0.223195 0.484187
H20 H -0.413672 -0.168034 0.503971
O21 O -0.31631 0.0591627 0.453689
C22 C 0.221168 -0.352286 0.442404
C23 C 0.453986 -0.424024 0.416145
C24 C 0.543968 -0.320436 0.373156
C25 C 0.40271 -0.142875 0.355532
C26 C 0.252817 0.274586 0.329957
C27 C 0.312941 0.393398 0.284215
H H 0.48015 0.859259 0.210825
H_2 H 0.616683 1.06477 0.138211
H_3 H -0.0356247 1.02455 0.0834089
H_4 H 0.127288 0.808597 0.253706
H_5 H -0.0477225 0.845422 0.19075
H_6 H 0.261882 0.595594 0.120031
H_7 H 0.457007 0.566791 0.17452
H_8 H -0.0367708 0.499646 0.166069
H_9 H -0.145022 0.288674 0.246806
H_10 H -0.148088 0.15865 0.379496
H_11 H 0.1539 -0.436621 0.476269
H_12 H 0.566134 -0.562952 0.429601
H_13 H 0.726905 -0.378001 0.352828
H_14 H 0.476029 -0.0625408 0.321489
H_15 H 0.335125 0.211541 0.376189
H_16 H 0.442423 0.422465 0.295053
loop_
_geom_bond_atom_site_label_1
_geom_bond_atom_site_label_2
_geom_bond_site_symmetry_1
_geom_bond_site_symmetry_2
C1 C8 1_555 1_555
C1 C2 1_555 1_555
C2 C3 1_555 1_555
C3 Cl4 1_555 1_555
C3 C5 1_555 1_555
C5 Cl6 1_555 1_555
C5 C7 1_555 1_555
C7 C8 1_555 1_555
C8 C9 1_555 1_555
C9 C10 1_555 1_555
C10 C11 1_555 1_555
C11 C27 1_555 1_555
C11 C12 1_555 1_555
C12 C13 1_555 1_555
C13 C14 1_555 1_555
C14 N15 1_555 1_555
C14 C26 1_555 1_555
N15 C16 1_555 1_555
C16 C25 1_555 1_555
C16 C17 1_555 1_555
C17 C18 1_555 1_555
C17 C22 1_555 1_555
C18 O19 1_555 1_555
C18 O21 1_555 1_555
O19 H20 1_555 1_555
C22 C23 1_555 1_555
C23 C24 1_555 1_555
C24 C25 1_555 1_555
C26 C27 1_555 1_555
C1 H 1_555 1_555
C2 H_2 1_555 1_555
C7 H_3 1_555 1_555
C9 H_4 1_555 1_555
C9 H_5 1_555 1_555
C10 H_6 1_555 1_555
C10 H_7 1_555 1_555
C12 H_8 1_555 1_555
C13 H_9 1_555 1_555
N15 H_10 1_555 1_555
C22 H_11 1_555 1_555
C23 H_12 1_555 1_555
C24 H_13 1_555 1_555
C25 H_14 1_555 1_555
C26 H_15 1_555 1_555
C27 H_16 1_555 1_555

#END

#######################################################################
#
#                 Cambridge Crystallographic Data Centre
#                                CCDC 
#
#######################################################################
#
# If this CIF has been generated from an entry in the Cambridge 
# Structural Database, then it will include bibliographic, chemical, 
# crystal, experimental, refinement or atomic coordinate data resulting 
# from the CCDC's data processing and validation procedures.
#
#######################################################################

data_15
_symmetry_cell_setting           monoclinic
_symmetry_space_group_name_H-M   'P 21/c'
_symmetry_Int_Tables_number      14
_space_group_name_Hall           '-P 2ybc'
loop_
_symmetry_equiv_pos_site_id
_symmetry_equiv_pos_as_xyz
1 x,y,z
2 -x,1/2+y,1/2-z
3 -x,-y,-z
4 x,1/2-y,1/2+z
_cell_length_a                   14.7007
_cell_length_b                   10.1639
_cell_length_c                   15.7998
_cell_angle_alpha                90
_cell_angle_beta                 129.289
_cell_angle_gamma                90
_cell_volume                     1827.14
loop_
_atom_site_label
_atom_site_type_symbol
_atom_site_fract_x
_atom_site_fract_y
_atom_site_fract_z
C1 C 0.00848794 0.158443 -0.321814
C2 C -0.0977152 0.121627 -0.419513
C3 C -0.113665 0.129153 -0.515404
Cl4 Cl -0.247707 0.0824585 -0.637005
C5 C -0.0232542 0.173516 -0.513294
Cl6 Cl -0.0406121 0.184103 -0.632303
C7 C 0.0829731 0.210264 -0.41544
C8 C 0.100067 0.203111 -0.318249
C9 C 0.216196 0.243342 -0.211523
C10 C 0.205557 0.361751 -0.15724
C11 C 0.316023 0.385718 -0.0414933
C12 C 0.360528 0.289702 0.0381323
C13 C 0.461652 0.311072 0.144221
C14 C 0.520865 0.430002 0.173063
N15 N 0.624291 0.45391 0.280844
C16 C 0.643199 0.430799 0.379311
C17 C 0.757669 0.439182 0.48154
C18 C 0.863971 0.472043 0.490977
O19 O 0.956503 0.50338 0.589427
H20 H 1.02698 0.520666 0.592838
O21 O 0.863276 0.469515 0.413044
C22 C 0.773073 0.416218 0.576899
C23 C 0.678246 0.38562 0.572058
C24 C 0.567291 0.377434 0.472986
C25 C 0.54905 0.399748 0.376727
C26 C 0.476967 0.526599 0.0939283
C27 C 0.375709 0.504285 -0.0119557
H H 0.0204733 0.152323 -0.246752
H_2 H -0.168416 0.0868761 -0.420886
H_3 H 0.153502 0.244906 -0.414369
H_4 H 0.277625 0.268273 -0.226381
H_5 H 0.253139 0.159525 -0.155032
H_6 H 0.132124 0.3447 -0.156872
H_7 H 0.185183 0.450231 -0.206207
H_8 H 0.31522 0.196135 0.0168377
H_9 H 0.49486 0.234487 0.205218
H_10 H 0.688583 0.504914 0.287984
H_11 H 0.860248 0.422318 0.655814
H_12 H 0.691562 0.367969 0.646957
H_13 H 0.493415 0.353358 0.470034
H_14 H 0.46098 0.392999 0.298917
H_15 H 0.522272 0.620165 0.11519
H_16 H 0.342394 0.580899 -0.0729608
loop_
_geom_bond_atom_site_label_1
_geom_bond_atom_site_label_2
_geom_bond_site_symmetry_1
_geom_bond_site_symmetry_2
C1 C8 1_555 1_555
C1 C2 1_555 1_555
C2 C3 1_555 1_555
C3 Cl4 1_555 1_555
C3 C5 1_555 1_555
C5 Cl6 1_555 1_555
C5 C7 1_555 1_555
C7 C8 1_555 1_555
C8 C9 1_555 1_555
C9 C10 1_555 1_555
C10 C11 1_555 1_555
C11 C27 1_555 1_555
C11 C12 1_555 1_555
C12 C13 1_555 1_555
C13 C14 1_555 1_555
C14 N15 1_555 1_555
C14 C26 1_555 1_555
N15 C16 1_555 1_555
C16 C25 1_555 1_555
C16 C17 1_555 1_555
C17 C18 1_555 1_555
C17 C22 1_555 1_555
C18 O19 1_555 1_555
C18 O21 1_555 1_555
O19 H20 1_555 1_555
C22 C23 1_555 1_555
C23 C24 1_555 1_555
C24 C25 1_555 1_555
C26 C27 1_555 1_555
C1 H 1_555 1_555
C2 H_2 1_555 1_555
C7 H_3 1_555 1_555
C9 H_4 1_555 1_555
C9 H_5 1_555 1_555
C10 H_6 1_555 1_555
C10 H_7 1_555 1_555
C12 H_8 1_555 1_555
C13 H_9 1_555 1_555
N15 H_10 1_555 1_555
C22 H_11 1_555 1_555
C23 H_12 1_555 1_555
C24 H_13 1_555 1_555
C25 H_14 1_555 1_555
C26 H_15 1_555 1_555
C27 H_16 1_555 1_555

#END

#######################################################################
#
#                 Cambridge Crystallographic Data Centre
#                                CCDC 
#
#######################################################################
#
# If this CIF has been generated from an entry in the Cambridge 
# Structural Database, then it will include bibliographic, chemical, 
# crystal, experimental, refinement or atomic coordinate data resulting 
# from the CCDC's data processing and validation procedures.
#
#######################################################################

data_16
_symmetry_cell_setting           triclinic
_symmetry_space_group_name_H-M   'P -1'
_symmetry_Int_Tables_number      2
_space_group_name_Hall           '-P 1'
loop_
_symmetry_equiv_pos_site_id
_symmetry_equiv_pos_as_xyz
1 x,y,z
2 -x,-y,-z
_cell_length_a                   6.5308
_cell_length_b                   11.4371
_cell_length_c                   13.7308
_cell_angle_alpha                85.7926
_cell_angle_beta                 84.9513
_cell_angle_gamma                111.563
_cell_volume                     943.917
loop_
_atom_site_label
_atom_site_type_symbol
_atom_site_fract_x
_atom_site_fract_y
_atom_site_fract_z
C1 C 0.180563 0.0895132 -0.112848
C2 C 0.0470381 0.00490453 -0.16939
C3 C 0.141971 -0.0327377 -0.248848
Cl4 Cl -0.0289178 -0.138958 -0.318733
C5 C 0.370363 0.0143771 -0.271559
Cl6 Cl 0.494367 -0.0311334 -0.370822
C7 C 0.503678 0.0990521 -0.214892
C8 C 0.409855 0.137709 -0.134595
C9 C 0.555937 0.230255 -0.0728795
C10 C 0.631519 0.165473 0.0113554
C11 C 0.763787 0.257344 0.0772803
C12 C 0.661058 0.281093 0.162045
C13 C 0.781449 0.365142 0.222657
C14 C 1.00904 0.42774 0.199445
N15 N 1.1356 0.514049 0.260027
C16 C 1.0701 0.597599 0.314943
C17 C 1.15678 0.632384 0.404329
C18 C 1.32151 0.582894 0.445725
O19 O 1.40385 0.635826 0.521578
H20 H 1.50712 0.596771 0.548881
O21 O 1.37283 0.500458 0.411026
C22 C 1.08839 0.714981 0.456131
C23 C 0.938721 0.762195 0.421079
C24 C 0.854966 0.728447 0.334621
C25 C 0.919368 0.646753 0.281413
C26 C 1.11312 0.404556 0.114798
C27 C 0.991263 0.320273 0.0546945
H H 0.10497 0.118701 -0.0504776
H_2 H -0.131952 -0.0318535 -0.151396
H_3 H 0.682608 0.135621 -0.233136
H_4 H 0.70281 0.296557 -0.120384
H_5 H 0.465081 0.285343 -0.0415802
H_6 H 0.484973 0.0941716 0.0557616
H_7 H 0.732853 0.116133 -0.0201646
H_8 H 0.483136 0.232899 0.181157
H_9 H 0.697518 0.382204 0.288662
H_10 H 1.29882 0.526137 0.256325
H_11 H 1.15233 0.742962 0.52461
H_12 H 0.8872 0.826302 0.462159
H_13 H 0.737562 0.765996 0.307782
H_14 H 0.851985 0.620942 0.2132
H_15 H 1.29105 0.452769 0.0956271
H_16 H 1.07518 0.303102 -0.0112745
loop_
_geom_bond_atom_site_label_1
_geom_bond_atom_site_label_2
_geom_bond_site_symmetry_1
_geom_bond_site_symmetry_2
C1 C8 1_555 1_555
C1 C2 1_555 1_555
C2 C3 1_555 1_555
C3 Cl4 1_555 1_555
C3 C5 1_555 1_555
C5 Cl6 1_555 1_555
C5 C7 1_555 1_555
C7 C8 1_555 1_555
C8 C9 1_555 1_555
C9 C10 1_555 1_555
C10 C11 1_555 1_555
C11 C27 1_555 1_555
C11 C12 1_555 1_555
C12 C13 1_555 1_555
C13 C14 1_555 1_555
C14 N15 1_555 1_555
C14 C26 1_555 1_555
N15 C16 1_555 1_555
C16 C25 1_555 1_555
C16 C17 1_555 1_555
C17 C18 1_555 1_555
C17 C22 1_555 1_555
C18 O19 1_555 1_555
C18 O21 1_555 1_555
O19 H20 1_555 1_555
C22 C23 1_555 1_555
C23 C24 1_555 1_555
C24 C25 1_555 1_555
C26 C27 1_555 1_555
C1 H 1_555 1_555
C2 H_2 1_555 1_555
C7 H_3 1_555 1_555
C9 H_4 1_555 1_555
C9 H_5 1_555 1_555
C10 H_6 1_555 1_555
C10 H_7 1_555 1_555
C12 H_8 1_555 1_555
C13 H_9 1_555 1_555
N15 H_10 1_555 1_555
C22 H_11 1_555 1_555
C23 H_12 1_555 1_555
C24 H_13 1_555 1_555
C25 H_14 1_555 1_555
C26 H_15 1_555 1_555
C27 H_16 1_555 1_555

#END

#######################################################################
#
#                 Cambridge Crystallographic Data Centre
#                                CCDC 
#
#######################################################################
#
# If this CIF has been generated from an entry in the Cambridge 
# Structural Database, then it will include bibliographic, chemical, 
# crystal, experimental, refinement or atomic coordinate data resulting 
# from the CCDC's data processing and validation procedures.
#
#######################################################################

data_17
_symmetry_cell_setting           triclinic
_symmetry_space_group_name_H-M   'P -1'
_symmetry_Int_Tables_number      2
_space_group_name_Hall           '-P 1'
loop_
_symmetry_equiv_pos_site_id
_symmetry_equiv_pos_as_xyz
1 x,y,z
2 -x,-y,-z
_cell_length_a                   9.4842
_cell_length_b                   8.29
_cell_length_c                   12.0221
_cell_angle_alpha                97.8866
_cell_angle_beta                 90.1665
_cell_angle_gamma                101.435
_cell_volume                     917.259
loop_
_atom_site_label
_atom_site_type_symbol
_atom_site_fract_x
_atom_site_fract_y
_atom_site_fract_z
C1 C 0.264081 0.00793544 0.356424
C2 C 0.135497 -0.0849353 0.385704
C3 C 0.0280876 -0.149835 0.304797
Cl4 Cl -0.132341 -0.265918 0.343537
C5 C 0.0496213 -0.121679 0.19473
Cl6 Cl -0.083162 -0.201464 0.0913073
C7 C 0.178404 -0.0287573 0.165576
C8 C 0.287456 0.0373483 0.246424
C9 C 0.427958 0.138816 0.21428
C10 C 0.545887 0.0356298 0.190235
C11 C 0.694947 0.141813 0.190109
C12 C 0.729654 0.252465 0.113126
C13 C 0.865989 0.349962 0.112655
C14 C 0.971255 0.338684 0.189848
N15 N 1.1099 0.439016 0.187866
C16 C 1.20831 0.50386 0.279803
C17 C 1.35725 0.5531 0.261639
C18 C 1.4184 0.539021 0.145665
O19 O 1.54652 0.629088 0.140305
H20 H 1.58567 0.611631 0.0617593
O21 O 1.35338 0.450878 0.0639521
C22 C 1.45091 0.616637 0.353803
C23 C 1.39968 0.631541 0.461493
C24 C 1.25539 0.583846 0.479162
C25 C 1.15947 0.520238 0.389316
C26 C 0.93747 0.228299 0.267226
C27 C 0.800832 0.131316 0.266974
H H 0.348044 0.0586154 0.420385
H_2 H 0.118928 -0.106816 0.472096
H_3 H 0.194588 -0.00721392 0.0791
H_4 H 0.466197 0.24054 0.282533
H_5 H 0.409155 0.194541 0.139305
H_6 H 0.522244 -0.0421167 0.10827
H_7 H 0.543404 -0.0475921 0.25401
H_8 H 0.648452 0.262743 0.05219
H_9 H 0.890713 0.435703 0.0515851
H_10 H 1.1364 0.482893 0.113916
H_11 H 1.56521 0.654859 0.341184
H_12 H 1.4739 0.681206 0.53241
H_13 H 1.21622 0.596014 0.563991
H_14 H 1.04573 0.483043 0.404389
H_15 H 1.01862 0.218045 0.328221
H_16 H 0.776074 0.0455027 0.327994
loop_
_geom_bond_atom_site_label_1
_geom_bond_atom_site_label_2
_geom_bond_site_symmetry_1
_geom_bond_site_symmetry_2
C1 C8 1_555 1_555
C1 C2 1_555 1_555
C2 C3 1_555 1_555
C3 Cl4 1_555 1_555
C3 C5 1_555 1_555
C5 Cl6 1_555 1_555
C5 C7 1_555 1_555
C7 C8 1_555 1_555
C8 C9 1_555 1_555
C9 C10 1_555 1_555
C10 C11 1_555 1_555
C11 C27 1_555 1_555
C11 C12 1_555 1_555
C12 C13 1_555 1_555
C13 C14 1_555 1_555
C14 N15 1_555 1_555
C14 C26 1_555 1_555
N15 C16 1_555 1_555
C16 C25 1_555 1_555
C16 C17 1_555 1_555
C17 C18 1_555 1_555
C17 C22 1_555 1_555
C18 O19 1_555 1_555
C18 O21 1_555 1_555
O19 H20 1_555 1_555
C22 C23 1_555 1_555
C23 C24 1_555 1_555
C24 C25 1_555 1_555
C26 C27 1_555 1_555
C1 H 1_555 1_555
C2 H_2 1_555 1_555
C7 H_3 1_555 1_555
C9 H_4 1_555 1_555
C9 H_5 1_555 1_555
C10 H_6 1_555 1_555
C10 H_7 1_555 1_555
C12 H_8 1_555 1_555
C13 H_9 1_555 1_555
N15 H_10 1_555 1_555
C22 H_11 1_555 1_555
C23 H_12 1_555 1_555
C24 H_13 1_555 1_555
C25 H_14 1_555 1_555
C26 H_15 1_555 1_555
C27 H_16 1_555 1_555

#END

#######################################################################
#
#                 Cambridge Crystallographic Data Centre
#                                CCDC 
#
#######################################################################
#
# If this CIF has been generated from an entry in the Cambridge 
# Structural Database, then it will include bibliographic, chemical, 
# crystal, experimental, refinement or atomic coordinate data resulting 
# from the CCDC's data processing and validation procedures.
#
#######################################################################

data_18
_symmetry_cell_setting           triclinic
_symmetry_space_group_name_H-M   'P -1'
_symmetry_Int_Tables_number      2
_space_group_name_Hall           '-P 1'
loop_
_symmetry_equiv_pos_site_id
_symmetry_equiv_pos_as_xyz
1 x,y,z
2 -x,-y,-z
_cell_length_a                   12.0564
_cell_length_b                   9.8434
_cell_length_c                   8.6919
_cell_angle_alpha                106.533
_cell_angle_beta                 94.9775
_cell_angle_gamma                107.059
_cell_volume                     928.912
loop_
_atom_site_label
_atom_site_type_symbol
_atom_site_fract_x
_atom_site_fract_y
_atom_site_fract_z
C1 C -0.133054 0.581611 0.247829
C2 C -0.22401 0.621658 0.312488
C3 C -0.199207 0.738951 0.45694
Cl4 Cl -0.314795 0.787134 0.535706
C5 C -0.0834036 0.815956 0.53639
Cl6 Cl -0.0494839 0.963637 0.717935
C7 C 0.00750902 0.775765 0.471462
C8 C -0.0164128 0.657661 0.325899
C9 C 0.0831002 0.614038 0.255401
C10 C 0.10874 0.488171 0.30814
C11 C 0.192338 0.42513 0.214962
C12 C 0.151293 0.286136 0.0934961
C13 C 0.227532 0.227846 0.00795114
C14 C 0.347367 0.308154 0.0424061
N15 N 0.424144 0.247382 -0.0459969
C16 C 0.525024 0.220281 0.0176733
C17 C 0.589951 0.15082 -0.0885984
C18 C 0.555923 0.102621 -0.273282
O19 O 0.644205 0.102592 -0.349337
H20 H 0.616296 0.0594333 -0.472598
O21 O 0.454452 0.0668475 -0.344855
C22 C 0.688579 0.125876 -0.021203
C23 C 0.722637 0.16807 0.146235
C24 C 0.659788 0.235275 0.248879
C25 C 0.561482 0.261591 0.186027
C26 C 0.389203 0.447418 0.163676
C27 C 0.312254 0.504649 0.248562
H H -0.153095 0.489319 0.134302
H_2 H -0.314726 0.561057 0.249881
H_3 H 0.0981225 0.836662 0.534351
H_4 H 0.163263 0.713234 0.294168
H_5 H 0.0606646 0.576968 0.121673
H_6 H 0.025323 0.397074 0.290027
H_7 H 0.146731 0.532142 0.438974
H_8 H 0.0577366 0.221964 0.0650503
H_9 H 0.193396 0.118768 -0.0865831
H_10 H 0.39732 0.204574 -0.169685
H_11 H 0.739576 0.0729541 -0.0998961
H_12 H 0.799492 0.147935 0.1968
H_13 H 0.687272 0.268006 0.380079
H_14 H 0.512625 0.314709 0.268604
H_15 H 0.482726 0.511713 0.192036
H_16 H 0.346329 0.6137 0.343145
loop_
_geom_bond_atom_site_label_1
_geom_bond_atom_site_label_2
_geom_bond_site_symmetry_1
_geom_bond_site_symmetry_2
C1 C8 1_555 1_555
C1 C2 1_555 1_555
C2 C3 1_555 1_555
C3 Cl4 1_555 1_555
C3 C5 1_555 1_555
C5 Cl6 1_555 1_555
C5 C7 1_555 1_555
C7 C8 1_555 1_555
C8 C9 1_555 1_555
C9 C10 1_555 1_555
C10 C11 1_555 1_555
C11 C27 1_555 1_555
C11 C12 1_555 1_555
C12 C13 1_555 1_555
C13 C14 1_555 1_555
C14 N15 1_555 1_555
C14 C26 1_555 1_555
N15 C16 1_555 1_555
C16 C25 1_555 1_555
C16 C17 1_555 1_555
C17 C18 1_555 1_555
C17 C22 1_555 1_555
C18 O19 1_555 1_555
C18 O21 1_555 1_555
O19 H20 1_555 1_555
C22 C23 1_555 1_555
C23 C24 1_555 1_555
C24 C25 1_555 1_555
C26 C27 1_555 1_555
C1 H 1_555 1_555
C2 H_2 1_555 1_555
C7 H_3 1_555 1_555
C9 H_4 1_555 1_555
C9 H_5 1_555 1_555
C10 H_6 1_555 1_555
C10 H_7 1_555 1_555
C12 H_8 1_555 1_555
C13 H_9 1_555 1_555
N15 H_10 1_555 1_555
C22 H_11 1_555 1_555
C23 H_12 1_555 1_555
C24 H_13 1_555 1_555
C25 H_14 1_555 1_555
C26 H_15 1_555 1_555
C27 H_16 1_555 1_555

#END

#######################################################################
#
#                 Cambridge Crystallographic Data Centre
#                                CCDC 
#
#######################################################################
#
# If this CIF has been generated from an entry in the Cambridge 
# Structural Database, then it will include bibliographic, chemical, 
# crystal, experimental, refinement or atomic coordinate data resulting 
# from the CCDC's data processing and validation procedures.
#
#######################################################################

data_19
_symmetry_cell_setting           triclinic
_symmetry_space_group_name_H-M   'P -1'
_symmetry_Int_Tables_number      2
_space_group_name_Hall           '-P 1'
loop_
_symmetry_equiv_pos_site_id
_symmetry_equiv_pos_as_xyz
1 x,y,z
2 -x,-y,-z
_cell_length_a                   7.9232
_cell_length_b                   6.8122
_cell_length_c                   20.7723
_cell_angle_alpha                69.7018
_cell_angle_beta                 113.881
_cell_angle_gamma                108.973
_cell_volume                     938.964
loop_
_atom_site_label
_atom_site_type_symbol
_atom_site_fract_x
_atom_site_fract_y
_atom_site_fract_z
C1 C 0.401923 0.170371 0.333217
C2 C 0.326237 -0.020497 0.373987
C3 C 0.273922 -0.0195405 0.429695
Cl4 Cl 0.179296 -0.261072 0.480125
C5 C 0.297508 0.172551 0.444481
Cl6 Cl 0.233279 0.178967 0.514068
C7 C 0.373229 0.363414 0.403592
C8 C 0.426511 0.364421 0.347302
C9 C 0.509163 0.573186 0.30277
C10 C 0.725735 0.613803 0.32403
C11 C 0.805826 0.811546 0.27472
C12 C 0.832413 0.798071 0.214538
C13 C 0.905624 0.97862 0.169196
C14 C 0.954084 1.17809 0.183237
N15 N 1.02891 1.36452 0.137645
C16 C 1.1924 1.40376 0.119125
C17 C 1.25248 1.60366 0.0742886
C18 C 1.14695 1.78232 0.0440643
O19 O 1.24398 1.9688 0.0199121
H20 H 1.16747 2.08416 -0.000255493
O21 O 0.984659 1.75445 0.0424281
C22 C 1.41442 1.63712 0.0572956
C23 C 1.51518 1.47786 0.083682
C24 C 1.45697 1.28408 0.127116
C25 C 1.29662 1.24581 0.145006
C26 C 0.927937 1.19304 0.243316
C27 C 0.854717 1.01147 0.28837
H H 0.442782 0.168579 0.289517
H_2 H 0.307917 -0.170836 0.362251
H_3 H 0.391256 0.513451 0.415464
H_4 H 0.473094 0.705449 0.30963
H_5 H 0.444606 0.57228 0.24511
H_6 H 0.762799 0.474173 0.322426
H_7 H 0.791072 0.630811 0.380075
H_8 H 0.795154 0.643199 0.202823
H_9 H 0.925282 0.964242 0.122403
H_10 H 0.96863 1.49236 0.121892
H_11 H 1.46218 1.78946 0.023027
H_12 H 1.64096 1.50617 0.0699941
H_13 H 1.53699 1.16009 0.147555
H_14 H 1.252 1.09206 0.179367
H_15 H 0.96516 1.34791 0.255042
H_16 H 0.835193 1.02576 0.335206
loop_
_geom_bond_atom_site_label_1
_geom_bond_atom_site_label_2
_geom_bond_site_symmetry_1
_geom_bond_site_symmetry_2
C1 C8 1_555 1_555
C1 C2 1_555 1_555
C2 C3 1_555 1_555
C3 Cl4 1_555 1_555
C3 C5 1_555 1_555
C5 Cl6 1_555 1_555
C5 C7 1_555 1_555
C7 C8 1_555 1_555
C8 C9 1_555 1_555
C9 C10 1_555 1_555
C10 C11 1_555 1_555
C11 C27 1_555 1_555
C11 C12 1_555 1_555
C12 C13 1_555 1_555
C13 C14 1_555 1_555
C14 N15 1_555 1_555
C14 C26 1_555 1_555
N15 C16 1_555 1_555
C16 C25 1_555 1_555
C16 C17 1_555 1_555
C17 C18 1_555 1_555
C17 C22 1_555 1_555
C18 O19 1_555 1_555
C18 O21 1_555 1_555
O19 H20 1_555 1_555
C22 C23 1_555 1_555
C23 C24 1_555 1_555
C24 C25 1_555 1_555
C26 C27 1_555 1_555
C1 H 1_555 1_555
C2 H_2 1_555 1_555
C7 H_3 1_555 1_555
C9 H_4 1_555 1_555
C9 H_5 1_555 1_555
C10 H_6 1_555 1_555
C10 H_7 1_555 1_555
C12 H_8 1_555 1_555
C13 H_9 1_555 1_555
N15 H_10 1_555 1_555
C22 H_11 1_555 1_555
C23 H_12 1_555 1_555
C24 H_13 1_555 1_555
C25 H_14 1_555 1_555
C26 H_15 1_555 1_555
C27 H_16 1_555 1_555

#END

#######################################################################
#
#                 Cambridge Crystallographic Data Centre
#                                CCDC 
#
#######################################################################
#
# If this CIF has been generated from an entry in the Cambridge 
# Structural Database, then it will include bibliographic, chemical, 
# crystal, experimental, refinement or atomic coordinate data resulting 
# from the CCDC's data processing and validation procedures.
#
#######################################################################

data_20
_symmetry_cell_setting           triclinic
_symmetry_space_group_name_H-M   'P -1'
_symmetry_Int_Tables_number      2
_space_group_name_Hall           '-P 1'
loop_
_symmetry_equiv_pos_site_id
_symmetry_equiv_pos_as_xyz
1 x,y,z
2 -x,-y,-z
_cell_length_a                   9.0501
_cell_length_b                   10.9191
_cell_length_c                   10.4155
_cell_angle_alpha                106.798
_cell_angle_beta                 107.495
_cell_angle_gamma                85.9873
_cell_volume                     939.59
loop_
_atom_site_label
_atom_site_type_symbol
_atom_site_fract_x
_atom_site_fract_y
_atom_site_fract_z
C1 C 0.611426 0.554328 0.282367
C2 C 0.645713 0.674675 0.279671
C3 C 0.542357 0.733402 0.189381
Cl4 Cl 0.587872 0.884467 0.18786
C5 C 0.404869 0.671512 0.101946
Cl6 Cl 0.27278 0.742741 -0.0125163
C7 C 0.370806 0.551035 0.104778
C8 C 0.474093 0.490882 0.195382
C9 C 0.436494 0.359319 0.198194
C10 C 0.370292 0.362312 0.319287
C11 C 0.300923 0.235273 0.304221
C12 C 0.379842 0.156052 0.383998
C13 C 0.316903 0.0396416 0.3706
C14 C 0.172479 -0.000278108 0.276272
N15 N 0.106056 -0.118787 0.260818
C16 C 0.108481 -0.175005 0.368061
C17 C 0.067652 -0.305774 0.334615
C18 C 0.0208133 -0.391023 0.185552
O19 O 0.026147 -0.51263 0.175763
H20 H 0.00354129 -0.566548 0.0740802
O21 O -0.0187317 -0.349565 0.0829979
C22 C 0.0708615 -0.357945 0.442782
C23 C 0.113291 -0.283451 0.580786
C24 C 0.152925 -0.156708 0.613247
C25 C 0.15087 -0.101997 0.508143
C26 C 0.0927088 0.0783635 0.196064
C27 C 0.156623 0.194682 0.21028
H H 0.693097 0.508683 0.353573
H_2 H 0.753603 0.722949 0.348337
H_3 H 0.262835 0.503031 0.0359123
H_4 H 0.352111 0.311616 0.0981896
H_5 H 0.542072 0.302493 0.208213
H_6 H 0.463098 0.390077 0.418871
H_7 H 0.280954 0.435426 0.323357
H_8 H 0.492962 0.185931 0.458214
H_9 H 0.380761 -0.0207996 0.434168
H_10 H 0.0362937 -0.162949 0.16309
H_11 H 0.0398353 -0.457981 0.418756
H_12 H 0.115283 -0.325369 0.663889
H_13 H 0.186081 -0.0990412 0.721875
H_14 H 0.182446 -0.00175381 0.535085
H_15 H -0.0204138 0.0485146 0.121785
H_16 H 0.0927167 0.255214 0.146817
loop_
_geom_bond_atom_site_label_1
_geom_bond_atom_site_label_2
_geom_bond_site_symmetry_1
_geom_bond_site_symmetry_2
C1 C8 1_555 1_555
C1 C2 1_555 1_555
C2 C3 1_555 1_555
C3 Cl4 1_555 1_555
C3 C5 1_555 1_555
C5 Cl6 1_555 1_555
C5 C7 1_555 1_555
C7 C8 1_555 1_555
C8 C9 1_555 1_555
C9 C10 1_555 1_555
C10 C11 1_555 1_555
C11 C27 1_555 1_555
C11 C12 1_555 1_555
C12 C13 1_555 1_555
C13 C14 1_555 1_555
C14 N15 1_555 1_555
C14 C26 1_555 1_555
N15 C16 1_555 1_555
C16 C25 1_555 1_555
C16 C17 1_555 1_555
C17 C18 1_555 1_555
C17 C22 1_555 1_555
C18 O19 1_555 1_555
C18 O21 1_555 1_555
O19 H20 1_555 1_555
C22 C23 1_555 1_555
C23 C24 1_555 1_555
C24 C25 1_555 1_555
C26 C27 1_555 1_555
C1 H 1_555 1_555
C2 H_2 1_555 1_555
C7 H_3 1_555 1_555
C9 H_4 1_555 1_555
C9 H_5 1_555 1_555
C10 H_6 1_555 1_555
C10 H_7 1_555 1_555
C12 H_8 1_555 1_555
C13 H_9 1_555 1_555
N15 H_10 1_555 1_555
C22 H_11 1_555 1_555
C23 H_12 1_555 1_555
C24 H_13 1_555 1_555
C25 H_14 1_555 1_555
C26 H_15 1_555 1_555
C27 H_16 1_555 1_555

#END

#######################################################################
#
#                 Cambridge Crystallographic Data Centre
#                                CCDC 
#
#######################################################################
#
# If this CIF has been generated from an entry in the Cambridge 
# Structural Database, then it will include bibliographic, chemical, 
# crystal, experimental, refinement or atomic coordinate data resulting 
# from the CCDC's data processing and validation procedures.
#
#######################################################################

data_21
_symmetry_cell_setting           triclinic
_symmetry_space_group_name_H-M   'P -1'
_symmetry_Int_Tables_number      2
_space_group_name_Hall           '-P 1'
loop_
_symmetry_equiv_pos_site_id
_symmetry_equiv_pos_as_xyz
1 x,y,z
2 -x,-y,-z
_cell_length_a                   8.136
_cell_length_b                   10.0076
_cell_length_c                   14.3892
_cell_angle_alpha                87.4774
_cell_angle_beta                 53.1662
_cell_angle_gamma                85.4572
_cell_volume                     934.764
loop_
_atom_site_label
_atom_site_type_symbol
_atom_site_fract_x
_atom_site_fract_y
_atom_site_fract_z
C1 C 0.167587 0.323327 1.02181
C2 C 0.132722 0.338722 1.12738
C3 C 0.172518 0.457676 1.15332
Cl4 Cl 0.127525 0.474682 1.28632
C5 C 0.247197 0.560983 1.07353
Cl6 Cl 0.29859 0.711472 1.1036
C7 C 0.282078 0.545367 0.967908
C8 C 0.242465 0.425906 0.940791
C9 C 0.280677 0.409228 0.825367
C10 C 0.463087 0.308021 0.744224
C11 C 0.487161 0.280514 0.634158
C12 C 0.612925 0.355054 0.534763
C13 C 0.63555 0.330249 0.433744
C14 C 0.531867 0.229571 0.430089
N15 N 0.557268 0.205593 0.326075
C16 C 0.416128 0.150588 0.313441
C17 C 0.487789 0.0766969 0.212509
C18 C 0.714083 0.0524399 0.114807
O19 O 0.753109 0.0301157 0.0147612
H20 H 0.906548 0.010836 -0.0478957
O21 O 0.84887 0.0537008 0.128379
C22 C 0.344947 0.0243034 0.202793
C23 C 0.136299 0.0438876 0.29017
C24 C 0.0667494 0.115458 0.388002
C25 C 0.204768 0.168877 0.400306
C26 C 0.405593 0.154478 0.52918
C27 C 0.384096 0.180032 0.629738
H H 0.135981 0.229624 1.00195
H_2 H 0.0741557 0.257531 1.18978
H_3 H 0.340717 0.626759 0.905738
H_4 H 0.141271 0.375675 0.840589
H_5 H 0.310951 0.506885 0.782161
H_6 H 0.605356 0.346929 0.721405
H_7 H 0.440785 0.213519 0.790878
H_8 H 0.695082 0.43421 0.536239
H_9 H 0.73488 0.389877 0.356978
H_10 H 0.682722 0.244178 0.25272
H_11 H 0.397567 -0.0324665 0.125991
H_12 H 0.0269363 0.00247483 0.281383
H_13 H -0.097319 0.130284 0.456121
H_14 H 0.147861 0.22524 0.478002
H_15 H 0.323342 0.0753522 0.527756
H_16 H 0.284856 0.120405 0.706514
loop_
_geom_bond_atom_site_label_1
_geom_bond_atom_site_label_2
_geom_bond_site_symmetry_1
_geom_bond_site_symmetry_2
C1 C8 1_555 1_555
C1 C2 1_555 1_555
C2 C3 1_555 1_555
C3 Cl4 1_555 1_555
C3 C5 1_555 1_555
C5 Cl6 1_555 1_555
C5 C7 1_555 1_555
C7 C8 1_555 1_555
C8 C9 1_555 1_555
C9 C10 1_555 1_555
C10 C11 1_555 1_555
C11 C27 1_555 1_555
C11 C12 1_555 1_555
C12 C13 1_555 1_555
C13 C14 1_555 1_555
C14 N15 1_555 1_555
C14 C26 1_555 1_555
N15 C16 1_555 1_555
C16 C25 1_555 1_555
C16 C17 1_555 1_555
C17 C18 1_555 1_555
C17 C22 1_555 1_555
C18 O19 1_555 1_555
C18 O21 1_555 1_555
O19 H20 1_555 1_555
C22 C23 1_555 1_555
C23 C24 1_555 1_555
C24 C25 1_555 1_555
C26 C27 1_555 1_555
C1 H 1_555 1_555
C2 H_2 1_555 1_555
C7 H_3 1_555 1_555
C9 H_4 1_555 1_555
C9 H_5 1_555 1_555
C10 H_6 1_555 1_555
C10 H_7 1_555 1_555
C12 H_8 1_555 1_555
C13 H_9 1_555 1_555
N15 H_10 1_555 1_555
C22 H_11 1_555 1_555
C23 H_12 1_555 1_555
C24 H_13 1_555 1_555
C25 H_14 1_555 1_555
C26 H_15 1_555 1_555
C27 H_16 1_555 1_555

#END

#######################################################################
#
#                 Cambridge Crystallographic Data Centre
#                                CCDC 
#
#######################################################################
#
# If this CIF has been generated from an entry in the Cambridge 
# Structural Database, then it will include bibliographic, chemical, 
# crystal, experimental, refinement or atomic coordinate data resulting 
# from the CCDC's data processing and validation procedures.
#
#######################################################################

data_22
_symmetry_cell_setting           triclinic
_symmetry_space_group_name_H-M   'P -1'
_symmetry_Int_Tables_number      2
_space_group_name_Hall           '-P 1'
loop_
_symmetry_equiv_pos_site_id
_symmetry_equiv_pos_as_xyz
1 x,y,z
2 -x,-y,-z
_cell_length_a                   8.4463
_cell_length_b                   11.6334
_cell_length_c                   12.8188
_cell_angle_alpha                73.7789
_cell_angle_beta                 102.291
_cell_angle_gamma                58.8914
_cell_volume                     932.644
loop_
_atom_site_label
_atom_site_type_symbol
_atom_site_fract_x
_atom_site_fract_y
_atom_site_fract_z
C1 C 1.46076 0.279742 0.629346
C2 C 1.52208 0.146467 0.718603
C3 C 1.46653 0.0632246 0.68862
Cl4 Cl 1.54527 -0.103633 0.802151
C5 C 1.3497 0.113561 0.569342
Cl6 Cl 1.27748 0.0116036 0.528895
C7 C 1.28854 0.246945 0.480139
C8 C 1.34356 0.331873 0.509266
C9 C 1.27642 0.477503 0.411611
C10 C 1.07313 0.618244 0.391378
C11 C 1.02051 0.765362 0.306415
C12 C 1.04442 0.854827 0.34956
C13 C 0.996208 0.989743 0.272083
C14 C 0.922585 1.03825 0.148846
N15 N 0.874233 1.17609 0.0708284
C16 C 0.683169 1.30361 -0.0278821
C17 C 0.653436 1.43972 -0.0911875
C18 C 0.821545 1.45633 -0.0576405
O19 O 0.806151 1.555 -0.146889
H20 H 0.913079 1.56999 -0.118628
O21 O 0.959741 1.38351 0.0443083
C22 C 0.463091 1.56276 -0.187697
C23 C 0.305979 1.55242 -0.221244
C24 C 0.334952 1.4207 -0.159977
C25 C 0.521834 1.29655 -0.0637835
C26 C 0.898366 0.94935 0.104872
C27 C 0.946895 0.81469 0.183079
H H 1.50484 0.344685 0.653458
H_2 H 1.61371 0.107289 0.812037
H_3 H 1.19702 0.285729 0.386778
H_4 H 1.25908 0.470155 0.326963
H_5 H 1.39662 0.490647 0.435849
H_6 H 1.08315 0.616862 0.478507
H_7 H 0.948805 0.612712 0.354855
H_8 H 1.10194 0.818371 0.44579
H_9 H 1.01608 1.05794 0.307921
H_10 H 0.982378 1.1912 0.0956075
H_11 H 0.43668 1.66796 -0.237418
H_12 H 0.158891 1.649 -0.296429
H_13 H 0.210691 1.41374 -0.187039
H_14 H 0.542492 1.19323 -0.0161556
H_15 H 0.841068 0.985656 0.00865961
H_16 H 0.927009 0.746438 0.147313
loop_
_geom_bond_atom_site_label_1
_geom_bond_atom_site_label_2
_geom_bond_site_symmetry_1
_geom_bond_site_symmetry_2
C1 C8 1_555 1_555
C1 C2 1_555 1_555
C2 C3 1_555 1_555
C3 Cl4 1_555 1_555
C3 C5 1_555 1_555
C5 Cl6 1_555 1_555
C5 C7 1_555 1_555
C7 C8 1_555 1_555
C8 C9 1_555 1_555
C9 C10 1_555 1_555
C10 C11 1_555 1_555
C11 C27 1_555 1_555
C11 C12 1_555 1_555
C12 C13 1_555 1_555
C13 C14 1_555 1_555
C14 N15 1_555 1_555
C14 C26 1_555 1_555
N15 C16 1_555 1_555
C16 C25 1_555 1_555
C16 C17 1_555 1_555
C17 C18 1_555 1_555
C17 C22 1_555 1_555
C18 O19 1_555 1_555
C18 O21 1_555 1_555
O19 H20 1_555 1_555
C22 C23 1_555 1_555
C23 C24 1_555 1_555
C24 C25 1_555 1_555
C26 C27 1_555 1_555
C1 H 1_555 1_555
C2 H_2 1_555 1_555
C7 H_3 1_555 1_555
C9 H_4 1_555 1_555
C9 H_5 1_555 1_555
C10 H_6 1_555 1_555
C10 H_7 1_555 1_555
C12 H_8 1_555 1_555
C13 H_9 1_555 1_555
N15 H_10 1_555 1_555
C22 H_11 1_555 1_555
C23 H_12 1_555 1_555
C24 H_13 1_555 1_555
C25 H_14 1_555 1_555
C26 H_15 1_555 1_555
C27 H_16 1_555 1_555

#END

#######################################################################
#
#                 Cambridge Crystallographic Data Centre
#                                CCDC 
#
#######################################################################
#
# If this CIF has been generated from an entry in the Cambridge 
# Structural Database, then it will include bibliographic, chemical, 
# crystal, experimental, refinement or atomic coordinate data resulting 
# from the CCDC's data processing and validation procedures.
#
#######################################################################

data_23
_symmetry_cell_setting           triclinic
_symmetry_space_group_name_H-M   'P -1'
_symmetry_Int_Tables_number      2
_space_group_name_Hall           '-P 1'
loop_
_symmetry_equiv_pos_site_id
_symmetry_equiv_pos_as_xyz
1 x,y,z
2 -x,-y,-z
_cell_length_a                   9.2985
_cell_length_b                   10.4985
_cell_length_c                   11.7237
_cell_angle_alpha                104.511
_cell_angle_beta                 98.6956
_cell_angle_gamma                117.079
_cell_volume                     938.631
loop_
_atom_site_label
_atom_site_type_symbol
_atom_site_fract_x
_atom_site_fract_y
_atom_site_fract_z
C1 C 0.250778 0.306543 -0.0245765
C2 C 0.158045 0.153195 -0.0998431
C3 C 0.177635 0.0470967 -0.0603392
Cl4 Cl 0.0599133 -0.144707 -0.156404
C5 C 0.290038 0.0947224 0.054459
Cl6 Cl 0.317345 -0.0357459 0.106612
C7 C 0.382757 0.248242 0.129633
C8 C 0.364077 0.35629 0.0907774
C9 C 0.465608 0.523906 0.1731
C10 C 0.404163 0.559676 0.285324
C11 C 0.522555 0.720859 0.378269
C12 C 0.537562 0.846574 0.350979
C13 C 0.645806 0.994412 0.435756
C14 C 0.74216 1.01965 0.550535
N15 N 0.853684 1.1694 0.638627
C16 C 0.975671 1.29866 0.619061
C17 C 1.06504 1.44631 0.713885
C18 C 1.0356 1.47403 0.839536
O19 O 1.15991 1.59899 0.926739
H20 H 1.13627 1.61119 1.0096
O21 O 0.906454 1.38681 0.857603
C22 C 1.18424 1.57055 0.691049
C23 C 1.21491 1.55038 0.577983
C24 C 1.12834 1.40751 0.486335
C25 C 1.0093 1.28182 0.505966
C26 C 0.727957 0.894577 0.578612
C27 C 0.619262 0.747184 0.493206
H H 0.234783 0.389357 -0.0561259
H_2 H 0.0700023 0.11621 -0.189778
H_3 H 0.470666 0.284766 0.219494
H_4 H 0.599396 0.558406 0.206363
H_5 H 0.457629 0.592526 0.118299
H_6 H 0.278024 0.543675 0.252636
H_7 H 0.391612 0.47773 0.331264
H_8 H 0.463097 0.828685 0.261544
H_9 H 0.655429 1.09108 0.412402
H_10 H 0.858119 1.18201 0.728405
H_11 H 1.25416 1.68449 0.762056
H_12 H 1.30795 1.64806 0.561648
H_13 H 1.15331 1.39292 0.397946
H_14 H 0.941889 1.16958 0.432755
H_15 H 0.802466 0.912424 0.668001
H_16 H 0.609495 0.650463 0.516578
loop_
_geom_bond_atom_site_label_1
_geom_bond_atom_site_label_2
_geom_bond_site_symmetry_1
_geom_bond_site_symmetry_2
C1 C8 1_555 1_555
C1 C2 1_555 1_555
C2 C3 1_555 1_555
C3 Cl4 1_555 1_555
C3 C5 1_555 1_555
C5 Cl6 1_555 1_555
C5 C7 1_555 1_555
C7 C8 1_555 1_555
C8 C9 1_555 1_555
C9 C10 1_555 1_555
C10 C11 1_555 1_555
C11 C27 1_555 1_555
C11 C12 1_555 1_555
C12 C13 1_555 1_555
C13 C14 1_555 1_555
C14 N15 1_555 1_555
C14 C26 1_555 1_555
N15 C16 1_555 1_555
C16 C25 1_555 1_555
C16 C17 1_555 1_555
C17 C18 1_555 1_555
C17 C22 1_555 1_555
C18 O19 1_555 1_555
C18 O21 1_555 1_555
O19 H20 1_555 1_555
C22 C23 1_555 1_555
C23 C24 1_555 1_555
C24 C25 1_555 1_555
C26 C27 1_555 1_555
C1 H 1_555 1_555
C2 H_2 1_555 1_555
C7 H_3 1_555 1_555
C9 H_4 1_555 1_555
C9 H_5 1_555 1_555
C10 H_6 1_555 1_555
C10 H_7 1_555 1_555
C12 H_8 1_555 1_555
C13 H_9 1_555 1_555
N15 H_10 1_555 1_555
C22 H_11 1_555 1_555
C23 H_12 1_555 1_555
C24 H_13 1_555 1_555
C25 H_14 1_555 1_555
C26 H_15 1_555 1_555
C27 H_16 1_555 1_555

#END

#######################################################################
#
#                 Cambridge Crystallographic Data Centre
#                                CCDC 
#
#######################################################################
#
# If this CIF has been generated from an entry in the Cambridge 
# Structural Database, then it will include bibliographic, chemical, 
# crystal, experimental, refinement or atomic coordinate data resulting 
# from the CCDC's data processing and validation procedures.
#
#######################################################################

data_24
_symmetry_cell_setting           triclinic
_symmetry_space_group_name_H-M   'P -1'
_symmetry_Int_Tables_number      2
_space_group_name_Hall           '-P 1'
loop_
_symmetry_equiv_pos_site_id
_symmetry_equiv_pos_as_xyz
1 x,y,z
2 -x,-y,-z
_cell_length_a                   8.4837
_cell_length_b                   12.8319
_cell_length_c                   9.0906
_cell_angle_alpha                86.5771
_cell_angle_beta                 83.767
_cell_angle_gamma                70.2534
_cell_volume                     925.641
loop_
_atom_site_label
_atom_site_type_symbol
_atom_site_fract_x
_atom_site_fract_y
_atom_site_fract_z
C1 C 0.408744 0.345288 -0.248048
C2 C 0.43149 0.37209 -0.396452
C3 C 0.549074 0.296748 -0.489367
Cl4 Cl 0.575421 0.332237 -0.675162
C5 C 0.643687 0.194712 -0.433545
Cl6 Cl 0.792228 0.0983935 -0.547424
C7 C 0.620777 0.168056 -0.284986
C8 C 0.502577 0.243357 -0.190234
C9 C 0.477899 0.214007 -0.028016
C10 C 0.320511 0.180059 0.01201
C11 C 0.265677 0.184718 0.175844
C12 C 0.104383 0.248492 0.22881
C13 C 0.0535566 0.253043 0.378731
C14 C 0.164111 0.193399 0.479615
N15 N 0.115385 0.196724 0.633177
C16 C -0.00548761 0.28517 0.712808
C17 C -0.0895507 0.264606 0.849302
C18 C -0.0557526 0.148754 0.916713
O19 O -0.117894 0.146563 1.05368
H20 H -0.0893197 0.067563 1.0951
O21 O 0.0229535 0.0645921 0.848582
C22 C -0.207486 0.353898 0.924395
C23 C -0.242032 0.460641 0.866946
C24 C -0.160674 0.480411 0.734902
C25 C -0.0429304 0.393727 0.657607
C26 C 0.325701 0.1294 0.427612
C27 C 0.375263 0.125351 0.277448
H H 0.316108 0.404845 -0.175612
H_2 H 0.357121 0.452154 -0.439899
H_3 H 0.695425 0.0879176 -0.241982
H_4 H 0.58915 0.145599 0.00202565
H_5 H 0.467469 0.285438 0.0376351
H_6 H 0.216989 0.235135 -0.0476969
H_7 H 0.346825 0.095541 -0.0250937
H_8 H 0.0164844 0.29565 0.15126
H_9 H -0.0733547 0.30348 0.41765
H_10 H 0.186441 0.132769 0.695231
H_11 H -0.273325 0.340274 1.02888
H_12 H -0.333982 0.529169 0.926609
H_13 H -0.18874 0.564478 0.69077
H_14 H 0.0204566 0.410548 0.553468
H_15 H 0.413673 0.0822515 0.505107
H_16 H 0.502128 0.074832 0.238474
loop_
_geom_bond_atom_site_label_1
_geom_bond_atom_site_label_2
_geom_bond_site_symmetry_1
_geom_bond_site_symmetry_2
C1 C8 1_555 1_555
C1 C2 1_555 1_555
C2 C3 1_555 1_555
C3 Cl4 1_555 1_555
C3 C5 1_555 1_555
C5 Cl6 1_555 1_555
C5 C7 1_555 1_555
C7 C8 1_555 1_555
C8 C9 1_555 1_555
C9 C10 1_555 1_555
C10 C11 1_555 1_555
C11 C27 1_555 1_555
C11 C12 1_555 1_555
C12 C13 1_555 1_555
C13 C14 1_555 1_555
C14 N15 1_555 1_555
C14 C26 1_555 1_555
N15 C16 1_555 1_555
C16 C25 1_555 1_555
C16 C17 1_555 1_555
C17 C18 1_555 1_555
C17 C22 1_555 1_555
C18 O19 1_555 1_555
C18 O21 1_555 1_555
O19 H20 1_555 1_555
C22 C23 1_555 1_555
C23 C24 1_555 1_555
C24 C25 1_555 1_555
C26 C27 1_555 1_555
C1 H 1_555 1_555
C2 H_2 1_555 1_555
C7 H_3 1_555 1_555
C9 H_4 1_555 1_555
C9 H_5 1_555 1_555
C10 H_6 1_555 1_555
C10 H_7 1_555 1_555
C12 H_8 1_555 1_555
C13 H_9 1_555 1_555
N15 H_10 1_555 1_555
C22 H_11 1_555 1_555
C23 H_12 1_555 1_555
C24 H_13 1_555 1_555
C25 H_14 1_555 1_555
C26 H_15 1_555 1_555
C27 H_16 1_555 1_555

#END

#######################################################################
#
#                 Cambridge Crystallographic Data Centre
#                                CCDC 
#
#######################################################################
#
# If this CIF has been generated from an entry in the Cambridge 
# Structural Database, then it will include bibliographic, chemical, 
# crystal, experimental, refinement or atomic coordinate data resulting 
# from the CCDC's data processing and validation procedures.
#
#######################################################################

data_25
_symmetry_cell_setting           triclinic
_symmetry_space_group_name_H-M   'P -1'
_symmetry_Int_Tables_number      2
_space_group_name_Hall           '-P 1'
loop_
_symmetry_equiv_pos_site_id
_symmetry_equiv_pos_as_xyz
1 x,y,z
2 -x,-y,-z
_cell_length_a                   11.9735
_cell_length_b                   8.3173
_cell_length_c                   9.9257
_cell_angle_alpha                89.962
_cell_angle_beta                 89.2404
_cell_angle_gamma                109.129
_cell_volume                     933.796
loop_
_atom_site_label
_atom_site_type_symbol
_atom_site_fract_x
_atom_site_fract_y
_atom_site_fract_z
C1 C 0.368702 0.74748 1.12673
C2 C 0.41683 0.674649 1.22573
C3 C 0.41576 0.508987 1.212
Cl4 Cl 0.476705 0.420288 1.33753
C5 C 0.366479 0.416526 1.09917
Cl6 Cl 0.363819 0.208313 1.07905
C7 C 0.318302 0.489624 1.00023
C8 C 0.318898 0.656565 1.01296
C9 C 0.266227 0.735999 0.904693
C10 C 0.359679 0.879092 0.826182
C11 C 0.309251 0.942402 0.706501
C12 C 0.217531 1.00823 0.722673
C13 C 0.170997 1.06633 0.61346
C14 C 0.215645 1.05967 0.48467
N15 N 0.169422 1.11815 0.37173
C16 C 0.143803 1.27198 0.359195
C17 C 0.0859493 1.30405 0.243746
C18 C 0.0486134 1.17795 0.130049
O19 O 0.0210108 1.24138 0.0205548
H20 H -0.00416959 1.15212 -0.05311
O21 O 0.0446869 1.02935 0.139853
C22 C 0.0623751 1.45705 0.234486
C23 C 0.0948202 1.57599 0.336323
C24 C 0.150864 1.54494 0.448256
C25 C 0.175543 1.39411 0.460478
C26 C 0.307396 0.99404 0.467581
C27 C 0.353382 0.936318 0.577489
H H 0.36983 0.877729 1.13807
H_2 H 0.455396 0.747473 1.31407
H_3 H 0.279759 0.416391 0.912049
H_4 H 0.218565 0.636894 0.83381
H_5 H 0.201811 0.787889 0.951184
H_6 H 0.399041 0.985812 0.894406
H_7 H 0.430472 0.831923 0.791168
H_8 H 0.181633 1.01422 0.822766
H_9 H 0.0992168 1.11737 0.628513
H_10 H 0.164506 1.04961 0.285581
H_11 H 0.0181469 1.48342 0.146644
H_12 H 0.0758787 1.69453 0.327748
H_13 H 0.175955 1.63908 0.527644
H_14 H 0.219853 1.37098 0.549388
H_15 H 0.34329 0.987953 0.367478
H_16 H 0.425231 0.8854 0.562496
loop_
_geom_bond_atom_site_label_1
_geom_bond_atom_site_label_2
_geom_bond_site_symmetry_1
_geom_bond_site_symmetry_2
C1 C8 1_555 1_555
C1 C2 1_555 1_555
C2 C3 1_555 1_555
C3 Cl4 1_555 1_555
C3 C5 1_555 1_555
C5 Cl6 1_555 1_555
C5 C7 1_555 1_555
C7 C8 1_555 1_555
C8 C9 1_555 1_555
C9 C10 1_555 1_555
C10 C11 1_555 1_555
C11 C27 1_555 1_555
C11 C12 1_555 1_555
C12 C13 1_555 1_555
C13 C14 1_555 1_555
C14 N15 1_555 1_555
C14 C26 1_555 1_555
N15 C16 1_555 1_555
C16 C25 1_555 1_555
C16 C17 1_555 1_555
C17 C18 1_555 1_555
C17 C22 1_555 1_555
C18 O19 1_555 1_555
C18 O21 1_555 1_555
O19 H20 1_555 1_555
C22 C23 1_555 1_555
C23 C24 1_555 1_555
C24 C25 1_555 1_555
C26 C27 1_555 1_555
C1 H 1_555 1_555
C2 H_2 1_555 1_555
C7 H_3 1_555 1_555
C9 H_4 1_555 1_555
C9 H_5 1_555 1_555
C10 H_6 1_555 1_555
C10 H_7 1_555 1_555
C12 H_8 1_555 1_555
C13 H_9 1_555 1_555
N15 H_10 1_555 1_555
C22 H_11 1_555 1_555
C23 H_12 1_555 1_555
C24 H_13 1_555 1_555
C25 H_14 1_555 1_555
C26 H_15 1_555 1_555
C27 H_16 1_555 1_555

#END

#######################################################################
#
#                 Cambridge Crystallographic Data Centre
#                                CCDC 
#
#######################################################################
#
# If this CIF has been generated from an entry in the Cambridge 
# Structural Database, then it will include bibliographic, chemical, 
# crystal, experimental, refinement or atomic coordinate data resulting 
# from the CCDC's data processing and validation procedures.
#
#######################################################################

data_26
_symmetry_cell_setting           triclinic
_symmetry_space_group_name_H-M   'P -1'
_symmetry_Int_Tables_number      2
_space_group_name_Hall           '-P 1'
loop_
_symmetry_equiv_pos_site_id
_symmetry_equiv_pos_as_xyz
1 x,y,z
2 -x,-y,-z
_cell_length_a                   4.671
_cell_length_b                   17.4304
_cell_length_c                   12.4015
_cell_angle_alpha                69.2033
_cell_angle_beta                 91.2958
_cell_angle_gamma                93.7765
_cell_volume                     941.862
loop_
_atom_site_label
_atom_site_type_symbol
_atom_site_fract_x
_atom_site_fract_y
_atom_site_fract_z
C1 C 1.21053 0.399293 0.477069
C2 C 1.37177 0.340897 0.555096
C3 C 1.51422 0.287122 0.519455
Cl4 Cl 1.71511 0.214352 0.618916
C5 C 1.49504 0.291929 0.405736
Cl6 Cl 1.67135 0.225294 0.358391
C7 C 1.33371 0.350448 0.32777
C8 C 1.18907 0.404981 0.362712
C9 C 1.01292 0.468762 0.277345
C10 C 1.19758 0.536375 0.185803
C11 C 1.04552 0.61473 0.13053
C12 C 0.882903 0.627145 0.0315522
C13 C 0.743289 0.698781 -0.0193643
C14 C 0.763621 0.759964 0.028171
N15 N 0.623396 0.833691 -0.0218743
C16 C 0.63645 0.888081 -0.138362
C17 C 0.473722 0.958643 -0.175831
C18 C 0.279867 0.979339 -0.0954415
O19 O 0.209889 1.05537 -0.133437
H20 H 0.0736553 1.06614 -0.0781991
O21 O 0.196042 0.929134 -0.00277742
C22 C 0.49233 1.01088 -0.290836
C23 C 0.666607 0.994276 -0.367456
C24 C 0.824256 0.925914 -0.331229
C25 C 0.810529 0.872766 -0.217493
C26 C 0.925829 0.748036 0.127175
C27 C 1.06473 0.676201 0.177401
H H 1.09906 0.44136 0.50562
H_2 H 1.3864 0.33728 0.644189
H_3 H 1.3197 0.353899 0.23872
H_4 H 0.885488 0.497441 0.324225
H_5 H 0.862961 0.438244 0.233786
H_6 H 1.25794 0.513203 0.118541
H_7 H 1.39577 0.550116 0.226403
H_8 H 0.864853 0.579839 -0.00661578
H_9 H 0.617257 0.707175 -0.0968475
H_10 H 0.525601 0.854234 0.0345194
H_11 H 0.369123 1.06515 -0.320818
H_12 H 0.678854 1.0355 -0.456687
H_13 H 0.960395 0.913423 -0.392048
H_14 H 0.936126 0.81898 -0.189986
H_15 H 0.943874 0.795298 0.165429
H_16 H 1.19095 0.667789 0.254841
loop_
_geom_bond_atom_site_label_1
_geom_bond_atom_site_label_2
_geom_bond_site_symmetry_1
_geom_bond_site_symmetry_2
C1 C8 1_555 1_555
C1 C2 1_555 1_555
C2 C3 1_555 1_555
C3 Cl4 1_555 1_555
C3 C5 1_555 1_555
C5 Cl6 1_555 1_555
C5 C7 1_555 1_555
C7 C8 1_555 1_555
C8 C9 1_555 1_555
C9 C10 1_555 1_555
C10 C11 1_555 1_555
C11 C27 1_555 1_555
C11 C12 1_555 1_555
C12 C13 1_555 1_555
C13 C14 1_555 1_555
C14 N15 1_555 1_555
C14 C26 1_555 1_555
N15 C16 1_555 1_555
C16 C25 1_555 1_555
C16 C17 1_555 1_555
C17 C18 1_555 1_555
C17 C22 1_555 1_555
C18 O19 1_555 1_555
C18 O21 1_555 1_555
O19 H20 1_555 1_555
C22 C23 1_555 1_555
C23 C24 1_555 1_555
C24 C25 1_555 1_555
C26 C27 1_555 1_555
C1 H 1_555 1_555
C2 H_2 1_555 1_555
C7 H_3 1_555 1_555
C9 H_4 1_555 1_555
C9 H_5 1_555 1_555
C10 H_6 1_555 1_555
C10 H_7 1_555 1_555
C12 H_8 1_555 1_555
C13 H_9 1_555 1_555
N15 H_10 1_555 1_555
C22 H_11 1_555 1_555
C23 H_12 1_555 1_555
C24 H_13 1_555 1_555
C25 H_14 1_555 1_555
C26 H_15 1_555 1_555
C27 H_16 1_555 1_555

#END

#######################################################################
#
#                 Cambridge Crystallographic Data Centre
#                                CCDC 
#
#######################################################################
#
# If this CIF has been generated from an entry in the Cambridge 
# Structural Database, then it will include bibliographic, chemical, 
# crystal, experimental, refinement or atomic coordinate data resulting 
# from the CCDC's data processing and validation procedures.
#
#######################################################################

data_27
_symmetry_cell_setting           triclinic
_symmetry_space_group_name_H-M   'P -1'
_symmetry_Int_Tables_number      2
_space_group_name_Hall           '-P 1'
loop_
_symmetry_equiv_pos_site_id
_symmetry_equiv_pos_as_xyz
1 x,y,z
2 -x,-y,-z
_cell_length_a                   9.0582
_cell_length_b                   9.0676
_cell_length_c                   11.7897
_cell_angle_alpha                81.3862
_cell_angle_beta                 83.8854
_cell_angle_gamma                93.9807
_cell_volume                     948.394
loop_
_atom_site_label
_atom_site_type_symbol
_atom_site_fract_x
_atom_site_fract_y
_atom_site_fract_z
C1 C 0.816055 -0.199612 -0.0267916
C2 C 0.832918 -0.268335 -0.12378
C3 C 0.963821 -0.331179 -0.151738
Cl4 Cl 0.982432 -0.416774 -0.27386
C5 C 1.0776 -0.325098 -0.0825605
Cl6 Cl 1.2432 -0.403003 -0.1154
C7 C 1.06053 -0.256246 0.0144455
C8 C 0.929035 -0.192481 0.0435179
C9 C 0.910757 -0.117303 0.149501
C10 C 0.819431 -0.217455 0.254135
C11 C 0.794701 -0.139231 0.358096
C12 C 0.695766 -0.029503 0.360913
C13 C 0.672748 0.0424581 0.455915
C14 C 0.748974 0.00584588 0.550821
N15 N 0.727563 0.0777437 0.648769
C16 C 0.684087 0.22445 0.652717
C17 C 0.608107 0.260764 0.755123
C18 C 0.569408 0.146625 0.864449
O19 O 0.568413 0.203495 0.95946
H20 H 0.540304 0.123423 1.03026
O21 O 0.541491 0.012766 0.863672
C22 C 0.56741 0.406446 0.755555
C23 C 0.600445 0.513748 0.657936
C24 C 0.673906 0.478461 0.558925
C25 C 0.715911 0.335012 0.55559
C26 C 0.848147 -0.103766 0.54873
C27 C 0.87032 -0.17514 0.453349
H H 0.712911 -0.150472 -0.00526155
H_2 H 0.743508 -0.272911 -0.177839
H_3 H 1.1502 -0.251868 0.0682792
H_4 H 1.02133 -0.0854615 0.172689
H_5 H 0.855605 -0.0142989 0.128964
H_6 H 0.710958 -0.254118 0.229607
H_7 H 0.877605 -0.317778 0.277549
H_8 H 0.635365 0.000414612 0.287303
H_9 H 0.594701 0.12795 0.456217
H_10 H 0.760838 0.0235404 0.722638
H_11 H 0.509274 0.436899 0.832776
H_12 H 0.568103 0.626481 0.659629
H_13 H 0.699254 0.563453 0.482793
H_14 H 0.773979 0.308716 0.476805
H_15 H 0.908631 -0.133686 0.622297
H_16 H 0.948259 -0.260745 0.453055
loop_
_geom_bond_atom_site_label_1
_geom_bond_atom_site_label_2
_geom_bond_site_symmetry_1
_geom_bond_site_symmetry_2
C1 C8 1_555 1_555
C1 C2 1_555 1_555
C2 C3 1_555 1_555
C3 Cl4 1_555 1_555
C3 C5 1_555 1_555
C5 Cl6 1_555 1_555
C5 C7 1_555 1_555
C7 C8 1_555 1_555
C8 C9 1_555 1_555
C9 C10 1_555 1_555
C10 C11 1_555 1_555
C11 C27 1_555 1_555
C11 C12 1_555 1_555
C12 C13 1_555 1_555
C13 C14 1_555 1_555
C14 N15 1_555 1_555
C14 C26 1_555 1_555
N15 C16 1_555 1_555
C16 C25 1_555 1_555
C16 C17 1_555 1_555
C17 C18 1_555 1_555
C17 C22 1_555 1_555
C18 O19 1_555 1_555
C18 O21 1_555 1_555
O19 H20 1_555 1_555
C22 C23 1_555 1_555
C23 C24 1_555 1_555
C24 C25 1_555 1_555
C26 C27 1_555 1_555
C1 H 1_555 1_555
C2 H_2 1_555 1_555
C7 H_3 1_555 1_555
C9 H_4 1_555 1_555
C9 H_5 1_555 1_555
C10 H_6 1_555 1_555
C10 H_7 1_555 1_555
C12 H_8 1_555 1_555
C13 H_9 1_555 1_555
N15 H_10 1_555 1_555
C22 H_11 1_555 1_555
C23 H_12 1_555 1_555
C24 H_13 1_555 1_555
C25 H_14 1_555 1_555
C26 H_15 1_555 1_555
C27 H_16 1_555 1_555

#END

#######################################################################
#
#                 Cambridge Crystallographic Data Centre
#                                CCDC 
#
#######################################################################
#
# If this CIF has been generated from an entry in the Cambridge 
# Structural Database, then it will include bibliographic, chemical, 
# crystal, experimental, refinement or atomic coordinate data resulting 
# from the CCDC's data processing and validation procedures.
#
#######################################################################

data_28
_symmetry_cell_setting           triclinic
_symmetry_space_group_name_H-M   'P -1'
_symmetry_Int_Tables_number      2
_space_group_name_Hall           '-P 1'
loop_
_symmetry_equiv_pos_site_id
_symmetry_equiv_pos_as_xyz
1 x,y,z
2 -x,-y,-z
_cell_length_a                   4.5553
_cell_length_b                   13.9743
_cell_length_c                   15.7767
_cell_angle_alpha                77.0721
_cell_angle_beta                 89.3241
_cell_angle_gamma                78.4799
_cell_volume                     958.555
loop_
_atom_site_label
_atom_site_type_symbol
_atom_site_fract_x
_atom_site_fract_y
_atom_site_fract_z
C1 C 0.379811 0.766856 0.0955317
C2 C 0.509672 0.834731 0.0375984
C3 C 0.695049 0.80279 -0.0247532
Cl4 Cl 0.855349 0.889318 -0.0967485
C5 C 0.750126 0.70296 -0.0289764
Cl6 Cl 0.981757 0.660602 -0.106522
C7 C 0.620095 0.635139 0.029087
C8 C 0.432686 0.666477 0.092213
C9 C 0.290914 0.592211 0.155482
C10 C 0.497985 0.535068 0.235065
C11 C 0.363449 0.456416 0.295542
C12 C 0.408727 0.359084 0.284135
C13 C 0.285956 0.286807 0.339342
C14 C 0.113795 0.310683 0.407654
N15 N -0.0144503 0.238489 0.465008
C16 C 0.0446484 0.202292 0.555868
C17 C -0.06439 0.117822 0.601776
C18 C -0.245248 0.0623676 0.557312
O19 O -0.283193 -0.022529 0.605589
H20 H -0.408565 -0.0568315 0.573548
O21 O -0.347215 0.0943658 0.482558
C22 C -0.00282682 0.0844421 0.691067
C23 C 0.162233 0.132793 0.734398
C24 C 0.26799 0.214603 0.689955
C25 C 0.210664 0.249667 0.601177
C26 C 0.067354 0.407874 0.419517
C27 C 0.191187 0.479587 0.363978
H H 0.234281 0.792422 0.144361
H_2 H 0.466068 0.912945 0.0410862
H_3 H 0.664369 0.556955 0.02543
H_4 H 0.0833388 0.632186 0.178075
H_5 H 0.230689 0.53802 0.121541
H_6 H 0.71122 0.498941 0.212361
H_7 H 0.546717 0.588874 0.271297
H_8 H 0.54278 0.339285 0.230972
H_9 H 0.324489 0.21108 0.329191
H_10 H -0.190975 0.217779 0.439865
H_11 H -0.0847862 0.0198871 0.72713
H_12 H 0.208336 0.105939 0.803895
H_13 H 0.397349 0.252043 0.72456
H_14 H 0.295543 0.314358 0.566839
H_15 H -0.0668 0.427733 0.472648
H_16 H 0.152896 0.555313 0.374136
loop_
_geom_bond_atom_site_label_1
_geom_bond_atom_site_label_2
_geom_bond_site_symmetry_1
_geom_bond_site_symmetry_2
C1 C8 1_555 1_555
C1 C2 1_555 1_555
C2 C3 1_555 1_555
C3 Cl4 1_555 1_555
C3 C5 1_555 1_555
C5 Cl6 1_555 1_555
C5 C7 1_555 1_555
C7 C8 1_555 1_555
C8 C9 1_555 1_555
C9 C10 1_555 1_555
C10 C11 1_555 1_555
C11 C27 1_555 1_555
C11 C12 1_555 1_555
C12 C13 1_555 1_555
C13 C14 1_555 1_555
C14 N15 1_555 1_555
C14 C26 1_555 1_555
N15 C16 1_555 1_555
C16 C25 1_555 1_555
C16 C17 1_555 1_555
C17 C18 1_555 1_555
C17 C22 1_555 1_555
C18 O19 1_555 1_555
C18 O21 1_555 1_555
O19 H20 1_555 1_555
C22 C23 1_555 1_555
C23 C24 1_555 1_555
C24 C25 1_555 1_555
C26 C27 1_555 1_555
C1 H 1_555 1_555
C2 H_2 1_555 1_555
C7 H_3 1_555 1_555
C9 H_4 1_555 1_555
C9 H_5 1_555 1_555
C10 H_6 1_555 1_555
C10 H_7 1_555 1_555
C12 H_8 1_555 1_555
C13 H_9 1_555 1_555
N15 H_10 1_555 1_555
C22 H_11 1_555 1_555
C23 H_12 1_555 1_555
C24 H_13 1_555 1_555
C25 H_14 1_555 1_555
C26 H_15 1_555 1_555
C27 H_16 1_555 1_555

#END

#######################################################################
#
#                 Cambridge Crystallographic Data Centre
#                                CCDC 
#
#######################################################################
#
# If this CIF has been generated from an entry in the Cambridge 
# Structural Database, then it will include bibliographic, chemical, 
# crystal, experimental, refinement or atomic coordinate data resulting 
# from the CCDC's data processing and validation procedures.
#
#######################################################################

data_29
_symmetry_cell_setting           triclinic
_symmetry_space_group_name_H-M   'P -1'
_symmetry_Int_Tables_number      2
_space_group_name_Hall           '-P 1'
loop_
_symmetry_equiv_pos_site_id
_symmetry_equiv_pos_as_xyz
1 x,y,z
2 -x,-y,-z
_cell_length_a                   7.6941
_cell_length_b                   11.1137
_cell_length_c                   11.7493
_cell_angle_alpha                79.3343
_cell_angle_beta                 106.209
_cell_angle_gamma                98.1311
_cell_volume                     943.778
loop_
_atom_site_label
_atom_site_type_symbol
_atom_site_fract_x
_atom_site_fract_y
_atom_site_fract_z
C1 C 0.636158 0.827685 0.632067
C2 C 0.734908 0.801692 0.750049
C3 C 0.797494 0.687239 0.793514
Cl4 Cl 0.921117 0.656775 0.941867
C5 C 0.761138 0.599005 0.718773
Cl6 Cl 0.837902 0.454517 0.770714
C7 C 0.662252 0.625163 0.600728
C8 C 0.598426 0.740251 0.555882
C9 C 0.490459 0.768518 0.426894
C10 C 0.600083 0.854398 0.347121
C11 C 0.521494 0.848175 0.215102
C12 C 0.346458 0.878424 0.157232
C13 C 0.273912 0.872942 0.0363526
C14 C 0.375847 0.83679 -0.0296525
N15 N 0.299426 0.832103 -0.153052
C16 C 0.278977 0.730088 -0.214178
C17 C 0.190438 0.739367 -0.338188
C18 C 0.114975 0.856387 -0.410956
O19 O 0.106201 0.868047 -0.524606
H20 H 0.0528685 0.947252 -0.570385
O21 O 0.0663073 0.933394 -0.367051
C22 C 0.172241 0.637258 -0.395358
C23 C 0.239473 0.528409 -0.332367
C24 C 0.325347 0.519364 -0.212223
C25 C 0.345582 0.619154 -0.152729
C26 C 0.551151 0.806284 0.0275358
C27 C 0.622452 0.812088 0.148451
H H 0.587368 0.9178 0.598423
H_2 H 0.763208 0.871061 0.808439
H_3 H 0.634186 0.555545 0.542643
H_4 H 0.444565 0.682062 0.390425
H_5 H 0.369132 0.811629 0.423764
H_6 H 0.604186 0.949365 0.36227
H_7 H 0.740439 0.829612 0.373912
H_8 H 0.264939 0.906881 0.207648
H_9 H 0.136579 0.897066 -0.00705884
H_10 H 0.235891 0.907028 -0.201325
H_11 H 0.104722 0.64297 -0.490235
H_12 H 0.224332 0.449721 -0.378074
H_13 H 0.377665 0.433522 -0.163537
H_14 H 0.413654 0.610781 -0.0578072
H_15 H 0.632679 0.777755 -0.0228269
H_16 H 0.759801 0.787987 0.191889
loop_
_geom_bond_atom_site_label_1
_geom_bond_atom_site_label_2
_geom_bond_site_symmetry_1
_geom_bond_site_symmetry_2
C1 C8 1_555 1_555
C1 C2 1_555 1_555
C2 C3 1_555 1_555
C3 Cl4 1_555 1_555
C3 C5 1_555 1_555
C5 Cl6 1_555 1_555
C5 C7 1_555 1_555
C7 C8 1_555 1_555
C8 C9 1_555 1_555
C9 C10 1_555 1_555
C10 C11 1_555 1_555
C11 C27 1_555 1_555
C11 C12 1_555 1_555
C12 C13 1_555 1_555
C13 C14 1_555 1_555
C14 N15 1_555 1_555
C14 C26 1_555 1_555
N15 C16 1_555 1_555
C16 C25 1_555 1_555
C16 C17 1_555 1_555
C17 C18 1_555 1_555
C17 C22 1_555 1_555
C18 O19 1_555 1_555
C18 O21 1_555 1_555
O19 H20 1_555 1_555
C22 C23 1_555 1_555
C23 C24 1_555 1_555
C24 C25 1_555 1_555
C26 C27 1_555 1_555
C1 H 1_555 1_555
C2 H_2 1_555 1_555
C7 H_3 1_555 1_555
C9 H_4 1_555 1_555
C9 H_5 1_555 1_555
C10 H_6 1_555 1_555
C10 H_7 1_555 1_555
C12 H_8 1_555 1_555
C13 H_9 1_555 1_555
N15 H_10 1_555 1_555
C22 H_11 1_555 1_555
C23 H_12 1_555 1_555
C24 H_13 1_555 1_555
C25 H_14 1_555 1_555
C26 H_15 1_555 1_555
C27 H_16 1_555 1_555

#END

#######################################################################
#
#                 Cambridge Crystallographic Data Centre
#                                CCDC 
#
#######################################################################
#
# If this CIF has been generated from an entry in the Cambridge 
# Structural Database, then it will include bibliographic, chemical, 
# crystal, experimental, refinement or atomic coordinate data resulting 
# from the CCDC's data processing and validation procedures.
#
#######################################################################

data_30
_symmetry_cell_setting           triclinic
_symmetry_space_group_name_H-M   'P -1'
_symmetry_Int_Tables_number      2
_space_group_name_Hall           '-P 1'
loop_
_symmetry_equiv_pos_site_id
_symmetry_equiv_pos_as_xyz
1 x,y,z
2 -x,-y,-z
_cell_length_a                   4.516
_cell_length_b                   8.6227
_cell_length_c                   25.2122
_cell_angle_alpha                90.9681
_cell_angle_beta                 79.963
_cell_angle_gamma                96.6989
_cell_volume                     960.134
loop_
_atom_site_label
_atom_site_type_symbol
_atom_site_fract_x
_atom_site_fract_y
_atom_site_fract_z
C1 C 0.905581 0.438366 0.0929946
C2 C 1.11463 0.528596 0.0561262
C3 C 1.13588 0.68939 0.0594453
Cl4 Cl 1.39996 0.800213 0.0127406
C5 C 0.947739 0.759533 0.099677
Cl6 Cl 0.969074 0.96106 0.104901
C7 C 0.738605 0.669011 0.136521
C8 C 0.715148 0.506789 0.133577
C9 C 0.486491 0.408303 0.173893
C10 C 0.63289 0.299893 0.207168
C11 C 0.408913 0.217124 0.252189
C12 C 0.21523 0.08759 0.241922
C13 C 0.00968347 0.0113998 0.282979
C14 C -0.00652796 0.0637139 0.335625
N15 N -0.214762 -0.0122227 0.378161
C16 C -0.262861 -0.173783 0.390475
C17 C -0.498714 -0.233445 0.432213
C18 C -0.708799 -0.130042 0.46511
O19 O -0.858625 -0.194158 0.509607
H20 H -1.0059 -0.123142 0.529453
O21 O -0.735853 0.00230709 0.451205
C22 C -0.539166 -0.393067 0.443371
C23 C -0.352361 -0.492036 0.414204
C24 C -0.123859 -0.434267 0.373738
C25 C -0.0777416 -0.276189 0.361663
C26 C 0.186404 0.193197 0.346267
C27 C 0.391328 0.268573 0.304912
H H 0.889975 0.312073 0.090183
H_2 H 1.26173 0.473252 0.0246353
H_3 H 0.591725 0.724764 0.167948
H_4 H 0.355937 0.485465 0.20136
H_5 H 0.327927 0.337163 0.152436
H_6 H 0.738073 0.2126 0.180358
H_7 H 0.812694 0.36908 0.224328
H_8 H 0.225101 0.0452809 0.200949
H_9 H -0.139646 -0.0898303 0.274001
H_10 H -0.321815 0.0589688 0.406007
H_11 H -0.718783 -0.440438 0.475232
H_12 H -0.386586 -0.616046 0.423335
H_13 H 0.0215414 -0.512891 0.351069
H_14 H 0.103559 -0.231898 0.329596
H_15 H 0.176507 0.235576 0.387236
H_16 H 0.540951 0.369698 0.313882
loop_
_geom_bond_atom_site_label_1
_geom_bond_atom_site_label_2
_geom_bond_site_symmetry_1
_geom_bond_site_symmetry_2
C1 C8 1_555 1_555
C1 C2 1_555 1_555
C2 C3 1_555 1_555
C3 Cl4 1_555 1_555
C3 C5 1_555 1_555
C5 Cl6 1_555 1_555
C5 C7 1_555 1_555
C7 C8 1_555 1_555
C8 C9 1_555 1_555
C9 C10 1_555 1_555
C10 C11 1_555 1_555
C11 C27 1_555 1_555
C11 C12 1_555 1_555
C12 C13 1_555 1_555
C13 C14 1_555 1_555
C14 N15 1_555 1_555
C14 C26 1_555 1_555
N15 C16 1_555 1_555
C16 C25 1_555 1_555
C16 C17 1_555 1_555
C17 C18 1_555 1_555
C17 C22 1_555 1_555
C18 O19 1_555 1_555
C18 O21 1_555 1_555
O19 H20 1_555 1_555
C22 C23 1_555 1_555
C23 C24 1_555 1_555
C24 C25 1_555 1_555
C26 C27 1_555 1_555
C1 H 1_555 1_555
C2 H_2 1_555 1_555
C7 H_3 1_555 1_555
C9 H_4 1_555 1_555
C9 H_5 1_555 1_555
C10 H_6 1_555 1_555
C10 H_7 1_555 1_555
C12 H_8 1_555 1_555
C13 H_9 1_555 1_555
N15 H_10 1_555 1_555
C22 H_11 1_555 1_555
C23 H_12 1_555 1_555
C24 H_13 1_555 1_555
C25 H_14 1_555 1_555
C26 H_15 1_555 1_555
C27 H_16 1_555 1_555

#END

#######################################################################
#
#                 Cambridge Crystallographic Data Centre
#                                CCDC 
#
#######################################################################
#
# If this CIF has been generated from an entry in the Cambridge 
# Structural Database, then it will include bibliographic, chemical, 
# crystal, experimental, refinement or atomic coordinate data resulting 
# from the CCDC's data processing and validation procedures.
#
#######################################################################

data_31
_symmetry_cell_setting           triclinic
_symmetry_space_group_name_H-M   'P -1'
_symmetry_Int_Tables_number      2
_space_group_name_Hall           '-P 1'
loop_
_symmetry_equiv_pos_site_id
_symmetry_equiv_pos_as_xyz
1 x,y,z
2 -x,-y,-z
_cell_length_a                   9.0295
_cell_length_b                   13.2953
_cell_length_c                   12.3026
_cell_angle_alpha                49.4515
_cell_angle_beta                 82.3286
_cell_angle_gamma                109.087
_cell_volume                     929.262
loop_
_atom_site_label
_atom_site_type_symbol
_atom_site_fract_x
_atom_site_fract_y
_atom_site_fract_z
C1 C 0.843098 0.731365 0.116312
C2 C 1.00826 0.769561 0.109768
C3 C 1.06584 0.832356 0.162741
Cl4 Cl 1.27358 0.879377 0.153352
C5 C 0.957971 0.856828 0.222148
Cl6 Cl 1.02652 0.935392 0.289601
C7 C 0.792738 0.818579 0.228533
C8 C 0.733242 0.755143 0.175511
C9 C 0.552688 0.713472 0.182726
C10 C 0.410052 0.534453 0.325348
C11 C 0.240543 0.489249 0.314482
C12 C 0.235289 0.491075 0.201149
C13 C 0.0802942 0.449597 0.190857
C14 C -0.0738666 0.405124 0.294582
N15 N -0.231039 0.363249 0.282605
C16 C -0.40454 0.224081 0.410466
C17 C -0.552049 0.203883 0.380213
C18 C -0.53311 0.327965 0.212308
O19 O -0.659748 0.273081 0.190979
H20 H -0.6442 0.360925 0.0786479
O21 O -0.40975 0.467523 0.105971
C22 C -0.720602 0.0651571 0.509197
C23 C -0.743756 -0.0507541 0.663941
C24 C -0.600969 -0.0310444 0.693047
C25 C -0.431976 0.105131 0.567799
C26 C -0.0697895 0.403072 0.408305
C27 C 0.085829 0.444685 0.417657
H H 0.798561 0.682013 0.0745336
H_2 H 1.09255 0.750262 0.0630941
H_3 H 0.708875 0.838143 0.27517
H_4 H 0.507882 0.774724 0.194642
H_5 H 0.566022 0.756322 0.0676968
H_6 H 0.465476 0.471374 0.327545
H_7 H 0.377531 0.496006 0.440487
H_8 H 0.354862 0.52567 0.119083
H_9 H 0.0793308 0.451844 0.101209
H_10 H -0.214083 0.433124 0.167026
H_11 H -0.835323 0.0469866 0.48909
H_12 H -0.875536 -0.157922 0.762941
H_13 H -0.620564 -0.122678 0.814913
H_14 H -0.320375 0.119042 0.59257
H_15 H -0.189261 0.368674 0.490274
H_16 H 0.0868844 0.442421 0.507305
loop_
_geom_bond_atom_site_label_1
_geom_bond_atom_site_label_2
_geom_bond_site_symmetry_1
_geom_bond_site_symmetry_2
C1 C8 1_555 1_555
C1 C2 1_555 1_555
C2 C3 1_555 1_555
C3 Cl4 1_555 1_555
C3 C5 1_555 1_555
C5 Cl6 1_555 1_555
C5 C7 1_555 1_555
C7 C8 1_555 1_555
C8 C9 1_555 1_555
C9 C10 1_555 1_555
C10 C11 1_555 1_555
C11 C27 1_555 1_555
C11 C12 1_555 1_555
C12 C13 1_555 1_555
C13 C14 1_555 1_555
C14 N15 1_555 1_555
C14 C26 1_555 1_555
N15 C16 1_555 1_555
C16 C25 1_555 1_555
C16 C17 1_555 1_555
C17 C18 1_555 1_555
C17 C22 1_555 1_555
C18 O19 1_555 1_555
C18 O21 1_555 1_555
O19 H20 1_555 1_555
C22 C23 1_555 1_555
C23 C24 1_555 1_555
C24 C25 1_555 1_555
C26 C27 1_555 1_555
C1 H 1_555 1_555
C2 H_2 1_555 1_555
C7 H_3 1_555 1_555
C9 H_4 1_555 1_555
C9 H_5 1_555 1_555
C10 H_6 1_555 1_555
C10 H_7 1_555 1_555
C12 H_8 1_555 1_555
C13 H_9 1_555 1_555
N15 H_10 1_555 1_555
C22 H_11 1_555 1_555
C23 H_12 1_555 1_555
C24 H_13 1_555 1_555
C25 H_14 1_555 1_555
C26 H_15 1_555 1_555
C27 H_16 1_555 1_555

#END

#######################################################################
#
#                 Cambridge Crystallographic Data Centre
#                                CCDC 
#
#######################################################################
#
# If this CIF has been generated from an entry in the Cambridge 
# Structural Database, then it will include bibliographic, chemical, 
# crystal, experimental, refinement or atomic coordinate data resulting 
# from the CCDC's data processing and validation procedures.
#
#######################################################################

data_32
_symmetry_cell_setting           triclinic
_symmetry_space_group_name_H-M   'P -1'
_symmetry_Int_Tables_number      2
_space_group_name_Hall           '-P 1'
loop_
_symmetry_equiv_pos_site_id
_symmetry_equiv_pos_as_xyz
1 x,y,z
2 -x,-y,-z
_cell_length_a                   8.8394
_cell_length_b                   11.304
_cell_length_c                   11.4742
_cell_angle_alpha                120.924
_cell_angle_beta                 102.99
_cell_angle_gamma                95.5245
_cell_volume                     927.093
loop_
_atom_site_label
_atom_site_type_symbol
_atom_site_fract_x
_atom_site_fract_y
_atom_site_fract_z
C1 C 0.478213 1.17164 0.79747
C2 C 0.587318 1.30324 0.888592
C3 C 0.57807 1.4082 0.861075
Cl4 Cl 0.716305 1.57248 0.976903
C5 C 0.459586 1.3812 0.742373
Cl6 Cl 0.444895 1.51078 0.704965
C7 C 0.350471 1.24945 0.651358
C8 C 0.358631 1.1428 0.677995
C9 C 0.23928 0.999031 0.578334
C10 C 0.309098 0.883423 0.47553
C11 C 0.215115 0.733955 0.413534
C12 C 0.233115 0.674321 0.493799
C13 C 0.147314 0.537544 0.437586
C14 C 0.0407818 0.456939 0.298715
N15 N -0.0481087 0.31714 0.239197
C16 C 0.012248 0.199506 0.22184
C17 C -0.0930793 0.0624969 0.149052
C18 C -0.272302 0.0349899 0.0876781
O19 O -0.345013 -0.0986725 -0.007842
H20 H -0.464585 -0.111992 -0.0494658
O21 O -0.342986 0.129863 0.124378
C22 C -0.0295295 -0.0510494 0.133507
C23 C 0.133789 -0.0306491 0.18823
C24 C 0.235901 0.102117 0.258808
C25 C 0.176508 0.217159 0.276026
C26 C 0.0220414 0.515755 0.217656
C27 C 0.108473 0.652638 0.274824
H H 0.486122 1.08958 0.819656
H_2 H 0.680049 1.32404 0.981548
H_3 H 0.257833 1.22903 0.55852
H_4 H 0.134452 1.00917 0.514997
H_5 H 0.198177 0.965168 0.642476
H_6 H 0.433681 0.898307 0.533514
H_7 H 0.310509 0.896694 0.38753
H_8 H 0.315939 0.736042 0.602611
H_9 H 0.163376 0.493028 0.502382
H_10 H -0.168319 0.295246 0.191212
H_11 H -0.10873 -0.156609 0.0779802
H_12 H 0.181538 -0.120033 0.175335
H_13 H 0.363894 0.117063 0.301386
H_14 H 0.258346 0.321571 0.332003
H_15 H -0.0608379 0.454063 0.108833
H_16 H 0.0925565 0.697157 0.210018
loop_
_geom_bond_atom_site_label_1
_geom_bond_atom_site_label_2
_geom_bond_site_symmetry_1
_geom_bond_site_symmetry_2
C1 C8 1_555 1_555
C1 C2 1_555 1_555
C2 C3 1_555 1_555
C3 Cl4 1_555 1_555
C3 C5 1_555 1_555
C5 Cl6 1_555 1_555
C5 C7 1_555 1_555
C7 C8 1_555 1_555
C8 C9 1_555 1_555
C9 C10 1_555 1_555
C10 C11 1_555 1_555
C11 C27 1_555 1_555
C11 C12 1_555 1_555
C12 C13 1_555 1_555
C13 C14 1_555 1_555
C14 N15 1_555 1_555
C14 C26 1_555 1_555
N15 C16 1_555 1_555
C16 C25 1_555 1_555
C16 C17 1_555 1_555
C17 C18 1_555 1_555
C17 C22 1_555 1_555
C18 O19 1_555 1_555
C18 O21 1_555 1_555
O19 H20 1_555 1_555
C22 C23 1_555 1_555
C23 C24 1_555 1_555
C24 C25 1_555 1_555
C26 C27 1_555 1_555
C1 H 1_555 1_555
C2 H_2 1_555 1_555
C7 H_3 1_555 1_555
C9 H_4 1_555 1_555
C9 H_5 1_555 1_555
C10 H_6 1_555 1_555
C10 H_7 1_555 1_555
C12 H_8 1_555 1_555
C13 H_9 1_555 1_555
N15 H_10 1_555 1_555
C22 H_11 1_555 1_555
C23 H_12 1_555 1_555
C24 H_13 1_555 1_555
C25 H_14 1_555 1_555
C26 H_15 1_555 1_555
C27 H_16 1_555 1_555

#END

#######################################################################
#
#                 Cambridge Crystallographic Data Centre
#                                CCDC 
#
#######################################################################
#
# If this CIF has been generated from an entry in the Cambridge 
# Structural Database, then it will include bibliographic, chemical, 
# crystal, experimental, refinement or atomic coordinate data resulting 
# from the CCDC's data processing and validation procedures.
#
#######################################################################

data_33
_symmetry_cell_setting           triclinic
_symmetry_space_group_name_H-M   'P -1'
_symmetry_Int_Tables_number      2
_space_group_name_Hall           '-P 1'
loop_
_symmetry_equiv_pos_site_id
_symmetry_equiv_pos_as_xyz
1 x,y,z
2 -x,-y,-z
_cell_length_a                   10.0826
_cell_length_b                   9.7844
_cell_length_c                   12.1549
_cell_angle_alpha                91.876
_cell_angle_beta                 55.618
_cell_angle_gamma                105.438
_cell_volume                     943.43
loop_
_atom_site_label
_atom_site_type_symbol
_atom_site_fract_x
_atom_site_fract_y
_atom_site_fract_z
C1 C 0.170618 0.555287 1.11342
C2 C 0.127494 0.680651 1.14603
C3 C 0.128947 0.763583 1.0554
Cl4 Cl 0.0744013 0.920471 1.09852
C5 C 0.173553 0.720858 0.932291
Cl6 Cl 0.176598 0.822687 0.816428
C7 C 0.216591 0.595333 0.899896
C8 C 0.215624 0.510844 0.99044
C9 C 0.262734 0.373845 0.954688
C10 C 0.454714 0.399509 0.860032
C11 C 0.500887 0.268403 0.798869
C12 C 0.510733 0.16499 0.867007
C13 C 0.552876 0.0447181 0.811519
C14 C 0.586264 0.0252456 0.685637
N15 N 0.629406 -0.0967757 0.627115
C16 C 0.750628 -0.154665 0.615635
C17 C 0.767041 -0.286643 0.566285
C18 C 0.657709 -0.371644 0.524526
O19 O 0.729058 -0.450241 0.432379
H20 H 0.648221 -0.511311 0.412331
O21 O 0.514733 -0.36708 0.572918
C22 C 0.888029 -0.340352 0.555934
C23 C 0.990652 -0.266186 0.593238
C24 C 0.974741 -0.138292 0.641115
C25 C 0.855708 -0.0820494 0.652616
C26 C 0.576704 0.128158 0.616774
C27 C 0.534534 0.248137 0.673108
H H 0.169276 0.490588 1.18504
H_2 H 0.0925756 0.713836 1.24262
H_3 H 0.251378 0.562426 0.803224
H_4 H 0.204427 0.316774 0.906034
H_5 H 0.211477 0.304885 1.04762
H_6 H 0.509333 0.432877 0.916749
H_7 H 0.510155 0.487431 0.778811
H_8 H 0.484923 0.178661 0.965584
H_9 H 0.559888 -0.0348316 0.866664
H_10 H 0.579079 -0.139827 0.576284
H_11 H 0.902106 -0.441297 0.518267
H_12 H 1.08426 -0.309304 0.58465
H_13 H 1.05584 -0.0809047 0.670154
H_14 H 0.844283 0.0190919 0.690586
H_15 H 0.602457 0.114497 0.518196
H_16 H 0.527667 0.327787 0.617933
loop_
_geom_bond_atom_site_label_1
_geom_bond_atom_site_label_2
_geom_bond_site_symmetry_1
_geom_bond_site_symmetry_2
C1 C8 1_555 1_555
C1 C2 1_555 1_555
C2 C3 1_555 1_555
C3 Cl4 1_555 1_555
C3 C5 1_555 1_555
C5 Cl6 1_555 1_555
C5 C7 1_555 1_555
C7 C8 1_555 1_555
C8 C9 1_555 1_555
C9 C10 1_555 1_555
C10 C11 1_555 1_555
C11 C27 1_555 1_555
C11 C12 1_555 1_555
C12 C13 1_555 1_555
C13 C14 1_555 1_555
C14 N15 1_555 1_555
C14 C26 1_555 1_555
N15 C16 1_555 1_555
C16 C25 1_555 1_555
C16 C17 1_555 1_555
C17 C18 1_555 1_555
C17 C22 1_555 1_555
C18 O19 1_555 1_555
C18 O21 1_555 1_555
O19 H20 1_555 1_555
C22 C23 1_555 1_555
C23 C24 1_555 1_555
C24 C25 1_555 1_555
C26 C27 1_555 1_555
C1 H 1_555 1_555
C2 H_2 1_555 1_555
C7 H_3 1_555 1_555
C9 H_4 1_555 1_555
C9 H_5 1_555 1_555
C10 H_6 1_555 1_555
C10 H_7 1_555 1_555
C12 H_8 1_555 1_555
C13 H_9 1_555 1_555
N15 H_10 1_555 1_555
C22 H_11 1_555 1_555
C23 H_12 1_555 1_555
C24 H_13 1_555 1_555
C25 H_14 1_555 1_555
C26 H_15 1_555 1_555
C27 H_16 1_555 1_555

#END

#######################################################################
#
#                 Cambridge Crystallographic Data Centre
#                                CCDC 
#
#######################################################################
#
# If this CIF has been generated from an entry in the Cambridge 
# Structural Database, then it will include bibliographic, chemical, 
# crystal, experimental, refinement or atomic coordinate data resulting 
# from the CCDC's data processing and validation procedures.
#
#######################################################################

data_34
_symmetry_cell_setting           monoclinic
_symmetry_space_group_name_H-M   'P 21'
_symmetry_Int_Tables_number      4
_space_group_name_Hall           'P 2yb'
loop_
_symmetry_equiv_pos_site_id
_symmetry_equiv_pos_as_xyz
1 x,y,z
2 -x,1/2+y,-z
_cell_length_a                   16.5017
_cell_length_b                   4.9819
_cell_length_c                   12.2194
_cell_angle_alpha                90
_cell_angle_beta                 111.767
_cell_angle_gamma                90
_cell_volume                     932.929
loop_
_atom_site_label
_atom_site_type_symbol
_atom_site_fract_x
_atom_site_fract_y
_atom_site_fract_z
C1 C 0.597114 -0.0540758 0.998216
C2 C 0.654496 -0.142195 1.10637
C3 C 0.735879 -0.025412 1.15622
Cl4 Cl 0.806776 -0.139344 1.29201
C5 C 0.759654 0.179409 1.09768
Cl6 Cl 0.861357 0.329874 1.15796
C7 C 0.702116 0.267388 0.989457
C8 C 0.619896 0.151107 0.938312
C9 C 0.557256 0.247657 0.820099
C10 C 0.526799 0.0221401 0.727899
C11 C 0.434093 0.0584917 0.642361
C12 C 0.367524 -0.103856 0.647965
C13 C 0.282544 -0.071539 0.56975
C14 C 0.262256 0.125615 0.483665
N15 N 0.175226 0.156567 0.404498
C16 C 0.144689 0.312411 0.299846
C17 C 0.0825122 0.519481 0.285254
C18 C 0.0458396 0.585339 0.379251
O19 O 0.0282278 0.838295 0.384918
H20 H 0.0041632 0.87298 0.449201
O21 O 0.0338001 0.415966 0.444205
C22 C 0.0539917 0.668099 0.180928
C23 C 0.0857249 0.614826 0.0931518
C24 C 0.145888 0.414561 0.107383
C25 C 0.175514 0.263293 0.209779
C26 C 0.328453 0.289187 0.477479
C27 C 0.413232 0.255124 0.556065
H H 0.533266 -0.146711 0.959487
H_2 H 0.635658 -0.302836 1.15207
H_3 H 0.721169 0.42817 0.944066
H_4 H 0.589003 0.405006 0.787433
H_5 H 0.500078 0.337241 0.831255
H_6 H 0.53208 -0.170698 0.773369
H_7 H 0.57034 0.0144724 0.678507
H_8 H 0.382359 -0.258977 0.714875
H_9 H 0.231505 -0.201068 0.575768
H_10 H 0.130651 0.0323371 0.417857
H_11 H 0.00649861 0.827255 0.167728
H_12 H 0.062933 0.73203 0.0125571
H_13 H 0.170402 0.374415 0.0380062
H_14 H 0.223026 0.105582 0.21978
H_15 H 0.313659 0.444549 0.410693
H_16 H 0.4643 0.384512 0.550064
loop_
_geom_bond_atom_site_label_1
_geom_bond_atom_site_label_2
_geom_bond_site_symmetry_1
_geom_bond_site_symmetry_2
C1 C8 1_555 1_555
C1 C2 1_555 1_555
C2 C3 1_555 1_555
C3 Cl4 1_555 1_555
C3 C5 1_555 1_555
C5 Cl6 1_555 1_555
C5 C7 1_555 1_555
C7 C8 1_555 1_555
C8 C9 1_555 1_555
C9 C10 1_555 1_555
C10 C11 1_555 1_555
C11 C27 1_555 1_555
C11 C12 1_555 1_555
C12 C13 1_555 1_555
C13 C14 1_555 1_555
C14 N15 1_555 1_555
C14 C26 1_555 1_555
N15 C16 1_555 1_555
C16 C25 1_555 1_555
C16 C17 1_555 1_555
C17 C18 1_555 1_555
C17 C22 1_555 1_555
C18 O19 1_555 1_555
C18 O21 1_555 1_555
O19 H20 1_555 1_555
C22 C23 1_555 1_555
C23 C24 1_555 1_555
C24 C25 1_555 1_555
C26 C27 1_555 1_555
C1 H 1_555 1_555
C2 H_2 1_555 1_555
C7 H_3 1_555 1_555
C9 H_4 1_555 1_555
C9 H_5 1_555 1_555
C10 H_6 1_555 1_555
C10 H_7 1_555 1_555
C12 H_8 1_555 1_555
C13 H_9 1_555 1_555
N15 H_10 1_555 1_555
C22 H_11 1_555 1_555
C23 H_12 1_555 1_555
C24 H_13 1_555 1_555
C25 H_14 1_555 1_555
C26 H_15 1_555 1_555
C27 H_16 1_555 1_555

#END

#######################################################################
#
#                 Cambridge Crystallographic Data Centre
#                                CCDC 
#
#######################################################################
#
# If this CIF has been generated from an entry in the Cambridge 
# Structural Database, then it will include bibliographic, chemical, 
# crystal, experimental, refinement or atomic coordinate data resulting 
# from the CCDC's data processing and validation procedures.
#
#######################################################################

data_35
_symmetry_cell_setting           triclinic
_symmetry_space_group_name_H-M   'P -1'
_symmetry_Int_Tables_number      2
_space_group_name_Hall           '-P 1'
loop_
_symmetry_equiv_pos_site_id
_symmetry_equiv_pos_as_xyz
1 x,y,z
2 -x,-y,-z
_cell_length_a                   11.2632
_cell_length_b                   13.3608
_cell_length_c                   7.9237
_cell_angle_alpha                80.6099
_cell_angle_beta                 111.553
_cell_angle_gamma                65.8141
_cell_volume                     940.004
loop_
_atom_site_label
_atom_site_type_symbol
_atom_site_fract_x
_atom_site_fract_y
_atom_site_fract_z
C1 C -0.0690228 0.494235 0.222298
C2 C -0.158287 0.592528 0.246015
C3 C -0.234486 0.583439 0.344444
Cl4 Cl -0.345819 0.707988 0.372411
C5 C -0.22118 0.475966 0.418982
Cl6 Cl -0.315483 0.4618 0.543172
C7 C -0.131746 0.377684 0.395149
C8 C -0.0543708 0.385772 0.296164
C9 C 0.0432738 0.278243 0.270462
C10 C -0.0433567 0.227489 0.151645
C11 C 0.0500217 0.130795 0.102431
C12 C 0.0327108 0.151699 -0.0846434
C13 C 0.11797 0.0634517 -0.130426
C14 C 0.223249 -0.0484768 0.0113179
N15 N 0.311746 -0.140016 -0.0316318
C16 C 0.401353 -0.137618 -0.117969
C17 C 0.483145 -0.237303 -0.153807
C18 C 0.479392 -0.350295 -0.102957
O19 O 0.550251 -0.428805 -0.161138
H20 H 0.551809 -0.505223 -0.114713
O21 O 0.41543 -0.366442 -0.0150127
C22 C 0.570177 -0.231482 -0.238757
C23 C 0.576726 -0.130366 -0.287314
C24 C 0.497505 -0.0339812 -0.252645
C25 C 0.41013 -0.0368463 -0.168513
C26 C 0.241295 -0.0701573 0.198816
C27 C 0.155437 0.0186777 0.243109
H H -0.00944571 0.501943 0.144767
H_2 H -0.168493 0.676665 0.18741
H_3 H -0.12181 0.293704 0.454002
H_4 H 0.12964 0.209781 0.41482
H_5 H 0.0988996 0.301747 0.196698
H_6 H -0.139308 0.299016 0.0157429
H_7 H -0.0858808 0.192467 0.23531
H_8 H -0.0491462 0.23882 -0.197078
H_9 H 0.102442 0.0818257 -0.27788
H_10 H 0.323528 -0.220139 0.022446
H_11 H 0.6337 -0.306521 -0.267541
H_12 H 0.644862 -0.127191 -0.353236
H_13 H 0.503378 0.0449307 -0.29136
H_14 H 0.348212 0.0399101 -0.141832
H_15 H 0.323182 -0.157245 0.311323
H_16 H 0.170837 0.00030534 0.390519
loop_
_geom_bond_atom_site_label_1
_geom_bond_atom_site_label_2
_geom_bond_site_symmetry_1
_geom_bond_site_symmetry_2
C1 C8 1_555 1_555
C1 C2 1_555 1_555
C2 C3 1_555 1_555
C3 Cl4 1_555 1_555
C3 C5 1_555 1_555
C5 Cl6 1_555 1_555
C5 C7 1_555 1_555
C7 C8 1_555 1_555
C8 C9 1_555 1_555
C9 C10 1_555 1_555
C10 C11 1_555 1_555
C11 C27 1_555 1_555
C11 C12 1_555 1_555
C12 C13 1_555 1_555
C13 C14 1_555 1_555
C14 N15 1_555 1_555
C14 C26 1_555 1_555
N15 C16 1_555 1_555
C16 C25 1_555 1_555
C16 C17 1_555 1_555
C17 C18 1_555 1_555
C17 C22 1_555 1_555
C18 O19 1_555 1_555
C18 O21 1_555 1_555
O19 H20 1_555 1_555
C22 C23 1_555 1_555
C23 C24 1_555 1_555
C24 C25 1_555 1_555
C26 C27 1_555 1_555
C1 H 1_555 1_555
C2 H_2 1_555 1_555
C7 H_3 1_555 1_555
C9 H_4 1_555 1_555
C9 H_5 1_555 1_555
C10 H_6 1_555 1_555
C10 H_7 1_555 1_555
C12 H_8 1_555 1_555
C13 H_9 1_555 1_555
N15 H_10 1_555 1_555
C22 H_11 1_555 1_555
C23 H_12 1_555 1_555
C24 H_13 1_555 1_555
C25 H_14 1_555 1_555
C26 H_15 1_555 1_555
C27 H_16 1_555 1_555

#END

#######################################################################
#
#                 Cambridge Crystallographic Data Centre
#                                CCDC 
#
#######################################################################
#
# If this CIF has been generated from an entry in the Cambridge 
# Structural Database, then it will include bibliographic, chemical, 
# crystal, experimental, refinement or atomic coordinate data resulting 
# from the CCDC's data processing and validation procedures.
#
#######################################################################

data_36
_symmetry_cell_setting           triclinic
_symmetry_space_group_name_H-M   'P -1'
_symmetry_Int_Tables_number      2
_space_group_name_Hall           '-P 1'
loop_
_symmetry_equiv_pos_site_id
_symmetry_equiv_pos_as_xyz
1 x,y,z
2 -x,-y,-z
_cell_length_a                   6.702
_cell_length_b                   9.0415
_cell_length_c                   16.141
_cell_angle_alpha                83.8521
_cell_angle_beta                 106.036
_cell_angle_gamma                96.0914
_cell_volume                     931.617
loop_
_atom_site_label
_atom_site_type_symbol
_atom_site_fract_x
_atom_site_fract_y
_atom_site_fract_z
C1 C -0.482452 0.247281 0.00873783
C2 C -0.603696 0.192873 -0.0674902
C3 C -0.511448 0.129318 -0.120169
Cl4 Cl -0.666743 0.061797 -0.21549
C5 C -0.297983 0.120348 -0.0964525
Cl6 Cl -0.177662 0.0412207 -0.161246
C7 C -0.176941 0.174833 -0.0201404
C8 C -0.268207 0.239141 0.0335155
C9 C -0.13556 0.298479 0.116852
C10 C -0.113757 0.470232 0.11334
C11 C 0.0387104 0.529539 0.192698
C12 C -0.025575 0.613903 0.245946
C13 C 0.113404 0.668445 0.318682
C14 C 0.321395 0.639325 0.339831
N15 N 0.466297 0.693579 0.41375
C16 C 0.428292 0.718096 0.493251
C17 C 0.567429 0.814373 0.550852
C18 C 0.761491 0.895466 0.531003
O19 O 0.876797 0.973086 0.59275
H20 H 1.00437 1.02571 0.576555
O21 O 0.80609 0.888737 0.462969
C22 C 0.524701 0.835412 0.62851
C23 C 0.349793 0.763773 0.649077
C24 C 0.21532 0.67072 0.593306
C25 C 0.253149 0.647364 0.515759
C26 C 0.387041 0.555024 0.286932
C27 C 0.246832 0.501066 0.214307
H H -0.55587 0.297132 0.0498529
H_2 H -0.770987 0.200075 -0.0859037
H_3 H -0.0096865 0.167393 -0.00193384
H_4 H 0.0199211 0.257803 0.131578
H_5 H -0.204451 0.254373 0.169628
H_6 H -0.266825 0.510379 0.106413
H_7 H -0.0625344 0.514759 0.0559842
H_8 H -0.187811 0.637561 0.230269
H_9 H 0.0595906 0.734302 0.359402
H_10 H 0.61851 0.702427 0.412683
H_11 H 0.628686 0.908402 0.673564
H_12 H 0.318707 0.781234 0.709679
H_13 H 0.0785093 0.615101 0.610051
H_14 H 0.145666 0.57349 0.472322
H_15 H 0.549206 0.53128 0.30259
H_16 H 0.300629 0.435296 0.173521
loop_
_geom_bond_atom_site_label_1
_geom_bond_atom_site_label_2
_geom_bond_site_symmetry_1
_geom_bond_site_symmetry_2
C1 C8 1_555 1_555
C1 C2 1_555 1_555
C2 C3 1_555 1_555
C3 Cl4 1_555 1_555
C3 C5 1_555 1_555
C5 Cl6 1_555 1_555
C5 C7 1_555 1_555
C7 C8 1_555 1_555
C8 C9 1_555 1_555
C9 C10 1_555 1_555
C10 C11 1_555 1_555
C11 C27 1_555 1_555
C11 C12 1_555 1_555
C12 C13 1_555 1_555
C13 C14 1_555 1_555
C14 N15 1_555 1_555
C14 C26 1_555 1_555
N15 C16 1_555 1_555
C16 C25 1_555 1_555
C16 C17 1_555 1_555
C17 C18 1_555 1_555
C17 C22 1_555 1_555
C18 O19 1_555 1_555
C18 O21 1_555 1_555
O19 H20 1_555 1_555
C22 C23 1_555 1_555
C23 C24 1_555 1_555
C24 C25 1_555 1_555
C26 C27 1_555 1_555
C1 H 1_555 1_555
C2 H_2 1_555 1_555
C7 H_3 1_555 1_555
C9 H_4 1_555 1_555
C9 H_5 1_555 1_555
C10 H_6 1_555 1_555
C10 H_7 1_555 1_555
C12 H_8 1_555 1_555
C13 H_9 1_555 1_555
N15 H_10 1_555 1_555
C22 H_11 1_555 1_555
C23 H_12 1_555 1_555
C24 H_13 1_555 1_555
C25 H_14 1_555 1_555
C26 H_15 1_555 1_555
C27 H_16 1_555 1_555

#END

#######################################################################
#
#                 Cambridge Crystallographic Data Centre
#                                CCDC 
#
#######################################################################
#
# If this CIF has been generated from an entry in the Cambridge 
# Structural Database, then it will include bibliographic, chemical, 
# crystal, experimental, refinement or atomic coordinate data resulting 
# from the CCDC's data processing and validation procedures.
#
#######################################################################

data_37
_symmetry_cell_setting           triclinic
_symmetry_space_group_name_H-M   'P -1'
_symmetry_Int_Tables_number      2
_space_group_name_Hall           '-P 1'
loop_
_symmetry_equiv_pos_site_id
_symmetry_equiv_pos_as_xyz
1 x,y,z
2 -x,-y,-z
_cell_length_a                   7.2073
_cell_length_b                   7.9104
_cell_length_c                   17.26
_cell_angle_alpha                100.437
_cell_angle_beta                 88.5863
_cell_angle_gamma                101.111
_cell_volume                     949.563
loop_
_atom_site_label
_atom_site_type_symbol
_atom_site_fract_x
_atom_site_fract_y
_atom_site_fract_z
C1 C 1.26159 1.07749 0.355555
C2 C 1.3885 1.20695 0.402116
C3 C 1.55779 1.1717 0.424309
Cl4 Cl 1.7148 1.33621 0.482742
C5 C 1.59974 1.00693 0.399848
Cl6 Cl 1.81104 0.958673 0.426778
C7 C 1.47257 0.877559 0.353228
C8 C 1.30141 0.911541 0.330498
C9 C 1.16286 0.769906 0.279613
C10 C 1.09078 0.61088 0.319293
C11 C 0.936158 0.478307 0.272578
C12 C 0.747889 0.472047 0.292692
C13 C 0.605795 0.350732 0.250132
C14 C 0.649543 0.232267 0.186049
N15 N 0.50306 0.109316 0.1431
C16 C 0.486131 -0.0753702 0.125195
C17 C 0.331557 -0.181305 0.0793415
C18 C 0.178262 -0.104433 0.0472384
O19 O 0.0183198 -0.213622 0.0322091
H20 H -0.0790548 -0.157284 0.00987424
O21 O 0.202448 0.046891 0.036345
C22 C 0.319779 -0.362552 0.0631103
C23 C 0.456284 -0.437875 0.09116
C24 C 0.605752 -0.33526 0.135476
C25 C 0.621636 -0.155055 0.15268
C26 C 0.837585 0.237716 0.165452
C27 C 0.978608 0.359459 0.208408
H H 1.12876 1.10597 0.338328
H_2 H 1.35521 1.33604 0.421187
H_3 H 1.5064 0.748657 0.334228
H_4 H 1.23121 0.726397 0.224044
H_5 H 1.04186 0.824727 0.265408
H_6 H 1.03729 0.656347 0.37789
H_7 H 1.20949 0.547057 0.327317
H_8 H 0.711396 0.563929 0.342676
H_9 H 0.459401 0.348223 0.266993
H_10 H 0.387864 0.157028 0.130386
H_11 H 0.202957 -0.44621 0.0282205
H_12 H 0.445204 -0.578939 0.0780571
H_13 H 0.712158 -0.395648 0.157187
H_14 H 0.740449 -0.0756271 0.187817
H_15 H 0.874162 0.146019 0.115415
H_16 H 1.12503 0.362003 0.191599
loop_
_geom_bond_atom_site_label_1
_geom_bond_atom_site_label_2
_geom_bond_site_symmetry_1
_geom_bond_site_symmetry_2
C1 C8 1_555 1_555
C1 C2 1_555 1_555
C2 C3 1_555 1_555
C3 Cl4 1_555 1_555
C3 C5 1_555 1_555
C5 Cl6 1_555 1_555
C5 C7 1_555 1_555
C7 C8 1_555 1_555
C8 C9 1_555 1_555
C9 C10 1_555 1_555
C10 C11 1_555 1_555
C11 C27 1_555 1_555
C11 C12 1_555 1_555
C12 C13 1_555 1_555
C13 C14 1_555 1_555
C14 N15 1_555 1_555
C14 C26 1_555 1_555
N15 C16 1_555 1_555
C16 C25 1_555 1_555
C16 C17 1_555 1_555
C17 C18 1_555 1_555
C17 C22 1_555 1_555
C18 O19 1_555 1_555
C18 O21 1_555 1_555
O19 H20 1_555 1_555
C22 C23 1_555 1_555
C23 C24 1_555 1_555
C24 C25 1_555 1_555
C26 C27 1_555 1_555
C1 H 1_555 1_555
C2 H_2 1_555 1_555
C7 H_3 1_555 1_555
C9 H_4 1_555 1_555
C9 H_5 1_555 1_555
C10 H_6 1_555 1_555
C10 H_7 1_555 1_555
C12 H_8 1_555 1_555
C13 H_9 1_555 1_555
N15 H_10 1_555 1_555
C22 H_11 1_555 1_555
C23 H_12 1_555 1_555
C24 H_13 1_555 1_555
C25 H_14 1_555 1_555
C26 H_15 1_555 1_555
C27 H_16 1_555 1_555

#END

#######################################################################
#
#                 Cambridge Crystallographic Data Centre
#                                CCDC 
#
#######################################################################
#
# If this CIF has been generated from an entry in the Cambridge 
# Structural Database, then it will include bibliographic, chemical, 
# crystal, experimental, refinement or atomic coordinate data resulting 
# from the CCDC's data processing and validation procedures.
#
#######################################################################

data_38
_symmetry_cell_setting           triclinic
_symmetry_space_group_name_H-M   'P -1'
_symmetry_Int_Tables_number      2
_space_group_name_Hall           '-P 1'
loop_
_symmetry_equiv_pos_site_id
_symmetry_equiv_pos_as_xyz
1 x,y,z
2 -x,-y,-z
_cell_length_a                   11.0486
_cell_length_b                   8.1049
_cell_length_c                   10.7288
_cell_angle_alpha                96.4855
_cell_angle_beta                 81.6239
_cell_angle_gamma                86.3784
_cell_volume                     941.307
loop_
_atom_site_label
_atom_site_type_symbol
_atom_site_fract_x
_atom_site_fract_y
_atom_site_fract_z
C1 C 0.608107 0.367404 0.409102
C2 C 0.658296 0.326266 0.513234
C3 C 0.683622 0.160986 0.527248
Cl4 Cl 0.746609 0.112415 0.658703
C5 C 0.658653 0.0371373 0.436949
Cl6 Cl 0.68939 -0.171467 0.451921
C7 C 0.608459 0.0785399 0.33277
C8 C 0.58254 0.2448 0.317636
C9 C 0.527765 0.289614 0.203706
C10 C 0.395461 0.239534 0.204485
C11 C 0.329757 0.321506 0.110854
C12 C 0.226857 0.431689 0.151925
C13 C 0.16637 0.50708 0.0665729
C14 C 0.208044 0.473507 -0.0627753
N15 N 0.148031 0.548954 -0.151821
C16 C 0.126864 0.72184 -0.15934
C17 C 0.0727273 0.778049 -0.260652
C18 C 0.0348131 0.65847 -0.364936
O19 O -0.0362617 0.728084 -0.434015
H20 H -0.0570368 0.644273 -0.504243
O21 O 0.067996 0.509602 -0.382794
C22 C 0.0535672 0.949189 -0.264763
C23 C 0.0867001 1.06226 -0.171768
C24 C 0.139007 1.00772 -0.0738074
C25 C 0.159327 0.838814 -0.0669147
C26 C 0.310913 0.363458 -0.104701
C27 C 0.370702 0.28864 -0.018561
H H 0.588388 0.497531 0.39864
H_2 H 0.677752 0.423654 0.583861
H_3 H 0.589145 -0.0191993 0.262342
H_4 H 0.585478 0.227756 0.117082
H_5 H 0.528312 0.424465 0.201095
H_6 H 0.343598 0.273521 0.300214
H_7 H 0.397648 0.103815 0.182098
H_8 H 0.193188 0.459257 0.252819
H_9 H 0.0859657 0.59285 0.100894
H_10 H 0.128306 0.470302 -0.225913
H_11 H 0.0123736 0.995165 -0.341229
H_12 H 0.0712362 1.19487 -0.176268
H_13 H 0.164633 1.09748 -0.0013007
H_14 H 0.200804 0.79748 0.0109562
H_15 H 0.344649 0.335908 -0.205558
H_16 H 0.451055 0.202725 -0.0528634
loop_
_geom_bond_atom_site_label_1
_geom_bond_atom_site_label_2
_geom_bond_site_symmetry_1
_geom_bond_site_symmetry_2
C1 C8 1_555 1_555
C1 C2 1_555 1_555
C2 C3 1_555 1_555
C3 Cl4 1_555 1_555
C3 C5 1_555 1_555
C5 Cl6 1_555 1_555
C5 C7 1_555 1_555
C7 C8 1_555 1_555
C8 C9 1_555 1_555
C9 C10 1_555 1_555
C10 C11 1_555 1_555
C11 C27 1_555 1_555
C11 C12 1_555 1_555
C12 C13 1_555 1_555
C13 C14 1_555 1_555
C14 N15 1_555 1_555
C14 C26 1_555 1_555
N15 C16 1_555 1_555
C16 C25 1_555 1_555
C16 C17 1_555 1_555
C17 C18 1_555 1_555
C17 C22 1_555 1_555
C18 O19 1_555 1_555
C18 O21 1_555 1_555
O19 H20 1_555 1_555
C22 C23 1_555 1_555
C23 C24 1_555 1_555
C24 C25 1_555 1_555
C26 C27 1_555 1_555
C1 H 1_555 1_555
C2 H_2 1_555 1_555
C7 H_3 1_555 1_555
C9 H_4 1_555 1_555
C9 H_5 1_555 1_555
C10 H_6 1_555 1_555
C10 H_7 1_555 1_555
C12 H_8 1_555 1_555
C13 H_9 1_555 1_555
N15 H_10 1_555 1_555
C22 H_11 1_555 1_555
C23 H_12 1_555 1_555
C24 H_13 1_555 1_555
C25 H_14 1_555 1_555
C26 H_15 1_555 1_555
C27 H_16 1_555 1_555

#END

#######################################################################
#
#                 Cambridge Crystallographic Data Centre
#                                CCDC 
#
#######################################################################
#
# If this CIF has been generated from an entry in the Cambridge 
# Structural Database, then it will include bibliographic, chemical, 
# crystal, experimental, refinement or atomic coordinate data resulting 
# from the CCDC's data processing and validation procedures.
#
#######################################################################

data_39
_symmetry_cell_setting           orthorhombic
_symmetry_space_group_name_H-M   'P 21 21 21'
_symmetry_Int_Tables_number      19
_space_group_name_Hall           'P 2ac 2ab'
loop_
_symmetry_equiv_pos_site_id
_symmetry_equiv_pos_as_xyz
1 x,y,z
2 1/2-x,-y,1/2+z
3 -x,1/2+y,1/2-z
4 1/2+x,1/2-y,-z
_cell_length_a                   5.0429
_cell_length_b                   11.6397
_cell_length_c                   32.9288
_cell_angle_alpha                90
_cell_angle_beta                 90
_cell_angle_gamma                90
_cell_volume                     1932.85
loop_
_atom_site_label
_atom_site_type_symbol
_atom_site_fract_x
_atom_site_fract_y
_atom_site_fract_z
C1 C -0.105634 0.36842 0.164643
C2 C -0.169347 0.405174 0.125972
C3 C -0.0285352 0.493982 0.10844
Cl4 Cl -0.112098 0.538614 0.0598777
C5 C 0.175851 0.545847 0.129659
Cl6 Cl 0.356124 0.657568 0.108473
C7 C 0.239386 0.508922 0.168354
C8 C 0.0987527 0.41947 0.186348
C9 C 0.168653 0.379417 0.228624
C10 C 0.00150707 0.437803 0.261774
C11 C 0.138591 0.441223 0.302513
C12 C 0.0521129 0.373111 0.334406
C13 C 0.176843 0.376049 0.371787
C14 C 0.392552 0.447726 0.37807
N15 N 0.518134 0.449745 0.416362
C16 C 0.681235 0.537875 0.432585
C17 C 0.892839 0.510889 0.45933
C18 C 0.956037 0.388275 0.471854
O19 O 1.20577 0.369906 0.479337
H20 H 1.23544 0.290042 0.491072
O21 O 0.787503 0.313024 0.474697
C22 C 1.04854 0.600058 0.4747
C23 C 0.997918 0.712845 0.464065
C24 C 0.793254 0.738833 0.438179
C25 C 0.634912 0.652431 0.422408
C26 C 0.480596 0.516104 0.346311
C27 C 0.354419 0.512599 0.309061
H H -0.217038 0.298616 0.178263
H_2 H -0.329671 0.364314 0.109406
H_3 H 0.399948 0.549937 0.184817
H_4 H 0.379068 0.397063 0.234327
H_5 H 0.139999 0.286141 0.230467
H_6 H -0.186976 0.391617 0.264935
H_7 H -0.0442602 0.525916 0.252256
H_8 H -0.116362 0.316529 0.329954
H_9 H 0.105554 0.321993 0.396313
H_10 H 0.464138 0.386204 0.43601
H_11 H 1.21131 0.581579 0.495196
H_12 H 1.12064 0.781223 0.476255
H_13 H 0.75522 0.827607 0.430016
H_14 H 0.473795 0.674244 0.402007
H_15 H 0.649269 0.572609 0.350726
H_16 H 0.425549 0.566647 0.284523
loop_
_geom_bond_atom_site_label_1
_geom_bond_atom_site_label_2
_geom_bond_site_symmetry_1
_geom_bond_site_symmetry_2
C1 C8 1_555 1_555
C1 C2 1_555 1_555
C2 C3 1_555 1_555
C3 Cl4 1_555 1_555
C3 C5 1_555 1_555
C5 Cl6 1_555 1_555
C5 C7 1_555 1_555
C7 C8 1_555 1_555
C8 C9 1_555 1_555
C9 C10 1_555 1_555
C10 C11 1_555 1_555
C11 C27 1_555 1_555
C11 C12 1_555 1_555
C12 C13 1_555 1_555
C13 C14 1_555 1_555
C14 N15 1_555 1_555
C14 C26 1_555 1_555
N15 C16 1_555 1_555
C16 C25 1_555 1_555
C16 C17 1_555 1_555
C17 C18 1_555 1_555
C17 C22 1_555 1_555
C18 O19 1_555 1_555
C18 O21 1_555 1_555
O19 H20 1_555 1_555
C22 C23 1_555 1_555
C23 C24 1_555 1_555
C24 C25 1_555 1_555
C26 C27 1_555 1_555
C1 H 1_555 1_555
C2 H_2 1_555 1_555
C7 H_3 1_555 1_555
C9 H_4 1_555 1_555
C9 H_5 1_555 1_555
C10 H_6 1_555 1_555
C10 H_7 1_555 1_555
C12 H_8 1_555 1_555
C13 H_9 1_555 1_555
N15 H_10 1_555 1_555
C22 H_11 1_555 1_555
C23 H_12 1_555 1_555
C24 H_13 1_555 1_555
C25 H_14 1_555 1_555
C26 H_15 1_555 1_555
C27 H_16 1_555 1_555

#END

#######################################################################
#
#                 Cambridge Crystallographic Data Centre
#                                CCDC 
#
#######################################################################
#
# If this CIF has been generated from an entry in the Cambridge 
# Structural Database, then it will include bibliographic, chemical, 
# crystal, experimental, refinement or atomic coordinate data resulting 
# from the CCDC's data processing and validation procedures.
#
#######################################################################

data_40
_symmetry_cell_setting           triclinic
_symmetry_space_group_name_H-M   'P -1'
_symmetry_Int_Tables_number      2
_space_group_name_Hall           '-P 1'
loop_
_symmetry_equiv_pos_site_id
_symmetry_equiv_pos_as_xyz
1 x,y,z
2 -x,-y,-z
_cell_length_a                   6.3557
_cell_length_b                   10.1273
_cell_length_c                   16.048
_cell_angle_alpha                90.0994
_cell_angle_beta                 90.9679
_cell_angle_gamma                67.62
_cell_volume                     954.996
loop_
_atom_site_label
_atom_site_type_symbol
_atom_site_fract_x
_atom_site_fract_y
_atom_site_fract_z
C1 C 0.23743 0.296833 0.481032
C2 C 0.190695 0.237299 0.552254
C3 C 0.366881 0.142116 0.599345
Cl4 Cl 0.304055 0.0687897 0.688455
C5 C 0.589531 0.106693 0.57504
Cl6 Cl 0.814332 -0.012418 0.632875
C7 C 0.635948 0.166356 0.50373
C8 C 0.459688 0.262454 0.455741
C9 C 0.510983 0.327385 0.377869
C10 C 0.507603 0.478763 0.391593
C11 C 0.561215 0.542786 0.313808
C12 C 0.389893 0.644179 0.267296
C13 C 0.438103 0.703094 0.196024
C14 C 0.660704 0.661325 0.16958
N15 N 0.714356 0.719738 0.0970303
C16 C 0.605955 0.737036 0.0174753
C17 C 0.65113 0.821013 -0.0451217
C18 C 0.814974 0.896076 -0.0307874
O19 O 0.845568 0.961956 -0.0961827
H20 H 0.951861 1.01353 -0.083176
O21 O 0.91026 0.89498 0.0362781
C22 C 0.541252 0.83526 -0.122632
C23 C 0.390879 0.768762 -0.138282
C24 C 0.347272 0.687611 -0.0776666
C25 C 0.453446 0.671249 -0.000118413
C26 C 0.83313 0.559957 0.215736
C27 C 0.783143 0.501736 0.286953
H H 0.0982338 0.371582 0.444305
H_2 H 0.0159565 0.265283 0.571151
H_3 H 0.810956 0.138071 0.485039
H_4 H 0.679113 0.258158 0.355539
H_5 H 0.385341 0.331675 0.329158
H_6 H 0.338943 0.548327 0.4133
H_7 H 0.632063 0.474715 0.44074
H_8 H 0.214923 0.677878 0.287158
H_9 H 0.301242 0.78236 0.160618
H_10 H 0.86061 0.738826 0.100153
H_11 H 0.573007 0.89886 -0.171469
H_12 H 0.306835 0.780833 -0.198835
H_13 H 0.228942 0.635942 -0.0905737
H_14 H 0.417527 0.606755 0.0471783
H_15 H 1.00813 0.526161 0.19588
H_16 H 0.920024 0.422544 0.322421
loop_
_geom_bond_atom_site_label_1
_geom_bond_atom_site_label_2
_geom_bond_site_symmetry_1
_geom_bond_site_symmetry_2
C1 C8 1_555 1_555
C1 C2 1_555 1_555
C2 C3 1_555 1_555
C3 Cl4 1_555 1_555
C3 C5 1_555 1_555
C5 Cl6 1_555 1_555
C5 C7 1_555 1_555
C7 C8 1_555 1_555
C8 C9 1_555 1_555
C9 C10 1_555 1_555
C10 C11 1_555 1_555
C11 C27 1_555 1_555
C11 C12 1_555 1_555
C12 C13 1_555 1_555
C13 C14 1_555 1_555
C14 N15 1_555 1_555
C14 C26 1_555 1_555
N15 C16 1_555 1_555
C16 C25 1_555 1_555
C16 C17 1_555 1_555
C17 C18 1_555 1_555
C17 C22 1_555 1_555
C18 O19 1_555 1_555
C18 O21 1_555 1_555
O19 H20 1_555 1_555
C22 C23 1_555 1_555
C23 C24 1_555 1_555
C24 C25 1_555 1_555
C26 C27 1_555 1_555
C1 H 1_555 1_555
C2 H_2 1_555 1_555
C7 H_3 1_555 1_555
C9 H_4 1_555 1_555
C9 H_5 1_555 1_555
C10 H_6 1_555 1_555
C10 H_7 1_555 1_555
C12 H_8 1_555 1_555
C13 H_9 1_555 1_555
N15 H_10 1_555 1_555
C22 H_11 1_555 1_555
C23 H_12 1_555 1_555
C24 H_13 1_555 1_555
C25 H_14 1_555 1_555
C26 H_15 1_555 1_555
C27 H_16 1_555 1_555

#END

#######################################################################
#
#                 Cambridge Crystallographic Data Centre
#                                CCDC 
#
#######################################################################
#
# If this CIF has been generated from an entry in the Cambridge 
# Structural Database, then it will include bibliographic, chemical, 
# crystal, experimental, refinement or atomic coordinate data resulting 
# from the CCDC's data processing and validation procedures.
#
#######################################################################

data_41
_symmetry_cell_setting           monoclinic
_symmetry_space_group_name_H-M   'P 21/c'
_symmetry_Int_Tables_number      14
_space_group_name_Hall           '-P 2ybc'
loop_
_symmetry_equiv_pos_site_id
_symmetry_equiv_pos_as_xyz
1 x,y,z
2 -x,1/2+y,1/2-z
3 -x,-y,-z
4 x,1/2-y,1/2+z
_cell_length_a                   11.8789
_cell_length_b                   12.5576
_cell_length_c                   13.214
_cell_angle_alpha                90
_cell_angle_beta                 71.5576
_cell_angle_gamma                90
_cell_volume                     1869.91
loop_
_atom_site_label
_atom_site_type_symbol
_atom_site_fract_x
_atom_site_fract_y
_atom_site_fract_z
C1 C 0.589177 0.421338 0.69659
C2 C 0.579654 0.530356 0.710566
C3 C 0.680624 0.592637 0.682166
Cl4 Cl 0.666459 0.729264 0.700435
C5 C 0.790952 0.545654 0.63983
Cl6 Cl 0.919308 0.621703 0.603365
C7 C 0.80031 0.436517 0.625941
C8 C 0.699126 0.372914 0.654253
C9 C 0.709696 0.253767 0.638929
C10 C 0.768698 0.221268 0.521884
C11 C 0.75627 0.104009 0.502515
C12 C 0.669531 0.067481 0.461407
C13 C 0.657872 -0.0398245 0.443418
C14 C 0.733358 -0.113374 0.466433
N15 N 0.720372 -0.222654 0.447789
C16 C 0.806551 -0.292062 0.381066
C17 C 0.777828 -0.399559 0.367026
C18 C 0.655417 -0.445722 0.421807
O19 O 0.650067 -0.548903 0.415816
H20 H 0.567132 -0.57636 0.455184
O21 O 0.569089 -0.39099 0.467685
C22 C 0.865037 -0.46528 0.300582
C23 C 0.977595 -0.426491 0.249255
C24 C 1.00528 -0.322506 0.26292
C25 C 0.920821 -0.255168 0.328248
C26 C 0.820355 -0.0775228 0.507692
C27 C 0.831313 0.0299341 0.52533
H H 0.509517 0.372826 0.719022
H_2 H 0.493021 0.566971 0.743792
H_3 H 0.887099 0.400188 0.592747
H_4 H 0.761739 0.221531 0.687248
H_5 H 0.620862 0.218258 0.667959
H_6 H 0.728856 0.267209 0.471331
H_7 H 0.863292 0.24167 0.498111
H_8 H 0.609739 0.124052 0.443027
H_9 H 0.589344 -0.0665653 0.411133
H_10 H 0.636311 -0.252166 0.477154
H_11 H 0.8452 -0.5477 0.288584
H_12 H 1.04444 -0.478523 0.197848
H_13 H 1.09386 -0.292859 0.222307
H_14 H 0.943936 -0.173178 0.338251
H_15 H 0.880071 -0.134078 0.526216
H_16 H 0.899841 0.0567385 0.557591
loop_
_geom_bond_atom_site_label_1
_geom_bond_atom_site_label_2
_geom_bond_site_symmetry_1
_geom_bond_site_symmetry_2
C1 C8 1_555 1_555
C1 C2 1_555 1_555
C2 C3 1_555 1_555
C3 Cl4 1_555 1_555
C3 C5 1_555 1_555
C5 Cl6 1_555 1_555
C5 C7 1_555 1_555
C7 C8 1_555 1_555
C8 C9 1_555 1_555
C9 C10 1_555 1_555
C10 C11 1_555 1_555
C11 C27 1_555 1_555
C11 C12 1_555 1_555
C12 C13 1_555 1_555
C13 C14 1_555 1_555
C14 N15 1_555 1_555
C14 C26 1_555 1_555
N15 C16 1_555 1_555
C16 C25 1_555 1_555
C16 C17 1_555 1_555
C17 C18 1_555 1_555
C17 C22 1_555 1_555
C18 O19 1_555 1_555
C18 O21 1_555 1_555
O19 H20 1_555 1_555
C22 C23 1_555 1_555
C23 C24 1_555 1_555
C24 C25 1_555 1_555
C26 C27 1_555 1_555
C1 H 1_555 1_555
C2 H_2 1_555 1_555
C7 H_3 1_555 1_555
C9 H_4 1_555 1_555
C9 H_5 1_555 1_555
C10 H_6 1_555 1_555
C10 H_7 1_555 1_555
C12 H_8 1_555 1_555
C13 H_9 1_555 1_555
N15 H_10 1_555 1_555
C22 H_11 1_555 1_555
C23 H_12 1_555 1_555
C24 H_13 1_555 1_555
C25 H_14 1_555 1_555
C26 H_15 1_555 1_555
C27 H_16 1_555 1_555

#END

#######################################################################
#
#                 Cambridge Crystallographic Data Centre
#                                CCDC 
#
#######################################################################
#
# If this CIF has been generated from an entry in the Cambridge 
# Structural Database, then it will include bibliographic, chemical, 
# crystal, experimental, refinement or atomic coordinate data resulting 
# from the CCDC's data processing and validation procedures.
#
#######################################################################

data_42
_symmetry_cell_setting           triclinic
_symmetry_space_group_name_H-M   'P -1'
_symmetry_Int_Tables_number      2
_space_group_name_Hall           '-P 1'
loop_
_symmetry_equiv_pos_site_id
_symmetry_equiv_pos_as_xyz
1 x,y,z
2 -x,-y,-z
_cell_length_a                   8.3682
_cell_length_b                   10.4174
_cell_length_c                   12.4578
_cell_angle_alpha                60.4892
_cell_angle_beta                 100.318
_cell_angle_gamma                102.259
_cell_volume                     920.009
loop_
_atom_site_label
_atom_site_type_symbol
_atom_site_fract_x
_atom_site_fract_y
_atom_site_fract_z
C1 C 0.966024 1.24039 0.0579452
C2 C 1.06576 1.37235 -0.00812047
C3 C 1.04185 1.44719 -0.135715
Cl4 Cl 1.16853 1.61258 -0.216632
C5 C 0.918151 1.38976 -0.196938
Cl6 Cl 0.885062 1.48118 -0.357041
C7 C 0.818507 1.25765 -0.130659
C8 C 0.841435 1.18122 -0.00198151
C9 C 0.732393 1.03697 0.0701305
C10 C 0.76529 0.90724 0.0551396
C11 C 0.678605 0.757938 0.143678
C12 C 0.576083 0.666537 0.100631
C13 C 0.496575 0.529621 0.181354
C14 C 0.518099 0.481005 0.307809
N15 N 0.436153 0.341202 0.389153
C16 C 0.506359 0.223064 0.493765
C17 C 0.40595 0.0897567 0.568581
C18 C 0.220731 0.0665012 0.54146
O19 O 0.142464 -0.0317443 0.637221
H20 H 0.0212083 -0.0542015 0.612563
O21 O 0.150697 0.134038 0.438626
C22 C 0.479795 -0.0240643 0.670684
C23 C 0.647938 -0.00744458 0.698694
C24 C 0.744932 0.1216 0.626276
C25 C 0.675593 0.236679 0.524275
C26 C 0.620355 0.571818 0.351699
C27 C 0.699374 0.708488 0.270235
H H 0.985373 1.18211 0.158215
H_2 H 1.16264 1.41708 0.0401579
H_3 H 0.721784 1.21324 -0.179271
H_4 H 0.751454 1.00747 0.168576
H_5 H 0.603637 1.05336 0.0391116
H_6 H 0.725246 0.927812 -0.0401023
H_7 H 0.897869 0.903716 0.0699916
H_8 H 0.557927 0.703045 0.00189817
H_9 H 0.416964 0.459938 0.145557
H_10 H 0.315559 0.317687 0.363143
H_11 H 0.405602 -0.126975 0.729203
H_12 H 0.703518 -0.0968723 0.778343
H_13 H 0.876764 0.13356 0.649064
H_14 H 0.753632 0.338012 0.467802
H_15 H 0.638365 0.535414 0.450404
H_16 H 0.779001 0.778221 0.305994
loop_
_geom_bond_atom_site_label_1
_geom_bond_atom_site_label_2
_geom_bond_site_symmetry_1
_geom_bond_site_symmetry_2
C1 C8 1_555 1_555
C1 C2 1_555 1_555
C2 C3 1_555 1_555
C3 Cl4 1_555 1_555
C3 C5 1_555 1_555
C5 Cl6 1_555 1_555
C5 C7 1_555 1_555
C7 C8 1_555 1_555
C8 C9 1_555 1_555
C9 C10 1_555 1_555
C10 C11 1_555 1_555
C11 C27 1_555 1_555
C11 C12 1_555 1_555
C12 C13 1_555 1_555
C13 C14 1_555 1_555
C14 N15 1_555 1_555
C14 C26 1_555 1_555
N15 C16 1_555 1_555
C16 C25 1_555 1_555
C16 C17 1_555 1_555
C17 C18 1_555 1_555
C17 C22 1_555 1_555
C18 O19 1_555 1_555
C18 O21 1_555 1_555
O19 H20 1_555 1_555
C22 C23 1_555 1_555
C23 C24 1_555 1_555
C24 C25 1_555 1_555
C26 C27 1_555 1_555
C1 H 1_555 1_555
C2 H_2 1_555 1_555
C7 H_3 1_555 1_555
C9 H_4 1_555 1_555
C9 H_5 1_555 1_555
C10 H_6 1_555 1_555
C10 H_7 1_555 1_555
C12 H_8 1_555 1_555
C13 H_9 1_555 1_555
N15 H_10 1_555 1_555
C22 H_11 1_555 1_555
C23 H_12 1_555 1_555
C24 H_13 1_555 1_555
C25 H_14 1_555 1_555
C26 H_15 1_555 1_555
C27 H_16 1_555 1_555

#END

#######################################################################
#
#                 Cambridge Crystallographic Data Centre
#                                CCDC 
#
#######################################################################
#
# If this CIF has been generated from an entry in the Cambridge 
# Structural Database, then it will include bibliographic, chemical, 
# crystal, experimental, refinement or atomic coordinate data resulting 
# from the CCDC's data processing and validation procedures.
#
#######################################################################

data_43
_symmetry_cell_setting           monoclinic
_symmetry_space_group_name_H-M   'P 21/c'
_symmetry_Int_Tables_number      14
_space_group_name_Hall           '-P 2ybc'
loop_
_symmetry_equiv_pos_site_id
_symmetry_equiv_pos_as_xyz
1 x,y,z
2 -x,1/2+y,1/2-z
3 -x,-y,-z
4 x,1/2-y,1/2+z
_cell_length_a                   7.8395
_cell_length_b                   22.0225
_cell_length_c                   11.4567
_cell_angle_alpha                90
_cell_angle_beta                 70.8247
_cell_angle_gamma                90
_cell_volume                     1868.21
loop_
_atom_site_label
_atom_site_type_symbol
_atom_site_fract_x
_atom_site_fract_y
_atom_site_fract_z
C1 C 0.89047 0.329281 -0.11388
C2 C 0.927176 0.330721 -0.240309
C3 C 0.964771 0.385365 -0.302604
Cl4 Cl 1.0104 0.386055 -0.461249
C5 C 0.965555 0.438465 -0.238202
Cl6 Cl 1.01222 0.507763 -0.313786
C7 C 0.928855 0.436921 -0.11168
C8 C 0.890729 0.382096 -0.0478789
C9 C 0.850681 0.380588 0.0902961
C10 C 0.652404 0.364564 0.16223
C11 C 0.605527 0.372333 0.300146
C12 C 0.674925 0.333341 0.368245
C13 C 0.632523 0.340261 0.494526
C14 C 0.518869 0.386754 0.555805
N15 N 0.473886 0.394678 0.684646
C16 C 0.404349 0.350614 0.778251
C17 C 0.374412 0.365204 0.903812
C18 C 0.414992 0.427327 0.943983
O19 O 0.332003 0.438942 1.06016
H20 H 0.372025 0.47946 1.08524
O21 O 0.51679 0.463567 0.87363
C22 C 0.305328 0.320772 0.993627
C23 C 0.266524 0.263267 0.960969
C24 C 0.295585 0.2491 0.83928
C25 C 0.364098 0.292251 0.74781
C26 C 0.448854 0.425964 0.488409
C27 C 0.491995 0.418649 0.362127
H H 0.860979 0.286203 -0.0654372
H_2 H 0.926458 0.289009 -0.290526
H_3 H 0.929771 0.478724 -0.0617684
H_4 H 0.882048 0.425129 0.121014
H_5 H 0.939162 0.347072 0.112207
H_6 H 0.626926 0.317339 0.142361
H_7 H 0.563555 0.393611 0.12971
H_8 H 0.764047 0.296765 0.321641
H_9 H 0.688382 0.309175 0.545972
H_10 H 0.475632 0.438315 0.714015
H_11 H 0.281632 0.331288 1.09019
H_12 H 0.212839 0.229143 1.03189
H_13 H 0.264727 0.203842 0.814569
H_14 H 0.386512 0.280536 0.651979
H_15 H 0.359749 0.462568 0.534975
H_16 H 0.436034 0.449686 0.310653
loop_
_geom_bond_atom_site_label_1
_geom_bond_atom_site_label_2
_geom_bond_site_symmetry_1
_geom_bond_site_symmetry_2
C1 C8 1_555 1_555
C1 C2 1_555 1_555
C2 C3 1_555 1_555
C3 Cl4 1_555 1_555
C3 C5 1_555 1_555
C5 Cl6 1_555 1_555
C5 C7 1_555 1_555
C7 C8 1_555 1_555
C8 C9 1_555 1_555
C9 C10 1_555 1_555
C10 C11 1_555 1_555
C11 C27 1_555 1_555
C11 C12 1_555 1_555
C12 C13 1_555 1_555
C13 C14 1_555 1_555
C14 N15 1_555 1_555
C14 C26 1_555 1_555
N15 C16 1_555 1_555
C16 C25 1_555 1_555
C16 C17 1_555 1_555
C17 C18 1_555 1_555
C17 C22 1_555 1_555
C18 O19 1_555 1_555
C18 O21 1_555 1_555
O19 H20 1_555 1_555
C22 C23 1_555 1_555
C23 C24 1_555 1_555
C24 C25 1_555 1_555
C26 C27 1_555 1_555
C1 H 1_555 1_555
C2 H_2 1_555 1_555
C7 H_3 1_555 1_555
C9 H_4 1_555 1_555
C9 H_5 1_555 1_555
C10 H_6 1_555 1_555
C10 H_7 1_555 1_555
C12 H_8 1_555 1_555
C13 H_9 1_555 1_555
N15 H_10 1_555 1_555
C22 H_11 1_555 1_555
C23 H_12 1_555 1_555
C24 H_13 1_555 1_555
C25 H_14 1_555 1_555
C26 H_15 1_555 1_555
C27 H_16 1_555 1_555

#END

#######################################################################
#
#                 Cambridge Crystallographic Data Centre
#                                CCDC 
#
#######################################################################
#
# If this CIF has been generated from an entry in the Cambridge 
# Structural Database, then it will include bibliographic, chemical, 
# crystal, experimental, refinement or atomic coordinate data resulting 
# from the CCDC's data processing and validation procedures.
#
#######################################################################

data_44
_symmetry_cell_setting           monoclinic
_symmetry_space_group_name_H-M   'P 21/n'
_symmetry_Int_Tables_number      14
_space_group_name_Hall           '-P 2yn'
loop_
_symmetry_equiv_pos_site_id
_symmetry_equiv_pos_as_xyz
1 x,y,z
2 1/2-x,1/2+y,1/2-z
3 -x,-y,-z
4 1/2+x,1/2-y,1/2+z
_cell_length_a                   18.2621
_cell_length_b                   4.4202
_cell_length_c                   23.4428
_cell_angle_alpha                90
_cell_angle_beta                 100.461
_cell_angle_gamma                90
_cell_volume                     1860.9
loop_
_atom_site_label
_atom_site_type_symbol
_atom_site_fract_x
_atom_site_fract_y
_atom_site_fract_z
C1 C 0.411523 0.204199 0.432782
C2 C 0.348687 0.0263337 0.429351
C3 C 0.32134 -0.127619 0.378716
Cl4 Cl 0.242417 -0.349464 0.375428
C5 C 0.356955 -0.103185 0.331612
Cl6 Cl 0.323978 -0.29372 0.267464
C7 C 0.419815 0.0750419 0.335125
C8 C 0.447913 0.231257 0.385951
C9 C 0.516585 0.425637 0.389638
C10 C 0.589178 0.239808 0.39713
C11 C 0.656738 0.431157 0.393746
C12 C 0.703617 0.527623 0.443674
C13 C 0.765533 0.702932 0.440833
C14 C 0.781957 0.786164 0.387509
N15 N 0.844837 0.965183 0.383592
C16 C 0.909211 0.878037 0.361933
C17 C 0.980034 0.994299 0.386971
C18 C 0.990653 1.21252 0.437372
O19 O 1.05991 1.27983 0.457295
H20 H 1.06452 1.42849 0.490922
O21 O 0.938801 1.31702 0.45769
C22 C 1.04222 0.904393 0.364458
C23 C 1.03508 0.704629 0.318403
C24 C 0.966448 0.591828 0.294142
C25 C 0.903556 0.676779 0.315514
C26 C 0.735361 0.69067 0.337342
C27 C 0.67358 0.515203 0.340643
H H 0.432756 0.324578 0.47269
H_2 H 0.320892 0.00766934 0.466352
H_3 H 0.44745 0.0932763 0.29802
H_4 H 0.511681 0.562237 0.35006
H_5 H 0.519596 0.581648 0.42638
H_6 H 0.597529 0.124406 0.439237
H_7 H 0.58354 0.0654495 0.363308
H_8 H 0.691506 0.464436 0.485712
H_9 H 0.801461 0.775757 0.480498
H_10 H 0.840243 1.18979 0.392215
H_11 H 1.09683 0.991629 0.383175
H_12 H 1.08398 0.636623 0.301343
H_13 H 0.961411 0.435139 0.258012
H_14 H 0.849625 0.58615 0.29599
H_15 H 0.747442 0.75388 0.295291
H_16 H 0.637676 0.442061 0.300987
loop_
_geom_bond_atom_site_label_1
_geom_bond_atom_site_label_2
_geom_bond_site_symmetry_1
_geom_bond_site_symmetry_2
C1 C8 1_555 1_555
C1 C2 1_555 1_555
C2 C3 1_555 1_555
C3 Cl4 1_555 1_555
C3 C5 1_555 1_555
C5 Cl6 1_555 1_555
C5 C7 1_555 1_555
C7 C8 1_555 1_555
C8 C9 1_555 1_555
C9 C10 1_555 1_555
C10 C11 1_555 1_555
C11 C27 1_555 1_555
C11 C12 1_555 1_555
C12 C13 1_555 1_555
C13 C14 1_555 1_555
C14 N15 1_555 1_555
C14 C26 1_555 1_555
N15 C16 1_555 1_555
C16 C25 1_555 1_555
C16 C17 1_555 1_555
C17 C18 1_555 1_555
C17 C22 1_555 1_555
C18 O19 1_555 1_555
C18 O21 1_555 1_555
O19 H20 1_555 1_555
C22 C23 1_555 1_555
C23 C24 1_555 1_555
C24 C25 1_555 1_555
C26 C27 1_555 1_555
C1 H 1_555 1_555
C2 H_2 1_555 1_555
C7 H_3 1_555 1_555
C9 H_4 1_555 1_555
C9 H_5 1_555 1_555
C10 H_6 1_555 1_555
C10 H_7 1_555 1_555
C12 H_8 1_555 1_555
C13 H_9 1_555 1_555
N15 H_10 1_555 1_555
C22 H_11 1_555 1_555
C23 H_12 1_555 1_555
C24 H_13 1_555 1_555
C25 H_14 1_555 1_555
C26 H_15 1_555 1_555
C27 H_16 1_555 1_555

#END

#######################################################################
#
#                 Cambridge Crystallographic Data Centre
#                                CCDC 
#
#######################################################################
#
# If this CIF has been generated from an entry in the Cambridge 
# Structural Database, then it will include bibliographic, chemical, 
# crystal, experimental, refinement or atomic coordinate data resulting 
# from the CCDC's data processing and validation procedures.
#
#######################################################################

data_45
_symmetry_cell_setting           triclinic
_symmetry_space_group_name_H-M   'P -1'
_symmetry_Int_Tables_number      2
_space_group_name_Hall           '-P 1'
loop_
_symmetry_equiv_pos_site_id
_symmetry_equiv_pos_as_xyz
1 x,y,z
2 -x,-y,-z
_cell_length_a                   9.7994
_cell_length_b                   9.3829
_cell_length_c                   12.4717
_cell_angle_alpha                85.3158
_cell_angle_beta                 116.965
_cell_angle_gamma                74.6579
_cell_volume                     958.14
loop_
_atom_site_label
_atom_site_type_symbol
_atom_site_fract_x
_atom_site_fract_y
_atom_site_fract_z
C1 C 1.30878 0.98496 0.582805
C2 C 1.35129 1.1037 0.631317
C3 C 1.35653 1.21947 0.559058
Cl4 Cl 1.41018 1.36729 0.621914
C5 C 1.3192 1.21611 0.438353
Cl6 Cl 1.32466 1.35976 0.345347
C7 C 1.27676 1.09714 0.390008
C8 C 1.27103 0.97981 0.461971
C9 C 1.2246 0.850078 0.40885
C10 C 1.04258 0.872641 0.357516
C11 C 0.99365 0.749177 0.295188
C12 C 0.965963 0.636291 0.353037
C13 C 0.921197 0.52294 0.296419
C14 C 0.903081 0.520151 0.179739
N15 N 0.857586 0.405458 0.120261
C16 C 0.734666 0.347548 0.112515
C17 C 0.722528 0.214493 0.0684733
C18 C 0.838314 0.128254 0.0286054
O19 O 0.772145 0.0649301 -0.0616343
H20 H 0.855652 0.00310691 -0.0822624
O21 O 0.981642 0.118737 0.0767745
C22 C 0.599747 0.160848 0.0617269
C23 C 0.491259 0.23609 0.0974581
C24 C 0.503009 0.365026 0.140186
C25 C 0.623669 0.421248 0.147996
C26 C 0.930513 0.632643 0.121186
C27 C 0.975183 0.745585 0.178573
H H 1.30485 0.894331 0.640044
H_2 H 1.38048 1.10597 0.725962
H_3 H 1.24771 1.09519 0.295326
H_4 H 1.25403 0.837815 0.334325
H_5 H 1.29766 0.744294 0.481173
H_6 H 1.01533 0.875406 0.433634
H_7 H 0.969491 0.982918 0.290736
H_8 H 0.979672 0.636894 0.444322
H_9 H 0.900108 0.435739 0.343449
H_10 H 0.908382 0.370773 0.0672055
H_11 H 0.588921 0.0590829 0.0281426
H_12 H 0.396309 0.193009 0.0917111
H_13 H 0.417303 0.423268 0.168023
H_14 H 0.631771 0.523205 0.181914
H_15 H 0.916862 0.632051 0.029901
H_16 H 0.996138 0.832888 0.131533
loop_
_geom_bond_atom_site_label_1
_geom_bond_atom_site_label_2
_geom_bond_site_symmetry_1
_geom_bond_site_symmetry_2
C1 C8 1_555 1_555
C1 C2 1_555 1_555
C2 C3 1_555 1_555
C3 Cl4 1_555 1_555
C3 C5 1_555 1_555
C5 Cl6 1_555 1_555
C5 C7 1_555 1_555
C7 C8 1_555 1_555
C8 C9 1_555 1_555
C9 C10 1_555 1_555
C10 C11 1_555 1_555
C11 C27 1_555 1_555
C11 C12 1_555 1_555
C12 C13 1_555 1_555
C13 C14 1_555 1_555
C14 N15 1_555 1_555
C14 C26 1_555 1_555
N15 C16 1_555 1_555
C16 C25 1_555 1_555
C16 C17 1_555 1_555
C17 C18 1_555 1_555
C17 C22 1_555 1_555
C18 O19 1_555 1_555
C18 O21 1_555 1_555
O19 H20 1_555 1_555
C22 C23 1_555 1_555
C23 C24 1_555 1_555
C24 C25 1_555 1_555
C26 C27 1_555 1_555
C1 H 1_555 1_555
C2 H_2 1_555 1_555
C7 H_3 1_555 1_555
C9 H_4 1_555 1_555
C9 H_5 1_555 1_555
C10 H_6 1_555 1_555
C10 H_7 1_555 1_555
C12 H_8 1_555 1_555
C13 H_9 1_555 1_555
N15 H_10 1_555 1_555
C22 H_11 1_555 1_555
C23 H_12 1_555 1_555
C24 H_13 1_555 1_555
C25 H_14 1_555 1_555
C26 H_15 1_555 1_555
C27 H_16 1_555 1_555

#END

#######################################################################
#
#                 Cambridge Crystallographic Data Centre
#                                CCDC 
#
#######################################################################
#
# If this CIF has been generated from an entry in the Cambridge 
# Structural Database, then it will include bibliographic, chemical, 
# crystal, experimental, refinement or atomic coordinate data resulting 
# from the CCDC's data processing and validation procedures.
#
#######################################################################

data_46
_symmetry_cell_setting           triclinic
_symmetry_space_group_name_H-M   'P -1'
_symmetry_Int_Tables_number      2
_space_group_name_Hall           '-P 1'
loop_
_symmetry_equiv_pos_site_id
_symmetry_equiv_pos_as_xyz
1 x,y,z
2 -x,-y,-z
_cell_length_a                   9.7172
_cell_length_b                   6.4834
_cell_length_c                   15.7957
_cell_angle_alpha                76.3404
_cell_angle_beta                 93.8567
_cell_angle_gamma                103.071
_cell_volume                     941.834
loop_
_atom_site_label
_atom_site_type_symbol
_atom_site_fract_x
_atom_site_fract_y
_atom_site_fract_z
C1 C 0.277556 0.459866 0.645358
C2 C 0.355854 0.53519 0.712458
C3 C 0.458162 0.430179 0.755215
Cl4 Cl 0.555041 0.527598 0.839217
C5 C 0.481902 0.250012 0.730715
Cl6 Cl 0.609541 0.114756 0.783161
C7 C 0.403468 0.174947 0.663524
C8 C 0.300025 0.279441 0.619947
C9 C 0.21453 0.196952 0.546611
C10 C 0.305371 0.208016 0.468578
C11 C 0.220869 0.114479 0.397354
C12 C 0.174379 -0.108269 0.407303
C13 C 0.0969944 -0.194728 0.342275
C14 C 0.0642535 -0.0590236 0.265343
N15 N -0.0146112 -0.150438 0.199644
C16 C -0.118319 -0.0673941 0.142494
C17 C -0.158333 -0.140615 0.0648779
C18 C -0.0937206 -0.307401 0.0390101
O19 O -0.151427 -0.36929 -0.0301682
H20 H -0.103326 -0.478769 -0.0461319
O21 O 0.00414034 -0.378205 0.0794407
C22 C -0.260775 -0.0560229 0.0103015
C23 C -0.322625 0.0971771 0.031341
C24 C -0.283882 0.168226 0.106533
C25 C -0.182398 0.0872837 0.162185
C26 C 0.11032 0.164129 0.25482
C27 C 0.187688 0.248984 0.320219
H H 0.197307 0.543077 0.61203
H_2 H 0.336998 0.67651 0.731523
H_3 H 0.422679 0.0336729 0.644629
H_4 H 0.134285 0.293407 0.52421
H_5 H 0.159128 0.0278737 0.571423
H_6 H 0.389227 0.118932 0.491605
H_7 H 0.356234 0.378204 0.441557
H_8 H 0.199131 -0.216607 0.467144
H_9 H 0.0617318 -0.36963 0.351508
H_10 H -0.00573356 -0.303757 0.198967
H_11 H -0.292482 -0.110608 -0.0493377
H_12 H -0.402186 0.161566 -0.0117936
H_13 H -0.33303 0.288512 0.122484
H_14 H -0.152747 0.144729 0.221388
H_15 H 0.0855207 0.272547 0.195005
H_16 H 0.223021 0.423859 0.311006
loop_
_geom_bond_atom_site_label_1
_geom_bond_atom_site_label_2
_geom_bond_site_symmetry_1
_geom_bond_site_symmetry_2
C1 C8 1_555 1_555
C1 C2 1_555 1_555
C2 C3 1_555 1_555
C3 Cl4 1_555 1_555
C3 C5 1_555 1_555
C5 Cl6 1_555 1_555
C5 C7 1_555 1_555
C7 C8 1_555 1_555
C8 C9 1_555 1_555
C9 C10 1_555 1_555
C10 C11 1_555 1_555
C11 C27 1_555 1_555
C11 C12 1_555 1_555
C12 C13 1_555 1_555
C13 C14 1_555 1_555
C14 N15 1_555 1_555
C14 C26 1_555 1_555
N15 C16 1_555 1_555
C16 C25 1_555 1_555
C16 C17 1_555 1_555
C17 C18 1_555 1_555
C17 C22 1_555 1_555
C18 O19 1_555 1_555
C18 O21 1_555 1_555
O19 H20 1_555 1_555
C22 C23 1_555 1_555
C23 C24 1_555 1_555
C24 C25 1_555 1_555
C26 C27 1_555 1_555
C1 H 1_555 1_555
C2 H_2 1_555 1_555
C7 H_3 1_555 1_555
C9 H_4 1_555 1_555
C9 H_5 1_555 1_555
C10 H_6 1_555 1_555
C10 H_7 1_555 1_555
C12 H_8 1_555 1_555
C13 H_9 1_555 1_555
N15 H_10 1_555 1_555
C22 H_11 1_555 1_555
C23 H_12 1_555 1_555
C24 H_13 1_555 1_555
C25 H_14 1_555 1_555
C26 H_15 1_555 1_555
C27 H_16 1_555 1_555

#END

#######################################################################
#
#                 Cambridge Crystallographic Data Centre
#                                CCDC 
#
#######################################################################
#
# If this CIF has been generated from an entry in the Cambridge 
# Structural Database, then it will include bibliographic, chemical, 
# crystal, experimental, refinement or atomic coordinate data resulting 
# from the CCDC's data processing and validation procedures.
#
#######################################################################

data_47
_symmetry_cell_setting           triclinic
_symmetry_space_group_name_H-M   'P -1'
_symmetry_Int_Tables_number      2
_space_group_name_Hall           '-P 1'
loop_
_symmetry_equiv_pos_site_id
_symmetry_equiv_pos_as_xyz
1 x,y,z
2 -x,-y,-z
_cell_length_a                   9.825
_cell_length_b                   8.7513
_cell_length_c                   11.7332
_cell_angle_alpha                76.1823
_cell_angle_beta                 80.1017
_cell_angle_gamma                77.6475
_cell_volume                     949.172
loop_
_atom_site_label
_atom_site_type_symbol
_atom_site_fract_x
_atom_site_fract_y
_atom_site_fract_z
C1 C 0.128461 0.077449 0.514881
C2 C 0.063529 0.0663432 0.629978
C3 C 0.102574 -0.0679805 0.715184
Cl4 Cl 0.019613 -0.0792096 0.859022
C5 C 0.206566 -0.190978 0.685009
Cl6 Cl 0.257911 -0.361063 0.790001
C7 C 0.271381 -0.179675 0.569753
C8 C 0.232925 -0.0447842 0.483087
C9 C 0.304 -0.0328504 0.357326
C10 C 0.444892 0.0253672 0.337514
C11 C 0.487274 0.100616 0.209957
C12 C 0.410517 0.243327 0.1552
C13 C 0.44902 0.31279 0.0384218
C14 C 0.566016 0.240268 -0.0264847
N15 N 0.60399 0.312423 -0.145617
C16 C 0.732276 0.364848 -0.196613
C17 C 0.750163 0.447341 -0.316436
C18 C 0.635146 0.483383 -0.395633
O19 O 0.659683 0.582209 -0.495732
H20 H 0.583751 0.596173 -0.548338
O21 O 0.528534 0.424841 -0.368087
C22 C 0.877898 0.497189 -0.363299
C23 C 0.985344 0.466779 -0.294296
C24 C 0.967929 0.386929 -0.178429
C25 C 0.842527 0.335891 -0.129185
C26 C 0.643371 0.0973575 0.0275731
C27 C 0.604055 0.0289111 0.144396
H H 0.0973576 0.183327 0.448328
H_2 H -0.0179867 0.162982 0.653366
H_3 H 0.352804 -0.276589 0.546675
H_4 H 0.322058 -0.150703 0.334576
H_5 H 0.233727 0.0498706 0.297517
H_6 H 0.43734 0.113003 0.392368
H_7 H 0.527084 -0.0763357 0.366697
H_8 H 0.318642 0.301497 0.204816
H_9 H 0.387369 0.424582 -0.00256617
H_10 H 0.525402 0.344719 -0.197941
H_11 H 0.894036 0.560484 -0.454602
H_12 H 1.08401 0.50627 -0.331957
H_13 H 1.05291 0.363613 -0.125061
H_14 H 0.830228 0.273023 -0.0374927
H_15 H 0.735154 0.0390206 -0.0220337
H_16 H 0.665676 -0.0828543 0.185455
loop_
_geom_bond_atom_site_label_1
_geom_bond_atom_site_label_2
_geom_bond_site_symmetry_1
_geom_bond_site_symmetry_2
C1 C8 1_555 1_555
C1 C2 1_555 1_555
C2 C3 1_555 1_555
C3 Cl4 1_555 1_555
C3 C5 1_555 1_555
C5 Cl6 1_555 1_555
C5 C7 1_555 1_555
C7 C8 1_555 1_555
C8 C9 1_555 1_555
C9 C10 1_555 1_555
C10 C11 1_555 1_555
C11 C27 1_555 1_555
C11 C12 1_555 1_555
C12 C13 1_555 1_555
C13 C14 1_555 1_555
C14 N15 1_555 1_555
C14 C26 1_555 1_555
N15 C16 1_555 1_555
C16 C25 1_555 1_555
C16 C17 1_555 1_555
C17 C18 1_555 1_555
C17 C22 1_555 1_555
C18 O19 1_555 1_555
C18 O21 1_555 1_555
O19 H20 1_555 1_555
C22 C23 1_555 1_555
C23 C24 1_555 1_555
C24 C25 1_555 1_555
C26 C27 1_555 1_555
C1 H 1_555 1_555
C2 H_2 1_555 1_555
C7 H_3 1_555 1_555
C9 H_4 1_555 1_555
C9 H_5 1_555 1_555
C10 H_6 1_555 1_555
C10 H_7 1_555 1_555
C12 H_8 1_555 1_555
C13 H_9 1_555 1_555
N15 H_10 1_555 1_555
C22 H_11 1_555 1_555
C23 H_12 1_555 1_555
C24 H_13 1_555 1_555
C25 H_14 1_555 1_555
C26 H_15 1_555 1_555
C27 H_16 1_555 1_555

#END

#######################################################################
#
#                 Cambridge Crystallographic Data Centre
#                                CCDC 
#
#######################################################################
#
# If this CIF has been generated from an entry in the Cambridge 
# Structural Database, then it will include bibliographic, chemical, 
# crystal, experimental, refinement or atomic coordinate data resulting 
# from the CCDC's data processing and validation procedures.
#
#######################################################################

data_48
_symmetry_cell_setting           triclinic
_symmetry_space_group_name_H-M   'P -1'
_symmetry_Int_Tables_number      2
_space_group_name_Hall           '-P 1'
loop_
_symmetry_equiv_pos_site_id
_symmetry_equiv_pos_as_xyz
1 x,y,z
2 -x,-y,-z
_cell_length_a                   5.9793
_cell_length_b                   11.4572
_cell_length_c                   14.3017
_cell_angle_alpha                102.656
_cell_angle_beta                 88.4711
_cell_angle_gamma                82.4436
_cell_volume                     946.085
loop_
_atom_site_label
_atom_site_type_symbol
_atom_site_fract_x
_atom_site_fract_y
_atom_site_fract_z
C1 C -0.566255 0.345605 0.0469162
C2 C -0.696419 0.398948 -0.0148731
C3 C -0.729198 0.33268 -0.105188
Cl4 Cl -0.893236 0.401531 -0.181449
C5 C -0.631543 0.213138 -0.133499
Cl6 Cl -0.66965 0.127611 -0.246403
C7 C -0.501234 0.159919 -0.0715802
C8 C -0.46707 0.225828 0.0196752
C9 C -0.324729 0.167394 0.087128
C10 C -0.0763915 0.190216 0.0835462
C11 C 0.0374861 0.183939 0.175656
C12 C 0.0605682 0.0786264 0.209343
C13 C 0.164731 0.0724004 0.293628
C14 C 0.248541 0.17225 0.346395
N15 N 0.354767 0.16403 0.432159
C16 C 0.395836 0.260183 0.508067
C17 C 0.592911 0.249727 0.560173
C18 C 0.767291 0.137952 0.538
O19 O 0.962412 0.154955 0.57257
H20 H 1.07758 0.0790021 0.5525
O21 O 0.728716 0.0400631 0.491701
C22 C 0.62777 0.345788 0.634445
C23 C 0.472746 0.44991 0.657143
C24 C 0.281768 0.460109 0.60668
C25 C 0.242144 0.366227 0.532451
C26 C 0.226158 0.278044 0.313224
C27 C 0.121822 0.283325 0.228839
H H -0.541175 0.398165 0.117807
H_2 H -0.772788 0.492721 0.00752985
H_3 H -0.425104 0.0661659 -0.0942559
H_4 H -0.398048 0.202265 0.160661
H_5 H -0.329741 0.0696844 0.0687377
H_6 H 0.0177016 0.122998 0.024219
H_7 H -0.0701146 0.279669 0.0685941
H_8 H -0.00419904 -0.00028678 0.168872
H_9 H 0.180929 -0.0110163 0.318594
H_10 H 0.385542 0.0794557 0.445029
H_11 H 0.777869 0.339048 0.674973
H_12 H 0.502185 0.523945 0.715142
H_13 H 0.161088 0.542199 0.625035
H_14 H 0.0905982 0.375404 0.493166
H_15 H 0.290798 0.356994 0.353702
H_16 H 0.105654 0.366702 0.203823
loop_
_geom_bond_atom_site_label_1
_geom_bond_atom_site_label_2
_geom_bond_site_symmetry_1
_geom_bond_site_symmetry_2
C1 C8 1_555 1_555
C1 C2 1_555 1_555
C2 C3 1_555 1_555
C3 Cl4 1_555 1_555
C3 C5 1_555 1_555
C5 Cl6 1_555 1_555
C5 C7 1_555 1_555
C7 C8 1_555 1_555
C8 C9 1_555 1_555
C9 C10 1_555 1_555
C10 C11 1_555 1_555
C11 C27 1_555 1_555
C11 C12 1_555 1_555
C12 C13 1_555 1_555
C13 C14 1_555 1_555
C14 N15 1_555 1_555
C14 C26 1_555 1_555
N15 C16 1_555 1_555
C16 C25 1_555 1_555
C16 C17 1_555 1_555
C17 C18 1_555 1_555
C17 C22 1_555 1_555
C18 O19 1_555 1_555
C18 O21 1_555 1_555
O19 H20 1_555 1_555
C22 C23 1_555 1_555
C23 C24 1_555 1_555
C24 C25 1_555 1_555
C26 C27 1_555 1_555
C1 H 1_555 1_555
C2 H_2 1_555 1_555
C7 H_3 1_555 1_555
C9 H_4 1_555 1_555
C9 H_5 1_555 1_555
C10 H_6 1_555 1_555
C10 H_7 1_555 1_555
C12 H_8 1_555 1_555
C13 H_9 1_555 1_555
N15 H_10 1_555 1_555
C22 H_11 1_555 1_555
C23 H_12 1_555 1_555
C24 H_13 1_555 1_555
C25 H_14 1_555 1_555
C26 H_15 1_555 1_555
C27 H_16 1_555 1_555

#END

#######################################################################
#
#                 Cambridge Crystallographic Data Centre
#                                CCDC 
#
#######################################################################
#
# If this CIF has been generated from an entry in the Cambridge 
# Structural Database, then it will include bibliographic, chemical, 
# crystal, experimental, refinement or atomic coordinate data resulting 
# from the CCDC's data processing and validation procedures.
#
#######################################################################

data_49
_symmetry_cell_setting           triclinic
_symmetry_space_group_name_H-M   'P -1'
_symmetry_Int_Tables_number      2
_space_group_name_Hall           '-P 1'
loop_
_symmetry_equiv_pos_site_id
_symmetry_equiv_pos_as_xyz
1 x,y,z
2 -x,-y,-z
_cell_length_a                   10.0448
_cell_length_b                   11.1528
_cell_length_c                   9.1218
_cell_angle_alpha                102.654
_cell_angle_beta                 105.565
_cell_angle_gamma                93.9346
_cell_volume                     951.644
loop_
_atom_site_label
_atom_site_type_symbol
_atom_site_fract_x
_atom_site_fract_y
_atom_site_fract_z
C1 C 0.329764 0.562055 0.0965379
C2 C 0.359487 0.682717 0.088129
C3 C 0.493999 0.743578 0.153239
Cl4 Cl 0.528782 0.894952 0.141248
C5 C 0.598556 0.683528 0.226582
Cl6 Cl 0.768395 0.757488 0.309438
C7 C 0.568613 0.562761 0.234815
C8 C 0.433361 0.500459 0.169646
C9 C 0.401064 0.368589 0.178924
C10 C 0.349246 0.360136 0.320842
C11 C 0.289771 0.230097 0.313161
C12 C 0.149485 0.186998 0.240699
C13 C 0.0945085 0.0680051 0.233523
C14 C 0.179465 -0.010937 0.299174
N15 N 0.12197 -0.132182 0.290823
C16 C 0.144196 -0.194638 0.41341
C17 C 0.108507 -0.32512 0.379281
C18 C 0.045807 -0.404034 0.212501
O19 O 0.0330627 -0.522836 0.201144
H20 H -0.00131886 -0.572014 0.0869428
O21 O 0.0102427 -0.360131 0.098417
C22 C 0.13176 -0.383122 0.503183
C23 C 0.188667 -0.314797 0.656693
C24 C 0.223187 -0.188603 0.68953
C25 C 0.201414 -0.128159 0.569386
C26 C 0.320014 0.0313964 0.371812
C27 C 0.373948 0.150531 0.378424
H H 0.223846 0.514733 0.0452154
H_2 H 0.277283 0.729555 0.0305351
H_3 H 0.651102 0.516188 0.292432
H_4 H 0.495343 0.323278 0.185947
H_5 H 0.321231 0.317909 0.0708884
H_6 H 0.268873 0.421259 0.327419
H_7 H 0.436256 0.393682 0.428631
H_8 H 0.081672 0.247654 0.188695
H_9 H -0.0156436 0.0362999 0.176246
H_10 H 0.0454913 -0.174663 0.190069
H_11 H 0.105305 -0.482707 0.480047
H_12 H 0.206124 -0.361175 0.751739
H_13 H 0.267825 -0.135837 0.810378
H_14 H 0.229111 -0.0283969 0.597114
H_15 H 0.387916 -0.029264 0.423651
H_16 H 0.484073 0.182322 0.435724
loop_
_geom_bond_atom_site_label_1
_geom_bond_atom_site_label_2
_geom_bond_site_symmetry_1
_geom_bond_site_symmetry_2
C1 C8 1_555 1_555
C1 C2 1_555 1_555
C2 C3 1_555 1_555
C3 Cl4 1_555 1_555
C3 C5 1_555 1_555
C5 Cl6 1_555 1_555
C5 C7 1_555 1_555
C7 C8 1_555 1_555
C8 C9 1_555 1_555
C9 C10 1_555 1_555
C10 C11 1_555 1_555
C11 C27 1_555 1_555
C11 C12 1_555 1_555
C12 C13 1_555 1_555
C13 C14 1_555 1_555
C14 N15 1_555 1_555
C14 C26 1_555 1_555
N15 C16 1_555 1_555
C16 C25 1_555 1_555
C16 C17 1_555 1_555
C17 C18 1_555 1_555
C17 C22 1_555 1_555
C18 O19 1_555 1_555
C18 O21 1_555 1_555
O19 H20 1_555 1_555
C22 C23 1_555 1_555
C23 C24 1_555 1_555
C24 C25 1_555 1_555
C26 C27 1_555 1_555
C1 H 1_555 1_555
C2 H_2 1_555 1_555
C7 H_3 1_555 1_555
C9 H_4 1_555 1_555
C9 H_5 1_555 1_555
C10 H_6 1_555 1_555
C10 H_7 1_555 1_555
C12 H_8 1_555 1_555
C13 H_9 1_555 1_555
N15 H_10 1_555 1_555
C22 H_11 1_555 1_555
C23 H_12 1_555 1_555
C24 H_13 1_555 1_555
C25 H_14 1_555 1_555
C26 H_15 1_555 1_555
C27 H_16 1_555 1_555

#END

#######################################################################
#
#                 Cambridge Crystallographic Data Centre
#                                CCDC 
#
#######################################################################
#
# If this CIF has been generated from an entry in the Cambridge 
# Structural Database, then it will include bibliographic, chemical, 
# crystal, experimental, refinement or atomic coordinate data resulting 
# from the CCDC's data processing and validation procedures.
#
#######################################################################

data_50
_symmetry_cell_setting           monoclinic
_symmetry_space_group_name_H-M   'P 21/c'
_symmetry_Int_Tables_number      14
_space_group_name_Hall           '-P 2ybc'
loop_
_symmetry_equiv_pos_site_id
_symmetry_equiv_pos_as_xyz
1 x,y,z
2 -x,1/2+y,1/2-z
3 -x,-y,-z
4 x,1/2-y,1/2+z
_cell_length_a                   12.3702
_cell_length_b                   9.513
_cell_length_c                   17.9923
_cell_angle_alpha                90
_cell_angle_beta                 116.26
_cell_angle_gamma                90
_cell_volume                     1898.78
loop_
_atom_site_label
_atom_site_type_symbol
_atom_site_fract_x
_atom_site_fract_y
_atom_site_fract_z
C1 C 0.360216 -0.192663 0.609199
C2 C 0.399151 -0.32977 0.628963
C3 C 0.521053 -0.358678 0.66854
Cl4 Cl 0.567763 -0.531515 0.692711
C5 C 0.603738 -0.250247 0.688254
Cl6 Cl 0.757332 -0.283212 0.737884
C7 C 0.564594 -0.113108 0.668453
C8 C 0.44191 -0.0826868 0.628529
C9 C 0.399511 0.0672238 0.606974
C10 C 0.364762 0.104005 0.515994
C11 C 0.299668 0.242836 0.489723
C12 C 0.181397 0.256985 0.477458
C13 C 0.121352 0.383885 0.453306
C14 C 0.178925 0.500189 0.44088
N15 N 0.116588 0.629076 0.416319
C16 C 0.121088 0.727289 0.358378
C17 C 0.0802789 0.867318 0.356178
C18 C 0.0305558 0.919268 0.414795
O19 O -0.0469988 1.02117 0.385102
H20 H -0.0726213 1.05782 0.428057
O21 O 0.0605461 0.869894 0.483959
C22 C 0.08602 0.960738 0.298169
C23 C 0.130691 0.917818 0.243712
C24 C 0.170162 0.782361 0.245918
C25 C 0.165677 0.686997 0.302675
C26 C 0.297318 0.486997 0.453083
C27 C 0.356518 0.359645 0.477179
H H 0.264307 -0.170619 0.578081
H_2 H 0.33408 -0.414549 0.613432
H_3 H 0.629918 -0.0285925 0.684127
H_4 H 0.471323 0.138442 0.647252
H_5 H 0.321276 0.0843898 0.619338
H_6 H 0.306928 0.0205088 0.476119
H_7 H 0.44668 0.107632 0.506816
H_8 H 0.135147 0.16694 0.486977
H_9 H 0.0287664 0.392442 0.444047
H_10 H 0.0523382 0.64661 0.436232
H_11 H 0.0553462 1.06825 0.295288
H_12 H 0.134575 0.991622 0.198972
H_13 H 0.205101 0.749742 0.202944
H_14 H 0.19711 0.580301 0.303673
H_15 H 0.343664 0.577063 0.443663
H_16 H 0.449092 0.350983 0.486432
loop_
_geom_bond_atom_site_label_1
_geom_bond_atom_site_label_2
_geom_bond_site_symmetry_1
_geom_bond_site_symmetry_2
C1 C8 1_555 1_555
C1 C2 1_555 1_555
C2 C3 1_555 1_555
C3 Cl4 1_555 1_555
C3 C5 1_555 1_555
C5 Cl6 1_555 1_555
C5 C7 1_555 1_555
C7 C8 1_555 1_555
C8 C9 1_555 1_555
C9 C10 1_555 1_555
C10 C11 1_555 1_555
C11 C27 1_555 1_555
C11 C12 1_555 1_555
C12 C13 1_555 1_555
C13 C14 1_555 1_555
C14 N15 1_555 1_555
C14 C26 1_555 1_555
N15 C16 1_555 1_555
C16 C25 1_555 1_555
C16 C17 1_555 1_555
C17 C18 1_555 1_555
C17 C22 1_555 1_555
C18 O19 1_555 1_555
C18 O21 1_555 1_555
O19 H20 1_555 1_555
C22 C23 1_555 1_555
C23 C24 1_555 1_555
C24 C25 1_555 1_555
C26 C27 1_555 1_555
C1 H 1_555 1_555
C2 H_2 1_555 1_555
C7 H_3 1_555 1_555
C9 H_4 1_555 1_555
C9 H_5 1_555 1_555
C10 H_6 1_555 1_555
C10 H_7 1_555 1_555
C12 H_8 1_555 1_555
C13 H_9 1_555 1_555
N15 H_10 1_555 1_555
C22 H_11 1_555 1_555
C23 H_12 1_555 1_555
C24 H_13 1_555 1_555
C25 H_14 1_555 1_555
C26 H_15 1_555 1_555
C27 H_16 1_555 1_555

#END

#######################################################################
#
#                 Cambridge Crystallographic Data Centre
#                                CCDC 
#
#######################################################################
#
# If this CIF has been generated from an entry in the Cambridge 
# Structural Database, then it will include bibliographic, chemical, 
# crystal, experimental, refinement or atomic coordinate data resulting 
# from the CCDC's data processing and validation procedures.
#
#######################################################################

data_51
_symmetry_cell_setting           triclinic
_symmetry_space_group_name_H-M   'P -1'
_symmetry_Int_Tables_number      2
_space_group_name_Hall           '-P 1'
loop_
_symmetry_equiv_pos_site_id
_symmetry_equiv_pos_as_xyz
1 x,y,z
2 -x,-y,-z
_cell_length_a                   7.1615
_cell_length_b                   8.757
_cell_length_c                   16.6763
_cell_angle_alpha                114.899
_cell_angle_beta                 83.9214
_cell_angle_gamma                97.7012
_cell_volume                     938.636
loop_
_atom_site_label
_atom_site_type_symbol
_atom_site_fract_x
_atom_site_fract_y
_atom_site_fract_z
C1 C 0.697148 -0.222739 -0.0652968
C2 C 0.629699 -0.365676 -0.136083
C3 C 0.636136 -0.523584 -0.137387
Cl4 Cl 0.55072 -0.7011 -0.226923
C5 C 0.71003 -0.538092 -0.0677996
Cl6 Cl 0.72007 -0.734546 -0.0675414
C7 C 0.77738 -0.394874 0.00300596
C8 C 0.771701 -0.234997 0.00503862
C9 C 0.84547 -0.0788798 0.082452
C10 C 0.707882 0.0595022 0.119331
C11 C 0.78664 0.219529 0.193156
C12 C 0.787144 0.230349 0.278488
C13 C 0.85911 0.376611 0.346301
C14 C 0.932769 0.516226 0.329954
N15 N 1.00724 0.667148 0.397846
C16 C 0.932222 0.747959 0.486111
C17 C 1.04445 0.874922 0.551971
C18 C 1.24679 0.929819 0.532339
O19 O 1.31882 1.0649 0.596219
H20 H 1.45355 1.09956 0.579548
O21 O 1.33522 0.854163 0.462587
C22 C 0.966014 0.952016 0.637965
C23 C 0.781549 0.905583 0.658947
C24 C 0.672764 0.782552 0.59518
C25 C 0.746513 0.703484 0.50908
C26 C 0.932818 0.50647 0.244787
C27 C 0.860436 0.359652 0.177438
H H 0.691742 -0.0990171 -0.0646745
H_2 H 0.571819 -0.353886 -0.190534
H_3 H 0.835059 -0.40717 0.0573714
H_4 H 0.980189 -0.0269528 0.0615824
H_5 H 0.872827 -0.114741 0.135401
H_6 H 0.57615 0.0101179 0.143935
H_7 H 0.673824 0.0898136 0.0654094
H_8 H 0.730101 0.122181 0.292293
H_9 H 0.857982 0.382215 0.412591
H_10 H 1.11631 0.734179 0.378638
H_11 H 1.05012 1.04947 0.689113
H_12 H 0.722476 0.966706 0.726158
H_13 H 0.528129 0.746981 0.612315
H_14 H 0.65909 0.606485 0.459336
H_15 H 0.98992 0.614563 0.230916
H_16 H 0.861423 0.35402 0.111141
loop_
_geom_bond_atom_site_label_1
_geom_bond_atom_site_label_2
_geom_bond_site_symmetry_1
_geom_bond_site_symmetry_2
C1 C8 1_555 1_555
C1 C2 1_555 1_555
C2 C3 1_555 1_555
C3 Cl4 1_555 1_555
C3 C5 1_555 1_555
C5 Cl6 1_555 1_555
C5 C7 1_555 1_555
C7 C8 1_555 1_555
C8 C9 1_555 1_555
C9 C10 1_555 1_555
C10 C11 1_555 1_555
C11 C27 1_555 1_555
C11 C12 1_555 1_555
C12 C13 1_555 1_555
C13 C14 1_555 1_555
C14 N15 1_555 1_555
C14 C26 1_555 1_555
N15 C16 1_555 1_555
C16 C25 1_555 1_555
C16 C17 1_555 1_555
C17 C18 1_555 1_555
C17 C22 1_555 1_555
C18 O19 1_555 1_555
C18 O21 1_555 1_555
O19 H20 1_555 1_555
C22 C23 1_555 1_555
C23 C24 1_555 1_555
C24 C25 1_555 1_555
C26 C27 1_555 1_555
C1 H 1_555 1_555
C2 H_2 1_555 1_555
C7 H_3 1_555 1_555
C9 H_4 1_555 1_555
C9 H_5 1_555 1_555
C10 H_6 1_555 1_555
C10 H_7 1_555 1_555
C12 H_8 1_555 1_555
C13 H_9 1_555 1_555
N15 H_10 1_555 1_555
C22 H_11 1_555 1_555
C23 H_12 1_555 1_555
C24 H_13 1_555 1_555
C25 H_14 1_555 1_555
C26 H_15 1_555 1_555
C27 H_16 1_555 1_555

#END

#######################################################################
#
#                 Cambridge Crystallographic Data Centre
#                                CCDC 
#
#######################################################################
#
# If this CIF has been generated from an entry in the Cambridge 
# Structural Database, then it will include bibliographic, chemical, 
# crystal, experimental, refinement or atomic coordinate data resulting 
# from the CCDC's data processing and validation procedures.
#
#######################################################################

data_52
_symmetry_cell_setting           monoclinic
_symmetry_space_group_name_H-M   'P 21/c'
_symmetry_Int_Tables_number      14
_space_group_name_Hall           '-P 2ybc'
loop_
_symmetry_equiv_pos_site_id
_symmetry_equiv_pos_as_xyz
1 x,y,z
2 -x,1/2+y,1/2-z
3 -x,-y,-z
4 x,1/2-y,1/2+z
_cell_length_a                   9.5201
_cell_length_b                   11.3788
_cell_length_c                   17.7751
_cell_angle_alpha                90
_cell_angle_beta                 78.4504
_cell_angle_gamma                90
_cell_volume                     1886.54
loop_
_atom_site_label
_atom_site_type_symbol
_atom_site_fract_x
_atom_site_fract_y
_atom_site_fract_z
C1 C 0.757641 0.275785 0.17862
C2 C 0.899574 0.296147 0.145459
C3 C 1.0051 0.224013 0.163024
Cl4 Cl 1.18245 0.251283 0.120711
C5 C 0.968327 0.131596 0.213756
Cl6 Cl 1.09837 0.039556 0.236966
C7 C 0.826206 0.111339 0.246859
C8 C 0.718876 0.183508 0.229604
C9 C 0.563796 0.161124 0.2659
C10 C 0.503649 0.250378 0.329098
C11 C 0.34385 0.238988 0.357619
C12 C 0.248675 0.30766 0.327151
C13 C 0.102226 0.297632 0.353146
C14 C 0.0475779 0.217993 0.410596
N15 N -0.102119 0.20859 0.43651
C16 C -0.19707 0.295558 0.47485
C17 C -0.339304 0.265784 0.511037
C18 C -0.396954 0.141289 0.510933
O19 O -0.497653 0.116559 0.569819
H20 H -0.542522 0.0368317 0.563709
O21 O -0.352873 0.0701304 0.46003
C22 C -0.42952 0.353913 0.548062
C23 C -0.381339 0.468336 0.549555
C24 C -0.243728 0.497012 0.514551
C25 C -0.151493 0.411731 0.477296
C26 C 0.14205 0.148829 0.441368
C27 C 0.288286 0.159577 0.415017
H H 0.675203 0.332794 0.164603
H_2 H 0.928062 0.368668 0.105695
H_3 H 0.798127 0.0386772 0.286566
H_4 H 0.553709 0.0724066 0.290551
H_5 H 0.49934 0.164385 0.221232
H_6 H 0.527843 0.339535 0.30675
H_7 H 0.557754 0.238268 0.377544
H_8 H 0.289779 0.370355 0.282133
H_9 H 0.0297722 0.352348 0.328466
H_10 H -0.148768 0.135621 0.41895
H_11 H -0.538656 0.333313 0.576101
H_12 H -0.452702 0.535865 0.578547
H_13 H -0.206955 0.587048 0.516073
H_14 H -0.0430742 0.435679 0.449855
H_15 H 0.100999 0.0860108 0.486328
H_16 H 0.360807 0.104914 0.439685
loop_
_geom_bond_atom_site_label_1
_geom_bond_atom_site_label_2
_geom_bond_site_symmetry_1
_geom_bond_site_symmetry_2
C1 C8 1_555 1_555
C1 C2 1_555 1_555
C2 C3 1_555 1_555
C3 Cl4 1_555 1_555
C3 C5 1_555 1_555
C5 Cl6 1_555 1_555
C5 C7 1_555 1_555
C7 C8 1_555 1_555
C8 C9 1_555 1_555
C9 C10 1_555 1_555
C10 C11 1_555 1_555
C11 C27 1_555 1_555
C11 C12 1_555 1_555
C12 C13 1_555 1_555
C13 C14 1_555 1_555
C14 N15 1_555 1_555
C14 C26 1_555 1_555
N15 C16 1_555 1_555
C16 C25 1_555 1_555
C16 C17 1_555 1_555
C17 C18 1_555 1_555
C17 C22 1_555 1_555
C18 O19 1_555 1_555
C18 O21 1_555 1_555
O19 H20 1_555 1_555
C22 C23 1_555 1_555
C23 C24 1_555 1_555
C24 C25 1_555 1_555
C26 C27 1_555 1_555
C1 H 1_555 1_555
C2 H_2 1_555 1_555
C7 H_3 1_555 1_555
C9 H_4 1_555 1_555
C9 H_5 1_555 1_555
C10 H_6 1_555 1_555
C10 H_7 1_555 1_555
C12 H_8 1_555 1_555
C13 H_9 1_555 1_555
N15 H_10 1_555 1_555
C22 H_11 1_555 1_555
C23 H_12 1_555 1_555
C24 H_13 1_555 1_555
C25 H_14 1_555 1_555
C26 H_15 1_555 1_555
C27 H_16 1_555 1_555

#END

#######################################################################
#
#                 Cambridge Crystallographic Data Centre
#                                CCDC 
#
#######################################################################
#
# If this CIF has been generated from an entry in the Cambridge 
# Structural Database, then it will include bibliographic, chemical, 
# crystal, experimental, refinement or atomic coordinate data resulting 
# from the CCDC's data processing and validation procedures.
#
#######################################################################

data_53
_symmetry_cell_setting           monoclinic
_symmetry_space_group_name_H-M   'P 21/c'
_symmetry_Int_Tables_number      14
_space_group_name_Hall           '-P 2ybc'
loop_
_symmetry_equiv_pos_site_id
_symmetry_equiv_pos_as_xyz
1 x,y,z
2 -x,1/2+y,1/2-z
3 -x,-y,-z
4 x,1/2-y,1/2+z
_cell_length_a                   9.112
_cell_length_b                   11.4931
_cell_length_c                   18.3152
_cell_angle_alpha                90
_cell_angle_beta                 101.588
_cell_angle_gamma                90
_cell_volume                     1878.97
loop_
_atom_site_label
_atom_site_type_symbol
_atom_site_fract_x
_atom_site_fract_y
_atom_site_fract_z
C1 C 0.807903 0.0460624 0.214738
C2 C 0.960307 0.0257459 0.226971
C3 C 1.05588 0.0876613 0.281286
Cl4 Cl 1.24665 0.060619 0.295632
C5 C 0.998683 0.169841 0.323243
Cl6 Cl 1.11577 0.248932 0.391831
C7 C 0.846133 0.190105 0.310892
C8 C 0.748685 0.128173 0.256299
C9 C 0.582143 0.150473 0.243001
C10 C 0.527595 0.236699 0.178677
C11 C 0.360808 0.230216 0.148869
C12 C 0.263338 0.305462 0.17438
C13 C 0.110531 0.299858 0.147259
C14 C 0.0516045 0.218096 0.0936188
N15 N -0.103861 0.210317 0.064943
C16 C -0.198937 0.296735 0.0251924
C17 C -0.345657 0.268074 -0.0128916
C18 C -0.408132 0.14627 -0.0130477
O19 O -0.524801 0.127607 -0.0656118
H20 H -0.56983 0.0477156 -0.0604228
O21 O -0.353916 0.0716865 0.0321872
C22 C -0.435872 0.355091 -0.0515553
C23 C -0.383409 0.467776 -0.0528205
C24 C -0.241293 0.495602 -0.015918
C25 C -0.148812 0.411125 0.0230299
C26 C 0.148304 0.142494 0.0678022
C27 C 0.300958 0.148846 0.0952519
H H 0.733391 -0.00289739 0.171994
H_2 H 1.00481 -0.0387363 0.193976
H_3 H 0.802061 0.254709 0.343977
H_4 H 0.522593 0.0676754 0.230327
H_5 H 0.553755 0.184963 0.294272
H_6 H 0.556924 0.325465 0.198368
H_7 H 0.586383 0.218522 0.133197
H_8 H 0.307732 0.369848 0.216354
H_9 H 0.0363652 0.359668 0.168026
H_10 H -0.149649 0.129599 0.0664032
H_11 H -0.548444 0.334522 -0.0810059
H_12 H -0.45494 0.534556 -0.0831517
H_13 H -0.20117 0.584316 -0.0172501
H_14 H -0.036797 0.434252 0.0519454
H_15 H 0.103999 0.0780468 0.0258613
H_16 H 0.375183 0.0891056 0.0744681
loop_
_geom_bond_atom_site_label_1
_geom_bond_atom_site_label_2
_geom_bond_site_symmetry_1
_geom_bond_site_symmetry_2
C1 C8 1_555 1_555
C1 C2 1_555 1_555
C2 C3 1_555 1_555
C3 Cl4 1_555 1_555
C3 C5 1_555 1_555
C5 Cl6 1_555 1_555
C5 C7 1_555 1_555
C7 C8 1_555 1_555
C8 C9 1_555 1_555
C9 C10 1_555 1_555
C10 C11 1_555 1_555
C11 C27 1_555 1_555
C11 C12 1_555 1_555
C12 C13 1_555 1_555
C13 C14 1_555 1_555
C14 N15 1_555 1_555
C14 C26 1_555 1_555
N15 C16 1_555 1_555
C16 C25 1_555 1_555
C16 C17 1_555 1_555
C17 C18 1_555 1_555
C17 C22 1_555 1_555
C18 O19 1_555 1_555
C18 O21 1_555 1_555
O19 H20 1_555 1_555
C22 C23 1_555 1_555
C23 C24 1_555 1_555
C24 C25 1_555 1_555
C26 C27 1_555 1_555
C1 H 1_555 1_555
C2 H_2 1_555 1_555
C7 H_3 1_555 1_555
C9 H_4 1_555 1_555
C9 H_5 1_555 1_555
C10 H_6 1_555 1_555
C10 H_7 1_555 1_555
C12 H_8 1_555 1_555
C13 H_9 1_555 1_555
N15 H_10 1_555 1_555
C22 H_11 1_555 1_555
C23 H_12 1_555 1_555
C24 H_13 1_555 1_555
C25 H_14 1_555 1_555
C26 H_15 1_555 1_555
C27 H_16 1_555 1_555

#END

#######################################################################
#
#                 Cambridge Crystallographic Data Centre
#                                CCDC 
#
#######################################################################
#
# If this CIF has been generated from an entry in the Cambridge 
# Structural Database, then it will include bibliographic, chemical, 
# crystal, experimental, refinement or atomic coordinate data resulting 
# from the CCDC's data processing and validation procedures.
#
#######################################################################

data_54
_symmetry_cell_setting           triclinic
_symmetry_space_group_name_H-M   'P -1'
_symmetry_Int_Tables_number      2
_space_group_name_Hall           '-P 1'
loop_
_symmetry_equiv_pos_site_id
_symmetry_equiv_pos_as_xyz
1 x,y,z
2 -x,-y,-z
_cell_length_a                   7.5957
_cell_length_b                   7.8344
_cell_length_c                   16.6747
_cell_angle_alpha                96.4163
_cell_angle_beta                 107.912
_cell_angle_gamma                91.7936
_cell_volume                     935.998
loop_
_atom_site_label
_atom_site_type_symbol
_atom_site_fract_x
_atom_site_fract_y
_atom_site_fract_z
C1 C 0.158939 0.614056 0.594737
C2 C 0.189183 0.550194 0.671443
C3 C 0.364736 0.50846 0.71574
Cl4 Cl 0.399296 0.428515 0.811834
C5 C 0.509695 0.530697 0.68316
Cl6 Cl 0.731615 0.479501 0.737289
C7 C 0.479159 0.594576 0.606372
C8 C 0.302734 0.637126 0.561134
C9 C 0.269809 0.706813 0.477272
C10 C 0.17696 0.879039 0.474273
C11 C 0.12404 0.937979 0.387324
C12 C -0.0600556 0.93208 0.337447
C13 C -0.10923 0.985865 0.257773
C14 C 0.0260307 1.04713 0.226102
N15 N -0.0205201 1.10265 0.144967
C16 C -0.151156 1.02142 0.0685594
C17 C -0.212289 1.11045 -0.00358398
C18 C -0.142839 1.29469 -0.00314551
O19 O -0.165473 1.33886 -0.0784026
H20 H -0.102196 1.45711 -0.0750029
O21 O -0.0717292 1.3934 0.0621222
C22 C -0.340782 1.02592 -0.0776147
C23 C -0.407544 0.858298 -0.0807157
C24 C -0.348342 0.772355 -0.010879
C25 C -0.220956 0.852425 0.0635393
C26 C 0.210516 1.05347 0.275559
C27 C 0.258249 0.999469 0.355176
H H 0.0206775 0.646679 0.560244
H_2 H 0.075249 0.532913 0.696816
H_3 H 0.593452 0.611656 0.581208
H_4 H 0.402985 0.724768 0.46537
H_5 H 0.181829 0.611725 0.426213
H_6 H 0.0521178 0.865284 0.493578
H_7 H 0.272217 0.978093 0.520223
H_8 H -0.167431 0.884391 0.361333
H_9 H -0.254245 0.980162 0.219868
H_10 H 0.061533 1.20297 0.139127
H_11 H -0.389546 1.09126 -0.13356
H_12 H -0.507332 0.794354 -0.138701
H_13 H -0.401641 0.640885 -0.01398
H_14 H -0.175296 0.78294 0.118208
H_15 H 0.31795 1.10106 0.251685
H_16 H 0.403237 1.0053 0.393132
loop_
_geom_bond_atom_site_label_1
_geom_bond_atom_site_label_2
_geom_bond_site_symmetry_1
_geom_bond_site_symmetry_2
C1 C8 1_555 1_555
C1 C2 1_555 1_555
C2 C3 1_555 1_555
C3 Cl4 1_555 1_555
C3 C5 1_555 1_555
C5 Cl6 1_555 1_555
C5 C7 1_555 1_555
C7 C8 1_555 1_555
C8 C9 1_555 1_555
C9 C10 1_555 1_555
C10 C11 1_555 1_555
C11 C27 1_555 1_555
C11 C12 1_555 1_555
C12 C13 1_555 1_555
C13 C14 1_555 1_555
C14 N15 1_555 1_555
C14 C26 1_555 1_555
N15 C16 1_555 1_555
C16 C25 1_555 1_555
C16 C17 1_555 1_555
C17 C18 1_555 1_555
C17 C22 1_555 1_555
C18 O19 1_555 1_555
C18 O21 1_555 1_555
O19 H20 1_555 1_555
C22 C23 1_555 1_555
C23 C24 1_555 1_555
C24 C25 1_555 1_555
C26 C27 1_555 1_555
C1 H 1_555 1_555
C2 H_2 1_555 1_555
C7 H_3 1_555 1_555
C9 H_4 1_555 1_555
C9 H_5 1_555 1_555
C10 H_6 1_555 1_555
C10 H_7 1_555 1_555
C12 H_8 1_555 1_555
C13 H_9 1_555 1_555
N15 H_10 1_555 1_555
C22 H_11 1_555 1_555
C23 H_12 1_555 1_555
C24 H_13 1_555 1_555
C25 H_14 1_555 1_555
C26 H_15 1_555 1_555
C27 H_16 1_555 1_555

#END

#######################################################################
#
#                 Cambridge Crystallographic Data Centre
#                                CCDC 
#
#######################################################################
#
# If this CIF has been generated from an entry in the Cambridge 
# Structural Database, then it will include bibliographic, chemical, 
# crystal, experimental, refinement or atomic coordinate data resulting 
# from the CCDC's data processing and validation procedures.
#
#######################################################################

data_55
_symmetry_cell_setting           triclinic
_symmetry_space_group_name_H-M   'P -1'
_symmetry_Int_Tables_number      2
_space_group_name_Hall           '-P 1'
loop_
_symmetry_equiv_pos_site_id
_symmetry_equiv_pos_as_xyz
1 x,y,z
2 -x,-y,-z
_cell_length_a                   11.3249
_cell_length_b                   7.2197
_cell_length_c                   13.8773
_cell_angle_alpha                67.941
_cell_angle_beta                 100.954
_cell_angle_gamma                115.397
_cell_volume                     949.391
loop_
_atom_site_label
_atom_site_type_symbol
_atom_site_fract_x
_atom_site_fract_y
_atom_site_fract_z
C1 C 1.02571 0.830273 -0.154523
C2 C 1.07769 0.810687 -0.23082
C3 C 1.02282 0.619546 -0.253506
Cl4 Cl 1.08973 0.598769 -0.349555
C5 C 0.916032 0.44835 -0.19977
Cl6 Cl 0.844959 0.206409 -0.226525
C7 C 0.864183 0.46823 -0.123411
C8 C 0.918652 0.660188 -0.0998696
C9 C 0.861731 0.68132 -0.0164621
C10 C 0.714896 0.633942 -0.0350792
C11 C 0.655993 0.641686 0.051518
C12 C 0.62086 0.812266 0.0372343
C13 C 0.566744 0.819948 0.116285
C14 C 0.546574 0.655834 0.212016
N15 N 0.491396 0.665888 0.292024
C16 C 0.386763 0.498075 0.355639
C17 C 0.346407 0.530851 0.436557
C18 C 0.411903 0.743553 0.459438
O19 O 0.345284 0.765399 0.518214
H20 H 0.39364 0.908558 0.532607
O21 O 0.518062 0.882674 0.425712
C22 C 0.242928 0.361851 0.497349
C23 C 0.18067 0.165632 0.479183
C24 C 0.219816 0.134116 0.400918
C25 C 0.322089 0.298444 0.339146
C26 C 0.58156 0.484589 0.227015
C27 C 0.635524 0.478351 0.147474
H H 1.06924 0.980907 -0.137065
H_2 H 1.16144 0.945212 -0.272807
H_3 H 0.780469 0.33331 -0.0815404
H_4 H 0.876921 0.568522 0.05915
H_5 H 0.914297 0.84665 -0.0130934
H_6 H 0.700356 0.753144 -0.108404
H_7 H 0.663086 0.472511 -0.0433025
H_8 H 0.636098 0.942012 -0.0372343
H_9 H 0.539948 0.955068 0.103301
H_10 H 0.521411 0.816497 0.297586
H_11 H 0.21032 0.383047 0.559611
H_12 H 0.100386 0.0358026 0.527075
H_13 H 0.170342 -0.0204687 0.387326
H_14 H 0.351915 0.27125 0.277553
H_15 H 0.566494 0.354934 0.301507
H_16 H 0.662308 0.343248 0.160389
loop_
_geom_bond_atom_site_label_1
_geom_bond_atom_site_label_2
_geom_bond_site_symmetry_1
_geom_bond_site_symmetry_2
C1 C8 1_555 1_555
C1 C2 1_555 1_555
C2 C3 1_555 1_555
C3 Cl4 1_555 1_555
C3 C5 1_555 1_555
C5 Cl6 1_555 1_555
C5 C7 1_555 1_555
C7 C8 1_555 1_555
C8 C9 1_555 1_555
C9 C10 1_555 1_555
C10 C11 1_555 1_555
C11 C27 1_555 1_555
C11 C12 1_555 1_555
C12 C13 1_555 1_555
C13 C14 1_555 1_555
C14 N15 1_555 1_555
C14 C26 1_555 1_555
N15 C16 1_555 1_555
C16 C25 1_555 1_555
C16 C17 1_555 1_555
C17 C18 1_555 1_555
C17 C22 1_555 1_555
C18 O19 1_555 1_555
C18 O21 1_555 1_555
O19 H20 1_555 1_555
C22 C23 1_555 1_555
C23 C24 1_555 1_555
C24 C25 1_555 1_555
C26 C27 1_555 1_555
C1 H 1_555 1_555
C2 H_2 1_555 1_555
C7 H_3 1_555 1_555
C9 H_4 1_555 1_555
C9 H_5 1_555 1_555
C10 H_6 1_555 1_555
C10 H_7 1_555 1_555
C12 H_8 1_555 1_555
C13 H_9 1_555 1_555
N15 H_10 1_555 1_555
C22 H_11 1_555 1_555
C23 H_12 1_555 1_555
C24 H_13 1_555 1_555
C25 H_14 1_555 1_555
C26 H_15 1_555 1_555
C27 H_16 1_555 1_555

#END

#######################################################################
#
#                 Cambridge Crystallographic Data Centre
#                                CCDC 
#
#######################################################################
#
# If this CIF has been generated from an entry in the Cambridge 
# Structural Database, then it will include bibliographic, chemical, 
# crystal, experimental, refinement or atomic coordinate data resulting 
# from the CCDC's data processing and validation procedures.
#
#######################################################################

data_56
_symmetry_cell_setting           triclinic
_symmetry_space_group_name_H-M   'P -1'
_symmetry_Int_Tables_number      2
_space_group_name_Hall           '-P 1'
loop_
_symmetry_equiv_pos_site_id
_symmetry_equiv_pos_as_xyz
1 x,y,z
2 -x,-y,-z
_cell_length_a                   5.1103
_cell_length_b                   12.7535
_cell_length_c                   15.1818
_cell_angle_alpha                95.6941
_cell_angle_beta                 96.5733
_cell_angle_gamma                99.1228
_cell_volume                     963.551
loop_
_atom_site_label
_atom_site_type_symbol
_atom_site_fract_x
_atom_site_fract_y
_atom_site_fract_z
C1 C 0.164215 0.179264 0.553019
C2 C 0.00571812 0.193077 0.619649
C3 C -0.0387859 0.294209 0.648059
Cl4 Cl -0.238436 0.309572 0.731759
C5 C 0.0755374 0.381327 0.609718
Cl6 Cl 0.0233743 0.509245 0.643938
C7 C 0.234212 0.367329 0.543074
C8 C 0.280441 0.265757 0.513863
C9 C 0.453812 0.25078 0.441055
C10 C 0.290868 0.208066 0.349094
C11 C 0.444948 0.232375 0.272299
C12 C 0.617833 0.166645 0.243822
C13 C 0.759494 0.188551 0.173585
C14 C 0.730886 0.277471 0.130029
N15 N 0.873652 0.301398 0.0582156
C16 C 0.926119 0.228713 -0.0116405
C17 C 1.12453 0.260627 -0.0661296
C18 C 1.28881 0.371751 -0.0527193
O19 O 1.5242 0.376202 -0.078351
H20 H 1.64055 0.448947 -0.0578417
O21 O 1.20799 0.450642 -0.0206296
C22 C 1.17047 0.187117 -0.134476
C23 C 1.02497 0.0844823 -0.149049
C24 C 0.83272 0.0535045 -0.0962291
C25 C 0.78224 0.124688 -0.0277621
C26 C 0.558365 0.343655 0.158071
C27 C 0.417446 0.321037 0.228381
H H 0.198375 0.0995943 0.53096
H_2 H -0.0836363 0.124615 0.649575
H_3 H 0.323332 0.435991 0.513322
H_4 H 0.579109 0.327655 0.43614
H_5 H 0.587274 0.194776 0.459394
H_6 H 0.229465 0.121191 0.345688
H_7 H 0.108825 0.243657 0.342208
H_8 H 0.64246 0.0968075 0.277234
H_9 H 0.893662 0.135946 0.152415
H_10 H 0.922398 0.38057 0.0513169
H_11 H 1.32174 0.210439 -0.176771
H_12 H 1.06296 0.0281105 -0.202489
H_13 H 0.719654 -0.0272182 -0.108183
H_14 H 0.629863 0.0992862 0.0135371
H_15 H 0.533765 0.413536 0.124686
H_16 H 0.283063 0.373573 0.249519
loop_
_geom_bond_atom_site_label_1
_geom_bond_atom_site_label_2
_geom_bond_site_symmetry_1
_geom_bond_site_symmetry_2
C1 C8 1_555 1_555
C1 C2 1_555 1_555
C2 C3 1_555 1_555
C3 Cl4 1_555 1_555
C3 C5 1_555 1_555
C5 Cl6 1_555 1_555
C5 C7 1_555 1_555
C7 C8 1_555 1_555
C8 C9 1_555 1_555
C9 C10 1_555 1_555
C10 C11 1_555 1_555
C11 C27 1_555 1_555
C11 C12 1_555 1_555
C12 C13 1_555 1_555
C13 C14 1_555 1_555
C14 N15 1_555 1_555
C14 C26 1_555 1_555
N15 C16 1_555 1_555
C16 C25 1_555 1_555
C16 C17 1_555 1_555
C17 C18 1_555 1_555
C17 C22 1_555 1_555
C18 O19 1_555 1_555
C18 O21 1_555 1_555
O19 H20 1_555 1_555
C22 C23 1_555 1_555
C23 C24 1_555 1_555
C24 C25 1_555 1_555
C26 C27 1_555 1_555
C1 H 1_555 1_555
C2 H_2 1_555 1_555
C7 H_3 1_555 1_555
C9 H_4 1_555 1_555
C9 H_5 1_555 1_555
C10 H_6 1_555 1_555
C10 H_7 1_555 1_555
C12 H_8 1_555 1_555
C13 H_9 1_555 1_555
N15 H_10 1_555 1_555
C22 H_11 1_555 1_555
C23 H_12 1_555 1_555
C24 H_13 1_555 1_555
C25 H_14 1_555 1_555
C26 H_15 1_555 1_555
C27 H_16 1_555 1_555

#END

#######################################################################
#
#                 Cambridge Crystallographic Data Centre
#                                CCDC 
#
#######################################################################
#
# If this CIF has been generated from an entry in the Cambridge 
# Structural Database, then it will include bibliographic, chemical, 
# crystal, experimental, refinement or atomic coordinate data resulting 
# from the CCDC's data processing and validation procedures.
#
#######################################################################

data_57
_symmetry_cell_setting           monoclinic
_symmetry_space_group_name_H-M   'P 21/c'
_symmetry_Int_Tables_number      14
_space_group_name_Hall           '-P 2ybc'
loop_
_symmetry_equiv_pos_site_id
_symmetry_equiv_pos_as_xyz
1 x,y,z
2 -x,1/2+y,1/2-z
3 -x,-y,-z
4 x,1/2-y,1/2+z
_cell_length_a                   6.9087
_cell_length_b                   7.3451
_cell_length_c                   38.3153
_cell_angle_alpha                90
_cell_angle_beta                 104.933
_cell_angle_gamma                90
_cell_volume                     1878.65
loop_
_atom_site_label
_atom_site_type_symbol
_atom_site_fract_x
_atom_site_fract_y
_atom_site_fract_z
C1 C -0.120153 0.542647 0.204606
C2 C -0.223661 0.502403 0.169551
C3 C -0.128754 0.516208 0.14205
Cl4 Cl -0.261672 0.46499 0.0982756
C5 C 0.0696203 0.570285 0.149708
Cl6 Cl 0.192887 0.588869 0.115779
C7 C 0.172919 0.610584 0.184809
C8 C 0.0788223 0.597119 0.212755
C9 C 0.192109 0.641189 0.251058
C10 C 0.319867 0.480715 0.270346
C11 C 0.418057 0.519162 0.309632
C12 C 0.311951 0.501341 0.335606
C13 C 0.401066 0.536439 0.371609
C14 C 0.599892 0.590666 0.38246
N15 N 0.693852 0.627316 0.419068
C16 C 0.68937 0.519476 0.449478
C17 C 0.764193 0.588678 0.484901
C18 C 0.850435 0.778043 0.492053
O19 O 0.885642 0.828321 0.525653
H20 H 0.955062 0.951655 0.529705
O21 O 0.884349 0.875659 0.468383
C22 C 0.758005 0.478618 0.514238
C23 C 0.680042 0.304461 0.508938
C24 C 0.607437 0.237383 0.474612
C25 C 0.611471 0.343358 0.444891
C26 C 0.707175 0.608841 0.356661
C27 C 0.616676 0.573307 0.320712
H H -0.195546 0.531511 0.226102
H_2 H -0.379172 0.460048 0.163638
H_3 H 0.32841 0.65298 0.190617
H_4 H 0.290144 0.75837 0.250774
H_5 H 0.0848804 0.680454 0.266422
H_6 H 0.224395 0.359859 0.268423
H_7 H 0.436271 0.449796 0.25643
H_8 H 0.156277 0.459109 0.327543
H_9 H 0.315095 0.521518 0.391476
H_10 H 0.790914 0.734517 0.423766
H_11 H 0.814823 0.529741 0.541527
H_12 H 0.67618 0.220365 0.532033
H_13 H 0.546525 0.100557 0.470731
H_14 H 0.55367 0.288886 0.417896
H_15 H 0.862838 0.651128 0.364716
H_16 H 0.702654 0.588038 0.30084
loop_
_geom_bond_atom_site_label_1
_geom_bond_atom_site_label_2
_geom_bond_site_symmetry_1
_geom_bond_site_symmetry_2
C1 C8 1_555 1_555
C1 C2 1_555 1_555
C2 C3 1_555 1_555
C3 Cl4 1_555 1_555
C3 C5 1_555 1_555
C5 Cl6 1_555 1_555
C5 C7 1_555 1_555
C7 C8 1_555 1_555
C8 C9 1_555 1_555
C9 C10 1_555 1_555
C10 C11 1_555 1_555
C11 C27 1_555 1_555
C11 C12 1_555 1_555
C12 C13 1_555 1_555
C13 C14 1_555 1_555
C14 N15 1_555 1_555
C14 C26 1_555 1_555
N15 C16 1_555 1_555
C16 C25 1_555 1_555
C16 C17 1_555 1_555
C17 C18 1_555 1_555
C17 C22 1_555 1_555
C18 O19 1_555 1_555
C18 O21 1_555 1_555
O19 H20 1_555 1_555
C22 C23 1_555 1_555
C23 C24 1_555 1_555
C24 C25 1_555 1_555
C26 C27 1_555 1_555
C1 H 1_555 1_555
C2 H_2 1_555 1_555
C7 H_3 1_555 1_555
C9 H_4 1_555 1_555
C9 H_5 1_555 1_555
C10 H_6 1_555 1_555
C10 H_7 1_555 1_555
C12 H_8 1_555 1_555
C13 H_9 1_555 1_555
N15 H_10 1_555 1_555
C22 H_11 1_555 1_555
C23 H_12 1_555 1_555
C24 H_13 1_555 1_555
C25 H_14 1_555 1_555
C26 H_15 1_555 1_555
C27 H_16 1_555 1_555

#END

#######################################################################
#
#                 Cambridge Crystallographic Data Centre
#                                CCDC 
#
#######################################################################
#
# If this CIF has been generated from an entry in the Cambridge 
# Structural Database, then it will include bibliographic, chemical, 
# crystal, experimental, refinement or atomic coordinate data resulting 
# from the CCDC's data processing and validation procedures.
#
#######################################################################

data_58
_symmetry_cell_setting           monoclinic
_symmetry_space_group_name_H-M   'P 21/n'
_symmetry_Int_Tables_number      14
_space_group_name_Hall           '-P 2yn'
loop_
_symmetry_equiv_pos_site_id
_symmetry_equiv_pos_as_xyz
1 x,y,z
2 1/2-x,1/2+y,1/2-z
3 -x,-y,-z
4 1/2+x,1/2-y,1/2+z
_cell_length_a                   18.4572
_cell_length_b                   11.4793
_cell_length_c                   18.0143
_cell_angle_alpha                90
_cell_angle_beta                 79.475
_cell_angle_gamma                90
_cell_volume                     3752.58
loop_
_atom_site_label
_atom_site_type_symbol
_atom_site_fract_x
_atom_site_fract_y
_atom_site_fract_z
C1 C 0.654845 0.0389832 0.291194
C2 C 0.730271 0.0236077 0.280331
C3 C 0.775439 0.0835417 0.223446
Cl4 Cl 0.869904 0.0628 0.210878
C5 C 0.744997 0.15879 0.177549
Cl6 Cl 0.800237 0.235232 0.105656
C7 C 0.669495 0.174105 0.188536
C8 C 0.623406 0.114118 0.245692
C9 C 0.540975 0.13101 0.257498
C10 C 0.513083 0.228089 0.314908
C11 C 0.431146 0.221808 0.344302
C12 C 0.382696 0.294086 0.315721
C13 C 0.307632 0.28865 0.342455
C14 C 0.279263 0.210065 0.398804
N15 N 0.202906 0.20253 0.427164
C16 C 0.156326 0.289817 0.466044
C17 C 0.085123 0.261113 0.505951
C18 C 0.0552417 0.13831 0.509028
O19 O 0.00748777 0.115443 0.569808
H20 H -0.0177809 0.0375197 0.565642
O21 O 0.0742173 0.0666156 0.458873
C22 C 0.0409126 0.349011 0.543695
C23 C 0.0659571 0.462615 0.542312
C24 C 0.134936 0.4905 0.503636
C25 C 0.180233 0.405155 0.465541
C26 C 0.327336 0.13743 0.427706
C27 C 0.402318 0.14358 0.400611
H H 0.619652 -0.00838901 0.335979
H_2 H 0.753977 -0.0354377 0.316415
H_3 H 0.646001 0.233289 0.152355
H_4 H 0.513757 0.0488706 0.277305
H_5 H 0.525349 0.152379 0.203193
H_6 H 0.526349 0.313094 0.288027
H_7 H 0.542262 0.221747 0.362629
H_8 H 0.404057 0.35598 0.271608
H_9 H 0.270743 0.346119 0.319255
H_10 H 0.180381 0.121532 0.426329
H_11 H -0.0137286 0.328409 0.574517
H_12 H 0.0309225 0.530085 0.571954
H_13 H 0.154082 0.579931 0.502885
H_14 H 0.234593 0.428336 0.435204
H_15 H 0.306018 0.075475 0.471791
H_16 H 0.439235 0.0861899 0.423833
C1_2 C -0.128529 0.690173 0.820887
C2_2 C -0.201613 0.671025 0.852166
C3_2 C -0.254545 0.750333 0.840247
Cl4_2 Cl -0.345907 0.724443 0.880053
C5_2 C -0.234196 0.848693 0.797037
Cl6_2 Cl -0.299357 0.949849 0.781047
C7_2 C -0.161018 0.867727 0.765809
C8_2 C -0.107171 0.788358 0.777428
C9_2 C -0.0273082 0.809413 0.743224
C10_2 C -0.00256434 0.744296 0.667978
C11_2 C 0.0791424 0.754549 0.638324
C12_2 C 0.128889 0.68201 0.664675
C13_2 C 0.203761 0.691044 0.637743
C14_2 C 0.230645 0.77361 0.583438
N15_2 N 0.306857 0.784421 0.555185
C16_2 C 0.354788 0.699137 0.516328
C17_2 C 0.427766 0.728729 0.482118
C18_2 C 0.458014 0.850487 0.485433
O19_2 O 0.516892 0.870654 0.435312
H20_2 H 0.537532 0.95146 0.441918
O21_2 O 0.42971 0.92375 0.531138
C22_2 C 0.473414 0.642679 0.44412
C23_2 C 0.448031 0.530024 0.4398
C24_2 C 0.377321 0.501302 0.47296
C25_2 C 0.330583 0.584827 0.511145
C26_2 C 0.181281 0.846532 0.55676
C27_2 C 0.106479 0.836758 0.584031
H_17 H -0.0871878 0.627503 0.830446
H_18 H -0.217385 0.593825 0.886021
H_19 H -0.145441 0.945049 0.732011
H_20 H -0.0185848 0.903147 0.733648
H_21 H 0.00722983 0.781624 0.783498
H_22 H -0.0170861 0.651904 0.676041
H_23 H -0.0326788 0.779264 0.625745
H_24 H 0.108717 0.617015 0.707168
H_25 H 0.24168 0.633288 0.659176
H_26 H 0.328203 0.866133 0.556681
H_27 H 0.529435 0.664056 0.417622
H_28 H 0.484193 0.463948 0.410034
H_29 H 0.357916 0.412647 0.469273
H_30 H 0.274822 0.561106 0.537129
H_31 H 0.201435 0.911571 0.514279
H_32 H 0.0685293 0.894427 0.562559
loop_
_geom_bond_atom_site_label_1
_geom_bond_atom_site_label_2
_geom_bond_site_symmetry_1
_geom_bond_site_symmetry_2
C1 C8 1_555 1_555
C1 C2 1_555 1_555
C2 C3 1_555 1_555
C3 Cl4 1_555 1_555
C3 C5 1_555 1_555
C5 Cl6 1_555 1_555
C5 C7 1_555 1_555
C7 C8 1_555 1_555
C8 C9 1_555 1_555
C9 C10 1_555 1_555
C10 C11 1_555 1_555
C11 C27 1_555 1_555
C11 C12 1_555 1_555
C12 C13 1_555 1_555
C13 C14 1_555 1_555
C14 N15 1_555 1_555
C14 C26 1_555 1_555
N15 C16 1_555 1_555
C16 C25 1_555 1_555
C16 C17 1_555 1_555
C17 C18 1_555 1_555
C17 C22 1_555 1_555
C18 O19 1_555 1_555
C18 O21 1_555 1_555
O19 H20 1_555 1_555
C22 C23 1_555 1_555
C23 C24 1_555 1_555
C24 C25 1_555 1_555
C26 C27 1_555 1_555
C1 H 1_555 1_555
C2 H_2 1_555 1_555
C7 H_3 1_555 1_555
C9 H_4 1_555 1_555
C9 H_5 1_555 1_555
C10 H_6 1_555 1_555
C10 H_7 1_555 1_555
C12 H_8 1_555 1_555
C13 H_9 1_555 1_555
N15 H_10 1_555 1_555
C22 H_11 1_555 1_555
C23 H_12 1_555 1_555
C24 H_13 1_555 1_555
C25 H_14 1_555 1_555
C26 H_15 1_555 1_555
C27 H_16 1_555 1_555
C1_2 C8_2 1_555 1_555
C1_2 C2_2 1_555 1_555
C2_2 C3_2 1_555 1_555
C3_2 Cl4_2 1_555 1_555
C3_2 C5_2 1_555 1_555
C5_2 Cl6_2 1_555 1_555
C5_2 C7_2 1_555 1_555
C7_2 C8_2 1_555 1_555
C8_2 C9_2 1_555 1_555
C9_2 C10_2 1_555 1_555
C10_2 C11_2 1_555 1_555
C11_2 C27_2 1_555 1_555
C11_2 C12_2 1_555 1_555
C12_2 C13_2 1_555 1_555
C13_2 C14_2 1_555 1_555
C14_2 N15_2 1_555 1_555
C14_2 C26_2 1_555 1_555
N15_2 C16_2 1_555 1_555
C16_2 C25_2 1_555 1_555
C16_2 C17_2 1_555 1_555
C17_2 C18_2 1_555 1_555
C17_2 C22_2 1_555 1_555
C18_2 O19_2 1_555 1_555
C18_2 O21_2 1_555 1_555
O19_2 H20_2 1_555 1_555
C22_2 C23_2 1_555 1_555
C23_2 C24_2 1_555 1_555
C24_2 C25_2 1_555 1_555
C26_2 C27_2 1_555 1_555
C1_2 H_17 1_555 1_555
C2_2 H_18 1_555 1_555
C7_2 H_19 1_555 1_555
C9_2 H_20 1_555 1_555
C9_2 H_21 1_555 1_555
C10_2 H_22 1_555 1_555
C10_2 H_23 1_555 1_555
C12_2 H_24 1_555 1_555
C13_2 H_25 1_555 1_555
N15_2 H_26 1_555 1_555
C22_2 H_27 1_555 1_555
C23_2 H_28 1_555 1_555
C24_2 H_29 1_555 1_555
C25_2 H_30 1_555 1_555
C26_2 H_31 1_555 1_555
C27_2 H_32 1_555 1_555

#END

#######################################################################
#
#                 Cambridge Crystallographic Data Centre
#                                CCDC 
#
#######################################################################
#
# If this CIF has been generated from an entry in the Cambridge 
# Structural Database, then it will include bibliographic, chemical, 
# crystal, experimental, refinement or atomic coordinate data resulting 
# from the CCDC's data processing and validation procedures.
#
#######################################################################

data_59
_symmetry_cell_setting           monoclinic
_symmetry_space_group_name_H-M   'P 21/c'
_symmetry_Int_Tables_number      14
_space_group_name_Hall           '-P 2ybc'
loop_
_symmetry_equiv_pos_site_id
_symmetry_equiv_pos_as_xyz
1 x,y,z
2 -x,1/2+y,1/2-z
3 -x,-y,-z
4 x,1/2-y,1/2+z
_cell_length_a                   13.3477
_cell_length_b                   10.721
_cell_length_c                   13.0862
_cell_angle_alpha                90
_cell_angle_beta                 90.7856
_cell_angle_gamma                90
_cell_volume                     1872.47
loop_
_atom_site_label
_atom_site_type_symbol
_atom_site_fract_x
_atom_site_fract_y
_atom_site_fract_z
C1 C 0.170605 -0.119737 0.741209
C2 C 0.116273 -0.162718 0.823097
C3 C 0.0304658 -0.100802 0.851886
Cl4 Cl -0.0364986 -0.156469 0.954882
C5 C -0.000779544 0.0040388 0.798641
Cl6 Cl -0.10818 0.0837608 0.83291
C7 C 0.053732 0.0469266 0.716731
C8 C 0.140351 -0.0147374 0.686987
C9 C 0.199675 0.0323571 0.597495
C10 C 0.174521 -0.0365638 0.496929
C11 C 0.22425 0.0208563 0.405289
C12 C 0.30326 -0.0385878 0.357914
C13 C 0.349091 0.0135808 0.274009
C14 C 0.316545 0.12733 0.235476
N15 N 0.36228 0.182334 0.149951
C16 C 0.375408 0.129036 0.0520521
C17 C 0.425237 0.19611 -0.0254185
C18 C 0.466736 0.325557 -0.00806269
O19 O 0.533196 0.359052 -0.0744442
H20 H 0.553653 0.449799 -0.0646696
O21 O 0.440259 0.39306 0.0621094
C22 C 0.436606 0.140966 -0.12104
C23 C 0.399922 0.0225539 -0.14023
C24 C 0.351649 -0.0425054 -0.0651511
C25 C 0.339137 0.00970992 0.0306841
C26 C 0.237552 0.187445 0.2824
C27 C 0.192169 0.134465 0.366252
H H 0.237958 -0.168809 0.718939
H_2 H 0.140972 -0.244931 0.864694
H_3 H 0.0288193 0.129223 0.67534
H_4 H 0.18477 0.132226 0.587208
H_5 H 0.279861 0.0215745 0.614782
H_6 H 0.198223 -0.134204 0.503968
H_7 H 0.0930608 -0.0358549 0.484594
H_8 H 0.32959 -0.127591 0.387177
H_9 H 0.410799 -0.0346609 0.238128
H_10 H 0.379159 0.27476 0.156607
H_11 H 0.474583 0.191232 -0.181147
H_12 H 0.409338 -0.019196 -0.215025
H_13 H 0.323133 -0.135398 -0.0809478
H_14 H 0.300886 -0.0425986 0.0894003
H_15 H 0.211214 0.276485 0.253161
H_16 H 0.130386 0.182614 0.402103
loop_
_geom_bond_atom_site_label_1
_geom_bond_atom_site_label_2
_geom_bond_site_symmetry_1
_geom_bond_site_symmetry_2
C1 C8 1_555 1_555
C1 C2 1_555 1_555
C2 C3 1_555 1_555
C3 Cl4 1_555 1_555
C3 C5 1_555 1_555
C5 Cl6 1_555 1_555
C5 C7 1_555 1_555
C7 C8 1_555 1_555
C8 C9 1_555 1_555
C9 C10 1_555 1_555
C10 C11 1_555 1_555
C11 C27 1_555 1_555
C11 C12 1_555 1_555
C12 C13 1_555 1_555
C13 C14 1_555 1_555
C14 N15 1_555 1_555
C14 C26 1_555 1_555
N15 C16 1_555 1_555
C16 C25 1_555 1_555
C16 C17 1_555 1_555
C17 C18 1_555 1_555
C17 C22 1_555 1_555
C18 O19 1_555 1_555
C18 O21 1_555 1_555
O19 H20 1_555 1_555
C22 C23 1_555 1_555
C23 C24 1_555 1_555
C24 C25 1_555 1_555
C26 C27 1_555 1_555
C1 H 1_555 1_555
C2 H_2 1_555 1_555
C7 H_3 1_555 1_555
C9 H_4 1_555 1_555
C9 H_5 1_555 1_555
C10 H_6 1_555 1_555
C10 H_7 1_555 1_555
C12 H_8 1_555 1_555
C13 H_9 1_555 1_555
N15 H_10 1_555 1_555
C22 H_11 1_555 1_555
C23 H_12 1_555 1_555
C24 H_13 1_555 1_555
C25 H_14 1_555 1_555
C26 H_15 1_555 1_555
C27 H_16 1_555 1_555

#END

#######################################################################
#
#                 Cambridge Crystallographic Data Centre
#                                CCDC 
#
#######################################################################
#
# If this CIF has been generated from an entry in the Cambridge 
# Structural Database, then it will include bibliographic, chemical, 
# crystal, experimental, refinement or atomic coordinate data resulting 
# from the CCDC's data processing and validation procedures.
#
#######################################################################

data_60
_symmetry_cell_setting           triclinic
_symmetry_space_group_name_H-M   'P -1'
_symmetry_Int_Tables_number      2
_space_group_name_Hall           '-P 1'
loop_
_symmetry_equiv_pos_site_id
_symmetry_equiv_pos_as_xyz
1 x,y,z
2 -x,-y,-z
_cell_length_a                   7.5199
_cell_length_b                   9.9971
_cell_length_c                   13.9046
_cell_angle_alpha                90.3202
_cell_angle_beta                 68.2634
_cell_angle_gamma                103.944
_cell_volume                     938.304
loop_
_atom_site_label
_atom_site_type_symbol
_atom_site_fract_x
_atom_site_fract_y
_atom_site_fract_z
C1 C 0.806799 -0.091744 0.814816
C2 C 0.78516 -0.153529 0.908493
C3 C 0.76001 -0.0781409 0.993888
Cl4 Cl 0.733166 -0.157882 1.11061
C5 C 0.756551 0.0589695 0.985365
Cl6 Cl 0.725108 0.156261 1.09119
C7 C 0.778281 0.120639 0.891541
C8 C 0.803706 0.0456517 0.804902
C9 C 0.827314 0.113338 0.702586
C10 C 0.664256 0.0422794 0.663823
C11 C 0.669179 0.12188 0.57052
C12 C 0.734475 0.0754783 0.472489
C13 C 0.739054 0.147951 0.386821
C14 C 0.677984 0.269344 0.397575
N15 N 0.683645 0.342326 0.309459
C16 C 0.527057 0.386987 0.297421
C17 C 0.556915 0.460207 0.203286
C18 C 0.754782 0.494565 0.111709
O19 O 0.740668 0.502535 0.0215704
H20 H 0.87503 0.515684 -0.0375655
O21 O 0.913926 0.513219 0.121476
C22 C 0.399042 0.502199 0.194421
C23 C 0.216535 0.473109 0.275898
C24 C 0.187876 0.402325 0.366915
C25 C 0.341325 0.35913 0.37826
C26 C 0.612549 0.316606 0.495396
C27 C 0.608446 0.243349 0.580566
H H 0.826467 -0.151523 0.74799
H_2 H 0.787972 -0.261039 0.914931
H_3 H 0.775521 0.228207 0.885382
H_4 H 0.825299 0.222143 0.711357
H_5 H 0.972029 0.111292 0.643886
H_6 H 0.680879 -0.0614327 0.64352
H_7 H 0.51926 0.0298174 0.72708
H_8 H 0.782856 -0.0193208 0.4628
H_9 H 0.790673 0.109607 0.310843
H_10 H 0.807825 0.35173 0.243923
H_11 H 0.418225 0.558235 0.123256
H_12 H 0.0952535 0.506414 0.26785
H_13 H 0.044121 0.380064 0.430397
H_14 H 0.316487 0.303227 0.450599
H_15 H 0.564407 0.411495 0.505109
H_16 H 0.556791 0.281608 0.656576
loop_
_geom_bond_atom_site_label_1
_geom_bond_atom_site_label_2
_geom_bond_site_symmetry_1
_geom_bond_site_symmetry_2
C1 C8 1_555 1_555
C1 C2 1_555 1_555
C2 C3 1_555 1_555
C3 Cl4 1_555 1_555
C3 C5 1_555 1_555
C5 Cl6 1_555 1_555
C5 C7 1_555 1_555
C7 C8 1_555 1_555
C8 C9 1_555 1_555
C9 C10 1_555 1_555
C10 C11 1_555 1_555
C11 C27 1_555 1_555
C11 C12 1_555 1_555
C12 C13 1_555 1_555
C13 C14 1_555 1_555
C14 N15 1_555 1_555
C14 C26 1_555 1_555
N15 C16 1_555 1_555
C16 C25 1_555 1_555
C16 C17 1_555 1_555
C17 C18 1_555 1_555
C17 C22 1_555 1_555
C18 O19 1_555 1_555
C18 O21 1_555 1_555
O19 H20 1_555 1_555
C22 C23 1_555 1_555
C23 C24 1_555 1_555
C24 C25 1_555 1_555
C26 C27 1_555 1_555
C1 H 1_555 1_555
C2 H_2 1_555 1_555
C7 H_3 1_555 1_555
C9 H_4 1_555 1_555
C9 H_5 1_555 1_555
C10 H_6 1_555 1_555
C10 H_7 1_555 1_555
C12 H_8 1_555 1_555
C13 H_9 1_555 1_555
N15 H_10 1_555 1_555
C22 H_11 1_555 1_555
C23 H_12 1_555 1_555
C24 H_13 1_555 1_555
C25 H_14 1_555 1_555
C26 H_15 1_555 1_555
C27 H_16 1_555 1_555

#END

#######################################################################
#
#                 Cambridge Crystallographic Data Centre
#                                CCDC 
#
#######################################################################
#
# If this CIF has been generated from an entry in the Cambridge 
# Structural Database, then it will include bibliographic, chemical, 
# crystal, experimental, refinement or atomic coordinate data resulting 
# from the CCDC's data processing and validation procedures.
#
#######################################################################

data_61
_symmetry_cell_setting           triclinic
_symmetry_space_group_name_H-M   'P -1'
_symmetry_Int_Tables_number      2
_space_group_name_Hall           '-P 1'
loop_
_symmetry_equiv_pos_site_id
_symmetry_equiv_pos_as_xyz
1 x,y,z
2 -x,-y,-z
_cell_length_a                   6.9211
_cell_length_b                   9.1361
_cell_length_c                   17.64
_cell_angle_alpha                119.141
_cell_angle_beta                 84.8003
_cell_angle_gamma                89.0151
_cell_volume                     967.801
loop_
_atom_site_label
_atom_site_type_symbol
_atom_site_fract_x
_atom_site_fract_y
_atom_site_fract_z
C1 C 0.738572 0.159244 0.451102
C2 C 0.848279 0.16648 0.514324
C3 C 0.758483 0.208233 0.596099
Cl4 Cl 0.899147 0.21655 0.674379
C5 C 0.558961 0.24266 0.61443
Cl6 Cl 0.44204 0.295486 0.716469
C7 C 0.449436 0.235282 0.551057
C8 C 0.538377 0.193351 0.468374
C9 C 0.418282 0.185446 0.399338
C10 C 0.383774 0.357234 0.40425
C11 C 0.264702 0.348736 0.334782
C12 C 0.348381 0.287935 0.249584
C13 C 0.240027 0.279821 0.185722
C14 C 0.0439674 0.332763 0.205947
N15 N -0.0694341 0.325503 0.14177
C16 C -0.00261241 0.305828 0.0588326
C17 C -0.102195 0.208096 -0.0145612
C18 C -0.28132 0.120478 -0.00861649
O19 O -0.404724 0.108287 -0.0624712
H20 H -0.522669 0.0480517 -0.0565461
O21 O -0.308237 0.0657715 0.042292
C22 C -0.0327436 0.191762 -0.0951995
C23 C 0.130914 0.26959 -0.103653
C24 C 0.227506 0.364298 -0.0325258
C25 C 0.162157 0.382967 0.0485111
C26 C -0.0409287 0.39377 0.291014
C27 C 0.0687194 0.401466 0.354446
H H 0.809974 0.126399 0.386971
H_2 H 1.00465 0.139417 0.49975
H_3 H 0.293072 0.262353 0.56586
H_4 H 0.277267 0.13796 0.406615
H_5 H 0.492222 0.0960015 0.334658
H_6 H 0.524782 0.405143 0.397397
H_7 H 0.308906 0.446461 0.468779
H_8 H 0.501555 0.24599 0.23273
H_9 H 0.308625 0.231824 0.119455
H_10 H -0.215114 0.353365 0.160591
H_11 H -0.107545 0.117348 -0.152
H_12 H 0.183315 0.255752 -0.166829
H_13 H 0.355845 0.424869 -0.0398227
H_14 H 0.239691 0.458094 0.104234
H_15 H -0.194133 0.435673 0.307881
H_16 H 0.000212641 0.449619 0.420738
loop_
_geom_bond_atom_site_label_1
_geom_bond_atom_site_label_2
_geom_bond_site_symmetry_1
_geom_bond_site_symmetry_2
C1 C8 1_555 1_555
C1 C2 1_555 1_555
C2 C3 1_555 1_555
C3 Cl4 1_555 1_555
C3 C5 1_555 1_555
C5 Cl6 1_555 1_555
C5 C7 1_555 1_555
C7 C8 1_555 1_555
C8 C9 1_555 1_555
C9 C10 1_555 1_555
C10 C11 1_555 1_555
C11 C27 1_555 1_555
C11 C12 1_555 1_555
C12 C13 1_555 1_555
C13 C14 1_555 1_555
C14 N15 1_555 1_555
C14 C26 1_555 1_555
N15 C16 1_555 1_555
C16 C25 1_555 1_555
C16 C17 1_555 1_555
C17 C18 1_555 1_555
C17 C22 1_555 1_555
C18 O19 1_555 1_555
C18 O21 1_555 1_555
O19 H20 1_555 1_555
C22 C23 1_555 1_555
C23 C24 1_555 1_555
C24 C25 1_555 1_555
C26 C27 1_555 1_555
C1 H 1_555 1_555
C2 H_2 1_555 1_555
C7 H_3 1_555 1_555
C9 H_4 1_555 1_555
C9 H_5 1_555 1_555
C10 H_6 1_555 1_555
C10 H_7 1_555 1_555
C12 H_8 1_555 1_555
C13 H_9 1_555 1_555
N15 H_10 1_555 1_555
C22 H_11 1_555 1_555
C23 H_12 1_555 1_555
C24 H_13 1_555 1_555
C25 H_14 1_555 1_555
C26 H_15 1_555 1_555
C27 H_16 1_555 1_555

#END

#######################################################################
#
#                 Cambridge Crystallographic Data Centre
#                                CCDC 
#
#######################################################################
#
# If this CIF has been generated from an entry in the Cambridge 
# Structural Database, then it will include bibliographic, chemical, 
# crystal, experimental, refinement or atomic coordinate data resulting 
# from the CCDC's data processing and validation procedures.
#
#######################################################################

data_62
_symmetry_cell_setting           triclinic
_symmetry_space_group_name_H-M   'P -1'
_symmetry_Int_Tables_number      2
_space_group_name_Hall           '-P 1'
loop_
_symmetry_equiv_pos_site_id
_symmetry_equiv_pos_as_xyz
1 x,y,z
2 -x,-y,-z
_cell_length_a                   7.4619
_cell_length_b                   7.4673
_cell_length_c                   17.9164
_cell_angle_alpha                108.069
_cell_angle_beta                 88.3746
_cell_angle_gamma                94.4614
_cell_volume                     946.189
loop_
_atom_site_label
_atom_site_type_symbol
_atom_site_fract_x
_atom_site_fract_y
_atom_site_fract_z
C1 C 0.723628 0.86518 -0.111944
C2 C 0.642937 0.837154 -0.183506
C3 C 0.590869 0.656257 -0.229858
Cl4 Cl 0.489824 0.62458 -0.319416
C5 C 0.619697 0.50374 -0.204478
Cl6 Cl 0.555788 0.274984 -0.261327
C7 C 0.700544 0.532091 -0.132856
C8 C 0.753594 0.713827 -0.085612
C9 C 0.841807 0.744254 -0.00742103
C10 C 0.710618 0.803196 0.0625445
C11 C 0.804298 0.865669 0.140982
C12 C 0.829453 1.05543 0.183518
C13 C 0.915193 1.11342 0.25535
C14 C 0.978123 0.981608 0.286356
N15 N 1.06612 1.03766 0.35955
C16 C 1.00466 1.15781 0.431905
C17 C 1.11474 1.20974 0.499464
C18 C 1.30058 1.14173 0.498002
O19 O 1.36987 1.17534 0.567222
H20 H 1.48645 1.11099 0.564145
O21 O 1.37914 1.06207 0.437183
C22 C 1.04978 1.32785 0.569811
C23 C 0.880544 1.39366 0.573786
C24 C 0.77384 1.34342 0.508311
C25 C 0.834483 1.22623 0.437512
C26 C 0.953515 0.791473 0.244201
C27 C 0.867492 0.734876 0.172422
H H 0.764219 1.00767 -0.075772
H_2 H 0.620549 0.957016 -0.203233
H_3 H 0.722809 0.411867 -0.113329
H_4 H 0.899541 0.613343 -0.00770872
H_5 H 0.952547 0.85391 0.000375749
H_6 H 0.635401 0.918986 0.0570727
H_7 H 0.613416 0.683628 0.0602959
H_8 H 0.781037 1.16026 0.16004
H_9 H 0.933342 1.26275 0.287635
H_10 H 1.17825 0.969919 0.362063
H_11 H 1.13256 1.36878 0.622058
H_12 H 0.831767 1.48553 0.628944
H_13 H 0.641228 1.39583 0.51201
H_14 H 0.748981 1.1875 0.38617
H_15 H 1.00197 0.686607 0.267656
H_16 H 0.849167 0.585547 0.140148
loop_
_geom_bond_atom_site_label_1
_geom_bond_atom_site_label_2
_geom_bond_site_symmetry_1
_geom_bond_site_symmetry_2
C1 C8 1_555 1_555
C1 C2 1_555 1_555
C2 C3 1_555 1_555
C3 Cl4 1_555 1_555
C3 C5 1_555 1_555
C5 Cl6 1_555 1_555
C5 C7 1_555 1_555
C7 C8 1_555 1_555
C8 C9 1_555 1_555
C9 C10 1_555 1_555
C10 C11 1_555 1_555
C11 C27 1_555 1_555
C11 C12 1_555 1_555
C12 C13 1_555 1_555
C13 C14 1_555 1_555
C14 N15 1_555 1_555
C14 C26 1_555 1_555
N15 C16 1_555 1_555
C16 C25 1_555 1_555
C16 C17 1_555 1_555
C17 C18 1_555 1_555
C17 C22 1_555 1_555
C18 O19 1_555 1_555
C18 O21 1_555 1_555
O19 H20 1_555 1_555
C22 C23 1_555 1_555
C23 C24 1_555 1_555
C24 C25 1_555 1_555
C26 C27 1_555 1_555
C1 H 1_555 1_555
C2 H_2 1_555 1_555
C7 H_3 1_555 1_555
C9 H_4 1_555 1_555
C9 H_5 1_555 1_555
C10 H_6 1_555 1_555
C10 H_7 1_555 1_555
C12 H_8 1_555 1_555
C13 H_9 1_555 1_555
N15 H_10 1_555 1_555
C22 H_11 1_555 1_555
C23 H_12 1_555 1_555
C24 H_13 1_555 1_555
C25 H_14 1_555 1_555
C26 H_15 1_555 1_555
C27 H_16 1_555 1_555

#END

#######################################################################
#
#                 Cambridge Crystallographic Data Centre
#                                CCDC 
#
#######################################################################
#
# If this CIF has been generated from an entry in the Cambridge 
# Structural Database, then it will include bibliographic, chemical, 
# crystal, experimental, refinement or atomic coordinate data resulting 
# from the CCDC's data processing and validation procedures.
#
#######################################################################

data_63
_symmetry_cell_setting           triclinic
_symmetry_space_group_name_H-M   'P -1'
_symmetry_Int_Tables_number      2
_space_group_name_Hall           '-P 1'
loop_
_symmetry_equiv_pos_site_id
_symmetry_equiv_pos_as_xyz
1 x,y,z
2 -x,-y,-z
_cell_length_a                   9.0865
_cell_length_b                   12.4694
_cell_length_c                   10.3401
_cell_angle_alpha                110.153
_cell_angle_beta                 117.27
_cell_angle_gamma                91.2914
_cell_volume                     954.479
loop_
_atom_site_label
_atom_site_type_symbol
_atom_site_fract_x
_atom_site_fract_y
_atom_site_fract_z
C1 C 0.494507 -0.0372284 0.212277
C2 C 0.616789 -0.0715883 0.172378
C3 C 0.72335 0.00947902 0.172924
Cl4 Cl 0.87578 -0.0356927 0.122403
C5 C 0.707277 0.1248 0.213416
Cl6 Cl 0.839107 0.228581 0.215149
C7 C 0.584862 0.15902 0.253387
C8 C 0.476669 0.0780533 0.253209
C9 C 0.343049 0.115725 0.296811
C10 C 0.399066 0.141764 0.471788
C11 C 0.286931 0.207508 0.526711
C12 C 0.310548 0.328007 0.575772
C13 C 0.20816 0.388591 0.626139
C14 C 0.0788937 0.329317 0.628393
N15 N -0.0276241 0.38881 0.679116
C16 C 0.0202112 0.49544 0.812069
C17 C -0.0989091 0.565911 0.816757
C18 C -0.279985 0.532313 0.682641
O19 O -0.380432 0.592183 0.719739
H20 H -0.498493 0.571488 0.623943
O21 O -0.328078 0.455615 0.550814
C22 C -0.047675 0.669965 0.949438
C23 C 0.116798 0.704229 1.07478
C24 C 0.232292 0.636027 1.07031
C25 C 0.185388 0.532088 0.940145
C26 C 0.0543635 0.208768 0.579463
C27 C 0.157494 0.149009 0.529393
H H 0.411133 -0.101348 0.211589
H_2 H 0.629083 -0.162061 0.140703
H_3 H 0.57302 0.249616 0.285097
H_4 H 0.2273 0.0465233 0.219979
H_5 H 0.312311 0.194387 0.274393
H_6 H 0.529798 0.193295 0.547124
H_7 H 0.398056 0.0589094 0.48686
H_8 H 0.41109 0.375593 0.574633
H_9 H 0.229039 0.482925 0.664091
H_10 H -0.149779 0.344049 0.623397
H_11 H -0.137424 0.72486 0.954814
H_12 H 0.154796 0.785462 1.17725
H_13 H 0.361097 0.663691 1.16929
H_14 H 0.277834 0.479026 0.93808
H_15 H -0.0462079 0.161122 0.580507
H_16 H 0.136746 0.0546834 0.491524
loop_
_geom_bond_atom_site_label_1
_geom_bond_atom_site_label_2
_geom_bond_site_symmetry_1
_geom_bond_site_symmetry_2
C1 C8 1_555 1_555
C1 C2 1_555 1_555
C2 C3 1_555 1_555
C3 Cl4 1_555 1_555
C3 C5 1_555 1_555
C5 Cl6 1_555 1_555
C5 C7 1_555 1_555
C7 C8 1_555 1_555
C8 C9 1_555 1_555
C9 C10 1_555 1_555
C10 C11 1_555 1_555
C11 C27 1_555 1_555
C11 C12 1_555 1_555
C12 C13 1_555 1_555
C13 C14 1_555 1_555
C14 N15 1_555 1_555
C14 C26 1_555 1_555
N15 C16 1_555 1_555
C16 C25 1_555 1_555
C16 C17 1_555 1_555
C17 C18 1_555 1_555
C17 C22 1_555 1_555
C18 O19 1_555 1_555
C18 O21 1_555 1_555
O19 H20 1_555 1_555
C22 C23 1_555 1_555
C23 C24 1_555 1_555
C24 C25 1_555 1_555
C26 C27 1_555 1_555
C1 H 1_555 1_555
C2 H_2 1_555 1_555
C7 H_3 1_555 1_555
C9 H_4 1_555 1_555
C9 H_5 1_555 1_555
C10 H_6 1_555 1_555
C10 H_7 1_555 1_555
C12 H_8 1_555 1_555
C13 H_9 1_555 1_555
N15 H_10 1_555 1_555
C22 H_11 1_555 1_555
C23 H_12 1_555 1_555
C24 H_13 1_555 1_555
C25 H_14 1_555 1_555
C26 H_15 1_555 1_555
C27 H_16 1_555 1_555

#END

#######################################################################
#
#                 Cambridge Crystallographic Data Centre
#                                CCDC 
#
#######################################################################
#
# If this CIF has been generated from an entry in the Cambridge 
# Structural Database, then it will include bibliographic, chemical, 
# crystal, experimental, refinement or atomic coordinate data resulting 
# from the CCDC's data processing and validation procedures.
#
#######################################################################

data_64
_symmetry_cell_setting           monoclinic
_symmetry_space_group_name_H-M   'P 21/a'
_symmetry_Int_Tables_number      14
_space_group_name_Hall           '-P 2yab'
loop_
_symmetry_equiv_pos_site_id
_symmetry_equiv_pos_as_xyz
1 x,y,z
2 1/2-x,1/2+y,-z
3 -x,-y,-z
4 1/2+x,1/2-y,z
_cell_length_a                   7.7238
_cell_length_b                   40.3006
_cell_length_c                   6.9899
_cell_angle_alpha                90
_cell_angle_beta                 119.859
_cell_angle_gamma                90
_cell_volume                     1886.95
loop_
_atom_site_label
_atom_site_type_symbol
_atom_site_fract_x
_atom_site_fract_y
_atom_site_fract_z
C1 C 1.07108 0.321032 1.21318
C2 C 1.198 0.296018 1.3419
C3 C 1.15245 0.263368 1.27589
Cl4 Cl 1.31393 0.232406 1.44015
C5 C 0.979959 0.255818 1.08114
Cl6 Cl 0.918727 0.215074 0.993976
C7 C 0.853161 0.280887 0.952504
C8 C 0.897502 0.313899 1.01738
C9 C 0.758618 0.341213 0.87649
C10 C 0.804696 0.353776 0.698101
C11 C 0.635977 0.373721 0.51981
C12 C 0.559076 0.365933 0.29896
C13 C 0.404613 0.384121 0.13507
C14 C 0.323196 0.410686 0.189194
N15 N 0.165832 0.428996 0.0194985
C16 C -0.0104866 0.440673 0.012702
C17 C -0.133115 0.464544 -0.145991
C18 C -0.0835767 0.4787 -0.31308
O19 O -0.220687 0.498199 -0.457306
H20 H -0.1782 0.508166 -0.561397
O21 O 0.0715745 0.472412 -0.313064
C22 C -0.305487 0.475422 -0.148366
C23 C -0.356507 0.463169 0.0016991
C24 C -0.237734 0.440046 0.155542
C25 C -0.0654232 0.428716 0.162207
C26 C 0.399185 0.418659 0.40983
C27 C 0.553717 0.400324 0.572466
H H 1.10769 0.346638 1.26595
H_2 H 1.33319 0.302013 1.49455
H_3 H 0.718201 0.274795 0.799948
H_4 H 0.769681 0.362052 0.98294
H_5 H 0.604521 0.332037 0.796286
H_6 H 0.835888 0.332432 0.622532
H_7 H 0.939621 0.369183 0.776556
H_8 H 0.62118 0.345206 0.253925
H_9 H 0.346831 0.377568 -0.0367369
H_10 H 0.170599 0.431276 -0.123111
H_11 H -0.400822 0.493687 -0.268953
H_12 H -0.491147 0.471881 -0.002161
H_13 H -0.27903 0.430579 0.272648
H_14 H 0.0271186 0.410441 0.284526
H_15 H 0.337061 0.439371 0.454964
H_16 H 0.61161 0.406875 0.74429
loop_
_geom_bond_atom_site_label_1
_geom_bond_atom_site_label_2
_geom_bond_site_symmetry_1
_geom_bond_site_symmetry_2
C1 C8 1_555 1_555
C1 C2 1_555 1_555
C2 C3 1_555 1_555
C3 Cl4 1_555 1_555
C3 C5 1_555 1_555
C5 Cl6 1_555 1_555
C5 C7 1_555 1_555
C7 C8 1_555 1_555
C8 C9 1_555 1_555
C9 C10 1_555 1_555
C10 C11 1_555 1_555
C11 C27 1_555 1_555
C11 C12 1_555 1_555
C12 C13 1_555 1_555
C13 C14 1_555 1_555
C14 N15 1_555 1_555
C14 C26 1_555 1_555
N15 C16 1_555 1_555
C16 C25 1_555 1_555
C16 C17 1_555 1_555
C17 C18 1_555 1_555
C17 C22 1_555 1_555
C18 O19 1_555 1_555
C18 O21 1_555 1_555
O19 H20 1_555 1_555
C22 C23 1_555 1_555
C23 C24 1_555 1_555
C24 C25 1_555 1_555
C26 C27 1_555 1_555
C1 H 1_555 1_555
C2 H_2 1_555 1_555
C7 H_3 1_555 1_555
C9 H_4 1_555 1_555
C9 H_5 1_555 1_555
C10 H_6 1_555 1_555
C10 H_7 1_555 1_555
C12 H_8 1_555 1_555
C13 H_9 1_555 1_555
N15 H_10 1_555 1_555
C22 H_11 1_555 1_555
C23 H_12 1_555 1_555
C24 H_13 1_555 1_555
C25 H_14 1_555 1_555
C26 H_15 1_555 1_555
C27 H_16 1_555 1_555

#END

#######################################################################
#
#                 Cambridge Crystallographic Data Centre
#                                CCDC 
#
#######################################################################
#
# If this CIF has been generated from an entry in the Cambridge 
# Structural Database, then it will include bibliographic, chemical, 
# crystal, experimental, refinement or atomic coordinate data resulting 
# from the CCDC's data processing and validation procedures.
#
#######################################################################

data_65
_symmetry_cell_setting           triclinic
_symmetry_space_group_name_H-M   'P -1'
_symmetry_Int_Tables_number      2
_space_group_name_Hall           '-P 1'
loop_
_symmetry_equiv_pos_site_id
_symmetry_equiv_pos_as_xyz
1 x,y,z
2 -x,-y,-z
_cell_length_a                   9.1315
_cell_length_b                   10.0856
_cell_length_c                   11.1223
_cell_angle_alpha                93.5502
_cell_angle_beta                 103.046
_cell_angle_gamma                105.698
_cell_volume                     952.372
loop_
_atom_site_label
_atom_site_type_symbol
_atom_site_fract_x
_atom_site_fract_y
_atom_site_fract_z
C1 C 0.0966649 0.828731 0.562344
C2 C 0.0883532 0.858636 0.68307
C3 C 0.152763 0.992947 0.743154
Cl4 Cl 0.14085 1.02797 0.894611
C5 C 0.225395 1.09704 0.682251
Cl6 Cl 0.307277 1.26661 0.755173
C7 C 0.233661 1.06687 0.561441
C8 C 0.169118 0.931867 0.499914
C9 C 0.178276 0.899331 0.36796
C10 C 0.321949 0.849434 0.360596
C11 C 0.314435 0.79023 0.230523
C12 C 0.380863 0.873915 0.150954
C13 C 0.374268 0.820188 0.0317735
C14 C 0.30034 0.680394 -0.0106036
N15 N 0.291722 0.622656 -0.131786
C16 C 0.414017 0.644214 -0.194197
C17 C 0.37913 0.607698 -0.324773
C18 C 0.212776 0.545486 -0.403476
O19 O 0.200752 0.535403 -0.522685
H20 H 0.0863044 0.501094 -0.572175
O21 O 0.0993378 0.507817 -0.359172
C22 C 0.502243 0.629963 -0.382986
C23 C 0.65624 0.686852 -0.314682
C24 C 0.690118 0.722277 -0.188183
C25 C 0.570445 0.701476 -0.127494
C26 C 0.233565 0.595953 0.0683694
C27 C 0.24087 0.650679 0.187411
H H 0.0458105 0.723011 0.515628
H_2 H 0.0313473 0.776799 0.730577
H_3 H 0.290852 1.14899 0.51426
H_4 H 0.0707497 0.818632 0.317549
H_5 H 0.183565 0.992644 0.321384
H_6 H 0.429099 0.937056 0.39399
H_7 H 0.329903 0.76985 0.422654
H_8 H 0.439026 0.983455 0.182737
H_9 H 0.427135 0.887638 -0.0288876
H_10 H 0.190817 0.546178 -0.174051
H_11 H 0.477441 0.602529 -0.482887
H_12 H 0.750769 0.703542 -0.361304
H_13 H 0.811382 0.766865 -0.135389
H_14 H 0.598783 0.729926 -0.027547
H_15 H 0.175313 0.486408 0.0366238
H_16 H 0.188106 0.58325 0.248146
loop_
_geom_bond_atom_site_label_1
_geom_bond_atom_site_label_2
_geom_bond_site_symmetry_1
_geom_bond_site_symmetry_2
C1 C8 1_555 1_555
C1 C2 1_555 1_555
C2 C3 1_555 1_555
C3 Cl4 1_555 1_555
C3 C5 1_555 1_555
C5 Cl6 1_555 1_555
C5 C7 1_555 1_555
C7 C8 1_555 1_555
C8 C9 1_555 1_555
C9 C10 1_555 1_555
C10 C11 1_555 1_555
C11 C27 1_555 1_555
C11 C12 1_555 1_555
C12 C13 1_555 1_555
C13 C14 1_555 1_555
C14 N15 1_555 1_555
C14 C26 1_555 1_555
N15 C16 1_555 1_555
C16 C25 1_555 1_555
C16 C17 1_555 1_555
C17 C18 1_555 1_555
C17 C22 1_555 1_555
C18 O19 1_555 1_555
C18 O21 1_555 1_555
O19 H20 1_555 1_555
C22 C23 1_555 1_555
C23 C24 1_555 1_555
C24 C25 1_555 1_555
C26 C27 1_555 1_555
C1 H 1_555 1_555
C2 H_2 1_555 1_555
C7 H_3 1_555 1_555
C9 H_4 1_555 1_555
C9 H_5 1_555 1_555
C10 H_6 1_555 1_555
C10 H_7 1_555 1_555
C12 H_8 1_555 1_555
C13 H_9 1_555 1_555
N15 H_10 1_555 1_555
C22 H_11 1_555 1_555
C23 H_12 1_555 1_555
C24 H_13 1_555 1_555
C25 H_14 1_555 1_555
C26 H_15 1_555 1_555
C27 H_16 1_555 1_555

#END

#######################################################################
#
#                 Cambridge Crystallographic Data Centre
#                                CCDC 
#
#######################################################################
#
# If this CIF has been generated from an entry in the Cambridge 
# Structural Database, then it will include bibliographic, chemical, 
# crystal, experimental, refinement or atomic coordinate data resulting 
# from the CCDC's data processing and validation procedures.
#
#######################################################################

data_66
_symmetry_cell_setting           monoclinic
_symmetry_space_group_name_H-M   'P 21/c'
_symmetry_Int_Tables_number      14
_space_group_name_Hall           '-P 2ybc'
loop_
_symmetry_equiv_pos_site_id
_symmetry_equiv_pos_as_xyz
1 x,y,z
2 -x,1/2+y,1/2-z
3 -x,-y,-z
4 x,1/2-y,1/2+z
_cell_length_a                   18.0737
_cell_length_b                   7.2938
_cell_length_c                   14.7493
_cell_angle_alpha                90
_cell_angle_beta                 103.089
_cell_angle_gamma                90
_cell_volume                     1893.82
loop_
_atom_site_label
_atom_site_type_symbol
_atom_site_fract_x
_atom_site_fract_y
_atom_site_fract_z
C1 C 0.575863 0.211837 0.458016
C2 C 0.647757 0.144177 0.460974
C3 C 0.678339 0.158025 0.383535
Cl4 Cl 0.768657 0.072212 0.388916
C5 C 0.636881 0.23956 0.30327
Cl6 Cl 0.673728 0.259042 0.204941
C7 C 0.564921 0.307124 0.30043
C8 C 0.533504 0.293976 0.378085
C9 C 0.454925 0.367997 0.374757
C10 C 0.401243 0.224328 0.40226
C11 C 0.325979 0.304217 0.410522
C12 C 0.266117 0.31912 0.333306
C13 C 0.197084 0.392182 0.340524
C14 C 0.186474 0.452398 0.425892
N15 N 0.11667 0.527626 0.435345
C16 C 0.0424566 0.471428 0.389507
C17 C -0.0203576 0.590351 0.384273
C18 C -0.0119344 0.78043 0.426107
O19 O -0.0756547 0.85341 0.434711
H20 H -0.0669231 0.975938 0.468485
O21 O 0.0493264 0.858935 0.449851
C22 C -0.0925097 0.530464 0.33893
C23 C -0.102846 0.357742 0.299525
C24 C -0.0420099 0.242466 0.304537
C25 C 0.030428 0.297856 0.349121
C26 C 0.246061 0.438002 0.503477
C27 C 0.314856 0.364666 0.495535
H H 0.552153 0.200568 0.519111
H_2 H 0.680121 0.0803011 0.524005
H_3 H 0.532705 0.370808 0.237246
H_4 H 0.459422 0.485782 0.421931
H_5 H 0.430189 0.41708 0.304084
H_6 H 0.390977 0.114741 0.349977
H_7 H 0.42919 0.162631 0.469084
H_8 H 0.273552 0.272684 0.266057
H_9 H 0.151004 0.402451 0.279143
H_10 H 0.119939 0.620157 0.487941
H_11 H -0.141168 0.61991 0.334371
H_12 H -0.159338 0.313047 0.264463
H_13 H -0.0507239 0.107146 0.273373
H_14 H 0.0780056 0.205476 0.352594
H_15 H 0.238674 0.484494 0.570747
H_16 H 0.360934 0.354246 0.556909
loop_
_geom_bond_atom_site_label_1
_geom_bond_atom_site_label_2
_geom_bond_site_symmetry_1
_geom_bond_site_symmetry_2
C1 C8 1_555 1_555
C1 C2 1_555 1_555
C2 C3 1_555 1_555
C3 Cl4 1_555 1_555
C3 C5 1_555 1_555
C5 Cl6 1_555 1_555
C5 C7 1_555 1_555
C7 C8 1_555 1_555
C8 C9 1_555 1_555
C9 C10 1_555 1_555
C10 C11 1_555 1_555
C11 C27 1_555 1_555
C11 C12 1_555 1_555
C12 C13 1_555 1_555
C13 C14 1_555 1_555
C14 N15 1_555 1_555
C14 C26 1_555 1_555
N15 C16 1_555 1_555
C16 C25 1_555 1_555
C16 C17 1_555 1_555
C17 C18 1_555 1_555
C17 C22 1_555 1_555
C18 O19 1_555 1_555
C18 O21 1_555 1_555
O19 H20 1_555 1_555
C22 C23 1_555 1_555
C23 C24 1_555 1_555
C24 C25 1_555 1_555
C26 C27 1_555 1_555
C1 H 1_555 1_555
C2 H_2 1_555 1_555
C7 H_3 1_555 1_555
C9 H_4 1_555 1_555
C9 H_5 1_555 1_555
C10 H_6 1_555 1_555
C10 H_7 1_555 1_555
C12 H_8 1_555 1_555
C13 H_9 1_555 1_555
N15 H_10 1_555 1_555
C22 H_11 1_555 1_555
C23 H_12 1_555 1_555
C24 H_13 1_555 1_555
C25 H_14 1_555 1_555
C26 H_15 1_555 1_555
C27 H_16 1_555 1_555

#END

#######################################################################
#
#                 Cambridge Crystallographic Data Centre
#                                CCDC 
#
#######################################################################
#
# If this CIF has been generated from an entry in the Cambridge 
# Structural Database, then it will include bibliographic, chemical, 
# crystal, experimental, refinement or atomic coordinate data resulting 
# from the CCDC's data processing and validation procedures.
#
#######################################################################

data_67
_symmetry_cell_setting           monoclinic
_symmetry_space_group_name_H-M   'P 21/c'
_symmetry_Int_Tables_number      14
_space_group_name_Hall           '-P 2ybc'
loop_
_symmetry_equiv_pos_site_id
_symmetry_equiv_pos_as_xyz
1 x,y,z
2 -x,1/2+y,1/2-z
3 -x,-y,-z
4 x,1/2-y,1/2+z
_cell_length_a                   17.7381
_cell_length_b                   14.0525
_cell_length_c                   7.5316
_cell_angle_alpha                90
_cell_angle_beta                 91.9164
_cell_angle_gamma                90
_cell_volume                     1876.31
loop_
_atom_site_label
_atom_site_type_symbol
_atom_site_fract_x
_atom_site_fract_y
_atom_site_fract_z
C1 C 0.591442 0.26322 0.31942
C2 C 0.660944 0.256901 0.406954
C3 C 0.702888 0.338217 0.439116
Cl4 Cl 0.789939 0.328532 0.549181
C5 C 0.675174 0.425725 0.383573
Cl6 Cl 0.726498 0.52908 0.422006
C7 C 0.605619 0.431888 0.295919
C8 C 0.56281 0.350393 0.262787
C9 C 0.486872 0.35741 0.16707
C10 C 0.421697 0.375236 0.293409
C11 C 0.34545 0.378047 0.198236
C12 C 0.299573 0.298203 0.19081
C13 C 0.229728 0.300366 0.103808
C14 C 0.204134 0.38317 0.0216675
N15 N 0.133057 0.386949 -0.068005
C16 C 0.0613283 0.373215 0.00495524
C17 C -0.00537466 0.392357 -0.0974176
C18 C -0.00370596 0.427433 -0.286806
O19 O -0.0694449 0.451977 -0.353443
H20 H -0.0650126 0.482484 -0.475251
O21 O 0.0542695 0.432393 -0.370288
C22 C -0.0750672 0.378317 -0.0212424
C23 C -0.0792258 0.346138 0.151606
C24 C -0.0145911 0.327543 0.250857
C25 C 0.0555351 0.340801 0.179013
C26 C 0.249653 0.463362 0.0284428
C27 C 0.319419 0.460502 0.115883
H H 0.558735 0.199061 0.294591
H_2 H 0.682509 0.188194 0.450316
H_3 H 0.584247 0.500722 0.252664
H_4 H 0.488385 0.415513 0.0699977
H_5 H 0.475945 0.291172 0.0935384
H_6 H 0.421694 0.318819 0.394081
H_7 H 0.431345 0.443053 0.362622
H_8 H 0.318815 0.232891 0.254391
H_9 H 0.194763 0.237004 0.0997557
H_10 H 0.133042 0.411094 -0.195685
H_11 H -0.126642 0.392706 -0.0980287
H_12 H -0.133866 0.33552 0.209143
H_13 H -0.0184449 0.302309 0.386402
H_14 H 0.10621 0.325864 0.258709
H_15 H 0.230438 0.528696 -0.0351782
H_16 H 0.35437 0.523871 0.120121
loop_
_geom_bond_atom_site_label_1
_geom_bond_atom_site_label_2
_geom_bond_site_symmetry_1
_geom_bond_site_symmetry_2
C1 C8 1_555 1_555
C1 C2 1_555 1_555
C2 C3 1_555 1_555
C3 Cl4 1_555 1_555
C3 C5 1_555 1_555
C5 Cl6 1_555 1_555
C5 C7 1_555 1_555
C7 C8 1_555 1_555
C8 C9 1_555 1_555
C9 C10 1_555 1_555
C10 C11 1_555 1_555
C11 C27 1_555 1_555
C11 C12 1_555 1_555
C12 C13 1_555 1_555
C13 C14 1_555 1_555
C14 N15 1_555 1_555
C14 C26 1_555 1_555
N15 C16 1_555 1_555
C16 C25 1_555 1_555
C16 C17 1_555 1_555
C17 C18 1_555 1_555
C17 C22 1_555 1_555
C18 O19 1_555 1_555
C18 O21 1_555 1_555
O19 H20 1_555 1_555
C22 C23 1_555 1_555
C23 C24 1_555 1_555
C24 C25 1_555 1_555
C26 C27 1_555 1_555
C1 H 1_555 1_555
C2 H_2 1_555 1_555
C7 H_3 1_555 1_555
C9 H_4 1_555 1_555
C9 H_5 1_555 1_555
C10 H_6 1_555 1_555
C10 H_7 1_555 1_555
C12 H_8 1_555 1_555
C13 H_9 1_555 1_555
N15 H_10 1_555 1_555
C22 H_11 1_555 1_555
C23 H_12 1_555 1_555
C24 H_13 1_555 1_555
C25 H_14 1_555 1_555
C26 H_15 1_555 1_555
C27 H_16 1_555 1_555

#END

#######################################################################
#
#                 Cambridge Crystallographic Data Centre
#                                CCDC 
#
#######################################################################
#
# If this CIF has been generated from an entry in the Cambridge 
# Structural Database, then it will include bibliographic, chemical, 
# crystal, experimental, refinement or atomic coordinate data resulting 
# from the CCDC's data processing and validation procedures.
#
#######################################################################

data_68
_symmetry_cell_setting           monoclinic
_symmetry_space_group_name_H-M   'P 21/n'
_symmetry_Int_Tables_number      14
_space_group_name_Hall           '-P 2yn'
loop_
_symmetry_equiv_pos_site_id
_symmetry_equiv_pos_as_xyz
1 x,y,z
2 1/2-x,1/2+y,1/2-z
3 -x,-y,-z
4 1/2+x,1/2-y,1/2+z
_cell_length_a                   15.8597
_cell_length_b                   5.0363
_cell_length_c                   24.1694
_cell_angle_alpha                90
_cell_angle_beta                 91.244
_cell_angle_gamma                90
_cell_volume                     1930.06
loop_
_atom_site_label
_atom_site_type_symbol
_atom_site_fract_x
_atom_site_fract_y
_atom_site_fract_z
C1 C 0.43533 -0.0844271 0.160857
C2 C 0.507185 -0.229692 0.150552
C3 C 0.505012 -0.426583 0.110794
Cl4 Cl 0.595959 -0.606159 0.0985817
C5 C 0.430905 -0.477692 0.0814321
Cl6 Cl 0.426206 -0.723468 0.0312618
C7 C 0.359054 -0.332149 0.0918237
C8 C 0.360483 -0.133094 0.131801
C9 C 0.281912 0.0255346 0.143012
C10 C 0.212595 -0.139606 0.170756
C11 C 0.125785 -0.0197169 0.163547
C12 C 0.0748484 -0.0828982 0.118107
C13 C -0.00468997 0.0263686 0.111332
C14 C -0.0351193 0.202728 0.150209
N15 N -0.116008 0.317475 0.144369
C16 C -0.145089 0.495264 0.102592
C17 C -0.200696 0.705419 0.115541
C18 C -0.231281 0.751742 0.173525
O19 O -0.24745 0.999166 0.184504
H20 H -0.263719 1.02335 0.224697
O21 O -0.240123 0.572662 0.207212
C22 C -0.228192 0.875881 0.0734407
C23 C -0.201726 0.841173 0.0198066
C24 C -0.147834 0.63769 0.00723399
C25 C -0.119343 0.464786 0.0481342
C26 C 0.0154247 0.267041 0.195781
C27 C 0.0948564 0.156583 0.202192
H H 0.43745 0.0700713 0.192139
H_2 H 0.565188 -0.189187 0.173645
H_3 H 0.301149 -0.373389 0.068665
H_4 H 0.298651 0.194031 0.169829
H_5 H 0.256851 0.10603 0.103813
H_6 H 0.212169 -0.340349 0.153118
H_7 H 0.227758 -0.157596 0.215099
H_8 H 0.0977842 -0.22044 0.0873376
H_9 H -0.0434695 -0.026031 0.0754437
H_10 H -0.160819 0.243135 0.169726
H_11 H -0.270787 1.03765 0.0826984
H_12 H -0.223665 0.975458 -0.0125146
H_13 H -0.127415 0.612136 -0.0349864
H_14 H -0.0767821 0.304847 0.0376557
H_15 H -0.00744778 0.404682 0.226559
H_16 H 0.133643 0.208784 0.238093
loop_
_geom_bond_atom_site_label_1
_geom_bond_atom_site_label_2
_geom_bond_site_symmetry_1
_geom_bond_site_symmetry_2
C1 C8 1_555 1_555
C1 C2 1_555 1_555
C2 C3 1_555 1_555
C3 Cl4 1_555 1_555
C3 C5 1_555 1_555
C5 Cl6 1_555 1_555
C5 C7 1_555 1_555
C7 C8 1_555 1_555
C8 C9 1_555 1_555
C9 C10 1_555 1_555
C10 C11 1_555 1_555
C11 C27 1_555 1_555
C11 C12 1_555 1_555
C12 C13 1_555 1_555
C13 C14 1_555 1_555
C14 N15 1_555 1_555
C14 C26 1_555 1_555
N15 C16 1_555 1_555
C16 C25 1_555 1_555
C16 C17 1_555 1_555
C17 C18 1_555 1_555
C17 C22 1_555 1_555
C18 O19 1_555 1_555
C18 O21 1_555 1_555
O19 H20 1_555 1_555
C22 C23 1_555 1_555
C23 C24 1_555 1_555
C24 C25 1_555 1_555
C26 C27 1_555 1_555
C1 H 1_555 1_555
C2 H_2 1_555 1_555
C7 H_3 1_555 1_555
C9 H_4 1_555 1_555
C9 H_5 1_555 1_555
C10 H_6 1_555 1_555
C10 H_7 1_555 1_555
C12 H_8 1_555 1_555
C13 H_9 1_555 1_555
N15 H_10 1_555 1_555
C22 H_11 1_555 1_555
C23 H_12 1_555 1_555
C24 H_13 1_555 1_555
C25 H_14 1_555 1_555
C26 H_15 1_555 1_555
C27 H_16 1_555 1_555

#END

#######################################################################
#
#                 Cambridge Crystallographic Data Centre
#                                CCDC 
#
#######################################################################
#
# If this CIF has been generated from an entry in the Cambridge 
# Structural Database, then it will include bibliographic, chemical, 
# crystal, experimental, refinement or atomic coordinate data resulting 
# from the CCDC's data processing and validation procedures.
#
#######################################################################

data_69
_symmetry_cell_setting           triclinic
_symmetry_space_group_name_H-M   'P -1'
_symmetry_Int_Tables_number      2
_space_group_name_Hall           '-P 1'
loop_
_symmetry_equiv_pos_site_id
_symmetry_equiv_pos_as_xyz
1 x,y,z
2 -x,-y,-z
_cell_length_a                   6.0186
_cell_length_b                   9.7826
_cell_length_c                   19.4695
_cell_angle_alpha                101.002
_cell_angle_beta                 72.9868
_cell_angle_gamma                120.666
_cell_volume                     941.652
loop_
_atom_site_label
_atom_site_type_symbol
_atom_site_fract_x
_atom_site_fract_y
_atom_site_fract_z
C1 C 0.739356 0.231633 0.613071
C2 C 0.700081 0.195459 0.682304
C3 C 0.526211 0.227457 0.737882
Cl4 Cl 0.480162 0.181026 0.824299
C5 C 0.391979 0.29561 0.724055
Cl6 Cl 0.17238 0.337115 0.792686
C7 C 0.431637 0.331786 0.654735
C8 C 0.606393 0.300032 0.598259
C9 C 0.6491 0.339637 0.522631
C10 C 0.462697 0.20002 0.479933
C11 C 0.561849 0.215839 0.399583
C12 C 0.752095 0.172824 0.360887
C13 C 0.843312 0.186926 0.287276
C14 C 0.745328 0.244902 0.250586
N15 N 0.840412 0.258823 0.175469
C16 C 0.690119 0.218597 0.123569
C17 C 0.81736 0.273216 0.0528622
C18 C 1.11634 0.376272 0.0291552
O19 O 1.20918 0.372383 -0.040089
H20 H 1.41011 0.441465 -0.0533678
O21 O 1.25829 0.456167 0.0712825
C22 C 0.662562 0.230841 0.00331296
C23 C 0.389816 0.137293 0.0226744
C24 C 0.267009 0.0846038 0.0910904
C25 C 0.41471 0.124394 0.141538
C26 C 0.555047 0.288361 0.2889
C27 C 0.465027 0.273721 0.362479
H H 0.876185 0.206173 0.569615
H_2 H 0.805665 0.142058 0.692974
H_3 H 0.325845 0.385283 0.64428
H_4 H 0.617988 0.441744 0.524949
H_5 H 0.855487 0.374736 0.494116
H_6 H 0.439752 0.0888276 0.493277
H_7 H 0.266173 0.19228 0.496466
H_8 H 0.830824 0.127334 0.388832
H_9 H 0.992241 0.15244 0.258099
H_10 H 1.03418 0.285773 0.155795
H_11 H 0.755263 0.271093 -0.0510336
H_12 H 0.272172 0.105333 -0.0164196
H_13 H 0.0528861 0.0113028 0.105746
H_14 H 0.314991 0.0818395 0.195384
H_15 H 0.47647 0.334057 0.260993
H_16 H 0.316044 0.308139 0.391688
loop_
_geom_bond_atom_site_label_1
_geom_bond_atom_site_label_2
_geom_bond_site_symmetry_1
_geom_bond_site_symmetry_2
C1 C8 1_555 1_555
C1 C2 1_555 1_555
C2 C3 1_555 1_555
C3 Cl4 1_555 1_555
C3 C5 1_555 1_555
C5 Cl6 1_555 1_555
C5 C7 1_555 1_555
C7 C8 1_555 1_555
C8 C9 1_555 1_555
C9 C10 1_555 1_555
C10 C11 1_555 1_555
C11 C27 1_555 1_555
C11 C12 1_555 1_555
C12 C13 1_555 1_555
C13 C14 1_555 1_555
C14 N15 1_555 1_555
C14 C26 1_555 1_555
N15 C16 1_555 1_555
C16 C25 1_555 1_555
C16 C17 1_555 1_555
C17 C18 1_555 1_555
C17 C22 1_555 1_555
C18 O19 1_555 1_555
C18 O21 1_555 1_555
O19 H20 1_555 1_555
C22 C23 1_555 1_555
C23 C24 1_555 1_555
C24 C25 1_555 1_555
C26 C27 1_555 1_555
C1 H 1_555 1_555
C2 H_2 1_555 1_555
C7 H_3 1_555 1_555
C9 H_4 1_555 1_555
C9 H_5 1_555 1_555
C10 H_6 1_555 1_555
C10 H_7 1_555 1_555
C12 H_8 1_555 1_555
C13 H_9 1_555 1_555
N15 H_10 1_555 1_555
C22 H_11 1_555 1_555
C23 H_12 1_555 1_555
C24 H_13 1_555 1_555
C25 H_14 1_555 1_555
C26 H_15 1_555 1_555
C27 H_16 1_555 1_555

#END

#######################################################################
#
#                 Cambridge Crystallographic Data Centre
#                                CCDC 
#
#######################################################################
#
# If this CIF has been generated from an entry in the Cambridge 
# Structural Database, then it will include bibliographic, chemical, 
# crystal, experimental, refinement or atomic coordinate data resulting 
# from the CCDC's data processing and validation procedures.
#
#######################################################################

data_70
_symmetry_cell_setting           monoclinic
_symmetry_space_group_name_H-M   'P 21/n'
_symmetry_Int_Tables_number      14
_space_group_name_Hall           '-P 2yn'
loop_
_symmetry_equiv_pos_site_id
_symmetry_equiv_pos_as_xyz
1 x,y,z
2 1/2-x,1/2+y,1/2-z
3 -x,-y,-z
4 1/2+x,1/2-y,1/2+z
_cell_length_a                   7.8736
_cell_length_b                   15.1888
_cell_length_c                   15.7571
_cell_angle_alpha                90
_cell_angle_beta                 94.289
_cell_angle_gamma                90
_cell_volume                     1879.12
loop_
_atom_site_label
_atom_site_type_symbol
_atom_site_fract_x
_atom_site_fract_y
_atom_site_fract_z
C1 C 1.17468 -0.151263 0.482557
C2 C 1.19331 -0.229788 0.526489
C3 C 1.16218 -0.308477 0.484294
Cl4 Cl 1.18639 -0.406168 0.540763
C5 C 1.11248 -0.308411 0.398181
Cl6 Cl 1.0724 -0.406108 0.343461
C7 C 1.09398 -0.229755 0.354312
C8 C 1.12496 -0.150012 0.396189
C9 C 1.10454 -0.0642447 0.348069
C10 C 0.92357 -0.0507545 0.306358
C11 C 0.912089 0.0236358 0.242634
C12 C 0.837698 0.103241 0.261701
C13 C 0.826715 0.171528 0.203513
C14 C 0.890537 0.161507 0.124432
N15 N 0.878637 0.231783 0.06571
C16 C 0.807491 0.229847 -0.0197226
C17 C 0.813186 0.305482 -0.072297
C18 C 0.894586 0.391269 -0.0407243
O19 O 0.958682 0.437849 -0.0998093
H20 H 1.01068 0.494838 -0.0758991
O21 O 0.899745 0.414812 0.0337174
C22 C 0.74153 0.300972 -0.15596
C23 C 0.66627 0.224165 -0.187247
C24 C 0.660895 0.151052 -0.136346
C25 C 0.730721 0.15331 -0.0530326
C26 C 0.965335 0.0820868 0.10485
C27 C 0.975604 0.0141947 0.163451
H H 1.19928 -0.089645 0.516077
H_2 H 1.23232 -0.229623 0.594006
H_3 H 1.05503 -0.230183 0.286789
H_4 H 1.1954 -0.0625922 0.298607
H_5 H 1.13581 -0.00957284 0.391982
H_6 H 0.836881 -0.037205 0.35612
H_7 H 0.880997 -0.111846 0.274277
H_8 H 0.78723 0.112116 0.323338
H_9 H 0.767864 0.233244 0.219831
H_10 H 0.9091 0.292459 0.0900275
H_11 H 0.744279 0.357902 -0.197334
H_12 H 0.611112 0.22167 -0.252409
H_13 H 0.601601 0.0911066 -0.161516
H_14 H 0.725455 0.0950503 -0.013543
H_15 H 1.01604 0.0732053 0.0432573
H_16 H 1.03441 -0.0475482 0.147171
loop_
_geom_bond_atom_site_label_1
_geom_bond_atom_site_label_2
_geom_bond_site_symmetry_1
_geom_bond_site_symmetry_2
C1 C8 1_555 1_555
C1 C2 1_555 1_555
C2 C3 1_555 1_555
C3 Cl4 1_555 1_555
C3 C5 1_555 1_555
C5 Cl6 1_555 1_555
C5 C7 1_555 1_555
C7 C8 1_555 1_555
C8 C9 1_555 1_555
C9 C10 1_555 1_555
C10 C11 1_555 1_555
C11 C27 1_555 1_555
C11 C12 1_555 1_555
C12 C13 1_555 1_555
C13 C14 1_555 1_555
C14 N15 1_555 1_555
C14 C26 1_555 1_555
N15 C16 1_555 1_555
C16 C25 1_555 1_555
C16 C17 1_555 1_555
C17 C18 1_555 1_555
C17 C22 1_555 1_555
C18 O19 1_555 1_555
C18 O21 1_555 1_555
O19 H20 1_555 1_555
C22 C23 1_555 1_555
C23 C24 1_555 1_555
C24 C25 1_555 1_555
C26 C27 1_555 1_555
C1 H 1_555 1_555
C2 H_2 1_555 1_555
C7 H_3 1_555 1_555
C9 H_4 1_555 1_555
C9 H_5 1_555 1_555
C10 H_6 1_555 1_555
C10 H_7 1_555 1_555
C12 H_8 1_555 1_555
C13 H_9 1_555 1_555
N15 H_10 1_555 1_555
C22 H_11 1_555 1_555
C23 H_12 1_555 1_555
C24 H_13 1_555 1_555
C25 H_14 1_555 1_555
C26 H_15 1_555 1_555
C27 H_16 1_555 1_555

#END

#######################################################################
#
#                 Cambridge Crystallographic Data Centre
#                                CCDC 
#
#######################################################################
#
# If this CIF has been generated from an entry in the Cambridge 
# Structural Database, then it will include bibliographic, chemical, 
# crystal, experimental, refinement or atomic coordinate data resulting 
# from the CCDC's data processing and validation procedures.
#
#######################################################################

data_71
_symmetry_cell_setting           triclinic
_symmetry_space_group_name_H-M   'P -1'
_symmetry_Int_Tables_number      2
_space_group_name_Hall           '-P 1'
loop_
_symmetry_equiv_pos_site_id
_symmetry_equiv_pos_as_xyz
1 x,y,z
2 -x,-y,-z
_cell_length_a                   6.0046
_cell_length_b                   9.7126
_cell_length_c                   17.785
_cell_angle_alpha                82.293
_cell_angle_beta                 84.9351
_cell_angle_gamma                64.1095
_cell_volume                     924.177
loop_
_atom_site_label
_atom_site_type_symbol
_atom_site_fract_x
_atom_site_fract_y
_atom_site_fract_z
C1 C 0.0394227 0.368548 0.37389
C2 C -0.0520056 0.414438 0.301648
C3 C 0.0209428 0.510427 0.252087
Cl4 Cl -0.0962182 0.56645 0.161719
C5 C 0.185322 0.560295 0.274938
Cl6 Cl 0.280419 0.680795 0.214011
C7 C 0.276513 0.514283 0.34727
C8 C 0.204319 0.417502 0.397739
C9 C 0.304355 0.367486 0.47668
C10 C 0.519395 0.204575 0.484503
C11 C 0.577166 0.139207 0.566112
C12 C 0.390081 0.144897 0.618932
C13 C 0.441881 0.0852709 0.693728
C14 C 0.684061 0.0182072 0.717436
N15 N 0.741165 -0.043301 0.793526
C16 C 0.640932 -0.13261 0.841305
C17 C 0.674985 -0.157344 0.920614
C18 C 0.816495 -0.0904717 0.957924
O19 O 0.882476 -0.153777 1.02645
H20 H 0.977244 -0.105494 1.04943
O21 O 0.864968 0.013908 0.926564
C22 C 0.574432 -0.246242 0.965963
C23 C 0.443171 -0.309453 0.934211
C24 C 0.410062 -0.285479 0.85736
C25 C 0.507727 -0.197678 0.810733
C26 C 0.872362 0.0120025 0.664985
C27 C 0.818644 0.0719078 0.590274
H H -0.0185584 0.293094 0.412585
H_2 H -0.180853 0.375138 0.283913
H_3 H 0.405252 0.553871 0.364835
H_4 H 0.368712 0.449787 0.491594
H_5 H 0.154008 0.370335 0.517181
H_6 H 0.471896 0.127624 0.456327
H_7 H 0.685533 0.208559 0.455277
H_8 H 0.199688 0.197046 0.60127
H_9 H 0.292426 0.0909656 0.734087
H_10 H 0.887521 -0.0346491 0.813907
H_11 H 0.599061 -0.266216 1.0268
H_12 H 0.365906 -0.378399 0.970227
H_13 H 0.306758 -0.335563 0.832971
H_14 H 0.48035 -0.179519 0.750085
H_15 H 1.06279 -0.0400982 0.682635
H_16 H 0.968076 0.0661175 0.549881
loop_
_geom_bond_atom_site_label_1
_geom_bond_atom_site_label_2
_geom_bond_site_symmetry_1
_geom_bond_site_symmetry_2
C1 C8 1_555 1_555
C1 C2 1_555 1_555
C2 C3 1_555 1_555
C3 Cl4 1_555 1_555
C3 C5 1_555 1_555
C5 Cl6 1_555 1_555
C5 C7 1_555 1_555
C7 C8 1_555 1_555
C8 C9 1_555 1_555
C9 C10 1_555 1_555
C10 C11 1_555 1_555
C11 C27 1_555 1_555
C11 C12 1_555 1_555
C12 C13 1_555 1_555
C13 C14 1_555 1_555
C14 N15 1_555 1_555
C14 C26 1_555 1_555
N15 C16 1_555 1_555
C16 C25 1_555 1_555
C16 C17 1_555 1_555
C17 C18 1_555 1_555
C17 C22 1_555 1_555
C18 O19 1_555 1_555
C18 O21 1_555 1_555
O19 H20 1_555 1_555
C22 C23 1_555 1_555
C23 C24 1_555 1_555
C24 C25 1_555 1_555
C26 C27 1_555 1_555
C1 H 1_555 1_555
C2 H_2 1_555 1_555
C7 H_3 1_555 1_555
C9 H_4 1_555 1_555
C9 H_5 1_555 1_555
C10 H_6 1_555 1_555
C10 H_7 1_555 1_555
C12 H_8 1_555 1_555
C13 H_9 1_555 1_555
N15 H_10 1_555 1_555
C22 H_11 1_555 1_555
C23 H_12 1_555 1_555
C24 H_13 1_555 1_555
C25 H_14 1_555 1_555
C26 H_15 1_555 1_555
C27 H_16 1_555 1_555

#END

#######################################################################
#
#                 Cambridge Crystallographic Data Centre
#                                CCDC 
#
#######################################################################
#
# If this CIF has been generated from an entry in the Cambridge 
# Structural Database, then it will include bibliographic, chemical, 
# crystal, experimental, refinement or atomic coordinate data resulting 
# from the CCDC's data processing and validation procedures.
#
#######################################################################

data_72
_symmetry_cell_setting           triclinic
_symmetry_space_group_name_H-M   'P -1'
_symmetry_Int_Tables_number      2
_space_group_name_Hall           '-P 1'
loop_
_symmetry_equiv_pos_site_id
_symmetry_equiv_pos_as_xyz
1 x,y,z
2 -x,-y,-z
_cell_length_a                   8.1737
_cell_length_b                   7.9148
_cell_length_c                   16.3578
_cell_angle_alpha                97.7574
_cell_angle_beta                 82.7882
_cell_angle_gamma                113.124
_cell_volume                     961.252
loop_
_atom_site_label
_atom_site_type_symbol
_atom_site_fract_x
_atom_site_fract_y
_atom_site_fract_z
C1 C 1.24715 1.1106 0.406637
C2 C 1.38505 1.22397 0.453812
C3 C 1.54665 1.20328 0.442634
Cl4 Cl 1.71772 1.34711 0.502554
C5 C 1.56991 1.06914 0.384237
Cl6 Cl 1.77117 1.03976 0.368801
C7 C 1.43177 0.955879 0.337062
C8 C 1.26821 0.975424 0.3478
C9 C 1.11763 0.851401 0.296187
C10 C 0.988922 0.681907 0.339278
C11 C 0.85539 0.543099 0.283127
C12 C 0.675193 0.510585 0.29706
C13 C 0.552368 0.383446 0.245855
C14 C 0.607814 0.285488 0.179102
N15 N 0.481027 0.156287 0.127303
C16 C 0.444325 -0.0351406 0.110054
C17 C 0.287354 -0.154841 0.0721992
C18 C 0.152185 -0.0860745 0.0482772
O19 O -0.00223667 -0.215765 0.0340974
H20 H -0.0849793 -0.164764 0.0139076
O21 O 0.185044 0.0769373 0.0427316
C22 C 0.255909 -0.342388 0.0563606
C23 C 0.375505 -0.410706 0.0771074
C24 C 0.527306 -0.294788 0.113693
C25 C 0.562511 -0.108016 0.130293
C26 C 0.787927 0.317249 0.164656
C27 C 0.909645 0.44459 0.216239
H H 1.12045 1.12751 0.415723
H_2 H 1.3664 1.32904 0.49954
H_3 H 1.45094 0.851034 0.291353
H_4 H 1.17389 0.804755 0.237239
H_5 H 1.0426 0.931009 0.282187
H_6 H 0.916842 0.7277 0.393039
H_7 H 1.0665 0.61461 0.362086
H_8 H 0.629731 0.586227 0.349026
H_9 H 0.411973 0.360241 0.257992
H_10 H 0.394467 0.202045 0.106674
H_11 H 0.136872 -0.436559 0.0275118
H_12 H 0.349219 -0.556806 0.064413
H_13 H 0.620321 -0.349757 0.129699
H_14 H 0.682918 -0.0181057 0.159265
H_15 H 0.833494 0.241815 0.112635
H_16 H 1.05005 0.467834 0.204157
loop_
_geom_bond_atom_site_label_1
_geom_bond_atom_site_label_2
_geom_bond_site_symmetry_1
_geom_bond_site_symmetry_2
C1 C8 1_555 1_555
C1 C2 1_555 1_555
C2 C3 1_555 1_555
C3 Cl4 1_555 1_555
C3 C5 1_555 1_555
C5 Cl6 1_555 1_555
C5 C7 1_555 1_555
C7 C8 1_555 1_555
C8 C9 1_555 1_555
C9 C10 1_555 1_555
C10 C11 1_555 1_555
C11 C27 1_555 1_555
C11 C12 1_555 1_555
C12 C13 1_555 1_555
C13 C14 1_555 1_555
C14 N15 1_555 1_555
C14 C26 1_555 1_555
N15 C16 1_555 1_555
C16 C25 1_555 1_555
C16 C17 1_555 1_555
C17 C18 1_555 1_555
C17 C22 1_555 1_555
C18 O19 1_555 1_555
C18 O21 1_555 1_555
O19 H20 1_555 1_555
C22 C23 1_555 1_555
C23 C24 1_555 1_555
C24 C25 1_555 1_555
C26 C27 1_555 1_555
C1 H 1_555 1_555
C2 H_2 1_555 1_555
C7 H_3 1_555 1_555
C9 H_4 1_555 1_555
C9 H_5 1_555 1_555
C10 H_6 1_555 1_555
C10 H_7 1_555 1_555
C12 H_8 1_555 1_555
C13 H_9 1_555 1_555
N15 H_10 1_555 1_555
C22 H_11 1_555 1_555
C23 H_12 1_555 1_555
C24 H_13 1_555 1_555
C25 H_14 1_555 1_555
C26 H_15 1_555 1_555
C27 H_16 1_555 1_555

#END

#######################################################################
#
#                 Cambridge Crystallographic Data Centre
#                                CCDC 
#
#######################################################################
#
# If this CIF has been generated from an entry in the Cambridge 
# Structural Database, then it will include bibliographic, chemical, 
# crystal, experimental, refinement or atomic coordinate data resulting 
# from the CCDC's data processing and validation procedures.
#
#######################################################################

data_73
_symmetry_cell_setting           triclinic
_symmetry_space_group_name_H-M   'P -1'
_symmetry_Int_Tables_number      2
_space_group_name_Hall           '-P 1'
loop_
_symmetry_equiv_pos_site_id
_symmetry_equiv_pos_as_xyz
1 x,y,z
2 -x,-y,-z
_cell_length_a                   5.3325
_cell_length_b                   8.8298
_cell_length_c                   23.8691
_cell_angle_alpha                82.7949
_cell_angle_beta                 62.4483
_cell_angle_gamma                96.7467
_cell_volume                     968.676
loop_
_atom_site_label
_atom_site_type_symbol
_atom_site_fract_x
_atom_site_fract_y
_atom_site_fract_z
C1 C -0.660944 0.644532 0.449402
C2 C -0.901708 0.690832 0.493657
C3 C -1.02481 0.797776 0.47263
Cl4 Cl -1.32682 0.854094 0.529049
C5 C -0.906629 0.85818 0.407324
Cl6 Cl -1.05627 0.99258 0.379433
C7 C -0.665636 0.811742 0.363118
C8 C -0.539689 0.703956 0.383749
C9 C -0.276529 0.653502 0.335333
C10 C -0.351896 0.508572 0.311897
C11 C -0.0892333 0.46399 0.260614
C12 C 0.0531603 0.360242 0.277123
C13 C 0.293825 0.319072 0.230373
C14 C 0.397884 0.381416 0.165574
N15 N 0.643309 0.341087 0.117047
C16 C 0.706602 0.190472 0.11207
C17 C 0.989313 0.171872 0.0700845
C18 C 1.23461 0.309131 0.0292859
O19 O 1.48804 0.279772 0.0152922
H20 H 1.64139 0.379414 -0.00364445
O21 O 1.19855 0.436643 0.0109768
C22 C 1.04389 0.0218883 0.0662325
C23 C 0.825857 -0.107076 0.102788
C24 C 0.551832 -0.0891032 0.1435
C25 C 0.490616 0.0584139 0.148423
C26 C 0.256759 0.485278 0.148626
C27 C 0.0161239 0.525686 0.195743
H H -0.565251 0.560437 0.466229
H_2 H -0.993798 0.64325 0.544814
H_3 H -0.57401 0.859609 0.311984
H_4 H -0.149941 0.749944 0.293588
H_5 H -0.141188 0.628174 0.357272
H_6 H -0.467247 0.410223 0.353208
H_7 H -0.497725 0.531448 0.292575
H_8 H -0.0255617 0.310516 0.32761
H_9 H 0.40179 0.237576 0.244424
H_10 H 0.776013 0.428234 0.0781505
H_11 H 1.25939 0.00582089 0.0342675
H_12 H 0.871523 -0.223114 0.0992932
H_13 H 0.382158 -0.191038 0.171999
H_14 H 0.273283 0.0711758 0.180755
H_15 H 0.335526 0.535087 0.0981347
H_16 H -0.0920948 0.607047 0.181711
loop_
_geom_bond_atom_site_label_1
_geom_bond_atom_site_label_2
_geom_bond_site_symmetry_1
_geom_bond_site_symmetry_2
C1 C8 1_555 1_555
C1 C2 1_555 1_555
C2 C3 1_555 1_555
C3 Cl4 1_555 1_555
C3 C5 1_555 1_555
C5 Cl6 1_555 1_555
C5 C7 1_555 1_555
C7 C8 1_555 1_555
C8 C9 1_555 1_555
C9 C10 1_555 1_555
C10 C11 1_555 1_555
C11 C27 1_555 1_555
C11 C12 1_555 1_555
C12 C13 1_555 1_555
C13 C14 1_555 1_555
C14 N15 1_555 1_555
C14 C26 1_555 1_555
N15 C16 1_555 1_555
C16 C25 1_555 1_555
C16 C17 1_555 1_555
C17 C18 1_555 1_555
C17 C22 1_555 1_555
C18 O19 1_555 1_555
C18 O21 1_555 1_555
O19 H20 1_555 1_555
C22 C23 1_555 1_555
C23 C24 1_555 1_555
C24 C25 1_555 1_555
C26 C27 1_555 1_555
C1 H 1_555 1_555
C2 H_2 1_555 1_555
C7 H_3 1_555 1_555
C9 H_4 1_555 1_555
C9 H_5 1_555 1_555
C10 H_6 1_555 1_555
C10 H_7 1_555 1_555
C12 H_8 1_555 1_555
C13 H_9 1_555 1_555
N15 H_10 1_555 1_555
C22 H_11 1_555 1_555
C23 H_12 1_555 1_555
C24 H_13 1_555 1_555
C25 H_14 1_555 1_555
C26 H_15 1_555 1_555
C27 H_16 1_555 1_555

#END

#######################################################################
#
#                 Cambridge Crystallographic Data Centre
#                                CCDC 
#
#######################################################################
#
# If this CIF has been generated from an entry in the Cambridge 
# Structural Database, then it will include bibliographic, chemical, 
# crystal, experimental, refinement or atomic coordinate data resulting 
# from the CCDC's data processing and validation procedures.
#
#######################################################################

data_74
_symmetry_cell_setting           triclinic
_symmetry_space_group_name_H-M   'P -1'
_symmetry_Int_Tables_number      2
_space_group_name_Hall           '-P 1'
loop_
_symmetry_equiv_pos_site_id
_symmetry_equiv_pos_as_xyz
1 x,y,z
2 -x,-y,-z
_cell_length_a                   8.2398
_cell_length_b                   10.5468
_cell_length_c                   15.9665
_cell_angle_alpha                43.9614
_cell_angle_beta                 85.977
_cell_angle_gamma                92.8764
_cell_volume                     950.614
loop_
_atom_site_label
_atom_site_type_symbol
_atom_site_fract_x
_atom_site_fract_y
_atom_site_fract_z
C1 C 0.859819 0.311624 0.0756081
C2 C 0.814952 0.363216 -0.0262497
C3 C 0.650653 0.347973 -0.0341748
Cl4 Cl 0.597349 0.413559 -0.162885
C5 C 0.531552 0.281103 0.0598949
Cl6 Cl 0.324322 0.260433 0.0525724
C7 C 0.576683 0.229491 0.161771
C8 C 0.74199 0.244233 0.170792
C9 C 0.790894 0.187673 0.282209
C10 C 0.744976 0.316552 0.292261
C11 C 0.82545 0.285952 0.386733
C12 C 0.934463 0.42501 0.353562
C13 C 1.00848 0.397664 0.439725
C14 C 0.974728 0.229094 0.56187
N15 N 1.04877 0.197652 0.651539
C16 C 1.21934 0.21397 0.655657
C17 C 1.27453 0.167625 0.756091
C18 C 1.15626 0.099363 0.863016
O19 O 1.22545 0.095005 0.935684
H20 H 1.14232 0.0452489 1.00705
O21 O 1.00871 0.0524362 0.879715
C22 C 1.44339 0.185337 0.756794
C23 C 1.55522 0.246982 0.661327
C24 C 1.50169 0.291824 0.564208
C25 C 1.33503 0.275777 0.560665
C26 C 0.865844 0.0892295 0.595844
C27 C 0.792375 0.118011 0.508988
H H 0.98914 0.323969 0.0812781
H_2 H 0.908605 0.415618 -0.0998583
H_3 H 0.482667 0.177118 0.235197
H_4 H 0.730681 0.0466575 0.364172
H_5 H 0.924143 0.18636 0.279315
H_6 H 0.781485 0.460379 0.203076
H_7 H 0.611008 0.294601 0.315699
H_8 H 0.96217 0.557584 0.25837
H_9 H 1.09335 0.508543 0.411668
H_10 H 0.971097 0.139893 0.727476
H_11 H 1.48856 0.150754 0.832539
H_12 H 1.68606 0.260013 0.66319
H_13 H 1.59046 0.340117 0.48975
H_14 H 1.29447 0.311558 0.483423
H_15 H 0.838149 -0.0433908 0.691019
H_16 H 0.707376 0.00719002 0.537036
loop_
_geom_bond_atom_site_label_1
_geom_bond_atom_site_label_2
_geom_bond_site_symmetry_1
_geom_bond_site_symmetry_2
C1 C8 1_555 1_555
C1 C2 1_555 1_555
C2 C3 1_555 1_555
C3 Cl4 1_555 1_555
C3 C5 1_555 1_555
C5 Cl6 1_555 1_555
C5 C7 1_555 1_555
C7 C8 1_555 1_555
C8 C9 1_555 1_555
C9 C10 1_555 1_555
C10 C11 1_555 1_555
C11 C27 1_555 1_555
C11 C12 1_555 1_555
C12 C13 1_555 1_555
C13 C14 1_555 1_555
C14 N15 1_555 1_555
C14 C26 1_555 1_555
N15 C16 1_555 1_555
C16 C25 1_555 1_555
C16 C17 1_555 1_555
C17 C18 1_555 1_555
C17 C22 1_555 1_555
C18 O19 1_555 1_555
C18 O21 1_555 1_555
O19 H20 1_555 1_555
C22 C23 1_555 1_555
C23 C24 1_555 1_555
C24 C25 1_555 1_555
C26 C27 1_555 1_555
C1 H 1_555 1_555
C2 H_2 1_555 1_555
C7 H_3 1_555 1_555
C9 H_4 1_555 1_555
C9 H_5 1_555 1_555
C10 H_6 1_555 1_555
C10 H_7 1_555 1_555
C12 H_8 1_555 1_555
C13 H_9 1_555 1_555
N15 H_10 1_555 1_555
C22 H_11 1_555 1_555
C23 H_12 1_555 1_555
C24 H_13 1_555 1_555
C25 H_14 1_555 1_555
C26 H_15 1_555 1_555
C27 H_16 1_555 1_555

#END

#######################################################################
#
#                 Cambridge Crystallographic Data Centre
#                                CCDC 
#
#######################################################################
#
# If this CIF has been generated from an entry in the Cambridge 
# Structural Database, then it will include bibliographic, chemical, 
# crystal, experimental, refinement or atomic coordinate data resulting 
# from the CCDC's data processing and validation procedures.
#
#######################################################################

data_75
_symmetry_cell_setting           triclinic
_symmetry_space_group_name_H-M   'P -1'
_symmetry_Int_Tables_number      2
_space_group_name_Hall           '-P 1'
loop_
_symmetry_equiv_pos_site_id
_symmetry_equiv_pos_as_xyz
1 x,y,z
2 -x,-y,-z
_cell_length_a                   8.5049
_cell_length_b                   9.6375
_cell_length_c                   11.9083
_cell_angle_alpha                89.9937
_cell_angle_beta                 90.7717
_cell_angle_gamma                78.3539
_cell_volume                     955.89
loop_
_atom_site_label
_atom_site_type_symbol
_atom_site_fract_x
_atom_site_fract_y
_atom_site_fract_z
C1 C 0.423094 1.26799 0.416631
C2 C 0.376835 1.41373 0.421057
C3 C 0.347207 1.4912 0.322789
Cl4 Cl 0.289316 1.67398 0.330456
C5 C 0.363925 1.42262 0.220262
Cl6 Cl 0.327657 1.51696 0.0954719
C7 C 0.410171 1.27674 0.215996
C8 C 0.440416 1.19752 0.314525
C9 C 0.490964 1.03822 0.309528
C10 C 0.652703 0.988502 0.251176
C11 C 0.717485 0.831386 0.263673
C12 C 0.836026 0.779833 0.342718
C13 C 0.895877 0.636037 0.3544
C14 C 0.837798 0.540119 0.286718
N15 N 0.89986 0.393649 0.299643
C16 C 0.970657 0.296699 0.216113
C17 C 1.03223 0.152517 0.243526
C18 C 1.02577 0.0946659 0.361698
O19 O 1.14377 -0.00956773 0.387011
H20 H 1.13045 -0.049198 0.464745
O21 O 0.919096 0.141644 0.427641
C22 C 1.10122 0.0604858 0.159005
C23 C 1.10949 0.108736 0.050331
C24 C 1.04982 0.24821 0.0239268
C25 C 0.980695 0.342306 0.105785
C26 C 0.719048 0.590773 0.207455
C27 C 0.660071 0.734757 0.196403
H H 0.446247 1.2077 0.494139
H_2 H 0.363827 1.46721 0.50158
H_3 H 0.422974 1.22363 0.135313
H_4 H 0.39817 0.995234 0.264429
H_5 H 0.49968 0.995414 0.395258
H_6 H 0.740485 1.04622 0.286508
H_7 H 0.638017 1.01499 0.161541
H_8 H 0.882662 0.853574 0.396349
H_9 H 0.988723 0.598136 0.416816
H_10 H 0.909213 0.356573 0.380149
H_11 H 1.14915 -0.0501339 0.177901
H_12 H 1.16345 0.0359459 -0.0144451
H_13 H 1.05684 0.285008 -0.0616099
H_14 H 0.934147 0.452228 0.0837059
H_15 H 0.672225 0.517084 0.15389
H_16 H 0.567253 0.772743 0.133978
loop_
_geom_bond_atom_site_label_1
_geom_bond_atom_site_label_2
_geom_bond_site_symmetry_1
_geom_bond_site_symmetry_2
C1 C8 1_555 1_555
C1 C2 1_555 1_555
C2 C3 1_555 1_555
C3 Cl4 1_555 1_555
C3 C5 1_555 1_555
C5 Cl6 1_555 1_555
C5 C7 1_555 1_555
C7 C8 1_555 1_555
C8 C9 1_555 1_555
C9 C10 1_555 1_555
C10 C11 1_555 1_555
C11 C27 1_555 1_555
C11 C12 1_555 1_555
C12 C13 1_555 1_555
C13 C14 1_555 1_555
C14 N15 1_555 1_555
C14 C26 1_555 1_555
N15 C16 1_555 1_555
C16 C25 1_555 1_555
C16 C17 1_555 1_555
C17 C18 1_555 1_555
C17 C22 1_555 1_555
C18 O19 1_555 1_555
C18 O21 1_555 1_555
O19 H20 1_555 1_555
C22 C23 1_555 1_555
C23 C24 1_555 1_555
C24 C25 1_555 1_555
C26 C27 1_555 1_555
C1 H 1_555 1_555
C2 H_2 1_555 1_555
C7 H_3 1_555 1_555
C9 H_4 1_555 1_555
C9 H_5 1_555 1_555
C10 H_6 1_555 1_555
C10 H_7 1_555 1_555
C12 H_8 1_555 1_555
C13 H_9 1_555 1_555
N15 H_10 1_555 1_555
C22 H_11 1_555 1_555
C23 H_12 1_555 1_555
C24 H_13 1_555 1_555
C25 H_14 1_555 1_555
C26 H_15 1_555 1_555
C27 H_16 1_555 1_555

#END

#######################################################################
#
#                 Cambridge Crystallographic Data Centre
#                                CCDC 
#
#######################################################################
#
# If this CIF has been generated from an entry in the Cambridge 
# Structural Database, then it will include bibliographic, chemical, 
# crystal, experimental, refinement or atomic coordinate data resulting 
# from the CCDC's data processing and validation procedures.
#
#######################################################################

data_76
_symmetry_cell_setting           monoclinic
_symmetry_space_group_name_H-M   'P 21/c'
_symmetry_Int_Tables_number      14
_space_group_name_Hall           '-P 2ybc'
loop_
_symmetry_equiv_pos_site_id
_symmetry_equiv_pos_as_xyz
1 x,y,z
2 -x,1/2+y,1/2-z
3 -x,-y,-z
4 x,1/2-y,1/2+z
_cell_length_a                   9.1906
_cell_length_b                   17.57
_cell_length_c                   11.6616
_cell_angle_alpha                90
_cell_angle_beta                 82.577
_cell_angle_gamma                90
_cell_volume                     1867.32
loop_
_atom_site_label
_atom_site_type_symbol
_atom_site_fract_x
_atom_site_fract_y
_atom_site_fract_z
C1 C 0.295248 0.25169 0.0933165
C2 C 0.152088 0.237348 0.0755457
C3 C 0.0619804 0.194912 0.155225
Cl4 Cl -0.117223 0.177644 0.131055
C5 C 0.115365 0.166927 0.252571
Cl6 Cl 0.00494719 0.11346 0.354129
C7 C 0.258665 0.181372 0.270221
C8 C 0.350559 0.224064 0.190464
C9 C 0.507009 0.239687 0.209999
C10 C 0.525841 0.317023 0.269088
C11 C 0.683635 0.343005 0.258253
C12 C 0.778654 0.314525 0.330875
C13 C 0.92323 0.338139 0.321294
C14 C 0.97614 0.391167 0.238078
N15 N 1.12319 0.416295 0.226239
C16 C 1.19583 0.454474 0.309801
C17 C 1.32484 0.497257 0.275583
C18 C 1.39136 0.504212 0.150581
O19 O 1.4694 0.565435 0.128045
H20 H 1.51946 0.5656 0.0449158
O21 O 1.37348 0.456574 0.0769812
C22 C 1.39314 0.534217 0.359966
C23 C 1.33625 0.529311 0.475386
C24 C 1.2113 0.487854 0.508593
C25 C 1.14077 0.45045 0.426855
C26 C 0.881836 0.419937 0.165075
C27 C 0.737432 0.395982 0.1754
H H 0.36552 0.285054 0.0303705
H_2 H 0.110545 0.259374 -0.000847467
H_3 H 0.299791 0.159283 0.34677
H_4 H 0.577237 0.238526 0.126472
H_5 H 0.544068 0.194149 0.263701
H_6 H 0.482631 0.312567 0.36103
H_7 H 0.460763 0.36012 0.230459
H_8 H 0.738888 0.272988 0.396373
H_9 H 0.995618 0.315088 0.379112
H_10 H 1.17863 0.413557 0.144753
H_11 H 1.49198 0.567205 0.335139
H_12 H 1.39063 0.558384 0.540053
H_13 H 1.16751 0.484354 0.59941
H_14 H 1.04217 0.417894 0.454234
H_15 H 0.921534 0.461451 0.0995255
H_16 H 0.664956 0.419055 0.117651
loop_
_geom_bond_atom_site_label_1
_geom_bond_atom_site_label_2
_geom_bond_site_symmetry_1
_geom_bond_site_symmetry_2
C1 C8 1_555 1_555
C1 C2 1_555 1_555
C2 C3 1_555 1_555
C3 Cl4 1_555 1_555
C3 C5 1_555 1_555
C5 Cl6 1_555 1_555
C5 C7 1_555 1_555
C7 C8 1_555 1_555
C8 C9 1_555 1_555
C9 C10 1_555 1_555
C10 C11 1_555 1_555
C11 C27 1_555 1_555
C11 C12 1_555 1_555
C12 C13 1_555 1_555
C13 C14 1_555 1_555
C14 N15 1_555 1_555
C14 C26 1_555 1_555
N15 C16 1_555 1_555
C16 C25 1_555 1_555
C16 C17 1_555 1_555
C17 C18 1_555 1_555
C17 C22 1_555 1_555
C18 O19 1_555 1_555
C18 O21 1_555 1_555
O19 H20 1_555 1_555
C22 C23 1_555 1_555
C23 C24 1_555 1_555
C24 C25 1_555 1_555
C26 C27 1_555 1_555
C1 H 1_555 1_555
C2 H_2 1_555 1_555
C7 H_3 1_555 1_555
C9 H_4 1_555 1_555
C9 H_5 1_555 1_555
C10 H_6 1_555 1_555
C10 H_7 1_555 1_555
C12 H_8 1_555 1_555
C13 H_9 1_555 1_555
N15 H_10 1_555 1_555
C22 H_11 1_555 1_555
C23 H_12 1_555 1_555
C24 H_13 1_555 1_555
C25 H_14 1_555 1_555
C26 H_15 1_555 1_555
C27 H_16 1_555 1_555

#END

#######################################################################
#
#                 Cambridge Crystallographic Data Centre
#                                CCDC 
#
#######################################################################
#
# If this CIF has been generated from an entry in the Cambridge 
# Structural Database, then it will include bibliographic, chemical, 
# crystal, experimental, refinement or atomic coordinate data resulting 
# from the CCDC's data processing and validation procedures.
#
#######################################################################

data_77
_symmetry_cell_setting           monoclinic
_symmetry_space_group_name_H-M   'P 21'
_symmetry_Int_Tables_number      4
_space_group_name_Hall           'P 2yb'
loop_
_symmetry_equiv_pos_site_id
_symmetry_equiv_pos_as_xyz
1 x,y,z
2 -x,1/2+y,-z
_cell_length_a                   8.3816
_cell_length_b                   24.6368
_cell_length_c                   9.3774
_cell_angle_alpha                90
_cell_angle_beta                 100.441
_cell_angle_gamma                90
_cell_volume                     1904.33
loop_
_atom_site_label
_atom_site_type_symbol
_atom_site_fract_x
_atom_site_fract_y
_atom_site_fract_z
C1 C 0.693144 0.377042 1.4628
C2 C 0.796429 0.384668 1.59379
C3 C 0.835449 0.34142 1.68726
Cl4 Cl 0.965258 0.351969 1.85103
C5 C 0.771002 0.290618 1.64938
Cl6 Cl 0.817663 0.23555 1.76442
C7 C 0.667691 0.28306 1.51821
C8 C 0.627459 0.326365 1.42311
C9 C 0.514536 0.317967 1.27995
C10 C 0.596937 0.289567 1.16583
C11 C 0.49405 0.290066 1.01591
C12 C 0.353743 0.259238 0.984317
C13 C 0.259136 0.259547 0.847234
C14 C 0.303309 0.290967 0.73804
N15 N 0.205307 0.290647 0.59869
C16 C 0.167743 0.335031 0.501977
C17 C 0.0881814 0.326349 0.35713
C18 C 0.0403681 0.270417 0.298608
O19 O 0.0234346 0.266666 0.158304
H20 H -0.0188007 0.229425 0.122586
O21 O 0.0193414 0.232019 0.376084
C22 C 0.0527595 0.370868 0.265101
C23 C 0.0944924 0.42279 0.313995
C24 C 0.1716 0.431233 0.454331
C25 C 0.208492 0.387839 0.54855
C26 C 0.443544 0.321953 0.768694
C27 C 0.537348 0.321349 0.906114
H H 0.662937 0.411194 1.38984
H_2 H 0.846799 0.424556 1.62319
H_3 H 0.617649 0.24312 1.48918
H_4 H 0.467926 0.357494 1.23749
H_5 H 0.410625 0.293524 1.298
H_6 H 0.623736 0.247374 1.1992
H_7 H 0.712716 0.309789 1.16213
H_8 H 0.317503 0.23445 1.06861
H_9 H 0.14979 0.235083 0.824994
H_10 H 0.141952 0.255764 0.570432
H_11 H -0.00813991 0.364832 0.153923
H_12 H 0.0661462 0.45704 0.241094
H_13 H 0.203873 0.472139 0.491698
H_14 H 0.269404 0.395055 0.659143
H_15 H 0.479783 0.346774 0.684451
H_16 H 0.646736 0.345788 0.928386
C1_2 C 0.295969 0.01652 0.00582295
C2_2 C 0.271977 0.00272763 -0.139284
C3_2 C 0.19864 0.0391812 -0.242547
Cl4_2 Cl 0.169804 0.0209686 -0.423958
C5_2 C 0.149473 0.0893744 -0.200355
Cl6_2 Cl 0.0570479 0.135988 -0.327441
C7_2 C 0.173641 0.103114 -0.0550849
C8_2 C 0.247412 0.0666889 0.050021
C9_2 C 0.273538 0.0818247 0.208596
C10_2 C 0.423698 0.118161 0.255895
C11_2 C 0.484909 0.117166 0.417572
C12_2 C 0.415867 0.149991 0.509969
C13_2 C 0.471477 0.14924 0.65808
C14_2 C 0.598316 0.11534 0.717285
N15_2 N 0.6536 0.115234 0.868736
C16_2 C 0.711836 0.0704231 0.958303
C17_2 C 0.807266 0.0788171 1.09745
C18_2 C 0.851929 0.134855 1.15685
O19_2 O 0.875207 0.137729 1.29761
H20_2 H 0.912533 0.175457 1.33336
O21_2 O 0.86506 0.174101 1.07962
C22_2 C 0.86218 0.0338964 1.18275
C23_2 C 0.824398 -0.0181476 1.13269
C24_2 C 0.731952 -0.0263143 0.997849
C25_2 C 0.675462 0.017486 0.910419
C26_2 C 0.668139 0.0823362 0.625625
C27_2 C 0.611676 0.0834037 0.477655
H_17 H 0.353644 -0.0123109 0.0864442
H_18 H 0.310685 -0.0366647 -0.172043
H_19 H 0.134834 0.142543 -0.0227605
H_20 H 0.287445 0.0446284 0.27395
H_21 H 0.165628 0.103134 0.230511
H_22 H 0.392967 0.160057 0.221901
H_23 H 0.521067 0.104661 0.200236
H_24 H 0.316483 0.176736 0.465305
H_25 H 0.415575 0.175303 0.728313
H_26 H 0.634722 0.150235 0.921327
H_27 H 0.935337 0.0397089 1.28954
H_28 H 0.86803 -0.0527179 1.20031
H_29 H 0.702941 -0.0673139 0.959507
H_30 H 0.602513 0.0104924 0.804131
H_31 H 0.76747 0.0555592 0.670257
H_32 H 0.66758 0.0573695 0.407379
loop_
_geom_bond_atom_site_label_1
_geom_bond_atom_site_label_2
_geom_bond_site_symmetry_1
_geom_bond_site_symmetry_2
C1 C8 1_555 1_555
C1 C2 1_555 1_555
C2 C3 1_555 1_555
C3 Cl4 1_555 1_555
C3 C5 1_555 1_555
C5 Cl6 1_555 1_555
C5 C7 1_555 1_555
C7 C8 1_555 1_555
C8 C9 1_555 1_555
C9 C10 1_555 1_555
C10 C11 1_555 1_555
C11 C27 1_555 1_555
C11 C12 1_555 1_555
C12 C13 1_555 1_555
C13 C14 1_555 1_555
C14 N15 1_555 1_555
C14 C26 1_555 1_555
N15 C16 1_555 1_555
C16 C25 1_555 1_555
C16 C17 1_555 1_555
C17 C18 1_555 1_555
C17 C22 1_555 1_555
C18 O19 1_555 1_555
C18 O21 1_555 1_555
O19 H20 1_555 1_555
C22 C23 1_555 1_555
C23 C24 1_555 1_555
C24 C25 1_555 1_555
C26 C27 1_555 1_555
C1 H 1_555 1_555
C2 H_2 1_555 1_555
C7 H_3 1_555 1_555
C9 H_4 1_555 1_555
C9 H_5 1_555 1_555
C10 H_6 1_555 1_555
C10 H_7 1_555 1_555
C12 H_8 1_555 1_555
C13 H_9 1_555 1_555
N15 H_10 1_555 1_555
C22 H_11 1_555 1_555
C23 H_12 1_555 1_555
C24 H_13 1_555 1_555
C25 H_14 1_555 1_555
C26 H_15 1_555 1_555
C27 H_16 1_555 1_555
C1_2 C8_2 1_555 1_555
C1_2 C2_2 1_555 1_555
C2_2 C3_2 1_555 1_555
C3_2 Cl4_2 1_555 1_555
C3_2 C5_2 1_555 1_555
C5_2 Cl6_2 1_555 1_555
C5_2 C7_2 1_555 1_555
C7_2 C8_2 1_555 1_555
C8_2 C9_2 1_555 1_555
C9_2 C10_2 1_555 1_555
C10_2 C11_2 1_555 1_555
C11_2 C27_2 1_555 1_555
C11_2 C12_2 1_555 1_555
C12_2 C13_2 1_555 1_555
C13_2 C14_2 1_555 1_555
C14_2 N15_2 1_555 1_555
C14_2 C26_2 1_555 1_555
N15_2 C16_2 1_555 1_555
C16_2 C25_2 1_555 1_555
C16_2 C17_2 1_555 1_555
C17_2 C18_2 1_555 1_555
C17_2 C22_2 1_555 1_555
C18_2 O19_2 1_555 1_555
C18_2 O21_2 1_555 1_555
O19_2 H20_2 1_555 1_555
C22_2 C23_2 1_555 1_555
C23_2 C24_2 1_555 1_555
C24_2 C25_2 1_555 1_555
C26_2 C27_2 1_555 1_555
C1_2 H_17 1_555 1_555
C2_2 H_18 1_555 1_555
C7_2 H_19 1_555 1_555
C9_2 H_20 1_555 1_555
C9_2 H_21 1_555 1_555
C10_2 H_22 1_555 1_555
C10_2 H_23 1_555 1_555
C12_2 H_24 1_555 1_555
C13_2 H_25 1_555 1_555
N15_2 H_26 1_555 1_555
C22_2 H_27 1_555 1_555
C23_2 H_28 1_555 1_555
C24_2 H_29 1_555 1_555
C25_2 H_30 1_555 1_555
C26_2 H_31 1_555 1_555
C27_2 H_32 1_555 1_555

#END

#######################################################################
#
#                 Cambridge Crystallographic Data Centre
#                                CCDC 
#
#######################################################################
#
# If this CIF has been generated from an entry in the Cambridge 
# Structural Database, then it will include bibliographic, chemical, 
# crystal, experimental, refinement or atomic coordinate data resulting 
# from the CCDC's data processing and validation procedures.
#
#######################################################################

data_78
_symmetry_cell_setting           triclinic
_symmetry_space_group_name_H-M   'P -1'
_symmetry_Int_Tables_number      2
_space_group_name_Hall           '-P 1'
loop_
_symmetry_equiv_pos_site_id
_symmetry_equiv_pos_as_xyz
1 x,y,z
2 -x,-y,-z
_cell_length_a                   9.6509
_cell_length_b                   9.3532
_cell_length_c                   12.9428
_cell_angle_alpha                116.338
_cell_angle_beta                 110.01
_cell_angle_gamma                66.7215
_cell_volume                     941.828
loop_
_atom_site_label
_atom_site_type_symbol
_atom_site_fract_x
_atom_site_fract_y
_atom_site_fract_z
C1 C -0.200256 0.905787 0.421659
C2 C -0.319092 0.904398 0.324454
C3 C -0.439608 0.84865 0.310262
Cl4 Cl -0.587416 0.848043 0.187587
C5 C -0.440912 0.794397 0.393416
Cl6 Cl -0.590526 0.72363 0.378018
C7 C -0.321899 0.795948 0.490665
C8 C -0.199759 0.851837 0.505896
C9 C -0.0699664 0.853283 0.612186
C10 C 0.0599926 0.688037 0.592545
C11 C 0.213887 0.708382 0.669747
C12 C 0.337232 0.670417 0.621035
C13 C 0.478438 0.688662 0.69137
C14 C 0.499271 0.745829 0.812883
N15 N 0.643958 0.764045 0.883596
C16 C 0.732754 0.69909 0.974286
C17 C 0.872337 0.737557 1.04283
C18 C 0.933499 0.848716 1.02352
O19 O 1.04796 0.893418 1.10566
H20 H 1.08418 0.968722 1.08957
O21 O 0.880161 0.892723 0.938287
C22 C 0.95653 0.670983 1.13113
C23 C 0.904971 0.569316 1.15168
C24 C 0.769915 0.532263 1.08535
C25 C 0.68365 0.596181 0.997027
C26 C 0.376417 0.784259 0.862396
C27 C 0.235707 0.765493 0.791286
H H -0.105854 0.949701 0.432312
H_2 H -0.317754 0.947036 0.25941
H_3 H -0.323692 0.753316 0.555559
H_4 H -0.116084 0.879179 0.687293
H_5 H -0.0221649 0.954513 0.63461
H_6 H 0.070148 0.63319 0.499988
H_7 H 0.0294511 0.600851 0.610082
H_8 H 0.322717 0.625602 0.526083
H_9 H 0.57337 0.658105 0.651276
H_10 H 0.697146 0.815292 0.858813
H_11 H 1.06356 0.698557 1.18463
H_12 H 0.971653 0.518517 1.2206
H_13 H 0.73043 0.452419 1.10219
H_14 H 0.577217 0.565751 0.945286
H_15 H 0.390794 0.829271 0.957347
H_16 H 0.140735 0.795993 0.831336
loop_
_geom_bond_atom_site_label_1
_geom_bond_atom_site_label_2
_geom_bond_site_symmetry_1
_geom_bond_site_symmetry_2
C1 C8 1_555 1_555
C1 C2 1_555 1_555
C2 C3 1_555 1_555
C3 Cl4 1_555 1_555
C3 C5 1_555 1_555
C5 Cl6 1_555 1_555
C5 C7 1_555 1_555
C7 C8 1_555 1_555
C8 C9 1_555 1_555
C9 C10 1_555 1_555
C10 C11 1_555 1_555
C11 C27 1_555 1_555
C11 C12 1_555 1_555
C12 C13 1_555 1_555
C13 C14 1_555 1_555
C14 N15 1_555 1_555
C14 C26 1_555 1_555
N15 C16 1_555 1_555
C16 C25 1_555 1_555
C16 C17 1_555 1_555
C17 C18 1_555 1_555
C17 C22 1_555 1_555
C18 O19 1_555 1_555
C18 O21 1_555 1_555
O19 H20 1_555 1_555
C22 C23 1_555 1_555
C23 C24 1_555 1_555
C24 C25 1_555 1_555
C26 C27 1_555 1_555
C1 H 1_555 1_555
C2 H_2 1_555 1_555
C7 H_3 1_555 1_555
C9 H_4 1_555 1_555
C9 H_5 1_555 1_555
C10 H_6 1_555 1_555
C10 H_7 1_555 1_555
C12 H_8 1_555 1_555
C13 H_9 1_555 1_555
N15 H_10 1_555 1_555
C22 H_11 1_555 1_555
C23 H_12 1_555 1_555
C24 H_13 1_555 1_555
C25 H_14 1_555 1_555
C26 H_15 1_555 1_555
C27 H_16 1_555 1_555

#END

#######################################################################
#
#                 Cambridge Crystallographic Data Centre
#                                CCDC 
#
#######################################################################
#
# If this CIF has been generated from an entry in the Cambridge 
# Structural Database, then it will include bibliographic, chemical, 
# crystal, experimental, refinement or atomic coordinate data resulting 
# from the CCDC's data processing and validation procedures.
#
#######################################################################

data_79
_symmetry_cell_setting           orthorhombic
_symmetry_space_group_name_H-M   'P b c a'
_symmetry_Int_Tables_number      61
_space_group_name_Hall           '-P 2ac 2ab'
loop_
_symmetry_equiv_pos_site_id
_symmetry_equiv_pos_as_xyz
1 x,y,z
2 1/2-x,-y,1/2+z
3 -x,1/2+y,1/2-z
4 1/2+x,1/2-y,-z
5 -x,-y,-z
6 1/2+x,y,1/2-z
7 x,1/2-y,1/2+z
8 1/2-x,1/2+y,z
_cell_length_a                   7.8144
_cell_length_b                   15.1454
_cell_length_c                   33.1963
_cell_angle_alpha                90
_cell_angle_beta                 90
_cell_angle_gamma                90
_cell_volume                     3928.86
loop_
_atom_site_label
_atom_site_type_symbol
_atom_site_fract_x
_atom_site_fract_y
_atom_site_fract_z
C1 C -0.00342957 -0.211708 0.315047
C2 C 0.00461968 -0.270439 0.283273
C3 C 0.0225737 -0.239254 0.244422
Cl4 Cl 0.0324017 -0.314214 0.205032
C5 C 0.0324145 -0.149313 0.237457
Cl6 Cl 0.055001 -0.108138 0.18903
C7 C 0.0242629 -0.0906348 0.269295
C8 C 0.00621929 -0.121311 0.308601
C9 C -0.00259777 -0.0570404 0.343297
C10 C 0.173526 -0.0386058 0.362498
C11 C 0.169239 0.0360836 0.392604
C12 C 0.0857391 0.0266682 0.429186
C13 C 0.0813626 0.0948473 0.456852
C14 C 0.161074 0.174555 0.448408
N15 N 0.158106 0.245051 0.476198
C16 C 0.201423 0.24241 0.517597
C17 C 0.182509 0.31844 0.542033
C18 C 0.115645 0.404816 0.525625
O19 O 0.0375205 0.453214 0.552254
H20 H -0.0185683 0.506814 0.539289
O21 O 0.133331 0.427377 0.490428
C22 C 0.226838 0.313594 0.582652
C23 C 0.288314 0.235808 0.598949
C24 C 0.306601 0.162095 0.575281
C25 C 0.26368 0.164776 0.534804
C26 C 0.244907 0.184544 0.411886
C27 C 0.248631 0.115936 0.384416
H H -0.0174933 -0.23662 0.345511
H_2 H -0.00313524 -0.340909 0.288833
H_3 H 0.0319922 -0.0201976 0.26362
H_4 H -0.0572789 0.00537457 0.332558
H_5 H -0.0888872 -0.0835369 0.36639
H_6 H 0.218788 -0.0986768 0.377584
H_7 H 0.26542 -0.0224953 0.338628
H_8 H 0.0227401 -0.0352714 0.436226
H_9 H 0.0152667 0.0859667 0.48531
H_10 H 0.138142 0.306225 0.464263
H_11 H 0.213094 0.371307 0.601736
H_12 H 0.322277 0.233008 0.630621
H_13 H 0.354934 0.101358 0.588352
H_14 H 0.278665 0.106105 0.516401
H_15 H 0.307893 0.246497 0.404831
H_16 H 0.314855 0.124751 0.35597
loop_
_geom_bond_atom_site_label_1
_geom_bond_atom_site_label_2
_geom_bond_site_symmetry_1
_geom_bond_site_symmetry_2
C1 C8 1_555 1_555
C1 C2 1_555 1_555
C2 C3 1_555 1_555
C3 Cl4 1_555 1_555
C3 C5 1_555 1_555
C5 Cl6 1_555 1_555
C5 C7 1_555 1_555
C7 C8 1_555 1_555
C8 C9 1_555 1_555
C9 C10 1_555 1_555
C10 C11 1_555 1_555
C11 C27 1_555 1_555
C11 C12 1_555 1_555
C12 C13 1_555 1_555
C13 C14 1_555 1_555
C14 N15 1_555 1_555
C14 C26 1_555 1_555
N15 C16 1_555 1_555
C16 C25 1_555 1_555
C16 C17 1_555 1_555
C17 C18 1_555 1_555
C17 C22 1_555 1_555
C18 O19 1_555 1_555
C18 O21 1_555 1_555
O19 H20 1_555 1_555
C22 C23 1_555 1_555
C23 C24 1_555 1_555
C24 C25 1_555 1_555
C26 C27 1_555 1_555
C1 H 1_555 1_555
C2 H_2 1_555 1_555
C7 H_3 1_555 1_555
C9 H_4 1_555 1_555
C9 H_5 1_555 1_555
C10 H_6 1_555 1_555
C10 H_7 1_555 1_555
C12 H_8 1_555 1_555
C13 H_9 1_555 1_555
N15 H_10 1_555 1_555
C22 H_11 1_555 1_555
C23 H_12 1_555 1_555
C24 H_13 1_555 1_555
C25 H_14 1_555 1_555
C26 H_15 1_555 1_555
C27 H_16 1_555 1_555

#END

#######################################################################
#
#                 Cambridge Crystallographic Data Centre
#                                CCDC 
#
#######################################################################
#
# If this CIF has been generated from an entry in the Cambridge 
# Structural Database, then it will include bibliographic, chemical, 
# crystal, experimental, refinement or atomic coordinate data resulting 
# from the CCDC's data processing and validation procedures.
#
#######################################################################

data_80
_symmetry_cell_setting           monoclinic
_symmetry_space_group_name_H-M   'P 21/n'
_symmetry_Int_Tables_number      14
_space_group_name_Hall           '-P 2yn'
loop_
_symmetry_equiv_pos_site_id
_symmetry_equiv_pos_as_xyz
1 x,y,z
2 1/2-x,1/2+y,1/2-z
3 -x,-y,-z
4 1/2+x,1/2-y,1/2+z
_cell_length_a                   6.5839
_cell_length_b                   33.8606
_cell_length_c                   8.5825
_cell_angle_alpha                90
_cell_angle_beta                 87.1046
_cell_angle_gamma                90
_cell_volume                     1910.9
loop_
_atom_site_label
_atom_site_type_symbol
_atom_site_fract_x
_atom_site_fract_y
_atom_site_fract_z
C1 C 0.848222 0.250362 0.235255
C2 C 0.940753 0.286076 0.199696
C3 C 0.834335 0.315172 0.125998
Cl4 Cl 0.953604 0.359748 0.0825056
C5 C 0.635479 0.308453 0.0880472
Cl6 Cl 0.497951 0.344388 -0.00451494
C7 C 0.543132 0.272695 0.123805
C8 C 0.648921 0.243135 0.198074
C9 C 0.547607 0.204122 0.236923
C10 C 0.53162 0.177041 0.0935771
C11 C 0.395197 0.141811 0.125392
C12 C 0.464525 0.108988 0.203254
C13 C 0.340253 0.0766614 0.232759
C14 C 0.142299 0.0765108 0.184576
N15 N 0.0127467 0.0438386 0.213544
C16 C 0.0661601 0.00333131 0.210849
C17 C -0.0611872 -0.0250055 0.287988
C18 C -0.256905 -0.0137623 0.376303
O19 O -0.386058 -0.042675 0.39413
H20 H -0.51581 -0.0338092 0.453582
O21 O -0.291203 0.0195596 0.426621
C22 C -0.00430041 -0.0646592 0.282598
C23 C 0.173752 -0.0762627 0.203301
C24 C 0.29728 -0.0488089 0.128577
C25 C 0.24499 -0.00916995 0.131738
C26 C 0.0716874 0.109215 0.106609
C27 C 0.197218 0.141406 0.077594
H H 0.932656 0.227613 0.293144
H_2 H 1.09667 0.291253 0.229597
H_3 H 0.387147 0.26763 0.0937987
H_4 H 0.394451 0.209695 0.288501
H_5 H 0.63416 0.188833 0.324667
H_6 H 0.684146 0.166621 0.0561626
H_7 H 0.472783 0.194235 -0.00265996
H_8 H 0.618981 0.108666 0.241718
H_9 H 0.397805 0.0512838 0.293856
H_10 H -0.139025 0.0499489 0.222889
H_11 H -0.100363 -0.0866996 0.341105
H_12 H 0.216139 -0.107231 0.200127
H_13 H 0.436731 -0.0582033 0.0666741
H_14 H 0.343788 0.0122532 0.072274
H_15 H -0.0828008 0.109555 0.0681674
H_16 H 0.139783 0.166775 0.0163448
loop_
_geom_bond_atom_site_label_1
_geom_bond_atom_site_label_2
_geom_bond_site_symmetry_1
_geom_bond_site_symmetry_2
C1 C8 1_555 1_555
C1 C2 1_555 1_555
C2 C3 1_555 1_555
C3 Cl4 1_555 1_555
C3 C5 1_555 1_555
C5 Cl6 1_555 1_555
C5 C7 1_555 1_555
C7 C8 1_555 1_555
C8 C9 1_555 1_555
C9 C10 1_555 1_555
C10 C11 1_555 1_555
C11 C27 1_555 1_555
C11 C12 1_555 1_555
C12 C13 1_555 1_555
C13 C14 1_555 1_555
C14 N15 1_555 1_555
C14 C26 1_555 1_555
N15 C16 1_555 1_555
C16 C25 1_555 1_555
C16 C17 1_555 1_555
C17 C18 1_555 1_555
C17 C22 1_555 1_555
C18 O19 1_555 1_555
C18 O21 1_555 1_555
O19 H20 1_555 1_555
C22 C23 1_555 1_555
C23 C24 1_555 1_555
C24 C25 1_555 1_555
C26 C27 1_555 1_555
C1 H 1_555 1_555
C2 H_2 1_555 1_555
C7 H_3 1_555 1_555
C9 H_4 1_555 1_555
C9 H_5 1_555 1_555
C10 H_6 1_555 1_555
C10 H_7 1_555 1_555
C12 H_8 1_555 1_555
C13 H_9 1_555 1_555
N15 H_10 1_555 1_555
C22 H_11 1_555 1_555
C23 H_12 1_555 1_555
C24 H_13 1_555 1_555
C25 H_14 1_555 1_555
C26 H_15 1_555 1_555
C27 H_16 1_555 1_555

#END

#######################################################################
#
#                 Cambridge Crystallographic Data Centre
#                                CCDC 
#
#######################################################################
#
# If this CIF has been generated from an entry in the Cambridge 
# Structural Database, then it will include bibliographic, chemical, 
# crystal, experimental, refinement or atomic coordinate data resulting 
# from the CCDC's data processing and validation procedures.
#
#######################################################################

data_81
_symmetry_cell_setting           triclinic
_symmetry_space_group_name_H-M   'P -1'
_symmetry_Int_Tables_number      2
_space_group_name_Hall           '-P 1'
loop_
_symmetry_equiv_pos_site_id
_symmetry_equiv_pos_as_xyz
1 x,y,z
2 -x,-y,-z
_cell_length_a                   7.5839
_cell_length_b                   10.0173
_cell_length_c                   12.7826
_cell_angle_alpha                95.826
_cell_angle_beta                 97.3189
_cell_angle_gamma                77.5286
_cell_volume                     937.708
loop_
_atom_site_label
_atom_site_type_symbol
_atom_site_fract_x
_atom_site_fract_y
_atom_site_fract_z
C1 C 0.358541 0.820367 0.283719
C2 C 0.257291 0.856464 0.368535
C3 C 0.343586 0.856236 0.470391
Cl4 Cl 0.213682 0.901913 0.575546
C5 C 0.531073 0.819863 0.487154
Cl6 Cl 0.643269 0.818662 0.614078
C7 C 0.632144 0.783719 0.402179
C8 C 0.546665 0.783603 0.299121
C9 C 0.657505 0.744128 0.20652
C10 C 0.745034 0.860023 0.180676
C11 C 0.83614 0.82745 0.0801336
C12 C 0.778095 0.907375 -0.00498363
C13 C 0.861235 0.878029 -0.0971966
C14 C 1.00527 0.767168 -0.106207
N15 N 1.08871 0.738331 -0.200817
C16 C 1.27182 0.674151 -0.212825
C17 C 1.31692 0.589402 -0.305449
C18 C 1.17425 0.562808 -0.395376
O19 O 1.23284 0.541644 -0.488182
H20 H 1.13594 0.516814 -0.545019
O21 O 1.01771 0.561291 -0.382094
C22 C 1.4987 0.528251 -0.31434
C23 C 1.63283 0.549691 -0.234333
C24 C 1.58902 0.631654 -0.144763
C25 C 1.41003 0.693903 -0.133451
C26 C 1.06415 0.686543 -0.0214375
C27 C 0.980166 0.716796 0.0704353
H H 0.289959 0.82078 0.20387
H_2 H 0.110312 0.884919 0.355135
H_3 H 0.779101 0.755254 0.415888
H_4 H 0.76467 0.654038 0.224105
H_5 H 0.569702 0.71519 0.136702
H_6 H 0.640142 0.953984 0.173169
H_7 H 0.845929 0.879919 0.246642
H_8 H 0.665474 0.994456 0.000830605
H_9 H 0.813504 0.942088 -0.162791
H_10 H 1.01399 0.780498 -0.265912
H_11 H 1.5365 0.46311 -0.384372
H_12 H 1.7735 0.501485 -0.242386
H_13 H 1.69526 0.647795 -0.0824356
H_14 H 1.37745 0.758463 -0.0622716
H_15 H 1.17662 0.59935 -0.0272518
H_16 H 1.02786 0.652812 0.136061
loop_
_geom_bond_atom_site_label_1
_geom_bond_atom_site_label_2
_geom_bond_site_symmetry_1
_geom_bond_site_symmetry_2
C1 C8 1_555 1_555
C1 C2 1_555 1_555
C2 C3 1_555 1_555
C3 Cl4 1_555 1_555
C3 C5 1_555 1_555
C5 Cl6 1_555 1_555
C5 C7 1_555 1_555
C7 C8 1_555 1_555
C8 C9 1_555 1_555
C9 C10 1_555 1_555
C10 C11 1_555 1_555
C11 C27 1_555 1_555
C11 C12 1_555 1_555
C12 C13 1_555 1_555
C13 C14 1_555 1_555
C14 N15 1_555 1_555
C14 C26 1_555 1_555
N15 C16 1_555 1_555
C16 C25 1_555 1_555
C16 C17 1_555 1_555
C17 C18 1_555 1_555
C17 C22 1_555 1_555
C18 O19 1_555 1_555
C18 O21 1_555 1_555
O19 H20 1_555 1_555
C22 C23 1_555 1_555
C23 C24 1_555 1_555
C24 C25 1_555 1_555
C26 C27 1_555 1_555
C1 H 1_555 1_555
C2 H_2 1_555 1_555
C7 H_3 1_555 1_555
C9 H_4 1_555 1_555
C9 H_5 1_555 1_555
C10 H_6 1_555 1_555
C10 H_7 1_555 1_555
C12 H_8 1_555 1_555
C13 H_9 1_555 1_555
N15 H_10 1_555 1_555
C22 H_11 1_555 1_555
C23 H_12 1_555 1_555
C24 H_13 1_555 1_555
C25 H_14 1_555 1_555
C26 H_15 1_555 1_555
C27 H_16 1_555 1_555

#END

#######################################################################
#
#                 Cambridge Crystallographic Data Centre
#                                CCDC 
#
#######################################################################
#
# If this CIF has been generated from an entry in the Cambridge 
# Structural Database, then it will include bibliographic, chemical, 
# crystal, experimental, refinement or atomic coordinate data resulting 
# from the CCDC's data processing and validation procedures.
#
#######################################################################

data_82
_symmetry_cell_setting           monoclinic
_symmetry_space_group_name_H-M   'P 21/n'
_symmetry_Int_Tables_number      14
_space_group_name_Hall           '-P 2yn'
loop_
_symmetry_equiv_pos_site_id
_symmetry_equiv_pos_as_xyz
1 x,y,z
2 1/2-x,1/2+y,1/2-z
3 -x,-y,-z
4 1/2+x,1/2-y,1/2+z
_cell_length_a                   15.7508
_cell_length_b                   5.0849
_cell_length_c                   24.0084
_cell_angle_alpha                90
_cell_angle_beta                 89.5398
_cell_angle_gamma                90
_cell_volume                     1922.8
loop_
_atom_site_label
_atom_site_type_symbol
_atom_site_fract_x
_atom_site_fract_y
_atom_site_fract_z
C1 C 0.0626475 -0.0906999 0.159474
C2 C -0.00919113 -0.23735 0.148665
C3 C -0.00621847 -0.434423 0.10914
Cl4 Cl -0.0971675 -0.615784 0.0962777
C5 C 0.0686679 -0.484375 0.0805161
Cl6 Cl 0.0743825 -0.730496 0.0306778
C7 C 0.140487 -0.337371 0.0913876
C8 C 0.138254 -0.138095 0.131142
C9 C 0.216798 0.0221833 0.1429
C10 C 0.286708 -0.13666 0.172245
C11 C 0.373897 -0.0173848 0.16506
C12 C 0.40534 0.159472 0.203681
C13 C 0.485128 0.269287 0.197291
C14 C 0.535506 0.203898 0.151698
N15 N 0.617118 0.313438 0.144188
C16 C 0.643924 0.491475 0.102068
C17 C 0.699321 0.702826 0.11478
C18 C 0.732426 0.749985 0.173216
O19 O 0.750581 0.994415 0.183796
H20 H 0.767558 1.01923 0.224275
O21 O 0.741352 0.574112 0.207484
C22 C 0.724331 0.873528 0.0721396
C23 C 0.695682 0.837716 0.01839
C24 C 0.64207 0.633287 0.00615221
C25 C 0.616067 0.460304 0.0474683
C26 C 0.504555 0.0271785 0.112852
C27 C 0.424691 -0.0816732 0.119649
H H 0.059911 0.0638557 0.190598
H_2 H -0.0678067 -0.197703 0.171179
H_3 H 0.198976 -0.37753 0.068774
H_4 H 0.242181 0.099471 0.103492
H_5 H 0.199234 0.190722 0.169084
H_6 H 0.271522 -0.149344 0.216839
H_7 H 0.287376 -0.337548 0.155559
H_8 H 0.366661 0.21263 0.239553
H_9 H 0.508445 0.407166 0.228073
H_10 H 0.663732 0.236484 0.168488
H_11 H 0.766635 1.03642 0.0808285
H_12 H 0.715682 0.972015 -0.0142955
H_13 H 0.619935 0.606974 -0.036151
H_14 H 0.57375 0.299554 0.0372048
H_15 H 0.543176 -0.0259789 0.076963
H_16 H 0.40138 -0.219768 0.0888968
loop_
_geom_bond_atom_site_label_1
_geom_bond_atom_site_label_2
_geom_bond_site_symmetry_1
_geom_bond_site_symmetry_2
C1 C8 1_555 1_555
C1 C2 1_555 1_555
C2 C3 1_555 1_555
C3 Cl4 1_555 1_555
C3 C5 1_555 1_555
C5 Cl6 1_555 1_555
C5 C7 1_555 1_555
C7 C8 1_555 1_555
C8 C9 1_555 1_555
C9 C10 1_555 1_555
C10 C11 1_555 1_555
C11 C27 1_555 1_555
C11 C12 1_555 1_555
C12 C13 1_555 1_555
C13 C14 1_555 1_555
C14 N15 1_555 1_555
C14 C26 1_555 1_555
N15 C16 1_555 1_555
C16 C25 1_555 1_555
C16 C17 1_555 1_555
C17 C18 1_555 1_555
C17 C22 1_555 1_555
C18 O19 1_555 1_555
C18 O21 1_555 1_555
O19 H20 1_555 1_555
C22 C23 1_555 1_555
C23 C24 1_555 1_555
C24 C25 1_555 1_555
C26 C27 1_555 1_555
C1 H 1_555 1_555
C2 H_2 1_555 1_555
C7 H_3 1_555 1_555
C9 H_4 1_555 1_555
C9 H_5 1_555 1_555
C10 H_6 1_555 1_555
C10 H_7 1_555 1_555
C12 H_8 1_555 1_555
C13 H_9 1_555 1_555
N15 H_10 1_555 1_555
C22 H_11 1_555 1_555
C23 H_12 1_555 1_555
C24 H_13 1_555 1_555
C25 H_14 1_555 1_555
C26 H_15 1_555 1_555
C27 H_16 1_555 1_555

#END

#######################################################################
#
#                 Cambridge Crystallographic Data Centre
#                                CCDC 
#
#######################################################################
#
# If this CIF has been generated from an entry in the Cambridge 
# Structural Database, then it will include bibliographic, chemical, 
# crystal, experimental, refinement or atomic coordinate data resulting 
# from the CCDC's data processing and validation procedures.
#
#######################################################################

data_83
_symmetry_cell_setting           monoclinic
_symmetry_space_group_name_H-M   'P 21/c'
_symmetry_Int_Tables_number      14
_space_group_name_Hall           '-P 2ybc'
loop_
_symmetry_equiv_pos_site_id
_symmetry_equiv_pos_as_xyz
1 x,y,z
2 -x,1/2+y,1/2-z
3 -x,-y,-z
4 x,1/2-y,1/2+z
_cell_length_a                   9.4139
_cell_length_b                   11.3512
_cell_length_c                   17.9631
_cell_angle_alpha                90
_cell_angle_beta                 79.2816
_cell_angle_gamma                90
_cell_volume                     1886.03
loop_
_atom_site_label
_atom_site_type_symbol
_atom_site_fract_x
_atom_site_fract_y
_atom_site_fract_z
C1 C 0.244963 0.221712 0.321581
C2 C 0.102891 0.20064 0.355032
C3 C -0.00549405 0.271927 0.337977
Cl4 Cl -0.182969 0.243772 0.380641
C5 C 0.0285564 0.364199 0.287467
Cl6 Cl -0.105096 0.455212 0.264894
C7 C 0.170802 0.385184 0.254067
C8 C 0.281003 0.313879 0.27082
C9 C 0.436223 0.337039 0.234236
C10 C 0.49375 0.249877 0.169805
C11 C 0.654928 0.25962 0.142354
C12 C 0.750136 0.189222 0.172711
C13 C 0.89781 0.197803 0.14781
C14 C 0.953766 0.277733 0.0915483
N15 N 1.10415 0.288031 0.0653099
C16 C 1.19896 0.20219 0.0262951
C17 C 1.33984 0.233852 -0.0109634
C18 C 1.39588 0.358508 -0.0108557
O19 O 1.49563 0.383739 -0.0690607
H20 H 1.54081 0.463819 -0.0629926
O21 O 1.3515 0.429567 0.0394341
C22 C 1.43023 0.147165 -0.049032
C23 C 1.38345 0.0318821 -0.0504768
C24 C 1.24694 0.00114525 -0.0143515
C25 C 1.15449 0.0852509 0.0239721
C26 C 0.859324 0.348501 0.0608566
C27 C 0.711765 0.339206 0.0861204
H H 0.329646 0.165375 0.335201
H_2 H 0.0765645 0.128224 0.394613
H_3 H 0.196747 0.457714 0.214542
H_4 H 0.445201 0.426986 0.211511
H_5 H 0.504105 0.331463 0.277568
H_6 H 0.467564 0.159754 0.189805
H_7 H 0.438539 0.266219 0.122138
H_8 H 0.708027 0.126304 0.216774
H_9 H 0.970299 0.141765 0.172383
H_10 H 1.14656 0.370137 0.0685111
H_11 H 1.53842 0.170114 -0.0778483
H_12 H 1.45501 -0.0346659 -0.0803243
H_13 H 1.21122 -0.0895588 -0.015802
H_14 H 1.04687 0.0599232 0.0523125
H_15 H 0.901399 0.411472 0.0167992
H_16 H 0.639235 0.395148 0.0615138
loop_
_geom_bond_atom_site_label_1
_geom_bond_atom_site_label_2
_geom_bond_site_symmetry_1
_geom_bond_site_symmetry_2
C1 C8 1_555 1_555
C1 C2 1_555 1_555
C2 C3 1_555 1_555
C3 Cl4 1_555 1_555
C3 C5 1_555 1_555
C5 Cl6 1_555 1_555
C5 C7 1_555 1_555
C7 C8 1_555 1_555
C8 C9 1_555 1_555
C9 C10 1_555 1_555
C10 C11 1_555 1_555
C11 C27 1_555 1_555
C11 C12 1_555 1_555
C12 C13 1_555 1_555
C13 C14 1_555 1_555
C14 N15 1_555 1_555
C14 C26 1_555 1_555
N15 C16 1_555 1_555
C16 C25 1_555 1_555
C16 C17 1_555 1_555
C17 C18 1_555 1_555
C17 C22 1_555 1_555
C18 O19 1_555 1_555
C18 O21 1_555 1_555
O19 H20 1_555 1_555
C22 C23 1_555 1_555
C23 C24 1_555 1_555
C24 C25 1_555 1_555
C26 C27 1_555 1_555
C1 H 1_555 1_555
C2 H_2 1_555 1_555
C7 H_3 1_555 1_555
C9 H_4 1_555 1_555
C9 H_5 1_555 1_555
C10 H_6 1_555 1_555
C10 H_7 1_555 1_555
C12 H_8 1_555 1_555
C13 H_9 1_555 1_555
N15 H_10 1_555 1_555
C22 H_11 1_555 1_555
C23 H_12 1_555 1_555
C24 H_13 1_555 1_555
C25 H_14 1_555 1_555
C26 H_15 1_555 1_555
C27 H_16 1_555 1_555

#END

#######################################################################
#
#                 Cambridge Crystallographic Data Centre
#                                CCDC 
#
#######################################################################
#
# If this CIF has been generated from an entry in the Cambridge 
# Structural Database, then it will include bibliographic, chemical, 
# crystal, experimental, refinement or atomic coordinate data resulting 
# from the CCDC's data processing and validation procedures.
#
#######################################################################

data_84
_symmetry_cell_setting           monoclinic
_symmetry_space_group_name_H-M   'P 21/c'
_symmetry_Int_Tables_number      14
_space_group_name_Hall           '-P 2ybc'
loop_
_symmetry_equiv_pos_site_id
_symmetry_equiv_pos_as_xyz
1 x,y,z
2 -x,1/2+y,1/2-z
3 -x,-y,-z
4 x,1/2-y,1/2+z
_cell_length_a                   18.3928
_cell_length_b                   6.5257
_cell_length_c                   15.925
_cell_angle_alpha                90
_cell_angle_beta                 72.983
_cell_angle_gamma                90
_cell_volume                     1827.73
loop_
_atom_site_label
_atom_site_type_symbol
_atom_site_fract_x
_atom_site_fract_y
_atom_site_fract_z
C1 C 0.627506 1.09708 0.0311799
C2 C 0.692526 1.21343 -0.000512222
C3 C 0.75554 1.12993 -0.0605735
Cl4 Cl 0.836482 1.27887 -0.0993973
C5 C 0.753348 0.930107 -0.0888049
Cl6 Cl 0.831545 0.820985 -0.164108
C7 C 0.688212 0.813936 -0.0570405
C8 C 0.62433 0.896456 0.00354615
C9 C 0.553312 0.769082 0.0381146
C10 C 0.531216 0.737254 0.138083
C11 C 0.446497 0.717517 0.179652
C12 C 0.401982 0.888395 0.210733
C13 C 0.324372 0.871064 0.24894
C14 C 0.289433 0.680862 0.25684
N15 N 0.210164 0.665461 0.295887
C16 C 0.169711 0.502567 0.348167
C17 C 0.0912378 0.472685 0.358024
C18 C 0.0468675 0.610647 0.313821
O19 O 0.0560259 0.805461 0.324775
H20 H 0.0271812 0.891766 0.291868
O21 O 0.00598941 0.54503 0.271543
C22 C 0.0534265 0.310833 0.410132
C23 C 0.091676 0.18159 0.451497
C24 C 0.167581 0.210629 0.441883
C25 C 0.20678 0.369753 0.390694
C26 C 0.333531 0.509049 0.225837
C27 C 0.411089 0.528005 0.187795
H H 0.578177 1.16352 0.0783831
H_2 H 0.694067 1.37008 0.0217497
H_3 H 0.686864 0.65737 -0.0794864
H_4 H 0.562176 0.619091 0.00560161
H_5 H 0.506127 0.844415 0.0212441
H_6 H 0.552256 0.867125 0.168022
H_7 H 0.559189 0.598434 0.152182
H_8 H 0.428487 1.03831 0.204981
H_9 H 0.290681 1.00694 0.272837
H_10 H 0.179567 0.794459 0.293457
H_11 H -0.00653103 0.28495 0.418669
H_12 H 0.0615194 0.0564844 0.491786
H_13 H 0.197067 0.10831 0.4746
H_14 H 0.266731 0.390901 0.383746
H_15 H 0.307045 0.359119 0.231472
H_16 H 0.444823 0.392172 0.163898
loop_
_geom_bond_atom_site_label_1
_geom_bond_atom_site_label_2
_geom_bond_site_symmetry_1
_geom_bond_site_symmetry_2
C1 C8 1_555 1_555
C1 C2 1_555 1_555
C2 C3 1_555 1_555
C3 Cl4 1_555 1_555
C3 C5 1_555 1_555
C5 Cl6 1_555 1_555
C5 C7 1_555 1_555
C7 C8 1_555 1_555
C8 C9 1_555 1_555
C9 C10 1_555 1_555
C10 C11 1_555 1_555
C11 C27 1_555 1_555
C11 C12 1_555 1_555
C12 C13 1_555 1_555
C13 C14 1_555 1_555
C14 N15 1_555 1_555
C14 C26 1_555 1_555
N15 C16 1_555 1_555
C16 C25 1_555 1_555
C16 C17 1_555 1_555
C17 C18 1_555 1_555
C17 C22 1_555 1_555
C18 O19 1_555 1_555
C18 O21 1_555 1_555
O19 H20 1_555 1_555
C22 C23 1_555 1_555
C23 C24 1_555 1_555
C24 C25 1_555 1_555
C26 C27 1_555 1_555
C1 H 1_555 1_555
C2 H_2 1_555 1_555
C7 H_3 1_555 1_555
C9 H_4 1_555 1_555
C9 H_5 1_555 1_555
C10 H_6 1_555 1_555
C10 H_7 1_555 1_555
C12 H_8 1_555 1_555
C13 H_9 1_555 1_555
N15 H_10 1_555 1_555
C22 H_11 1_555 1_555
C23 H_12 1_555 1_555
C24 H_13 1_555 1_555
C25 H_14 1_555 1_555
C26 H_15 1_555 1_555
C27 H_16 1_555 1_555

#END

#######################################################################
#
#                 Cambridge Crystallographic Data Centre
#                                CCDC 
#
#######################################################################
#
# If this CIF has been generated from an entry in the Cambridge 
# Structural Database, then it will include bibliographic, chemical, 
# crystal, experimental, refinement or atomic coordinate data resulting 
# from the CCDC's data processing and validation procedures.
#
#######################################################################

data_85
_symmetry_cell_setting           triclinic
_symmetry_space_group_name_H-M   'P -1'
_symmetry_Int_Tables_number      2
_space_group_name_Hall           '-P 1'
loop_
_symmetry_equiv_pos_site_id
_symmetry_equiv_pos_as_xyz
1 x,y,z
2 -x,-y,-z
_cell_length_a                   7.1047
_cell_length_b                   9.0713
_cell_length_c                   14.947
_cell_angle_alpha                98.7147
_cell_angle_beta                 87.1574
_cell_angle_gamma                100.433
_cell_volume                     936.211
loop_
_atom_site_label
_atom_site_type_symbol
_atom_site_fract_x
_atom_site_fract_y
_atom_site_fract_z
C1 C 0.23588 1.42161 0.0139669
C2 C 0.300037 1.50234 -0.0561859
C3 C 0.352424 1.42735 -0.138457
Cl4 Cl 0.432523 1.53106 -0.225488
C5 C 0.340461 1.27168 -0.150346
Cl6 Cl 0.405221 1.17437 -0.252806
C7 C 0.276141 1.1911 -0.0800577
C8 C 0.222969 1.26545 0.00320231
C9 C 0.152824 1.17708 0.0798072
C10 C 0.298729 1.08447 0.105399
C11 C 0.224271 0.990036 0.178761
C12 C 0.219151 1.05546 0.268669
C13 C 0.151049 0.969531 0.336114
C14 C 0.0860781 0.815029 0.314801
N15 N 0.015835 0.725149 0.382544
C16 C 0.0847319 0.738803 0.471227
C17 C -0.0358151 0.681642 0.541048
C18 C -0.240945 0.605009 0.525138
O19 O -0.320437 0.537541 0.591838
H20 H -0.456813 0.484563 0.577512
O21 O -0.32507 0.606143 0.455716
C22 C 0.0368246 0.696611 0.62753
C23 C 0.22368 0.766207 0.64516
C24 C 0.340552 0.821668 0.577526
C25 C 0.272655 0.808557 0.490847
C26 C 0.0907048 0.748631 0.225035
C27 C 0.159172 0.83556 0.158064
H H 0.194949 1.48116 0.0784667
H_2 H 0.309236 1.62436 -0.0466467
H_3 H 0.267043 1.06904 -0.0898542
H_4 H 0.0190601 1.09987 0.0602751
H_5 H 0.120966 1.25605 0.139392
H_6 H 0.4299 1.16222 0.128322
H_7 H 0.336212 1.00966 0.0449609
H_8 H 0.269409 1.1762 0.286427
H_9 H 0.14843 1.02319 0.406057
H_10 H -0.0836423 0.631324 0.36249
H_11 H -0.0538381 0.653335 0.681685
H_12 H 0.27825 0.777076 0.712815
H_13 H 0.486979 0.876137 0.592034
H_14 H 0.36634 0.852814 0.437958
H_15 H 0.0403658 0.627895 0.20725
H_16 H 0.161989 0.781913 0.0881278
loop_
_geom_bond_atom_site_label_1
_geom_bond_atom_site_label_2
_geom_bond_site_symmetry_1
_geom_bond_site_symmetry_2
C1 C8 1_555 1_555
C1 C2 1_555 1_555
C2 C3 1_555 1_555
C3 Cl4 1_555 1_555
C3 C5 1_555 1_555
C5 Cl6 1_555 1_555
C5 C7 1_555 1_555
C7 C8 1_555 1_555
C8 C9 1_555 1_555
C9 C10 1_555 1_555
C10 C11 1_555 1_555
C11 C27 1_555 1_555
C11 C12 1_555 1_555
C12 C13 1_555 1_555
C13 C14 1_555 1_555
C14 N15 1_555 1_555
C14 C26 1_555 1_555
N15 C16 1_555 1_555
C16 C25 1_555 1_555
C16 C17 1_555 1_555
C17 C18 1_555 1_555
C17 C22 1_555 1_555
C18 O19 1_555 1_555
C18 O21 1_555 1_555
O19 H20 1_555 1_555
C22 C23 1_555 1_555
C23 C24 1_555 1_555
C24 C25 1_555 1_555
C26 C27 1_555 1_555
C1 H 1_555 1_555
C2 H_2 1_555 1_555
C7 H_3 1_555 1_555
C9 H_4 1_555 1_555
C9 H_5 1_555 1_555
C10 H_6 1_555 1_555
C10 H_7 1_555 1_555
C12 H_8 1_555 1_555
C13 H_9 1_555 1_555
N15 H_10 1_555 1_555
C22 H_11 1_555 1_555
C23 H_12 1_555 1_555
C24 H_13 1_555 1_555
C25 H_14 1_555 1_555
C26 H_15 1_555 1_555
C27 H_16 1_555 1_555

#END

#######################################################################
#
#                 Cambridge Crystallographic Data Centre
#                                CCDC 
#
#######################################################################
#
# If this CIF has been generated from an entry in the Cambridge 
# Structural Database, then it will include bibliographic, chemical, 
# crystal, experimental, refinement or atomic coordinate data resulting 
# from the CCDC's data processing and validation procedures.
#
#######################################################################

data_86
_symmetry_cell_setting           triclinic
_symmetry_space_group_name_H-M   'P -1'
_symmetry_Int_Tables_number      2
_space_group_name_Hall           '-P 1'
loop_
_symmetry_equiv_pos_site_id
_symmetry_equiv_pos_as_xyz
1 x,y,z
2 -x,-y,-z
_cell_length_a                   8.7419
_cell_length_b                   12.829
_cell_length_c                   9.3867
_cell_angle_alpha                98.8204
_cell_angle_beta                 115.17
_cell_angle_gamma                86.7434
_cell_volume                     941.453
loop_
_atom_site_label
_atom_site_type_symbol
_atom_site_fract_x
_atom_site_fract_y
_atom_site_fract_z
C1 C 0.706311 0.0387525 0.997731
C2 C 0.809586 0.0428198 1.15804
C3 C 0.783404 0.118671 1.26658
Cl4 Cl 0.914628 0.122252 1.46713
C5 C 0.653844 0.190307 1.2144
Cl6 Cl 0.617833 0.286433 1.34772
C7 C 0.550582 0.186066 1.05391
C8 C 0.575793 0.109956 0.943379
C9 C 0.462781 0.105579 0.768205
C10 C 0.522854 0.179265 0.68651
C11 C 0.37891 0.222014 0.550773
C12 C 0.299227 0.160018 0.404321
C13 C 0.167339 0.198733 0.279644
C14 C 0.111941 0.301166 0.299149
N15 N -0.0225272 0.342292 0.173545
C16 C -0.0329692 0.350915 0.0210985
C17 C -0.171334 0.402375 -0.0875814
C18 C -0.313115 0.449598 -0.0478582
O19 O -0.403355 0.517308 -0.139543
H20 H -0.498847 0.545956 -0.110285
O21 O -0.340798 0.426353 0.0608931
C22 C -0.177346 0.409731 -0.23652
C23 C -0.0504191 0.367473 -0.277979
C24 C 0.083685 0.317555 -0.172713
C25 C 0.0933863 0.308946 -0.0237388
C26 C 0.190939 0.363731 0.445257
C27 C 0.322825 0.32429 0.569196
H H 0.727521 -0.0210215 0.913004
H_2 H 0.911031 -0.0134487 1.19855
H_3 H 0.449197 0.242445 1.01383
H_4 H 0.334181 0.127387 0.753148
H_5 H 0.457802 0.0242849 0.709298
H_6 H 0.608763 0.135897 0.641423
H_7 H 0.594295 0.245468 0.7749
H_8 H 0.341065 0.0797203 0.387218
H_9 H 0.106857 0.148789 0.166017
H_10 H -0.115207 0.378846 0.200959
H_11 H -0.282527 0.448949 -0.320985
H_12 H -0.0568061 0.373771 -0.394342
H_13 H 0.182682 0.284628 -0.206347
H_14 H 0.199955 0.269331 0.0584312
H_15 H 0.149094 0.444026 0.462419
H_16 H 0.383443 0.37425 0.682823
loop_
_geom_bond_atom_site_label_1
_geom_bond_atom_site_label_2
_geom_bond_site_symmetry_1
_geom_bond_site_symmetry_2
C1 C8 1_555 1_555
C1 C2 1_555 1_555
C2 C3 1_555 1_555
C3 Cl4 1_555 1_555
C3 C5 1_555 1_555
C5 Cl6 1_555 1_555
C5 C7 1_555 1_555
C7 C8 1_555 1_555
C8 C9 1_555 1_555
C9 C10 1_555 1_555
C10 C11 1_555 1_555
C11 C27 1_555 1_555
C11 C12 1_555 1_555
C12 C13 1_555 1_555
C13 C14 1_555 1_555
C14 N15 1_555 1_555
C14 C26 1_555 1_555
N15 C16 1_555 1_555
C16 C25 1_555 1_555
C16 C17 1_555 1_555
C17 C18 1_555 1_555
C17 C22 1_555 1_555
C18 O19 1_555 1_555
C18 O21 1_555 1_555
O19 H20 1_555 1_555
C22 C23 1_555 1_555
C23 C24 1_555 1_555
C24 C25 1_555 1_555
C26 C27 1_555 1_555
C1 H 1_555 1_555
C2 H_2 1_555 1_555
C7 H_3 1_555 1_555
C9 H_4 1_555 1_555
C9 H_5 1_555 1_555
C10 H_6 1_555 1_555
C10 H_7 1_555 1_555
C12 H_8 1_555 1_555
C13 H_9 1_555 1_555
N15 H_10 1_555 1_555
C22 H_11 1_555 1_555
C23 H_12 1_555 1_555
C24 H_13 1_555 1_555
C25 H_14 1_555 1_555
C26 H_15 1_555 1_555
C27 H_16 1_555 1_555

#END

#######################################################################
#
#                 Cambridge Crystallographic Data Centre
#                                CCDC 
#
#######################################################################
#
# If this CIF has been generated from an entry in the Cambridge 
# Structural Database, then it will include bibliographic, chemical, 
# crystal, experimental, refinement or atomic coordinate data resulting 
# from the CCDC's data processing and validation procedures.
#
#######################################################################

data_87
_symmetry_cell_setting           triclinic
_symmetry_space_group_name_H-M   'P -1'
_symmetry_Int_Tables_number      2
_space_group_name_Hall           '-P 1'
loop_
_symmetry_equiv_pos_site_id
_symmetry_equiv_pos_as_xyz
1 x,y,z
2 -x,-y,-z
_cell_length_a                   9.0659
_cell_length_b                   8.67
_cell_length_c                   12.544
_cell_angle_alpha                88.9885
_cell_angle_beta                 97.7724
_cell_angle_gamma                96.409
_cell_volume                     970.809
loop_
_atom_site_label
_atom_site_type_symbol
_atom_site_fract_x
_atom_site_fract_y
_atom_site_fract_z
C1 C 0.174415 -0.0586745 0.161996
C2 C 0.0207948 -0.0952726 0.147207
C3 C -0.0474435 -0.184462 0.222823
Cl4 Cl -0.240362 -0.22892 0.202515
C5 C 0.0382543 -0.236867 0.313097
Cl6 Cl -0.0441503 -0.348988 0.409439
C7 C 0.191991 -0.200153 0.327733
C8 C 0.26204 -0.11029 0.252037
C9 C 0.429981 -0.0704586 0.268242
C10 C 0.480624 0.084814 0.327105
C11 C 0.643616 0.140633 0.323123
C12 C 0.684949 0.269623 0.262577
C13 C 0.834039 0.321194 0.258643
C14 C 0.945794 0.244018 0.315672
N15 N 1.09876 0.294215 0.312912
C16 C 1.1653 0.365933 0.22584
C17 C 1.30572 0.458182 0.244289
C18 C 1.39128 0.4852 0.356368
O19 O 1.52764 0.551029 0.357462
H20 H 1.58212 0.562245 0.433858
O21 O 1.33716 0.448471 0.43867
C22 C 1.36755 0.526607 0.156436
C23 C 1.2934 0.505035 0.0531189
C24 C 1.15756 0.415812 0.0353858
C25 C 1.09313 0.346247 0.120737
C26 C 0.905445 0.114876 0.376435
C27 C 0.756037 0.0642932 0.379878
H H 0.227365 0.0114902 0.102303
H_2 H -0.0460909 -0.0540128 0.0763474
H_3 H 0.258484 -0.241657 0.398698
H_4 H 0.481613 -0.163531 0.314674
H_5 H 0.470418 -0.06479 0.189553
H_6 H 0.41168 0.173149 0.290658
H_7 H 0.461508 0.0712897 0.41145
H_8 H 0.598811 0.331179 0.217488
H_9 H 0.863775 0.422479 0.210754
H_10 H 1.17074 0.261837 0.376861
H_11 H 1.47472 0.597594 0.168489
H_12 H 1.3429 0.558944 -0.0143297
H_13 H 1.10031 0.399659 -0.0459903
H_14 H 0.98581 0.27598 0.105554
H_15 H 0.991536 0.0532387 0.4215
H_16 H 0.726247 -0.0369216 0.427848
loop_
_geom_bond_atom_site_label_1
_geom_bond_atom_site_label_2
_geom_bond_site_symmetry_1
_geom_bond_site_symmetry_2
C1 C8 1_555 1_555
C1 C2 1_555 1_555
C2 C3 1_555 1_555
C3 Cl4 1_555 1_555
C3 C5 1_555 1_555
C5 Cl6 1_555 1_555
C5 C7 1_555 1_555
C7 C8 1_555 1_555
C8 C9 1_555 1_555
C9 C10 1_555 1_555
C10 C11 1_555 1_555
C11 C27 1_555 1_555
C11 C12 1_555 1_555
C12 C13 1_555 1_555
C13 C14 1_555 1_555
C14 N15 1_555 1_555
C14 C26 1_555 1_555
N15 C16 1_555 1_555
C16 C25 1_555 1_555
C16 C17 1_555 1_555
C17 C18 1_555 1_555
C17 C22 1_555 1_555
C18 O19 1_555 1_555
C18 O21 1_555 1_555
O19 H20 1_555 1_555
C22 C23 1_555 1_555
C23 C24 1_555 1_555
C24 C25 1_555 1_555
C26 C27 1_555 1_555
C1 H 1_555 1_555
C2 H_2 1_555 1_555
C7 H_3 1_555 1_555
C9 H_4 1_555 1_555
C9 H_5 1_555 1_555
C10 H_6 1_555 1_555
C10 H_7 1_555 1_555
C12 H_8 1_555 1_555
C13 H_9 1_555 1_555
N15 H_10 1_555 1_555
C22 H_11 1_555 1_555
C23 H_12 1_555 1_555
C24 H_13 1_555 1_555
C25 H_14 1_555 1_555
C26 H_15 1_555 1_555
C27 H_16 1_555 1_555

#END

#######################################################################
#
#                 Cambridge Crystallographic Data Centre
#                                CCDC 
#
#######################################################################
#
# If this CIF has been generated from an entry in the Cambridge 
# Structural Database, then it will include bibliographic, chemical, 
# crystal, experimental, refinement or atomic coordinate data resulting 
# from the CCDC's data processing and validation procedures.
#
#######################################################################

data_88
_symmetry_cell_setting           monoclinic
_symmetry_space_group_name_H-M   'P 21/c'
_symmetry_Int_Tables_number      14
_space_group_name_Hall           '-P 2ybc'
loop_
_symmetry_equiv_pos_site_id
_symmetry_equiv_pos_as_xyz
1 x,y,z
2 -x,1/2+y,1/2-z
3 -x,-y,-z
4 x,1/2-y,1/2+z
_cell_length_a                   12.7797
_cell_length_b                   8.6436
_cell_length_c                   17.5199
_cell_angle_alpha                90
_cell_angle_beta                 102.651
_cell_angle_gamma                90
_cell_volume                     1888.31
loop_
_atom_site_label
_atom_site_type_symbol
_atom_site_fract_x
_atom_site_fract_y
_atom_site_fract_z
C1 C -0.196337 0.150296 -0.0205445
C2 C -0.252525 0.112708 -0.0948898
C3 C -0.349524 0.1835 -0.125361
Cl4 Cl -0.418572 0.134458 -0.218771
C5 C -0.390084 0.291811 -0.0813533
Cl6 Cl -0.51164 0.382595 -0.117985
C7 C -0.333713 0.329319 -0.00697297
C8 C -0.235837 0.258677 0.0243879
C9 C -0.174537 0.299887 0.105648
C10 C -0.150364 0.158776 0.160098
C11 C -0.0545831 0.182424 0.226803
C12 C 0.0476712 0.142163 0.219292
C13 C 0.13563 0.163439 0.280247
C14 C 0.122982 0.226029 0.350527
N15 N 0.213476 0.247247 0.412213
C16 C 0.224145 0.206731 0.492051
C17 C 0.31458 0.255958 0.549239
C18 C 0.40347 0.353337 0.528647
O19 O 0.49114 0.35683 0.582858
H20 H 0.546576 0.428722 0.56804
O21 O 0.393833 0.422671 0.466581
C22 C 0.322224 0.213499 0.627164
C23 C 0.243089 0.125017 0.648422
C24 C 0.155643 0.077514 0.59306
C25 C 0.145612 0.117578 0.51524
C26 C 0.0209395 0.266775 0.358535
C27 C -0.0664932 0.244956 0.297246
H H -0.120169 0.0942316 0.00309455
H_2 H -0.220495 0.0277315 -0.129257
H_3 H -0.365964 0.414411 0.0272075
H_4 H -0.221178 0.384099 0.131252
H_5 H -0.098696 0.355303 0.10164
H_6 H -0.13584 0.0579504 0.125829
H_7 H -0.220917 0.133451 0.184088
H_8 H 0.0588853 0.0931209 0.164643
H_9 H 0.214914 0.130987 0.273034
H_10 H 0.281971 0.281202 0.396143
H_11 H 0.390572 0.249664 0.671903
H_12 H 0.250145 0.0929127 0.709219
H_13 H 0.0939712 0.00816789 0.610352
H_14 H 0.0761013 0.0791453 0.472127
H_15 H 0.00968797 0.316014 0.413137
H_16 H -0.145794 0.277338 0.30443
loop_
_geom_bond_atom_site_label_1
_geom_bond_atom_site_label_2
_geom_bond_site_symmetry_1
_geom_bond_site_symmetry_2
C1 C8 1_555 1_555
C1 C2 1_555 1_555
C2 C3 1_555 1_555
C3 Cl4 1_555 1_555
C3 C5 1_555 1_555
C5 Cl6 1_555 1_555
C5 C7 1_555 1_555
C7 C8 1_555 1_555
C8 C9 1_555 1_555
C9 C10 1_555 1_555
C10 C11 1_555 1_555
C11 C27 1_555 1_555
C11 C12 1_555 1_555
C12 C13 1_555 1_555
C13 C14 1_555 1_555
C14 N15 1_555 1_555
C14 C26 1_555 1_555
N15 C16 1_555 1_555
C16 C25 1_555 1_555
C16 C17 1_555 1_555
C17 C18 1_555 1_555
C17 C22 1_555 1_555
C18 O19 1_555 1_555
C18 O21 1_555 1_555
O19 H20 1_555 1_555
C22 C23 1_555 1_555
C23 C24 1_555 1_555
C24 C25 1_555 1_555
C26 C27 1_555 1_555
C1 H 1_555 1_555
C2 H_2 1_555 1_555
C7 H_3 1_555 1_555
C9 H_4 1_555 1_555
C9 H_5 1_555 1_555
C10 H_6 1_555 1_555
C10 H_7 1_555 1_555
C12 H_8 1_555 1_555
C13 H_9 1_555 1_555
N15 H_10 1_555 1_555
C22 H_11 1_555 1_555
C23 H_12 1_555 1_555
C24 H_13 1_555 1_555
C25 H_14 1_555 1_555
C26 H_15 1_555 1_555
C27 H_16 1_555 1_555

#END

#######################################################################
#
#                 Cambridge Crystallographic Data Centre
#                                CCDC 
#
#######################################################################
#
# If this CIF has been generated from an entry in the Cambridge 
# Structural Database, then it will include bibliographic, chemical, 
# crystal, experimental, refinement or atomic coordinate data resulting 
# from the CCDC's data processing and validation procedures.
#
#######################################################################

data_89
_symmetry_cell_setting           triclinic
_symmetry_space_group_name_H-M   'P -1'
_symmetry_Int_Tables_number      2
_space_group_name_Hall           '-P 1'
loop_
_symmetry_equiv_pos_site_id
_symmetry_equiv_pos_as_xyz
1 x,y,z
2 -x,-y,-z
_cell_length_a                   7.625
_cell_length_b                   12.2798
_cell_length_c                   12.0325
_cell_angle_alpha                116.607
_cell_angle_beta                 96.7826
_cell_angle_gamma                103.103
_cell_volume                     949.388
loop_
_atom_site_label
_atom_site_type_symbol
_atom_site_fract_x
_atom_site_fract_y
_atom_site_fract_z
C1 C 0.451289 0.0819356 0.724024
C2 C 0.534863 0.0555682 0.81329
C3 C 0.726478 0.0939768 0.852799
Cl4 Cl 0.82818 0.0598075 0.964898
C5 C 0.834087 0.158731 0.802878
Cl6 Cl 1.07497 0.208124 0.850532
C7 C 0.750217 0.185089 0.713592
C8 C 0.557113 0.14681 0.673017
C9 C 0.465928 0.175736 0.575481
C10 C 0.350495 0.266196 0.629388
C11 C 0.248438 0.28809 0.529719
C12 C 0.295887 0.407578 0.537442
C13 C 0.202701 0.428163 0.446495
C14 C 0.0590563 0.3288 0.345096
N15 N -0.0347447 0.351031 0.2529
C16 C -0.228235 0.330427 0.216725
C17 C -0.299313 0.369541 0.131186
C18 C -0.174364 0.434383 0.0742813
O19 O -0.263542 0.443467 -0.0186544
H20 H -0.174164 0.483097 -0.0568757
O21 O -0.00452725 0.474736 0.112262
C22 C -0.490674 0.347721 0.0980555
C23 C -0.609307 0.288946 0.147621
C24 C -0.540405 0.251101 0.230327
C25 C -0.351253 0.271378 0.265186
C26 C 0.010755 0.208878 0.336538
C27 C 0.104703 0.189291 0.428003
H H 0.300626 0.0514828 0.693324
H_2 H 0.450093 0.0047925 0.852261
H_3 H 0.835427 0.235934 0.674881
H_4 H 0.375237 0.0854617 0.492362
H_5 H 0.573853 0.219509 0.541822
H_6 H 0.44308 0.358829 0.708194
H_7 H 0.249097 0.225651 0.66929
H_8 H 0.408066 0.486296 0.616209
H_9 H 0.242202 0.522499 0.454506
H_10 H 0.0478936 0.397955 0.216936
H_11 H -0.548199 0.376808 0.0328901
H_12 H -0.757683 0.272638 0.120975
H_13 H -0.634679 0.20504 0.268663
H_14 H -0.298626 0.241067 0.330668
H_15 H -0.101271 0.13011 0.257703
H_16 H 0.0652491 0.0949603 0.420021
loop_
_geom_bond_atom_site_label_1
_geom_bond_atom_site_label_2
_geom_bond_site_symmetry_1
_geom_bond_site_symmetry_2
C1 C8 1_555 1_555
C1 C2 1_555 1_555
C2 C3 1_555 1_555
C3 Cl4 1_555 1_555
C3 C5 1_555 1_555
C5 Cl6 1_555 1_555
C5 C7 1_555 1_555
C7 C8 1_555 1_555
C8 C9 1_555 1_555
C9 C10 1_555 1_555
C10 C11 1_555 1_555
C11 C27 1_555 1_555
C11 C12 1_555 1_555
C12 C13 1_555 1_555
C13 C14 1_555 1_555
C14 N15 1_555 1_555
C14 C26 1_555 1_555
N15 C16 1_555 1_555
C16 C25 1_555 1_555
C16 C17 1_555 1_555
C17 C18 1_555 1_555
C17 C22 1_555 1_555
C18 O19 1_555 1_555
C18 O21 1_555 1_555
O19 H20 1_555 1_555
C22 C23 1_555 1_555
C23 C24 1_555 1_555
C24 C25 1_555 1_555
C26 C27 1_555 1_555
C1 H 1_555 1_555
C2 H_2 1_555 1_555
C7 H_3 1_555 1_555
C9 H_4 1_555 1_555
C9 H_5 1_555 1_555
C10 H_6 1_555 1_555
C10 H_7 1_555 1_555
C12 H_8 1_555 1_555
C13 H_9 1_555 1_555
N15 H_10 1_555 1_555
C22 H_11 1_555 1_555
C23 H_12 1_555 1_555
C24 H_13 1_555 1_555
C25 H_14 1_555 1_555
C26 H_15 1_555 1_555
C27 H_16 1_555 1_555

#END

#######################################################################
#
#                 Cambridge Crystallographic Data Centre
#                                CCDC 
#
#######################################################################
#
# If this CIF has been generated from an entry in the Cambridge 
# Structural Database, then it will include bibliographic, chemical, 
# crystal, experimental, refinement or atomic coordinate data resulting 
# from the CCDC's data processing and validation procedures.
#
#######################################################################

data_90
_symmetry_cell_setting           triclinic
_symmetry_space_group_name_H-M   'P -1'
_symmetry_Int_Tables_number      2
_space_group_name_Hall           '-P 1'
loop_
_symmetry_equiv_pos_site_id
_symmetry_equiv_pos_as_xyz
1 x,y,z
2 -x,-y,-z
_cell_length_a                   7.7639
_cell_length_b                   7.5553
_cell_length_c                   19.0591
_cell_angle_alpha                86.576
_cell_angle_beta                 60.4932
_cell_angle_gamma                85.4276
_cell_volume                     969.609
loop_
_atom_site_label
_atom_site_type_symbol
_atom_site_fract_x
_atom_site_fract_y
_atom_site_fract_z
C1 C 0.836147 0.298831 -0.153801
C2 C 0.956271 0.380475 -0.227125
C3 C 1.14904 0.411711 -0.248455
Cl4 Cl 1.29697 0.514286 -0.340776
C5 C 1.22117 0.361162 -0.196328
Cl6 Cl 1.46248 0.398528 -0.221409
C7 C 1.10067 0.279568 -0.122955
C8 C 0.906078 0.247334 -0.100805
C9 C 0.77496 0.158085 -0.0206483
C10 C 0.672523 0.289206 0.0493775
C11 C 0.573509 0.197438 0.131235
C12 C 0.671037 0.166627 0.175589
C13 C 0.580968 0.0826388 0.250572
C14 C 0.389826 0.0272205 0.282955
N15 N 0.294197 -0.0588966 0.359307
C16 C 0.279747 -0.00605843 0.432318
C17 C 0.203421 -0.12049 0.501361
C18 C 0.135196 -0.302074 0.501005
O19 O 0.0274538 -0.371013 0.572563
H20 H -0.0284922 -0.486205 0.569861
O21 O 0.177343 -0.377724 0.438988
C22 C 0.190812 -0.0640972 0.572152
C23 C 0.251807 0.100884 0.575186
C24 C 0.325828 0.21179 0.508308
C25 C 0.340312 0.159686 0.437022
C26 C 0.291197 0.0574948 0.238981
C27 C 0.382534 0.141678 0.164077
H H 0.684838 0.274636 -0.137404
H_2 H 0.899283 0.419968 -0.267855
H_3 H 1.15817 0.240361 -0.082352
H_4 H 0.661229 0.0900564 -0.025147
H_5 H 0.864663 0.0569614 -0.00713404
H_6 H 0.783008 0.375472 0.0465914
H_7 H 0.561043 0.373967 0.0418213
H_8 H 0.820618 0.209143 0.151051
H_9 H 0.660143 0.0599909 0.284228
H_10 H 0.209202 -0.160007 0.364132
H_11 H 0.132656 -0.150149 0.625528
H_12 H 0.241089 0.142906 0.630708
H_13 H 0.373322 0.341002 0.511305
H_14 H 0.399032 0.248541 0.384629
H_15 H 0.141646 0.0149417 0.263465
H_16 H 0.303387 0.164486 0.130409
loop_
_geom_bond_atom_site_label_1
_geom_bond_atom_site_label_2
_geom_bond_site_symmetry_1
_geom_bond_site_symmetry_2
C1 C8 1_555 1_555
C1 C2 1_555 1_555
C2 C3 1_555 1_555
C3 Cl4 1_555 1_555
C3 C5 1_555 1_555
C5 Cl6 1_555 1_555
C5 C7 1_555 1_555
C7 C8 1_555 1_555
C8 C9 1_555 1_555
C9 C10 1_555 1_555
C10 C11 1_555 1_555
C11 C27 1_555 1_555
C11 C12 1_555 1_555
C12 C13 1_555 1_555
C13 C14 1_555 1_555
C14 N15 1_555 1_555
C14 C26 1_555 1_555
N15 C16 1_555 1_555
C16 C25 1_555 1_555
C16 C17 1_555 1_555
C17 C18 1_555 1_555
C17 C22 1_555 1_555
C18 O19 1_555 1_555
C18 O21 1_555 1_555
O19 H20 1_555 1_555
C22 C23 1_555 1_555
C23 C24 1_555 1_555
C24 C25 1_555 1_555
C26 C27 1_555 1_555
C1 H 1_555 1_555
C2 H_2 1_555 1_555
C7 H_3 1_555 1_555
C9 H_4 1_555 1_555
C9 H_5 1_555 1_555
C10 H_6 1_555 1_555
C10 H_7 1_555 1_555
C12 H_8 1_555 1_555
C13 H_9 1_555 1_555
N15 H_10 1_555 1_555
C22 H_11 1_555 1_555
C23 H_12 1_555 1_555
C24 H_13 1_555 1_555
C25 H_14 1_555 1_555
C26 H_15 1_555 1_555
C27 H_16 1_555 1_555

#END

#######################################################################
#
#                 Cambridge Crystallographic Data Centre
#                                CCDC 
#
#######################################################################
#
# If this CIF has been generated from an entry in the Cambridge 
# Structural Database, then it will include bibliographic, chemical, 
# crystal, experimental, refinement or atomic coordinate data resulting 
# from the CCDC's data processing and validation procedures.
#
#######################################################################

data_91
_symmetry_cell_setting           triclinic
_symmetry_space_group_name_H-M   'P -1'
_symmetry_Int_Tables_number      2
_space_group_name_Hall           '-P 1'
loop_
_symmetry_equiv_pos_site_id
_symmetry_equiv_pos_as_xyz
1 x,y,z
2 -x,-y,-z
_cell_length_a                   16.3798
_cell_length_b                   7.8765
_cell_length_c                   7.8346
_cell_angle_alpha                101.307
_cell_angle_beta                 88.4519
_cell_angle_gamma                74.4234
_cell_volume                     951.362
loop_
_atom_site_label
_atom_site_type_symbol
_atom_site_fract_x
_atom_site_fract_y
_atom_site_fract_z
C1 C -0.190705 1.03059 0.293671
C2 C -0.254038 1.18539 0.367268
C3 C -0.236364 1.35001 0.39905
Cl4 Cl -0.316855 1.54241 0.491537
C5 C -0.1553 1.35936 0.357066
Cl6 Cl -0.131132 1.56399 0.395406
C7 C -0.0920109 1.2043 0.283351
C8 C -0.10908 1.03754 0.250732
C9 C -0.0398008 0.868489 0.170238
C10 C 0.0331915 0.823903 0.288837
C11 C 0.108264 0.671915 0.198088
C12 C 0.106708 0.493888 0.175999
C13 C 0.17525 0.354203 0.0929568
C14 C 0.247386 0.390051 0.0296923
N15 N 0.318071 0.24956 -0.0555964
C16 C 0.355891 0.0849783 -0.00499009
C17 C 0.417469 -0.0551581 -0.119553
C18 C 0.445389 -0.0373983 -0.298948
O19 O 0.485461 -0.189983 -0.401689
H20 H 0.508966 -0.170813 -0.515834
O21 O 0.431616 0.107515 -0.343885
C22 C 0.453602 -0.215253 -0.0653545
C23 C 0.429822 -0.237431 0.0976986
C24 C 0.370124 -0.101672 0.208748
C25 C 0.333021 0.0590892 0.158755
C26 C 0.249501 0.567734 0.0512333
C27 C 0.180619 0.70652 0.134563
H H -0.204977 0.901607 0.269034
H_2 H -0.317521 1.17759 0.40003
H_3 H -0.0285999 1.2126 0.25068
H_4 H -0.0137842 0.884699 0.0458383
H_5 H -0.0675286 0.754828 0.141773
H_6 H 0.00919088 0.787188 0.404485
H_7 H 0.0543913 0.944773 0.333748
H_8 H 0.0507299 0.463673 0.224711
H_9 H 0.172622 0.215856 0.0771896
H_10 H 0.350241 0.277144 -0.155202
H_11 H 0.500871 -0.323757 -0.151675
H_12 H 0.458479 -0.362796 0.138116
H_13 H 0.351863 -0.120354 0.336439
H_14 H 0.28592 0.165378 0.24761
H_15 H 0.305471 0.598007 0.00248198
H_16 H 0.183254 0.844884 0.150526
loop_
_geom_bond_atom_site_label_1
_geom_bond_atom_site_label_2
_geom_bond_site_symmetry_1
_geom_bond_site_symmetry_2
C1 C8 1_555 1_555
C1 C2 1_555 1_555
C2 C3 1_555 1_555
C3 Cl4 1_555 1_555
C3 C5 1_555 1_555
C5 Cl6 1_555 1_555
C5 C7 1_555 1_555
C7 C8 1_555 1_555
C8 C9 1_555 1_555
C9 C10 1_555 1_555
C10 C11 1_555 1_555
C11 C27 1_555 1_555
C11 C12 1_555 1_555
C12 C13 1_555 1_555
C13 C14 1_555 1_555
C14 N15 1_555 1_555
C14 C26 1_555 1_555
N15 C16 1_555 1_555
C16 C25 1_555 1_555
C16 C17 1_555 1_555
C17 C18 1_555 1_555
C17 C22 1_555 1_555
C18 O19 1_555 1_555
C18 O21 1_555 1_555
O19 H20 1_555 1_555
C22 C23 1_555 1_555
C23 C24 1_555 1_555
C24 C25 1_555 1_555
C26 C27 1_555 1_555
C1 H 1_555 1_555
C2 H_2 1_555 1_555
C7 H_3 1_555 1_555
C9 H_4 1_555 1_555
C9 H_5 1_555 1_555
C10 H_6 1_555 1_555
C10 H_7 1_555 1_555
C12 H_8 1_555 1_555
C13 H_9 1_555 1_555
N15 H_10 1_555 1_555
C22 H_11 1_555 1_555
C23 H_12 1_555 1_555
C24 H_13 1_555 1_555
C25 H_14 1_555 1_555
C26 H_15 1_555 1_555
C27 H_16 1_555 1_555

#END

#######################################################################
#
#                 Cambridge Crystallographic Data Centre
#                                CCDC 
#
#######################################################################
#
# If this CIF has been generated from an entry in the Cambridge 
# Structural Database, then it will include bibliographic, chemical, 
# crystal, experimental, refinement or atomic coordinate data resulting 
# from the CCDC's data processing and validation procedures.
#
#######################################################################

data_92
_symmetry_cell_setting           monoclinic
_symmetry_space_group_name_H-M   'P 21/c'
_symmetry_Int_Tables_number      14
_space_group_name_Hall           '-P 2ybc'
loop_
_symmetry_equiv_pos_site_id
_symmetry_equiv_pos_as_xyz
1 x,y,z
2 -x,1/2+y,1/2-z
3 -x,-y,-z
4 x,1/2-y,1/2+z
_cell_length_a                   10.3447
_cell_length_b                   11.4112
_cell_length_c                   15.9041
_cell_angle_alpha                90
_cell_angle_beta                 89.1634
_cell_angle_gamma                90
_cell_volume                     1877.21
loop_
_atom_site_label
_atom_site_type_symbol
_atom_site_fract_x
_atom_site_fract_y
_atom_site_fract_z
C1 C 0.338503 0.497283 1.17042
C2 C 0.357833 0.545403 1.24894
C3 C 0.410235 0.477899 1.31191
Cl4 Cl 0.433584 0.54018 1.40993
C5 C 0.443214 0.362363 1.29617
Cl6 Cl 0.509115 0.275414 1.37396
C7 C 0.423837 0.314375 1.21754
C8 C 0.371043 0.381572 1.15355
C9 C 0.349981 0.328844 1.06777
C10 C 0.218053 0.267965 1.06027
C11 C 0.15885 0.282801 0.974721
C12 C 0.101148 0.387505 0.951957
C13 C 0.0466725 0.401465 0.873704
C14 C 0.0488828 0.310204 0.816153
N15 N -0.0069526 0.325715 0.736486
C16 C -0.101374 0.25411 0.697989
C17 C -0.140843 0.276509 0.614448
C18 C -0.0851237 0.376542 0.562324
O19 O -0.137758 0.388767 0.489064
H20 H -0.0959584 0.455333 0.455874
O21 O 0.00171405 0.440295 0.586823
C22 C -0.23415 0.204168 0.578843
C23 C -0.287308 0.112127 0.624075
C24 C -0.249014 0.0905163 0.704856
C25 C -0.15672 0.160649 0.74207
C26 C 0.106539 0.205141 0.838389
C27 C 0.160672 0.192048 0.916798
H H 0.297258 0.550748 1.12119
H_2 H 0.331895 0.636024 1.26109
H_3 H 0.449964 0.223745 1.20561
H_4 H 0.426803 0.264941 1.05444
H_5 H 0.3574 0.398232 1.0202
H_6 H 0.151621 0.303754 1.10814
H_7 H 0.229769 0.174162 1.0732
H_8 H 0.0987026 0.459759 0.996283
H_9 H 0.00198421 0.484226 0.857285
H_10 H 0.0133583 0.403157 0.707157
H_11 H -0.265887 0.219565 0.515117
H_12 H -0.35973 0.0566636 0.595551
H_13 H -0.291288 0.0180612 0.7398
H_14 H -0.127452 0.142579 0.805966
H_15 H 0.109159 0.132896 0.794037
H_16 H 0.20535 0.109305 0.933268
loop_
_geom_bond_atom_site_label_1
_geom_bond_atom_site_label_2
_geom_bond_site_symmetry_1
_geom_bond_site_symmetry_2
C1 C8 1_555 1_555
C1 C2 1_555 1_555
C2 C3 1_555 1_555
C3 Cl4 1_555 1_555
C3 C5 1_555 1_555
C5 Cl6 1_555 1_555
C5 C7 1_555 1_555
C7 C8 1_555 1_555
C8 C9 1_555 1_555
C9 C10 1_555 1_555
C10 C11 1_555 1_555
C11 C27 1_555 1_555
C11 C12 1_555 1_555
C12 C13 1_555 1_555
C13 C14 1_555 1_555
C14 N15 1_555 1_555
C14 C26 1_555 1_555
N15 C16 1_555 1_555
C16 C25 1_555 1_555
C16 C17 1_555 1_555
C17 C18 1_555 1_555
C17 C22 1_555 1_555
C18 O19 1_555 1_555
C18 O21 1_555 1_555
O19 H20 1_555 1_555
C22 C23 1_555 1_555
C23 C24 1_555 1_555
C24 C25 1_555 1_555
C26 C27 1_555 1_555
C1 H 1_555 1_555
C2 H_2 1_555 1_555
C7 H_3 1_555 1_555
C9 H_4 1_555 1_555
C9 H_5 1_555 1_555
C10 H_6 1_555 1_555
C10 H_7 1_555 1_555
C12 H_8 1_555 1_555
C13 H_9 1_555 1_555
N15 H_10 1_555 1_555
C22 H_11 1_555 1_555
C23 H_12 1_555 1_555
C24 H_13 1_555 1_555
C25 H_14 1_555 1_555
C26 H_15 1_555 1_555
C27 H_16 1_555 1_555

#END

#######################################################################
#
#                 Cambridge Crystallographic Data Centre
#                                CCDC 
#
#######################################################################
#
# If this CIF has been generated from an entry in the Cambridge 
# Structural Database, then it will include bibliographic, chemical, 
# crystal, experimental, refinement or atomic coordinate data resulting 
# from the CCDC's data processing and validation procedures.
#
#######################################################################

data_93
_symmetry_cell_setting           triclinic
_symmetry_space_group_name_H-M   'P -1'
_symmetry_Int_Tables_number      2
_space_group_name_Hall           '-P 1'
loop_
_symmetry_equiv_pos_site_id
_symmetry_equiv_pos_as_xyz
1 x,y,z
2 -x,-y,-z
_cell_length_a                   11.2727
_cell_length_b                   8.5304
_cell_length_c                   11.7122
_cell_angle_alpha                74.7139
_cell_angle_beta                 62.4937
_cell_angle_gamma                83.1161
_cell_volume                     963.598
loop_
_atom_site_label
_atom_site_type_symbol
_atom_site_fract_x
_atom_site_fract_y
_atom_site_fract_z
C1 C 0.621699 0.234051 0.568764
C2 C 0.699536 0.149987 0.627703
C3 C 0.64209 0.0321984 0.744115
Cl4 Cl 0.741768 -0.0716994 0.816231
C5 C 0.506827 -0.00121931 0.80134
Cl6 Cl 0.431869 -0.148429 0.947405
C7 C 0.429088 0.0830906 0.742242
C8 C 0.485906 0.202094 0.62482
C9 C 0.400688 0.29387 0.560541
C10 C 0.360508 0.190653 0.49426
C11 C 0.284206 0.285689 0.421064
C12 C 0.350711 0.380025 0.293348
C13 C 0.281268 0.467147 0.225859
C14 C 0.142731 0.461664 0.285293
N15 N 0.0731426 0.551314 0.215317
C16 C -0.0292019 0.494631 0.197672
C17 C -0.0998747 0.6044 0.136821
C18 C -0.0707078 0.785684 0.088156
O19 O -0.119082 0.862046 0.00700453
H20 H -0.0889262 0.98024 -0.0304652
O21 O -0.00729906 0.85447 0.122039
C22 C -0.19975 0.543838 0.121068
C23 C -0.229516 0.379696 0.164007
C24 C -0.161114 0.273649 0.222897
C25 C -0.0614109 0.329731 0.239967
C26 C 0.0753431 0.367669 0.413138
C27 C 0.145697 0.280944 0.479746
H H 0.667414 0.326461 0.477269
H_2 H 0.805559 0.176474 0.582604
H_3 H 0.323078 0.0563465 0.787658
H_4 H 0.309916 0.336465 0.635857
H_5 H 0.455934 0.401269 0.485839
H_6 H 0.451 0.140234 0.424502
H_7 H 0.298654 0.0883471 0.570289
H_8 H 0.459125 0.385626 0.245515
H_9 H 0.335484 0.540127 0.125923
H_10 H 0.109739 0.664623 0.160579
H_11 H -0.255086 0.625303 0.0748306
H_12 H -0.307384 0.334432 0.151078
H_13 H -0.185263 0.145106 0.256275
H_14 H -0.00815837 0.244541 0.286591
H_15 H -0.0330884 0.362172 0.4611
H_16 H 0.0915617 0.207908 0.579672
loop_
_geom_bond_atom_site_label_1
_geom_bond_atom_site_label_2
_geom_bond_site_symmetry_1
_geom_bond_site_symmetry_2
C1 C8 1_555 1_555
C1 C2 1_555 1_555
C2 C3 1_555 1_555
C3 Cl4 1_555 1_555
C3 C5 1_555 1_555
C5 Cl6 1_555 1_555
C5 C7 1_555 1_555
C7 C8 1_555 1_555
C8 C9 1_555 1_555
C9 C10 1_555 1_555
C10 C11 1_555 1_555
C11 C27 1_555 1_555
C11 C12 1_555 1_555
C12 C13 1_555 1_555
C13 C14 1_555 1_555
C14 N15 1_555 1_555
C14 C26 1_555 1_555
N15 C16 1_555 1_555
C16 C25 1_555 1_555
C16 C17 1_555 1_555
C17 C18 1_555 1_555
C17 C22 1_555 1_555
C18 O19 1_555 1_555
C18 O21 1_555 1_555
O19 H20 1_555 1_555
C22 C23 1_555 1_555
C23 C24 1_555 1_555
C24 C25 1_555 1_555
C26 C27 1_555 1_555
C1 H 1_555 1_555
C2 H_2 1_555 1_555
C7 H_3 1_555 1_555
C9 H_4 1_555 1_555
C9 H_5 1_555 1_555
C10 H_6 1_555 1_555
C10 H_7 1_555 1_555
C12 H_8 1_555 1_555
C13 H_9 1_555 1_555
N15 H_10 1_555 1_555
C22 H_11 1_555 1_555
C23 H_12 1_555 1_555
C24 H_13 1_555 1_555
C25 H_14 1_555 1_555
C26 H_15 1_555 1_555
C27 H_16 1_555 1_555

#END

#######################################################################
#
#                 Cambridge Crystallographic Data Centre
#                                CCDC 
#
#######################################################################
#
# If this CIF has been generated from an entry in the Cambridge 
# Structural Database, then it will include bibliographic, chemical, 
# crystal, experimental, refinement or atomic coordinate data resulting 
# from the CCDC's data processing and validation procedures.
#
#######################################################################

data_94
_symmetry_cell_setting           triclinic
_symmetry_space_group_name_H-M   'P -1'
_symmetry_Int_Tables_number      2
_space_group_name_Hall           '-P 1'
loop_
_symmetry_equiv_pos_site_id
_symmetry_equiv_pos_as_xyz
1 x,y,z
2 -x,-y,-z
_cell_length_a                   8.4465
_cell_length_b                   8.7515
_cell_length_c                   14.2073
_cell_angle_alpha                106.609
_cell_angle_beta                 84.8374
_cell_angle_gamma                110.404
_cell_volume                     943.182
loop_
_atom_site_label
_atom_site_type_symbol
_atom_site_fract_x
_atom_site_fract_y
_atom_site_fract_z
C1 C 0.225219 1.40167 0.807859
C2 C 0.187792 1.50695 0.892942
C3 C 0.250279 1.68031 0.907288
Cl4 Cl 0.201628 1.8099 1.01463
C5 C 0.350085 1.74792 0.836411
Cl6 Cl 0.430475 1.96504 0.852321
C7 C 0.387339 1.64234 0.751291
C8 C 0.325086 1.46734 0.73602
C9 C 0.366003 1.35238 0.642967
C10 C 0.218493 1.26637 0.568652
C11 C 0.236428 1.11442 0.491055
C12 C 0.224689 1.10056 0.392066
C13 C 0.240811 0.961545 0.320712
C14 C 0.269348 0.832562 0.347163
N15 N 0.285768 0.691545 0.273672
C16 C 0.185241 0.518778 0.259958
C17 C 0.205832 0.39306 0.175859
C18 C 0.334662 0.435555 0.0971664
O19 O 0.349676 0.303805 0.0309099
H20 H 0.43732 0.338385 -0.0200753
O21 O 0.417435 0.580925 0.0959176
C22 C 0.104233 0.224365 0.164943
C23 C -0.0145166 0.180205 0.234858
C24 C -0.0342768 0.301958 0.316202
C25 C 0.0644363 0.470461 0.329226
C26 C 0.281437 0.845448 0.446041
C27 C 0.265028 0.984901 0.51683
H H 0.17579 1.26553 0.79701
H_2 H 0.109484 1.45354 0.948364
H_3 H 0.465625 1.69621 0.696002
H_4 H 0.400017 1.25448 0.661713
H_5 H 0.476171 1.42657 0.608641
H_6 H 0.210167 1.35891 0.53274
H_7 H 0.100173 1.22638 0.608135
H_8 H 0.202446 1.20051 0.370199
H_9 H 0.231113 0.953388 0.243687
H_10 H 0.369207 0.718574 0.219307
H_11 H 0.11762 0.126068 0.10128
H_12 H -0.0925208 0.0485802 0.22536
H_13 H -0.1278 0.265953 0.37064
H_14 H 0.0474905 0.565389 0.393815
H_15 H 0.303879 0.745628 0.467931
H_16 H 0.274732 0.993114 0.59387
loop_
_geom_bond_atom_site_label_1
_geom_bond_atom_site_label_2
_geom_bond_site_symmetry_1
_geom_bond_site_symmetry_2
C1 C8 1_555 1_555
C1 C2 1_555 1_555
C2 C3 1_555 1_555
C3 Cl4 1_555 1_555
C3 C5 1_555 1_555
C5 Cl6 1_555 1_555
C5 C7 1_555 1_555
C7 C8 1_555 1_555
C8 C9 1_555 1_555
C9 C10 1_555 1_555
C10 C11 1_555 1_555
C11 C27 1_555 1_555
C11 C12 1_555 1_555
C12 C13 1_555 1_555
C13 C14 1_555 1_555
C14 N15 1_555 1_555
C14 C26 1_555 1_555
N15 C16 1_555 1_555
C16 C25 1_555 1_555
C16 C17 1_555 1_555
C17 C18 1_555 1_555
C17 C22 1_555 1_555
C18 O19 1_555 1_555
C18 O21 1_555 1_555
O19 H20 1_555 1_555
C22 C23 1_555 1_555
C23 C24 1_555 1_555
C24 C25 1_555 1_555
C26 C27 1_555 1_555
C1 H 1_555 1_555
C2 H_2 1_555 1_555
C7 H_3 1_555 1_555
C9 H_4 1_555 1_555
C9 H_5 1_555 1_555
C10 H_6 1_555 1_555
C10 H_7 1_555 1_555
C12 H_8 1_555 1_555
C13 H_9 1_555 1_555
N15 H_10 1_555 1_555
C22 H_11 1_555 1_555
C23 H_12 1_555 1_555
C24 H_13 1_555 1_555
C25 H_14 1_555 1_555
C26 H_15 1_555 1_555
C27 H_16 1_555 1_555

#END

#######################################################################
#
#                 Cambridge Crystallographic Data Centre
#                                CCDC 
#
#######################################################################
#
# If this CIF has been generated from an entry in the Cambridge 
# Structural Database, then it will include bibliographic, chemical, 
# crystal, experimental, refinement or atomic coordinate data resulting 
# from the CCDC's data processing and validation procedures.
#
#######################################################################

data_95
_symmetry_cell_setting           monoclinic
_symmetry_space_group_name_H-M   'P 21/c'
_symmetry_Int_Tables_number      14
_space_group_name_Hall           '-P 2ybc'
loop_
_symmetry_equiv_pos_site_id
_symmetry_equiv_pos_as_xyz
1 x,y,z
2 -x,1/2+y,1/2-z
3 -x,-y,-z
4 x,1/2-y,1/2+z
_cell_length_a                   7.5999
_cell_length_b                   7.6207
_cell_length_c                   33.8694
_cell_angle_alpha                90
_cell_angle_beta                 91.3633
_cell_angle_gamma                90
_cell_volume                     1961.04
loop_
_atom_site_label
_atom_site_type_symbol
_atom_site_fract_x
_atom_site_fract_y
_atom_site_fract_z
C1 C 0.173542 0.238863 0.184537
C2 C 0.0925701 0.261761 0.147954
C3 C 0.0764845 0.428097 0.132133
Cl4 Cl -0.0256126 0.453567 0.0861818
C5 C 0.141484 0.57122 0.152966
Cl6 Cl 0.123354 0.781647 0.133873
C7 C 0.222406 0.54806 0.189579
C8 C 0.239406 0.380949 0.205828
C9 C 0.327858 0.356083 0.245822
C10 C 0.200951 0.379178 0.280099
C11 C 0.292969 0.378443 0.320096
C12 C 0.358578 0.532195 0.336623
C13 C 0.442754 0.532235 0.373268
C14 C 0.463272 0.377196 0.394285
N15 N 0.54956 0.378981 0.431612
C16 C 0.492625 0.299854 0.466981
C17 C 0.607047 0.288845 0.500605
C18 C 0.793944 0.359704 0.500602
O19 O 0.863187 0.3844 0.535653
H20 H 0.982383 0.444841 0.534262
O21 O 0.872986 0.391014 0.470339
C22 C 0.545945 0.210191 0.534897
C23 C 0.376786 0.143937 0.536146
C24 C 0.266241 0.154618 0.503597
C25 C 0.322718 0.231895 0.469117
C26 C 0.398184 0.222683 0.377955
C27 C 0.314113 0.224021 0.341304
H H 0.185844 0.107798 0.196814
H_2 H 0.0417275 0.149265 0.131699
H_3 H 0.273004 0.660858 0.20576
H_4 H 0.385469 0.224218 0.247358
H_5 H 0.435639 0.451074 0.249204
H_6 H 0.129938 0.503576 0.276266
H_7 H 0.103426 0.273085 0.279003
H_8 H 0.343622 0.654599 0.320533
H_9 H 0.492999 0.654179 0.385628
H_10 H 0.656429 0.45942 0.434208
H_11 H 0.630947 0.200323 0.560963
H_12 H 0.331199 0.0831945 0.563007
H_13 H 0.133757 0.102182 0.504885
H_14 H 0.234013 0.239532 0.443617
H_15 H 0.413309 0.100214 0.394016
H_16 H 0.26384 0.102103 0.328933
loop_
_geom_bond_atom_site_label_1
_geom_bond_atom_site_label_2
_geom_bond_site_symmetry_1
_geom_bond_site_symmetry_2
C1 C8 1_555 1_555
C1 C2 1_555 1_555
C2 C3 1_555 1_555
C3 Cl4 1_555 1_555
C3 C5 1_555 1_555
C5 Cl6 1_555 1_555
C5 C7 1_555 1_555
C7 C8 1_555 1_555
C8 C9 1_555 1_555
C9 C10 1_555 1_555
C10 C11 1_555 1_555
C11 C27 1_555 1_555
C11 C12 1_555 1_555
C12 C13 1_555 1_555
C13 C14 1_555 1_555
C14 N15 1_555 1_555
C14 C26 1_555 1_555
N15 C16 1_555 1_555
C16 C25 1_555 1_555
C16 C17 1_555 1_555
C17 C18 1_555 1_555
C17 C22 1_555 1_555
C18 O19 1_555 1_555
C18 O21 1_555 1_555
O19 H20 1_555 1_555
C22 C23 1_555 1_555
C23 C24 1_555 1_555
C24 C25 1_555 1_555
C26 C27 1_555 1_555
C1 H 1_555 1_555
C2 H_2 1_555 1_555
C7 H_3 1_555 1_555
C9 H_4 1_555 1_555
C9 H_5 1_555 1_555
C10 H_6 1_555 1_555
C10 H_7 1_555 1_555
C12 H_8 1_555 1_555
C13 H_9 1_555 1_555
N15 H_10 1_555 1_555
C22 H_11 1_555 1_555
C23 H_12 1_555 1_555
C24 H_13 1_555 1_555
C25 H_14 1_555 1_555
C26 H_15 1_555 1_555
C27 H_16 1_555 1_555

#END

#######################################################################
#
#                 Cambridge Crystallographic Data Centre
#                                CCDC 
#
#######################################################################
#
# If this CIF has been generated from an entry in the Cambridge 
# Structural Database, then it will include bibliographic, chemical, 
# crystal, experimental, refinement or atomic coordinate data resulting 
# from the CCDC's data processing and validation procedures.
#
#######################################################################

data_96
_symmetry_cell_setting           triclinic
_symmetry_space_group_name_H-M   'P -1'
_symmetry_Int_Tables_number      2
_space_group_name_Hall           '-P 1'
loop_
_symmetry_equiv_pos_site_id
_symmetry_equiv_pos_as_xyz
1 x,y,z
2 -x,-y,-z
_cell_length_a                   5.2841
_cell_length_b                   11.3071
_cell_length_c                   16.8137
_cell_angle_alpha                80.0039
_cell_angle_beta                 88.2121
_cell_angle_gamma                86.4489
_cell_volume                     987.219
loop_
_atom_site_label
_atom_site_type_symbol
_atom_site_fract_x
_atom_site_fract_y
_atom_site_fract_z
C1 C 1.48009 0.363077 0.438626
C2 C 1.58723 0.427193 0.36968
C3 C 1.64469 0.371812 0.303832
Cl4 Cl 1.77908 0.454081 0.217984
C5 C 1.59478 0.252323 0.307142
Cl6 Cl 1.6647 0.180326 0.225462
C7 C 1.48759 0.188301 0.376209
C8 C 1.42883 0.243188 0.442981
C9 C 1.31191 0.172983 0.518337
C10 C 1.02209 0.196108 0.524293
C11 C 0.921813 0.178999 0.610364
C12 C 0.824996 0.276184 0.644161
C13 C 0.732987 0.260987 0.722941
C14 C 0.736168 0.147239 0.769936
N15 N 0.643656 0.129347 0.850523
C16 C 0.645542 0.210373 0.906162
C17 C 0.46947 0.202379 0.972082
C18 C 0.27202 0.108371 0.986543
O19 O 0.185189 0.0863763 1.06056
H20 H 0.0489241 0.0253893 1.06694
O21 O 0.20029 0.0575373 0.933417
C22 C 0.477722 0.283683 1.02556
C23 C 0.654336 0.370632 1.01462
C24 C 0.824488 0.378306 0.950813
C25 C 0.821504 0.299025 0.89666
C26 C 0.832686 0.0495225 0.736623
C27 C 0.924125 0.065664 0.657752
H H 1.4353 0.407116 0.490158
H_2 H 1.62613 0.52086 0.367269
H_3 H 1.44903 0.0946325 0.378384
H_4 H 1.35586 0.0766489 0.519327
H_5 H 1.39793 0.197077 0.571451
H_6 H 0.970963 0.288332 0.494489
H_7 H 0.930438 0.134781 0.491783
H_8 H 0.821338 0.365734 0.608159
H_9 H 0.657969 0.338372 0.748112
H_10 H 0.592208 0.0445579 0.873477
H_11 H 0.345187 0.279341 1.0764
H_12 H 0.658412 0.433158 1.0567
H_13 H 0.962241 0.446883 0.942749
H_14 H 0.957128 0.306069 0.846554
H_15 H 0.836501 -0.0400475 0.7726
H_16 H 0.998941 -0.0117348 0.632533
loop_
_geom_bond_atom_site_label_1
_geom_bond_atom_site_label_2
_geom_bond_site_symmetry_1
_geom_bond_site_symmetry_2
C1 C8 1_555 1_555
C1 C2 1_555 1_555
C2 C3 1_555 1_555
C3 Cl4 1_555 1_555
C3 C5 1_555 1_555
C5 Cl6 1_555 1_555
C5 C7 1_555 1_555
C7 C8 1_555 1_555
C8 C9 1_555 1_555
C9 C10 1_555 1_555
C10 C11 1_555 1_555
C11 C27 1_555 1_555
C11 C12 1_555 1_555
C12 C13 1_555 1_555
C13 C14 1_555 1_555
C14 N15 1_555 1_555
C14 C26 1_555 1_555
N15 C16 1_555 1_555
C16 C25 1_555 1_555
C16 C17 1_555 1_555
C17 C18 1_555 1_555
C17 C22 1_555 1_555
C18 O19 1_555 1_555
C18 O21 1_555 1_555
O19 H20 1_555 1_555
C22 C23 1_555 1_555
C23 C24 1_555 1_555
C24 C25 1_555 1_555
C26 C27 1_555 1_555
C1 H 1_555 1_555
C2 H_2 1_555 1_555
C7 H_3 1_555 1_555
C9 H_4 1_555 1_555
C9 H_5 1_555 1_555
C10 H_6 1_555 1_555
C10 H_7 1_555 1_555
C12 H_8 1_555 1_555
C13 H_9 1_555 1_555
N15 H_10 1_555 1_555
C22 H_11 1_555 1_555
C23 H_12 1_555 1_555
C24 H_13 1_555 1_555
C25 H_14 1_555 1_555
C26 H_15 1_555 1_555
C27 H_16 1_555 1_555

#END

#######################################################################
#
#                 Cambridge Crystallographic Data Centre
#                                CCDC 
#
#######################################################################
#
# If this CIF has been generated from an entry in the Cambridge 
# Structural Database, then it will include bibliographic, chemical, 
# crystal, experimental, refinement or atomic coordinate data resulting 
# from the CCDC's data processing and validation procedures.
#
#######################################################################

data_97
_symmetry_cell_setting           monoclinic
_symmetry_space_group_name_H-M   'P 21'
_symmetry_Int_Tables_number      4
_space_group_name_Hall           'P 2yb'
loop_
_symmetry_equiv_pos_site_id
_symmetry_equiv_pos_as_xyz
1 x,y,z
2 -x,1/2+y,-z
_cell_length_a                   16.8259
_cell_length_b                   7.6896
_cell_length_c                   15.189
_cell_angle_alpha                90
_cell_angle_beta                 95.3927
_cell_angle_gamma                90
_cell_volume                     1956.52
loop_
_atom_site_label
_atom_site_type_symbol
_atom_site_fract_x
_atom_site_fract_y
_atom_site_fract_z
C1 C 0.461694 0.916745 0.391614
C2 C 0.527887 0.933091 0.452103
C3 C 0.520048 0.914521 0.541279
Cl4 Cl 0.603947 0.935614 0.61594
C5 C 0.445943 0.879604 0.569741
Cl6 Cl 0.434192 0.855688 0.681243
C7 C 0.379767 0.863218 0.509094
C8 C 0.386947 0.881723 0.419012
C9 C 0.314539 0.863816 0.352994
C10 C 0.277929 1.03994 0.323368
C11 C 0.218324 1.02594 0.242941
C12 C 0.232129 1.10656 0.164187
C13 C 0.177667 1.09428 0.0903796
C14 C 0.107734 1.00027 0.0938845
N15 N 0.0527243 0.988673 0.018027
C16 C -0.0299159 1.0291 0.0112355
C17 C -0.0772082 1.01299 -0.0707523
C18 C -0.042711 0.952351 -0.154433
O19 O -0.0949544 0.883999 -0.212958
H20 H -0.0681969 0.829887 -0.263732
O21 O 0.0280048 0.966253 -0.166092
C22 C -0.15828 1.05428 -0.0747531
C23 C -0.192085 1.10988 -0.000145486
C24 C -0.146289 1.12535 0.0791243
C25 C -0.0656696 1.08553 0.0853604
C26 C 0.0934582 0.919047 0.172414
C27 C 0.148268 0.932194 0.245851
H H 0.468238 0.931505 0.321629
H_2 H 0.585914 0.96044 0.429586
H_3 H 0.321845 0.835752 0.531869
H_4 H 0.26929 0.785958 0.382521
H_5 H 0.33147 0.793422 0.294774
H_6 H 0.325945 1.12877 0.308668
H_7 H 0.248306 1.09645 0.377985
H_8 H 0.286603 1.18054 0.160385
H_9 H 0.189746 1.15854 0.0294542
H_10 H 0.0766997 0.96533 -0.0400416
H_11 H -0.195626 1.04306 -0.136657
H_12 H -0.255174 1.14152 -0.00429182
H_13 H -0.173391 1.16905 0.137266
H_14 H -0.0302112 1.09844 0.148422
H_15 H 0.0390448 0.844868 0.176229
H_16 H 0.136228 0.868017 0.306809
C1_2 C 0.37652 0.335544 0.981578
C2_2 C 0.442633 0.323203 1.04246
C3_2 C 0.517865 0.310848 1.0137
Cl4_2 Cl 0.599934 0.295451 1.09131
C5_2 C 0.526769 0.3109 0.924045
Cl6_2 Cl 0.62042 0.295516 0.885908
C7_2 C 0.460532 0.323333 0.863239
C8_2 C 0.384379 0.33583 0.891443
C9_2 C 0.312177 0.349368 0.824844
C10_2 C 0.264245 0.178488 0.814203
C11_2 C 0.205112 0.177109 0.733036
C12_2 C 0.131399 0.257309 0.733598
C13_2 C 0.0770406 0.256528 0.659466
C14_2 C 0.0954946 0.174808 0.582551
N15_2 N 0.0409332 0.172519 0.506091
C16_2 C -0.0415127 0.132439 0.500609
C17_2 C -0.0901683 0.154833 0.420136
C18_2 C -0.0574711 0.22217 0.337374
O19_2 O -0.110405 0.298975 0.282758
H20_2 H -0.0847015 0.355636 0.231891
O21_2 O 0.0125577 0.20594 0.322872
C22_2 C -0.171072 0.113634 0.417001
C23_2 C -0.203555 0.0518623 0.491219
C24_2 C -0.156433 0.0301836 0.569239
C25_2 C -0.0757996 0.0699516 0.574509
C26_2 C 0.169099 0.0942442 0.581407
C27_2 C 0.22305 0.0956747 0.655922
H_17 H 0.317554 0.345181 1.00458
H_18 H 0.435444 0.323203 1.11269
H_19 H 0.467943 0.323372 0.793049
H_20 H 0.331665 0.386535 0.760546
H_21 H 0.273043 0.452819 0.84547
H_22 H 0.232122 0.158591 0.87298
H_23 H 0.305876 0.0695485 0.810328
H_24 H 0.116098 0.32185 0.793247
H_25 H 0.0196715 0.320108 0.661437
H_26 H 0.0651794 0.185042 0.447362
H_27 H -0.209076 0.130072 0.355805
H_28 H -0.266629 0.0203522 0.4878
H_29 H -0.182479 -0.0183495 0.627135
H_30 H -0.0391645 0.0522914 0.636519
H_31 H 0.184435 0.0297545 0.521744
H_32 H 0.2804 0.0319653 0.654011
loop_
_geom_bond_atom_site_label_1
_geom_bond_atom_site_label_2
_geom_bond_site_symmetry_1
_geom_bond_site_symmetry_2
C1 C8 1_555 1_555
C1 C2 1_555 1_555
C2 C3 1_555 1_555
C3 Cl4 1_555 1_555
C3 C5 1_555 1_555
C5 Cl6 1_555 1_555
C5 C7 1_555 1_555
C7 C8 1_555 1_555
C8 C9 1_555 1_555
C9 C10 1_555 1_555
C10 C11 1_555 1_555
C11 C27 1_555 1_555
C11 C12 1_555 1_555
C12 C13 1_555 1_555
C13 C14 1_555 1_555
C14 N15 1_555 1_555
C14 C26 1_555 1_555
N15 C16 1_555 1_555
C16 C25 1_555 1_555
C16 C17 1_555 1_555
C17 C18 1_555 1_555
C17 C22 1_555 1_555
C18 O19 1_555 1_555
C18 O21 1_555 1_555
O19 H20 1_555 1_555
C22 C23 1_555 1_555
C23 C24 1_555 1_555
C24 C25 1_555 1_555
C26 C27 1_555 1_555
C1 H 1_555 1_555
C2 H_2 1_555 1_555
C7 H_3 1_555 1_555
C9 H_4 1_555 1_555
C9 H_5 1_555 1_555
C10 H_6 1_555 1_555
C10 H_7 1_555 1_555
C12 H_8 1_555 1_555
C13 H_9 1_555 1_555
N15 H_10 1_555 1_555
C22 H_11 1_555 1_555
C23 H_12 1_555 1_555
C24 H_13 1_555 1_555
C25 H_14 1_555 1_555
C26 H_15 1_555 1_555
C27 H_16 1_555 1_555
C1_2 C8_2 1_555 1_555
C1_2 C2_2 1_555 1_555
C2_2 C3_2 1_555 1_555
C3_2 Cl4_2 1_555 1_555
C3_2 C5_2 1_555 1_555
C5_2 Cl6_2 1_555 1_555
C5_2 C7_2 1_555 1_555
C7_2 C8_2 1_555 1_555
C8_2 C9_2 1_555 1_555
C9_2 C10_2 1_555 1_555
C10_2 C11_2 1_555 1_555
C11_2 C27_2 1_555 1_555
C11_2 C12_2 1_555 1_555
C12_2 C13_2 1_555 1_555
C13_2 C14_2 1_555 1_555
C14_2 N15_2 1_555 1_555
C14_2 C26_2 1_555 1_555
N15_2 C16_2 1_555 1_555
C16_2 C25_2 1_555 1_555
C16_2 C17_2 1_555 1_555
C17_2 C18_2 1_555 1_555
C17_2 C22_2 1_555 1_555
C18_2 O19_2 1_555 1_555
C18_2 O21_2 1_555 1_555
O19_2 H20_2 1_555 1_555
C22_2 C23_2 1_555 1_555
C23_2 C24_2 1_555 1_555
C24_2 C25_2 1_555 1_555
C26_2 C27_2 1_555 1_555
C1_2 H_17 1_555 1_555
C2_2 H_18 1_555 1_555
C7_2 H_19 1_555 1_555
C9_2 H_20 1_555 1_555
C9_2 H_21 1_555 1_555
C10_2 H_22 1_555 1_555
C10_2 H_23 1_555 1_555
C12_2 H_24 1_555 1_555
C13_2 H_25 1_555 1_555
N15_2 H_26 1_555 1_555
C22_2 H_27 1_555 1_555
C23_2 H_28 1_555 1_555
C24_2 H_29 1_555 1_555
C25_2 H_30 1_555 1_555
C26_2 H_31 1_555 1_555
C27_2 H_32 1_555 1_555

#END

#######################################################################
#
#                 Cambridge Crystallographic Data Centre
#                                CCDC 
#
#######################################################################
#
# If this CIF has been generated from an entry in the Cambridge 
# Structural Database, then it will include bibliographic, chemical, 
# crystal, experimental, refinement or atomic coordinate data resulting 
# from the CCDC's data processing and validation procedures.
#
#######################################################################

data_98
_symmetry_cell_setting           triclinic
_symmetry_space_group_name_H-M   'P -1'
_symmetry_Int_Tables_number      2
_space_group_name_Hall           '-P 1'
loop_
_symmetry_equiv_pos_site_id
_symmetry_equiv_pos_as_xyz
1 x,y,z
2 -x,-y,-z
_cell_length_a                   7.5322
_cell_length_b                   12.7416
_cell_length_c                   11.7809
_cell_angle_alpha                97.1876
_cell_angle_beta                 115.045
_cell_angle_gamma                105.447
_cell_volume                     949.993
loop_
_atom_site_label
_atom_site_type_symbol
_atom_site_fract_x
_atom_site_fract_y
_atom_site_fract_z
C1 C 0.608779 1.07702 0.408936
C2 C 0.639796 1.19079 0.423717
C3 C 0.608397 1.23469 0.318328
Cl4 Cl 0.648301 1.37771 0.339245
C5 C 0.546 1.16461 0.198314
Cl6 Cl 0.505278 1.21722 0.0641993
C7 C 0.515108 1.05077 0.183727
C8 C 0.5463 1.00555 0.28932
C9 C 0.512507 0.88119 0.273059
C10 C 0.284655 0.803975 0.176716
C11 C 0.2415 0.681815 0.179267
C12 C 0.089147 0.626786 0.209765
C13 C 0.0490686 0.514943 0.212248
C14 C 0.161718 0.455375 0.184087
N15 N 0.123945 0.341202 0.186083
C16 C 0.122752 0.294412 0.289048
C17 C 0.0757788 0.176467 0.274422
C18 C 0.0246681 0.0949292 0.149811
O19 O -0.0309989 -0.0110075 0.149315
H20 H -0.0536425 -0.0619879 0.0669355
O21 O 0.0347511 0.125768 0.0577141
C22 C 0.0765104 0.133743 0.378087
C23 C 0.122139 0.204998 0.493175
C24 C 0.167477 0.31905 0.507177
C25 C 0.168179 0.36419 0.406258
C26 C 0.314408 0.509748 0.153502
C27 C 0.353235 0.621621 0.151214
H H 0.633669 1.04303 0.492133
H_2 H 0.6887 1.24553 0.517937
H_3 H 0.466249 0.996336 0.0893707
H_4 H 0.616942 0.860683 0.238715
H_5 H 0.555492 0.863824 0.368204
H_6 H 0.178124 0.834799 0.200232
H_7 H 0.251261 0.809262 0.0779097
H_8 H -0.000207966 0.672282 0.232074
H_9 H -0.0710334 0.473578 0.236319
H_10 H 0.11673 0.288809 0.110121
H_11 H 0.0411378 0.0439336 0.369255
H_12 H 0.122076 0.170517 0.572847
H_13 H 0.202982 0.374198 0.597843
H_14 H 0.204393 0.454462 0.418693
H_15 H 0.403868 0.464324 0.131222
H_16 H 0.473184 0.66298 0.127016
loop_
_geom_bond_atom_site_label_1
_geom_bond_atom_site_label_2
_geom_bond_site_symmetry_1
_geom_bond_site_symmetry_2
C1 C8 1_555 1_555
C1 C2 1_555 1_555
C2 C3 1_555 1_555
C3 Cl4 1_555 1_555
C3 C5 1_555 1_555
C5 Cl6 1_555 1_555
C5 C7 1_555 1_555
C7 C8 1_555 1_555
C8 C9 1_555 1_555
C9 C10 1_555 1_555
C10 C11 1_555 1_555
C11 C27 1_555 1_555
C11 C12 1_555 1_555
C12 C13 1_555 1_555
C13 C14 1_555 1_555
C14 N15 1_555 1_555
C14 C26 1_555 1_555
N15 C16 1_555 1_555
C16 C25 1_555 1_555
C16 C17 1_555 1_555
C17 C18 1_555 1_555
C17 C22 1_555 1_555
C18 O19 1_555 1_555
C18 O21 1_555 1_555
O19 H20 1_555 1_555
C22 C23 1_555 1_555
C23 C24 1_555 1_555
C24 C25 1_555 1_555
C26 C27 1_555 1_555
C1 H 1_555 1_555
C2 H_2 1_555 1_555
C7 H_3 1_555 1_555
C9 H_4 1_555 1_555
C9 H_5 1_555 1_555
C10 H_6 1_555 1_555
C10 H_7 1_555 1_555
C12 H_8 1_555 1_555
C13 H_9 1_555 1_555
N15 H_10 1_555 1_555
C22 H_11 1_555 1_555
C23 H_12 1_555 1_555
C24 H_13 1_555 1_555
C25 H_14 1_555 1_555
C26 H_15 1_555 1_555
C27 H_16 1_555 1_555

#END

#######################################################################
#
#                 Cambridge Crystallographic Data Centre
#                                CCDC 
#
#######################################################################
#
# If this CIF has been generated from an entry in the Cambridge 
# Structural Database, then it will include bibliographic, chemical, 
# crystal, experimental, refinement or atomic coordinate data resulting 
# from the CCDC's data processing and validation procedures.
#
#######################################################################

data_99
_symmetry_cell_setting           monoclinic
_symmetry_space_group_name_H-M   'P 21/c'
_symmetry_Int_Tables_number      14
_space_group_name_Hall           '-P 2ybc'
loop_
_symmetry_equiv_pos_site_id
_symmetry_equiv_pos_as_xyz
1 x,y,z
2 -x,1/2+y,1/2-z
3 -x,-y,-z
4 x,1/2-y,1/2+z
_cell_length_a                   7.0368
_cell_length_b                   34.5699
_cell_length_c                   7.9367
_cell_angle_alpha                90
_cell_angle_beta                 88.0977
_cell_angle_gamma                90
_cell_volume                     1929.63
loop_
_atom_site_label
_atom_site_type_symbol
_atom_site_fract_x
_atom_site_fract_y
_atom_site_fract_z
C1 C 0.188732 0.260114 0.245313
C2 C 0.0587306 0.23079 0.275657
C3 C 0.121683 0.193767 0.307602
Cl4 Cl -0.0441093 0.157443 0.345359
C5 C 0.314712 0.186168 0.30909
Cl6 Cl 0.398136 0.139995 0.348813
C7 C 0.444591 0.215552 0.278607
C8 C 0.38279 0.252992 0.246283
C9 C 0.525048 0.285014 0.21309
C10 C 0.580531 0.30642 0.374695
C11 C 0.69367 0.342781 0.338879
C12 C 0.612477 0.374094 0.259319
C13 C 0.715398 0.407453 0.226163
C14 C 0.903346 0.410181 0.272291
N15 N 1.01111 0.443947 0.239577
C16 C 0.957014 0.482723 0.272846
C17 C 1.07693 0.513707 0.221032
C18 C 1.26527 0.50723 0.1285
O19 O 1.37836 0.536979 0.130038
H20 H 1.50333 0.53139 0.0663866
O21 O 1.30791 0.476727 0.0583183
C22 C 1.01952 0.551529 0.25628
C23 C 0.848099 0.558798 0.340455
C24 C 0.731778 0.528772 0.390655
C25 C 0.784789 0.490858 0.357537
C26 C 0.985686 0.379 0.35194
C27 C 0.88149 0.345766 0.384616
H H 0.138395 0.28915 0.220314
H_2 H -0.0924847 0.236842 0.274409
H_3 H 0.595734 0.209387 0.27988
H_4 H 0.653517 0.272734 0.151948
H_5 H 0.464966 0.305873 0.12536
H_6 H 0.450924 0.313947 0.44804
H_7 H 0.664555 0.286926 0.45191
H_8 H 0.465638 0.372393 0.222419
H_9 H 0.648896 0.43161 0.163773
H_10 H 1.14971 0.439669 0.20269
H_11 H 1.10994 0.575561 0.217402
H_12 H 0.805239 0.588385 0.367017
H_13 H 0.597515 0.534772 0.456638
H_14 H 0.69172 0.467369 0.397803
H_15 H 1.13257 0.380684 0.388827
H_16 H 0.947915 0.321609 0.447158
loop_
_geom_bond_atom_site_label_1
_geom_bond_atom_site_label_2
_geom_bond_site_symmetry_1
_geom_bond_site_symmetry_2
C1 C8 1_555 1_555
C1 C2 1_555 1_555
C2 C3 1_555 1_555
C3 Cl4 1_555 1_555
C3 C5 1_555 1_555
C5 Cl6 1_555 1_555
C5 C7 1_555 1_555
C7 C8 1_555 1_555
C8 C9 1_555 1_555
C9 C10 1_555 1_555
C10 C11 1_555 1_555
C11 C27 1_555 1_555
C11 C12 1_555 1_555
C12 C13 1_555 1_555
C13 C14 1_555 1_555
C14 N15 1_555 1_555
C14 C26 1_555 1_555
N15 C16 1_555 1_555
C16 C25 1_555 1_555
C16 C17 1_555 1_555
C17 C18 1_555 1_555
C17 C22 1_555 1_555
C18 O19 1_555 1_555
C18 O21 1_555 1_555
O19 H20 1_555 1_555
C22 C23 1_555 1_555
C23 C24 1_555 1_555
C24 C25 1_555 1_555
C26 C27 1_555 1_555
C1 H 1_555 1_555
C2 H_2 1_555 1_555
C7 H_3 1_555 1_555
C9 H_4 1_555 1_555
C9 H_5 1_555 1_555
C10 H_6 1_555 1_555
C10 H_7 1_555 1_555
C12 H_8 1_555 1_555
C13 H_9 1_555 1_555
N15 H_10 1_555 1_555
C22 H_11 1_555 1_555
C23 H_12 1_555 1_555
C24 H_13 1_555 1_555
C25 H_14 1_555 1_555
C26 H_15 1_555 1_555
C27 H_16 1_555 1_555

#END

#######################################################################
#
#                 Cambridge Crystallographic Data Centre
#                                CCDC 
#
#######################################################################
#
# If this CIF has been generated from an entry in the Cambridge 
# Structural Database, then it will include bibliographic, chemical, 
# crystal, experimental, refinement or atomic coordinate data resulting 
# from the CCDC's data processing and validation procedures.
#
#######################################################################

data_100
_symmetry_cell_setting           triclinic
_symmetry_space_group_name_H-M   'P -1'
_symmetry_Int_Tables_number      2
_space_group_name_Hall           '-P 1'
loop_
_symmetry_equiv_pos_site_id
_symmetry_equiv_pos_as_xyz
1 x,y,z
2 -x,-y,-z
_cell_length_a                   7.4938
_cell_length_b                   7.0353
_cell_length_c                   20.3592
_cell_angle_alpha                79.7205
_cell_angle_beta                 116.094
_cell_angle_gamma                94.9907
_cell_volume                     948.439
loop_
_atom_site_label
_atom_site_type_symbol
_atom_site_fract_x
_atom_site_fract_y
_atom_site_fract_z
C1 C 0.116943 0.512057 -0.0863597
C2 C -0.0354305 0.581139 -0.153925
C3 C -0.122542 0.462591 -0.207274
Cl4 Cl -0.313431 0.552476 -0.291629
C5 C -0.0569675 0.275134 -0.192887
Cl6 Cl -0.16332 0.122907 -0.258752
C7 C 0.0954542 0.206242 -0.125228
C8 C 0.184503 0.324432 -0.0710038
C9 C 0.351021 0.248744 0.00280759
C10 C 0.276278 0.131528 0.0576525
C11 C 0.439933 0.0823859 0.134903
C12 C 0.488293 -0.108124 0.167298
C13 C 0.638006 -0.153841 0.238019
C14 C 0.743373 -0.00855487 0.278106
N15 N 0.896999 -0.0508654 0.350373
C16 C 0.882683 -0.159493 0.413701
C17 C 1.055 -0.201157 0.481349
C18 C 1.25991 -0.134202 0.4896
O19 O 1.39891 -0.174504 0.556672
H20 H 1.53158 -0.114989 0.560925
O21 O 1.29249 -0.0495338 0.437868
C22 C 1.03541 -0.307792 0.542524
C23 C 0.85089 -0.37226 0.537473
C24 C 0.683881 -0.331972 0.471935
C25 C 0.698313 -0.226314 0.410113
C26 C 0.695972 0.182389 0.246115
C27 C 0.54592 0.226574 0.175372
H H 0.18484 0.60592 -0.0446667
H_2 H -0.0865177 0.728173 -0.165028
H_3 H 0.146096 0.0590493 -0.114297
H_4 H 0.441494 0.370974 0.0273948
H_5 H 0.446848 0.156991 -0.00614126
H_6 H 0.206179 -0.0027375 0.0371687
H_7 H 0.162386 0.214822 0.0598233
H_8 H 0.407273 -0.223344 0.13663
H_9 H 0.673269 -0.303994 0.262269
H_10 H 1.02795 0.0211518 0.359643
H_11 H 1.16594 -0.340838 0.594711
H_12 H 0.837993 -0.455077 0.585551
H_13 H 0.539746 -0.383231 0.468535
H_14 H 0.565261 -0.195489 0.358685
H_15 H 0.776998 0.297685 0.276739
H_16 H 0.510523 0.376718 0.151111
loop_
_geom_bond_atom_site_label_1
_geom_bond_atom_site_label_2
_geom_bond_site_symmetry_1
_geom_bond_site_symmetry_2
C1 C8 1_555 1_555
C1 C2 1_555 1_555
C2 C3 1_555 1_555
C3 Cl4 1_555 1_555
C3 C5 1_555 1_555
C5 Cl6 1_555 1_555
C5 C7 1_555 1_555
C7 C8 1_555 1_555
C8 C9 1_555 1_555
C9 C10 1_555 1_555
C10 C11 1_555 1_555
C11 C27 1_555 1_555
C11 C12 1_555 1_555
C12 C13 1_555 1_555
C13 C14 1_555 1_555
C14 N15 1_555 1_555
C14 C26 1_555 1_555
N15 C16 1_555 1_555
C16 C25 1_555 1_555
C16 C17 1_555 1_555
C17 C18 1_555 1_555
C17 C22 1_555 1_555
C18 O19 1_555 1_555
C18 O21 1_555 1_555
O19 H20 1_555 1_555
C22 C23 1_555 1_555
C23 C24 1_555 1_555
C24 C25 1_555 1_555
C26 C27 1_555 1_555
C1 H 1_555 1_555
C2 H_2 1_555 1_555
C7 H_3 1_555 1_555
C9 H_4 1_555 1_555
C9 H_5 1_555 1_555
C10 H_6 1_555 1_555
C10 H_7 1_555 1_555
C12 H_8 1_555 1_555
C13 H_9 1_555 1_555
N15 H_10 1_555 1_555
C22 H_11 1_555 1_555
C23 H_12 1_555 1_555
C24 H_13 1_555 1_555
C25 H_14 1_555 1_555
C26 H_15 1_555 1_555
C27 H_16 1_555 1_555

#END
