# Supplementary material for: Report on the sixth blind test of organic crystal structure prediction methods
Source: Acta Crystallogr B Struct Sci Cryst Eng Mater. 2016 Aug 1;72(Pt 4):439–59. doi: 10.1107/S2052520616007447 (PMC4971545; doi:10.1107/S2052520616007447)
Supplement: Supplementary file 2 [file b-72-00439-sup2.zip › Group_02_Cole/XXV-1_Cole.cif]

#######################################################################
#
#                 Cambridge Crystallographic Data Centre
#                                CCDC 
#
#######################################################################
#
# If this CIF has been generated from an entry in the Cambridge 
# Structural Database, then it will include bibliographic, chemical, 
# crystal, experimental, refinement or atomic coordinate data resulting 
# from the CCDC's data processing and validation procedures.
#
#######################################################################

data_1
_symmetry_cell_setting           triclinic
_symmetry_space_group_name_H-M   'P -1'
_symmetry_Int_Tables_number      2
_space_group_name_Hall           '-P 1'
loop_
_symmetry_equiv_pos_site_id
_symmetry_equiv_pos_as_xyz
1 x,y,z
2 -x,-y,-z
_cell_length_a                   8.1347
_cell_length_b                   11.3859
_cell_length_c                   13.0517
_cell_angle_alpha                111.855
_cell_angle_beta                 104.666
_cell_angle_gamma                83.9698
_cell_volume                     1085.34
loop_
_atom_site_label
_atom_site_type_symbol
_atom_site_fract_x
_atom_site_fract_y
_atom_site_fract_z
C38 C 0.601389 0.50381 0.403765
C39 C 0.527825 0.615174 0.394167
N40 N 0.591936 0.735346 0.483309
O41 O 0.513643 0.832508 0.481714
O42 O 0.720711 0.73302 0.55514
C43 C 0.396701 0.618358 0.304396
C44 C 0.335354 0.504832 0.219895
C45 C 0.193673 0.505795 0.122155
O46 O 0.114827 0.410448 0.0581414
O47 O 0.161963 0.615945 0.111293
H48 H 0.0617944 0.611869 0.0449533
C49 C 0.40634 0.390751 0.226854
C50 C 0.537214 0.392932 0.318466
N51 N 0.611489 0.272235 0.325621
O52 O 0.556668 0.174352 0.248775
O53 O 0.724951 0.274923 0.408203
H54 H 0.704795 0.503412 0.474942
H55 H 0.342231 0.70792 0.299745
H56 H 0.359603 0.301545 0.161372
C1 C 1.28961 0.923706 0.0384271
C2 C 1.19801 0.922822 0.125363
C3 C 1.28045 0.955949 0.23882
C4 C 1.19754 0.955731 0.319196
C5 C 1.02741 0.921605 0.286506
N6 N 0.943874 0.923644 0.371745
C7 C 0.989546 0.813282 0.406854
C8 C 0.903461 0.694432 0.318721
C9 C 0.959011 0.576591 0.323482
C10 C 0.884518 0.465444 0.24331
C11 C 0.947485 0.338457 0.25037
C12 C 0.750525 0.474344 0.156475
C13 C 0.691588 0.590259 0.149397
C14 C 0.767491 0.701253 0.230775
N15 N 0.702596 0.820271 0.222229
C16 C 0.759349 0.92407 0.33
C17 C 0.758498 0.847816 0.134648
C18 C 0.942051 0.887124 0.172404
C19 C 1.02893 0.888796 0.094048
H20 H 1.34911 0.832122 0.00300424
H21 H 1.38825 0.994959 0.0765827
H22 H 1.20172 0.944622 -0.0308911
H23 H 1.41305 0.982669 0.265281
H24 H 1.26503 0.982104 0.40755
H25 H 0.95338 0.832314 0.487069
H26 H 1.12771 0.798639 0.421867
H27 H 1.06403 0.571459 0.392121
H28 H 1.04677 0.300782 0.204017
H29 H 0.844577 0.270655 0.21426
H30 H 0.999401 0.346621 0.338155
H31 H 0.690413 0.38848 0.0925629
H32 H 0.586394 0.594647 0.0805289
H33 H 0.718442 1.01448 0.319035
H34 H 0.698772 0.916481 0.393411
H35 H 0.67834 0.923641 0.114535
H36 H 0.741694 0.763427 0.0568939
H37 H 0.9623 0.862623 0.00557567
loop_
_geom_bond_atom_site_label_1
_geom_bond_atom_site_label_2
_geom_bond_site_symmetry_1
_geom_bond_site_symmetry_2
C38 C50 1_555 1_555
C38 C39 1_555 1_555
C38 H54 1_555 1_555
C39 N40 1_555 1_555
C39 C43 1_555 1_555
N40 O41 1_555 1_555
N40 O42 1_555 1_555
C43 C44 1_555 1_555
C43 H55 1_555 1_555
C44 C45 1_555 1_555
C44 C49 1_555 1_555
C45 O46 1_555 1_555
C45 O47 1_555 1_555
O47 H48 1_555 1_555
C49 C50 1_555 1_555
C49 H56 1_555 1_555
C50 N51 1_555 1_555
N51 O52 1_555 1_555
N51 O53 1_555 1_555
C1 C2 1_555 1_555
C1 H20 1_555 1_555
C1 H21 1_555 1_555
C1 H22 1_555 1_555
C2 C19 1_555 1_555
C2 C3 1_555 1_555
C3 C4 1_555 1_555
C3 H23 1_555 1_555
C4 C5 1_555 1_555
C4 H24 1_555 1_555
C5 C18 1_555 1_555
C5 N6 1_555 1_555
N6 C16 1_555 1_555
N6 C7 1_555 1_555
C7 C8 1_555 1_555
C7 H25 1_555 1_555
C7 H26 1_555 1_555
C8 C14 1_555 1_555
C8 C9 1_555 1_555
C9 C10 1_555 1_555
C9 H27 1_555 1_555
C10 C11 1_555 1_555
C10 C12 1_555 1_555
C11 H28 1_555 1_555
C11 H29 1_555 1_555
C11 H30 1_555 1_555
C12 C13 1_555 1_555
C12 H31 1_555 1_555
C13 C14 1_555 1_555
C13 H32 1_555 1_555
C14 N15 1_555 1_555
N15 C16 1_555 1_555
N15 C17 1_555 1_555
C16 H33 1_555 1_555
C16 H34 1_555 1_555
C17 C18 1_555 1_555
C17 H35 1_555 1_555
C17 H36 1_555 1_555
C18 C19 1_555 1_555
C19 H37 1_555 1_555

#END

#######################################################################
#
#                 Cambridge Crystallographic Data Centre
#                                CCDC 
#
#######################################################################
#
# If this CIF has been generated from an entry in the Cambridge 
# Structural Database, then it will include bibliographic, chemical, 
# crystal, experimental, refinement or atomic coordinate data resulting 
# from the CCDC's data processing and validation procedures.
#
#######################################################################

data_2
_symmetry_cell_setting           triclinic
_symmetry_space_group_name_H-M   'P -1'
_symmetry_Int_Tables_number      2
_space_group_name_Hall           '-P 1'
loop_
_symmetry_equiv_pos_site_id
_symmetry_equiv_pos_as_xyz
1 x,y,z
2 -x,-y,-z
_cell_length_a                   7.9946
_cell_length_b                   15.2829
_cell_length_c                   9.4882
_cell_angle_alpha                85.8713
_cell_angle_beta                 108.286
_cell_angle_gamma                86.54
_cell_volume                     1093.66
loop_
_atom_site_label
_atom_site_type_symbol
_atom_site_fract_x
_atom_site_fract_y
_atom_site_fract_z
C38 C 1.06312 0.771198 0.511993
C39 C 0.980744 0.84797 0.536102
N40 N 1.0203 0.871859 0.689578
O41 O 0.935112 0.935429 0.711836
O42 O 1.13649 0.827165 0.78829
C43 C 0.862843 0.903184 0.422146
C44 C 0.825194 0.880947 0.276632
C45 C 0.698477 0.939568 0.151614
O46 O 0.659424 0.921622 0.0227042
O47 O 0.633961 1.01064 0.191681
H48 H 0.538761 1.04489 0.104076
C49 C 0.905952 0.804095 0.248163
C50 C 1.02288 0.75123 0.366222
N51 N 1.10821 0.670272 0.335589
O52 O 1.09801 0.660492 0.206579
O53 O 1.18577 0.616164 0.440546
H54 H 1.15511 0.728555 0.603289
H55 H 0.800444 0.962991 0.445564
H56 H 0.877522 0.78602 0.135043
C1 C 0.852428 0.487823 0.10741
C2 C 0.697782 0.459033 0.152863
C3 C 0.60654 0.515477 0.21666
C4 C 0.464374 0.48981 0.258366
C5 C 0.410415 0.405508 0.23642
N6 N 0.261295 0.380905 0.27903
C7 C 0.306227 0.359845 0.441304
C8 C 0.409768 0.271222 0.493649
C9 C 0.498644 0.248355 0.644214
C10 C 0.596787 0.168075 0.696135
C11 C 0.692335 0.144878 0.860484
C12 C 0.604624 0.109754 0.592695
C13 C 0.51718 0.130294 0.441895
C14 C 0.418644 0.211178 0.391357
N15 N 0.327534 0.230404 0.234602
C16 C 0.19101 0.303349 0.207672
C17 C 0.446981 0.255148 0.15041
C18 C 0.501184 0.347296 0.173058
C19 C 0.642887 0.375316 0.132043
H20 H 0.975541 0.47291 0.199041
H21 H 0.836496 0.558389 0.0753721
H22 H 0.863833 0.454213 0.0131475
H23 H 0.647469 0.581332 0.234346
H24 H 0.395114 0.535311 0.308101
H25 H 0.184173 0.360294 0.470978
H26 H 0.384162 0.410879 0.499124
H27 H 0.490925 0.294842 0.723612
H28 H 0.82579 0.165667 0.890883
H29 H 0.701549 0.0741365 0.889143
H30 H 0.622971 0.177069 0.927281
H31 H 0.681036 0.046534 0.630777
H32 H 0.525422 0.0834223 0.363144
H33 H 0.132108 0.32087 0.0871368
H34 H 0.0856385 0.282155 0.250147
H35 H 0.380776 0.250484 0.0313019
H36 H 0.565512 0.208519 0.185949
H37 H 0.712708 0.330231 0.0821633
loop_
_geom_bond_atom_site_label_1
_geom_bond_atom_site_label_2
_geom_bond_site_symmetry_1
_geom_bond_site_symmetry_2
C38 C50 1_555 1_555
C38 C39 1_555 1_555
C38 H54 1_555 1_555
C39 N40 1_555 1_555
C39 C43 1_555 1_555
N40 O41 1_555 1_555
N40 O42 1_555 1_555
C43 C44 1_555 1_555
C43 H55 1_555 1_555
C44 C45 1_555 1_555
C44 C49 1_555 1_555
C45 O46 1_555 1_555
C45 O47 1_555 1_555
O47 H48 1_555 1_555
C49 C50 1_555 1_555
C49 H56 1_555 1_555
C50 N51 1_555 1_555
N51 O52 1_555 1_555
N51 O53 1_555 1_555
C1 C2 1_555 1_555
C1 H20 1_555 1_555
C1 H21 1_555 1_555
C1 H22 1_555 1_555
C2 C19 1_555 1_555
C2 C3 1_555 1_555
C3 C4 1_555 1_555
C3 H23 1_555 1_555
C4 C5 1_555 1_555
C4 H24 1_555 1_555
C5 C18 1_555 1_555
C5 N6 1_555 1_555
N6 C16 1_555 1_555
N6 C7 1_555 1_555
C7 C8 1_555 1_555
C7 H25 1_555 1_555
C7 H26 1_555 1_555
C8 C14 1_555 1_555
C8 C9 1_555 1_555
C9 C10 1_555 1_555
C9 H27 1_555 1_555
C10 C11 1_555 1_555
C10 C12 1_555 1_555
C11 H28 1_555 1_555
C11 H29 1_555 1_555
C11 H30 1_555 1_555
C12 C13 1_555 1_555
C12 H31 1_555 1_555
C13 C14 1_555 1_555
C13 H32 1_555 1_555
C14 N15 1_555 1_555
N15 C16 1_555 1_555
N15 C17 1_555 1_555
C16 H33 1_555 1_555
C16 H34 1_555 1_555
C17 C18 1_555 1_555
C17 H35 1_555 1_555
C17 H36 1_555 1_555
C18 C19 1_555 1_555
C19 H37 1_555 1_555

#END

#######################################################################
#
#                 Cambridge Crystallographic Data Centre
#                                CCDC 
#
#######################################################################
#
# If this CIF has been generated from an entry in the Cambridge 
# Structural Database, then it will include bibliographic, chemical, 
# crystal, experimental, refinement or atomic coordinate data resulting 
# from the CCDC's data processing and validation procedures.
#
#######################################################################

data_3
_symmetry_cell_setting           triclinic
_symmetry_space_group_name_H-M   'P -1'
_symmetry_Int_Tables_number      2
_space_group_name_Hall           '-P 1'
loop_
_symmetry_equiv_pos_site_id
_symmetry_equiv_pos_as_xyz
1 x,y,z
2 -x,-y,-z
_cell_length_a                   8.2921
_cell_length_b                   10.6738
_cell_length_c                   13.0065
_cell_angle_alpha                72.263
_cell_angle_beta                 88.6864
_cell_angle_gamma                93.9915
_cell_volume                     1092.62
loop_
_atom_site_label
_atom_site_type_symbol
_atom_site_fract_x
_atom_site_fract_y
_atom_site_fract_z
C38 C 0.534038 0.809194 0.164414
C39 C 0.691714 0.796172 0.135775
N40 N 0.750516 0.859775 0.0232891
O41 O 0.894658 0.860868 0.00106668
O42 O 0.652919 0.908885 -0.0431843
C43 C 0.796405 0.725966 0.208317
C44 C 0.741208 0.66536 0.314864
C45 C 0.851909 0.588852 0.394719
O46 O 0.821759 0.557963 0.491844
O47 O 0.981893 0.558369 0.352165
H48 H 1.05667 0.511695 0.410138
C49 C 0.582908 0.676288 0.346582
C50 C 0.483261 0.747634 0.27075
N51 N 0.316061 0.758587 0.304553
O52 O 0.28085 0.729013 0.401152
O53 O 0.219331 0.796834 0.234516
H54 H 0.453779 0.865189 0.106126
H55 H 0.919739 0.718123 0.182749
H56 H 0.538503 0.62948 0.429532
C1 C 1.26323 0.155842 0.46348
C2 C 1.11763 0.132101 0.402218
C3 C 1.11558 0.0403543 0.346347
C4 C 0.982595 0.0176312 0.290185
C5 C 0.846974 0.0878723 0.289078
N6 N 0.709949 0.061288 0.231291
C7 C 0.734374 0.122691 0.113553
C8 C 0.719977 0.269646 0.0802271
C9 C 0.774869 0.349128 -0.0221093
C10 C 0.7655 0.484527 -0.0550228
C11 C 0.826254 0.568725 -0.166757
C12 C 0.698766 0.540263 0.0176891
C13 C 0.642378 0.463923 0.120163
C14 C 0.652232 0.327878 0.152042
N15 N 0.591121 0.250809 0.25829
C16 C 0.565271 0.111433 0.265643
C17 C 0.702281 0.260323 0.342864
C18 C 0.846788 0.181468 0.344351
C19 C 0.98205 0.201458 0.40019
H20 H 1.34804 0.232812 0.411722
H21 H 1.3261 0.0665165 0.492991
H22 H 1.22715 0.186452 0.532547
H23 H 1.2206 -0.0149584 0.346614
H24 H 0.984056 -0.0548268 0.24709
H25 H 0.644441 0.0772239 0.0724614
H26 H 0.854572 0.103664 0.0876292
H27 H 0.82667 0.303734 -0.0779968
H28 H 0.953179 0.602318 -0.16683
H29 H 0.757788 0.655165 -0.194782
H30 H 0.814377 0.513251 -0.224213
H31 H 0.690499 0.646203 -0.00626269
H32 H 0.590598 0.510043 0.17559
H33 H 0.529782 0.05354 0.349378
H34 H 0.465274 0.0984244 0.215081
H35 H 0.636959 0.224555 0.421944
H36 H 0.744106 0.36413 0.329159
H37 H 0.98146 0.273643 0.443536
loop_
_geom_bond_atom_site_label_1
_geom_bond_atom_site_label_2
_geom_bond_site_symmetry_1
_geom_bond_site_symmetry_2
C38 C50 1_555 1_555
C38 C39 1_555 1_555
C38 H54 1_555 1_555
C39 N40 1_555 1_555
C39 C43 1_555 1_555
N40 O41 1_555 1_555
N40 O42 1_555 1_555
C43 C44 1_555 1_555
C43 H55 1_555 1_555
C44 C45 1_555 1_555
C44 C49 1_555 1_555
C45 O46 1_555 1_555
C45 O47 1_555 1_555
O47 H48 1_555 1_555
C49 C50 1_555 1_555
C49 H56 1_555 1_555
C50 N51 1_555 1_555
N51 O52 1_555 1_555
N51 O53 1_555 1_555
C1 C2 1_555 1_555
C1 H20 1_555 1_555
C1 H21 1_555 1_555
C1 H22 1_555 1_555
C2 C19 1_555 1_555
C2 C3 1_555 1_555
C3 C4 1_555 1_555
C3 H23 1_555 1_555
C4 C5 1_555 1_555
C4 H24 1_555 1_555
C5 C18 1_555 1_555
C5 N6 1_555 1_555
N6 C16 1_555 1_555
N6 C7 1_555 1_555
C7 C8 1_555 1_555
C7 H25 1_555 1_555
C7 H26 1_555 1_555
C8 C14 1_555 1_555
C8 C9 1_555 1_555
C9 C10 1_555 1_555
C9 H27 1_555 1_555
C10 C11 1_555 1_555
C10 C12 1_555 1_555
C11 H28 1_555 1_555
C11 H29 1_555 1_555
C11 H30 1_555 1_555
C12 C13 1_555 1_555
C12 H31 1_555 1_555
C13 C14 1_555 1_555
C13 H32 1_555 1_555
C14 N15 1_555 1_555
N15 C16 1_555 1_555
N15 C17 1_555 1_555
C16 H33 1_555 1_555
C16 H34 1_555 1_555
C17 C18 1_555 1_555
C17 H35 1_555 1_555
C17 H36 1_555 1_555
C18 C19 1_555 1_555
C19 H37 1_555 1_555

#END

#######################################################################
#
#                 Cambridge Crystallographic Data Centre
#                                CCDC 
#
#######################################################################
#
# If this CIF has been generated from an entry in the Cambridge 
# Structural Database, then it will include bibliographic, chemical, 
# crystal, experimental, refinement or atomic coordinate data resulting 
# from the CCDC's data processing and validation procedures.
#
#######################################################################

data_4
_symmetry_cell_setting           monoclinic
_symmetry_space_group_name_H-M   'P 21/c'
_symmetry_Int_Tables_number      14
_space_group_name_Hall           '-P 2ybc'
loop_
_symmetry_equiv_pos_site_id
_symmetry_equiv_pos_as_xyz
1 x,y,z
2 -x,1/2+y,1/2-z
3 -x,-y,-z
4 x,1/2-y,1/2+z
_cell_length_a                   9.6076
_cell_length_b                   12.3895
_cell_length_c                   18.8527
_cell_angle_alpha                90
_cell_angle_beta                 77.6161
_cell_angle_gamma                90
_cell_volume                     2191.89
loop_
_atom_site_label
_atom_site_type_symbol
_atom_site_fract_x
_atom_site_fract_y
_atom_site_fract_z
C1 C -0.117056 0.429953 0.0778916
C2 C -0.0202285 0.363598 0.11413
C3 C 0.122114 0.390452 0.10694
C4 C 0.211662 0.330328 0.140072
C5 C 0.158994 0.240575 0.181725
N6 N 0.253687 0.180379 0.21621
C7 C 0.349795 0.109456 0.165097
C8 C 0.273859 0.010969 0.145324
C9 C 0.336044 -0.0521571 0.0861027
C10 C 0.268761 -0.142306 0.065803
C11 C 0.338674 -0.209516 0.00110242
C12 C 0.135406 -0.168877 0.106641
C13 C 0.0705892 -0.107962 0.166134
C14 C 0.139663 -0.0176843 0.18601
N15 N 0.0708329 0.0433351 0.248435
C16 C 0.173397 0.112224 0.274035
C17 C -0.0429587 0.113701 0.23324
C18 C 0.0159832 0.211647 0.189366
C19 C -0.0710168 0.273974 0.155571
H20 H -0.115832 0.399572 0.0236124
H21 H -0.0831625 0.513911 0.0731833
H22 H -0.226315 0.427168 0.109058
H23 H 0.16433 0.460228 0.0745898
H24 H 0.322751 0.353105 0.133594
H25 H 0.438229 0.0839017 0.189573
H26 H 0.395194 0.154841 0.115586
H27 H 0.440549 -0.0301546 0.0547788
H28 H 0.310009 -0.179918 -0.0481915
H29 H 0.305324 -0.293426 0.00857498
H30 H 0.454149 -0.206691 -0.00667425
H31 H 0.080546 -0.239049 0.0916474
H32 H -0.0339291 -0.130522 0.197241
H33 H 0.116699 0.163542 0.318366
H34 H 0.247781 0.0614714 0.295986
H35 H -0.111137 0.139909 0.284717
H36 H -0.109533 0.067646 0.203491
H37 H -0.182206 0.251754 0.161844
C38 C 0.502668 0.236709 0.320136
C39 C 0.436388 0.204794 0.389214
N40 N 0.484035 0.104823 0.418431
O41 O 0.398024 0.054409 0.463434
O42 O 0.607507 0.0763469 0.396475
C43 C 0.327291 0.262811 0.431969
C44 C 0.281972 0.357625 0.404615
C45 C 0.164441 0.421777 0.449776
O46 O 0.132447 0.511207 0.431421
O47 O 0.0997992 0.374519 0.509741
H48 H 0.0175237 0.420122 0.537188
C49 C 0.346453 0.392316 0.335211
C50 C 0.455134 0.331248 0.294759
N51 N 0.52317 0.368344 0.221581
O52 O 0.524628 0.465095 0.208917
O53 O 0.575448 0.300787 0.176501
H54 H 0.58805 0.189709 0.287313
H55 H 0.277614 0.235005 0.486053
H56 H 0.311923 0.466145 0.313261
loop_
_geom_bond_atom_site_label_1
_geom_bond_atom_site_label_2
_geom_bond_site_symmetry_1
_geom_bond_site_symmetry_2
C1 C2 1_555 1_555
C1 H20 1_555 1_555
C1 H21 1_555 1_555
C1 H22 1_555 1_555
C2 C19 1_555 1_555
C2 C3 1_555 1_555
C3 C4 1_555 1_555
C3 H23 1_555 1_555
C4 C5 1_555 1_555
C4 H24 1_555 1_555
C5 C18 1_555 1_555
C5 N6 1_555 1_555
N6 C16 1_555 1_555
N6 C7 1_555 1_555
C7 C8 1_555 1_555
C7 H25 1_555 1_555
C7 H26 1_555 1_555
C8 C14 1_555 1_555
C8 C9 1_555 1_555
C9 C10 1_555 1_555
C9 H27 1_555 1_555
C10 C11 1_555 1_555
C10 C12 1_555 1_555
C11 H28 1_555 1_555
C11 H29 1_555 1_555
C11 H30 1_555 1_555
C12 C13 1_555 1_555
C12 H31 1_555 1_555
C13 C14 1_555 1_555
C13 H32 1_555 1_555
C14 N15 1_555 1_555
N15 C16 1_555 1_555
N15 C17 1_555 1_555
C16 H33 1_555 1_555
C16 H34 1_555 1_555
C17 C18 1_555 1_555
C17 H35 1_555 1_555
C17 H36 1_555 1_555
C18 C19 1_555 1_555
C19 H37 1_555 1_555
C38 C50 1_555 1_555
C38 C39 1_555 1_555
C38 H54 1_555 1_555
C39 N40 1_555 1_555
C39 C43 1_555 1_555
N40 O41 1_555 1_555
N40 O42 1_555 1_555
C43 C44 1_555 1_555
C43 H55 1_555 1_555
C44 C45 1_555 1_555
C44 C49 1_555 1_555
C45 O46 1_555 1_555
C45 O47 1_555 1_555
O47 H48 1_555 1_555
C49 C50 1_555 1_555
C49 H56 1_555 1_555
C50 N51 1_555 1_555
N51 O52 1_555 1_555
N51 O53 1_555 1_555

#END

#######################################################################
#
#                 Cambridge Crystallographic Data Centre
#                                CCDC 
#
#######################################################################
#
# If this CIF has been generated from an entry in the Cambridge 
# Structural Database, then it will include bibliographic, chemical, 
# crystal, experimental, refinement or atomic coordinate data resulting 
# from the CCDC's data processing and validation procedures.
#
#######################################################################

data_5
_symmetry_cell_setting           triclinic
_symmetry_space_group_name_H-M   'P -1'
_symmetry_Int_Tables_number      2
_space_group_name_Hall           '-P 1'
loop_
_symmetry_equiv_pos_site_id
_symmetry_equiv_pos_as_xyz
1 x,y,z
2 -x,-y,-z
_cell_length_a                   10.4516
_cell_length_b                   12.8532
_cell_length_c                   10.9187
_cell_angle_alpha                118.781
_cell_angle_beta                 75.4345
_cell_angle_gamma                74.2856
_cell_volume                     1103.5
loop_
_atom_site_label
_atom_site_type_symbol
_atom_site_fract_x
_atom_site_fract_y
_atom_site_fract_z
C38 C 0.560045 0.36596 0.24431
C39 C 0.625014 0.298995 0.297513
N40 N 0.594797 0.189377 0.282372
O41 O 0.631064 0.145588 0.352508
O42 O 0.534693 0.146737 0.200436
C43 C 0.71707 0.330666 0.364274
C44 C 0.746251 0.434201 0.378617
C45 C 0.845473 0.470219 0.450171
O46 O 0.880918 0.554973 0.456546
O47 O 0.890329 0.404076 0.504558
H48 H 0.966154 0.425261 0.541471
C49 C 0.682807 0.503827 0.326106
C50 C 0.591589 0.468008 0.260177
N51 N 0.525155 0.541563 0.204525
O52 O 0.583941 0.602418 0.175369
O53 O 0.413883 0.538664 0.189725
H54 H 0.487596 0.339698 0.192537
H55 H 0.765968 0.275764 0.404973
H56 H 0.704675 0.584881 0.33677
C1 C 0.48673 1.10794 0.780121
C2 C 0.631465 1.03899 0.636134
C3 C 0.712952 1.10573 0.625131
C4 C 0.845889 1.04333 0.493858
C5 C 0.900282 0.910519 0.369102
N6 N 1.03929 0.847707 0.235158
C7 C 1.02408 0.888464 0.132327
C8 C 0.951082 0.822747 0.0372301
C9 C 0.896098 0.870596 -0.038484
C10 C 0.826788 0.813882 -0.125143
C11 C 0.767816 0.867941 -0.206225
C12 C 0.813209 0.706132 -0.135116
C13 C 0.867193 0.65564 -0.0615697
C14 C 0.936952 0.713464 0.0248552
N15 N 0.993509 0.658178 0.0984014
C16 C 1.10059 0.702093 0.140776
C17 C 0.874926 0.698219 0.242541
C18 C 0.819461 0.841516 0.377305
C19 C 0.686743 0.907019 0.510991
H20 H 0.393025 1.1567 0.767887
H21 H 0.48796 1.18368 0.883902
H22 H 0.468293 1.03633 0.798836
H23 H 0.671623 1.20928 0.721634
H24 H 0.9076 1.09787 0.488198
H25 H 1.13469 0.861946 0.0528393
H26 H 0.95745 0.997538 0.20401
H27 H 0.907803 0.955009 -0.0294489
H28 H 0.652655 0.945528 -0.129374
H29 H 0.772056 0.788799 -0.311622
H30 H 0.833493 0.910925 -0.239716
H31 H 0.759027 0.660271 -0.202111
H32 H 0.855175 0.571096 -0.0712493
H33 H 1.13401 0.666501 0.2066
H34 H 1.20091 0.656923 0.0336676
H35 H 0.917573 0.632179 0.27472
H36 H 0.781581 0.685754 0.220287
H37 H 0.624475 0.853153 0.517589
loop_
_geom_bond_atom_site_label_1
_geom_bond_atom_site_label_2
_geom_bond_site_symmetry_1
_geom_bond_site_symmetry_2
C38 C50 1_555 1_555
C38 C39 1_555 1_555
C38 H54 1_555 1_555
C39 N40 1_555 1_555
C39 C43 1_555 1_555
N40 O41 1_555 1_555
N40 O42 1_555 1_555
C43 C44 1_555 1_555
C43 H55 1_555 1_555
C44 C45 1_555 1_555
C44 C49 1_555 1_555
C45 O46 1_555 1_555
C45 O47 1_555 1_555
O47 H48 1_555 1_555
C49 C50 1_555 1_555
C49 H56 1_555 1_555
C50 N51 1_555 1_555
N51 O52 1_555 1_555
N51 O53 1_555 1_555
C1 C2 1_555 1_555
C1 H20 1_555 1_555
C1 H21 1_555 1_555
C1 H22 1_555 1_555
C2 C19 1_555 1_555
C2 C3 1_555 1_555
C3 C4 1_555 1_555
C3 H23 1_555 1_555
C4 C5 1_555 1_555
C4 H24 1_555 1_555
C5 C18 1_555 1_555
C5 N6 1_555 1_555
N6 C16 1_555 1_555
N6 C7 1_555 1_555
C7 C8 1_555 1_555
C7 H25 1_555 1_555
C7 H26 1_555 1_555
C8 C14 1_555 1_555
C8 C9 1_555 1_555
C9 C10 1_555 1_555
C9 H27 1_555 1_555
C10 C11 1_555 1_555
C10 C12 1_555 1_555
C11 H28 1_555 1_555
C11 H29 1_555 1_555
C11 H30 1_555 1_555
C12 C13 1_555 1_555
C12 H31 1_555 1_555
C13 C14 1_555 1_555
C13 H32 1_555 1_555
C14 N15 1_555 1_555
N15 C16 1_555 1_555
N15 C17 1_555 1_555
C16 H33 1_555 1_555
C16 H34 1_555 1_555
C17 C18 1_555 1_555
C17 H35 1_555 1_555
C17 H36 1_555 1_555
C18 C19 1_555 1_555
C19 H37 1_555 1_555

#END

#######################################################################
#
#                 Cambridge Crystallographic Data Centre
#                                CCDC 
#
#######################################################################
#
# If this CIF has been generated from an entry in the Cambridge 
# Structural Database, then it will include bibliographic, chemical, 
# crystal, experimental, refinement or atomic coordinate data resulting 
# from the CCDC's data processing and validation procedures.
#
#######################################################################

data_6
_symmetry_cell_setting           triclinic
_symmetry_space_group_name_H-M   'P -1'
_symmetry_Int_Tables_number      2
_space_group_name_Hall           '-P 1'
loop_
_symmetry_equiv_pos_site_id
_symmetry_equiv_pos_as_xyz
1 x,y,z
2 -x,-y,-z
_cell_length_a                   12.599
_cell_length_b                   13.9743
_cell_length_c                   7.5447
_cell_angle_alpha                99.3828
_cell_angle_beta                 115.396
_cell_angle_gamma                103.01
_cell_volume                     1117.17
loop_
_atom_site_label
_atom_site_type_symbol
_atom_site_fract_x
_atom_site_fract_y
_atom_site_fract_z
C1 C 0.34855 0.860444 0.903697
C2 C 0.291713 0.840611 0.674076
C3 C 0.324636 0.916006 0.59082
C4 C 0.273321 0.898516 0.380608
C5 C 0.18648 0.803363 0.24794
N6 N 0.13581 0.786838 0.0306796
C7 C 0.0398771 0.835407 -0.0520079
C8 C -0.0815287 0.776692 -0.0675473
C9 C -0.173136 0.821608 -0.0962768
C10 C -0.285035 0.770553 -0.108638
C11 C -0.383085 0.821198 -0.139747
C12 C -0.304229 0.671651 -0.0915781
C13 C -0.215093 0.624464 -0.063555
C14 C -0.103139 0.676656 -0.0519004
N15 N -0.0129214 0.62551 -0.0252746
C16 C 0.0784802 0.677042 -0.0793401
C17 C 0.0559563 0.623241 0.187855
C18 C 0.151363 0.726398 0.32857
C19 C 0.205022 0.746435 0.540271
H20 H 0.293351 0.891328 0.960465
H21 H 0.442488 0.915493 0.982116
H22 H 0.353297 0.789762 0.944449
H23 H 0.392187 0.990473 0.692717
H24 H 0.300723 0.95889 0.319326
H25 H 0.024057 0.839937 -0.2047
H26 H 0.073461 0.914166 0.0476163
H27 H -0.156518 0.899089 -0.109436
H28 H -0.370026 0.862774 0.0071555
H29 H -0.475865 0.764157 -0.223402
H30 H -0.37846 0.875473 -0.226673
H31 H -0.39111 0.630251 -0.100377
H32 H -0.232446 0.546911 -0.0506874
H33 H 0.151236 0.641131 -0.0437929
H34 H 0.0327895 0.666676 -0.245222
H35 H 0.102785 0.565677 0.191156
H36 H -0.00998741 0.599823 0.244147
H37 H 0.178165 0.686452 0.602705
C38 C 0.392006 0.407521 0.652548
C39 C 0.277811 0.40605 0.633876
N40 N 0.250066 0.502716 0.646897
O41 O 0.141816 0.49826 0.587058
O42 O 0.336324 0.583361 0.716855
C43 C 0.188647 0.317648 0.603504
C44 C 0.214553 0.225971 0.59145
C45 C 0.119829 0.129483 0.558943
O46 O 0.135281 0.0463085 0.533085
O47 O 0.0204353 0.141679 0.560509
H48 H -0.0418517 0.073324 0.534544
C49 C 0.328777 0.224599 0.609815
C50 C 0.414641 0.315215 0.64011
N51 N 0.535256 0.313448 0.65998
O52 O 0.565415 0.238048 0.690721
O53 O 0.600278 0.387531 0.644947
H54 H 0.460727 0.477879 0.675811
H55 H 0.0997702 0.319539 0.589254
H56 H 0.35002 0.153491 0.600525
loop_
_geom_bond_atom_site_label_1
_geom_bond_atom_site_label_2
_geom_bond_site_symmetry_1
_geom_bond_site_symmetry_2
C1 C2 1_555 1_555
C1 H20 1_555 1_555
C1 H21 1_555 1_555
C1 H22 1_555 1_555
C2 C19 1_555 1_555
C2 C3 1_555 1_555
C3 C4 1_555 1_555
C3 H23 1_555 1_555
C4 C5 1_555 1_555
C4 H24 1_555 1_555
C5 C18 1_555 1_555
C5 N6 1_555 1_555
N6 C16 1_555 1_555
N6 C7 1_555 1_555
C7 C8 1_555 1_555
C7 H25 1_555 1_555
C7 H26 1_555 1_555
C8 C14 1_555 1_555
C8 C9 1_555 1_555
C9 C10 1_555 1_555
C9 H27 1_555 1_555
C10 C11 1_555 1_555
C10 C12 1_555 1_555
C11 H28 1_555 1_555
C11 H29 1_555 1_555
C11 H30 1_555 1_555
C12 C13 1_555 1_555
C12 H31 1_555 1_555
C13 C14 1_555 1_555
C13 H32 1_555 1_555
C14 N15 1_555 1_555
N15 C16 1_555 1_555
N15 C17 1_555 1_555
C16 H33 1_555 1_555
C16 H34 1_555 1_555
C17 C18 1_555 1_555
C17 H35 1_555 1_555
C17 H36 1_555 1_555
C18 C19 1_555 1_555
C19 H37 1_555 1_555
C38 C50 1_555 1_555
C38 C39 1_555 1_555
C38 H54 1_555 1_555
C39 N40 1_555 1_555
C39 C43 1_555 1_555
N40 O41 1_555 1_555
N40 O42 1_555 1_555
C43 C44 1_555 1_555
C43 H55 1_555 1_555
C44 C45 1_555 1_555
C44 C49 1_555 1_555
C45 O46 1_555 1_555
C45 O47 1_555 1_555
O47 H48 1_555 1_555
C49 C50 1_555 1_555
C49 H56 1_555 1_555
C50 N51 1_555 1_555
N51 O52 1_555 1_555
N51 O53 1_555 1_555

#END

#######################################################################
#
#                 Cambridge Crystallographic Data Centre
#                                CCDC 
#
#######################################################################
#
# If this CIF has been generated from an entry in the Cambridge 
# Structural Database, then it will include bibliographic, chemical, 
# crystal, experimental, refinement or atomic coordinate data resulting 
# from the CCDC's data processing and validation procedures.
#
#######################################################################

data_7
_symmetry_cell_setting           monoclinic
_symmetry_space_group_name_H-M   'P 21/c'
_symmetry_Int_Tables_number      14
_space_group_name_Hall           '-P 2ybc'
loop_
_symmetry_equiv_pos_site_id
_symmetry_equiv_pos_as_xyz
1 x,y,z
2 -x,1/2+y,1/2-z
3 -x,-y,-z
4 x,1/2-y,1/2+z
_cell_length_a                   15.5635
_cell_length_b                   7.9058
_cell_length_c                   19.071
_cell_angle_alpha                90
_cell_angle_beta                 108.861
_cell_angle_gamma                90
_cell_volume                     2220.54
loop_
_atom_site_label
_atom_site_type_symbol
_atom_site_fract_x
_atom_site_fract_y
_atom_site_fract_z
C1 C 0.0381054 1.15131 0.193467
C2 C 0.0737678 0.972349 0.205946
C3 C 0.0438531 0.85049 0.151238
C4 C 0.0759476 0.686041 0.162188
C5 C 0.139782 0.640226 0.229418
N6 N 0.171131 0.46839 0.239652
C7 C 0.237924 0.43162 0.201801
C8 C 0.329792 0.506717 0.242074
C9 C 0.395233 0.519884 0.207181
C10 C 0.479855 0.59001 0.242074
C11 C 0.549777 0.603 0.202843
C12 C 0.498344 0.647891 0.314019
C13 C 0.434803 0.636179 0.350513
C14 C 0.350088 0.565003 0.3148
N15 N 0.285839 0.552544 0.354209
C16 C 0.214319 0.431139 0.318297
C17 C 0.24155 0.715411 0.358087
C18 C 0.171298 0.761352 0.285216
C19 C 0.13743 0.925068 0.272466
H20 H 0.0797463 1.22863 0.169912
H21 H -0.0312304 1.15349 0.155511
H22 H 0.0385227 1.20891 0.245387
H23 H -0.0058637 0.884755 0.0986092
H24 H 0.0513896 0.59297 0.118424
H25 H 0.244665 0.294189 0.197617
H26 H 0.213203 0.482519 0.145298
H27 H 0.379569 0.473817 0.150851
H28 H 0.54319 0.72247 0.173253
H29 H 0.618159 0.59574 0.242267
H30 H 0.541549 0.500873 0.162963
H31 H 0.564137 0.703635 0.342401
H32 H 0.450997 0.682436 0.406882
H33 H 0.16276 0.432847 0.346224
H34 H 0.243374 0.303385 0.324314
H35 H 0.20903 0.708417 0.40118
H36 H 0.293176 0.81525 0.373996
H37 H 0.161598 1.01878 0.315958
C38 C 0.342503 0.420324 0.514252
C39 C 0.274023 0.489071 0.536444
N40 N 0.283163 0.664841 0.562664
O41 O 0.228315 0.718359 0.590819
O42 O 0.345125 0.749956 0.555178
C43 C 0.197362 0.399707 0.535031
C44 C 0.188458 0.233145 0.510379
C45 C 0.106343 0.133927 0.508417
O46 O 0.0961813 -0.0127881 0.487583
O47 O 0.0471989 0.216626 0.530593
H48 H -0.00830469 0.144312 0.526597
C49 C 0.256219 0.159668 0.487655
C50 C 0.331496 0.254699 0.490215
N51 N 0.402978 0.17644 0.466355
O52 O 0.3976 0.0252473 0.452341
O53 O 0.464799 0.265982 0.461562
H54 H 0.402151 0.493005 0.515604
H55 H 0.14485 0.458258 0.552846
H56 H 0.249995 0.0298009 0.468261
loop_
_geom_bond_atom_site_label_1
_geom_bond_atom_site_label_2
_geom_bond_site_symmetry_1
_geom_bond_site_symmetry_2
C1 C2 1_555 1_555
C1 H20 1_555 1_555
C1 H21 1_555 1_555
C1 H22 1_555 1_555
C2 C19 1_555 1_555
C2 C3 1_555 1_555
C3 C4 1_555 1_555
C3 H23 1_555 1_555
C4 C5 1_555 1_555
C4 H24 1_555 1_555
C5 C18 1_555 1_555
C5 N6 1_555 1_555
N6 C16 1_555 1_555
N6 C7 1_555 1_555
C7 C8 1_555 1_555
C7 H25 1_555 1_555
C7 H26 1_555 1_555
C8 C14 1_555 1_555
C8 C9 1_555 1_555
C9 C10 1_555 1_555
C9 H27 1_555 1_555
C10 C11 1_555 1_555
C10 C12 1_555 1_555
C11 H28 1_555 1_555
C11 H29 1_555 1_555
C11 H30 1_555 1_555
C12 C13 1_555 1_555
C12 H31 1_555 1_555
C13 C14 1_555 1_555
C13 H32 1_555 1_555
C14 N15 1_555 1_555
N15 C16 1_555 1_555
N15 C17 1_555 1_555
C16 H33 1_555 1_555
C16 H34 1_555 1_555
C17 C18 1_555 1_555
C17 H35 1_555 1_555
C17 H36 1_555 1_555
C18 C19 1_555 1_555
C19 H37 1_555 1_555
C38 C50 1_555 1_555
C38 C39 1_555 1_555
C38 H54 1_555 1_555
C39 N40 1_555 1_555
C39 C43 1_555 1_555
N40 O41 1_555 1_555
N40 O42 1_555 1_555
C43 C44 1_555 1_555
C43 H55 1_555 1_555
C44 C45 1_555 1_555
C44 C49 1_555 1_555
C45 O46 1_555 1_555
C45 O47 1_555 1_555
O47 H48 1_555 1_555
C49 C50 1_555 1_555
C49 H56 1_555 1_555
C50 N51 1_555 1_555
N51 O52 1_555 1_555
N51 O53 1_555 1_555

#END

#######################################################################
#
#                 Cambridge Crystallographic Data Centre
#                                CCDC 
#
#######################################################################
#
# If this CIF has been generated from an entry in the Cambridge 
# Structural Database, then it will include bibliographic, chemical, 
# crystal, experimental, refinement or atomic coordinate data resulting 
# from the CCDC's data processing and validation procedures.
#
#######################################################################

data_8
_symmetry_cell_setting           triclinic
_symmetry_space_group_name_H-M   'P -1'
_symmetry_Int_Tables_number      2
_space_group_name_Hall           '-P 1'
loop_
_symmetry_equiv_pos_site_id
_symmetry_equiv_pos_as_xyz
1 x,y,z
2 -x,-y,-z
_cell_length_a                   9.8866
_cell_length_b                   7.4178
_cell_length_c                   17.2923
_cell_angle_alpha                92.6152
_cell_angle_beta                 64.7425
_cell_angle_gamma                104.444
_cell_volume                     1107.99
loop_
_atom_site_label
_atom_site_type_symbol
_atom_site_fract_x
_atom_site_fract_y
_atom_site_fract_z
C38 C 0.859165 0.486379 0.160793
C39 C 0.727415 0.524009 0.223691
N40 N 0.682652 0.690419 0.210539
O41 O 0.552932 0.705139 0.257842
O42 O 0.77693 0.806852 0.152903
C43 C 0.636003 0.411947 0.29837
C44 C 0.678036 0.254425 0.311203
C45 C 0.581304 0.1313 0.391375
O46 O 0.603504 -0.0189718 0.400912
O47 O 0.472439 0.197446 0.449543
H48 H 0.420645 0.117955 0.505922
C49 C 0.810238 0.212275 0.249195
C50 C 0.897545 0.329101 0.175696
N51 N 1.03725 0.284314 0.110503
O52 O 1.08086 0.158043 0.127956
O53 O 1.10391 0.375402 0.0415924
H54 H 0.929224 0.576102 0.102388
H55 H 0.533014 0.446014 0.34634
H56 H 0.844147 0.0896341 0.25847
C1 C 0.242058 0.477682 0.52651
C2 C 0.208678 0.590783 0.469368
C3 C 0.189454 0.76882 0.488161
C4 C 0.158468 0.873421 0.43632
C5 C 0.146059 0.799871 0.363403
N6 N 0.112034 0.9104 0.311305
C7 C 0.248087 1.05751 0.256618
C8 C 0.360927 0.980076 0.181522
C9 C 0.510539 1.08728 0.134289
C10 C 0.617799 1.02 0.0656543
C11 C 0.779849 1.13947 0.0154025
C12 C 0.571872 0.839834 0.0445665
C13 C 0.423541 0.729409 0.090088
C14 C 0.316817 0.799096 0.158813
N15 N 0.163232 0.682468 0.204289
C16 C 0.0568507 0.793807 0.254958
C17 C 0.155548 0.539499 0.263508
C18 C 0.165947 0.620988 0.342937
C19 C 0.196402 0.519604 0.396515
H20 H 0.36603 0.503629 0.506172
H21 H 0.190015 0.513748 0.592671
H22 H 0.195783 0.329152 0.524433
H23 H 0.198906 0.827607 0.544816
H24 H 0.143866 1.01257 0.452491
H25 H 0.210003 1.16082 0.232812
H26 H 0.306597 1.12944 0.295069
H27 H 0.544428 1.22809 0.151704
H28 H 0.856276 1.12031 0.0428936
H29 H 0.826506 1.10298 -0.0509249
H30 H 0.780939 1.28652 0.015755
H31 H 0.654072 0.784026 -0.00886458
H32 H 0.390456 0.588719 0.0722371
H33 H -0.0568741 0.70045 0.293749
H34 H 0.0422798 0.882975 0.211648
H35 H 0.0465825 0.431426 0.282135
H36 H 0.250482 0.472577 0.230466
H37 H 0.211016 0.380386 0.380812
loop_
_geom_bond_atom_site_label_1
_geom_bond_atom_site_label_2
_geom_bond_site_symmetry_1
_geom_bond_site_symmetry_2
C38 C50 1_555 1_555
C38 C39 1_555 1_555
C38 H54 1_555 1_555
C39 N40 1_555 1_555
C39 C43 1_555 1_555
N40 O41 1_555 1_555
N40 O42 1_555 1_555
C43 C44 1_555 1_555
C43 H55 1_555 1_555
C44 C45 1_555 1_555
C44 C49 1_555 1_555
C45 O46 1_555 1_555
C45 O47 1_555 1_555
O47 H48 1_555 1_555
C49 C50 1_555 1_555
C49 H56 1_555 1_555
C50 N51 1_555 1_555
N51 O52 1_555 1_555
N51 O53 1_555 1_555
C1 C2 1_555 1_555
C1 H20 1_555 1_555
C1 H21 1_555 1_555
C1 H22 1_555 1_555
C2 C19 1_555 1_555
C2 C3 1_555 1_555
C3 C4 1_555 1_555
C3 H23 1_555 1_555
C4 C5 1_555 1_555
C4 H24 1_555 1_555
C5 C18 1_555 1_555
C5 N6 1_555 1_555
N6 C16 1_555 1_555
N6 C7 1_555 1_555
C7 C8 1_555 1_555
C7 H25 1_555 1_555
C7 H26 1_555 1_555
C8 C14 1_555 1_555
C8 C9 1_555 1_555
C9 C10 1_555 1_555
C9 H27 1_555 1_555
C10 C11 1_555 1_555
C10 C12 1_555 1_555
C11 H28 1_555 1_555
C11 H29 1_555 1_555
C11 H30 1_555 1_555
C12 C13 1_555 1_555
C12 H31 1_555 1_555
C13 C14 1_555 1_555
C13 H32 1_555 1_555
C14 N15 1_555 1_555
N15 C16 1_555 1_555
N15 C17 1_555 1_555
C16 H33 1_555 1_555
C16 H34 1_555 1_555
C17 C18 1_555 1_555
C17 H35 1_555 1_555
C17 H36 1_555 1_555
C18 C19 1_555 1_555
C19 H37 1_555 1_555

#END

#######################################################################
#
#                 Cambridge Crystallographic Data Centre
#                                CCDC 
#
#######################################################################
#
# If this CIF has been generated from an entry in the Cambridge 
# Structural Database, then it will include bibliographic, chemical, 
# crystal, experimental, refinement or atomic coordinate data resulting 
# from the CCDC's data processing and validation procedures.
#
#######################################################################

data_9
_symmetry_cell_setting           triclinic
_symmetry_space_group_name_H-M   'P -1'
_symmetry_Int_Tables_number      2
_space_group_name_Hall           '-P 1'
loop_
_symmetry_equiv_pos_site_id
_symmetry_equiv_pos_as_xyz
1 x,y,z
2 -x,-y,-z
_cell_length_a                   7.7148
_cell_length_b                   11.3548
_cell_length_c                   15.5295
_cell_angle_alpha                123.36
_cell_angle_beta                 94.8669
_cell_angle_gamma                96.8043
_cell_volume                     1109.62
loop_
_atom_site_label
_atom_site_type_symbol
_atom_site_fract_x
_atom_site_fract_y
_atom_site_fract_z
C1 C 0.311395 0.621196 0.611862
C2 C 0.26629 0.532867 0.655243
C3 C 0.0950298 0.458483 0.633482
C4 C 0.0522334 0.377525 0.673061
C5 C 0.182926 0.36963 0.736274
N6 N 0.134568 0.286331 0.777327
C7 C 0.11338 0.130527 0.698428
C8 C 0.289668 0.0852299 0.677529
C9 C 0.297936 -0.048666 0.589952
C10 C 0.457477 -0.0931662 0.567556
C11 C 0.462805 -0.239313 0.471709
C12 C 0.611953 0.000503927 0.63574
C13 C 0.608452 0.134529 0.723928
C14 C 0.447016 0.177661 0.745579
N15 N 0.446961 0.316475 0.838196
C16 C 0.26991 0.325299 0.865303
C17 C 0.50128 0.434297 0.825638
C18 C 0.356794 0.443119 0.758733
C19 C 0.394997 0.523753 0.718017
H20 H 0.35065 0.556077 0.535926
H21 H 0.197661 0.663573 0.601961
H22 H 0.420441 0.71149 0.664383
H23 H -0.00792298 0.463812 0.584277
H24 H -0.0829877 0.320287 0.654843
H25 H 0.0407942 0.0716772 0.725739
H26 H 0.0339817 0.101609 0.625079
H27 H 0.175617 -0.12063 0.537463
H28 H 0.474981 -0.233563 0.404765
H29 H 0.575317 -0.279963 0.485443
H30 H 0.342246 -0.316324 0.451453
H31 H 0.738532 -0.0319522 0.619646
H32 H 0.731361 0.205868 0.776104
H33 H 0.270385 0.435274 0.931652
H34 H 0.236324 0.253307 0.89038
H35 H 0.53591 0.53666 0.903095
H36 H 0.620289 0.417826 0.789658
H37 H 0.52983 0.581351 0.735945
C38 C 0.883631 0.0732339 0.131773
C39 C 0.792006 0.0418382 0.0390772
N40 N 0.662805 -0.0942986 -0.0278048
O41 O 0.594838 -0.128047 -0.114292
O42 O 0.628766 -0.167868 0.00587138
C43 C 0.816645 0.132883 0.00659256
C44 C 0.939052 0.261786 0.0695394
C45 C 0.968189 0.361857 0.0361141
O46 O 1.08625 0.468819 0.0835006
O47 O 0.857875 0.32549 -0.0470181
H48 H 0.882137 0.398377 -0.065518
C49 C 1.03396 0.296908 0.163481
C50 C 1.00423 0.201948 0.192227
N51 N 1.10509 0.2393 0.291335
O52 O 1.23374 0.338347 0.334833
O53 O 1.05595 0.169629 0.326022
H54 H 0.861892 0.000268987 0.156019
H55 H 0.741813 0.104504 -0.0668271
H56 H 1.12977 0.397238 0.21329
loop_
_geom_bond_atom_site_label_1
_geom_bond_atom_site_label_2
_geom_bond_site_symmetry_1
_geom_bond_site_symmetry_2
C1 C2 1_555 1_555
C1 H20 1_555 1_555
C1 H21 1_555 1_555
C1 H22 1_555 1_555
C2 C19 1_555 1_555
C2 C3 1_555 1_555
C3 C4 1_555 1_555
C3 H23 1_555 1_555
C4 C5 1_555 1_555
C4 H24 1_555 1_555
C5 C18 1_555 1_555
C5 N6 1_555 1_555
N6 C16 1_555 1_555
N6 C7 1_555 1_555
C7 C8 1_555 1_555
C7 H25 1_555 1_555
C7 H26 1_555 1_555
C8 C14 1_555 1_555
C8 C9 1_555 1_555
C9 C10 1_555 1_555
C9 H27 1_555 1_555
C10 C11 1_555 1_555
C10 C12 1_555 1_555
C11 H28 1_555 1_555
C11 H29 1_555 1_555
C11 H30 1_555 1_555
C12 C13 1_555 1_555
C12 H31 1_555 1_555
C13 C14 1_555 1_555
C13 H32 1_555 1_555
C14 N15 1_555 1_555
N15 C16 1_555 1_555
N15 C17 1_555 1_555
C16 H33 1_555 1_555
C16 H34 1_555 1_555
C17 C18 1_555 1_555
C17 H35 1_555 1_555
C17 H36 1_555 1_555
C18 C19 1_555 1_555
C19 H37 1_555 1_555
C38 C50 1_555 1_555
C38 C39 1_555 1_555
C38 H54 1_555 1_555
C39 N40 1_555 1_555
C39 C43 1_555 1_555
N40 O41 1_555 1_555
N40 O42 1_555 1_555
C43 C44 1_555 1_555
C43 H55 1_555 1_555
C44 C45 1_555 1_555
C44 C49 1_555 1_555
C45 O46 1_555 1_555
C45 O47 1_555 1_555
O47 H48 1_555 1_555
C49 C50 1_555 1_555
C49 H56 1_555 1_555
C50 N51 1_555 1_555
N51 O52 1_555 1_555
N51 O53 1_555 1_555

#END

#######################################################################
#
#                 Cambridge Crystallographic Data Centre
#                                CCDC 
#
#######################################################################
#
# If this CIF has been generated from an entry in the Cambridge 
# Structural Database, then it will include bibliographic, chemical, 
# crystal, experimental, refinement or atomic coordinate data resulting 
# from the CCDC's data processing and validation procedures.
#
#######################################################################

data_10
_symmetry_cell_setting           triclinic
_symmetry_space_group_name_H-M   'P -1'
_symmetry_Int_Tables_number      2
_space_group_name_Hall           '-P 1'
loop_
_symmetry_equiv_pos_site_id
_symmetry_equiv_pos_as_xyz
1 x,y,z
2 -x,-y,-z
_cell_length_a                   11.2304
_cell_length_b                   7.411
_cell_length_c                   17.4002
_cell_angle_alpha                78.8893
_cell_angle_beta                 62.7195
_cell_angle_gamma                59.6736
_cell_volume                     1109.57
loop_
_atom_site_label
_atom_site_type_symbol
_atom_site_fract_x
_atom_site_fract_y
_atom_site_fract_z
C38 C 0.975379 0.797127 0.635541
C39 C 0.822323 0.878347 0.690568
N40 N 0.773045 0.922321 0.782021
O41 O 0.644691 1.06337 0.821826
O42 O 0.862417 0.816133 0.814342
C43 C 0.713694 0.919994 0.663297
C44 C 0.7598 0.878283 0.576804
C45 C 0.644666 0.921693 0.545791
O46 O 0.662515 0.967106 0.471502
O47 O 0.524933 0.907067 0.604256
H48 H 0.448887 0.941923 0.580132
C49 C 0.91321 0.79613 0.51951
C50 C 1.01711 0.757353 0.550193
N51 N 1.17902 0.670081 0.489514
O52 O 1.21633 0.627103 0.414798
O53 O 1.26949 0.644161 0.516403
H54 H 1.05894 0.766042 0.658279
H55 H 0.594246 0.984214 0.708528
H56 H 0.95054 0.763079 0.451845
C1 C 0.404446 0.889274 0.969433
C2 C 0.55176 0.693674 0.924299
C3 C 0.589128 0.619795 0.844752
C4 C 0.723672 0.440422 0.802953
C5 C 0.824877 0.330142 0.840932
N6 N 0.962718 0.143267 0.796718
C7 C 1.07904 0.188121 0.724378
C8 C 1.15353 0.261424 0.755514
C9 C 1.23928 0.356365 0.699703
C10 C 1.3077 0.427955 0.726288
C11 C 1.40025 0.530865 0.664301
C12 C 1.28857 0.402332 0.81146
C13 C 1.2043 0.30777 0.868715
C14 C 1.13647 0.23609 0.84101
N15 N 1.05121 0.136362 0.901405
C16 C 1.02959 0.0164557 0.856025
C17 C 0.898905 0.287627 0.962673
C18 C 0.789902 0.402525 0.920906
C19 C 0.653671 0.582668 0.961197
H20 H 0.420164 1.02718 0.950326
H21 H 0.316045 0.908889 0.95313
H22 H 0.364322 0.881692 1.03937
H23 H 0.511158 0.704476 0.814516
H24 H 0.750232 0.38583 0.740674
H25 H 1.1666 0.0463925 0.682073
H26 H 1.02578 0.308875 0.68588
H27 H 1.2531 0.374999 0.633223
H28 H 1.32831 0.699124 0.66601
H29 H 1.49001 0.503207 0.681173
H30 H 1.45325 0.469204 0.598273
H31 H 1.34088 0.457612 0.833778
H32 H 1.19109 0.289531 0.935105
H33 H 0.955101 -0.0456619 0.9036
H34 H 1.14003 -0.117421 0.819521
H35 H 0.852557 0.204731 1.01766
H36 H 0.909152 0.401265 0.98795
H37 H 0.626267 0.638137 1.02349
loop_
_geom_bond_atom_site_label_1
_geom_bond_atom_site_label_2
_geom_bond_site_symmetry_1
_geom_bond_site_symmetry_2
C38 C50 1_555 1_555
C38 C39 1_555 1_555
C38 H54 1_555 1_555
C39 N40 1_555 1_555
C39 C43 1_555 1_555
N40 O41 1_555 1_555
N40 O42 1_555 1_555
C43 C44 1_555 1_555
C43 H55 1_555 1_555
C44 C45 1_555 1_555
C44 C49 1_555 1_555
C45 O46 1_555 1_555
C45 O47 1_555 1_555
O47 H48 1_555 1_555
C49 C50 1_555 1_555
C49 H56 1_555 1_555
C50 N51 1_555 1_555
N51 O52 1_555 1_555
N51 O53 1_555 1_555
C1 C2 1_555 1_555
C1 H20 1_555 1_555
C1 H21 1_555 1_555
C1 H22 1_555 1_555
C2 C19 1_555 1_555
C2 C3 1_555 1_555
C3 C4 1_555 1_555
C3 H23 1_555 1_555
C4 C5 1_555 1_555
C4 H24 1_555 1_555
C5 C18 1_555 1_555
C5 N6 1_555 1_555
N6 C16 1_555 1_555
N6 C7 1_555 1_555
C7 C8 1_555 1_555
C7 H25 1_555 1_555
C7 H26 1_555 1_555
C8 C14 1_555 1_555
C8 C9 1_555 1_555
C9 C10 1_555 1_555
C9 H27 1_555 1_555
C10 C11 1_555 1_555
C10 C12 1_555 1_555
C11 H28 1_555 1_555
C11 H29 1_555 1_555
C11 H30 1_555 1_555
C12 C13 1_555 1_555
C12 H31 1_555 1_555
C13 C14 1_555 1_555
C13 H32 1_555 1_555
C14 N15 1_555 1_555
N15 C16 1_555 1_555
N15 C17 1_555 1_555
C16 H33 1_555 1_555
C16 H34 1_555 1_555
C17 C18 1_555 1_555
C17 H35 1_555 1_555
C17 H36 1_555 1_555
C18 C19 1_555 1_555
C19 H37 1_555 1_555

#END

#######################################################################
#
#                 Cambridge Crystallographic Data Centre
#                                CCDC 
#
#######################################################################
#
# If this CIF has been generated from an entry in the Cambridge 
# Structural Database, then it will include bibliographic, chemical, 
# crystal, experimental, refinement or atomic coordinate data resulting 
# from the CCDC's data processing and validation procedures.
#
#######################################################################

data_11
_symmetry_cell_setting           monoclinic
_symmetry_space_group_name_H-M   'P 21/c'
_symmetry_Int_Tables_number      14
_space_group_name_Hall           '-P 2ybc'
loop_
_symmetry_equiv_pos_site_id
_symmetry_equiv_pos_as_xyz
1 x,y,z
2 -x,1/2+y,1/2-z
3 -x,-y,-z
4 x,1/2-y,1/2+z
_cell_length_a                   16.5907
_cell_length_b                   8.2302
_cell_length_c                   17.4385
_cell_angle_alpha                90
_cell_angle_beta                 111.063
_cell_angle_gamma                90
_cell_volume                     2222.05
loop_
_atom_site_label
_atom_site_type_symbol
_atom_site_fract_x
_atom_site_fract_y
_atom_site_fract_z
C38 C 0.341666 0.730225 0.255232
C39 C 0.414006 0.632488 0.278221
N40 N 0.453723 0.584433 0.364804
O41 O 0.522059 0.51034 0.386207
O42 O 0.416762 0.620507 0.411665
C43 C 0.450559 0.578018 0.223321
C44 C 0.413284 0.623411 0.141304
C45 C 0.45163 0.566305 0.0808435
O46 O 0.417536 0.593813 0.0074846
O47 O 0.523745 0.485505 0.11284
H48 H 0.54701 0.449321 0.0689284
C49 C 0.34037 0.721999 0.11595
C50 C 0.306444 0.773116 0.173399
N51 N 0.22959 0.877561 0.146392
O52 O 0.195427 0.907074 0.073107
O53 O 0.203126 0.930488 0.198416
H54 H 0.313787 0.771379 0.299378
H55 H 0.50744 0.501045 0.243729
H56 H 0.310684 0.758135 0.0520911
C1 C 0.340193 0.242084 0.783296
C2 C 0.291404 0.197456 0.694636
C3 C 0.218447 0.100204 0.672791
C4 C 0.173402 0.0582732 0.591744
C5 C 0.201274 0.114274 0.53011
N6 N 0.153999 0.0674103 0.446686
C7 C 0.073289 0.160251 0.409822
C8 C 0.0897501 0.331401 0.388105
C9 C 0.025223 0.448239 0.370641
C10 C 0.0383279 0.606972 0.351481
C11 C -0.0329204 0.731744 0.332819
C12 C 0.118769 0.647761 0.349994
C13 C 0.184419 0.534215 0.366807
C14 C 0.170241 0.374973 0.385776
N15 N 0.239073 0.25918 0.401999
C16 C 0.205823 0.0932784 0.395418
C17 C 0.305033 0.277636 0.484846
C18 C 0.274415 0.2133 0.550702
C19 C 0.318251 0.252582 0.632664
H20 H 0.314912 0.353855 0.799279
H21 H 0.334573 0.146546 0.824203
H22 H 0.408413 0.260152 0.794326
H23 H 0.196113 0.0558917 0.720304
H24 H 0.11645 -0.0181162 0.576271
H25 H 0.0314255 0.0977984 0.354191
H26 H 0.0390451 0.164346 0.453138
H27 H -0.0373809 0.414073 0.372055
H28 H -0.0307773 0.793565 0.388658
H29 H -0.0265833 0.822714 0.290062
H30 H -0.095952 0.674577 0.30548
H31 H 0.130566 0.771512 0.335301
H32 H 0.24685 0.569281 0.365209
H33 H 0.260135 0.00761828 0.413779
H34 H 0.166252 0.0677019 0.331098
H35 H 0.363798 0.212607 0.487808
H36 H 0.321651 0.406564 0.496497
H37 H 0.375271 0.328789 0.648622
loop_
_geom_bond_atom_site_label_1
_geom_bond_atom_site_label_2
_geom_bond_site_symmetry_1
_geom_bond_site_symmetry_2
C38 C50 1_555 1_555
C38 C39 1_555 1_555
C38 H54 1_555 1_555
C39 N40 1_555 1_555
C39 C43 1_555 1_555
N40 O41 1_555 1_555
N40 O42 1_555 1_555
C43 C44 1_555 1_555
C43 H55 1_555 1_555
C44 C45 1_555 1_555
C44 C49 1_555 1_555
C45 O46 1_555 1_555
C45 O47 1_555 1_555
O47 H48 1_555 1_555
C49 C50 1_555 1_555
C49 H56 1_555 1_555
C50 N51 1_555 1_555
N51 O52 1_555 1_555
N51 O53 1_555 1_555
C1 C2 1_555 1_555
C1 H20 1_555 1_555
C1 H21 1_555 1_555
C1 H22 1_555 1_555
C2 C19 1_555 1_555
C2 C3 1_555 1_555
C3 C4 1_555 1_555
C3 H23 1_555 1_555
C4 C5 1_555 1_555
C4 H24 1_555 1_555
C5 C18 1_555 1_555
C5 N6 1_555 1_555
N6 C16 1_555 1_555
N6 C7 1_555 1_555
C7 C8 1_555 1_555
C7 H25 1_555 1_555
C7 H26 1_555 1_555
C8 C14 1_555 1_555
C8 C9 1_555 1_555
C9 C10 1_555 1_555
C9 H27 1_555 1_555
C10 C11 1_555 1_555
C10 C12 1_555 1_555
C11 H28 1_555 1_555
C11 H29 1_555 1_555
C11 H30 1_555 1_555
C12 C13 1_555 1_555
C12 H31 1_555 1_555
C13 C14 1_555 1_555
C13 H32 1_555 1_555
C14 N15 1_555 1_555
N15 C16 1_555 1_555
N15 C17 1_555 1_555
C16 H33 1_555 1_555
C16 H34 1_555 1_555
C17 C18 1_555 1_555
C17 H35 1_555 1_555
C17 H36 1_555 1_555
C18 C19 1_555 1_555
C19 H37 1_555 1_555

#END

#######################################################################
#
#                 Cambridge Crystallographic Data Centre
#                                CCDC 
#
#######################################################################
#
# If this CIF has been generated from an entry in the Cambridge 
# Structural Database, then it will include bibliographic, chemical, 
# crystal, experimental, refinement or atomic coordinate data resulting 
# from the CCDC's data processing and validation procedures.
#
#######################################################################

data_12
_symmetry_cell_setting           triclinic
_symmetry_space_group_name_H-M   'P -1'
_symmetry_Int_Tables_number      2
_space_group_name_Hall           '-P 1'
loop_
_symmetry_equiv_pos_site_id
_symmetry_equiv_pos_as_xyz
1 x,y,z
2 -x,-y,-z
_cell_length_a                   7.5583
_cell_length_b                   14.0876
_cell_length_c                   11.5382
_cell_angle_alpha                111.506
_cell_angle_beta                 79.8172
_cell_angle_gamma                97.7523
_cell_volume                     1121.73
loop_
_atom_site_label
_atom_site_type_symbol
_atom_site_fract_x
_atom_site_fract_y
_atom_site_fract_z
C38 C 0.252321 0.41264 0.395973
C39 C 0.214754 0.322715 0.420465
N40 N 0.113011 0.325993 0.542502
O41 O 0.115936 0.253502 0.576052
O42 O 0.0298519 0.400979 0.605171
C43 C 0.268698 0.229913 0.335176
C44 C 0.365341 0.226431 0.219591
C45 C 0.425278 0.127137 0.12595
O46 O 0.521898 0.121925 0.0275676
O47 O 0.366137 0.0475244 0.158022
H48 H 0.40933 -0.0182379 0.0902555
C49 C 0.405798 0.315618 0.191741
C50 C 0.348667 0.406398 0.280436
N51 N 0.392117 0.500412 0.250752
O52 O 0.43311 0.492574 0.140528
O53 O 0.385445 0.582459 0.33764
H54 H 0.208176 0.484814 0.464267
H55 H 0.236333 0.160743 0.357815
H56 H 0.481038 0.313835 0.101796
C1 C 0.241124 0.832577 -0.37736
C2 C 0.180319 0.778425 -0.284179
C3 C 0.225185 0.679806 -0.310411
C4 C 0.169753 0.629428 -0.22578
C5 C 0.0665592 0.678019 -0.111305
N6 N 0.00904338 0.623618 -0.025884
C7 C 0.154544 0.620292 0.0420334
C8 C 0.192041 0.721544 0.143952
C9 C 0.349096 0.741157 0.198466
C10 C 0.389078 0.833635 0.291092
C11 C 0.560955 0.853057 0.348748
C12 C 0.266676 0.907735 0.329166
C13 C 0.108583 0.890599 0.277125
C14 C 0.069962 0.797153 0.184292
N15 N -0.0958785 0.780918 0.132976
C16 C -0.139574 0.671851 0.0682184
C17 C -0.0885631 0.83258 0.0417324
C18 C 0.0206589 0.777723 -0.0825806
C19 C 0.0780038 0.825907 -0.169826
H20 H 0.371542 0.874712 -0.361511
H21 H 0.25361 0.777975 -0.473268
H22 H 0.144947 0.886533 -0.36865
H23 H 0.305606 0.641175 -0.399322
H24 H 0.206692 0.552164 -0.248635
H25 H 0.116967 0.560815 0.0840949
H26 H 0.277799 0.599445 -0.02484
H27 H 0.443351 0.682213 0.167522
H28 H 0.669291 0.886238 0.29635
H29 H 0.542047 0.905748 0.445587
H30 H 0.603213 0.782123 0.348456
H31 H 0.295368 0.980855 0.401419
H32 H 0.0149019 0.949916 0.308643
H33 H -0.259528 0.661974 0.0222723
H34 H -0.172399 0.633436 0.13749
H35 H -0.226043 0.836693 0.0264013
H36 H -0.0291207 0.911204 0.0807183
H37 H 0.0415105 0.903114 -0.147695
loop_
_geom_bond_atom_site_label_1
_geom_bond_atom_site_label_2
_geom_bond_site_symmetry_1
_geom_bond_site_symmetry_2
C38 C50 1_555 1_555
C38 C39 1_555 1_555
C38 H54 1_555 1_555
C39 N40 1_555 1_555
C39 C43 1_555 1_555
N40 O41 1_555 1_555
N40 O42 1_555 1_555
C43 C44 1_555 1_555
C43 H55 1_555 1_555
C44 C45 1_555 1_555
C44 C49 1_555 1_555
C45 O46 1_555 1_555
C45 O47 1_555 1_555
O47 H48 1_555 1_555
C49 C50 1_555 1_555
C49 H56 1_555 1_555
C50 N51 1_555 1_555
N51 O52 1_555 1_555
N51 O53 1_555 1_555
C1 C2 1_555 1_555
C1 H20 1_555 1_555
C1 H21 1_555 1_555
C1 H22 1_555 1_555
C2 C19 1_555 1_555
C2 C3 1_555 1_555
C3 C4 1_555 1_555
C3 H23 1_555 1_555
C4 C5 1_555 1_555
C4 H24 1_555 1_555
C5 C18 1_555 1_555
C5 N6 1_555 1_555
N6 C16 1_555 1_555
N6 C7 1_555 1_555
C7 C8 1_555 1_555
C7 H25 1_555 1_555
C7 H26 1_555 1_555
C8 C14 1_555 1_555
C8 C9 1_555 1_555
C9 C10 1_555 1_555
C9 H27 1_555 1_555
C10 C11 1_555 1_555
C10 C12 1_555 1_555
C11 H28 1_555 1_555
C11 H29 1_555 1_555
C11 H30 1_555 1_555
C12 C13 1_555 1_555
C12 H31 1_555 1_555
C13 C14 1_555 1_555
C13 H32 1_555 1_555
C14 N15 1_555 1_555
N15 C16 1_555 1_555
N15 C17 1_555 1_555
C16 H33 1_555 1_555
C16 H34 1_555 1_555
C17 C18 1_555 1_555
C17 H35 1_555 1_555
C17 H36 1_555 1_555
C18 C19 1_555 1_555
C19 H37 1_555 1_555

#END

#######################################################################
#
#                 Cambridge Crystallographic Data Centre
#                                CCDC 
#
#######################################################################
#
# If this CIF has been generated from an entry in the Cambridge 
# Structural Database, then it will include bibliographic, chemical, 
# crystal, experimental, refinement or atomic coordinate data resulting 
# from the CCDC's data processing and validation procedures.
#
#######################################################################

data_13
_symmetry_cell_setting           triclinic
_symmetry_space_group_name_H-M   'P -1'
_symmetry_Int_Tables_number      2
_space_group_name_Hall           '-P 1'
loop_
_symmetry_equiv_pos_site_id
_symmetry_equiv_pos_as_xyz
1 x,y,z
2 -x,-y,-z
_cell_length_a                   6.9735
_cell_length_b                   13.949
_cell_length_c                   13.8334
_cell_angle_alpha                55.3961
_cell_angle_beta                 84.9428
_cell_angle_gamma                88.5029
_cell_volume                     1102.8
loop_
_atom_site_label
_atom_site_type_symbol
_atom_site_fract_x
_atom_site_fract_y
_atom_site_fract_z
C38 C -0.0717767 0.0884172 0.355508
C39 C 0.1067 0.0705096 0.317716
N40 N 0.160091 -0.0492264 0.361275
O41 O 0.32918 -0.0676645 0.347643
O42 O 0.0332625 -0.125196 0.409269
C43 C 0.237064 0.160306 0.240782
C44 C 0.187064 0.273843 0.199119
C45 C 0.32528 0.372321 0.115854
O46 O 0.281023 0.473706 0.0692534
O47 O 0.495204 0.340968 0.0975315
H48 H 0.583076 0.411464 0.039256
C49 C 0.00823972 0.295163 0.235254
C50 C -0.116711 0.202178 0.312284
N51 N -0.305582 0.225137 0.349944
O52 O -0.332551 0.32193 0.328861
O53 O -0.427663 0.146386 0.400734
H54 H -0.171996 0.0164955 0.416349
H55 H 0.376286 0.142723 0.213183
H56 H -0.0323283 0.383408 0.203387
C1 C 0.78897 0.633317 0.603909
C2 C 0.737218 0.622042 0.506977
C3 C 0.774723 0.521479 0.511738
C4 C 0.727404 0.510171 0.423501
C5 C 0.640148 0.601231 0.327221
N6 N 0.590475 0.586707 0.237661
C7 C 0.758741 0.60037 0.158047
C8 C 0.823448 0.726285 0.0721632
C9 C 1.00306 0.75503 0.0089675
C10 C 1.06825 0.869532 -0.0694739
C11 C 1.26433 0.898419 -0.137026
C12 C 0.948105 0.956718 -0.0840317
C13 C 0.767967 0.931158 -0.022767
C14 C 0.704172 0.815615 0.0556126
N15 N 0.515868 0.791567 0.116957
C16 C 0.450735 0.672536 0.165162
C17 C 0.510439 0.80429 0.215873
C18 C 0.602021 0.703709 0.320273
C19 C 0.650778 0.711988 0.410548
H20 H 0.934397 0.669659 0.585145
H21 H 0.78184 0.548677 0.688099
H22 H 0.690528 0.690253 0.612709
H23 H 0.842738 0.449955 0.586335
H24 H 0.758322 0.430447 0.429364
H25 H 0.722397 0.564394 0.108889
H26 H 0.877791 0.550452 0.210529
H27 H 1.09516 0.685609 0.0214532
H28 H 1.37322 0.903092 -0.0880349
H29 H 1.26462 0.982036 -0.221948
H30 H 1.30537 0.832306 -0.152791
H31 H 0.996322 1.04707 -0.144856
H32 H 0.67662 1.00107 -0.0357818
H33 H 0.313089 0.653585 0.218615
H34 H 0.425654 0.665101 0.0924349
H35 H 0.360286 0.810034 0.242934
H36 H 0.585992 0.885762 0.186466
H37 H 0.620218 0.791367 0.405363
loop_
_geom_bond_atom_site_label_1
_geom_bond_atom_site_label_2
_geom_bond_site_symmetry_1
_geom_bond_site_symmetry_2
C38 C50 1_555 1_555
C38 C39 1_555 1_555
C38 H54 1_555 1_555
C39 N40 1_555 1_555
C39 C43 1_555 1_555
N40 O41 1_555 1_555
N40 O42 1_555 1_555
C43 C44 1_555 1_555
C43 H55 1_555 1_555
C44 C45 1_555 1_555
C44 C49 1_555 1_555
C45 O46 1_555 1_555
C45 O47 1_555 1_555
O47 H48 1_555 1_555
C49 C50 1_555 1_555
C49 H56 1_555 1_555
C50 N51 1_555 1_555
N51 O52 1_555 1_555
N51 O53 1_555 1_555
C1 C2 1_555 1_555
C1 H20 1_555 1_555
C1 H21 1_555 1_555
C1 H22 1_555 1_555
C2 C19 1_555 1_555
C2 C3 1_555 1_555
C3 C4 1_555 1_555
C3 H23 1_555 1_555
C4 C5 1_555 1_555
C4 H24 1_555 1_555
C5 C18 1_555 1_555
C5 N6 1_555 1_555
N6 C16 1_555 1_555
N6 C7 1_555 1_555
C7 C8 1_555 1_555
C7 H25 1_555 1_555
C7 H26 1_555 1_555
C8 C14 1_555 1_555
C8 C9 1_555 1_555
C9 C10 1_555 1_555
C9 H27 1_555 1_555
C10 C11 1_555 1_555
C10 C12 1_555 1_555
C11 H28 1_555 1_555
C11 H29 1_555 1_555
C11 H30 1_555 1_555
C12 C13 1_555 1_555
C12 H31 1_555 1_555
C13 C14 1_555 1_555
C13 H32 1_555 1_555
C14 N15 1_555 1_555
N15 C16 1_555 1_555
N15 C17 1_555 1_555
C16 H33 1_555 1_555
C16 H34 1_555 1_555
C17 C18 1_555 1_555
C17 H35 1_555 1_555
C17 H36 1_555 1_555
C18 C19 1_555 1_555
C19 H37 1_555 1_555

#END

#######################################################################
#
#                 Cambridge Crystallographic Data Centre
#                                CCDC 
#
#######################################################################
#
# If this CIF has been generated from an entry in the Cambridge 
# Structural Database, then it will include bibliographic, chemical, 
# crystal, experimental, refinement or atomic coordinate data resulting 
# from the CCDC's data processing and validation procedures.
#
#######################################################################

data_14
_symmetry_cell_setting           monoclinic
_symmetry_space_group_name_H-M   'P 21/n'
_symmetry_Int_Tables_number      14
_space_group_name_Hall           '-P 2yn'
loop_
_symmetry_equiv_pos_site_id
_symmetry_equiv_pos_as_xyz
1 x,y,z
2 1/2-x,1/2+y,1/2-z
3 -x,-y,-z
4 1/2+x,1/2-y,1/2+z
_cell_length_a                   8.2669
_cell_length_b                   26.0542
_cell_length_c                   13.3038
_cell_angle_alpha                90
_cell_angle_beta                 127.806
_cell_angle_gamma                90
_cell_volume                     2263.97
loop_
_atom_site_label
_atom_site_type_symbol
_atom_site_fract_x
_atom_site_fract_y
_atom_site_fract_z
C38 C 0.658777 0.26717 0.00630759
C39 C 0.644853 0.28823 0.0958697
N40 N 0.67329 0.254542 0.194051
O41 O 0.709578 0.27434 0.289179
O42 O 0.659502 0.208212 0.176432
C43 C 0.605398 0.339573 0.0970875
C44 C 0.577982 0.371606 0.00419555
C45 C 0.534943 0.42719 0.00338688
O46 O 0.473501 0.454629 -0.0878972
O47 O 0.568355 0.443648 0.107372
H48 H 0.542274 0.48206 0.103176
C49 C 0.59074 0.351686 -0.0876879
C50 C 0.630468 0.300051 -0.0845579
N51 N 0.643263 0.27916 -0.181959
O52 O 0.586926 0.306116 -0.273291
O53 O 0.709711 0.235682 -0.167451
H54 H 0.690531 0.226693 0.00727799
H55 H 0.595853 0.354741 0.169249
H56 H 0.569744 0.376327 -0.16062
C1 C 1.20333 0.278109 1.08414
C2 C 1.12307 0.328408 1.01318
C3 C 1.10087 0.370769 1.06672
C4 C 1.02792 0.417073 1.0026
C5 C 0.974971 0.421744 0.881474
N6 N 0.902037 0.470358 0.817694
C7 C 0.687296 0.480068 0.764018
C8 C 0.539822 0.448941 0.645363
C9 C 0.337012 0.443598 0.597699
C10 C 0.197985 0.414805 0.489985
C11 C -0.0217119 0.409573 0.4402
C12 C 0.266662 0.390958 0.429392
C13 C 0.467563 0.395618 0.474078
C14 C 0.605501 0.424795 0.582306
N15 N 0.812294 0.429508 0.625755
C16 C 0.914797 0.472883 0.712986
C17 C 0.935441 0.383309 0.69335
C18 C 0.994983 0.379421 0.825343
C19 C 1.06933 0.333582 0.89252
H20 H 1.07834 0.254224 1.06363
H21 H 1.3086 0.284595 1.18632
H22 H 1.28436 0.256964 1.05677
H23 H 1.14159 0.367576 1.16105
H24 H 1.01203 0.449682 1.0467
H25 H 0.653321 0.52101 0.741509
H26 H 0.665589 0.470657 0.83539
H27 H 0.285926 0.462574 0.646352
H28 H -0.039691 0.376538 0.482574
H29 H -0.123054 0.404549 0.337433
H30 H -0.0706599 0.443587 0.462462
H31 H 0.160538 0.36811 0.344977
H32 H 0.517474 0.376557 0.424835
H33 H 1.07631 0.473444 0.751821
H34 H 0.844846 0.508786 0.660261
H35 H 1.07434 0.384157 0.699934
H36 H 0.847681 0.349111 0.638599
H37 H 1.08579 0.300827 0.849118
loop_
_geom_bond_atom_site_label_1
_geom_bond_atom_site_label_2
_geom_bond_site_symmetry_1
_geom_bond_site_symmetry_2
C38 C50 1_555 1_555
C38 C39 1_555 1_555
C38 H54 1_555 1_555
C39 N40 1_555 1_555
C39 C43 1_555 1_555
N40 O41 1_555 1_555
N40 O42 1_555 1_555
C43 C44 1_555 1_555
C43 H55 1_555 1_555
C44 C45 1_555 1_555
C44 C49 1_555 1_555
C45 O46 1_555 1_555
C45 O47 1_555 1_555
O47 H48 1_555 1_555
C49 C50 1_555 1_555
C49 H56 1_555 1_555
C50 N51 1_555 1_555
N51 O52 1_555 1_555
N51 O53 1_555 1_555
C1 C2 1_555 1_555
C1 H20 1_555 1_555
C1 H21 1_555 1_555
C1 H22 1_555 1_555
C2 C19 1_555 1_555
C2 C3 1_555 1_555
C3 C4 1_555 1_555
C3 H23 1_555 1_555
C4 C5 1_555 1_555
C4 H24 1_555 1_555
C5 C18 1_555 1_555
C5 N6 1_555 1_555
N6 C16 1_555 1_555
N6 C7 1_555 1_555
C7 C8 1_555 1_555
C7 H25 1_555 1_555
C7 H26 1_555 1_555
C8 C14 1_555 1_555
C8 C9 1_555 1_555
C9 C10 1_555 1_555
C9 H27 1_555 1_555
C10 C11 1_555 1_555
C10 C12 1_555 1_555
C11 H28 1_555 1_555
C11 H29 1_555 1_555
C11 H30 1_555 1_555
C12 C13 1_555 1_555
C12 H31 1_555 1_555
C13 C14 1_555 1_555
C13 H32 1_555 1_555
C14 N15 1_555 1_555
N15 C16 1_555 1_555
N15 C17 1_555 1_555
C16 H33 1_555 1_555
C16 H34 1_555 1_555
C17 C18 1_555 1_555
C17 H35 1_555 1_555
C17 H36 1_555 1_555
C18 C19 1_555 1_555
C19 H37 1_555 1_555

#END

#######################################################################
#
#                 Cambridge Crystallographic Data Centre
#                                CCDC 
#
#######################################################################
#
# If this CIF has been generated from an entry in the Cambridge 
# Structural Database, then it will include bibliographic, chemical, 
# crystal, experimental, refinement or atomic coordinate data resulting 
# from the CCDC's data processing and validation procedures.
#
#######################################################################

data_15
_symmetry_cell_setting           triclinic
_symmetry_space_group_name_H-M   'P -1'
_symmetry_Int_Tables_number      2
_space_group_name_Hall           '-P 1'
loop_
_symmetry_equiv_pos_site_id
_symmetry_equiv_pos_as_xyz
1 x,y,z
2 -x,-y,-z
_cell_length_a                   10.2092
_cell_length_b                   10.1626
_cell_length_c                   12.4271
_cell_angle_alpha                98.091
_cell_angle_beta                 100.331
_cell_angle_gamma                115.223
_cell_volume                     1112.81
loop_
_atom_site_label
_atom_site_type_symbol
_atom_site_fract_x
_atom_site_fract_y
_atom_site_fract_z
C1 C 0.0861375 0.644832 0.343175
C2 C 0.052768 0.483146 0.306307
C3 C 0.0017587 0.409261 0.19315
C4 C -0.0294843 0.261002 0.15851
C5 C -0.00968703 0.182928 0.238258
N6 N -0.0446235 0.0287664 0.200142
C7 C 0.0730927 0.0121014 0.155254
C8 C 0.210234 0.049119 0.247814
C9 C 0.344809 0.0736707 0.222814
C10 C 0.473427 0.109711 0.305692
C11 C 0.618411 0.136015 0.276238
C12 C 0.464982 0.120928 0.416386
C13 C 0.332552 0.0966759 0.44422
C14 C 0.204036 0.0601542 0.359959
N15 N 0.0677268 0.0338149 0.390948
C16 C -0.0621625 -0.0464079 0.292483
C17 C 0.0671783 0.17398 0.440703
C18 C 0.0425062 0.255507 0.352824
C19 C 0.0722915 0.404195 0.384664
H20 H 0.202504 0.720006 0.348446
H21 H 0.0143381 0.671038 0.283585
H22 H 0.0672508 0.667364 0.425689
H23 H -0.0140524 0.468992 0.130246
H24 H -0.0693581 0.205697 0.0693232
H25 H 0.027895 -0.103565 0.10598
H26 H 0.105603 0.0862671 0.098186
H27 H 0.349297 0.0643138 0.135652
H28 H 0.684899 0.253647 0.278372
H29 H 0.685345 0.1048 0.335744
H30 H 0.596098 0.0698458 0.192087
H31 H 0.564432 0.14935 0.482757
H32 H 0.328908 0.106112 0.531593
H33 H -0.163371 -0.0556408 0.316724
H34 H -0.0780679 -0.160591 0.263367
H35 H -0.0218263 0.148197 0.484402
H36 H 0.174725 0.24745 0.503607
H37 H 0.112081 0.46021 0.473656
C38 C 0.544172 0.708077 0.0543772
C39 C 0.438687 0.709744 0.109328
N40 N 0.336364 0.766481 0.0622382
O41 O 0.219973 0.731723 0.090848
O42 O 0.371939 0.845863 -0.00349188
C43 C 0.425306 0.660364 0.206578
C44 C 0.522093 0.606802 0.251618
C45 C 0.509989 0.553008 0.356653
O46 O 0.589351 0.500556 0.396801
O47 O 0.408516 0.566741 0.401153
H48 H 0.407721 0.532095 0.47412
C49 C 0.629922 0.603629 0.198531
C50 C 0.6385 0.654393 0.101492
N51 N 0.752792 0.651213 0.0459006
O52 O 0.840016 0.609266 0.0902998
O53 O 0.75573 0.690724 -0.0424087
H54 H 0.552533 0.747055 -0.0222333
H55 H 0.340713 0.663242 0.247325
H56 H 0.706017 0.561968 0.232851
loop_
_geom_bond_atom_site_label_1
_geom_bond_atom_site_label_2
_geom_bond_site_symmetry_1
_geom_bond_site_symmetry_2
C1 C2 1_555 1_555
C1 H20 1_555 1_555
C1 H21 1_555 1_555
C1 H22 1_555 1_555
C2 C19 1_555 1_555
C2 C3 1_555 1_555
C3 C4 1_555 1_555
C3 H23 1_555 1_555
C4 C5 1_555 1_555
C4 H24 1_555 1_555
C5 C18 1_555 1_555
C5 N6 1_555 1_555
N6 C16 1_555 1_555
N6 C7 1_555 1_555
C7 C8 1_555 1_555
C7 H25 1_555 1_555
C7 H26 1_555 1_555
C8 C14 1_555 1_555
C8 C9 1_555 1_555
C9 C10 1_555 1_555
C9 H27 1_555 1_555
C10 C11 1_555 1_555
C10 C12 1_555 1_555
C11 H28 1_555 1_555
C11 H29 1_555 1_555
C11 H30 1_555 1_555
C12 C13 1_555 1_555
C12 H31 1_555 1_555
C13 C14 1_555 1_555
C13 H32 1_555 1_555
C14 N15 1_555 1_555
N15 C16 1_555 1_555
N15 C17 1_555 1_555
C16 H33 1_555 1_555
C16 H34 1_555 1_555
C17 C18 1_555 1_555
C17 H35 1_555 1_555
C17 H36 1_555 1_555
C18 C19 1_555 1_555
C19 H37 1_555 1_555
C38 C50 1_555 1_555
C38 C39 1_555 1_555
C38 H54 1_555 1_555
C39 N40 1_555 1_555
C39 C43 1_555 1_555
N40 O41 1_555 1_555
N40 O42 1_555 1_555
C43 C44 1_555 1_555
C43 H55 1_555 1_555
C44 C45 1_555 1_555
C44 C49 1_555 1_555
C45 O46 1_555 1_555
C45 O47 1_555 1_555
O47 H48 1_555 1_555
C49 C50 1_555 1_555
C49 H56 1_555 1_555
C50 N51 1_555 1_555
N51 O52 1_555 1_555
N51 O53 1_555 1_555

#END

#######################################################################
#
#                 Cambridge Crystallographic Data Centre
#                                CCDC 
#
#######################################################################
#
# If this CIF has been generated from an entry in the Cambridge 
# Structural Database, then it will include bibliographic, chemical, 
# crystal, experimental, refinement or atomic coordinate data resulting 
# from the CCDC's data processing and validation procedures.
#
#######################################################################

data_16
_symmetry_cell_setting           triclinic
_symmetry_space_group_name_H-M   'P -1'
_symmetry_Int_Tables_number      2
_space_group_name_Hall           '-P 1'
loop_
_symmetry_equiv_pos_site_id
_symmetry_equiv_pos_as_xyz
1 x,y,z
2 -x,-y,-z
_cell_length_a                   7.372
_cell_length_b                   9.8979
_cell_length_c                   21.7024
_cell_angle_alpha                54.3371
_cell_angle_beta                 79.46
_cell_angle_gamma                61.1844
_cell_volume                     1116.52
loop_
_atom_site_label
_atom_site_type_symbol
_atom_site_fract_x
_atom_site_fract_y
_atom_site_fract_z
C1 C 0.350221 0.772446 -0.0188042
C2 C 0.473881 0.598639 0.0583194
C3 C 0.649896 0.5745 0.0859474
C4 C 0.764586 0.415543 0.156463
C5 C 0.703477 0.275571 0.201292
N6 N 0.826557 0.111124 0.273783
C7 C 0.787917 0.146404 0.333368
C8 C 0.581487 0.15923 0.361912
C9 C 0.494951 0.233773 0.404462
C10 C 0.304607 0.249944 0.430779
C11 C 0.213872 0.331707 0.476885
C12 C 0.200038 0.188886 0.413492
C13 C 0.282106 0.113327 0.37144
C14 C 0.473895 0.0975095 0.345519
N15 N 0.556646 0.0165927 0.30282
C16 C 0.780213 -0.0417604 0.301119
C17 C 0.454431 0.149218 0.222845
C18 C 0.525692 0.297515 0.174752
C19 C 0.41464 0.458496 0.103612
H20 H 0.228462 0.882904 -0.01325
H21 H 0.451217 0.826761 -0.057764
H22 H 0.276178 0.740905 -0.0444682
H23 H 0.698981 0.682685 0.0515169
H24 H 0.901929 0.400044 0.176779
H25 H 0.914429 0.0324343 0.381575
H26 H 0.789485 0.278278 0.310121
H27 H 0.579121 0.280766 0.417489
H28 H 0.115993 0.483466 0.439494
H29 H 0.118561 0.270484 0.516612
H30 H 0.337438 0.303917 0.509821
H31 H 0.0504194 0.200549 0.433379
H32 H 0.197067 0.0664803 0.358694
H33 H 0.836459 -0.0905082 0.263717
H34 H 0.864763 -0.160828 0.358889
H35 H 0.489257 0.0708732 0.197988
H36 H 0.284516 0.218022 0.221728
H37 H 0.277271 0.474939 0.0828897
C38 C 0.577327 0.817179 0.156561
C39 C 0.384928 0.85473 0.182133
N40 N 0.197392 0.969507 0.126551
O41 O 0.0281218 0.996873 0.150004
O42 O 0.218665 1.03259 0.0593043
C43 C 0.361329 0.789033 0.257676
C44 C 0.538363 0.680602 0.310499
C45 C 0.516949 0.608185 0.392403
O46 O 0.665705 0.482253 0.442947
O47 O 0.327897 0.690112 0.405058
H48 H 0.322 0.634909 0.46182
C49 C 0.734858 0.640116 0.286741
C50 C 0.749604 0.709406 0.2105
N51 N 0.957353 0.666723 0.185637
O52 O 1.10871 0.578096 0.2329
O53 O 0.969836 0.72179 0.1187
H54 H 0.592482 0.86982 0.0968955
H55 H 0.207285 0.821335 0.275639
H56 H 0.874175 0.555523 0.327453
loop_
_geom_bond_atom_site_label_1
_geom_bond_atom_site_label_2
_geom_bond_site_symmetry_1
_geom_bond_site_symmetry_2
C1 C2 1_555 1_555
C1 H20 1_555 1_555
C1 H21 1_555 1_555
C1 H22 1_555 1_555
C2 C19 1_555 1_555
C2 C3 1_555 1_555
C3 C4 1_555 1_555
C3 H23 1_555 1_555
C4 C5 1_555 1_555
C4 H24 1_555 1_555
C5 C18 1_555 1_555
C5 N6 1_555 1_555
N6 C16 1_555 1_555
N6 C7 1_555 1_555
C7 C8 1_555 1_555
C7 H25 1_555 1_555
C7 H26 1_555 1_555
C8 C14 1_555 1_555
C8 C9 1_555 1_555
C9 C10 1_555 1_555
C9 H27 1_555 1_555
C10 C11 1_555 1_555
C10 C12 1_555 1_555
C11 H28 1_555 1_555
C11 H29 1_555 1_555
C11 H30 1_555 1_555
C12 C13 1_555 1_555
C12 H31 1_555 1_555
C13 C14 1_555 1_555
C13 H32 1_555 1_555
C14 N15 1_555 1_555
N15 C16 1_555 1_555
N15 C17 1_555 1_555
C16 H33 1_555 1_555
C16 H34 1_555 1_555
C17 C18 1_555 1_555
C17 H35 1_555 1_555
C17 H36 1_555 1_555
C18 C19 1_555 1_555
C19 H37 1_555 1_555
C38 C50 1_555 1_555
C38 C39 1_555 1_555
C38 H54 1_555 1_555
C39 N40 1_555 1_555
C39 C43 1_555 1_555
N40 O41 1_555 1_555
N40 O42 1_555 1_555
C43 C44 1_555 1_555
C43 H55 1_555 1_555
C44 C45 1_555 1_555
C44 C49 1_555 1_555
C45 O46 1_555 1_555
C45 O47 1_555 1_555
O47 H48 1_555 1_555
C49 C50 1_555 1_555
C49 H56 1_555 1_555
C50 N51 1_555 1_555
N51 O52 1_555 1_555
N51 O53 1_555 1_555

#END

#######################################################################
#
#                 Cambridge Crystallographic Data Centre
#                                CCDC 
#
#######################################################################
#
# If this CIF has been generated from an entry in the Cambridge 
# Structural Database, then it will include bibliographic, chemical, 
# crystal, experimental, refinement or atomic coordinate data resulting 
# from the CCDC's data processing and validation procedures.
#
#######################################################################

data_17
_symmetry_cell_setting           triclinic
_symmetry_space_group_name_H-M   'P -1'
_symmetry_Int_Tables_number      2
_space_group_name_Hall           '-P 1'
loop_
_symmetry_equiv_pos_site_id
_symmetry_equiv_pos_as_xyz
1 x,y,z
2 -x,-y,-z
_cell_length_a                   7.6251
_cell_length_b                   12.5802
_cell_length_c                   14.017
_cell_angle_alpha                63.1817
_cell_angle_beta                 76.1877
_cell_angle_gamma                92.9895
_cell_volume                     1145.27
loop_
_atom_site_label
_atom_site_type_symbol
_atom_site_fract_x
_atom_site_fract_y
_atom_site_fract_z
C1 C 1.28252 0.361036 0.588302
C2 C 1.08324 0.306652 0.618288
C3 C 0.984905 0.350384 0.541436
C4 C 0.802125 0.30137 0.568169
C5 C 0.713256 0.205887 0.674397
N6 N 0.523051 0.157669 0.700393
C7 C 0.496667 0.0779177 0.651821
C8 C 0.546647 -0.0440215 0.714663
C9 C 0.571761 -0.120768 0.667881
C10 C 0.619931 -0.232649 0.722475
C11 C 0.646595 -0.314331 0.669671
C12 C 0.642937 -0.267292 0.82693
C13 C 0.618382 -0.193219 0.876154
C14 C 0.569524 -0.0811023 0.820397
N15 N 0.542764 -0.00667985 0.873879
C16 C 0.43953 0.0867824 0.821342
C17 C 0.717601 0.0551508 0.868058
C18 C 0.810094 0.159876 0.753022
C19 C 0.993205 0.211458 0.723529
H20 H 1.37216 0.314974 0.553155
H21 H 1.31093 0.45661 0.526849
H22 H 1.31719 0.353139 0.661867
H23 H 1.05275 0.424759 0.458378
H24 H 0.728174 0.337317 0.506423
H25 H 0.352645 0.0650341 0.652967
H26 H 0.581598 0.121676 0.564237
H27 H 0.553068 -0.0921608 0.586035
H28 H 0.788681 -0.296136 0.619744
H29 H 0.612174 -0.409139 0.733458
H30 H 0.559501 -0.30029 0.615377
H31 H 0.681042 -0.354466 0.871169
H32 H 0.6372 -0.222503 0.958092
H33 H 0.432341 0.147604 0.858255
H34 H 0.298387 0.0438916 0.838791
H35 H 0.691605 0.0885632 0.92921
H36 H 0.810104 -0.0100451 0.890641
H37 H 1.06798 0.176075 0.784815
C38 C 0.827033 0.368137 0.0731885
C39 C 0.812748 0.388688 0.163198
N40 N 0.762902 0.503181 0.154532
O41 O 0.785488 0.531837 0.223823
O42 O 0.700953 0.564779 0.0785334
C43 C 0.843336 0.306247 0.260936
C44 C 0.890908 0.197808 0.269484
C45 C 0.924827 0.107358 0.37414
O46 O 0.959143 0.0090451 0.38682
O47 O 0.914691 0.142137 0.449804
H48 H 0.945771 0.0790292 0.517639
C49 C 0.906734 0.174097 0.180336
C50 C 0.874717 0.259677 0.0844972
N51 N 0.892089 0.234393 -0.00952705
O52 O 0.972765 0.153262 -0.0102715
O53 O 0.825087 0.295673 -0.0830083
H54 H 0.801897 0.434078 -0.00285226
H55 H 0.830511 0.325601 0.330051
H56 H 0.943666 0.089744 0.186058
loop_
_geom_bond_atom_site_label_1
_geom_bond_atom_site_label_2
_geom_bond_site_symmetry_1
_geom_bond_site_symmetry_2
C1 C2 1_555 1_555
C1 H20 1_555 1_555
C1 H21 1_555 1_555
C1 H22 1_555 1_555
C2 C19 1_555 1_555
C2 C3 1_555 1_555
C3 C4 1_555 1_555
C3 H23 1_555 1_555
C4 C5 1_555 1_555
C4 H24 1_555 1_555
C5 C18 1_555 1_555
C5 N6 1_555 1_555
N6 C16 1_555 1_555
N6 C7 1_555 1_555
C7 C8 1_555 1_555
C7 H25 1_555 1_555
C7 H26 1_555 1_555
C8 C14 1_555 1_555
C8 C9 1_555 1_555
C9 C10 1_555 1_555
C9 H27 1_555 1_555
C10 C11 1_555 1_555
C10 C12 1_555 1_555
C11 H28 1_555 1_555
C11 H29 1_555 1_555
C11 H30 1_555 1_555
C12 C13 1_555 1_555
C12 H31 1_555 1_555
C13 C14 1_555 1_555
C13 H32 1_555 1_555
C14 N15 1_555 1_555
N15 C16 1_555 1_555
N15 C17 1_555 1_555
C16 H33 1_555 1_555
C16 H34 1_555 1_555
C17 C18 1_555 1_555
C17 H35 1_555 1_555
C17 H36 1_555 1_555
C18 C19 1_555 1_555
C19 H37 1_555 1_555
C38 C50 1_555 1_555
C38 C39 1_555 1_555
C38 H54 1_555 1_555
C39 N40 1_555 1_555
C39 C43 1_555 1_555
N40 O41 1_555 1_555
N40 O42 1_555 1_555
C43 C44 1_555 1_555
C43 H55 1_555 1_555
C44 C45 1_555 1_555
C44 C49 1_555 1_555
C45 O46 1_555 1_555
C45 O47 1_555 1_555
O47 H48 1_555 1_555
C49 C50 1_555 1_555
C49 H56 1_555 1_555
C50 N51 1_555 1_555
N51 O52 1_555 1_555
N51 O53 1_555 1_555

#END

#######################################################################
#
#                 Cambridge Crystallographic Data Centre
#                                CCDC 
#
#######################################################################
#
# If this CIF has been generated from an entry in the Cambridge 
# Structural Database, then it will include bibliographic, chemical, 
# crystal, experimental, refinement or atomic coordinate data resulting 
# from the CCDC's data processing and validation procedures.
#
#######################################################################

data_18
_symmetry_cell_setting           monoclinic
_symmetry_space_group_name_H-M   'P 21/c'
_symmetry_Int_Tables_number      14
_space_group_name_Hall           '-P 2ybc'
loop_
_symmetry_equiv_pos_site_id
_symmetry_equiv_pos_as_xyz
1 x,y,z
2 -x,1/2+y,1/2-z
3 -x,-y,-z
4 x,1/2-y,1/2+z
_cell_length_a                   8.0045
_cell_length_b                   17.1122
_cell_length_c                   16.2978
_cell_angle_alpha                90
_cell_angle_beta                 97.0252
_cell_angle_gamma                90
_cell_volume                     2215.62
loop_
_atom_site_label
_atom_site_type_symbol
_atom_site_fract_x
_atom_site_fract_y
_atom_site_fract_z
C1 C 0.0356686 0.350627 0.27402
C2 C 0.121195 0.277124 0.309036
C3 C 0.0289632 0.215992 0.336442
C4 C 0.106176 0.148467 0.368825
C5 C 0.280402 0.140975 0.374339
N6 N 0.357475 0.0707332 0.409071
C7 C 0.338651 0.00466334 0.350686
C8 C 0.454205 0.0118687 0.284542
C9 C 0.428819 -0.0339933 0.213806
C10 C 0.530988 -0.0282898 0.151353
C11 C 0.50053 -0.0788034 0.0749964
C12 C 0.661889 0.025175 0.161084
C13 C 0.691109 0.0716039 0.230912
C14 C 0.587597 0.0650822 0.29329
N15 N 0.621879 0.113247 0.365486
C16 C 0.537613 0.082485 0.433311
C17 C 0.564491 0.194423 0.350704
C18 C 0.375814 0.201716 0.346612
C19 C 0.294326 0.268767 0.314718
H20 H 0.00163798 0.345338 0.207549
H21 H -0.0785673 0.361906 0.302013
H22 H 0.118382 0.400907 0.2856
H23 H -0.106899 0.22117 0.332424
H24 H 0.0310131 0.101442 0.389875
H25 H 0.365943 -0.0500695 0.384731
H26 H 0.207858 0.00191676 0.321475
H27 H 0.325736 -0.0755777 0.207271
H28 H 0.415347 -0.0499877 0.0272635
H29 H 0.617994 -0.0906137 0.0500326
H30 H 0.444895 -0.134454 0.0891784
H31 H 0.743366 0.0307734 0.112862
H32 H 0.794563 0.113025 0.237032
H33 H 0.555722 0.123204 0.485662
H34 H 0.595635 0.0266827 0.454096
H35 H 0.62448 0.231864 0.400465
H36 H 0.604217 0.215232 0.292456
H37 H 0.368611 0.316049 0.293606
C38 C 0.312575 0.324342 0.0977284
C39 C 0.143104 0.317592 0.0706256
N40 N 0.0394882 0.388623 0.0643568
O41 O -0.1112 0.382026 0.0420885
O42 O 0.108298 0.45121 0.0817103
C43 C 0.0669396 0.246958 0.0491733
C44 C 0.16455 0.179556 0.0548548
C45 C 0.0852628 0.102582 0.0319497
O46 O 0.154201 0.0410058 0.0531299
O47 O -0.0621703 0.106836 -0.0120615
H48 H -0.107811 0.0527869 -0.028432
C49 C 0.335868 0.184173 0.0818525
C50 C 0.405686 0.256297 0.102501
N51 N 0.586704 0.260913 0.130772
O52 O 0.680037 0.213362 0.103874
O53 O 0.636189 0.312175 0.179989
H54 H 0.369928 0.38046 0.114525
H55 H -0.066882 0.243984 0.0282156
H56 H 0.413317 0.131953 0.086588
loop_
_geom_bond_atom_site_label_1
_geom_bond_atom_site_label_2
_geom_bond_site_symmetry_1
_geom_bond_site_symmetry_2
C1 C2 1_555 1_555
C1 H20 1_555 1_555
C1 H21 1_555 1_555
C1 H22 1_555 1_555
C2 C19 1_555 1_555
C2 C3 1_555 1_555
C3 C4 1_555 1_555
C3 H23 1_555 1_555
C4 C5 1_555 1_555
C4 H24 1_555 1_555
C5 C18 1_555 1_555
C5 N6 1_555 1_555
N6 C16 1_555 1_555
N6 C7 1_555 1_555
C7 C8 1_555 1_555
C7 H25 1_555 1_555
C7 H26 1_555 1_555
C8 C14 1_555 1_555
C8 C9 1_555 1_555
C9 C10 1_555 1_555
C9 H27 1_555 1_555
C10 C11 1_555 1_555
C10 C12 1_555 1_555
C11 H28 1_555 1_555
C11 H29 1_555 1_555
C11 H30 1_555 1_555
C12 C13 1_555 1_555
C12 H31 1_555 1_555
C13 C14 1_555 1_555
C13 H32 1_555 1_555
C14 N15 1_555 1_555
N15 C16 1_555 1_555
N15 C17 1_555 1_555
C16 H33 1_555 1_555
C16 H34 1_555 1_555
C17 C18 1_555 1_555
C17 H35 1_555 1_555
C17 H36 1_555 1_555
C18 C19 1_555 1_555
C19 H37 1_555 1_555
C38 C50 1_555 1_555
C38 C39 1_555 1_555
C38 H54 1_555 1_555
C39 N40 1_555 1_555
C39 C43 1_555 1_555
N40 O41 1_555 1_555
N40 O42 1_555 1_555
C43 C44 1_555 1_555
C43 H55 1_555 1_555
C44 C45 1_555 1_555
C44 C49 1_555 1_555
C45 O46 1_555 1_555
C45 O47 1_555 1_555
O47 H48 1_555 1_555
C49 C50 1_555 1_555
C49 H56 1_555 1_555
C50 N51 1_555 1_555
N51 O52 1_555 1_555
N51 O53 1_555 1_555

#END

#######################################################################
#
#                 Cambridge Crystallographic Data Centre
#                                CCDC 
#
#######################################################################
#
# If this CIF has been generated from an entry in the Cambridge 
# Structural Database, then it will include bibliographic, chemical, 
# crystal, experimental, refinement or atomic coordinate data resulting 
# from the CCDC's data processing and validation procedures.
#
#######################################################################

data_19
_symmetry_cell_setting           triclinic
_symmetry_space_group_name_H-M   'P -1'
_symmetry_Int_Tables_number      2
_space_group_name_Hall           '-P 1'
loop_
_symmetry_equiv_pos_site_id
_symmetry_equiv_pos_as_xyz
1 x,y,z
2 -x,-y,-z
_cell_length_a                   8.5733
_cell_length_b                   9.2116
_cell_length_c                   15.0882
_cell_angle_alpha                99.6204
_cell_angle_beta                 80.9822
_cell_angle_gamma                75.5682
_cell_volume                     1112.91
loop_
_atom_site_label
_atom_site_type_symbol
_atom_site_fract_x
_atom_site_fract_y
_atom_site_fract_z
C1 C 1.05188 -0.164041 0.327179
C2 C 0.905782 -0.0760819 0.294859
C3 C 0.925517 0.0114086 0.229889
C4 C 0.792482 0.0921389 0.199658
C5 C 0.634473 0.0864154 0.234755
N6 N 0.498871 0.169714 0.201445
C7 C 0.449256 0.335615 0.241819
C8 C 0.355649 0.37266 0.339996
C9 C 0.331518 0.515457 0.396211
C10 C 0.248048 0.55283 0.486958
C11 C 0.223649 0.708943 0.546657
C12 C 0.187718 0.44262 0.521271
C13 C 0.20908 0.299344 0.467056
C14 C 0.292917 0.263538 0.375869
N15 N 0.311644 0.114816 0.32085
C16 C 0.354973 0.114103 0.223113
C17 C 0.441231 -0.00633249 0.34091
C18 C 0.611568 -0.000365187 0.300762
C19 C 0.747862 -0.0804052 0.32933
H20 H 1.07534 -0.0936528 0.386273
H21 H 1.16215 -0.199065 0.272999
H22 H 1.03012 -0.266655 0.347067
H23 H 1.04811 0.0167574 0.202064
H24 H 0.811324 0.159802 0.148673
H25 H 0.372026 0.396945 0.200641
H26 H 0.559324 0.376368 0.239407
H27 H 0.379543 0.600357 0.368158
H28 H 0.325193 0.708535 0.581822
H29 H 0.110102 0.741947 0.59837
H30 H 0.216998 0.795865 0.505541
H31 H 0.122223 0.469227 0.592234
H32 H 0.160576 0.21508 0.495597
H33 H 0.380104 -0.00310636 0.182918
H34 H 0.249941 0.186543 0.202888
H35 H 0.42687 -0.118946 0.312858
H36 H 0.426735 0.00642989 0.415576
H37 H 0.730033 -0.148367 0.380233
C38 C 1.04457 0.570963 0.133025
C39 C 0.879346 0.587018 0.162514
N40 N 0.830525 0.506372 0.233511
O41 O 0.692698 0.558705 0.282091
O42 O 0.929737 0.390568 0.240988
C43 C 0.758156 0.675595 0.128112
C44 C 0.803769 0.751934 0.0607504
C45 C 0.675165 0.848174 0.0224446
O46 O 0.699533 0.951927 -0.0134558
O47 O 0.53639 0.812162 0.0305813
H48 H 0.450015 0.886839 0.00828789
C49 C 0.969216 0.738252 0.0293237
C50 C 1.08542 0.648142 0.0660351
N51 N 1.26 0.633699 0.0324643
O52 O 1.29955 0.670005 -0.0402299
O53 O 1.35821 0.585901 0.0787212
H54 H 1.13793 0.501034 0.161188
H55 H 0.629382 0.685583 0.15314
H56 H 1.00629 0.797399 -0.02318
loop_
_geom_bond_atom_site_label_1
_geom_bond_atom_site_label_2
_geom_bond_site_symmetry_1
_geom_bond_site_symmetry_2
C1 C2 1_555 1_555
C1 H20 1_555 1_555
C1 H21 1_555 1_555
C1 H22 1_555 1_555
C2 C19 1_555 1_555
C2 C3 1_555 1_555
C3 C4 1_555 1_555
C3 H23 1_555 1_555
C4 C5 1_555 1_555
C4 H24 1_555 1_555
C5 C18 1_555 1_555
C5 N6 1_555 1_555
N6 C16 1_555 1_555
N6 C7 1_555 1_555
C7 C8 1_555 1_555
C7 H25 1_555 1_555
C7 H26 1_555 1_555
C8 C14 1_555 1_555
C8 C9 1_555 1_555
C9 C10 1_555 1_555
C9 H27 1_555 1_555
C10 C11 1_555 1_555
C10 C12 1_555 1_555
C11 H28 1_555 1_555
C11 H29 1_555 1_555
C11 H30 1_555 1_555
C12 C13 1_555 1_555
C12 H31 1_555 1_555
C13 C14 1_555 1_555
C13 H32 1_555 1_555
C14 N15 1_555 1_555
N15 C16 1_555 1_555
N15 C17 1_555 1_555
C16 H33 1_555 1_555
C16 H34 1_555 1_555
C17 C18 1_555 1_555
C17 H35 1_555 1_555
C17 H36 1_555 1_555
C18 C19 1_555 1_555
C19 H37 1_555 1_555
C38 C50 1_555 1_555
C38 C39 1_555 1_555
C38 H54 1_555 1_555
C39 N40 1_555 1_555
C39 C43 1_555 1_555
N40 O41 1_555 1_555
N40 O42 1_555 1_555
C43 C44 1_555 1_555
C43 H55 1_555 1_555
C44 C45 1_555 1_555
C44 C49 1_555 1_555
C45 O46 1_555 1_555
C45 O47 1_555 1_555
O47 H48 1_555 1_555
C49 C50 1_555 1_555
C49 H56 1_555 1_555
C50 N51 1_555 1_555
N51 O52 1_555 1_555
N51 O53 1_555 1_555

#END

#######################################################################
#
#                 Cambridge Crystallographic Data Centre
#                                CCDC 
#
#######################################################################
#
# If this CIF has been generated from an entry in the Cambridge 
# Structural Database, then it will include bibliographic, chemical, 
# crystal, experimental, refinement or atomic coordinate data resulting 
# from the CCDC's data processing and validation procedures.
#
#######################################################################

data_20
_symmetry_cell_setting           monoclinic
_symmetry_space_group_name_H-M   'P 21/n'
_symmetry_Int_Tables_number      14
_space_group_name_Hall           '-P 2yn'
loop_
_symmetry_equiv_pos_site_id
_symmetry_equiv_pos_as_xyz
1 x,y,z
2 1/2-x,1/2+y,1/2-z
3 -x,-y,-z
4 1/2+x,1/2-y,1/2+z
_cell_length_a                   11.6565
_cell_length_b                   11.0317
_cell_length_c                   18.6682
_cell_angle_alpha                90
_cell_angle_beta                 107.282
_cell_angle_gamma                90
_cell_volume                     2292.19
loop_
_atom_site_label
_atom_site_type_symbol
_atom_site_fract_x
_atom_site_fract_y
_atom_site_fract_z
C1 C -0.268735 0.499678 0.188141
C2 C -0.170772 0.423715 0.172871
C3 C -0.103615 0.467 0.128317
C4 C -0.013828 0.397989 0.113837
C5 C 0.010568 0.282305 0.144378
N6 N 0.103162 0.21208 0.127756
C7 C 0.224649 0.250968 0.171648
C8 C 0.256037 0.209931 0.252263
C9 C 0.353438 0.260132 0.306152
C10 C 0.384001 0.225822 0.380815
C11 C 0.490328 0.281924 0.438317
C12 C 0.314071 0.13851 0.401112
C13 C 0.216628 0.0863058 0.348811
C14 C 0.187142 0.121495 0.273906
N15 N 0.0865447 0.0649039 0.220657
C16 C 0.0914011 0.0839218 0.144131
C17 C -0.0294579 0.112784 0.224572
C18 C -0.0555763 0.237108 0.189852
C19 C -0.145299 0.308611 0.203024
H20 H -0.23295 0.554973 0.238059
H21 H -0.308834 0.559859 0.141203
H22 H -0.3394 0.442452 0.196887
H23 H -0.121802 0.557058 0.104227
H24 H 0.0374657 0.434013 0.0787302
H25 H 0.290485 0.213911 0.14601
H26 H 0.230269 0.350127 0.169937
H27 H 0.407222 0.328336 0.289227
H28 H 0.463145 0.362256 0.462956
H29 H 0.530067 0.218126 0.483292
H30 H 0.559157 0.308457 0.412786
H31 H 0.336183 0.1104 0.459327
H32 H 0.163301 0.0180752 0.366157
H33 H 0.00943131 0.0474813 0.104356
H34 H 0.167883 0.0336213 0.136109
H35 H -0.101572 0.0504637 0.195451
H36 H -0.0285295 0.117353 0.283432
H37 H -0.197009 0.273204 0.238014
C38 C 0.886143 0.536019 0.402402
C39 C 0.830238 0.480125 0.449094
N40 N 0.742916 0.549897 0.475029
O41 O 0.675567 0.494702 0.502608
O42 O 0.74132 0.660007 0.467888
C43 C 0.852888 0.361549 0.472432
C44 C 0.935656 0.295177 0.448157
C45 C 0.961764 0.166982 0.47265
O46 O 1.04033 0.108632 0.457475
O47 O 0.894164 0.123363 0.511152
H48 H 0.914871 0.0353345 0.525715
C49 C 0.993818 0.348641 0.401107
C50 C 0.967864 0.467553 0.37948
N51 N 1.02974 0.523718 0.329961
O52 O 1.11 0.466873 0.315442
O53 O 0.998281 0.624972 0.305434
H54 H 0.866764 0.629323 0.384535
H55 H 0.806954 0.320649 0.509121
H56 H 1.05853 0.297724 0.381752
loop_
_geom_bond_atom_site_label_1
_geom_bond_atom_site_label_2
_geom_bond_site_symmetry_1
_geom_bond_site_symmetry_2
C1 C2 1_555 1_555
C1 H20 1_555 1_555
C1 H21 1_555 1_555
C1 H22 1_555 1_555
C2 C19 1_555 1_555
C2 C3 1_555 1_555
C3 C4 1_555 1_555
C3 H23 1_555 1_555
C4 C5 1_555 1_555
C4 H24 1_555 1_555
C5 C18 1_555 1_555
C5 N6 1_555 1_555
N6 C16 1_555 1_555
N6 C7 1_555 1_555
C7 C8 1_555 1_555
C7 H25 1_555 1_555
C7 H26 1_555 1_555
C8 C14 1_555 1_555
C8 C9 1_555 1_555
C9 C10 1_555 1_555
C9 H27 1_555 1_555
C10 C11 1_555 1_555
C10 C12 1_555 1_555
C11 H28 1_555 1_555
C11 H29 1_555 1_555
C11 H30 1_555 1_555
C12 C13 1_555 1_555
C12 H31 1_555 1_555
C13 C14 1_555 1_555
C13 H32 1_555 1_555
C14 N15 1_555 1_555
N15 C16 1_555 1_555
N15 C17 1_555 1_555
C16 H33 1_555 1_555
C16 H34 1_555 1_555
C17 C18 1_555 1_555
C17 H35 1_555 1_555
C17 H36 1_555 1_555
C18 C19 1_555 1_555
C19 H37 1_555 1_555
C38 C50 1_555 1_555
C38 C39 1_555 1_555
C38 H54 1_555 1_555
C39 N40 1_555 1_555
C39 C43 1_555 1_555
N40 O41 1_555 1_555
N40 O42 1_555 1_555
C43 C44 1_555 1_555
C43 H55 1_555 1_555
C44 C45 1_555 1_555
C44 C49 1_555 1_555
C45 O46 1_555 1_555
C45 O47 1_555 1_555
O47 H48 1_555 1_555
C49 C50 1_555 1_555
C49 H56 1_555 1_555
C50 N51 1_555 1_555
N51 O52 1_555 1_555
N51 O53 1_555 1_555

#END

#######################################################################
#
#                 Cambridge Crystallographic Data Centre
#                                CCDC 
#
#######################################################################
#
# If this CIF has been generated from an entry in the Cambridge 
# Structural Database, then it will include bibliographic, chemical, 
# crystal, experimental, refinement or atomic coordinate data resulting 
# from the CCDC's data processing and validation procedures.
#
#######################################################################

data_21
_symmetry_cell_setting           monoclinic
_symmetry_space_group_name_H-M   'P 21/c'
_symmetry_Int_Tables_number      14
_space_group_name_Hall           '-P 2ybc'
loop_
_symmetry_equiv_pos_site_id
_symmetry_equiv_pos_as_xyz
1 x,y,z
2 -x,1/2+y,1/2-z
3 -x,-y,-z
4 x,1/2-y,1/2+z
_cell_length_a                   12.5851
_cell_length_b                   11.9305
_cell_length_c                   15.6472
_cell_angle_alpha                90
_cell_angle_beta                 107.009
_cell_angle_gamma                90
_cell_volume                     2246.6
loop_
_atom_site_label
_atom_site_type_symbol
_atom_site_fract_x
_atom_site_fract_y
_atom_site_fract_z
C38 C 0.215279 0.0801391 0.357662
C39 C 0.272755 0.132149 0.306047
N40 N 0.260241 0.0888898 0.215796
O41 O 0.315863 0.131478 0.172214
O42 O 0.194803 0.0122795 0.188174
C43 C 0.341434 0.223008 0.335634
C44 C 0.353716 0.264147 0.421093
C45 C 0.427531 0.362122 0.454623
O46 O 0.458908 0.386614 0.533726
O47 O 0.455148 0.418507 0.392809
H48 H 0.500013 0.488068 0.418506
C49 C 0.297131 0.21373 0.475027
C50 C 0.229529 0.123054 0.442152
N51 N 0.170175 0.0699049 0.499421
O52 O 0.185747 0.105863 0.575202
O53 O 0.10775 -0.00807175 0.468784
H54 H 0.16141 0.00893508 0.333007
H55 H 0.385186 0.261791 0.292994
H56 H 0.306 0.245153 0.541819
C1 C 0.462645 0.0498386 0.652253
C2 C 0.564422 0.123163 0.66822
C3 C 0.617599 0.136901 0.602904
C4 C 0.710762 0.204116 0.616792
C5 C 0.752935 0.259687 0.69792
N6 N 0.848841 0.329936 0.710197
C7 C 0.952711 0.265052 0.728443
C8 C 0.988819 0.219421 0.822476
C9 C 1.06898 0.135904 0.846115
C10 C 1.10315 0.0910356 0.931434
C11 C 1.19042 0.000167638 0.95538
C12 C 1.0548 0.132031 0.994089
C13 C 0.974963 0.215481 0.972877
C14 C 0.941626 0.259997 0.886876
N15 N 0.859655 0.347387 0.866927
C16 C 0.860241 0.406521 0.785257
C17 C 0.746249 0.304405 0.853921
C18 C 0.701011 0.246511 0.764933
C19 C 0.607465 0.178727 0.74866
H20 H 0.48602 -0.0360756 0.672611
H21 H 0.415618 0.0493106 0.581812
H22 H 0.408416 0.0800386 0.690141
H23 H 0.585491 0.0939776 0.53942
H24 H 0.750856 0.213495 0.564509
H25 H 1.0186 0.318822 0.718124
H26 H 0.940811 0.195273 0.680931
H27 H 1.10597 0.104866 0.796191
H28 H 1.15218 -0.082352 0.943076
H29 H 1.23773 0.00516324 1.02564
H30 H 1.24812 0.00801308 0.915775
H31 H 1.08012 0.097959 1.06132
H32 H 0.938395 0.246159 1.02319
H33 H 0.791823 0.467306 0.767988
H34 H 0.938177 0.453543 0.79728
H35 H 0.691281 0.374192 0.858232
H36 H 0.746749 0.245262 0.907708
H37 H 0.566883 0.169012 0.800562
loop_
_geom_bond_atom_site_label_1
_geom_bond_atom_site_label_2
_geom_bond_site_symmetry_1
_geom_bond_site_symmetry_2
C38 C50 1_555 1_555
C38 C39 1_555 1_555
C38 H54 1_555 1_555
C39 N40 1_555 1_555
C39 C43 1_555 1_555
N40 O41 1_555 1_555
N40 O42 1_555 1_555
C43 C44 1_555 1_555
C43 H55 1_555 1_555
C44 C45 1_555 1_555
C44 C49 1_555 1_555
C45 O46 1_555 1_555
C45 O47 1_555 1_555
O47 H48 1_555 1_555
C49 C50 1_555 1_555
C49 H56 1_555 1_555
C50 N51 1_555 1_555
N51 O52 1_555 1_555
N51 O53 1_555 1_555
C1 C2 1_555 1_555
C1 H20 1_555 1_555
C1 H21 1_555 1_555
C1 H22 1_555 1_555
C2 C19 1_555 1_555
C2 C3 1_555 1_555
C3 C4 1_555 1_555
C3 H23 1_555 1_555
C4 C5 1_555 1_555
C4 H24 1_555 1_555
C5 C18 1_555 1_555
C5 N6 1_555 1_555
N6 C16 1_555 1_555
N6 C7 1_555 1_555
C7 C8 1_555 1_555
C7 H25 1_555 1_555
C7 H26 1_555 1_555
C8 C14 1_555 1_555
C8 C9 1_555 1_555
C9 C10 1_555 1_555
C9 H27 1_555 1_555
C10 C11 1_555 1_555
C10 C12 1_555 1_555
C11 H28 1_555 1_555
C11 H29 1_555 1_555
C11 H30 1_555 1_555
C12 C13 1_555 1_555
C12 H31 1_555 1_555
C13 C14 1_555 1_555
C13 H32 1_555 1_555
C14 N15 1_555 1_555
N15 C16 1_555 1_555
N15 C17 1_555 1_555
C16 H33 1_555 1_555
C16 H34 1_555 1_555
C17 C18 1_555 1_555
C17 H35 1_555 1_555
C17 H36 1_555 1_555
C18 C19 1_555 1_555
C19 H37 1_555 1_555

#END

#######################################################################
#
#                 Cambridge Crystallographic Data Centre
#                                CCDC 
#
#######################################################################
#
# If this CIF has been generated from an entry in the Cambridge 
# Structural Database, then it will include bibliographic, chemical, 
# crystal, experimental, refinement or atomic coordinate data resulting 
# from the CCDC's data processing and validation procedures.
#
#######################################################################

data_22
_symmetry_cell_setting           triclinic
_symmetry_space_group_name_H-M   'P -1'
_symmetry_Int_Tables_number      2
_space_group_name_Hall           '-P 1'
loop_
_symmetry_equiv_pos_site_id
_symmetry_equiv_pos_as_xyz
1 x,y,z
2 -x,-y,-z
_cell_length_a                   11.2383
_cell_length_b                   9.9241
_cell_length_c                   10.3026
_cell_angle_alpha                96.667
_cell_angle_beta                 82.3144
_cell_angle_gamma                95.8357
_cell_volume                     1126.69
loop_
_atom_site_label
_atom_site_type_symbol
_atom_site_fract_x
_atom_site_fract_y
_atom_site_fract_z
C1 C 0.138223 -0.133379 0.532157
C2 C 0.222194 -0.00830966 0.505085
C3 C 0.196818 0.119121 0.566397
C4 C 0.273329 0.234322 0.542506
C5 C 0.378496 0.223453 0.455079
N6 N 0.456989 0.344247 0.433276
C7 C 0.411945 0.429166 0.345455
C8 C 0.42931 0.369458 0.203423
C9 C 0.368926 0.416229 0.110678
C10 C 0.381468 0.362666 -0.0201778
C11 C 0.314668 0.415273 -0.119028
C12 C 0.45711 0.259404 -0.0575496
C13 C 0.51897 0.210723 0.0322116
C14 C 0.505702 0.26577 0.163402
N15 N 0.571968 0.214558 0.254128
C16 C 0.576795 0.309365 0.373383
C17 C 0.517962 0.082026 0.294779
C18 C 0.405525 0.0960371 0.391552
C19 C 0.326979 -0.0175264 0.418141
H20 H 0.0708772 -0.150435 0.463962
H21 H 0.0914931 -0.122115 0.631825
H22 H 0.187898 -0.223392 0.521344
H23 H 0.115078 0.128836 0.6347
H24 H 0.251364 0.332966 0.591853
H25 H 0.459348 0.531414 0.354564
H26 H 0.315769 0.439545 0.376328
H27 H 0.310111 0.497206 0.141727
H28 H 0.227255 0.358134 -0.124317
H29 H 0.36552 0.40582 -0.216737
H30 H 0.300006 0.522096 -0.0917702
H31 H 0.468137 0.215713 -0.159522
H32 H 0.577712 0.129753 0.000384058
H33 H 0.620234 0.263642 0.444788
H34 H 0.632346 0.402655 0.349099
H35 H 0.584018 0.0343175 0.339704
H36 H 0.49574 0.0147091 0.207549
H37 H 0.348349 -0.116494 0.369277
C38 C 0.0610935 0.16107 -0.0466384
C39 C -0.0182347 0.260897 -0.0207687
N40 N -0.0892032 0.283904 -0.124642
O41 O -0.182188 0.339785 -0.0924299
O42 O -0.0522167 0.246246 -0.238707
C43 C -0.0336839 0.339973 0.0984862
C44 C 0.0331233 0.318432 0.197238
C45 C 0.0179452 0.402421 0.326951
O46 O 0.0860374 0.400434 0.409366
O47 O -0.0731957 0.47713 0.344264
H48 H -0.0803536 0.530839 0.434941
C49 C 0.113868 0.218553 0.174658
C50 C 0.125795 0.142314 0.0536204
N51 N 0.210924 0.0367305 0.0303603
O52 O 0.255165 0.00701812 0.124149
O53 O 0.233806 -0.0168983 -0.081893
H54 H 0.0721406 0.100237 -0.141304
H55 H -0.09689 0.417705 0.11508
H56 H 0.166565 0.200879 0.250967
loop_
_geom_bond_atom_site_label_1
_geom_bond_atom_site_label_2
_geom_bond_site_symmetry_1
_geom_bond_site_symmetry_2
C1 C2 1_555 1_555
C1 H20 1_555 1_555
C1 H21 1_555 1_555
C1 H22 1_555 1_555
C2 C19 1_555 1_555
C2 C3 1_555 1_555
C3 C4 1_555 1_555
C3 H23 1_555 1_555
C4 C5 1_555 1_555
C4 H24 1_555 1_555
C5 C18 1_555 1_555
C5 N6 1_555 1_555
N6 C16 1_555 1_555
N6 C7 1_555 1_555
C7 C8 1_555 1_555
C7 H25 1_555 1_555
C7 H26 1_555 1_555
C8 C14 1_555 1_555
C8 C9 1_555 1_555
C9 C10 1_555 1_555
C9 H27 1_555 1_555
C10 C11 1_555 1_555
C10 C12 1_555 1_555
C11 H28 1_555 1_555
C11 H29 1_555 1_555
C11 H30 1_555 1_555
C12 C13 1_555 1_555
C12 H31 1_555 1_555
C13 C14 1_555 1_555
C13 H32 1_555 1_555
C14 N15 1_555 1_555
N15 C16 1_555 1_555
N15 C17 1_555 1_555
C16 H33 1_555 1_555
C16 H34 1_555 1_555
C17 C18 1_555 1_555
C17 H35 1_555 1_555
C17 H36 1_555 1_555
C18 C19 1_555 1_555
C19 H37 1_555 1_555
C38 C50 1_555 1_555
C38 C39 1_555 1_555
C38 H54 1_555 1_555
C39 N40 1_555 1_555
C39 C43 1_555 1_555
N40 O41 1_555 1_555
N40 O42 1_555 1_555
C43 C44 1_555 1_555
C43 H55 1_555 1_555
C44 C45 1_555 1_555
C44 C49 1_555 1_555
C45 O46 1_555 1_555
C45 O47 1_555 1_555
O47 H48 1_555 1_555
C49 C50 1_555 1_555
C49 H56 1_555 1_555
C50 N51 1_555 1_555
N51 O52 1_555 1_555
N51 O53 1_555 1_555

#END

#######################################################################
#
#                 Cambridge Crystallographic Data Centre
#                                CCDC 
#
#######################################################################
#
# If this CIF has been generated from an entry in the Cambridge 
# Structural Database, then it will include bibliographic, chemical, 
# crystal, experimental, refinement or atomic coordinate data resulting 
# from the CCDC's data processing and validation procedures.
#
#######################################################################

data_23
_symmetry_cell_setting           triclinic
_symmetry_space_group_name_H-M   'P -1'
_symmetry_Int_Tables_number      2
_space_group_name_Hall           '-P 1'
loop_
_symmetry_equiv_pos_site_id
_symmetry_equiv_pos_as_xyz
1 x,y,z
2 -x,-y,-z
_cell_length_a                   8.9072
_cell_length_b                   8.6834
_cell_length_c                   14.7452
_cell_angle_alpha                101.306
_cell_angle_beta                 83.2711
_cell_angle_gamma                91.6665
_cell_volume                     1110.61
loop_
_atom_site_label
_atom_site_type_symbol
_atom_site_fract_x
_atom_site_fract_y
_atom_site_fract_z
C1 C 0.393654 -0.31115 -0.0664032
C2 C 0.371824 -0.18968 0.0225683
C3 C 0.433977 -0.209481 0.101335
C4 C 0.414943 -0.0986793 0.183129
C5 C 0.331675 0.0362934 0.187396
N6 N 0.315165 0.1502 0.272727
C7 C 0.2025 0.10215 0.343509
C8 C 0.0427817 0.119602 0.322528
C9 C -0.0767951 0.0478574 0.36795
C10 C -0.224585 0.0596774 0.349649
C11 C -0.352548 -0.0196661 0.399979
C12 C -0.251348 0.146409 0.283775
C13 C -0.13489 0.219869 0.237434
C14 C 0.0130791 0.207278 0.256723
N15 N 0.131492 0.28616 0.208503
C16 C 0.267205 0.301153 0.256584
C17 C 0.174443 0.202303 0.11234
C18 C 0.267196 0.0582391 0.10895
C19 C 0.288979 -0.0550381 0.0279006
H20 H 0.303756 -0.398847 -0.0680878
H21 H 0.501009 -0.371072 -0.0724595
H22 H 0.392857 -0.256681 -0.126799
H23 H 0.499056 -0.314245 0.0988287
H24 H 0.464852 -0.117012 0.243859
H25 H 0.217291 0.17381 0.411952
H26 H 0.221671 -0.0207227 0.346816
H27 H -0.0536966 -0.0195151 0.419373
H28 H -0.371358 -0.138051 0.362096
H29 H -0.457009 0.0457208 0.406961
H30 H -0.32735 -0.0275049 0.469361
H31 H -0.366225 0.156996 0.268147
H32 H -0.158915 0.287158 0.186143
H33 H 0.359128 0.351464 0.214984
H34 H 0.24497 0.382694 0.323572
H35 H 0.239489 0.281731 0.0729677
H36 H 0.0719072 0.167497 0.078662
H37 H 0.239539 -0.037522 -0.0331076
C38 C 1.06115 0.672637 0.248836
C39 C 0.922838 0.650587 0.214671
N40 N 0.91357 0.666034 0.118097
O41 O 0.789021 0.682905 0.0945684
O42 O 1.03069 0.661401 0.0654843
C43 C 0.792967 0.6147 0.267353
C44 C 0.801203 0.599675 0.358775
C45 C 0.662525 0.560797 0.417068
O46 O 0.648003 0.599815 0.501689
O47 O 0.559641 0.482572 0.370275
H48 H 0.469516 0.455118 0.413525
C49 C 0.938799 0.62093 0.39551
C50 C 1.06523 0.65661 0.339764
N51 N 1.21034 0.678539 0.378768
O52 O 1.21041 0.684852 0.462275
O53 O 1.32483 0.689474 0.325988
H54 H 1.1619 0.701251 0.206275
H55 H 0.686125 0.598432 0.238039
H56 H 0.94659 0.60961 0.466786
loop_
_geom_bond_atom_site_label_1
_geom_bond_atom_site_label_2
_geom_bond_site_symmetry_1
_geom_bond_site_symmetry_2
C1 C2 1_555 1_555
C1 H20 1_555 1_555
C1 H21 1_555 1_555
C1 H22 1_555 1_555
C2 C19 1_555 1_555
C2 C3 1_555 1_555
C3 C4 1_555 1_555
C3 H23 1_555 1_555
C4 C5 1_555 1_555
C4 H24 1_555 1_555
C5 C18 1_555 1_555
C5 N6 1_555 1_555
N6 C16 1_555 1_555
N6 C7 1_555 1_555
C7 C8 1_555 1_555
C7 H25 1_555 1_555
C7 H26 1_555 1_555
C8 C14 1_555 1_555
C8 C9 1_555 1_555
C9 C10 1_555 1_555
C9 H27 1_555 1_555
C10 C11 1_555 1_555
C10 C12 1_555 1_555
C11 H28 1_555 1_555
C11 H29 1_555 1_555
C11 H30 1_555 1_555
C12 C13 1_555 1_555
C12 H31 1_555 1_555
C13 C14 1_555 1_555
C13 H32 1_555 1_555
C14 N15 1_555 1_555
N15 C16 1_555 1_555
N15 C17 1_555 1_555
C16 H33 1_555 1_555
C16 H34 1_555 1_555
C17 C18 1_555 1_555
C17 H35 1_555 1_555
C17 H36 1_555 1_555
C18 C19 1_555 1_555
C19 H37 1_555 1_555
C38 C50 1_555 1_555
C38 C39 1_555 1_555
C38 H54 1_555 1_555
C39 N40 1_555 1_555
C39 C43 1_555 1_555
N40 O41 1_555 1_555
N40 O42 1_555 1_555
C43 C44 1_555 1_555
C43 H55 1_555 1_555
C44 C45 1_555 1_555
C44 C49 1_555 1_555
C45 O46 1_555 1_555
C45 O47 1_555 1_555
O47 H48 1_555 1_555
C49 C50 1_555 1_555
C49 H56 1_555 1_555
C50 N51 1_555 1_555
N51 O52 1_555 1_555
N51 O53 1_555 1_555

#END

#######################################################################
#
#                 Cambridge Crystallographic Data Centre
#                                CCDC 
#
#######################################################################
#
# If this CIF has been generated from an entry in the Cambridge 
# Structural Database, then it will include bibliographic, chemical, 
# crystal, experimental, refinement or atomic coordinate data resulting 
# from the CCDC's data processing and validation procedures.
#
#######################################################################

data_24
_symmetry_cell_setting           monoclinic
_symmetry_space_group_name_H-M   'P 21/c'
_symmetry_Int_Tables_number      14
_space_group_name_Hall           '-P 2ybc'
loop_
_symmetry_equiv_pos_site_id
_symmetry_equiv_pos_as_xyz
1 x,y,z
2 -x,1/2+y,1/2-z
3 -x,-y,-z
4 x,1/2-y,1/2+z
_cell_length_a                   22.9971
_cell_length_b                   7.6437
_cell_length_c                   12.8287
_cell_angle_alpha                90
_cell_angle_beta                 96.7869
_cell_angle_gamma                90
_cell_volume                     2239.26
loop_
_atom_site_label
_atom_site_type_symbol
_atom_site_fract_x
_atom_site_fract_y
_atom_site_fract_z
C38 C 0.180534 0.884611 0.184272
C39 C 0.127278 0.961458 0.15127
N40 N 0.115393 1.0182 0.0414874
O41 O 0.0652637 1.05873 0.00803058
O42 O 0.156099 1.02254 -0.0115945
C43 C 0.0847342 0.987244 0.217038
C44 C 0.0957272 0.933462 0.320996
C45 C 0.0504548 0.959679 0.39353
O46 O 0.0456335 0.860382 0.466433
O47 O 0.0169584 1.09616 0.372476
H48 H -0.0107126 1.11396 0.427913
C49 C 0.148925 0.855319 0.356949
C50 C 0.189939 0.832607 0.287876
N51 N 0.245984 0.749611 0.326122
O52 O 0.254454 0.705902 0.418265
O53 O 0.281732 0.727815 0.264059
H54 H 0.213478 0.865994 0.131315
H55 H 0.0433763 1.04843 0.188204
H56 H 0.158022 0.812892 0.437945
C1 C 0.464955 0.898465 0.340566
C2 C 0.439189 0.717768 0.322267
C3 C 0.440747 0.597394 0.403287
C4 C 0.417385 0.431336 0.387289
C5 C 0.391576 0.382341 0.287923
N6 N 0.368309 0.208669 0.273165
C7 C 0.311304 0.188691 0.313569
C8 C 0.262305 0.273716 0.242707
C9 C 0.208454 0.304394 0.278174
C10 C 0.162724 0.384094 0.215813
C11 C 0.104611 0.41612 0.256351
C12 C 0.171953 0.43356 0.115184
C13 C 0.225009 0.404411 0.0772051
C14 C 0.27054 0.323744 0.14072
N15 N 0.324865 0.293183 0.098981
C16 C 0.359965 0.16301 0.161766
C17 C 0.36062 0.452909 0.0972305
C18 C 0.389218 0.502008 0.205192
C19 C 0.413252 0.66736 0.22393
H20 H 0.432249 0.98922 0.363299
H21 H 0.501476 0.896294 0.402754
H22 H 0.480844 0.94835 0.269719
H23 H 0.460738 0.634143 0.481081
H24 H 0.419183 0.339469 0.452083
H25 H 0.301685 0.04906 0.321349
H26 H 0.3137 0.24738 0.391991
H27 H 0.202008 0.264689 0.357176
H28 H 0.104158 0.543441 0.294133
H29 H 0.069005 0.412654 0.192483
H30 H 0.0961451 0.316902 0.313483
H31 H 0.136789 0.496553 0.0649983
H32 H 0.231106 0.444392 -0.00193896
H33 H 0.402852 0.151223 0.132932
H34 H 0.338316 0.0351531 0.151969
H35 H 0.394585 0.432487 0.0451848
H36 H 0.332823 0.561273 0.0650061
H37 H 0.411667 0.759855 0.159528
loop_
_geom_bond_atom_site_label_1
_geom_bond_atom_site_label_2
_geom_bond_site_symmetry_1
_geom_bond_site_symmetry_2
C38 C50 1_555 1_555
C38 C39 1_555 1_555
C38 H54 1_555 1_555
C39 N40 1_555 1_555
C39 C43 1_555 1_555
N40 O41 1_555 1_555
N40 O42 1_555 1_555
C43 C44 1_555 1_555
C43 H55 1_555 1_555
C44 C45 1_555 1_555
C44 C49 1_555 1_555
C45 O46 1_555 1_555
C45 O47 1_555 1_555
O47 H48 1_555 1_555
C49 C50 1_555 1_555
C49 H56 1_555 1_555
C50 N51 1_555 1_555
N51 O52 1_555 1_555
N51 O53 1_555 1_555
C1 C2 1_555 1_555
C1 H20 1_555 1_555
C1 H21 1_555 1_555
C1 H22 1_555 1_555
C2 C19 1_555 1_555
C2 C3 1_555 1_555
C3 C4 1_555 1_555
C3 H23 1_555 1_555
C4 C5 1_555 1_555
C4 H24 1_555 1_555
C5 C18 1_555 1_555
C5 N6 1_555 1_555
N6 C16 1_555 1_555
N6 C7 1_555 1_555
C7 C8 1_555 1_555
C7 H25 1_555 1_555
C7 H26 1_555 1_555
C8 C14 1_555 1_555
C8 C9 1_555 1_555
C9 C10 1_555 1_555
C9 H27 1_555 1_555
C10 C11 1_555 1_555
C10 C12 1_555 1_555
C11 H28 1_555 1_555
C11 H29 1_555 1_555
C11 H30 1_555 1_555
C12 C13 1_555 1_555
C12 H31 1_555 1_555
C13 C14 1_555 1_555
C13 H32 1_555 1_555
C14 N15 1_555 1_555
N15 C16 1_555 1_555
N15 C17 1_555 1_555
C16 H33 1_555 1_555
C16 H34 1_555 1_555
C17 C18 1_555 1_555
C17 H35 1_555 1_555
C17 H36 1_555 1_555
C18 C19 1_555 1_555
C19 H37 1_555 1_555

#END

#######################################################################
#
#                 Cambridge Crystallographic Data Centre
#                                CCDC 
#
#######################################################################
#
# If this CIF has been generated from an entry in the Cambridge 
# Structural Database, then it will include bibliographic, chemical, 
# crystal, experimental, refinement or atomic coordinate data resulting 
# from the CCDC's data processing and validation procedures.
#
#######################################################################

data_25
_symmetry_cell_setting           triclinic
_symmetry_space_group_name_H-M   'P -1'
_symmetry_Int_Tables_number      2
_space_group_name_Hall           '-P 1'
loop_
_symmetry_equiv_pos_site_id
_symmetry_equiv_pos_as_xyz
1 x,y,z
2 -x,-y,-z
_cell_length_a                   16.7224
_cell_length_b                   9.0684
_cell_length_c                   7.9945
_cell_angle_alpha                73.9367
_cell_angle_beta                 95.4067
_cell_angle_gamma                90.2037
_cell_volume                     1159.49
loop_
_atom_site_label
_atom_site_type_symbol
_atom_site_fract_x
_atom_site_fract_y
_atom_site_fract_z
C1 C 0.123911 0.106528 0.249643
C2 C 0.151167 0.266028 0.16288
C3 C 0.101978 0.39361 0.142621
C4 C 0.126322 0.540221 0.0629077
C5 C 0.201814 0.561749 0.00107244
N6 N 0.225199 0.714808 -0.082931
C7 C 0.249583 0.802316 0.042963
C8 C 0.331669 0.752428 0.137063
C9 C 0.357389 0.794881 0.287113
C10 C 0.431899 0.749629 0.378113
C11 C 0.458367 0.79726 0.541085
C12 C 0.481356 0.659358 0.315114
C13 C 0.457735 0.615413 0.165666
C14 C 0.382723 0.662073 0.075267
N15 N 0.360094 0.616447 -0.0804984
C16 C 0.292969 0.71186 -0.18493
C17 C 0.335185 0.455431 -0.0423221
C18 C 0.252605 0.434777 0.0210434
C19 C 0.226164 0.289212 0.101123
H20 H 0.140582 0.0759247 0.390054
H21 H 0.0589713 0.0993872 0.227854
H22 H 0.151294 0.0220577 0.197643
H23 H 0.0430188 0.378222 0.190345
H24 H 0.0866207 0.63825 0.048626
H25 H 0.249925 0.924933 -0.0263925
H26 H 0.205399 0.786782 0.139129
H27 H 0.317871 0.865673 0.33447
H28 H 0.440767 0.713203 0.656843
H29 H 0.523345 0.807255 0.556047
H30 H 0.431281 0.907697 0.535252
H31 H 0.539941 0.622271 0.384509
H32 H 0.497621 0.544677 0.119028
H33 H 0.273116 0.667839 -0.296412
H34 H 0.31334 0.829344 -0.237428
H35 H 0.335439 0.416997 -0.160892
H36 H 0.378752 0.383081 0.0576109
H37 H 0.265485 0.190657 0.115758
C38 C 0.212051 0.457303 0.521009
C39 C 0.143059 0.503565 0.576083
N40 N 0.122751 0.668252 0.528543
O41 O 0.0634591 0.708956 0.584022
O42 O 0.165953 0.757396 0.435581
C43 C 0.0923763 0.40168 0.673858
C44 C 0.111413 0.245663 0.719489
C45 C 0.0576776 0.133353 0.825203
O46 O 0.0756951 -0.00282883 0.881075
O47 O -0.00931235 0.192702 0.852223
H48 H -0.0407305 0.113719 0.93607
C49 C 0.180539 0.194898 0.666377
C50 C 0.229148 0.301691 0.568825
N51 N 0.302191 0.247584 0.51345
O52 O 0.317069 0.109678 0.555851
O53 O 0.34496 0.342925 0.427328
H54 H 0.250989 0.53934 0.443728
H55 H 0.0385494 0.442476 0.714572
H56 H 0.195988 0.0733963 0.701101
loop_
_geom_bond_atom_site_label_1
_geom_bond_atom_site_label_2
_geom_bond_site_symmetry_1
_geom_bond_site_symmetry_2
C1 C2 1_555 1_555
C1 H20 1_555 1_555
C1 H21 1_555 1_555
C1 H22 1_555 1_555
C2 C19 1_555 1_555
C2 C3 1_555 1_555
C3 C4 1_555 1_555
C3 H23 1_555 1_555
C4 C5 1_555 1_555
C4 H24 1_555 1_555
C5 C18 1_555 1_555
C5 N6 1_555 1_555
N6 C16 1_555 1_555
N6 C7 1_555 1_555
C7 C8 1_555 1_555
C7 H25 1_555 1_555
C7 H26 1_555 1_555
C8 C14 1_555 1_555
C8 C9 1_555 1_555
C9 C10 1_555 1_555
C9 H27 1_555 1_555
C10 C11 1_555 1_555
C10 C12 1_555 1_555
C11 H28 1_555 1_555
C11 H29 1_555 1_555
C11 H30 1_555 1_555
C12 C13 1_555 1_555
C12 H31 1_555 1_555
C13 C14 1_555 1_555
C13 H32 1_555 1_555
C14 N15 1_555 1_555
N15 C16 1_555 1_555
N15 C17 1_555 1_555
C16 H33 1_555 1_555
C16 H34 1_555 1_555
C17 C18 1_555 1_555
C17 H35 1_555 1_555
C17 H36 1_555 1_555
C18 C19 1_555 1_555
C19 H37 1_555 1_555
C38 C50 1_555 1_555
C38 C39 1_555 1_555
C38 H54 1_555 1_555
C39 N40 1_555 1_555
C39 C43 1_555 1_555
N40 O41 1_555 1_555
N40 O42 1_555 1_555
C43 C44 1_555 1_555
C43 H55 1_555 1_555
C44 C45 1_555 1_555
C44 C49 1_555 1_555
C45 O46 1_555 1_555
C45 O47 1_555 1_555
O47 H48 1_555 1_555
C49 C50 1_555 1_555
C49 H56 1_555 1_555
C50 N51 1_555 1_555
N51 O52 1_555 1_555
N51 O53 1_555 1_555

#END

#######################################################################
#
#                 Cambridge Crystallographic Data Centre
#                                CCDC 
#
#######################################################################
#
# If this CIF has been generated from an entry in the Cambridge 
# Structural Database, then it will include bibliographic, chemical, 
# crystal, experimental, refinement or atomic coordinate data resulting 
# from the CCDC's data processing and validation procedures.
#
#######################################################################

data_26
_symmetry_cell_setting           triclinic
_symmetry_space_group_name_H-M   'P -1'
_symmetry_Int_Tables_number      2
_space_group_name_Hall           '-P 1'
loop_
_symmetry_equiv_pos_site_id
_symmetry_equiv_pos_as_xyz
1 x,y,z
2 -x,-y,-z
_cell_length_a                   8.7512
_cell_length_b                   11.5619
_cell_length_c                   12.1686
_cell_angle_alpha                93.0187
_cell_angle_beta                 108.247
_cell_angle_gamma                73.9418
_cell_volume                     1122.91
loop_
_atom_site_label
_atom_site_type_symbol
_atom_site_fract_x
_atom_site_fract_y
_atom_site_fract_z
C38 C 0.249749 0.0806332 0.595471
C39 C 0.419168 0.0653809 0.620045
N40 N 0.535227 -0.0490162 0.675263
O41 O 0.684439 -0.0646797 0.690694
O42 O 0.477658 -0.123571 0.70331
C43 C 0.484112 0.153006 0.594951
C44 C 0.37478 0.261558 0.542876
C45 C 0.441862 0.357669 0.515037
O46 O 0.352 0.44493 0.452147
O47 O 0.602749 0.340427 0.563121
H48 H 0.640368 0.411567 0.546331
C49 C 0.203192 0.280129 0.516968
C50 C 0.144899 0.189496 0.54395
N51 N -0.0363701 0.20964 0.516708
O52 O -0.128164 0.309049 0.478765
O53 O -0.0875639 0.126026 0.533238
H54 H 0.20123 0.0103887 0.615637
H55 H 0.61824 0.137587 0.615464
H56 H 0.116622 0.364444 0.476253
C1 C 0.833565 1.20103 0.220042
C2 C 0.84388 1.08763 0.151931
C3 C 0.736834 1.08769 0.0405501
C4 C 0.745524 0.98433 -0.0227039
C5 C 0.863874 0.877184 0.025622
N6 N 0.87156 0.771638 -0.0423252
C7 C 0.737105 0.715933 -0.0475985
C8 C 0.769052 0.648917 0.0640333
C9 C 0.641271 0.614306 0.0860444
C10 C 0.665423 0.554041 0.188117
C11 C 0.524236 0.517529 0.209946
C12 C 0.822965 0.528355 0.269511
C13 C 0.953257 0.561179 0.250219
C14 C 0.927232 0.621467 0.147064
N15 N 1.06497 0.653194 0.128647
C16 C 1.03087 0.680648 0.00598337
C17 C 1.09992 0.759419 0.193
C18 C 0.97245 0.874893 0.138094
C19 C 0.960687 0.980342 0.198984
H20 H 0.747226 1.2091 0.269598
H21 H 0.78988 1.28035 0.162503
H22 H 0.955586 1.2005 0.280231
H23 H 0.644058 1.17067 0.00201755
H24 H 0.66022 0.9868 -0.109813
H25 H 0.726167 0.653363 -0.118784
H26 H 0.617763 0.786126 -0.0662067
H27 H 0.518745 0.635118 0.0212752
H28 H 0.455031 0.588397 0.252496
H29 H 0.572205 0.436163 0.265156
H30 H 0.43739 0.500077 0.129002
H31 H 0.844696 0.481427 0.350239
H32 H 1.07551 0.539964 0.315387
H33 H 1.13229 0.712888 -0.00473647
H34 H 1.0289 0.597952 -0.0423598
H35 H 1.22484 0.764143 0.196516
H36 H 1.10034 0.749592 0.282266
H37 H 1.0456 0.97861 0.286076
loop_
_geom_bond_atom_site_label_1
_geom_bond_atom_site_label_2
_geom_bond_site_symmetry_1
_geom_bond_site_symmetry_2
C38 C50 1_555 1_555
C38 C39 1_555 1_555
C38 H54 1_555 1_555
C39 N40 1_555 1_555
C39 C43 1_555 1_555
N40 O41 1_555 1_555
N40 O42 1_555 1_555
C43 C44 1_555 1_555
C43 H55 1_555 1_555
C44 C45 1_555 1_555
C44 C49 1_555 1_555
C45 O46 1_555 1_555
C45 O47 1_555 1_555
O47 H48 1_555 1_555
C49 C50 1_555 1_555
C49 H56 1_555 1_555
C50 N51 1_555 1_555
N51 O52 1_555 1_555
N51 O53 1_555 1_555
C1 C2 1_555 1_555
C1 H20 1_555 1_555
C1 H21 1_555 1_555
C1 H22 1_555 1_555
C2 C19 1_555 1_555
C2 C3 1_555 1_555
C3 C4 1_555 1_555
C3 H23 1_555 1_555
C4 C5 1_555 1_555
C4 H24 1_555 1_555
C5 C18 1_555 1_555
C5 N6 1_555 1_555
N6 C16 1_555 1_555
N6 C7 1_555 1_555
C7 C8 1_555 1_555
C7 H25 1_555 1_555
C7 H26 1_555 1_555
C8 C14 1_555 1_555
C8 C9 1_555 1_555
C9 C10 1_555 1_555
C9 H27 1_555 1_555
C10 C11 1_555 1_555
C10 C12 1_555 1_555
C11 H28 1_555 1_555
C11 H29 1_555 1_555
C11 H30 1_555 1_555
C12 C13 1_555 1_555
C12 H31 1_555 1_555
C13 C14 1_555 1_555
C13 H32 1_555 1_555
C14 N15 1_555 1_555
N15 C16 1_555 1_555
N15 C17 1_555 1_555
C16 H33 1_555 1_555
C16 H34 1_555 1_555
C17 C18 1_555 1_555
C17 H35 1_555 1_555
C17 H36 1_555 1_555
C18 C19 1_555 1_555
C19 H37 1_555 1_555

#END

#######################################################################
#
#                 Cambridge Crystallographic Data Centre
#                                CCDC 
#
#######################################################################
#
# If this CIF has been generated from an entry in the Cambridge 
# Structural Database, then it will include bibliographic, chemical, 
# crystal, experimental, refinement or atomic coordinate data resulting 
# from the CCDC's data processing and validation procedures.
#
#######################################################################

data_27
_symmetry_cell_setting           triclinic
_symmetry_space_group_name_H-M   'P -1'
_symmetry_Int_Tables_number      2
_space_group_name_Hall           '-P 1'
loop_
_symmetry_equiv_pos_site_id
_symmetry_equiv_pos_as_xyz
1 x,y,z
2 -x,-y,-z
_cell_length_a                   10.8629
_cell_length_b                   11.0394
_cell_length_c                   10.0285
_cell_angle_alpha                80.4026
_cell_angle_beta                 102.462
_cell_angle_gamma                79.9945
_cell_volume                     1130.04
loop_
_atom_site_label
_atom_site_type_symbol
_atom_site_fract_x
_atom_site_fract_y
_atom_site_fract_z
C1 C 0.26882 0.364566 0.102865
C2 C 0.264115 0.504226 0.0789123
C3 C 0.151092 0.590949 0.00769162
C4 C 0.145859 0.71911 -0.0151011
C5 C 0.255922 0.76326 0.0341002
N6 N 0.248286 0.896542 0.00761847
C7 C 0.184073 0.958892 0.101172
C8 C 0.270161 0.934408 0.24701
C9 C 0.218703 0.959897 0.357222
C10 C 0.294455 0.937156 0.492692
C11 C 0.23602 0.965596 0.6107
C12 C 0.425399 0.887505 0.516582
C13 C 0.479942 0.861384 0.409098
C14 C 0.402624 0.885023 0.273356
N15 N 0.461845 0.85851 0.163541
C16 C 0.377271 0.923484 0.0268998
C17 C 0.490754 0.723113 0.163238
C18 C 0.370784 0.67748 0.10693
C19 C 0.372753 0.549496 0.127549
H20 H 0.244666 0.331916 0.200505
H21 H 0.200464 0.342737 0.0185289
H22 H 0.364844 0.31208 0.107965
H23 H 0.0646913 0.557639 -0.0311009
H24 H 0.0560922 0.785085 -0.0712416
H25 H 0.155892 1.06065 0.058262
H26 H 0.0956842 0.924923 0.105739
H27 H 0.115975 0.998825 0.33654
H28 H 0.204844 0.884248 0.658533
H29 H 0.305958 0.990325 0.69118
H30 H 0.152536 1.04394 0.572848
H31 H 0.486595 0.868663 0.621956
H32 H 0.582799 0.822539 0.430595
H33 H 0.420463 0.894676 -0.0553358
H34 H 0.369358 1.0253 0.0159162
H35 H 0.559362 0.705022 0.0993223
H36 H 0.536964 0.669731 0.270158
H37 H 0.462133 0.482965 0.18347
C38 C -0.0919716 0.55492 0.285144
C39 C -0.0360359 0.657977 0.28366
N40 N -0.119333 0.783921 0.225858
O41 O -0.0692924 0.874839 0.225659
O42 O -0.234964 0.792354 0.180429
C43 C 0.094766 0.647701 0.334157
C44 C 0.174011 0.528699 0.389232
C45 C 0.315571 0.515143 0.444567
O46 O 0.392411 0.416364 0.458592
O47 O 0.349489 0.616735 0.476128
H48 H 0.447158 0.60307 0.51049
C49 C 0.120915 0.422687 0.392555
C50 C -0.0105056 0.438296 0.34072
N51 N -0.066176 0.326117 0.344785
O52 O 0.00732045 0.222759 0.377799
O53 O -0.183707 0.341044 0.31498
H54 H -0.195081 0.565063 0.244523
H55 H 0.135243 0.731014 0.331012
H56 H 0.181807 0.329317 0.435193
loop_
_geom_bond_atom_site_label_1
_geom_bond_atom_site_label_2
_geom_bond_site_symmetry_1
_geom_bond_site_symmetry_2
C1 C2 1_555 1_555
C1 H20 1_555 1_555
C1 H21 1_555 1_555
C1 H22 1_555 1_555
C2 C19 1_555 1_555
C2 C3 1_555 1_555
C3 C4 1_555 1_555
C3 H23 1_555 1_555
C4 C5 1_555 1_555
C4 H24 1_555 1_555
C5 C18 1_555 1_555
C5 N6 1_555 1_555
N6 C16 1_555 1_555
N6 C7 1_555 1_555
C7 C8 1_555 1_555
C7 H25 1_555 1_555
C7 H26 1_555 1_555
C8 C14 1_555 1_555
C8 C9 1_555 1_555
C9 C10 1_555 1_555
C9 H27 1_555 1_555
C10 C11 1_555 1_555
C10 C12 1_555 1_555
C11 H28 1_555 1_555
C11 H29 1_555 1_555
C11 H30 1_555 1_555
C12 C13 1_555 1_555
C12 H31 1_555 1_555
C13 C14 1_555 1_555
C13 H32 1_555 1_555
C14 N15 1_555 1_555
N15 C16 1_555 1_555
N15 C17 1_555 1_555
C16 H33 1_555 1_555
C16 H34 1_555 1_555
C17 C18 1_555 1_555
C17 H35 1_555 1_555
C17 H36 1_555 1_555
C18 C19 1_555 1_555
C19 H37 1_555 1_555
C38 C50 1_555 1_555
C38 C39 1_555 1_555
C38 H54 1_555 1_555
C39 N40 1_555 1_555
C39 C43 1_555 1_555
N40 O41 1_555 1_555
N40 O42 1_555 1_555
C43 C44 1_555 1_555
C43 H55 1_555 1_555
C44 C45 1_555 1_555
C44 C49 1_555 1_555
C45 O46 1_555 1_555
C45 O47 1_555 1_555
O47 H48 1_555 1_555
C49 C50 1_555 1_555
C49 H56 1_555 1_555
C50 N51 1_555 1_555
N51 O52 1_555 1_555
N51 O53 1_555 1_555

#END

#######################################################################
#
#                 Cambridge Crystallographic Data Centre
#                                CCDC 
#
#######################################################################
#
# If this CIF has been generated from an entry in the Cambridge 
# Structural Database, then it will include bibliographic, chemical, 
# crystal, experimental, refinement or atomic coordinate data resulting 
# from the CCDC's data processing and validation procedures.
#
#######################################################################

data_28
_symmetry_cell_setting           triclinic
_symmetry_space_group_name_H-M   'P -1'
_symmetry_Int_Tables_number      2
_space_group_name_Hall           '-P 1'
loop_
_symmetry_equiv_pos_site_id
_symmetry_equiv_pos_as_xyz
1 x,y,z
2 -x,-y,-z
_cell_length_a                   11.0595
_cell_length_b                   15.4266
_cell_length_c                   8.8293
_cell_angle_alpha                116.053
_cell_angle_beta                 119.99
_cell_angle_gamma                66.7789
_cell_volume                     1142.18
loop_
_atom_site_label
_atom_site_type_symbol
_atom_site_fract_x
_atom_site_fract_y
_atom_site_fract_z
C1 C 0.382274 0.29949 0.99529
C2 C 0.466925 0.28532 0.89165
C3 C 0.527336 0.359644 0.929262
C4 C 0.604811 0.347492 0.834778
C5 C 0.623388 0.258914 0.698481
N6 N 0.702727 0.248675 0.601086
C7 C 0.858653 0.229559 0.708941
C8 C 0.919653 0.124663 0.717712
C9 C 1.05614 0.0986556 0.84543
C10 C 1.11491 0.00344302 0.859006
C11 C 1.26357 -0.022878 0.999257
C12 C 1.03319 -0.0668445 0.740074
C13 C 0.896997 -0.0435319 0.610764
C14 C 0.839419 0.0524502 0.598396
N15 N 0.698656 0.0743586 0.461645
C16 C 0.674249 0.166537 0.430567
C17 C 0.584769 0.0854979 0.514015
C18 C 0.564102 0.182726 0.659015
C19 C 0.486571 0.197541 0.756052
H20 H 0.452007 0.275801 1.11741
H21 H 0.329889 0.376992 1.03804
H22 H 0.300169 0.256517 0.909907
H23 H 0.513605 0.428993 1.03525
H24 H 0.65101 0.406914 0.866899
H25 H 0.911413 0.243539 0.647292
H26 H 0.881676 0.281044 0.848697
H27 H 1.11862 0.154661 0.937375
H28 H 1.25948 -0.0114898 1.12743
H29 H 1.31407 -0.100094 0.949825
H30 H 1.33096 0.0227874 1.02806
H31 H 1.07694 -0.141877 0.748489
H32 H 0.835189 -0.0999795 0.519176
H33 H 0.562837 0.185312 0.335589
H34 H 0.743637 0.155749 0.365418
H35 H 0.483863 0.0806619 0.392158
H36 H 0.611967 0.0244586 0.565752
H37 H 0.439986 0.138518 0.724645
C38 C 0.264018 0.427645 0.466848
C39 C 0.241543 0.519189 0.59182
N40 N 0.286655 0.599978 0.602157
O41 O 0.23336 0.68502 0.672069
O42 O 0.375494 0.578704 0.540549
C43 C 0.178533 0.538006 0.707403
C44 C 0.135396 0.461812 0.697904
C45 C 0.0669192 0.480327 0.821147
O46 O 0.0349267 0.414219 0.824496
O47 O 0.0446366 0.572066 0.923579
H48 H 0.00130037 0.580045 1.00836
C49 C 0.156236 0.368585 0.573426
C50 C 0.219731 0.353788 0.460973
N51 N 0.241172 0.255306 0.329398
O52 O 0.200952 0.190278 0.323769
O53 O 0.298301 0.242663 0.231152
H54 H 0.314169 0.414327 0.377511
H55 H 0.162828 0.611012 0.804125
H56 H 0.123096 0.308528 0.56486
loop_
_geom_bond_atom_site_label_1
_geom_bond_atom_site_label_2
_geom_bond_site_symmetry_1
_geom_bond_site_symmetry_2
C1 C2 1_555 1_555
C1 H20 1_555 1_555
C1 H21 1_555 1_555
C1 H22 1_555 1_555
C2 C19 1_555 1_555
C2 C3 1_555 1_555
C3 C4 1_555 1_555
C3 H23 1_555 1_555
C4 C5 1_555 1_555
C4 H24 1_555 1_555
C5 C18 1_555 1_555
C5 N6 1_555 1_555
N6 C16 1_555 1_555
N6 C7 1_555 1_555
C7 C8 1_555 1_555
C7 H25 1_555 1_555
C7 H26 1_555 1_555
C8 C14 1_555 1_555
C8 C9 1_555 1_555
C9 C10 1_555 1_555
C9 H27 1_555 1_555
C10 C11 1_555 1_555
C10 C12 1_555 1_555
C11 H28 1_555 1_555
C11 H29 1_555 1_555
C11 H30 1_555 1_555
C12 C13 1_555 1_555
C12 H31 1_555 1_555
C13 C14 1_555 1_555
C13 H32 1_555 1_555
C14 N15 1_555 1_555
N15 C16 1_555 1_555
N15 C17 1_555 1_555
C16 H33 1_555 1_555
C16 H34 1_555 1_555
C17 C18 1_555 1_555
C17 H35 1_555 1_555
C17 H36 1_555 1_555
C18 C19 1_555 1_555
C19 H37 1_555 1_555
C38 C50 1_555 1_555
C38 C39 1_555 1_555
C38 H54 1_555 1_555
C39 N40 1_555 1_555
C39 C43 1_555 1_555
N40 O41 1_555 1_555
N40 O42 1_555 1_555
C43 C44 1_555 1_555
C43 H55 1_555 1_555
C44 C45 1_555 1_555
C44 C49 1_555 1_555
C45 O46 1_555 1_555
C45 O47 1_555 1_555
O47 H48 1_555 1_555
C49 C50 1_555 1_555
C49 H56 1_555 1_555
C50 N51 1_555 1_555
N51 O52 1_555 1_555
N51 O53 1_555 1_555

#END

#######################################################################
#
#                 Cambridge Crystallographic Data Centre
#                                CCDC 
#
#######################################################################
#
# If this CIF has been generated from an entry in the Cambridge 
# Structural Database, then it will include bibliographic, chemical, 
# crystal, experimental, refinement or atomic coordinate data resulting 
# from the CCDC's data processing and validation procedures.
#
#######################################################################

data_29
_symmetry_cell_setting           monoclinic
_symmetry_space_group_name_H-M   'P 21/n'
_symmetry_Int_Tables_number      14
_space_group_name_Hall           '-P 2yn'
loop_
_symmetry_equiv_pos_site_id
_symmetry_equiv_pos_as_xyz
1 x,y,z
2 1/2-x,1/2+y,1/2-z
3 -x,-y,-z
4 1/2+x,1/2-y,1/2+z
_cell_length_a                   10.8243
_cell_length_b                   13.4682
_cell_length_c                   16.5496
_cell_angle_alpha                90
_cell_angle_beta                 109.238
_cell_angle_gamma                90
_cell_volume                     2277.94
loop_
_atom_site_label
_atom_site_type_symbol
_atom_site_fract_x
_atom_site_fract_y
_atom_site_fract_z
C38 C -0.0947722 0.415609 0.390484
C39 C -0.00506129 0.344018 0.431776
N40 N -0.0534546 0.245965 0.446002
O41 O 0.0185312 0.174403 0.45253
O42 O -0.163489 0.240151 0.450725
C43 C 0.128107 0.360679 0.460248
C44 C 0.174433 0.453327 0.446796
C45 C 0.31785 0.473107 0.476869
O46 O 0.363304 0.549338 0.458476
O47 O 0.389343 0.402764 0.523901
H48 H 0.486492 0.418378 0.540035
C49 C 0.0868213 0.527249 0.405306
C50 C -0.0453732 0.506638 0.378107
N51 N -0.137495 0.584822 0.334121
O52 O -0.0936338 0.660445 0.313098
O53 O -0.254128 0.570841 0.320425
H54 H -0.199179 0.401048 0.368802
H55 H 0.195663 0.302505 0.492606
H56 H 0.121822 0.59988 0.394497
C1 C 0.726885 -0.161826 0.34287
C2 C 0.60991 -0.0974666 0.336822
C3 C 0.486911 -0.12032 0.280452
C4 C 0.379039 -0.0619533 0.274577
C5 C 0.392994 0.0218589 0.326064
N6 N 0.279282 0.0804413 0.319433
C7 C 0.240371 0.144503 0.242981
C8 C 0.329921 0.23283 0.253035
C9 C 0.328498 0.288784 0.182228
C10 C 0.410427 0.369559 0.188852
C11 C 0.407005 0.4291 0.110813
C12 C 0.495576 0.394017 0.269227
C13 C 0.499241 0.34006 0.341167
C14 C 0.416077 0.259181 0.333558
N15 N 0.420759 0.205224 0.409312
C16 C 0.303085 0.144808 0.394119
C17 C 0.534269 0.138007 0.438463
C18 C 0.516304 0.0466358 0.383016
C19 C 0.622386 -0.0137435 0.387483
H20 H 0.774878 -0.136678 0.298212
H21 H 0.697406 -0.238725 0.327888
H22 H 0.797996 -0.159361 0.407079
H23 H 0.474859 -0.185444 0.239986
H24 H 0.283721 -0.0815031 0.229894
H25 H 0.139894 0.170624 0.230879
H26 H 0.241508 0.100949 0.187233
H27 H 0.261105 0.268581 0.119804
H28 H 0.475337 0.398917 0.0815335
H29 H 0.433544 0.506103 0.127843
H30 H 0.309606 0.427897 0.0633005
H31 H 0.560877 0.456891 0.275928
H32 H 0.566856 0.360791 0.403405
H33 H 0.313184 0.0990481 0.450789
H34 H 0.218436 0.193745 0.384718
H35 H 0.549305 0.115502 0.504733
H36 H 0.622291 0.177767 0.437689
H37 H 0.71795 0.00527168 0.432032
loop_
_geom_bond_atom_site_label_1
_geom_bond_atom_site_label_2
_geom_bond_site_symmetry_1
_geom_bond_site_symmetry_2
C38 C50 1_555 1_555
C38 C39 1_555 1_555
C38 H54 1_555 1_555
C39 N40 1_555 1_555
C39 C43 1_555 1_555
N40 O41 1_555 1_555
N40 O42 1_555 1_555
C43 C44 1_555 1_555
C43 H55 1_555 1_555
C44 C45 1_555 1_555
C44 C49 1_555 1_555
C45 O46 1_555 1_555
C45 O47 1_555 1_555
O47 H48 1_555 1_555
C49 C50 1_555 1_555
C49 H56 1_555 1_555
C50 N51 1_555 1_555
N51 O52 1_555 1_555
N51 O53 1_555 1_555
C1 C2 1_555 1_555
C1 H20 1_555 1_555
C1 H21 1_555 1_555
C1 H22 1_555 1_555
C2 C19 1_555 1_555
C2 C3 1_555 1_555
C3 C4 1_555 1_555
C3 H23 1_555 1_555
C4 C5 1_555 1_555
C4 H24 1_555 1_555
C5 C18 1_555 1_555
C5 N6 1_555 1_555
N6 C16 1_555 1_555
N6 C7 1_555 1_555
C7 C8 1_555 1_555
C7 H25 1_555 1_555
C7 H26 1_555 1_555
C8 C14 1_555 1_555
C8 C9 1_555 1_555
C9 C10 1_555 1_555
C9 H27 1_555 1_555
C10 C11 1_555 1_555
C10 C12 1_555 1_555
C11 H28 1_555 1_555
C11 H29 1_555 1_555
C11 H30 1_555 1_555
C12 C13 1_555 1_555
C12 H31 1_555 1_555
C13 C14 1_555 1_555
C13 H32 1_555 1_555
C14 N15 1_555 1_555
N15 C16 1_555 1_555
N15 C17 1_555 1_555
C16 H33 1_555 1_555
C16 H34 1_555 1_555
C17 C18 1_555 1_555
C17 H35 1_555 1_555
C17 H36 1_555 1_555
C18 C19 1_555 1_555
C19 H37 1_555 1_555

#END

#######################################################################
#
#                 Cambridge Crystallographic Data Centre
#                                CCDC 
#
#######################################################################
#
# If this CIF has been generated from an entry in the Cambridge 
# Structural Database, then it will include bibliographic, chemical, 
# crystal, experimental, refinement or atomic coordinate data resulting 
# from the CCDC's data processing and validation procedures.
#
#######################################################################

data_30
_symmetry_cell_setting           triclinic
_symmetry_space_group_name_H-M   'P -1'
_symmetry_Int_Tables_number      2
_space_group_name_Hall           '-P 1'
loop_
_symmetry_equiv_pos_site_id
_symmetry_equiv_pos_as_xyz
1 x,y,z
2 -x,-y,-z
_cell_length_a                   10.0375
_cell_length_b                   9.5998
_cell_length_c                   12.8867
_cell_angle_alpha                67.3386
_cell_angle_beta                 82.4911
_cell_angle_gamma                82.6503
_cell_volume                     1131.95
loop_
_atom_site_label
_atom_site_type_symbol
_atom_site_fract_x
_atom_site_fract_y
_atom_site_fract_z
C38 C 0.366178 0.513625 0.905814
C39 C 0.263509 0.482199 0.991701
N40 N 0.246682 0.568308 1.06584
O41 O 0.168514 0.526299 1.15076
O42 O 0.311453 0.678193 1.03943
C43 C 0.176047 0.373376 1.01085
C44 C 0.19171 0.291343 0.941029
C45 C 0.0986168 0.173065 0.960075
O46 O 0.123947 0.0785487 0.917035
O47 O -0.0106887 0.179531 1.02582
H48 H -0.0677351 0.0925775 1.03982
C49 C 0.294206 0.319872 0.853656
C50 C 0.378905 0.429939 0.838257
N51 N 0.487212 0.459399 0.746089
O52 O 0.499643 0.383222 0.6877
O53 O 0.56029 0.558855 0.731804
H54 H 0.433659 0.60004 0.892002
H55 H 0.0963302 0.352034 1.07923
H56 H 0.307358 0.256644 0.798568
C1 C 0.305674 -0.11836 0.730951
C2 C 0.440295 -0.0763408 0.744991
C3 C 0.456742 -0.0353826 0.834247
C4 C 0.579762 0.00297049 0.848016
C5 C 0.69039 0.000904614 0.771062
N6 N 0.817195 0.0394 0.788057
C7 C 0.822148 0.203989 0.753949
C8 C 0.838109 0.284153 0.627319
C9 C 0.813984 0.4406 0.578284
C10 C 0.825968 0.517811 0.462367
C11 C 0.799002 0.688027 0.411205
C12 C 0.863395 0.43414 0.394843
C13 C 0.888645 0.27816 0.440923
C14 C 0.876508 0.202098 0.557625
N15 N 0.904831 0.0405323 0.60324
C16 C 0.927789 -0.0130189 0.72261
C17 C 0.79374 -0.0398626 0.594519
C18 C 0.675888 -0.0391786 0.680026
C19 C 0.55112 -0.0775209 0.668949
H20 H 0.245486 -0.0187053 0.679916
H21 H 0.249203 -0.16889 0.812532
H22 H 0.319196 -0.199536 0.6896
H23 H 0.371224 -0.0333334 0.894738
H24 H 0.589977 0.0345966 0.918698
H25 H 0.906766 0.225033 0.790354
H26 H 0.729151 0.250859 0.787914
H27 H 0.784848 0.504263 0.632485
H28 H 0.693398 0.719875 0.395519
H29 H 0.859842 0.734943 0.331338
H30 H 0.823051 0.739613 0.467534
H31 H 0.873153 0.4922 0.303781
H32 H 0.917842 0.215264 0.386156
H33 H 0.939583 -0.137301 0.757436
H34 H 1.02209 0.0270982 0.730597
H35 H 0.830707 -0.157341 0.607175
H36 H 0.759858 0.0139043 0.509342
H37 H 0.540154 -0.109373 0.598572
loop_
_geom_bond_atom_site_label_1
_geom_bond_atom_site_label_2
_geom_bond_site_symmetry_1
_geom_bond_site_symmetry_2
C38 C50 1_555 1_555
C38 C39 1_555 1_555
C38 H54 1_555 1_555
C39 N40 1_555 1_555
C39 C43 1_555 1_555
N40 O41 1_555 1_555
N40 O42 1_555 1_555
C43 C44 1_555 1_555
C43 H55 1_555 1_555
C44 C45 1_555 1_555
C44 C49 1_555 1_555
C45 O46 1_555 1_555
C45 O47 1_555 1_555
O47 H48 1_555 1_555
C49 C50 1_555 1_555
C49 H56 1_555 1_555
C50 N51 1_555 1_555
N51 O52 1_555 1_555
N51 O53 1_555 1_555
C1 C2 1_555 1_555
C1 H20 1_555 1_555
C1 H21 1_555 1_555
C1 H22 1_555 1_555
C2 C19 1_555 1_555
C2 C3 1_555 1_555
C3 C4 1_555 1_555
C3 H23 1_555 1_555
C4 C5 1_555 1_555
C4 H24 1_555 1_555
C5 C18 1_555 1_555
C5 N6 1_555 1_555
N6 C16 1_555 1_555
N6 C7 1_555 1_555
C7 C8 1_555 1_555
C7 H25 1_555 1_555
C7 H26 1_555 1_555
C8 C14 1_555 1_555
C8 C9 1_555 1_555
C9 C10 1_555 1_555
C9 H27 1_555 1_555
C10 C11 1_555 1_555
C10 C12 1_555 1_555
C11 H28 1_555 1_555
C11 H29 1_555 1_555
C11 H30 1_555 1_555
C12 C13 1_555 1_555
C12 H31 1_555 1_555
C13 C14 1_555 1_555
C13 H32 1_555 1_555
C14 N15 1_555 1_555
N15 C16 1_555 1_555
N15 C17 1_555 1_555
C16 H33 1_555 1_555
C16 H34 1_555 1_555
C17 C18 1_555 1_555
C17 H35 1_555 1_555
C17 H36 1_555 1_555
C18 C19 1_555 1_555
C19 H37 1_555 1_555

#END

#######################################################################
#
#                 Cambridge Crystallographic Data Centre
#                                CCDC 
#
#######################################################################
#
# If this CIF has been generated from an entry in the Cambridge 
# Structural Database, then it will include bibliographic, chemical, 
# crystal, experimental, refinement or atomic coordinate data resulting 
# from the CCDC's data processing and validation procedures.
#
#######################################################################

data_31
_symmetry_cell_setting           triclinic
_symmetry_space_group_name_H-M   'P -1'
_symmetry_Int_Tables_number      2
_space_group_name_Hall           '-P 1'
loop_
_symmetry_equiv_pos_site_id
_symmetry_equiv_pos_as_xyz
1 x,y,z
2 -x,-y,-z
_cell_length_a                   11.469
_cell_length_b                   10.3485
_cell_length_c                   13.5415
_cell_angle_alpha                74.6071
_cell_angle_beta                 132.621
_cell_angle_gamma                99.0582
_cell_volume                     1139.67
loop_
_atom_site_label
_atom_site_type_symbol
_atom_site_fract_x
_atom_site_fract_y
_atom_site_fract_z
C1 C 1.09976 0.175261 0.743471
C2 C 0.976014 0.144172 0.602288
C3 C 0.930246 0.0138411 0.586358
C4 C 0.817222 -0.0157409 0.457434
C5 C 0.74687 0.0867999 0.340163
N6 N 0.631396 0.0531998 0.207732
C7 C 0.475776 0.0257639 0.167685
C8 C 0.388461 0.152534 0.124285
C9 C 0.258404 0.1465 0.113436
C10 C 0.176615 0.260784 0.0755894
C11 C 0.0356263 0.251432 0.0646984
C12 C 0.228118 0.383875 0.048079
C13 C 0.356953 0.393505 0.0574377
C14 C 0.437794 0.277704 0.0952838
N15 N 0.569816 0.290428 0.102616
C16 C 0.607728 0.162818 0.101331
C17 C 0.714114 0.332138 0.228259
C18 C 0.79056 0.219095 0.35381
C19 C 0.904742 0.245169 0.484729
H20 H 1.04485 0.194936 0.779435
H21 H 1.18431 0.0914434 0.817332
H22 H 1.16483 0.263194 0.741804
H23 H 0.98423 -0.0668839 0.677024
H24 H 0.783487 -0.118708 0.447777
H25 H 0.403672 -0.0264674 0.082593
H26 H 0.492538 -0.0408816 0.254639
H27 H 0.219702 0.0492343 0.13529
H28 H 0.0728861 0.253819 0.16245
H29 H -0.0483177 0.334779 -0.0126497
H30 H -0.0256491 0.158588 0.0360052
H31 H 0.166038 0.474789 0.0185117
H32 H 0.394877 0.491153 0.0353059
H33 H 0.715625 0.172586 0.116932
H34 H 0.511153 0.138792 0.000195401
H35 H 0.799179 0.368011 0.215312
H36 H 0.683841 0.415872 0.243634
H37 H 0.939168 0.347822 0.495219
C38 C 0.408104 0.61879 0.300198
C39 C 0.308133 0.543295 0.314575
N40 N 0.178689 0.612408 0.280277
O41 O 0.0814254 0.544309 0.280205
O42 O 0.173749 0.734899 0.25324
C43 C 0.324626 0.405742 0.359764
C44 C 0.447178 0.339854 0.392612
C45 C 0.467581 0.191351 0.441792
O46 O 0.583034 0.131289 0.48587
O47 O 0.352788 0.132188 0.433626
H48 H 0.371252 0.0308822 0.466083
C49 C 0.550339 0.412767 0.37951
C50 C 0.528528 0.550178 0.333889
N51 N 0.638004 0.626777 0.320571
O52 O 0.77186 0.580187 0.393312
O53 O 0.590448 0.733899 0.237268
H54 H 0.392772 0.726919 0.2641
H55 H 0.243422 0.349768 0.369555
H56 H 0.646366 0.362452 0.404758
loop_
_geom_bond_atom_site_label_1
_geom_bond_atom_site_label_2
_geom_bond_site_symmetry_1
_geom_bond_site_symmetry_2
C1 C2 1_555 1_555
C1 H20 1_555 1_555
C1 H21 1_555 1_555
C1 H22 1_555 1_555
C2 C19 1_555 1_555
C2 C3 1_555 1_555
C3 C4 1_555 1_555
C3 H23 1_555 1_555
C4 C5 1_555 1_555
C4 H24 1_555 1_555
C5 C18 1_555 1_555
C5 N6 1_555 1_555
N6 C16 1_555 1_555
N6 C7 1_555 1_555
C7 C8 1_555 1_555
C7 H25 1_555 1_555
C7 H26 1_555 1_555
C8 C14 1_555 1_555
C8 C9 1_555 1_555
C9 C10 1_555 1_555
C9 H27 1_555 1_555
C10 C11 1_555 1_555
C10 C12 1_555 1_555
C11 H28 1_555 1_555
C11 H29 1_555 1_555
C11 H30 1_555 1_555
C12 C13 1_555 1_555
C12 H31 1_555 1_555
C13 C14 1_555 1_555
C13 H32 1_555 1_555
C14 N15 1_555 1_555
N15 C16 1_555 1_555
N15 C17 1_555 1_555
C16 H33 1_555 1_555
C16 H34 1_555 1_555
C17 C18 1_555 1_555
C17 H35 1_555 1_555
C17 H36 1_555 1_555
C18 C19 1_555 1_555
C19 H37 1_555 1_555
C38 C50 1_555 1_555
C38 C39 1_555 1_555
C38 H54 1_555 1_555
C39 N40 1_555 1_555
C39 C43 1_555 1_555
N40 O41 1_555 1_555
N40 O42 1_555 1_555
C43 C44 1_555 1_555
C43 H55 1_555 1_555
C44 C45 1_555 1_555
C44 C49 1_555 1_555
C45 O46 1_555 1_555
C45 O47 1_555 1_555
O47 H48 1_555 1_555
C49 C50 1_555 1_555
C49 H56 1_555 1_555
C50 N51 1_555 1_555
N51 O52 1_555 1_555
N51 O53 1_555 1_555

#END

#######################################################################
#
#                 Cambridge Crystallographic Data Centre
#                                CCDC 
#
#######################################################################
#
# If this CIF has been generated from an entry in the Cambridge 
# Structural Database, then it will include bibliographic, chemical, 
# crystal, experimental, refinement or atomic coordinate data resulting 
# from the CCDC's data processing and validation procedures.
#
#######################################################################

data_32
_symmetry_cell_setting           triclinic
_symmetry_space_group_name_H-M   'P -1'
_symmetry_Int_Tables_number      2
_space_group_name_Hall           '-P 1'
loop_
_symmetry_equiv_pos_site_id
_symmetry_equiv_pos_as_xyz
1 x,y,z
2 -x,-y,-z
_cell_length_a                   8.1835
_cell_length_b                   11.3687
_cell_length_c                   14.7936
_cell_angle_alpha                63.2076
_cell_angle_beta                 75.758
_cell_angle_gamma                66.9821
_cell_volume                     1126.68
loop_
_atom_site_label
_atom_site_type_symbol
_atom_site_fract_x
_atom_site_fract_y
_atom_site_fract_z
C38 C 0.385559 -0.126013 0.589219
C39 C 0.410718 -0.0688027 0.647383
N40 N 0.531724 -0.158747 0.728597
O41 O 0.52127 -0.119565 0.794946
O42 O 0.637469 -0.268817 0.726355
C43 C 0.327035 0.0692418 0.632479
C44 C 0.212617 0.15489 0.555574
C45 C 0.120808 0.304399 0.537904
O46 O -0.0103476 0.374466 0.489886
O47 O 0.192023 0.352936 0.577758
H48 H 0.127793 0.456338 0.560658
C49 C 0.184233 0.10079 0.495366
C50 C 0.271341 -0.0379871 0.513492
N51 N 0.241331 -0.0945654 0.449553
O52 O 0.156646 -0.0135583 0.375535
O53 O 0.302452 -0.22029 0.473158
H54 H 0.452332 -0.234997 0.60239
H55 H 0.350019 0.110409 0.679934
H56 H 0.095125 0.166621 0.435158
C1 C 0.726518 -0.224762 1.04182
C2 C 0.747585 -0.0827742 0.999479
C3 C 0.769548 -0.030698 1.06261
C4 C 0.789398 0.0991523 1.02454
C5 C 0.787457 0.180472 0.920591
N6 N 0.810456 0.314023 0.882947
C7 C 0.647436 0.420497 0.901127
C8 C 0.509059 0.46927 0.829686
C9 C 0.333749 0.544133 0.849264
C10 C 0.202733 0.589063 0.786107
C11 C 0.0130099 0.67019 0.809204
C12 C 0.251046 0.557281 0.701153
C13 C 0.424623 0.483288 0.679189
C14 C 0.555046 0.43907 0.74325
N15 N 0.73443 0.363975 0.718064
C16 C 0.859557 0.364156 0.773461
C17 C 0.75897 0.217507 0.74287
C18 C 0.764435 0.130354 0.855579
C19 C 0.74549 -0.000593674 0.896286
H20 H 0.586725 -0.21728 1.06191
H21 H 0.797557 -0.294199 1.10972
H22 H 0.778993 -0.271539 0.986293
H23 H 0.771209 -0.093129 1.14376
H24 H 0.806426 0.13752 1.07564
H25 H 0.681465 0.509879 0.891642
H26 H 0.591424 0.37739 0.979765
H27 H 0.298392 0.568123 0.916114
H28 H -0.0633537 0.600253 0.856385
H29 H -0.0522313 0.741159 0.739473
H30 H 0.00924087 0.731231 0.849454
H31 H 0.150522 0.591175 0.650696
H32 H 0.459008 0.459777 0.612126
H33 H 0.993694 0.297965 0.75858
H34 H 0.863823 0.470305 0.745386
H35 H 0.883554 0.173924 0.703114
H36 H 0.649484 0.212797 0.715616
H37 H 0.728542 -0.0397073 0.845692
loop_
_geom_bond_atom_site_label_1
_geom_bond_atom_site_label_2
_geom_bond_site_symmetry_1
_geom_bond_site_symmetry_2
C38 C50 1_555 1_555
C38 C39 1_555 1_555
C38 H54 1_555 1_555
C39 N40 1_555 1_555
C39 C43 1_555 1_555
N40 O41 1_555 1_555
N40 O42 1_555 1_555
C43 C44 1_555 1_555
C43 H55 1_555 1_555
C44 C45 1_555 1_555
C44 C49 1_555 1_555
C45 O46 1_555 1_555
C45 O47 1_555 1_555
O47 H48 1_555 1_555
C49 C50 1_555 1_555
C49 H56 1_555 1_555
C50 N51 1_555 1_555
N51 O52 1_555 1_555
N51 O53 1_555 1_555
C1 C2 1_555 1_555
C1 H20 1_555 1_555
C1 H21 1_555 1_555
C1 H22 1_555 1_555
C2 C19 1_555 1_555
C2 C3 1_555 1_555
C3 C4 1_555 1_555
C3 H23 1_555 1_555
C4 C5 1_555 1_555
C4 H24 1_555 1_555
C5 C18 1_555 1_555
C5 N6 1_555 1_555
N6 C16 1_555 1_555
N6 C7 1_555 1_555
C7 C8 1_555 1_555
C7 H25 1_555 1_555
C7 H26 1_555 1_555
C8 C14 1_555 1_555
C8 C9 1_555 1_555
C9 C10 1_555 1_555
C9 H27 1_555 1_555
C10 C11 1_555 1_555
C10 C12 1_555 1_555
C11 H28 1_555 1_555
C11 H29 1_555 1_555
C11 H30 1_555 1_555
C12 C13 1_555 1_555
C12 H31 1_555 1_555
C13 C14 1_555 1_555
C13 H32 1_555 1_555
C14 N15 1_555 1_555
N15 C16 1_555 1_555
N15 C17 1_555 1_555
C16 H33 1_555 1_555
C16 H34 1_555 1_555
C17 C18 1_555 1_555
C17 H35 1_555 1_555
C17 H36 1_555 1_555
C18 C19 1_555 1_555
C19 H37 1_555 1_555

#END

#######################################################################
#
#                 Cambridge Crystallographic Data Centre
#                                CCDC 
#
#######################################################################
#
# If this CIF has been generated from an entry in the Cambridge 
# Structural Database, then it will include bibliographic, chemical, 
# crystal, experimental, refinement or atomic coordinate data resulting 
# from the CCDC's data processing and validation procedures.
#
#######################################################################

data_33
_symmetry_cell_setting           triclinic
_symmetry_space_group_name_H-M   'P -1'
_symmetry_Int_Tables_number      2
_space_group_name_Hall           '-P 1'
loop_
_symmetry_equiv_pos_site_id
_symmetry_equiv_pos_as_xyz
1 x,y,z
2 -x,-y,-z
_cell_length_a                   9.0962
_cell_length_b                   12.1811
_cell_length_c                   10.6779
_cell_angle_alpha                100.288
_cell_angle_beta                 104.41
_cell_angle_gamma                94.9536
_cell_volume                     1116.82
loop_
_atom_site_label
_atom_site_type_symbol
_atom_site_fract_x
_atom_site_fract_y
_atom_site_fract_z
C38 C 0.285118 0.415241 0.83954
C39 C 0.233877 0.427264 0.951784
N40 N 0.254532 0.540051 1.0355
O41 O 0.307909 0.550831 1.15461
O42 O 0.217436 0.618187 0.982544
C43 C 0.164097 0.337828 0.988642
C44 C 0.144525 0.230845 0.909836
C45 C 0.0696466 0.132882 0.947633
O46 O 0.0894813 0.0365007 0.907928
O47 O -0.0176921 0.158947 1.0257
H48 H -0.0622637 0.0894455 1.05147
C49 C 0.194934 0.215572 0.79603
C50 C 0.264033 0.307886 0.763758
N51 N 0.317444 0.291309 0.643695
O52 O 0.285626 0.198453 0.570177
O53 O 0.3915 0.371156 0.622523
H54 H 0.339348 0.486782 0.812121
H55 H 0.125092 0.350666 1.07761
H56 H 0.180199 0.132472 0.7337
C1 C 0.679309 1.18495 0.653797
C2 C 0.653997 1.07439 0.695775
C3 C 0.755876 0.996606 0.690141
C4 C 0.733897 0.895162 0.728669
C5 C 0.607028 0.869575 0.774314
N6 N 0.587929 0.764403 0.815146
C7 C 0.529484 0.668426 0.702328
C8 C 0.361128 0.665003 0.637636
C9 C 0.293368 0.5978 0.513343
C10 C 0.139666 0.593611 0.450233
C11 C 0.0688522 0.51989 0.314978
C12 C 0.0529668 0.659127 0.514944
C13 C 0.116708 0.72675 0.63905
C14 C 0.271321 0.729897 0.701438
N15 N 0.334097 0.799693 0.830753
C16 C 0.47983 0.766818 0.896196
C17 C 0.362665 0.919883 0.827155
C18 C 0.502322 0.946521 0.780087
C19 C 0.528128 1.04768 0.741074
H20 H 0.624628 1.17672 0.549015
H21 H 0.801023 1.21257 0.671401
H22 H 0.631642 1.25023 0.708723
H23 H 0.855139 1.01562 0.654696
H24 H 0.81546 0.835671 0.723322
H25 H 0.548152 0.5897 0.736468
H26 H 0.594089 0.674294 0.629126
H27 H 0.36302 0.547007 0.464189
H28 H 0.0770722 0.565855 0.237951
H29 H -0.0516707 0.491395 0.302247
H30 H 0.126849 0.445999 0.301081
H31 H -0.0676463 0.657369 0.467273
H32 H 0.0462547 0.777262 0.68764
H33 H 0.530699 0.8263 0.990599
H34 H 0.458857 0.683167 0.918178
H35 H 0.378248 0.97087 0.926362
H36 H 0.262318 0.942946 0.761208
H37 H 0.447184 1.10761 0.746224
loop_
_geom_bond_atom_site_label_1
_geom_bond_atom_site_label_2
_geom_bond_site_symmetry_1
_geom_bond_site_symmetry_2
C38 C50 1_555 1_555
C38 C39 1_555 1_555
C38 H54 1_555 1_555
C39 N40 1_555 1_555
C39 C43 1_555 1_555
N40 O41 1_555 1_555
N40 O42 1_555 1_555
C43 C44 1_555 1_555
C43 H55 1_555 1_555
C44 C45 1_555 1_555
C44 C49 1_555 1_555
C45 O46 1_555 1_555
C45 O47 1_555 1_555
O47 H48 1_555 1_555
C49 C50 1_555 1_555
C49 H56 1_555 1_555
C50 N51 1_555 1_555
N51 O52 1_555 1_555
N51 O53 1_555 1_555
C1 C2 1_555 1_555
C1 H20 1_555 1_555
C1 H21 1_555 1_555
C1 H22 1_555 1_555
C2 C19 1_555 1_555
C2 C3 1_555 1_555
C3 C4 1_555 1_555
C3 H23 1_555 1_555
C4 C5 1_555 1_555
C4 H24 1_555 1_555
C5 C18 1_555 1_555
C5 N6 1_555 1_555
N6 C16 1_555 1_555
N6 C7 1_555 1_555
C7 C8 1_555 1_555
C7 H25 1_555 1_555
C7 H26 1_555 1_555
C8 C14 1_555 1_555
C8 C9 1_555 1_555
C9 C10 1_555 1_555
C9 H27 1_555 1_555
C10 C11 1_555 1_555
C10 C12 1_555 1_555
C11 H28 1_555 1_555
C11 H29 1_555 1_555
C11 H30 1_555 1_555
C12 C13 1_555 1_555
C12 H31 1_555 1_555
C13 C14 1_555 1_555
C13 H32 1_555 1_555
C14 N15 1_555 1_555
N15 C16 1_555 1_555
N15 C17 1_555 1_555
C16 H33 1_555 1_555
C16 H34 1_555 1_555
C17 C18 1_555 1_555
C17 H35 1_555 1_555
C17 H36 1_555 1_555
C18 C19 1_555 1_555
C19 H37 1_555 1_555

#END

#######################################################################
#
#                 Cambridge Crystallographic Data Centre
#                                CCDC 
#
#######################################################################
#
# If this CIF has been generated from an entry in the Cambridge 
# Structural Database, then it will include bibliographic, chemical, 
# crystal, experimental, refinement or atomic coordinate data resulting 
# from the CCDC's data processing and validation procedures.
#
#######################################################################

data_34
_symmetry_cell_setting           monoclinic
_symmetry_space_group_name_H-M   'P 21/c'
_symmetry_Int_Tables_number      14
_space_group_name_Hall           '-P 2ybc'
loop_
_symmetry_equiv_pos_site_id
_symmetry_equiv_pos_as_xyz
1 x,y,z
2 -x,1/2+y,1/2-z
3 -x,-y,-z
4 x,1/2-y,1/2+z
_cell_length_a                   11.3759
_cell_length_b                   11.1134
_cell_length_c                   18.4454
_cell_angle_alpha                90
_cell_angle_beta                 87.4751
_cell_angle_gamma                90
_cell_volume                     2329.69
loop_
_atom_site_label
_atom_site_type_symbol
_atom_site_fract_x
_atom_site_fract_y
_atom_site_fract_z
C38 C 0.0792052 0.90453 0.222955
C39 C 0.155942 0.889098 0.163696
N40 N 0.260118 0.966869 0.15656
O41 O 0.330562 0.949052 0.105788
O42 O 0.27186 1.04601 0.201639
C43 C 0.138916 0.803741 0.110894
C44 C 0.040537 0.729741 0.117471
C45 C 0.0202777 0.636763 0.0611912
O46 O -0.0690211 0.575962 0.0621191
O47 O 0.105203 0.626397 0.0115968
H48 H 0.0898686 0.557408 -0.0230579
C49 C -0.0386395 0.742671 0.176546
C50 C -0.0173975 0.82944 0.227806
N51 N -0.101074 0.842568 0.290191
O52 O -0.198179 0.796471 0.286816
O53 O -0.0699087 0.899023 0.342825
H54 H 0.0940627 0.972466 0.263791
H55 H 0.201206 0.794419 0.064979
H56 H -0.115795 0.685488 0.182228
C1 C 0.605602 0.960219 0.408113
C2 C 0.503269 0.891239 0.379238
C3 C 0.389336 0.934664 0.387589
C4 C 0.294993 0.872298 0.361178
C5 C 0.313687 0.763295 0.325286
N6 N 0.214508 0.701136 0.297664
C7 C 0.144492 0.638014 0.355008
C8 C 0.204389 0.524961 0.379639
C9 C 0.166763 0.468381 0.443674
C10 C 0.220542 0.36537 0.468431
C11 C 0.177971 0.305676 0.538304
C12 C 0.314577 0.318849 0.427161
C13 C 0.354088 0.372721 0.362958
C14 C 0.298958 0.476083 0.338646
N15 N 0.340775 0.529343 0.271453
C16 C 0.252941 0.611415 0.24375
C17 C 0.450048 0.598557 0.278985
C18 C 0.427818 0.717449 0.316625
C19 C 0.520521 0.782569 0.343595
H20 H 0.621125 0.933621 0.463639
H21 H 0.588389 1.05651 0.407641
H22 H 0.685651 0.94333 0.375222
H23 H 0.373692 1.01952 0.415488
H24 H 0.206571 0.908309 0.368422
H25 H 0.0582059 0.614762 0.334679
H26 H 0.129722 0.6984 0.401558
H27 H 0.09296 0.506056 0.475268
H28 H 0.223593 0.341921 0.584095
H29 H 0.1937 0.209144 0.536058
H30 H 0.0840769 0.320226 0.548311
H31 H 0.358243 0.238352 0.445573
H32 H 0.427925 0.334461 0.331613
H33 H 0.29013 0.657324 0.195311
H34 H 0.176536 0.559424 0.227351
H35 H 0.491368 0.614834 0.225012
H36 H 0.511741 0.54545 0.309982
H37 H 0.609153 0.747197 0.336508
loop_
_geom_bond_atom_site_label_1
_geom_bond_atom_site_label_2
_geom_bond_site_symmetry_1
_geom_bond_site_symmetry_2
C38 C50 1_555 1_555
C38 C39 1_555 1_555
C38 H54 1_555 1_555
C39 N40 1_555 1_555
C39 C43 1_555 1_555
N40 O41 1_555 1_555
N40 O42 1_555 1_555
C43 C44 1_555 1_555
C43 H55 1_555 1_555
C44 C45 1_555 1_555
C44 C49 1_555 1_555
C45 O46 1_555 1_555
C45 O47 1_555 1_555
O47 H48 1_555 1_555
C49 C50 1_555 1_555
C49 H56 1_555 1_555
C50 N51 1_555 1_555
N51 O52 1_555 1_555
N51 O53 1_555 1_555
C1 C2 1_555 1_555
C1 H20 1_555 1_555
C1 H21 1_555 1_555
C1 H22 1_555 1_555
C2 C19 1_555 1_555
C2 C3 1_555 1_555
C3 C4 1_555 1_555
C3 H23 1_555 1_555
C4 C5 1_555 1_555
C4 H24 1_555 1_555
C5 C18 1_555 1_555
C5 N6 1_555 1_555
N6 C16 1_555 1_555
N6 C7 1_555 1_555
C7 C8 1_555 1_555
C7 H25 1_555 1_555
C7 H26 1_555 1_555
C8 C14 1_555 1_555
C8 C9 1_555 1_555
C9 C10 1_555 1_555
C9 H27 1_555 1_555
C10 C11 1_555 1_555
C10 C12 1_555 1_555
C11 H28 1_555 1_555
C11 H29 1_555 1_555
C11 H30 1_555 1_555
C12 C13 1_555 1_555
C12 H31 1_555 1_555
C13 C14 1_555 1_555
C13 H32 1_555 1_555
C14 N15 1_555 1_555
N15 C16 1_555 1_555
N15 C17 1_555 1_555
C16 H33 1_555 1_555
C16 H34 1_555 1_555
C17 C18 1_555 1_555
C17 H35 1_555 1_555
C17 H36 1_555 1_555
C18 C19 1_555 1_555
C19 H37 1_555 1_555

#END

#######################################################################
#
#                 Cambridge Crystallographic Data Centre
#                                CCDC 
#
#######################################################################
#
# If this CIF has been generated from an entry in the Cambridge 
# Structural Database, then it will include bibliographic, chemical, 
# crystal, experimental, refinement or atomic coordinate data resulting 
# from the CCDC's data processing and validation procedures.
#
#######################################################################

data_35
_symmetry_cell_setting           triclinic
_symmetry_space_group_name_H-M   'P -1'
_symmetry_Int_Tables_number      2
_space_group_name_Hall           '-P 1'
loop_
_symmetry_equiv_pos_site_id
_symmetry_equiv_pos_as_xyz
1 x,y,z
2 -x,-y,-z
_cell_length_a                   7.9115
_cell_length_b                   10.9753
_cell_length_c                   14.3353
_cell_angle_alpha                114.067
_cell_angle_beta                 97.2796
_cell_angle_gamma                96.5649
_cell_volume                     1108.28
loop_
_atom_site_label
_atom_site_type_symbol
_atom_site_fract_x
_atom_site_fract_y
_atom_site_fract_z
C1 C -0.154197 0.664303 0.146172
C2 C 0.0131794 0.614132 0.159411
C3 C 0.158419 0.658508 0.129009
C4 C 0.312541 0.613401 0.141035
C5 C 0.323756 0.521299 0.18452
N6 N 0.485693 0.477408 0.197262
C7 C 0.517355 0.37544 0.0988487
C8 C 0.408261 0.237742 0.066968
C9 C 0.38927 0.137123 -0.0336086
C10 C 0.288459 0.0101579 -0.0660107
C11 C 0.269819 -0.0974244 -0.175881
C12 C 0.205211 -0.0150818 0.005425
C13 C 0.2218 0.0827149 0.106352
C14 C 0.323945 0.209816 0.137913
N15 N 0.340613 0.308833 0.243355
C16 C 0.490027 0.416851 0.27118
C17 C 0.186747 0.37308 0.260898
C18 C 0.178567 0.474582 0.215163
C19 C 0.0261313 0.522287 0.202305
H20 H -0.235058 0.599069 0.0705406
H21 H -0.128743 0.766883 0.151877
H22 H -0.227032 0.665323 0.205893
H23 H 0.151181 0.730251 0.0949959
H24 H 0.424449 0.649768 0.116603
H25 H 0.654851 0.367362 0.107566
H26 H 0.488507 0.409037 0.0371967
H27 H 0.455505 0.158687 -0.0884657
H28 H 0.160063 -0.0909454 -0.226566
H29 H 0.249274 -0.198407 -0.178153
H30 H 0.385763 -0.0853263 -0.207092
H31 H 0.125238 -0.113755 -0.0182987
H32 H 0.155249 0.0603555 0.16082
H33 H 0.492715 0.495938 0.349263
H34 H 0.609483 0.375483 0.273928
H35 H 0.189223 0.424379 0.344811
H36 H 0.0695379 0.294408 0.225897
H37 H -0.08625 0.48647 0.226605
C38 C 0.519576 1.03248 0.629682
C39 C 0.343115 1.02323 0.60388
N40 N 0.276347 1.1464 0.613469
O41 O 0.120106 1.14269 0.605841
O42 O 0.379795 1.24716 0.6286
C43 C 0.226817 0.903222 0.56947
C44 C 0.289347 0.78638 0.560449
C45 C 0.166332 0.655565 0.523571
O46 O 0.203839 0.562684 0.543162
O47 O 0.0173021 0.649285 0.469306
H48 H -0.0655499 0.561575 0.45184
C49 C 0.466456 0.791956 0.585885
C50 C 0.577074 0.914607 0.619937
N51 N 0.763938 0.920084 0.646969
O52 O 0.818337 0.813404 0.617976
O53 O 0.856972 1.03118 0.697358
H54 H 0.608885 1.12785 0.656324
H55 H 0.0888541 0.899944 0.54977
H56 H 0.516791 0.70141 0.579082
loop_
_geom_bond_atom_site_label_1
_geom_bond_atom_site_label_2
_geom_bond_site_symmetry_1
_geom_bond_site_symmetry_2
C1 C2 1_555 1_555
C1 H20 1_555 1_555
C1 H21 1_555 1_555
C1 H22 1_555 1_555
C2 C19 1_555 1_555
C2 C3 1_555 1_555
C3 C4 1_555 1_555
C3 H23 1_555 1_555
C4 C5 1_555 1_555
C4 H24 1_555 1_555
C5 C18 1_555 1_555
C5 N6 1_555 1_555
N6 C16 1_555 1_555
N6 C7 1_555 1_555
C7 C8 1_555 1_555
C7 H25 1_555 1_555
C7 H26 1_555 1_555
C8 C14 1_555 1_555
C8 C9 1_555 1_555
C9 C10 1_555 1_555
C9 H27 1_555 1_555
C10 C11 1_555 1_555
C10 C12 1_555 1_555
C11 H28 1_555 1_555
C11 H29 1_555 1_555
C11 H30 1_555 1_555
C12 C13 1_555 1_555
C12 H31 1_555 1_555
C13 C14 1_555 1_555
C13 H32 1_555 1_555
C14 N15 1_555 1_555
N15 C16 1_555 1_555
N15 C17 1_555 1_555
C16 H33 1_555 1_555
C16 H34 1_555 1_555
C17 C18 1_555 1_555
C17 H35 1_555 1_555
C17 H36 1_555 1_555
C18 C19 1_555 1_555
C19 H37 1_555 1_555
C38 C50 1_555 1_555
C38 C39 1_555 1_555
C38 H54 1_555 1_555
C39 N40 1_555 1_555
C39 C43 1_555 1_555
N40 O41 1_555 1_555
N40 O42 1_555 1_555
C43 C44 1_555 1_555
C43 H55 1_555 1_555
C44 C45 1_555 1_555
C44 C49 1_555 1_555
C45 O46 1_555 1_555
C45 O47 1_555 1_555
O47 H48 1_555 1_555
C49 C50 1_555 1_555
C49 H56 1_555 1_555
C50 N51 1_555 1_555
N51 O52 1_555 1_555
N51 O53 1_555 1_555

#END

#######################################################################
#
#                 Cambridge Crystallographic Data Centre
#                                CCDC 
#
#######################################################################
#
# If this CIF has been generated from an entry in the Cambridge 
# Structural Database, then it will include bibliographic, chemical, 
# crystal, experimental, refinement or atomic coordinate data resulting 
# from the CCDC's data processing and validation procedures.
#
#######################################################################

data_36
_symmetry_cell_setting           triclinic
_symmetry_space_group_name_H-M   'P -1'
_symmetry_Int_Tables_number      2
_space_group_name_Hall           '-P 1'
loop_
_symmetry_equiv_pos_site_id
_symmetry_equiv_pos_as_xyz
1 x,y,z
2 -x,-y,-z
_cell_length_a                   9.5074
_cell_length_b                   8.6803
_cell_length_c                   13.6507
_cell_angle_alpha                86.3272
_cell_angle_beta                 95.6494
_cell_angle_gamma                85.8641
_cell_volume                     1115.28
loop_
_atom_site_label
_atom_site_type_symbol
_atom_site_fract_x
_atom_site_fract_y
_atom_site_fract_z
C1 C 0.569534 0.732063 0.28568
C2 C 0.586358 0.577256 0.241803
C3 C 0.549126 0.443702 0.290551
C4 C 0.563809 0.301337 0.250866
C5 C 0.617125 0.290347 0.15994
N6 N 0.629691 0.141648 0.119887
C7 C 0.753498 0.0428848 0.16718
C8 C 0.890646 0.09286 0.133327
C9 C 1.01968 0.0385755 0.185056
C10 C 1.14754 0.0834175 0.156892
C11 C 1.2864 0.0227877 0.214511
C12 C 1.14409 0.185597 0.0742983
C13 C 1.01742 0.241542 0.0208496
C14 C 0.889718 0.195132 0.0499061
N15 N 0.759983 0.253428 -0.00749846
C16 C 0.644396 0.158625 0.0142441
C17 C 0.716343 0.41404 0.0118824
C18 C 0.65615 0.42344 0.109746
C19 C 0.639567 0.564528 0.151541
H20 H 0.665159 0.753084 0.331896
H21 H 0.481473 0.736088 0.330914
H22 H 0.549163 0.825571 0.227906
H23 H 0.507478 0.450843 0.361476
H24 H 0.533807 0.198439 0.290558
H25 H 0.741577 -0.0775188 0.15005
H26 H 0.757539 0.047291 0.24753
H27 H 1.02034 -0.0414441 0.249523
H28 H 1.31584 0.0982107 0.272535
H29 H 1.37109 0.0163878 0.166464
H30 H 1.27865 -0.0926011 0.248704
H31 H 1.24296 0.222606 0.0509763
H32 H 1.01765 0.321466 -0.0435959
H33 H 0.544688 0.211754 -0.0250564
H34 H 0.663964 0.0436665 -0.0130928
H35 H 0.636434 0.463601 -0.0473525
H36 H 0.808124 0.483598 0.0112477
H37 H 0.66922 0.667898 0.112278
C38 C 1.06446 0.593478 0.604733
C39 C 1.05023 0.701986 0.525328
N40 N 1.17252 0.721879 0.469244
O41 O 1.15872 0.816923 0.398326
O42 O 1.28271 0.642571 0.495858
C43 C 0.92602 0.792523 0.496434
C44 C 0.81 0.774345 0.549395
C45 C 0.674724 0.870885 0.519711
O46 O 0.564853 0.843333 0.554141
O47 O 0.684079 0.985674 0.454602
H48 H 0.591133 1.05306 0.441361
C49 C 0.820577 0.666159 0.629937
C50 C 0.947299 0.578655 0.655695
N51 N 0.95808 0.464869 0.740946
O52 O 0.869063 0.476074 0.799361
O53 O 1.05573 0.363859 0.749787
H54 H 1.16304 0.523114 0.626077
H55 H 0.918849 0.87656 0.433427
H56 H 0.730703 0.650859 0.671799
loop_
_geom_bond_atom_site_label_1
_geom_bond_atom_site_label_2
_geom_bond_site_symmetry_1
_geom_bond_site_symmetry_2
C1 C2 1_555 1_555
C1 H20 1_555 1_555
C1 H21 1_555 1_555
C1 H22 1_555 1_555
C2 C19 1_555 1_555
C2 C3 1_555 1_555
C3 C4 1_555 1_555
C3 H23 1_555 1_555
C4 C5 1_555 1_555
C4 H24 1_555 1_555
C5 C18 1_555 1_555
C5 N6 1_555 1_555
N6 C16 1_555 1_555
N6 C7 1_555 1_555
C7 C8 1_555 1_555
C7 H25 1_555 1_555
C7 H26 1_555 1_555
C8 C14 1_555 1_555
C8 C9 1_555 1_555
C9 C10 1_555 1_555
C9 H27 1_555 1_555
C10 C11 1_555 1_555
C10 C12 1_555 1_555
C11 H28 1_555 1_555
C11 H29 1_555 1_555
C11 H30 1_555 1_555
C12 C13 1_555 1_555
C12 H31 1_555 1_555
C13 C14 1_555 1_555
C13 H32 1_555 1_555
C14 N15 1_555 1_555
N15 C16 1_555 1_555
N15 C17 1_555 1_555
C16 H33 1_555 1_555
C16 H34 1_555 1_555
C17 C18 1_555 1_555
C17 H35 1_555 1_555
C17 H36 1_555 1_555
C18 C19 1_555 1_555
C19 H37 1_555 1_555
C38 C50 1_555 1_555
C38 C39 1_555 1_555
C38 H54 1_555 1_555
C39 N40 1_555 1_555
C39 C43 1_555 1_555
N40 O41 1_555 1_555
N40 O42 1_555 1_555
C43 C44 1_555 1_555
C43 H55 1_555 1_555
C44 C45 1_555 1_555
C44 C49 1_555 1_555
C45 O46 1_555 1_555
C45 O47 1_555 1_555
O47 H48 1_555 1_555
C49 C50 1_555 1_555
C49 H56 1_555 1_555
C50 N51 1_555 1_555
N51 O52 1_555 1_555
N51 O53 1_555 1_555

#END

#######################################################################
#
#                 Cambridge Crystallographic Data Centre
#                                CCDC 
#
#######################################################################
#
# If this CIF has been generated from an entry in the Cambridge 
# Structural Database, then it will include bibliographic, chemical, 
# crystal, experimental, refinement or atomic coordinate data resulting 
# from the CCDC's data processing and validation procedures.
#
#######################################################################

data_37
_symmetry_cell_setting           triclinic
_symmetry_space_group_name_H-M   'P -1'
_symmetry_Int_Tables_number      2
_space_group_name_Hall           '-P 1'
loop_
_symmetry_equiv_pos_site_id
_symmetry_equiv_pos_as_xyz
1 x,y,z
2 -x,-y,-z
_cell_length_a                   8.3337
_cell_length_b                   18.2214
_cell_length_c                   11.1368
_cell_angle_alpha                117.675
_cell_angle_beta                 131.415
_cell_angle_gamma                76.1195
_cell_volume                     1117.36
loop_
_atom_site_label
_atom_site_type_symbol
_atom_site_fract_x
_atom_site_fract_y
_atom_site_fract_z
C1 C 0.0163594 -0.0294623 0.700077
C2 C 0.165961 0.0302873 0.746583
C3 C 0.36832 0.0104403 0.798618
C4 C 0.506807 0.0648394 0.841918
C5 C 0.443505 0.141457 0.833567
N6 N 0.591194 0.197135 0.881208
C7 C 0.602624 0.172613 0.741121
C8 C 0.40731 0.192504 0.589754
C9 C 0.364015 0.157549 0.429297
C10 C 0.184928 0.173547 0.286836
C11 C 0.141457 0.134648 0.1137
C12 C 0.0469589 0.226275 0.308024
C13 C 0.0856294 0.262398 0.466278
C14 C 0.26664 0.245901 0.608529
N15 N 0.304353 0.284935 0.771769
C16 C 0.527591 0.281798 0.917279
C17 C 0.166071 0.244647 0.767561
C18 C 0.239617 0.162557 0.780411
C19 C 0.104972 0.106624 0.73847
H20 H -0.0838818 -0.0711948 0.56032
H21 H 0.106998 -0.0671439 0.774725
H22 H -0.0887121 0.00414421 0.729406
H23 H 0.419348 -0.0491131 0.805558
H24 H 0.664512 0.047784 0.882316
H25 H 0.747239 0.20513 0.796547
H26 H 0.616862 0.105527 0.69166
H27 H 0.473945 0.116436 0.415167
H28 H 0.0439081 0.0751238 0.0282205
H29 H 0.0558626 0.175026 0.045042
H30 H 0.291142 0.123969 0.135113
H31 H -0.0946528 0.23957 0.198058
H32 H -0.0249529 0.303499 0.479458
H33 H 0.548355 0.306557 1.03787
H34 H 0.633582 0.321804 0.940908
H35 H 0.166739 0.286351 0.877408
H36 H 0.000178019 0.234272 0.644533
H37 H -0.0528545 0.123247 0.698085
C38 C 0.766817 0.445938 0.560808
C39 C 0.8167 0.521232 0.699905
N40 N 0.932683 0.589864 0.741913
O41 O 0.955723 0.658761 0.85217
O42 O 1.00114 0.575144 0.664943
C43 C 0.762275 0.534742 0.801138
C44 C 0.652114 0.470007 0.761703
C45 C 0.591316 0.483087 0.868978
O46 O 0.432701 0.445212 0.806943
O47 O 0.720827 0.53777 1.03259
H48 H 0.67178 0.544312 1.09962
C49 C 0.598971 0.393279 0.622276
C50 C 0.657204 0.383128 0.525239
N51 N 0.600242 0.302058 0.37783
O52 O 0.621174 0.239025 0.398069
O53 O 0.534261 0.301165 0.241213
H54 H 0.81169 0.436546 0.483139
H55 H 0.80463 0.59485 0.909745
H56 H 0.513139 0.342264 0.590309
loop_
_geom_bond_atom_site_label_1
_geom_bond_atom_site_label_2
_geom_bond_site_symmetry_1
_geom_bond_site_symmetry_2
C1 C2 1_555 1_555
C1 H20 1_555 1_555
C1 H21 1_555 1_555
C1 H22 1_555 1_555
C2 C19 1_555 1_555
C2 C3 1_555 1_555
C3 C4 1_555 1_555
C3 H23 1_555 1_555
C4 C5 1_555 1_555
C4 H24 1_555 1_555
C5 C18 1_555 1_555
C5 N6 1_555 1_555
N6 C16 1_555 1_555
N6 C7 1_555 1_555
C7 C8 1_555 1_555
C7 H25 1_555 1_555
C7 H26 1_555 1_555
C8 C14 1_555 1_555
C8 C9 1_555 1_555
C9 C10 1_555 1_555
C9 H27 1_555 1_555
C10 C11 1_555 1_555
C10 C12 1_555 1_555
C11 H28 1_555 1_555
C11 H29 1_555 1_555
C11 H30 1_555 1_555
C12 C13 1_555 1_555
C12 H31 1_555 1_555
C13 C14 1_555 1_555
C13 H32 1_555 1_555
C14 N15 1_555 1_555
N15 C16 1_555 1_555
N15 C17 1_555 1_555
C16 H33 1_555 1_555
C16 H34 1_555 1_555
C17 C18 1_555 1_555
C17 H35 1_555 1_555
C17 H36 1_555 1_555
C18 C19 1_555 1_555
C19 H37 1_555 1_555
C38 C50 1_555 1_555
C38 C39 1_555 1_555
C38 H54 1_555 1_555
C39 N40 1_555 1_555
C39 C43 1_555 1_555
N40 O41 1_555 1_555
N40 O42 1_555 1_555
C43 C44 1_555 1_555
C43 H55 1_555 1_555
C44 C45 1_555 1_555
C44 C49 1_555 1_555
C45 O46 1_555 1_555
C45 O47 1_555 1_555
O47 H48 1_555 1_555
C49 C50 1_555 1_555
C49 H56 1_555 1_555
C50 N51 1_555 1_555
N51 O52 1_555 1_555
N51 O53 1_555 1_555

#END

#######################################################################
#
#                 Cambridge Crystallographic Data Centre
#                                CCDC 
#
#######################################################################
#
# If this CIF has been generated from an entry in the Cambridge 
# Structural Database, then it will include bibliographic, chemical, 
# crystal, experimental, refinement or atomic coordinate data resulting 
# from the CCDC's data processing and validation procedures.
#
#######################################################################

data_38
_symmetry_cell_setting           monoclinic
_symmetry_space_group_name_H-M   'P 21/c'
_symmetry_Int_Tables_number      14
_space_group_name_Hall           '-P 2ybc'
loop_
_symmetry_equiv_pos_site_id
_symmetry_equiv_pos_as_xyz
1 x,y,z
2 -x,1/2+y,1/2-z
3 -x,-y,-z
4 x,1/2-y,1/2+z
_cell_length_a                   12.077
_cell_length_b                   10.6102
_cell_length_c                   20.7416
_cell_angle_alpha                90
_cell_angle_beta                 60.0753
_cell_angle_gamma                90
_cell_volume                     2303.48
loop_
_atom_site_label
_atom_site_type_symbol
_atom_site_fract_x
_atom_site_fract_y
_atom_site_fract_z
C38 C 0.331597 0.258685 0.306808
C39 C 0.362149 0.186698 0.244755
N40 N 0.347527 0.0493299 0.25321
O41 O 0.379438 -0.0142599 0.197554
O42 O 0.304194 0.00456165 0.315453
C43 C 0.405818 0.238308 0.175152
C44 C 0.419596 0.368325 0.16688
C45 C 0.466447 0.426316 0.0922878
O46 O 0.451155 0.537907 0.0848837
O47 O 0.524408 0.348391 0.0364757
H48 H 0.549489 0.391529 -0.0127835
C49 C 0.389573 0.443856 0.228239
C50 C 0.34623 0.387373 0.296601
N51 N 0.314315 0.467522 0.361269
O52 O 0.338767 0.579933 0.350927
O53 O 0.264658 0.418267 0.422649
H54 H 0.297727 0.21616 0.361041
H55 H 0.429053 0.178517 0.127612
H56 H 0.400028 0.545428 0.222453
C1 C -0.0539031 0.339551 0.473906
C2 C -0.0847128 0.290946 0.416208
C3 C -0.196007 0.326337 0.417242
C4 C -0.225277 0.282087 0.364734
C5 C -0.141852 0.200109 0.309267
N6 N -0.175225 0.154436 0.256031
C7 C -0.153086 0.24894 0.198761
C8 C -0.0130208 0.263746 0.142643
C9 C 0.0297393 0.366817 0.0950248
C10 C 0.157722 0.384328 0.0434793
C11 C 0.201726 0.497333 -0.00760999
C12 C 0.244081 0.295065 0.0402362
C13 C 0.204687 0.191014 0.0866805
C14 C 0.0756481 0.174474 0.138115
N15 N 0.0371853 0.0649846 0.184998
C16 C -0.0999479 0.0429115 0.217786
C17 C 0.0641996 0.0766527 0.246624
C18 C -0.0286941 0.163758 0.306909
C19 C -0.00249068 0.20961 0.360618
H20 H -4.09005e-006 0.42708 0.455481
H21 H -0.14096 0.357609 0.526324
H22 H 0.00290925 0.271324 0.48408
H23 H -0.261734 0.390219 0.460199
H24 H -0.313122 0.311248 0.366793
H25 H -0.204523 0.220816 0.169923
H26 H -0.191747 0.340022 0.22563
H27 H -0.0392541 0.435722 0.0983235
H28 H 0.224399 0.575701 0.017651
H29 H 0.286824 0.474845 -0.0601679
H30 H 0.127726 0.528096 -0.0194199
H31 H 0.344873 0.306988 0.000383837
H32 H 0.27426 0.122429 0.0830146
H33 H -0.12852 -0.0355507 0.257388
H34 H -0.120515 0.0152683 0.17385
H35 H 0.0593281 -0.0168329 0.270488
H36 H 0.161612 0.112477 0.224951
H37 H 0.0850686 0.180817 0.35896
loop_
_geom_bond_atom_site_label_1
_geom_bond_atom_site_label_2
_geom_bond_site_symmetry_1
_geom_bond_site_symmetry_2
C38 C50 1_555 1_555
C38 C39 1_555 1_555
C38 H54 1_555 1_555
C39 N40 1_555 1_555
C39 C43 1_555 1_555
N40 O41 1_555 1_555
N40 O42 1_555 1_555
C43 C44 1_555 1_555
C43 H55 1_555 1_555
C44 C45 1_555 1_555
C44 C49 1_555 1_555
C45 O46 1_555 1_555
C45 O47 1_555 1_555
O47 H48 1_555 1_555
C49 C50 1_555 1_555
C49 H56 1_555 1_555
C50 N51 1_555 1_555
N51 O52 1_555 1_555
N51 O53 1_555 1_555
C1 C2 1_555 1_555
C1 H20 1_555 1_555
C1 H21 1_555 1_555
C1 H22 1_555 1_555
C2 C19 1_555 1_555
C2 C3 1_555 1_555
C3 C4 1_555 1_555
C3 H23 1_555 1_555
C4 C5 1_555 1_555
C4 H24 1_555 1_555
C5 C18 1_555 1_555
C5 N6 1_555 1_555
N6 C16 1_555 1_555
N6 C7 1_555 1_555
C7 C8 1_555 1_555
C7 H25 1_555 1_555
C7 H26 1_555 1_555
C8 C14 1_555 1_555
C8 C9 1_555 1_555
C9 C10 1_555 1_555
C9 H27 1_555 1_555
C10 C11 1_555 1_555
C10 C12 1_555 1_555
C11 H28 1_555 1_555
C11 H29 1_555 1_555
C11 H30 1_555 1_555
C12 C13 1_555 1_555
C12 H31 1_555 1_555
C13 C14 1_555 1_555
C13 H32 1_555 1_555
C14 N15 1_555 1_555
N15 C16 1_555 1_555
N15 C17 1_555 1_555
C16 H33 1_555 1_555
C16 H34 1_555 1_555
C17 C18 1_555 1_555
C17 H35 1_555 1_555
C17 H36 1_555 1_555
C18 C19 1_555 1_555
C19 H37 1_555 1_555

#END

#######################################################################
#
#                 Cambridge Crystallographic Data Centre
#                                CCDC 
#
#######################################################################
#
# If this CIF has been generated from an entry in the Cambridge 
# Structural Database, then it will include bibliographic, chemical, 
# crystal, experimental, refinement or atomic coordinate data resulting 
# from the CCDC's data processing and validation procedures.
#
#######################################################################

data_39
_symmetry_cell_setting           triclinic
_symmetry_space_group_name_H-M   'P -1'
_symmetry_Int_Tables_number      2
_space_group_name_Hall           '-P 1'
loop_
_symmetry_equiv_pos_site_id
_symmetry_equiv_pos_as_xyz
1 x,y,z
2 -x,-y,-z
_cell_length_a                   9.5849
_cell_length_b                   10.7378
_cell_length_c                   13.5009
_cell_angle_alpha                104.284
_cell_angle_beta                 91.8614
_cell_angle_gamma                59.4662
_cell_volume                     1152.63
loop_
_atom_site_label
_atom_site_type_symbol
_atom_site_fract_x
_atom_site_fract_y
_atom_site_fract_z
C1 C 0.96802 0.105372 0.279812
C2 C 0.857006 0.271471 0.291595
C3 C 0.838974 0.376058 0.381933
C4 C 0.737866 0.528523 0.393408
C5 C 0.651513 0.579578 0.312991
N6 N 0.549022 0.738298 0.32645
C7 C 0.393849 0.802915 0.390055
C8 C 0.277115 0.765233 0.331996
C9 C 0.141529 0.785538 0.384202
C10 C 0.0329034 0.750432 0.333634
C11 C -0.11354 0.773448 0.392262
C12 C 0.0627528 0.693538 0.227668
C13 C 0.196378 0.672373 0.1732
C14 C 0.304342 0.708523 0.225061
N15 N 0.440854 0.687171 0.166625
C16 C 0.50959 0.771865 0.227176
C17 C 0.572757 0.528561 0.1338
C18 C 0.667135 0.476026 0.2214
C19 C 0.770072 0.323862 0.212355
H20 H 0.901978 0.0588912 0.304977
H21 H 1.06937 0.0843256 0.325604
H22 H 1.01764 0.045667 0.199896
H23 H 0.905642 0.337565 0.445137
H24 H 0.72592 0.608131 0.46498
H25 H 0.337037 0.925239 0.416227
H26 H 0.41823 0.760318 0.458481
H27 H 0.120045 0.830302 0.467172
H28 H -0.0837932 0.673249 0.415312
H29 H -0.213815 0.798239 0.345093
H30 H -0.155176 0.866392 0.461265
H31 H -0.020536 0.66493 0.186437
H32 H 0.216989 0.627653 0.0902073
H33 H 0.620401 0.745307 0.183691
H34 H 0.422063 0.892357 0.239896
H35 H 0.656241 0.513891 0.0723719
H36 H 0.520554 0.458791 0.102159
H37 H 0.782745 0.2436 0.141021
C38 C 0.589054 0.0749753 0.190936
C39 C 0.433422 0.150509 0.240758
N40 N 0.411744 0.134426 0.343109
O41 O 0.273095 0.188537 0.382225
O42 O 0.533173 0.0677341 0.384725
C43 C 0.297382 0.240476 0.198496
C44 C 0.317216 0.255851 0.101536
C45 C 0.172165 0.352242 0.0542059
O46 O 0.185243 0.384789 -0.0239881
O47 O 0.0321249 0.398051 0.103082
H48 H -0.0625189 0.469088 0.0704107
C49 C 0.47233 0.181211 0.0490145
C50 C 0.604212 0.0926176 0.0947988
N51 N 0.76772 0.0137043 0.038947
O52 O 0.782504 0.0404761 -0.0416619
O53 O 0.881984 -0.0754161 0.0755098
H54 H 0.694508 0.00507361 0.225684
H55 H 0.176864 0.298313 0.24015
H56 H 0.489324 0.192452 -0.0266722
loop_
_geom_bond_atom_site_label_1
_geom_bond_atom_site_label_2
_geom_bond_site_symmetry_1
_geom_bond_site_symmetry_2
C1 C2 1_555 1_555
C1 H20 1_555 1_555
C1 H21 1_555 1_555
C1 H22 1_555 1_555
C2 C19 1_555 1_555
C2 C3 1_555 1_555
C3 C4 1_555 1_555
C3 H23 1_555 1_555
C4 C5 1_555 1_555
C4 H24 1_555 1_555
C5 C18 1_555 1_555
C5 N6 1_555 1_555
N6 C16 1_555 1_555
N6 C7 1_555 1_555
C7 C8 1_555 1_555
C7 H25 1_555 1_555
C7 H26 1_555 1_555
C8 C14 1_555 1_555
C8 C9 1_555 1_555
C9 C10 1_555 1_555
C9 H27 1_555 1_555
C10 C11 1_555 1_555
C10 C12 1_555 1_555
C11 H28 1_555 1_555
C11 H29 1_555 1_555
C11 H30 1_555 1_555
C12 C13 1_555 1_555
C12 H31 1_555 1_555
C13 C14 1_555 1_555
C13 H32 1_555 1_555
C14 N15 1_555 1_555
N15 C16 1_555 1_555
N15 C17 1_555 1_555
C16 H33 1_555 1_555
C16 H34 1_555 1_555
C17 C18 1_555 1_555
C17 H35 1_555 1_555
C17 H36 1_555 1_555
C18 C19 1_555 1_555
C19 H37 1_555 1_555
C38 C50 1_555 1_555
C38 C39 1_555 1_555
C38 H54 1_555 1_555
C39 N40 1_555 1_555
C39 C43 1_555 1_555
N40 O41 1_555 1_555
N40 O42 1_555 1_555
C43 C44 1_555 1_555
C43 H55 1_555 1_555
C44 C45 1_555 1_555
C44 C49 1_555 1_555
C45 O46 1_555 1_555
C45 O47 1_555 1_555
O47 H48 1_555 1_555
C49 C50 1_555 1_555
C49 H56 1_555 1_555
C50 N51 1_555 1_555
N51 O52 1_555 1_555
N51 O53 1_555 1_555

#END

#######################################################################
#
#                 Cambridge Crystallographic Data Centre
#                                CCDC 
#
#######################################################################
#
# If this CIF has been generated from an entry in the Cambridge 
# Structural Database, then it will include bibliographic, chemical, 
# crystal, experimental, refinement or atomic coordinate data resulting 
# from the CCDC's data processing and validation procedures.
#
#######################################################################

data_40
_symmetry_cell_setting           monoclinic
_symmetry_space_group_name_H-M   'P 21/c'
_symmetry_Int_Tables_number      14
_space_group_name_Hall           '-P 2ybc'
loop_
_symmetry_equiv_pos_site_id
_symmetry_equiv_pos_as_xyz
1 x,y,z
2 -x,1/2+y,1/2-z
3 -x,-y,-z
4 x,1/2-y,1/2+z
_cell_length_a                   10.3416
_cell_length_b                   13.0034
_cell_length_c                   19.4502
_cell_angle_alpha                90
_cell_angle_beta                 119.578
_cell_angle_gamma                90
_cell_volume                     2274.74
loop_
_atom_site_label
_atom_site_type_symbol
_atom_site_fract_x
_atom_site_fract_y
_atom_site_fract_z
C1 C 1.07148 0.0974514 0.805933
C2 C 1.08506 0.131081 0.735441
C3 C 1.13123 0.0630989 0.697039
C4 C 1.14438 0.0932218 0.632507
C5 C 1.11077 0.19388 0.604881
N6 N 1.12705 0.223457 0.538451
C7 C 1.00364 0.186451 0.462805
C8 C 0.863436 0.248012 0.436988
C9 C 0.727571 0.211352 0.37783
C10 C 0.596393 0.265108 0.353302
C11 C 0.45007 0.223457 0.288888
C12 C 0.603513 0.358191 0.389677
C13 C 0.737092 0.397142 0.448623
C14 C 0.868164 0.342357 0.472547
N15 N 1.0054 0.385069 0.533131
C16 C 1.13231 0.335374 0.533278
C17 C 1.02378 0.37261 0.612773
C18 C 1.06316 0.263585 0.642432
C19 C 1.05167 0.230878 0.707195
H20 H 0.960631 0.0677515 0.787216
H21 H 1.15147 0.0371749 0.838625
H22 H 1.09184 0.161612 0.845914
H23 H 1.15769 -0.0155575 0.718031
H24 H 1.18083 0.0384515 0.603492
H25 H 1.03619 0.19115 0.417084
H26 H 0.98165 0.105396 0.468852
H27 H 0.724136 0.138348 0.349986
H28 H 0.397008 0.175785 0.313829
H29 H 0.374456 0.285848 0.256113
H30 H 0.466619 0.176838 0.247417
H31 H 0.502074 0.401541 0.371528
H32 H 0.739662 0.470262 0.476159
H33 H 1.2356 0.36402 0.583516
H34 H 1.13402 0.356138 0.479056
H35 H 1.11153 0.424558 0.653919
H36 H 0.920209 0.394566 0.611508
H37 H 1.01542 0.285202 0.736541
C38 C 0.415906 0.0447575 0.565616
C39 C 0.504343 0.109687 0.627192
N40 N 0.577861 0.0685974 0.708029
O41 O 0.706287 0.0941446 0.752987
O42 O 0.507519 0.010728 0.726846
C43 C 0.526597 0.211506 0.616031
C44 C 0.457458 0.250734 0.539598
C45 C 0.479887 0.360429 0.526001
O46 O 0.393952 0.405532 0.465453
O47 O 0.597739 0.403287 0.583723
H48 H 0.608714 0.477606 0.570954
C49 C 0.367627 0.187466 0.476083
C50 C 0.349186 0.0862005 0.49056
N51 N 0.254576 0.0196179 0.423303
O52 O 0.196954 0.0563084 0.356849
O53 O 0.237573 -0.0696587 0.436705
H54 H 0.399539 -0.0350524 0.575713
H55 H 0.596849 0.260247 0.666008
H56 H 0.313005 0.217235 0.416173
loop_
_geom_bond_atom_site_label_1
_geom_bond_atom_site_label_2
_geom_bond_site_symmetry_1
_geom_bond_site_symmetry_2
C1 C2 1_555 1_555
C1 H20 1_555 1_555
C1 H21 1_555 1_555
C1 H22 1_555 1_555
C2 C19 1_555 1_555
C2 C3 1_555 1_555
C3 C4 1_555 1_555
C3 H23 1_555 1_555
C4 C5 1_555 1_555
C4 H24 1_555 1_555
C5 C18 1_555 1_555
C5 N6 1_555 1_555
N6 C16 1_555 1_555
N6 C7 1_555 1_555
C7 C8 1_555 1_555
C7 H25 1_555 1_555
C7 H26 1_555 1_555
C8 C14 1_555 1_555
C8 C9 1_555 1_555
C9 C10 1_555 1_555
C9 H27 1_555 1_555
C10 C11 1_555 1_555
C10 C12 1_555 1_555
C11 H28 1_555 1_555
C11 H29 1_555 1_555
C11 H30 1_555 1_555
C12 C13 1_555 1_555
C12 H31 1_555 1_555
C13 C14 1_555 1_555
C13 H32 1_555 1_555
C14 N15 1_555 1_555
N15 C16 1_555 1_555
N15 C17 1_555 1_555
C16 H33 1_555 1_555
C16 H34 1_555 1_555
C17 C18 1_555 1_555
C17 H35 1_555 1_555
C17 H36 1_555 1_555
C18 C19 1_555 1_555
C19 H37 1_555 1_555
C38 C50 1_555 1_555
C38 C39 1_555 1_555
C38 H54 1_555 1_555
C39 N40 1_555 1_555
C39 C43 1_555 1_555
N40 O41 1_555 1_555
N40 O42 1_555 1_555
C43 C44 1_555 1_555
C43 H55 1_555 1_555
C44 C45 1_555 1_555
C44 C49 1_555 1_555
C45 O46 1_555 1_555
C45 O47 1_555 1_555
O47 H48 1_555 1_555
C49 C50 1_555 1_555
C49 H56 1_555 1_555
C50 N51 1_555 1_555
N51 O52 1_555 1_555
N51 O53 1_555 1_555

#END

#######################################################################
#
#                 Cambridge Crystallographic Data Centre
#                                CCDC 
#
#######################################################################
#
# If this CIF has been generated from an entry in the Cambridge 
# Structural Database, then it will include bibliographic, chemical, 
# crystal, experimental, refinement or atomic coordinate data resulting 
# from the CCDC's data processing and validation procedures.
#
#######################################################################

data_41
_symmetry_cell_setting           triclinic
_symmetry_space_group_name_H-M   'P -1'
_symmetry_Int_Tables_number      2
_space_group_name_Hall           '-P 1'
loop_
_symmetry_equiv_pos_site_id
_symmetry_equiv_pos_as_xyz
1 x,y,z
2 -x,-y,-z
_cell_length_a                   10.2054
_cell_length_b                   15.2307
_cell_length_c                   8.2994
_cell_angle_alpha                109.995
_cell_angle_beta                 99.8037
_cell_angle_gamma                104.737
_cell_volume                     1124.43
loop_
_atom_site_label
_atom_site_type_symbol
_atom_site_fract_x
_atom_site_fract_y
_atom_site_fract_z
C38 C -0.0779359 0.371478 0.446275
C39 C 0.0425139 0.373275 0.391276
N40 N 0.0303959 0.344136 0.200023
O41 O 0.138924 0.360465 0.155024
O42 O -0.0875498 0.304835 0.0942228
C43 C 0.173739 0.401269 0.508346
C44 C 0.185811 0.429107 0.689599
C45 C 0.326431 0.459751 0.818714
O46 O 0.341073 0.482827 0.978297
O47 O 0.430832 0.459667 0.747018
H48 H 0.523998 0.480315 0.840706
C49 C 0.0666291 0.42828 0.749825
C50 C -0.062058 0.399683 0.627047
N51 N -0.187554 0.399175 0.691324
O52 O -0.186982 0.389738 0.831789
O53 O -0.287133 0.408264 0.601486
H54 H -0.180267 0.348943 0.351865
H55 H 0.266085 0.401605 0.459965
H56 H 0.0747252 0.449775 0.890959
C1 C 0.70797 0.103852 0.446836
C2 C 0.617522 0.145132 0.557583
C3 C 0.526129 0.187837 0.496889
C4 C 0.443066 0.226101 0.597556
C5 C 0.450372 0.222079 0.763809
N6 N 0.364352 0.263358 0.866414
C7 C 0.215578 0.198008 0.800814
C8 C 0.194933 0.110271 0.851374
C9 C 0.070814 0.0291917 0.768689
C10 C 0.048892 -0.0531315 0.810038
C11 C -0.0870446 -0.140394 0.717981
C12 C 0.155457 -0.0529778 0.938365
C13 C 0.280268 0.0267198 1.02382
C14 C 0.300683 0.109088 0.981158
N15 N 0.430385 0.191234 1.07328
C16 C 0.416167 0.280415 1.05366
C17 C 0.549267 0.172132 1.00566
C18 C 0.541233 0.178819 0.827204
C19 C 0.623447 0.14144 0.723008
H20 H 0.652733 0.0260453 0.35883
H21 H 0.734318 0.144304 0.364579
H22 H 0.806051 0.109526 0.532156
H23 H 0.519521 0.191358 0.36748
H24 H 0.372333 0.259182 0.546942
H25 H 0.150083 0.240704 0.856347
H26 H 0.179919 0.171242 0.654827
H27 H -0.0115118 0.0303991 0.668597
H28 H -0.0785596 -0.194366 0.597756
H29 H -0.111981 -0.177351 0.8058
H30 H -0.174679 -0.11634 0.679813
H31 H 0.140722 -0.116786 0.972642
H32 H 0.362081 0.0249934 1.1239
H33 H 0.519148 0.340056 1.11408
H34 H 0.343078 0.305187 1.12642
H35 H 0.649003 0.226151 1.10272
H36 H 0.549215 0.097963 0.992388
H37 H 0.694459 0.108327 0.772753
loop_
_geom_bond_atom_site_label_1
_geom_bond_atom_site_label_2
_geom_bond_site_symmetry_1
_geom_bond_site_symmetry_2
C38 C50 1_555 1_555
C38 C39 1_555 1_555
C38 H54 1_555 1_555
C39 N40 1_555 1_555
C39 C43 1_555 1_555
N40 O41 1_555 1_555
N40 O42 1_555 1_555
C43 C44 1_555 1_555
C43 H55 1_555 1_555
C44 C45 1_555 1_555
C44 C49 1_555 1_555
C45 O46 1_555 1_555
C45 O47 1_555 1_555
O47 H48 1_555 1_555
C49 C50 1_555 1_555
C49 H56 1_555 1_555
C50 N51 1_555 1_555
N51 O52 1_555 1_555
N51 O53 1_555 1_555
C1 C2 1_555 1_555
C1 H20 1_555 1_555
C1 H21 1_555 1_555
C1 H22 1_555 1_555
C2 C19 1_555 1_555
C2 C3 1_555 1_555
C3 C4 1_555 1_555
C3 H23 1_555 1_555
C4 C5 1_555 1_555
C4 H24 1_555 1_555
C5 C18 1_555 1_555
C5 N6 1_555 1_555
N6 C16 1_555 1_555
N6 C7 1_555 1_555
C7 C8 1_555 1_555
C7 H25 1_555 1_555
C7 H26 1_555 1_555
C8 C14 1_555 1_555
C8 C9 1_555 1_555
C9 C10 1_555 1_555
C9 H27 1_555 1_555
C10 C11 1_555 1_555
C10 C12 1_555 1_555
C11 H28 1_555 1_555
C11 H29 1_555 1_555
C11 H30 1_555 1_555
C12 C13 1_555 1_555
C12 H31 1_555 1_555
C13 C14 1_555 1_555
C13 H32 1_555 1_555
C14 N15 1_555 1_555
N15 C16 1_555 1_555
N15 C17 1_555 1_555
C16 H33 1_555 1_555
C16 H34 1_555 1_555
C17 C18 1_555 1_555
C17 H35 1_555 1_555
C17 H36 1_555 1_555
C18 C19 1_555 1_555
C19 H37 1_555 1_555

#END

#######################################################################
#
#                 Cambridge Crystallographic Data Centre
#                                CCDC 
#
#######################################################################
#
# If this CIF has been generated from an entry in the Cambridge 
# Structural Database, then it will include bibliographic, chemical, 
# crystal, experimental, refinement or atomic coordinate data resulting 
# from the CCDC's data processing and validation procedures.
#
#######################################################################

data_42
_symmetry_cell_setting           triclinic
_symmetry_space_group_name_H-M   'P -1'
_symmetry_Int_Tables_number      2
_space_group_name_Hall           '-P 1'
loop_
_symmetry_equiv_pos_site_id
_symmetry_equiv_pos_as_xyz
1 x,y,z
2 -x,-y,-z
_cell_length_a                   12.2296
_cell_length_b                   10.5713
_cell_length_c                   9.2755
_cell_angle_alpha                89.2919
_cell_angle_beta                 86.4698
_cell_angle_gamma                73.4677
_cell_volume                     1147.39
loop_
_atom_site_label
_atom_site_type_symbol
_atom_site_fract_x
_atom_site_fract_y
_atom_site_fract_z
C1 C 0.580324 0.391639 0.227733
C2 C 0.611292 0.371891 0.383181
C3 C 0.569487 0.288261 0.472706
C4 C 0.597143 0.269732 0.615419
C5 C 0.668538 0.335955 0.67175
N6 N 0.694766 0.316193 0.820544
C7 C 0.780856 0.189465 0.84448
C8 C 0.899561 0.192229 0.792762
C9 C 0.987337 0.0756264 0.775068
C10 C 1.09697 0.0742206 0.726093
C11 C 1.19086 -0.0539998 0.707655
C12 C 1.1178 0.194014 0.694541
C13 C 1.0324 0.312083 0.711414
C14 C 0.922649 0.311983 0.761091
N15 N 0.836011 0.43587 0.77927
C16 C 0.739378 0.420864 0.871766
C17 C 0.791255 0.491345 0.641083
C18 C 0.71223 0.420181 0.583143
C19 C 0.682433 0.436845 0.440582
H20 H 0.64141 0.319972 0.157759
H21 H 0.495827 0.380061 0.215117
H22 H 0.580057 0.489917 0.191202
H23 H 0.513793 0.236108 0.429985
H24 H 0.56322 0.203678 0.683286
H25 H 0.779667 0.166333 0.96007
H26 H 0.758636 0.110796 0.787382
H27 H 0.969464 -0.01725 0.800388
H28 H 1.19421 -0.0937276 0.599313
H29 H 1.27363 -0.0393406 0.724873
H30 H 1.17671 -0.127154 0.78452
H31 H 1.20301 0.195293 0.655731
H32 H 1.05097 0.404584 0.685976
H33 H 0.671077 0.514416 0.875568
H34 H 0.766355 0.398535 0.982149
H35 H 0.745093 0.596104 0.656336
H36 H 0.862887 0.484845 0.561615
H37 H 0.715932 0.502778 0.372098
C38 C 0.857774 0.710794 0.924489
C39 C 0.742226 0.738372 0.960286
N40 N 0.705105 0.691279 1.09921
O41 O 0.610691 0.749279 1.15309
O42 O 0.770159 0.596263 1.15494
C43 C 0.660161 0.808298 0.871139
C44 C 0.694865 0.852891 0.739369
C45 C 0.607854 0.928495 0.641105
O46 O 0.632074 0.945444 0.514195
O47 O 0.505086 0.974264 0.70193
H48 H 0.448339 1.02076 0.628986
C49 C 0.81065 0.826783 0.699672
C50 C 0.88916 0.756384 0.792859
N51 N 1.01133 0.728743 0.750311
O52 O 1.03907 0.746487 0.624578
O53 O 1.07998 0.689136 0.842568
H54 H 0.92096 0.65594 0.996407
H55 H 0.570003 0.828211 0.903166
H56 H 0.838774 0.86116 0.597142
loop_
_geom_bond_atom_site_label_1
_geom_bond_atom_site_label_2
_geom_bond_site_symmetry_1
_geom_bond_site_symmetry_2
C1 C2 1_555 1_555
C1 H20 1_555 1_555
C1 H21 1_555 1_555
C1 H22 1_555 1_555
C2 C19 1_555 1_555
C2 C3 1_555 1_555
C3 C4 1_555 1_555
C3 H23 1_555 1_555
C4 C5 1_555 1_555
C4 H24 1_555 1_555
C5 C18 1_555 1_555
C5 N6 1_555 1_555
N6 C16 1_555 1_555
N6 C7 1_555 1_555
C7 C8 1_555 1_555
C7 H25 1_555 1_555
C7 H26 1_555 1_555
C8 C14 1_555 1_555
C8 C9 1_555 1_555
C9 C10 1_555 1_555
C9 H27 1_555 1_555
C10 C11 1_555 1_555
C10 C12 1_555 1_555
C11 H28 1_555 1_555
C11 H29 1_555 1_555
C11 H30 1_555 1_555
C12 C13 1_555 1_555
C12 H31 1_555 1_555
C13 C14 1_555 1_555
C13 H32 1_555 1_555
C14 N15 1_555 1_555
N15 C16 1_555 1_555
N15 C17 1_555 1_555
C16 H33 1_555 1_555
C16 H34 1_555 1_555
C17 C18 1_555 1_555
C17 H35 1_555 1_555
C17 H36 1_555 1_555
C18 C19 1_555 1_555
C19 H37 1_555 1_555
C38 C50 1_555 1_555
C38 C39 1_555 1_555
C38 H54 1_555 1_555
C39 N40 1_555 1_555
C39 C43 1_555 1_555
N40 O41 1_555 1_555
N40 O42 1_555 1_555
C43 C44 1_555 1_555
C43 H55 1_555 1_555
C44 C45 1_555 1_555
C44 C49 1_555 1_555
C45 O46 1_555 1_555
C45 O47 1_555 1_555
O47 H48 1_555 1_555
C49 C50 1_555 1_555
C49 H56 1_555 1_555
C50 N51 1_555 1_555
N51 O52 1_555 1_555
N51 O53 1_555 1_555

#END

#######################################################################
#
#                 Cambridge Crystallographic Data Centre
#                                CCDC 
#
#######################################################################
#
# If this CIF has been generated from an entry in the Cambridge 
# Structural Database, then it will include bibliographic, chemical, 
# crystal, experimental, refinement or atomic coordinate data resulting 
# from the CCDC's data processing and validation procedures.
#
#######################################################################

data_43
_symmetry_cell_setting           triclinic
_symmetry_space_group_name_H-M   'P -1'
_symmetry_Int_Tables_number      2
_space_group_name_Hall           '-P 1'
loop_
_symmetry_equiv_pos_site_id
_symmetry_equiv_pos_as_xyz
1 x,y,z
2 -x,-y,-z
_cell_length_a                   10.2339
_cell_length_b                   13.28
_cell_length_c                   11.3601
_cell_angle_alpha                120.497
_cell_angle_beta                 65.7348
_cell_angle_gamma                86.5912
_cell_volume                     1140.02
loop_
_atom_site_label
_atom_site_type_symbol
_atom_site_fract_x
_atom_site_fract_y
_atom_site_fract_z
C1 C 0.880455 0.0271626 -0.273006
C2 C 0.860105 0.113967 -0.110316
C3 C 0.854075 0.0728437 -0.0184931
C4 C 0.835093 0.15173 0.130904
C5 C 0.821637 0.275471 0.191821
N6 N 0.800225 0.355668 0.347823
C7 C 0.942744 0.335698 0.348989
C8 C 1.04772 0.390401 0.279884
C9 C 1.19976 0.357276 0.236912
C10 C 1.29989 0.404372 0.171317
C11 C 1.46475 0.366733 0.125465
C12 C 1.24415 0.486993 0.149028
C13 C 1.09318 0.522308 0.191012
C14 C 0.993748 0.474428 0.257202
N15 N 0.837343 0.513726 0.301435
C16 C 0.742223 0.486128 0.410835
C17 C 0.816482 0.451933 0.163273
C18 C 0.82829 0.318762 0.100879
C19 C 0.846928 0.237203 -0.0483392
H20 H 1.00082 -0.0188623 -0.364281
H21 H 0.830467 -0.0440529 -0.278551
H22 H 0.825758 0.0778592 -0.300864
H23 H 0.864488 -0.023415 -0.0647735
H24 H 0.830722 0.117175 0.200437
H25 H 0.91551 0.378068 0.471694
H26 H 1.00151 0.235633 0.280217
H27 H 1.24136 0.292513 0.25531
H28 H 1.53433 0.284955 0.00289178
H29 H 1.50963 0.441354 0.136568
H30 H 1.47661 0.345 0.201687
H31 H 1.32062 0.524882 0.0974994
H32 H 1.05238 0.587223 0.172353
H33 H 0.625626 0.508756 0.433791
H34 H 0.737207 0.545217 0.524805
H35 H 0.704347 0.50322 0.197498
H36 H 0.903151 0.454274 0.0682722
H37 H 0.851308 0.271071 -0.118504
C38 C 0.690203 0.0271624 0.46228
C39 C 0.614806 0.134329 0.492007
N40 N 0.589011 0.254664 0.63048
O41 O 0.553156 0.347869 0.637644
O42 O 0.604555 0.256434 0.732466
C43 C 0.562665 0.133187 0.397162
C44 C 0.586545 0.0194896 0.266091
C45 C 0.531166 0.0158028 0.16194
O46 O 0.541491 -0.0817787 0.0516236
O47 O 0.471615 0.124526 0.198628
H48 H 0.446763 0.116211 0.116718
C49 C 0.66201 -0.0904403 0.232592
C50 C 0.711746 -0.0840047 0.331365
N51 N 0.790998 -0.200317 0.295783
O52 O 0.809406 -0.298576 0.180052
O53 O 0.835091 -0.193773 0.38356
H54 H 0.730679 0.030128 0.538157
H55 H 0.503985 0.21951 0.424294
H56 H 0.681402 -0.179736 0.130559
loop_
_geom_bond_atom_site_label_1
_geom_bond_atom_site_label_2
_geom_bond_site_symmetry_1
_geom_bond_site_symmetry_2
C1 C2 1_555 1_555
C1 H20 1_555 1_555
C1 H21 1_555 1_555
C1 H22 1_555 1_555
C2 C19 1_555 1_555
C2 C3 1_555 1_555
C3 C4 1_555 1_555
C3 H23 1_555 1_555
C4 C5 1_555 1_555
C4 H24 1_555 1_555
C5 C18 1_555 1_555
C5 N6 1_555 1_555
N6 C16 1_555 1_555
N6 C7 1_555 1_555
C7 C8 1_555 1_555
C7 H25 1_555 1_555
C7 H26 1_555 1_555
C8 C14 1_555 1_555
C8 C9 1_555 1_555
C9 C10 1_555 1_555
C9 H27 1_555 1_555
C10 C11 1_555 1_555
C10 C12 1_555 1_555
C11 H28 1_555 1_555
C11 H29 1_555 1_555
C11 H30 1_555 1_555
C12 C13 1_555 1_555
C12 H31 1_555 1_555
C13 C14 1_555 1_555
C13 H32 1_555 1_555
C14 N15 1_555 1_555
N15 C16 1_555 1_555
N15 C17 1_555 1_555
C16 H33 1_555 1_555
C16 H34 1_555 1_555
C17 C18 1_555 1_555
C17 H35 1_555 1_555
C17 H36 1_555 1_555
C18 C19 1_555 1_555
C19 H37 1_555 1_555
C38 C50 1_555 1_555
C38 C39 1_555 1_555
C38 H54 1_555 1_555
C39 N40 1_555 1_555
C39 C43 1_555 1_555
N40 O41 1_555 1_555
N40 O42 1_555 1_555
C43 C44 1_555 1_555
C43 H55 1_555 1_555
C44 C45 1_555 1_555
C44 C49 1_555 1_555
C45 O46 1_555 1_555
C45 O47 1_555 1_555
O47 H48 1_555 1_555
C49 C50 1_555 1_555
C49 H56 1_555 1_555
C50 N51 1_555 1_555
N51 O52 1_555 1_555
N51 O53 1_555 1_555

#END

#######################################################################
#
#                 Cambridge Crystallographic Data Centre
#                                CCDC 
#
#######################################################################
#
# If this CIF has been generated from an entry in the Cambridge 
# Structural Database, then it will include bibliographic, chemical, 
# crystal, experimental, refinement or atomic coordinate data resulting 
# from the CCDC's data processing and validation procedures.
#
#######################################################################

data_44
_symmetry_cell_setting           triclinic
_symmetry_space_group_name_H-M   'P -1'
_symmetry_Int_Tables_number      2
_space_group_name_Hall           '-P 1'
loop_
_symmetry_equiv_pos_site_id
_symmetry_equiv_pos_as_xyz
1 x,y,z
2 -x,-y,-z
_cell_length_a                   8.0802
_cell_length_b                   9.5779
_cell_length_c                   15.6213
_cell_angle_alpha                105.419
_cell_angle_beta                 83.2957
_cell_angle_gamma                91.6848
_cell_volume                     1157.47
loop_
_atom_site_label
_atom_site_type_symbol
_atom_site_fract_x
_atom_site_fract_y
_atom_site_fract_z
C38 C 0.498415 0.272254 0.0901854
C39 C 0.42455 0.193404 0.146413
N40 N 0.340087 0.0575363 0.107215
O41 O 0.297715 -0.0228046 0.15484
O42 O 0.315922 0.0306669 0.0287452
C43 C 0.426711 0.236741 0.237841
C44 C 0.506232 0.365414 0.275288
C45 C 0.510091 0.414645 0.373868
O46 O 0.606105 0.508082 0.407866
O47 O 0.403358 0.349903 0.419869
H48 H 0.406517 0.391647 0.486783
C49 C 0.581894 0.447791 0.220638
C50 C 0.576012 0.399462 0.129624
N51 N 0.655695 0.487007 0.0722138
O52 O 0.690947 0.612616 0.106994
O53 O 0.683234 0.430347 -0.00793984
H54 H 0.495695 0.236003 0.0183926
H55 H 0.367366 0.171609 0.279886
H56 H 0.644457 0.548359 0.249096
C1 C 0.456862 -0.185659 0.375705
C2 C 0.285879 -0.142664 0.361497
C3 C 0.179394 -0.243812 0.315569
C4 C 0.022332 -0.205592 0.302382
C5 C -0.0315482 -0.0626128 0.335625
N6 N -0.195753 -0.0261991 0.321951
C7 C -0.205063 -0.0151619 0.230342
C8 C -0.126442 0.122397 0.215191
C9 C -0.0884129 0.137528 0.129089
C10 C -0.0143328 0.261421 0.112588
C11 C 0.0258931 0.275061 0.018279
C12 C 0.0217665 0.372368 0.185216
C13 C -0.014975 0.361072 0.271906
C14 C -0.0898426 0.235993 0.287492
N15 N -0.12843 0.227771 0.378065
C16 C -0.249374 0.112905 0.383111
C17 C 0.0196263 0.197435 0.417069
C18 C 0.0741863 0.0413773 0.3817
C19 C 0.23078 -0.000809839 0.393991
H20 H 0.548595 -0.175664 0.320868
H21 H 0.45734 -0.297388 0.379589
H22 H 0.495653 -0.116865 0.437466
H23 H 0.220068 -0.355572 0.289343
H24 H -0.0587051 -0.286945 0.266185
H25 H -0.336024 -0.0185973 0.217691
H26 H -0.141727 -0.108634 0.182536
H27 H -0.117637 0.0495445 0.0730292
H28 H 0.150703 0.234718 -0.00910943
H29 H 0.0197875 0.387644 0.016655
H30 H -0.0618607 0.213257 -0.024949
H31 H 0.0801271 0.470355 0.173881
H32 H 0.0145383 0.449586 0.327645
H33 H -0.267696 0.101923 0.451735
H34 H -0.369711 0.143161 0.367084
H35 H -0.00831728 0.22296 0.489984
H36 H 0.122156 0.267855 0.401971
H37 H 0.312443 0.0798849 0.430162
loop_
_geom_bond_atom_site_label_1
_geom_bond_atom_site_label_2
_geom_bond_site_symmetry_1
_geom_bond_site_symmetry_2
C38 C50 1_555 1_555
C38 C39 1_555 1_555
C38 H54 1_555 1_555
C39 N40 1_555 1_555
C39 C43 1_555 1_555
N40 O41 1_555 1_555
N40 O42 1_555 1_555
C43 C44 1_555 1_555
C43 H55 1_555 1_555
C44 C45 1_555 1_555
C44 C49 1_555 1_555
C45 O46 1_555 1_555
C45 O47 1_555 1_555
O47 H48 1_555 1_555
C49 C50 1_555 1_555
C49 H56 1_555 1_555
C50 N51 1_555 1_555
N51 O52 1_555 1_555
N51 O53 1_555 1_555
C1 C2 1_555 1_555
C1 H20 1_555 1_555
C1 H21 1_555 1_555
C1 H22 1_555 1_555
C2 C19 1_555 1_555
C2 C3 1_555 1_555
C3 C4 1_555 1_555
C3 H23 1_555 1_555
C4 C5 1_555 1_555
C4 H24 1_555 1_555
C5 C18 1_555 1_555
C5 N6 1_555 1_555
N6 C16 1_555 1_555
N6 C7 1_555 1_555
C7 C8 1_555 1_555
C7 H25 1_555 1_555
C7 H26 1_555 1_555
C8 C14 1_555 1_555
C8 C9 1_555 1_555
C9 C10 1_555 1_555
C9 H27 1_555 1_555
C10 C11 1_555 1_555
C10 C12 1_555 1_555
C11 H28 1_555 1_555
C11 H29 1_555 1_555
C11 H30 1_555 1_555
C12 C13 1_555 1_555
C12 H31 1_555 1_555
C13 C14 1_555 1_555
C13 H32 1_555 1_555
C14 N15 1_555 1_555
N15 C16 1_555 1_555
N15 C17 1_555 1_555
C16 H33 1_555 1_555
C16 H34 1_555 1_555
C17 C18 1_555 1_555
C17 H35 1_555 1_555
C17 H36 1_555 1_555
C18 C19 1_555 1_555
C19 H37 1_555 1_555

#END

#######################################################################
#
#                 Cambridge Crystallographic Data Centre
#                                CCDC 
#
#######################################################################
#
# If this CIF has been generated from an entry in the Cambridge 
# Structural Database, then it will include bibliographic, chemical, 
# crystal, experimental, refinement or atomic coordinate data resulting 
# from the CCDC's data processing and validation procedures.
#
#######################################################################

data_45
_symmetry_cell_setting           triclinic
_symmetry_space_group_name_H-M   'P -1'
_symmetry_Int_Tables_number      2
_space_group_name_Hall           '-P 1'
loop_
_symmetry_equiv_pos_site_id
_symmetry_equiv_pos_as_xyz
1 x,y,z
2 -x,-y,-z
_cell_length_a                   10.2195
_cell_length_b                   10.2232
_cell_length_c                   12.6292
_cell_angle_alpha                106.8
_cell_angle_beta                 92.8187
_cell_angle_gamma                115.452
_cell_volume                     1117.36
loop_
_atom_site_label
_atom_site_type_symbol
_atom_site_fract_x
_atom_site_fract_y
_atom_site_fract_z
C38 C 0.195813 0.0471164 0.048968
C39 C 0.144036 0.143008 0.111385
N40 N 0.139727 0.262357 0.0709783
O41 O 0.0835793 0.339241 0.12188
O42 O 0.192364 0.279589 -0.0117608
C43 C 0.0961632 0.131459 0.21009
C44 C 0.100274 0.0188284 0.248817
C45 C 0.0493301 0.00416234 0.355271
O46 O 0.114805 -0.0207344 0.42419
O47 O -0.0696923 0.0200392 0.367986
H48 H -0.0975923 0.0125374 0.443076
C49 C 0.151942 -0.0797678 0.188113
C50 C 0.198549 -0.0631839 0.0899576
N51 N 0.253382 -0.167271 0.0263076
O52 O 0.220319 -0.288039 0.0437082
O53 O 0.329827 -0.1285 -0.0413273
H54 H 0.232572 0.0578733 -0.0286463
H55 H 0.0559526 0.208907 0.256795
H56 H 0.155571 -0.168182 0.217469
C1 C 0.592451 1.10187 0.313049
C2 C 0.572453 0.939325 0.282241
C3 C 0.555804 0.851543 0.171177
C4 C 0.537051 0.702358 0.142033
C5 C 0.534681 0.637521 0.225337
N6 N 0.513293 0.48195 0.192681
C7 C 0.64837 0.470752 0.16823
C8 C 0.760608 0.527914 0.274466
C9 C 0.90619 0.559988 0.269088
C10 C 1.01261 0.614435 0.364913
C11 C 1.17023 0.648578 0.356724
C12 C 0.970035 0.63664 0.46843
C13 C 0.825798 0.605336 0.476805
C14 C 0.71991 0.550293 0.379713
N15 N 0.570758 0.517007 0.390647
C16 C 0.468607 0.418189 0.282309
C17 C 0.552362 0.657417 0.429956
C18 C 0.552123 0.724283 0.337989
C19 C 0.57022 0.873469 0.364229
H20 H 0.709122 1.18452 0.330939
H21 H 0.536201 1.11464 0.244232
H22 H 0.547484 1.13102 0.387556
H23 H 0.557523 0.900896 0.105543
H24 H 0.524225 0.636021 0.0543798
H25 H 0.619092 0.350206 0.121238
H26 H 0.697753 0.538664 0.11445
H27 H 0.937492 0.541824 0.187286
H28 H 1.23571 0.76763 0.361857
H29 H 1.2216 0.630574 0.425025
H30 H 1.17414 0.573794 0.277075
H31 H 1.05163 0.679536 0.544676
H32 H 0.795291 0.623687 0.558936
H33 H 0.357287 0.403545 0.291005
H34 H 0.463306 0.303692 0.258745
H35 H 0.447983 0.629965 0.459919
H36 H 0.64245 0.743978 0.501517
H37 H 0.583005 0.940448 0.451637
loop_
_geom_bond_atom_site_label_1
_geom_bond_atom_site_label_2
_geom_bond_site_symmetry_1
_geom_bond_site_symmetry_2
C38 C50 1_555 1_555
C38 C39 1_555 1_555
C38 H54 1_555 1_555
C39 N40 1_555 1_555
C39 C43 1_555 1_555
N40 O41 1_555 1_555
N40 O42 1_555 1_555
C43 C44 1_555 1_555
C43 H55 1_555 1_555
C44 C45 1_555 1_555
C44 C49 1_555 1_555
C45 O46 1_555 1_555
C45 O47 1_555 1_555
O47 H48 1_555 1_555
C49 C50 1_555 1_555
C49 H56 1_555 1_555
C50 N51 1_555 1_555
N51 O52 1_555 1_555
N51 O53 1_555 1_555
C1 C2 1_555 1_555
C1 H20 1_555 1_555
C1 H21 1_555 1_555
C1 H22 1_555 1_555
C2 C19 1_555 1_555
C2 C3 1_555 1_555
C3 C4 1_555 1_555
C3 H23 1_555 1_555
C4 C5 1_555 1_555
C4 H24 1_555 1_555
C5 C18 1_555 1_555
C5 N6 1_555 1_555
N6 C16 1_555 1_555
N6 C7 1_555 1_555
C7 C8 1_555 1_555
C7 H25 1_555 1_555
C7 H26 1_555 1_555
C8 C14 1_555 1_555
C8 C9 1_555 1_555
C9 C10 1_555 1_555
C9 H27 1_555 1_555
C10 C11 1_555 1_555
C10 C12 1_555 1_555
C11 H28 1_555 1_555
C11 H29 1_555 1_555
C11 H30 1_555 1_555
C12 C13 1_555 1_555
C12 H31 1_555 1_555
C13 C14 1_555 1_555
C13 H32 1_555 1_555
C14 N15 1_555 1_555
N15 C16 1_555 1_555
N15 C17 1_555 1_555
C16 H33 1_555 1_555
C16 H34 1_555 1_555
C17 C18 1_555 1_555
C17 H35 1_555 1_555
C17 H36 1_555 1_555
C18 C19 1_555 1_555
C19 H37 1_555 1_555

#END

#######################################################################
#
#                 Cambridge Crystallographic Data Centre
#                                CCDC 
#
#######################################################################
#
# If this CIF has been generated from an entry in the Cambridge 
# Structural Database, then it will include bibliographic, chemical, 
# crystal, experimental, refinement or atomic coordinate data resulting 
# from the CCDC's data processing and validation procedures.
#
#######################################################################

data_46
_symmetry_cell_setting           monoclinic
_symmetry_space_group_name_H-M   'P 21/c'
_symmetry_Int_Tables_number      14
_space_group_name_Hall           '-P 2ybc'
loop_
_symmetry_equiv_pos_site_id
_symmetry_equiv_pos_as_xyz
1 x,y,z
2 -x,1/2+y,1/2-z
3 -x,-y,-z
4 x,1/2-y,1/2+z
_cell_length_a                   8.4345
_cell_length_b                   21.3975
_cell_length_c                   12.5435
_cell_angle_alpha                90
_cell_angle_beta                 96.7644
_cell_angle_gamma                90
_cell_volume                     2248.06
loop_
_atom_site_label
_atom_site_type_symbol
_atom_site_fract_x
_atom_site_fract_y
_atom_site_fract_z
C1 C 0.53731 0.209464 0.219457
C2 C 0.667705 0.237294 0.298053
C3 C 0.631906 0.269536 0.387968
C4 C 0.750541 0.295091 0.460615
C5 C 0.910045 0.288627 0.443988
N6 N 1.03081 0.314915 0.521219
C7 C 1.04496 0.383171 0.509948
C8 C 1.12827 0.400855 0.414244
C9 C 1.12092 0.46176 0.375661
C10 C 1.19419 0.479509 0.287239
C11 C 1.18423 0.54605 0.246841
C12 C 1.27681 0.434364 0.236999
C13 C 1.28698 0.373287 0.273551
C14 C 1.21304 0.356154 0.362719
N15 N 1.22703 0.292702 0.399729
C16 C 1.18695 0.287809 0.509659
C17 C 1.12067 0.249875 0.332839
C18 C 0.948851 0.2566 0.353503
C19 C 0.826849 0.231368 0.282414
H20 H 0.49689 0.242958 0.156838
H21 H 0.435202 0.196126 0.259911
H22 H 0.579937 0.168034 0.18138
H23 H 0.507991 0.274883 0.401736
H24 H 0.71927 0.320122 0.530427
H25 H 1.11168 0.402365 0.582996
H26 H 0.925426 0.404094 0.50147
H27 H 1.05576 0.496493 0.416066
H28 H 1.08049 0.552298 0.187521
H29 H 1.29015 0.558266 0.209551
H30 H 1.17431 0.578544 0.312439
H31 H 1.33488 0.447174 0.167419
H32 H 1.35248 0.338815 0.232768
H33 H 1.18738 0.238425 0.533293
H34 H 1.27864 0.311775 0.564154
H35 H 1.15958 0.201552 0.349329
H36 H 1.12998 0.259348 0.247853
H37 H 0.857162 0.206239 0.212481
C38 C 0.770184 0.49767 0.0638398
C39 C 0.77415 0.444239 0.1256
N40 N 0.835578 0.386438 0.0825614
O41 O 0.898537 0.347989 0.146
O42 O 0.821183 0.379297 -0.0147076
C43 C 0.722905 0.442832 0.226024
C44 C 0.664382 0.497413 0.267032
C45 C 0.608146 0.497067 0.375243
O46 O 0.551677 0.543465 0.412815
O47 O 0.624447 0.443571 0.425459
H48 H 0.575745 0.44487 0.49593
C49 C 0.658446 0.55213 0.206949
C50 C 0.711179 0.550948 0.106967
N51 N 0.704305 0.6088 0.0436972
O52 O 0.587918 0.642683 0.0448051
O53 O 0.81534 0.620544 -0.00738589
H54 H 0.811518 0.49781 -0.0148601
H55 H 0.728115 0.399893 0.272282
H56 H 0.613119 0.595023 0.238147
loop_
_geom_bond_atom_site_label_1
_geom_bond_atom_site_label_2
_geom_bond_site_symmetry_1
_geom_bond_site_symmetry_2
C1 C2 1_555 1_555
C1 H20 1_555 1_555
C1 H21 1_555 1_555
C1 H22 1_555 1_555
C2 C19 1_555 1_555
C2 C3 1_555 1_555
C3 C4 1_555 1_555
C3 H23 1_555 1_555
C4 C5 1_555 1_555
C4 H24 1_555 1_555
C5 C18 1_555 1_555
C5 N6 1_555 1_555
N6 C16 1_555 1_555
N6 C7 1_555 1_555
C7 C8 1_555 1_555
C7 H25 1_555 1_555
C7 H26 1_555 1_555
C8 C14 1_555 1_555
C8 C9 1_555 1_555
C9 C10 1_555 1_555
C9 H27 1_555 1_555
C10 C11 1_555 1_555
C10 C12 1_555 1_555
C11 H28 1_555 1_555
C11 H29 1_555 1_555
C11 H30 1_555 1_555
C12 C13 1_555 1_555
C12 H31 1_555 1_555
C13 C14 1_555 1_555
C13 H32 1_555 1_555
C14 N15 1_555 1_555
N15 C16 1_555 1_555
N15 C17 1_555 1_555
C16 H33 1_555 1_555
C16 H34 1_555 1_555
C17 C18 1_555 1_555
C17 H35 1_555 1_555
C17 H36 1_555 1_555
C18 C19 1_555 1_555
C19 H37 1_555 1_555
C38 C50 1_555 1_555
C38 C39 1_555 1_555
C38 H54 1_555 1_555
C39 N40 1_555 1_555
C39 C43 1_555 1_555
N40 O41 1_555 1_555
N40 O42 1_555 1_555
C43 C44 1_555 1_555
C43 H55 1_555 1_555
C44 C45 1_555 1_555
C44 C49 1_555 1_555
C45 O46 1_555 1_555
C45 O47 1_555 1_555
O47 H48 1_555 1_555
C49 C50 1_555 1_555
C49 H56 1_555 1_555
C50 N51 1_555 1_555
N51 O52 1_555 1_555
N51 O53 1_555 1_555

#END

#######################################################################
#
#                 Cambridge Crystallographic Data Centre
#                                CCDC 
#
#######################################################################
#
# If this CIF has been generated from an entry in the Cambridge 
# Structural Database, then it will include bibliographic, chemical, 
# crystal, experimental, refinement or atomic coordinate data resulting 
# from the CCDC's data processing and validation procedures.
#
#######################################################################

data_47
_symmetry_cell_setting           monoclinic
_symmetry_space_group_name_H-M   'P 21/c'
_symmetry_Int_Tables_number      14
_space_group_name_Hall           '-P 2ybc'
loop_
_symmetry_equiv_pos_site_id
_symmetry_equiv_pos_as_xyz
1 x,y,z
2 -x,1/2+y,1/2-z
3 -x,-y,-z
4 x,1/2-y,1/2+z
_cell_length_a                   10.9023
_cell_length_b                   13.0446
_cell_length_c                   16.2563
_cell_angle_alpha                90
_cell_angle_beta                 101.414
_cell_angle_gamma                90
_cell_volume                     2266.18
loop_
_atom_site_label
_atom_site_type_symbol
_atom_site_fract_x
_atom_site_fract_y
_atom_site_fract_z
C38 C 0.348151 0.454311 0.426112
C39 C 0.452815 0.415199 0.401549
N40 N 0.525752 0.482958 0.357375
O41 O 0.603194 0.444191 0.321968
O42 O 0.50594 0.575096 0.357965
C43 C 0.491812 0.315173 0.416736
C44 C 0.422947 0.250655 0.458393
C45 C 0.463072 0.142273 0.475444
O46 O 0.453608 0.0989528 0.540384
O47 O 0.508547 0.0985312 0.415694
H48 H 0.531004 0.0238949 0.429475
C49 C 0.31682 0.287452 0.483998
C50 C 0.281941 0.38813 0.467192
N51 N 0.169633 0.426567 0.494139
O52 O 0.0883247 0.365155 0.502391
O53 O 0.16235 0.518383 0.507129
H54 H 0.319288 0.533339 0.413749
H55 H 0.574814 0.28723 0.396535
H56 H 0.262366 0.237838 0.516612
C1 C 0.858167 0.531201 1.09807
C2 C 0.837198 0.454939 1.02676
C3 C 0.840816 0.350398 1.04207
C4 C 0.821417 0.279886 0.977164
C5 C 0.797666 0.313655 0.894282
N6 N 0.776383 0.238949 0.828156
C7 C 0.893202 0.190845 0.814852
C8 C 0.968133 0.261595 0.770346
C9 C 1.09256 0.240176 0.769147
C10 C 1.16465 0.303996 0.729843
C11 C 1.29982 0.278974 0.729536
C12 C 1.10898 0.391457 0.690859
C13 C 0.985089 0.414938 0.690602
C14 C 0.913665 0.349923 0.730207
N15 N 0.785029 0.37542 0.728149
C16 C 0.71618 0.286003 0.748814
C17 C 0.770791 0.457201 0.788099
C18 C 0.794323 0.418763 0.877388
C19 C 0.813782 0.48742 0.944016
H20 H 0.957005 0.549959 1.11677
H21 H 0.826629 0.500192 1.15245
H22 H 0.807057 0.601851 1.07963
H23 H 0.859274 0.323176 1.10642
H24 H 0.824716 0.198389 0.990863
H25 H 0.870686 0.120709 0.777713
H26 H 0.950091 0.168859 0.875719
H27 H 1.13456 0.171312 0.79996
H28 H 1.36116 0.312635 0.783757
H29 H 1.32705 0.308702 0.673231
H30 H 1.31482 0.19648 0.731418
H31 H 1.16374 0.442704 0.659802
H32 H 0.943696 0.483932 0.659588
H33 H 0.620721 0.309132 0.752724
H34 H 0.709091 0.229244 0.698277
H35 H 0.675812 0.488777 0.771814
H36 H 0.83651 0.519441 0.782997
H37 H 0.810533 0.568994 0.930831
loop_
_geom_bond_atom_site_label_1
_geom_bond_atom_site_label_2
_geom_bond_site_symmetry_1
_geom_bond_site_symmetry_2
C38 C50 1_555 1_555
C38 C39 1_555 1_555
C38 H54 1_555 1_555
C39 N40 1_555 1_555
C39 C43 1_555 1_555
N40 O41 1_555 1_555
N40 O42 1_555 1_555
C43 C44 1_555 1_555
C43 H55 1_555 1_555
C44 C45 1_555 1_555
C44 C49 1_555 1_555
C45 O46 1_555 1_555
C45 O47 1_555 1_555
O47 H48 1_555 1_555
C49 C50 1_555 1_555
C49 H56 1_555 1_555
C50 N51 1_555 1_555
N51 O52 1_555 1_555
N51 O53 1_555 1_555
C1 C2 1_555 1_555
C1 H20 1_555 1_555
C1 H21 1_555 1_555
C1 H22 1_555 1_555
C2 C19 1_555 1_555
C2 C3 1_555 1_555
C3 C4 1_555 1_555
C3 H23 1_555 1_555
C4 C5 1_555 1_555
C4 H24 1_555 1_555
C5 C18 1_555 1_555
C5 N6 1_555 1_555
N6 C16 1_555 1_555
N6 C7 1_555 1_555
C7 C8 1_555 1_555
C7 H25 1_555 1_555
C7 H26 1_555 1_555
C8 C14 1_555 1_555
C8 C9 1_555 1_555
C9 C10 1_555 1_555
C9 H27 1_555 1_555
C10 C11 1_555 1_555
C10 C12 1_555 1_555
C11 H28 1_555 1_555
C11 H29 1_555 1_555
C11 H30 1_555 1_555
C12 C13 1_555 1_555
C12 H31 1_555 1_555
C13 C14 1_555 1_555
C13 H32 1_555 1_555
C14 N15 1_555 1_555
N15 C16 1_555 1_555
N15 C17 1_555 1_555
C16 H33 1_555 1_555
C16 H34 1_555 1_555
C17 C18 1_555 1_555
C17 H35 1_555 1_555
C17 H36 1_555 1_555
C18 C19 1_555 1_555
C19 H37 1_555 1_555

#END

#######################################################################
#
#                 Cambridge Crystallographic Data Centre
#                                CCDC 
#
#######################################################################
#
# If this CIF has been generated from an entry in the Cambridge 
# Structural Database, then it will include bibliographic, chemical, 
# crystal, experimental, refinement or atomic coordinate data resulting 
# from the CCDC's data processing and validation procedures.
#
#######################################################################

data_48
_symmetry_cell_setting           triclinic
_symmetry_space_group_name_H-M   'P -1'
_symmetry_Int_Tables_number      2
_space_group_name_Hall           '-P 1'
loop_
_symmetry_equiv_pos_site_id
_symmetry_equiv_pos_as_xyz
1 x,y,z
2 -x,-y,-z
_cell_length_a                   10.4698
_cell_length_b                   8.1147
_cell_length_c                   16.5477
_cell_angle_alpha                70.3547
_cell_angle_beta                 112.491
_cell_angle_gamma                115.226
_cell_volume                     1149.58
loop_
_atom_site_label
_atom_site_type_symbol
_atom_site_fract_x
_atom_site_fract_y
_atom_site_fract_z
C38 C 0.935538 0.467409 0.286381
C39 C 0.855983 0.548358 0.206908
N40 N 0.876659 0.745759 0.192293
O41 O 0.846163 0.83213 0.115408
O42 O 0.923464 0.815101 0.257572
C43 C 0.757899 0.451724 0.140633
C44 C 0.73772 0.264704 0.154205
C45 C 0.632269 0.157266 0.0836712
O46 O 0.637027 0.0111151 0.0817056
O47 O 0.535954 0.23227 0.0251114
H48 H 0.465068 0.151597 -0.0204114
C49 C 0.815967 0.178488 0.233571
C50 C 0.912648 0.281582 0.29766
N51 N 0.994715 0.189823 0.381444
O52 O 0.965473 0.0220296 0.394308
O53 O 1.08874 0.285335 0.434723
H54 H 1.01248 0.546104 0.33756
H55 H 0.697437 0.520352 0.0789177
H56 H 0.801204 0.0326232 0.244896
C1 C 0.410763 0.127145 0.605595
C2 C 0.444176 0.194087 0.516595
C3 C 0.576857 0.329333 0.506266
C4 C 0.608689 0.391296 0.425048
C5 C 0.506064 0.317345 0.351446
N6 N 0.542531 0.382425 0.268276
C7 C 0.529129 0.566501 0.221055
C8 C 0.370724 0.555255 0.1782
C9 C 0.333827 0.715203 0.148696
C10 C 0.189514 0.709948 0.11008
C11 C 0.152361 0.885959 0.0786436
C12 C 0.0803493 0.53833 0.101214
C13 C 0.113285 0.376286 0.129608
C14 C 0.258927 0.383768 0.168118
N15 N 0.290222 0.213971 0.196011
C16 C 0.445547 0.253123 0.208352
C17 C 0.257263 0.101549 0.281052
C18 C 0.371166 0.181576 0.360211
C19 C 0.34302 0.122117 0.442759
H20 H 0.358049 0.211182 0.611371
H21 H 0.511203 0.136175 0.660438
H22 H 0.33743 -0.0170411 0.613156
H23 H 0.657666 0.38803 0.563161
H24 H 0.713474 0.497383 0.418744
H25 H 0.58724 0.626826 0.169395
H26 H 0.582056 0.659587 0.268497
H27 H 0.420773 0.848377 0.156144
H28 H 0.132925 0.913993 0.131968
H29 H 0.0537315 0.873754 0.02229
H30 H 0.241897 1.00492 0.0576372
H31 H -0.0335462 0.530811 0.0713161
H32 H 0.0257259 0.243604 0.121873
H33 H 0.468853 0.122328 0.235737
H34 H 0.468574 0.312306 0.143174
H35 H 0.252248 -0.0408363 0.289396
H36 H 0.148897 0.0940803 0.278819
H37 H 0.238561 0.0160281 0.449605
loop_
_geom_bond_atom_site_label_1
_geom_bond_atom_site_label_2
_geom_bond_site_symmetry_1
_geom_bond_site_symmetry_2
C38 C50 1_555 1_555
C38 C39 1_555 1_555
C38 H54 1_555 1_555
C39 N40 1_555 1_555
C39 C43 1_555 1_555
N40 O41 1_555 1_555
N40 O42 1_555 1_555
C43 C44 1_555 1_555
C43 H55 1_555 1_555
C44 C45 1_555 1_555
C44 C49 1_555 1_555
C45 O46 1_555 1_555
C45 O47 1_555 1_555
O47 H48 1_555 1_555
C49 C50 1_555 1_555
C49 H56 1_555 1_555
C50 N51 1_555 1_555
N51 O52 1_555 1_555
N51 O53 1_555 1_555
C1 C2 1_555 1_555
C1 H20 1_555 1_555
C1 H21 1_555 1_555
C1 H22 1_555 1_555
C2 C19 1_555 1_555
C2 C3 1_555 1_555
C3 C4 1_555 1_555
C3 H23 1_555 1_555
C4 C5 1_555 1_555
C4 H24 1_555 1_555
C5 C18 1_555 1_555
C5 N6 1_555 1_555
N6 C16 1_555 1_555
N6 C7 1_555 1_555
C7 C8 1_555 1_555
C7 H25 1_555 1_555
C7 H26 1_555 1_555
C8 C14 1_555 1_555
C8 C9 1_555 1_555
C9 C10 1_555 1_555
C9 H27 1_555 1_555
C10 C11 1_555 1_555
C10 C12 1_555 1_555
C11 H28 1_555 1_555
C11 H29 1_555 1_555
C11 H30 1_555 1_555
C12 C13 1_555 1_555
C12 H31 1_555 1_555
C13 C14 1_555 1_555
C13 H32 1_555 1_555
C14 N15 1_555 1_555
N15 C16 1_555 1_555
N15 C17 1_555 1_555
C16 H33 1_555 1_555
C16 H34 1_555 1_555
C17 C18 1_555 1_555
C17 H35 1_555 1_555
C17 H36 1_555 1_555
C18 C19 1_555 1_555
C19 H37 1_555 1_555

#END

#######################################################################
#
#                 Cambridge Crystallographic Data Centre
#                                CCDC 
#
#######################################################################
#
# If this CIF has been generated from an entry in the Cambridge 
# Structural Database, then it will include bibliographic, chemical, 
# crystal, experimental, refinement or atomic coordinate data resulting 
# from the CCDC's data processing and validation procedures.
#
#######################################################################

data_49
_symmetry_cell_setting           monoclinic
_symmetry_space_group_name_H-M   'P 21/c'
_symmetry_Int_Tables_number      14
_space_group_name_Hall           '-P 2ybc'
loop_
_symmetry_equiv_pos_site_id
_symmetry_equiv_pos_as_xyz
1 x,y,z
2 -x,1/2+y,1/2-z
3 -x,-y,-z
4 x,1/2-y,1/2+z
_cell_length_a                   9.9736
_cell_length_b                   15.7009
_cell_length_c                   14.7224
_cell_angle_alpha                90
_cell_angle_beta                 98.0126
_cell_angle_gamma                90
_cell_volume                     2282.94
loop_
_atom_site_label
_atom_site_type_symbol
_atom_site_fract_x
_atom_site_fract_y
_atom_site_fract_z
C1 C 0.525769 0.358425 0.269476
C2 C 0.571074 0.269469 0.249282
C3 C 0.598338 0.209612 0.318534
C4 C 0.63961 0.127865 0.300713
C5 C 0.654527 0.104351 0.21148
N6 N 0.695873 0.0188779 0.194702
C7 C 0.842028 0.00543281 0.22262
C8 C 0.925848 0.0453796 0.156194
C9 C 1.06426 0.0568311 0.180599
C10 C 1.14409 0.0942239 0.12187
C11 C 1.29441 0.106 0.150144
C12 C 1.08182 0.12049 0.0364505
C13 C 0.944196 0.109784 0.00980885
C14 C 0.865265 0.0719067 0.0694919
N15 N 0.723115 0.0606398 0.039743
C16 C 0.666106 -0.0018725 0.0972036
C17 C 0.645938 0.140272 0.0436734
C18 C 0.628334 0.16385 0.140658
C19 C 0.586669 0.245241 0.160906
H20 H 0.612517 0.400442 0.285842
H21 H 0.46913 0.35826 0.327513
H22 H 0.461039 0.384749 0.210568
H23 H 0.587094 0.227229 0.388341
H24 H 0.660303 0.0821673 0.356205
H25 H 0.862965 -0.0631429 0.227161
H26 H 0.871715 0.0327752 0.291028
H27 H 1.11131 0.035826 0.247745
H28 H 1.31535 0.167277 0.183631
H29 H 1.34807 0.103504 0.0907147
H30 H 1.33493 0.0563152 0.197727
H31 H 1.14232 0.150112 -0.0106183
H32 H 0.89788 0.13091 -0.0575018
H33 H 0.555983 -0.00483412 0.0773596
H34 H 0.707257 -0.0650663 0.0852272
H35 H 0.545976 0.133043 0.00265456
H36 H 0.698698 0.192046 0.0133208
H37 H 0.565704 0.291251 0.105792
C38 C -0.0456612 0.191632 0.42082
C39 C -0.0160815 0.13605 0.493385
N40 N -0.120967 0.118515 0.551621
O41 O -0.0896325 0.0771039 0.621607
O42 O -0.234941 0.146087 0.527634
C43 C 0.10782 0.0962875 0.513531
C44 C 0.207381 0.112554 0.458505
C45 C 0.34196 0.0703081 0.478795
O46 O 0.411485 0.0551816 0.418817
O47 O 0.378278 0.0512582 0.565058
H48 H 0.468446 0.0198524 0.574559
C49 C 0.181053 0.168169 0.384692
C50 C 0.0554095 0.206211 0.367578
N51 N 0.0279482 0.264717 0.289423
O52 O 0.118034 0.277933 0.242827
O53 O -0.0839011 0.297645 0.274346
H54 H -0.143687 0.222439 0.406313
H55 H 0.127362 0.0530224 0.571328
H56 H 0.258002 0.18141 0.3413
loop_
_geom_bond_atom_site_label_1
_geom_bond_atom_site_label_2
_geom_bond_site_symmetry_1
_geom_bond_site_symmetry_2
C1 C2 1_555 1_555
C1 H20 1_555 1_555
C1 H21 1_555 1_555
C1 H22 1_555 1_555
C2 C19 1_555 1_555
C2 C3 1_555 1_555
C3 C4 1_555 1_555
C3 H23 1_555 1_555
C4 C5 1_555 1_555
C4 H24 1_555 1_555
C5 C18 1_555 1_555
C5 N6 1_555 1_555
N6 C16 1_555 1_555
N6 C7 1_555 1_555
C7 C8 1_555 1_555
C7 H25 1_555 1_555
C7 H26 1_555 1_555
C8 C14 1_555 1_555
C8 C9 1_555 1_555
C9 C10 1_555 1_555
C9 H27 1_555 1_555
C10 C11 1_555 1_555
C10 C12 1_555 1_555
C11 H28 1_555 1_555
C11 H29 1_555 1_555
C11 H30 1_555 1_555
C12 C13 1_555 1_555
C12 H31 1_555 1_555
C13 C14 1_555 1_555
C13 H32 1_555 1_555
C14 N15 1_555 1_555
N15 C16 1_555 1_555
N15 C17 1_555 1_555
C16 H33 1_555 1_555
C16 H34 1_555 1_555
C17 C18 1_555 1_555
C17 H35 1_555 1_555
C17 H36 1_555 1_555
C18 C19 1_555 1_555
C19 H37 1_555 1_555
C38 C50 1_555 1_555
C38 C39 1_555 1_555
C38 H54 1_555 1_555
C39 N40 1_555 1_555
C39 C43 1_555 1_555
N40 O41 1_555 1_555
N40 O42 1_555 1_555
C43 C44 1_555 1_555
C43 H55 1_555 1_555
C44 C45 1_555 1_555
C44 C49 1_555 1_555
C45 O46 1_555 1_555
C45 O47 1_555 1_555
O47 H48 1_555 1_555
C49 C50 1_555 1_555
C49 H56 1_555 1_555
C50 N51 1_555 1_555
N51 O52 1_555 1_555
N51 O53 1_555 1_555

#END

#######################################################################
#
#                 Cambridge Crystallographic Data Centre
#                                CCDC 
#
#######################################################################
#
# If this CIF has been generated from an entry in the Cambridge 
# Structural Database, then it will include bibliographic, chemical, 
# crystal, experimental, refinement or atomic coordinate data resulting 
# from the CCDC's data processing and validation procedures.
#
#######################################################################

data_50
_symmetry_cell_setting           triclinic
_symmetry_space_group_name_H-M   'P -1'
_symmetry_Int_Tables_number      2
_space_group_name_Hall           '-P 1'
loop_
_symmetry_equiv_pos_site_id
_symmetry_equiv_pos_as_xyz
1 x,y,z
2 -x,-y,-z
_cell_length_a                   16.801
_cell_length_b                   9.2859
_cell_length_c                   7.9661
_cell_angle_alpha                102.347
_cell_angle_beta                 87.3154
_cell_angle_gamma                73.4451
_cell_volume                     1156
loop_
_atom_site_label
_atom_site_type_symbol
_atom_site_fract_x
_atom_site_fract_y
_atom_site_fract_z
C1 C 0.175749 1.12461 0.870451
C2 C 0.221303 0.971244 0.907526
C3 C 0.298791 0.947027 0.968353
C4 C 0.340954 0.807051 1.00314
C5 C 0.305458 0.686765 0.976943
N6 N 0.350037 0.543395 1.01596
C7 C 0.419223 0.448887 0.881317
C8 C 0.388337 0.373126 0.72123
C9 C 0.44107 0.309483 0.567209
C10 C 0.414586 0.240777 0.417237
C11 C 0.473187 0.172572 0.251354
C12 C 0.332755 0.23658 0.424042
C13 C 0.278636 0.298428 0.575527
C14 C 0.306183 0.366817 0.725434
N15 N 0.249095 0.428382 0.881253
C16 C 0.294181 0.450712 1.0325
C17 C 0.188469 0.578873 0.882585
C18 C 0.227568 0.70833 0.91468
C19 C 0.186844 0.85044 0.881692
H20 H 0.192659 1.12573 0.737322
H21 H 0.191321 1.21877 0.955249
H22 H 0.108416 1.14678 0.890269
H23 H 0.327078 1.03995 0.98922
H24 H 0.401585 0.791092 1.05073
H25 H 0.461491 0.359332 0.93305
H26 H 0.455071 0.522287 0.846531
H27 H 0.504957 0.313758 0.564324
H28 H 0.469751 0.25889 0.176414
H29 H 0.457151 0.0761954 0.172093
H30 H 0.537485 0.130478 0.27843
H31 H 0.310586 0.183613 0.308015
H32 H 0.214821 0.293607 0.577429
H33 H 0.249031 0.507992 1.14831
H34 H 0.330758 0.337536 1.04994
H35 H 0.136384 0.604348 0.983567
H36 H 0.162849 0.572345 0.758008
H37 H 0.126198 0.867314 0.834177
C38 C 0.198558 0.939861 0.370058
C39 C 0.118086 0.961553 0.327252
N40 N 0.0786953 1.09695 0.259827
O41 O 0.0166934 1.09781 0.185378
O42 O 0.109609 1.20279 0.280978
C43 C 0.0730955 0.861441 0.345104
C44 C 0.110047 0.73323 0.409191
C45 C 0.0627031 0.623515 0.429863
O46 O 0.0873742 0.523433 0.50893
O47 O -0.00638083 0.643652 0.356954
H48 H -0.0389034 0.572722 0.384521
C49 C 0.19106 0.707807 0.453847
C50 C 0.233242 0.811588 0.433485
N51 N 0.318683 0.784487 0.481247
O52 O 0.353457 0.660723 0.514286
O53 O 0.351306 0.887006 0.485917
H54 H 0.232946 1.01981 0.354561
H55 H 0.00992665 0.882295 0.309788
H56 H 0.220575 0.608084 0.503885
loop_
_geom_bond_atom_site_label_1
_geom_bond_atom_site_label_2
_geom_bond_site_symmetry_1
_geom_bond_site_symmetry_2
C1 C2 1_555 1_555
C1 H20 1_555 1_555
C1 H21 1_555 1_555
C1 H22 1_555 1_555
C2 C19 1_555 1_555
C2 C3 1_555 1_555
C3 C4 1_555 1_555
C3 H23 1_555 1_555
C4 C5 1_555 1_555
C4 H24 1_555 1_555
C5 C18 1_555 1_555
C5 N6 1_555 1_555
N6 C16 1_555 1_555
N6 C7 1_555 1_555
C7 C8 1_555 1_555
C7 H25 1_555 1_555
C7 H26 1_555 1_555
C8 C14 1_555 1_555
C8 C9 1_555 1_555
C9 C10 1_555 1_555
C9 H27 1_555 1_555
C10 C11 1_555 1_555
C10 C12 1_555 1_555
C11 H28 1_555 1_555
C11 H29 1_555 1_555
C11 H30 1_555 1_555
C12 C13 1_555 1_555
C12 H31 1_555 1_555
C13 C14 1_555 1_555
C13 H32 1_555 1_555
C14 N15 1_555 1_555
N15 C16 1_555 1_555
N15 C17 1_555 1_555
C16 H33 1_555 1_555
C16 H34 1_555 1_555
C17 C18 1_555 1_555
C17 H35 1_555 1_555
C17 H36 1_555 1_555
C18 C19 1_555 1_555
C19 H37 1_555 1_555
C38 C50 1_555 1_555
C38 C39 1_555 1_555
C38 H54 1_555 1_555
C39 N40 1_555 1_555
C39 C43 1_555 1_555
N40 O41 1_555 1_555
N40 O42 1_555 1_555
C43 C44 1_555 1_555
C43 H55 1_555 1_555
C44 C45 1_555 1_555
C44 C49 1_555 1_555
C45 O46 1_555 1_555
C45 O47 1_555 1_555
O47 H48 1_555 1_555
C49 C50 1_555 1_555
C49 H56 1_555 1_555
C50 N51 1_555 1_555
N51 O52 1_555 1_555
N51 O53 1_555 1_555

#END

#######################################################################
#
#                 Cambridge Crystallographic Data Centre
#                                CCDC 
#
#######################################################################
#
# If this CIF has been generated from an entry in the Cambridge 
# Structural Database, then it will include bibliographic, chemical, 
# crystal, experimental, refinement or atomic coordinate data resulting 
# from the CCDC's data processing and validation procedures.
#
#######################################################################

data_51
_symmetry_cell_setting           triclinic
_symmetry_space_group_name_H-M   'P -1'
_symmetry_Int_Tables_number      2
_space_group_name_Hall           '-P 1'
loop_
_symmetry_equiv_pos_site_id
_symmetry_equiv_pos_as_xyz
1 x,y,z
2 -x,-y,-z
_cell_length_a                   10.5587
_cell_length_b                   10.6733
_cell_length_c                   12.6339
_cell_angle_alpha                87.9205
_cell_angle_beta                 68.94
_cell_angle_gamma                62.0539
_cell_volume                     1158.58
loop_
_atom_site_label
_atom_site_type_symbol
_atom_site_fract_x
_atom_site_fract_y
_atom_site_fract_z
C38 C 0.286724 0.191504 0.0959646
C39 C 0.188591 0.177859 0.197025
N40 N 0.0319823 0.213087 0.207637
O41 O -0.0543921 0.200903 0.297406
O42 O -0.00520206 0.253092 0.12634
C43 C 0.231375 0.13253 0.288478
C44 C 0.379624 0.09878 0.278785
C45 C 0.428629 0.0494391 0.376314
O46 O 0.561735 0.00652531 0.36773
O47 O 0.318246 0.0561468 0.470225
H48 H 0.356452 0.0264371 0.535204
C49 C 0.481711 0.111153 0.178103
C50 C 0.433011 0.15693 0.0892536
N51 N 0.541368 0.169439 -0.0169966
O52 O 0.673781 0.130573 -0.0252801
O53 O 0.494313 0.218202 -0.0925877
H54 H 0.250605 0.227735 0.0251598
H55 H 0.150791 0.123323 0.366699
H56 H 0.597673 0.0852086 0.169571
C1 C -0.0866013 0.96399 0.149799
C2 C 0.0258908 0.827987 0.177201
C3 C 0.130337 0.706977 0.0940227
C4 C 0.233635 0.581714 0.118332
C5 C 0.23395 0.575604 0.228517
N6 N 0.340977 0.443857 0.251804
C7 C 0.500707 0.421759 0.207001
C8 C 0.519046 0.516559 0.279421
C9 C 0.64844 0.536095 0.237824
C10 C 0.668224 0.623706 0.301256
C11 C 0.809977 0.643223 0.253952
C12 C 0.554018 0.692862 0.409353
C13 C 0.423874 0.675393 0.453589
C14 C 0.405729 0.586701 0.388945
N15 N 0.270612 0.56911 0.437392
C16 C 0.293698 0.44221 0.375472
C17 C 0.130091 0.693392 0.433113
C18 C 0.130216 0.696654 0.313586
C19 C 0.0277737 0.820459 0.286339
H20 H -0.0355184 1.03311 0.120016
H21 H -0.117362 0.939372 0.0828434
H22 H -0.192986 1.0237 0.225484
H23 H 0.131188 0.710502 0.00782806
H24 H 0.31427 0.488395 0.0516085
H25 H 0.581993 0.308874 0.204483
H26 H 0.530966 0.444522 0.118684
H27 H 0.736728 0.481015 0.153021
H28 H 0.789006 0.733495 0.206924
H29 H 0.839751 0.663746 0.323021
H30 H 0.909679 0.547484 0.195684
H31 H 0.5669 0.762272 0.460498
H32 H 0.336108 0.730766 0.538529
H33 H 0.185235 0.43692 0.408666
H34 H 0.382933 0.345373 0.391326
H35 H 0.0267939 0.689242 0.491845
H36 H 0.122792 0.792775 0.462775
H37 H -0.0532499 0.914141 0.352598
loop_
_geom_bond_atom_site_label_1
_geom_bond_atom_site_label_2
_geom_bond_site_symmetry_1
_geom_bond_site_symmetry_2
C38 C50 1_555 1_555
C38 C39 1_555 1_555
C38 H54 1_555 1_555
C39 N40 1_555 1_555
C39 C43 1_555 1_555
N40 O41 1_555 1_555
N40 O42 1_555 1_555
C43 C44 1_555 1_555
C43 H55 1_555 1_555
C44 C45 1_555 1_555
C44 C49 1_555 1_555
C45 O46 1_555 1_555
C45 O47 1_555 1_555
O47 H48 1_555 1_555
C49 C50 1_555 1_555
C49 H56 1_555 1_555
C50 N51 1_555 1_555
N51 O52 1_555 1_555
N51 O53 1_555 1_555
C1 C2 1_555 1_555
C1 H20 1_555 1_555
C1 H21 1_555 1_555
C1 H22 1_555 1_555
C2 C19 1_555 1_555
C2 C3 1_555 1_555
C3 C4 1_555 1_555
C3 H23 1_555 1_555
C4 C5 1_555 1_555
C4 H24 1_555 1_555
C5 C18 1_555 1_555
C5 N6 1_555 1_555
N6 C16 1_555 1_555
N6 C7 1_555 1_555
C7 C8 1_555 1_555
C7 H25 1_555 1_555
C7 H26 1_555 1_555
C8 C14 1_555 1_555
C8 C9 1_555 1_555
C9 C10 1_555 1_555
C9 H27 1_555 1_555
C10 C11 1_555 1_555
C10 C12 1_555 1_555
C11 H28 1_555 1_555
C11 H29 1_555 1_555
C11 H30 1_555 1_555
C12 C13 1_555 1_555
C12 H31 1_555 1_555
C13 C14 1_555 1_555
C13 H32 1_555 1_555
C14 N15 1_555 1_555
N15 C16 1_555 1_555
N15 C17 1_555 1_555
C16 H33 1_555 1_555
C16 H34 1_555 1_555
C17 C18 1_555 1_555
C17 H35 1_555 1_555
C17 H36 1_555 1_555
C18 C19 1_555 1_555
C19 H37 1_555 1_555

#END

#######################################################################
#
#                 Cambridge Crystallographic Data Centre
#                                CCDC 
#
#######################################################################
#
# If this CIF has been generated from an entry in the Cambridge 
# Structural Database, then it will include bibliographic, chemical, 
# crystal, experimental, refinement or atomic coordinate data resulting 
# from the CCDC's data processing and validation procedures.
#
#######################################################################

data_52
_symmetry_cell_setting           triclinic
_symmetry_space_group_name_H-M   'P -1'
_symmetry_Int_Tables_number      2
_space_group_name_Hall           '-P 1'
loop_
_symmetry_equiv_pos_site_id
_symmetry_equiv_pos_as_xyz
1 x,y,z
2 -x,-y,-z
_cell_length_a                   7.4704
_cell_length_b                   13.4216
_cell_length_c                   12.2148
_cell_angle_alpha                101.85
_cell_angle_beta                 86.5446
_cell_angle_gamma                102.861
_cell_volume                     1168.41
loop_
_atom_site_label
_atom_site_type_symbol
_atom_site_fract_x
_atom_site_fract_y
_atom_site_fract_z
C1 C 0.1375 0.0382922 0.133137
C2 C 0.125012 0.149281 0.182948
C3 C -0.0235613 0.188261 0.161966
C4 C -0.036515 0.289784 0.207427
C5 C 0.101952 0.355138 0.275936
N6 N 0.0840976 0.459686 0.323096
C7 C 0.127552 0.528947 0.241452
C8 C 0.331367 0.559074 0.219206
C9 C 0.397014 0.603365 0.127406
C10 C 0.582983 0.630784 0.103563
C11 C 0.650758 0.678765 0.00310379
C12 C 0.704827 0.612827 0.174649
C13 C 0.644116 0.569146 0.267068
C14 C 0.456737 0.542199 0.29015
N15 N 0.397543 0.498184 0.38728
C16 C 0.207646 0.504975 0.417289
C17 C 0.406797 0.387508 0.370196
C18 C 0.253617 0.317653 0.297696
C19 C 0.26191 0.215259 0.251031
H20 H 0.207262 0.0337222 0.052045
H21 H 0.00128651 -0.0120499 0.121692
H22 H 0.213528 0.00818134 0.187449
H23 H -0.132278 0.138051 0.108658
H24 H -0.15439 0.318394 0.189691
H25 H 0.0747196 0.599644 0.273084
H26 H 0.058142 0.489584 0.162702
H27 H 0.299585 0.616916 0.072684
H28 H 0.663029 0.618666 -0.0699985
H29 H 0.784894 0.730726 0.0186981
H30 H 0.556363 0.723585 -0.0163723
H31 H 0.851175 0.633492 0.157474
H32 H 0.742411 0.555911 0.321473
H33 H 0.161496 0.464286 0.486568
H34 H 0.201096 0.587051 0.44667
H35 H 0.399261 0.364233 0.45164
H36 H 0.539253 0.37737 0.33096
H37 H 0.379251 0.186069 0.268432
C38 C 0.237046 0.813702 0.286193
C39 C 0.385757 0.851529 0.222595
N40 N 0.357716 0.849816 0.104232
O41 O 0.47761 0.901884 0.0543708
O42 O 0.215803 0.796476 0.060754
C43 C 0.559583 0.890868 0.265487
C44 C 0.58691 0.892495 0.377433
C45 C 0.773409 0.934487 0.425697
O46 O 0.803466 0.936551 0.523261
O47 O 0.899708 0.96835 0.355414
H48 H 1.02262 0.999586 0.393638
C49 C 0.440174 0.854891 0.444035
C50 C 0.269192 0.816364 0.396909
N51 N 0.114761 0.77649 0.46746
O52 O 0.138938 0.789044 0.567835
O53 O -0.031355 0.732403 0.422685
H54 H 0.101312 0.783344 0.250872
H55 H 0.673141 0.920074 0.212823
H56 H 0.459818 0.855818 0.531543
loop_
_geom_bond_atom_site_label_1
_geom_bond_atom_site_label_2
_geom_bond_site_symmetry_1
_geom_bond_site_symmetry_2
C1 C2 1_555 1_555
C1 H20 1_555 1_555
C1 H21 1_555 1_555
C1 H22 1_555 1_555
C2 C19 1_555 1_555
C2 C3 1_555 1_555
C3 C4 1_555 1_555
C3 H23 1_555 1_555
C4 C5 1_555 1_555
C4 H24 1_555 1_555
C5 C18 1_555 1_555
C5 N6 1_555 1_555
N6 C16 1_555 1_555
N6 C7 1_555 1_555
C7 C8 1_555 1_555
C7 H25 1_555 1_555
C7 H26 1_555 1_555
C8 C14 1_555 1_555
C8 C9 1_555 1_555
C9 C10 1_555 1_555
C9 H27 1_555 1_555
C10 C11 1_555 1_555
C10 C12 1_555 1_555
C11 H28 1_555 1_555
C11 H29 1_555 1_555
C11 H30 1_555 1_555
C12 C13 1_555 1_555
C12 H31 1_555 1_555
C13 C14 1_555 1_555
C13 H32 1_555 1_555
C14 N15 1_555 1_555
N15 C16 1_555 1_555
N15 C17 1_555 1_555
C16 H33 1_555 1_555
C16 H34 1_555 1_555
C17 C18 1_555 1_555
C17 H35 1_555 1_555
C17 H36 1_555 1_555
C18 C19 1_555 1_555
C19 H37 1_555 1_555
C38 C50 1_555 1_555
C38 C39 1_555 1_555
C38 H54 1_555 1_555
C39 N40 1_555 1_555
C39 C43 1_555 1_555
N40 O41 1_555 1_555
N40 O42 1_555 1_555
C43 C44 1_555 1_555
C43 H55 1_555 1_555
C44 C45 1_555 1_555
C44 C49 1_555 1_555
C45 O46 1_555 1_555
C45 O47 1_555 1_555
O47 H48 1_555 1_555
C49 C50 1_555 1_555
C49 H56 1_555 1_555
C50 N51 1_555 1_555
N51 O52 1_555 1_555
N51 O53 1_555 1_555

#END

#######################################################################
#
#                 Cambridge Crystallographic Data Centre
#                                CCDC 
#
#######################################################################
#
# If this CIF has been generated from an entry in the Cambridge 
# Structural Database, then it will include bibliographic, chemical, 
# crystal, experimental, refinement or atomic coordinate data resulting 
# from the CCDC's data processing and validation procedures.
#
#######################################################################

data_53
_symmetry_cell_setting           triclinic
_symmetry_space_group_name_H-M   'P -1'
_symmetry_Int_Tables_number      2
_space_group_name_Hall           '-P 1'
loop_
_symmetry_equiv_pos_site_id
_symmetry_equiv_pos_as_xyz
1 x,y,z
2 -x,-y,-z
_cell_length_a                   10.0759
_cell_length_b                   10.3645
_cell_length_c                   12.6347
_cell_angle_alpha                80.9996
_cell_angle_beta                 112.971
_cell_angle_gamma                105.689
_cell_volume                     1167.65
loop_
_atom_site_label
_atom_site_type_symbol
_atom_site_fract_x
_atom_site_fract_y
_atom_site_fract_z
C1 C 0.0577566 0.205806 0.334374
C2 C 0.099592 0.357059 0.335795
C3 C 0.107259 0.421066 0.42711
C4 C 0.145829 0.559595 0.429374
C5 C 0.177903 0.637703 0.338387
N6 N 0.219325 0.781081 0.343518
C7 C 0.0911305 0.839905 0.316171
C8 C -0.000398133 0.842457 0.188993
C9 C -0.142193 0.864762 0.149238
C10 C -0.230089 0.86612 0.0333057
C11 C -0.384006 0.890479 -0.00764618
C12 C -0.1725 0.844421 -0.043888
C13 C -0.0314525 0.822326 -0.00725871
C14 C 0.0557904 0.82157 0.109552
N15 N 0.202301 0.800028 0.145105
C16 C 0.291719 0.842992 0.26183
C17 C 0.201915 0.657842 0.144623
C18 C 0.170012 0.575282 0.245082
C19 C 0.131437 0.436034 0.245771
H20 H -0.0615831 0.169898 0.29381
H21 H 0.0926547 0.160227 0.421496
H22 H 0.110035 0.171437 0.286689
H23 H 0.0824459 0.361218 0.498483
H24 H 0.151055 0.607259 0.501953
H25 H 0.130317 0.942614 0.344965
H26 H 0.0213375 0.781468 0.363478
H27 H -0.185432 0.881646 0.210933
H28 H -0.465433 0.796237 -0.0103671
H29 H -0.413518 0.939403 -0.0936743
H30 H -0.390992 0.954365 0.0497174
H31 H -0.239489 0.844758 -0.135134
H32 H 0.0110741 0.805617 -0.0694959
H33 H 0.3993 0.816722 0.290021
H34 H 0.312657 0.952584 0.261468
H35 H 0.310008 0.65061 0.147706
H36 H 0.117998 0.616617 0.0640282
H37 H 0.12608 0.387663 0.173572
C38 C 0.658816 0.515233 0.211079
C39 C 0.595573 0.51414 0.290426
N40 N 0.572488 0.640894 0.310187
O41 O 0.543367 0.645325 0.394588
O42 O 0.583434 0.736391 0.241483
C43 C 0.553135 0.399071 0.35194
C44 C 0.574509 0.27878 0.333384
C45 C 0.52944 0.153127 0.39866
O46 O 0.584623 0.0573152 0.413841
O47 O 0.427373 0.154662 0.437554
H48 H 0.406241 0.0693887 0.486325
C49 C 0.637805 0.276092 0.253943
C50 C 0.678181 0.394064 0.194719
N51 N 0.744624 0.390669 0.110715
O52 O 0.763024 0.28345 0.097351
O53 O 0.778626 0.495322 0.0577769
H54 H 0.691788 0.606958 0.163833
H55 H 0.503906 0.402277 0.413772
H56 H 0.655127 0.182812 0.238788
loop_
_geom_bond_atom_site_label_1
_geom_bond_atom_site_label_2
_geom_bond_site_symmetry_1
_geom_bond_site_symmetry_2
C1 C2 1_555 1_555
C1 H20 1_555 1_555
C1 H21 1_555 1_555
C1 H22 1_555 1_555
C2 C19 1_555 1_555
C2 C3 1_555 1_555
C3 C4 1_555 1_555
C3 H23 1_555 1_555
C4 C5 1_555 1_555
C4 H24 1_555 1_555
C5 C18 1_555 1_555
C5 N6 1_555 1_555
N6 C16 1_555 1_555
N6 C7 1_555 1_555
C7 C8 1_555 1_555
C7 H25 1_555 1_555
C7 H26 1_555 1_555
C8 C14 1_555 1_555
C8 C9 1_555 1_555
C9 C10 1_555 1_555
C9 H27 1_555 1_555
C10 C11 1_555 1_555
C10 C12 1_555 1_555
C11 H28 1_555 1_555
C11 H29 1_555 1_555
C11 H30 1_555 1_555
C12 C13 1_555 1_555
C12 H31 1_555 1_555
C13 C14 1_555 1_555
C13 H32 1_555 1_555
C14 N15 1_555 1_555
N15 C16 1_555 1_555
N15 C17 1_555 1_555
C16 H33 1_555 1_555
C16 H34 1_555 1_555
C17 C18 1_555 1_555
C17 H35 1_555 1_555
C17 H36 1_555 1_555
C18 C19 1_555 1_555
C19 H37 1_555 1_555
C38 C50 1_555 1_555
C38 C39 1_555 1_555
C38 H54 1_555 1_555
C39 N40 1_555 1_555
C39 C43 1_555 1_555
N40 O41 1_555 1_555
N40 O42 1_555 1_555
C43 C44 1_555 1_555
C43 H55 1_555 1_555
C44 C45 1_555 1_555
C44 C49 1_555 1_555
C45 O46 1_555 1_555
C45 O47 1_555 1_555
O47 H48 1_555 1_555
C49 C50 1_555 1_555
C49 H56 1_555 1_555
C50 N51 1_555 1_555
N51 O52 1_555 1_555
N51 O53 1_555 1_555

#END

#######################################################################
#
#                 Cambridge Crystallographic Data Centre
#                                CCDC 
#
#######################################################################
#
# If this CIF has been generated from an entry in the Cambridge 
# Structural Database, then it will include bibliographic, chemical, 
# crystal, experimental, refinement or atomic coordinate data resulting 
# from the CCDC's data processing and validation procedures.
#
#######################################################################

data_54
_symmetry_cell_setting           triclinic
_symmetry_space_group_name_H-M   'P -1'
_symmetry_Int_Tables_number      2
_space_group_name_Hall           '-P 1'
loop_
_symmetry_equiv_pos_site_id
_symmetry_equiv_pos_as_xyz
1 x,y,z
2 -x,-y,-z
_cell_length_a                   10.7272
_cell_length_b                   11.2953
_cell_length_c                   12.6018
_cell_angle_alpha                58.6149
_cell_angle_beta                 62.0758
_cell_angle_gamma                81.012
_cell_volume                     1143.94
loop_
_atom_site_label
_atom_site_type_symbol
_atom_site_fract_x
_atom_site_fract_y
_atom_site_fract_z
C38 C 0.109501 0.377806 0.538743
C39 C 0.202731 0.470546 0.51469
N40 N 0.330329 0.537082 0.378862
O41 O 0.422503 0.602603 0.36524
O42 O 0.338853 0.524033 0.285425
C43 C 0.181165 0.503376 0.612803
C44 C 0.0603851 0.440853 0.741476
C45 C 0.0346219 0.474725 0.849109
O46 O -0.0780113 0.437014 0.955487
O47 O 0.141565 0.547143 0.819931
H48 H 0.119772 0.56388 0.898563
C49 C -0.0360065 0.346941 0.769305
C50 C -0.00932022 0.31786 0.667457
N51 N -0.111574 0.218921 0.697159
O52 O -0.218928 0.169526 0.8095
O53 O -0.0848664 0.190327 0.608158
H54 H 0.12868 0.353124 0.460256
H55 H 0.257071 0.57673 0.59008
H56 H -0.130596 0.297428 0.869374
C1 C 0.554955 -0.242958 0.462736
C2 C 0.484664 -0.111513 0.414726
C3 C 0.375838 -0.0810633 0.510223
C4 C 0.310968 0.0392788 0.467287
C5 C 0.35494 0.13281 0.325212
N6 N 0.287058 0.257625 0.283448
C7 C 0.146063 0.231558 0.30161
C8 C 0.156369 0.207891 0.190587
C9 C 0.0383492 0.150657 0.207316
C10 C 0.0442724 0.125818 0.108491
C11 C -0.08563 0.0633261 0.129311
C12 C 0.172984 0.160034 -0.00997032
C13 C 0.292554 0.217668 -0.0301934
C14 C 0.284912 0.242359 0.0699178
N15 N 0.410029 0.303764 0.0455831
C16 C 0.373184 0.360854 0.136069
C17 C 0.511855 0.202419 0.0726484
C18 C 0.463958 0.103782 0.227078
C19 C 0.527061 -0.0177032 0.273771
H20 H 0.500231 -0.328552 0.478711
H21 H 0.553284 -0.273966 0.560922
H22 H 0.665088 -0.227138 0.385411
H23 H 0.340652 -0.153221 0.621225
H24 H 0.225954 0.0606909 0.544246
H25 H 0.087043 0.321086 0.297718
H26 H 0.0862956 0.139666 0.405006
H27 H -0.0615703 0.124584 0.30071
H28 H -0.0922054 -0.0500671 0.184184
H29 H -0.0821699 0.0995644 0.0291891
H30 H -0.181988 0.0925114 0.190524
H31 H 0.180196 0.141229 -0.0886762
H32 H 0.39211 0.243564 -0.123944
H33 H 0.470948 0.398046 0.122772
H34 H 0.314565 0.450996 0.10417
H35 H 0.615744 0.258829 0.0247323
H36 H 0.524836 0.142 0.023299
H37 H 0.61217 -0.0397809 0.197481
loop_
_geom_bond_atom_site_label_1
_geom_bond_atom_site_label_2
_geom_bond_site_symmetry_1
_geom_bond_site_symmetry_2
C38 C50 1_555 1_555
C38 C39 1_555 1_555
C38 H54 1_555 1_555
C39 N40 1_555 1_555
C39 C43 1_555 1_555
N40 O41 1_555 1_555
N40 O42 1_555 1_555
C43 C44 1_555 1_555
C43 H55 1_555 1_555
C44 C45 1_555 1_555
C44 C49 1_555 1_555
C45 O46 1_555 1_555
C45 O47 1_555 1_555
O47 H48 1_555 1_555
C49 C50 1_555 1_555
C49 H56 1_555 1_555
C50 N51 1_555 1_555
N51 O52 1_555 1_555
N51 O53 1_555 1_555
C1 C2 1_555 1_555
C1 H20 1_555 1_555
C1 H21 1_555 1_555
C1 H22 1_555 1_555
C2 C19 1_555 1_555
C2 C3 1_555 1_555
C3 C4 1_555 1_555
C3 H23 1_555 1_555
C4 C5 1_555 1_555
C4 H24 1_555 1_555
C5 C18 1_555 1_555
C5 N6 1_555 1_555
N6 C16 1_555 1_555
N6 C7 1_555 1_555
C7 C8 1_555 1_555
C7 H25 1_555 1_555
C7 H26 1_555 1_555
C8 C14 1_555 1_555
C8 C9 1_555 1_555
C9 C10 1_555 1_555
C9 H27 1_555 1_555
C10 C11 1_555 1_555
C10 C12 1_555 1_555
C11 H28 1_555 1_555
C11 H29 1_555 1_555
C11 H30 1_555 1_555
C12 C13 1_555 1_555
C12 H31 1_555 1_555
C13 C14 1_555 1_555
C13 H32 1_555 1_555
C14 N15 1_555 1_555
N15 C16 1_555 1_555
N15 C17 1_555 1_555
C16 H33 1_555 1_555
C16 H34 1_555 1_555
C17 C18 1_555 1_555
C17 H35 1_555 1_555
C17 H36 1_555 1_555
C18 C19 1_555 1_555
C19 H37 1_555 1_555

#END

#######################################################################
#
#                 Cambridge Crystallographic Data Centre
#                                CCDC 
#
#######################################################################
#
# If this CIF has been generated from an entry in the Cambridge 
# Structural Database, then it will include bibliographic, chemical, 
# crystal, experimental, refinement or atomic coordinate data resulting 
# from the CCDC's data processing and validation procedures.
#
#######################################################################

data_55
_symmetry_cell_setting           monoclinic
_symmetry_space_group_name_H-M   'P 21/c'
_symmetry_Int_Tables_number      14
_space_group_name_Hall           '-P 2ybc'
loop_
_symmetry_equiv_pos_site_id
_symmetry_equiv_pos_as_xyz
1 x,y,z
2 -x,1/2+y,1/2-z
3 -x,-y,-z
4 x,1/2-y,1/2+z
_cell_length_a                   7.6407
_cell_length_b                   13.5074
_cell_length_c                   23.6634
_cell_angle_alpha                90
_cell_angle_beta                 104.987
_cell_angle_gamma                90
_cell_volume                     2359.14
loop_
_atom_site_label
_atom_site_type_symbol
_atom_site_fract_x
_atom_site_fract_y
_atom_site_fract_z
C1 C 0.13137 0.573286 0.355386
C2 C 0.136771 0.464338 0.370072
C3 C 0.18272 0.39451 0.333495
C4 C 0.187638 0.294468 0.346483
C5 C 0.145815 0.262197 0.397331
N6 N 0.149841 0.157973 0.409418
C7 C 0.335623 0.119949 0.431922
C8 C 0.416484 0.149259 0.494796
C9 C 0.6016 0.140604 0.519557
C10 C 0.680891 0.16793 0.576874
C11 C 0.882614 0.157862 0.602729
C12 C 0.569487 0.204791 0.609737
C13 C 0.384382 0.21409 0.586494
C14 C 0.306523 0.186083 0.52884
N15 N 0.114008 0.195367 0.506034
C16 C 0.050773 0.1358 0.453109
C17 C 0.0572021 0.298348 0.490863
C18 C 0.100142 0.331396 0.435037
C19 C 0.0959304 0.431186 0.420561
H20 H 0.262837 0.607408 0.373672
H21 H 0.095504 0.584376 0.308248
H22 H 0.0318115 0.611561 0.373003
H23 H 0.215609 0.4188 0.29375
H24 H 0.224019 0.241275 0.317081
H25 H 0.334155 0.0389638 0.428422
H26 H 0.421149 0.14857 0.404855
H27 H 0.686734 0.111531 0.493177
H28 H 0.952614 0.225121 0.595808
H29 H 0.913027 0.14418 0.649578
H30 H 0.93677 0.0966359 0.58261
H31 H 0.628669 0.226876 0.65471
H32 H 0.300102 0.243163 0.613171
H33 H -0.0941165 0.149644 0.43424
H34 H 0.0667225 0.0570354 0.464641
H35 H -0.0890815 0.304937 0.485959
H36 H 0.125844 0.347395 0.526696
H37 H 0.059568 0.484794 0.44971
C38 C 0.716833 0.381021 0.275398
C39 C 0.691813 0.309926 0.314412
N40 N 0.709222 0.205295 0.299984
O41 O 0.676022 0.142566 0.332935
O42 O 0.756196 0.185461 0.255716
C43 C 0.651135 0.332988 0.366362
C44 C 0.634175 0.431934 0.380173
C45 C 0.590119 0.458726 0.435995
O46 O 0.565525 0.544324 0.448445
O47 O 0.580396 0.383679 0.469842
H48 H 0.54184 0.405578 0.505991
C49 C 0.658314 0.50559 0.341842
C50 C 0.698741 0.478441 0.29046
N51 N 0.723625 0.556451 0.250051
O52 O 0.712795 0.6427 0.264326
O53 O 0.754059 0.531709 0.203858
H54 H 0.749269 0.361291 0.234827
H55 H 0.632666 0.274938 0.395988
H56 H 0.645524 0.583073 0.352166
loop_
_geom_bond_atom_site_label_1
_geom_bond_atom_site_label_2
_geom_bond_site_symmetry_1
_geom_bond_site_symmetry_2
C1 C2 1_555 1_555
C1 H20 1_555 1_555
C1 H21 1_555 1_555
C1 H22 1_555 1_555
C2 C19 1_555 1_555
C2 C3 1_555 1_555
C3 C4 1_555 1_555
C3 H23 1_555 1_555
C4 C5 1_555 1_555
C4 H24 1_555 1_555
C5 C18 1_555 1_555
C5 N6 1_555 1_555
N6 C16 1_555 1_555
N6 C7 1_555 1_555
C7 C8 1_555 1_555
C7 H25 1_555 1_555
C7 H26 1_555 1_555
C8 C14 1_555 1_555
C8 C9 1_555 1_555
C9 C10 1_555 1_555
C9 H27 1_555 1_555
C10 C11 1_555 1_555
C10 C12 1_555 1_555
C11 H28 1_555 1_555
C11 H29 1_555 1_555
C11 H30 1_555 1_555
C12 C13 1_555 1_555
C12 H31 1_555 1_555
C13 C14 1_555 1_555
C13 H32 1_555 1_555
C14 N15 1_555 1_555
N15 C16 1_555 1_555
N15 C17 1_555 1_555
C16 H33 1_555 1_555
C16 H34 1_555 1_555
C17 C18 1_555 1_555
C17 H35 1_555 1_555
C17 H36 1_555 1_555
C18 C19 1_555 1_555
C19 H37 1_555 1_555
C38 C50 1_555 1_555
C38 C39 1_555 1_555
C38 H54 1_555 1_555
C39 N40 1_555 1_555
C39 C43 1_555 1_555
N40 O41 1_555 1_555
N40 O42 1_555 1_555
C43 C44 1_555 1_555
C43 H55 1_555 1_555
C44 C45 1_555 1_555
C44 C49 1_555 1_555
C45 O46 1_555 1_555
C45 O47 1_555 1_555
O47 H48 1_555 1_555
C49 C50 1_555 1_555
C49 H56 1_555 1_555
C50 N51 1_555 1_555
N51 O52 1_555 1_555
N51 O53 1_555 1_555

#END

#######################################################################
#
#                 Cambridge Crystallographic Data Centre
#                                CCDC 
#
#######################################################################
#
# If this CIF has been generated from an entry in the Cambridge 
# Structural Database, then it will include bibliographic, chemical, 
# crystal, experimental, refinement or atomic coordinate data resulting 
# from the CCDC's data processing and validation procedures.
#
#######################################################################

data_56
_symmetry_cell_setting           triclinic
_symmetry_space_group_name_H-M   'P -1'
_symmetry_Int_Tables_number      2
_space_group_name_Hall           '-P 1'
loop_
_symmetry_equiv_pos_site_id
_symmetry_equiv_pos_as_xyz
1 x,y,z
2 -x,-y,-z
_cell_length_a                   9.9426
_cell_length_b                   13.0668
_cell_length_c                   10.8662
_cell_angle_alpha                123.098
_cell_angle_beta                 78.0154
_cell_angle_gamma                100.902
_cell_volume                     1151.92
loop_
_atom_site_label
_atom_site_type_symbol
_atom_site_fract_x
_atom_site_fract_y
_atom_site_fract_z
C38 C 0.505428 0.31428 0.0426382
C39 C 0.407474 0.233938 -0.0479209
N40 N 0.429114 0.102996 -0.140573
O41 O 0.379402 0.0408401 -0.257103
O42 O 0.495887 0.0618717 -0.0972372
C43 C 0.290116 0.271385 -0.0551084
C44 C 0.269022 0.39523 0.0325933
C45 C 0.143012 0.437944 0.026934
O46 O 0.129819 0.546562 0.0849884
O47 O 0.0495382 0.350238 -0.044543
H48 H -0.0315391 0.384102 -0.0503906
C49 C 0.365551 0.478833 0.125334
C50 C 0.481088 0.436461 0.12828
N51 N 0.582533 0.525028 0.226691
O52 O 0.566839 0.634139 0.292719
O53 O 0.678308 0.485704 0.238286
H54 H 0.597249 0.282936 0.046315
H55 H 0.215476 0.20541 -0.127937
H56 H 0.350243 0.575718 0.19422
C1 C 0.217525 -0.140959 0.356632
C2 C 0.202529 -0.0145806 0.391341
C3 C 0.182261 0.082926 0.536344
C4 C 0.168743 0.199154 0.569336
C5 C 0.175404 0.219912 0.455331
N6 N 0.162715 0.341611 0.492565
C7 C 0.0187053 0.373231 0.540818
C8 C -0.0646672 0.310759 0.412582
C9 C -0.207863 0.305887 0.437578
C10 C -0.28781 0.248017 0.322599
C11 C -0.443414 0.243925 0.352823
C12 C -0.220672 0.194005 0.179091
C13 C -0.078116 0.197508 0.15023
C14 C 0.000943224 0.256288 0.26697
N15 N 0.148622 0.259866 0.234056
C16 C 0.213788 0.354661 0.365171
C17 C 0.200264 0.14253 0.182857
C18 C 0.194966 0.122732 0.308257
C19 C 0.208602 0.0073597 0.279097
H20 H 0.117318 -0.193557 0.348359
H21 H 0.263817 -0.13501 0.442939
H22 H 0.282791 -0.191136 0.25203
H23 H 0.176866 0.0678298 0.626105
H24 H 0.15297 0.273989 0.683883
H25 H 0.0176447 0.472935 0.597344
H26 H -0.0295181 0.346333 0.620679
H27 H -0.258667 0.348743 0.550697
H28 H -0.487453 0.162785 0.356743
H29 H -0.485791 0.241404 0.266494
H30 H -0.476205 0.324354 0.458344
H31 H -0.28122 0.147921 0.0872255
H32 H -0.0280369 0.154506 0.0367796
H33 H 0.325962 0.349704 0.340153
H34 H 0.19394 0.445293 0.393146
H35 H 0.30713 0.140997 0.129709
H36 H 0.13808 0.0669588 0.0994521
H37 H 0.224489 -0.0678832 0.164882
loop_
_geom_bond_atom_site_label_1
_geom_bond_atom_site_label_2
_geom_bond_site_symmetry_1
_geom_bond_site_symmetry_2
C38 C50 1_555 1_555
C38 C39 1_555 1_555
C38 H54 1_555 1_555
C39 N40 1_555 1_555
C39 C43 1_555 1_555
N40 O41 1_555 1_555
N40 O42 1_555 1_555
C43 C44 1_555 1_555
C43 H55 1_555 1_555
C44 C45 1_555 1_555
C44 C49 1_555 1_555
C45 O46 1_555 1_555
C45 O47 1_555 1_555
O47 H48 1_555 1_555
C49 C50 1_555 1_555
C49 H56 1_555 1_555
C50 N51 1_555 1_555
N51 O52 1_555 1_555
N51 O53 1_555 1_555
C1 C2 1_555 1_555
C1 H20 1_555 1_555
C1 H21 1_555 1_555
C1 H22 1_555 1_555
C2 C19 1_555 1_555
C2 C3 1_555 1_555
C3 C4 1_555 1_555
C3 H23 1_555 1_555
C4 C5 1_555 1_555
C4 H24 1_555 1_555
C5 C18 1_555 1_555
C5 N6 1_555 1_555
N6 C16 1_555 1_555
N6 C7 1_555 1_555
C7 C8 1_555 1_555
C7 H25 1_555 1_555
C7 H26 1_555 1_555
C8 C14 1_555 1_555
C8 C9 1_555 1_555
C9 C10 1_555 1_555
C9 H27 1_555 1_555
C10 C11 1_555 1_555
C10 C12 1_555 1_555
C11 H28 1_555 1_555
C11 H29 1_555 1_555
C11 H30 1_555 1_555
C12 C13 1_555 1_555
C12 H31 1_555 1_555
C13 C14 1_555 1_555
C13 H32 1_555 1_555
C14 N15 1_555 1_555
N15 C16 1_555 1_555
N15 C17 1_555 1_555
C16 H33 1_555 1_555
C16 H34 1_555 1_555
C17 C18 1_555 1_555
C17 H35 1_555 1_555
C17 H36 1_555 1_555
C18 C19 1_555 1_555
C19 H37 1_555 1_555

#END

#######################################################################
#
#                 Cambridge Crystallographic Data Centre
#                                CCDC 
#
#######################################################################
#
# If this CIF has been generated from an entry in the Cambridge 
# Structural Database, then it will include bibliographic, chemical, 
# crystal, experimental, refinement or atomic coordinate data resulting 
# from the CCDC's data processing and validation procedures.
#
#######################################################################

data_57
_symmetry_cell_setting           triclinic
_symmetry_space_group_name_H-M   'P -1'
_symmetry_Int_Tables_number      2
_space_group_name_Hall           '-P 1'
loop_
_symmetry_equiv_pos_site_id
_symmetry_equiv_pos_as_xyz
1 x,y,z
2 -x,-y,-z
_cell_length_a                   11.9879
_cell_length_b                   9.5583
_cell_length_c                   13.8824
_cell_angle_alpha                67.2297
_cell_angle_beta                 53.7784
_cell_angle_gamma                65.1894
_cell_volume                     1143.63
loop_
_atom_site_label
_atom_site_type_symbol
_atom_site_fract_x
_atom_site_fract_y
_atom_site_fract_z
C1 C 0.248326 0.102134 0.407918
C2 C 0.231419 0.216051 0.303103
C3 C 0.177456 0.183315 0.251537
C4 C 0.16186 0.286755 0.15528
C5 C 0.200814 0.427408 0.108261
N6 N 0.185158 0.531738 0.00747572
C7 C 0.0356096 0.620829 0.044636
C8 C -0.0124154 0.750596 0.107507
C9 C -0.156808 0.823593 0.173406
C10 C -0.204938 0.941712 0.23353
C11 C -0.36261 1.01906 0.304676
C12 C -0.104039 0.986641 0.226427
C13 C 0.0407191 0.916748 0.161219
C14 C 0.087567 0.798407 0.100968
N15 N 0.238362 0.729181 0.032804
C16 C 0.269939 0.645564 -0.0525847
C17 C 0.295449 0.616059 0.111244
C18 C 0.254699 0.463249 0.159336
C19 C 0.269401 0.356547 0.255593
H20 H 0.151662 0.126319 0.494407
H21 H 0.269244 -0.018045 0.403207
H22 H 0.336921 0.110889 0.406481
H23 H 0.146694 0.0740824 0.28746
H24 H 0.119325 0.258293 0.11651
H25 H 0.0245574 0.67149 -0.0358689
H26 H -0.0341161 0.540619 0.106133
H27 H -0.234281 0.78692 0.177908
H28 H -0.410407 0.9572 0.39865
H29 H -0.379561 1.14018 0.30464
H30 H -0.418656 1.01901 0.265333
H31 H -0.139307 1.07872 0.273027
H32 H 0.117586 0.954146 0.157054
H33 H 0.384057 0.584493 -0.0971752
H34 H 0.248253 0.730649 -0.123531
H35 H 0.412421 0.592927 0.0593419
H36 H 0.254635 0.667553 0.187939
H37 H 0.311914 0.384136 0.294772
C38 C 0.414393 0.446426 0.437393
C39 C 0.549458 0.467567 0.349094
N40 N 0.672152 0.352958 0.35918
O41 O 0.791478 0.37238 0.280667
O42 O 0.649669 0.243189 0.445524
C43 C 0.574088 0.591758 0.251783
C44 C 0.458259 0.700738 0.241951
C45 C 0.482072 0.835997 0.137764
O46 O 0.399589 0.900414 0.0998308
O47 O 0.597202 0.87871 0.0914184
H48 H 0.609668 0.969408 0.0192986
C49 C 0.320561 0.683236 0.329368
C50 C 0.301932 0.556897 0.424861
N51 N 0.156308 0.539116 0.517134
O52 O 0.0616678 0.613618 0.493024
O53 O 0.136089 0.450544 0.6141
H54 H 0.397411 0.347624 0.513042
H55 H 0.681977 0.604303 0.184019
H56 H 0.229336 0.767488 0.322611
loop_
_geom_bond_atom_site_label_1
_geom_bond_atom_site_label_2
_geom_bond_site_symmetry_1
_geom_bond_site_symmetry_2
C1 C2 1_555 1_555
C1 H20 1_555 1_555
C1 H21 1_555 1_555
C1 H22 1_555 1_555
C2 C19 1_555 1_555
C2 C3 1_555 1_555
C3 C4 1_555 1_555
C3 H23 1_555 1_555
C4 C5 1_555 1_555
C4 H24 1_555 1_555
C5 C18 1_555 1_555
C5 N6 1_555 1_555
N6 C16 1_555 1_555
N6 C7 1_555 1_555
C7 C8 1_555 1_555
C7 H25 1_555 1_555
C7 H26 1_555 1_555
C8 C14 1_555 1_555
C8 C9 1_555 1_555
C9 C10 1_555 1_555
C9 H27 1_555 1_555
C10 C11 1_555 1_555
C10 C12 1_555 1_555
C11 H28 1_555 1_555
C11 H29 1_555 1_555
C11 H30 1_555 1_555
C12 C13 1_555 1_555
C12 H31 1_555 1_555
C13 C14 1_555 1_555
C13 H32 1_555 1_555
C14 N15 1_555 1_555
N15 C16 1_555 1_555
N15 C17 1_555 1_555
C16 H33 1_555 1_555
C16 H34 1_555 1_555
C17 C18 1_555 1_555
C17 H35 1_555 1_555
C17 H36 1_555 1_555
C18 C19 1_555 1_555
C19 H37 1_555 1_555
C38 C50 1_555 1_555
C38 C39 1_555 1_555
C38 H54 1_555 1_555
C39 N40 1_555 1_555
C39 C43 1_555 1_555
N40 O41 1_555 1_555
N40 O42 1_555 1_555
C43 C44 1_555 1_555
C43 H55 1_555 1_555
C44 C45 1_555 1_555
C44 C49 1_555 1_555
C45 O46 1_555 1_555
C45 O47 1_555 1_555
O47 H48 1_555 1_555
C49 C50 1_555 1_555
C49 H56 1_555 1_555
C50 N51 1_555 1_555
N51 O52 1_555 1_555
N51 O53 1_555 1_555

#END

#######################################################################
#
#                 Cambridge Crystallographic Data Centre
#                                CCDC 
#
#######################################################################
#
# If this CIF has been generated from an entry in the Cambridge 
# Structural Database, then it will include bibliographic, chemical, 
# crystal, experimental, refinement or atomic coordinate data resulting 
# from the CCDC's data processing and validation procedures.
#
#######################################################################

data_58
_symmetry_cell_setting           triclinic
_symmetry_space_group_name_H-M   'P -1'
_symmetry_Int_Tables_number      2
_space_group_name_Hall           '-P 1'
loop_
_symmetry_equiv_pos_site_id
_symmetry_equiv_pos_as_xyz
1 x,y,z
2 -x,-y,-z
_cell_length_a                   10.5179
_cell_length_b                   9.3336
_cell_length_c                   13.0655
_cell_angle_alpha                85.4251
_cell_angle_beta                 79.951
_cell_angle_gamma                113.704
_cell_volume                     1140.31
loop_
_atom_site_label
_atom_site_type_symbol
_atom_site_fract_x
_atom_site_fract_y
_atom_site_fract_z
C1 C 0.0386474 1.04394 0.239272
C2 C 0.0775245 0.927043 0.182942
C3 C 0.145034 0.965428 0.0770851
C4 C 0.180804 0.859019 0.0246729
C5 C 0.148906 0.709584 0.078575
N6 N 0.185618 0.600796 0.0220637
C7 C 0.338716 0.638622 0.00454833
C8 C 0.378482 0.592917 0.10361
C9 C 0.520434 0.650886 0.109917
C10 C 0.560804 0.613107 0.199985
C11 C 0.715951 0.677903 0.204817
C12 C 0.454544 0.514158 0.285457
C13 C 0.31208 0.453845 0.281736
C14 C 0.273106 0.492546 0.190557
N15 N 0.124778 0.426885 0.188334
C16 C 0.107146 0.438764 0.079915
C17 C 0.0480649 0.508429 0.246028
C18 C 0.0816016 0.668688 0.185536
C19 C 0.0467768 0.77813 0.235599
H20 H 0.125367 1.11785 0.272931
H21 H 0.0166513 1.12122 0.185157
H22 H -0.0557389 0.98237 0.302886
H23 H 0.170447 1.08157 0.0342741
H24 H 0.23363 0.892027 -0.0583006
H25 H 0.366337 0.575831 -0.0569132
H26 H 0.400965 0.76626 -0.02379
H27 H 0.602204 0.728157 0.0421883
H28 H 0.74857 0.7905 0.233723
H29 H 0.734653 0.595665 0.257371
H30 H 0.783467 0.697239 0.127101
H31 H 0.483649 0.483217 0.356945
H32 H 0.230901 0.376529 0.34978
H33 H -0.00650151 0.398399 0.0806481
H34 H 0.14445 0.359836 0.0390273
H35 H -0.0670502 0.434509 0.26147
H36 H 0.0770857 0.523454 0.322411
H37 H -0.00612304 0.745969 0.318509
C38 C 0.625679 0.990867 0.362715
C39 C 0.516199 1.01956 0.335323
N40 N 0.551909 1.16749 0.26482
O41 O 0.458094 1.18091 0.227062
O42 O 0.673796 1.27065 0.246926
C43 C 0.374684 0.915188 0.371347
C44 C 0.340296 0.775107 0.438271
C45 C 0.188218 0.660563 0.478339
O46 O 0.153602 0.520824 0.510516
O47 O 0.0968196 0.72203 0.475951
H48 H -0.00534528 0.636994 0.496911
C49 C 0.447904 0.742342 0.467634
C50 C 0.58769 0.850833 0.429356
N51 N 0.700931 0.815933 0.4608
O52 O 0.688305 0.679343 0.467634
O53 O 0.802937 0.925103 0.478804
H54 H 0.736356 1.07437 0.33325
H55 H 0.291512 0.941835 0.347912
H56 H 0.422374 0.633345 0.519763
loop_
_geom_bond_atom_site_label_1
_geom_bond_atom_site_label_2
_geom_bond_site_symmetry_1
_geom_bond_site_symmetry_2
C1 C2 1_555 1_555
C1 H20 1_555 1_555
C1 H21 1_555 1_555
C1 H22 1_555 1_555
C2 C19 1_555 1_555
C2 C3 1_555 1_555
C3 C4 1_555 1_555
C3 H23 1_555 1_555
C4 C5 1_555 1_555
C4 H24 1_555 1_555
C5 C18 1_555 1_555
C5 N6 1_555 1_555
N6 C16 1_555 1_555
N6 C7 1_555 1_555
C7 C8 1_555 1_555
C7 H25 1_555 1_555
C7 H26 1_555 1_555
C8 C14 1_555 1_555
C8 C9 1_555 1_555
C9 C10 1_555 1_555
C9 H27 1_555 1_555
C10 C11 1_555 1_555
C10 C12 1_555 1_555
C11 H28 1_555 1_555
C11 H29 1_555 1_555
C11 H30 1_555 1_555
C12 C13 1_555 1_555
C12 H31 1_555 1_555
C13 C14 1_555 1_555
C13 H32 1_555 1_555
C14 N15 1_555 1_555
N15 C16 1_555 1_555
N15 C17 1_555 1_555
C16 H33 1_555 1_555
C16 H34 1_555 1_555
C17 C18 1_555 1_555
C17 H35 1_555 1_555
C17 H36 1_555 1_555
C18 C19 1_555 1_555
C19 H37 1_555 1_555
C38 C50 1_555 1_555
C38 C39 1_555 1_555
C38 H54 1_555 1_555
C39 N40 1_555 1_555
C39 C43 1_555 1_555
N40 O41 1_555 1_555
N40 O42 1_555 1_555
C43 C44 1_555 1_555
C43 H55 1_555 1_555
C44 C45 1_555 1_555
C44 C49 1_555 1_555
C45 O46 1_555 1_555
C45 O47 1_555 1_555
O47 H48 1_555 1_555
C49 C50 1_555 1_555
C49 H56 1_555 1_555
C50 N51 1_555 1_555
N51 O52 1_555 1_555
N51 O53 1_555 1_555

#END

#######################################################################
#
#                 Cambridge Crystallographic Data Centre
#                                CCDC 
#
#######################################################################
#
# If this CIF has been generated from an entry in the Cambridge 
# Structural Database, then it will include bibliographic, chemical, 
# crystal, experimental, refinement or atomic coordinate data resulting 
# from the CCDC's data processing and validation procedures.
#
#######################################################################

data_59
_symmetry_cell_setting           triclinic
_symmetry_space_group_name_H-M   'P -1'
_symmetry_Int_Tables_number      2
_space_group_name_Hall           '-P 1'
loop_
_symmetry_equiv_pos_site_id
_symmetry_equiv_pos_as_xyz
1 x,y,z
2 -x,-y,-z
_cell_length_a                   10.0035
_cell_length_b                   11.8568
_cell_length_c                   11.3745
_cell_angle_alpha                62.7772
_cell_angle_beta                 93.8718
_cell_angle_gamma                102.02
_cell_volume                     1172.79
loop_
_atom_site_label
_atom_site_type_symbol
_atom_site_fract_x
_atom_site_fract_y
_atom_site_fract_z
C1 C -0.0534031 0.659204 -0.0467187
C2 C 0.0700158 0.719627 0.00383799
C3 C 0.200286 0.706249 -0.0144024
C4 C 0.314085 0.761497 0.0312678
C5 C 0.298839 0.832373 0.0972555
N6 N 0.418669 0.88996 0.142204
C7 C 0.47109 0.795057 0.263447
C8 C 0.384206 0.756764 0.384284
C9 C 0.397385 0.648186 0.501511
C10 C 0.318193 0.609186 0.613871
C11 C 0.334476 0.490621 0.74008
C12 C 0.223637 0.682237 0.606878
C13 C 0.208172 0.791219 0.491787
C14 C 0.288735 0.829458 0.379684
N15 N 0.271791 0.943713 0.262101
C16 C 0.389522 0.990805 0.17089
C17 C 0.148978 0.921032 0.190544
C18 C 0.168293 0.846459 0.117435
C19 C 0.0563689 0.79011 0.0699148
H20 H -0.0953833 0.56152 0.0278156
H21 H -0.0262854 0.653928 -0.134864
H22 H -0.133093 0.715771 -0.0717744
H23 H 0.21342 0.651187 -0.0656514
H24 H 0.415042 0.749592 0.0156685
H25 H 0.576177 0.836392 0.277226
H26 H 0.473897 0.708451 0.252289
H27 H 0.472015 0.592194 0.505161
H28 H 0.266692 0.404658 0.743047
H29 H 0.310115 0.500801 0.826098
H30 H 0.438973 0.475528 0.747766
H31 H 0.160279 0.653353 0.693618
H32 H 0.133362 0.846798 0.488929
H33 H 0.369819 1.07237 0.0781843
H34 H 0.479563 1.02677 0.213899
H35 H 0.124515 1.01438 0.119858
H36 H 0.0620087 0.867084 0.261122
H37 H -0.044861 0.801662 0.0850491
C38 C 0.659789 0.822351 0.611942
C39 C 0.672647 0.701106 0.708416
N40 N 0.607903 0.652408 0.839234
O41 O 0.630029 0.55039 0.927686
O42 O 0.534813 0.715942 0.854032
C43 C 0.743723 0.623754 0.687189
C44 C 0.804997 0.669321 0.563433
C45 C 0.882195 0.587539 0.538011
O46 O 0.92889 0.619741 0.428391
O47 O 0.89523 0.480126 0.641795
H48 H 0.952046 0.429939 0.619767
C49 C 0.794014 0.79106 0.463754
C50 C 0.721715 0.864442 0.490264
N51 N 0.71008 0.992769 0.38461
O52 O 0.796842 1.04782 0.295031
O53 O 0.614024 1.03894 0.390862
H54 H 0.603723 0.881823 0.630816
H55 H 0.751754 0.528929 0.76567
H56 H 0.841489 0.827704 0.366795
loop_
_geom_bond_atom_site_label_1
_geom_bond_atom_site_label_2
_geom_bond_site_symmetry_1
_geom_bond_site_symmetry_2
C1 C2 1_555 1_555
C1 H20 1_555 1_555
C1 H21 1_555 1_555
C1 H22 1_555 1_555
C2 C19 1_555 1_555
C2 C3 1_555 1_555
C3 C4 1_555 1_555
C3 H23 1_555 1_555
C4 C5 1_555 1_555
C4 H24 1_555 1_555
C5 C18 1_555 1_555
C5 N6 1_555 1_555
N6 C16 1_555 1_555
N6 C7 1_555 1_555
C7 C8 1_555 1_555
C7 H25 1_555 1_555
C7 H26 1_555 1_555
C8 C14 1_555 1_555
C8 C9 1_555 1_555
C9 C10 1_555 1_555
C9 H27 1_555 1_555
C10 C11 1_555 1_555
C10 C12 1_555 1_555
C11 H28 1_555 1_555
C11 H29 1_555 1_555
C11 H30 1_555 1_555
C12 C13 1_555 1_555
C12 H31 1_555 1_555
C13 C14 1_555 1_555
C13 H32 1_555 1_555
C14 N15 1_555 1_555
N15 C16 1_555 1_555
N15 C17 1_555 1_555
C16 H33 1_555 1_555
C16 H34 1_555 1_555
C17 C18 1_555 1_555
C17 H35 1_555 1_555
C17 H36 1_555 1_555
C18 C19 1_555 1_555
C19 H37 1_555 1_555
C38 C50 1_555 1_555
C38 C39 1_555 1_555
C38 H54 1_555 1_555
C39 N40 1_555 1_555
C39 C43 1_555 1_555
N40 O41 1_555 1_555
N40 O42 1_555 1_555
C43 C44 1_555 1_555
C43 H55 1_555 1_555
C44 C45 1_555 1_555
C44 C49 1_555 1_555
C45 O46 1_555 1_555
C45 O47 1_555 1_555
O47 H48 1_555 1_555
C49 C50 1_555 1_555
C49 H56 1_555 1_555
C50 N51 1_555 1_555
N51 O52 1_555 1_555
N51 O53 1_555 1_555

#END

#######################################################################
#
#                 Cambridge Crystallographic Data Centre
#                                CCDC 
#
#######################################################################
#
# If this CIF has been generated from an entry in the Cambridge 
# Structural Database, then it will include bibliographic, chemical, 
# crystal, experimental, refinement or atomic coordinate data resulting 
# from the CCDC's data processing and validation procedures.
#
#######################################################################

data_60
_symmetry_cell_setting           triclinic
_symmetry_space_group_name_H-M   'P -1'
_symmetry_Int_Tables_number      2
_space_group_name_Hall           '-P 1'
loop_
_symmetry_equiv_pos_site_id
_symmetry_equiv_pos_as_xyz
1 x,y,z
2 -x,-y,-z
_cell_length_a                   9.3149
_cell_length_b                   11.2309
_cell_length_c                   12.7694
_cell_angle_alpha                85.9756
_cell_angle_beta                 59.847
_cell_angle_gamma                95.4898
_cell_volume                     1138.91
loop_
_atom_site_label
_atom_site_type_symbol
_atom_site_fract_x
_atom_site_fract_y
_atom_site_fract_z
C38 C 0.311667 0.991682 0.172143
C39 C 0.246667 0.931765 0.110918
N40 N 0.120165 0.98339 0.093226
O41 O 0.0138599 0.914363 0.0893218
O42 O 0.126699 1.09304 0.0831317
C43 C 0.295468 0.825479 0.0656313
C44 C 0.414967 0.776117 0.0823362
C45 C 0.469606 0.661336 0.0343974
O46 O 0.543299 0.600856 0.0694258
O47 O 0.432251 0.631731 -0.0471159
H48 H 0.461826 0.548865 -0.070459
C49 C 0.4831 0.833996 0.143752
C50 C 0.429802 0.940054 0.18722
N51 N 0.50175 1.00068 0.252303
O52 O 0.628979 0.969987 0.244101
O53 O 0.431171 1.07922 0.311909
H54 H 0.271877 1.07539 0.20675
H55 H 0.241602 0.781066 0.0177748
H56 H 0.576544 0.796363 0.157275
C1 C 0.625414 0.368449 0.579371
C2 C 0.457811 0.41121 0.652326
C3 C 0.308711 0.332421 0.700859
C4 C 0.154479 0.370654 0.768091
C5 C 0.147091 0.490772 0.788105
N6 N -0.0144008 0.527742 0.859369
C7 C -0.0997932 0.543238 0.78966
C8 C -0.0248821 0.657532 0.699378
C9 C -0.0608708 0.674563 0.606682
C10 C 0.00723089 0.777586 0.521283
C11 C -0.0338484 0.793817 0.4213
C12 C 0.114157 0.865236 0.530399
C13 C 0.152255 0.851359 0.621869
C14 C 0.0825223 0.747415 0.707269
N15 N 0.122494 0.735942 0.802049
C16 C 0.0017598 0.6428 0.902178
C17 C 0.291028 0.703005 0.758152
C18 C 0.295904 0.571975 0.73938
C19 C 0.448529 0.530491 0.672707
H20 H 0.665708 0.377373 0.482734
H21 H 0.617616 0.274035 0.610349
H22 H 0.721274 0.421169 0.589072
H23 H 0.312938 0.238606 0.685818
H24 H 0.0395023 0.30709 0.805149
H25 H -0.233437 0.54546 0.853325
H26 H -0.0907959 0.465454 0.740459
H27 H -0.14495 0.604989 0.601013
H28 H 0.0554886 0.757464 0.3406
H29 H -0.0292891 0.888989 0.395013
H30 H -0.159062 0.747393 0.45162
H31 H 0.169258 0.946609 0.464338
H32 H 0.236355 0.92139 0.627008
H33 H 0.0417608 0.629752 0.969135
H34 H -0.121318 0.673294 0.948782
H35 H 0.329464 0.720761 0.824606
H36 H 0.381421 0.759954 0.671546
H37 H 0.563989 0.593473 0.635457
loop_
_geom_bond_atom_site_label_1
_geom_bond_atom_site_label_2
_geom_bond_site_symmetry_1
_geom_bond_site_symmetry_2
C38 C50 1_555 1_555
C38 C39 1_555 1_555
C38 H54 1_555 1_555
C39 N40 1_555 1_555
C39 C43 1_555 1_555
N40 O41 1_555 1_555
N40 O42 1_555 1_555
C43 C44 1_555 1_555
C43 H55 1_555 1_555
C44 C45 1_555 1_555
C44 C49 1_555 1_555
C45 O46 1_555 1_555
C45 O47 1_555 1_555
O47 H48 1_555 1_555
C49 C50 1_555 1_555
C49 H56 1_555 1_555
C50 N51 1_555 1_555
N51 O52 1_555 1_555
N51 O53 1_555 1_555
C1 C2 1_555 1_555
C1 H20 1_555 1_555
C1 H21 1_555 1_555
C1 H22 1_555 1_555
C2 C19 1_555 1_555
C2 C3 1_555 1_555
C3 C4 1_555 1_555
C3 H23 1_555 1_555
C4 C5 1_555 1_555
C4 H24 1_555 1_555
C5 C18 1_555 1_555
C5 N6 1_555 1_555
N6 C16 1_555 1_555
N6 C7 1_555 1_555
C7 C8 1_555 1_555
C7 H25 1_555 1_555
C7 H26 1_555 1_555
C8 C14 1_555 1_555
C8 C9 1_555 1_555
C9 C10 1_555 1_555
C9 H27 1_555 1_555
C10 C11 1_555 1_555
C10 C12 1_555 1_555
C11 H28 1_555 1_555
C11 H29 1_555 1_555
C11 H30 1_555 1_555
C12 C13 1_555 1_555
C12 H31 1_555 1_555
C13 C14 1_555 1_555
C13 H32 1_555 1_555
C14 N15 1_555 1_555
N15 C16 1_555 1_555
N15 C17 1_555 1_555
C16 H33 1_555 1_555
C16 H34 1_555 1_555
C17 C18 1_555 1_555
C17 H35 1_555 1_555
C17 H36 1_555 1_555
C18 C19 1_555 1_555
C19 H37 1_555 1_555

#END

#######################################################################
#
#                 Cambridge Crystallographic Data Centre
#                                CCDC 
#
#######################################################################
#
# If this CIF has been generated from an entry in the Cambridge 
# Structural Database, then it will include bibliographic, chemical, 
# crystal, experimental, refinement or atomic coordinate data resulting 
# from the CCDC's data processing and validation procedures.
#
#######################################################################

data_61
_symmetry_cell_setting           monoclinic
_symmetry_space_group_name_H-M   'P 21/c'
_symmetry_Int_Tables_number      14
_space_group_name_Hall           '-P 2ybc'
loop_
_symmetry_equiv_pos_site_id
_symmetry_equiv_pos_as_xyz
1 x,y,z
2 -x,1/2+y,1/2-z
3 -x,-y,-z
4 x,1/2-y,1/2+z
_cell_length_a                   10.4646
_cell_length_b                   17.3885
_cell_length_c                   13.6696
_cell_angle_alpha                90
_cell_angle_beta                 111.19
_cell_angle_gamma                90
_cell_volume                     2319.19
loop_
_atom_site_label
_atom_site_type_symbol
_atom_site_fract_x
_atom_site_fract_y
_atom_site_fract_z
C38 C 0.845798 0.481698 0.216762
C39 C 0.895963 0.519499 0.311792
N40 N 1.03036 0.557081 0.342172
O41 O 1.06462 0.600541 0.417478
O42 O 1.10207 0.543313 0.290883
C43 C 0.825221 0.523484 0.379433
C44 C 0.698046 0.48788 0.351132
C45 C 0.619722 0.49129 0.422892
O46 O 0.507789 0.460868 0.400947
O47 O 0.680508 0.529137 0.509896
H48 H 0.62055 0.532087 0.554132
C49 C 0.644348 0.449176 0.255945
C50 C 0.719403 0.446928 0.191246
N51 N 0.662465 0.40582 0.0909587
O52 O 0.546469 0.379849 0.0651846
O53 O 0.733659 0.39935 0.0376138
H54 H 0.902956 0.479438 0.164554
H55 H 0.868004 0.553872 0.453507
H56 H 0.545155 0.421209 0.232971
C1 C 0.133356 0.432263 0.055942
C2 C 0.215951 0.359485 0.0914452
C3 C 0.211355 0.301349 0.0209567
C4 C 0.286407 0.234362 0.0527487
C5 C 0.368889 0.224378 0.157713
N6 N 0.444382 0.153987 0.188822
C7 C 0.567401 0.151882 0.160396
C8 C 0.680985 0.201812 0.231536
C9 C 0.791894 0.221491 0.203651
C10 C 0.897133 0.26797 0.266325
C11 C 1.01653 0.288576 0.234109
C12 C 0.889478 0.294977 0.359402
C13 C 0.780665 0.276269 0.389742
C14 C 0.675752 0.229324 0.326056
N15 N 0.564942 0.210058 0.359959
C16 C 0.489457 0.143428 0.302377
C17 C 0.466092 0.273508 0.343906
C18 C 0.3757 0.282468 0.230061
C19 C 0.298694 0.348846 0.195546
H20 H 0.192022 0.475389 0.0325295
H21 H 0.0397519 0.420916 -0.010749
H22 H 0.105063 0.456256 0.118789
H23 H 0.14745 0.308497 -0.0610576
H24 H 0.280958 0.189683 -0.00406423
H25 H 0.603965 0.0924059 0.164711
H26 H 0.540395 0.171401 0.0790956
H27 H 0.796195 0.199776 0.13051
H28 H 0.9955 0.341174 0.187896
H29 H 1.10905 0.297444 0.302699
H30 H 1.03648 0.242948 0.187064
H31 H 0.970635 0.331616 0.409648
H32 H 0.777128 0.298163 0.463063
H33 H 0.399744 0.133272 0.324213
H34 H 0.554999 0.0922679 0.324997
H35 H 0.401841 0.262725 0.390543
H36 H 0.521974 0.327326 0.372034
H37 H 0.303524 0.393737 0.25188
loop_
_geom_bond_atom_site_label_1
_geom_bond_atom_site_label_2
_geom_bond_site_symmetry_1
_geom_bond_site_symmetry_2
C38 C50 1_555 1_555
C38 C39 1_555 1_555
C38 H54 1_555 1_555
C39 N40 1_555 1_555
C39 C43 1_555 1_555
N40 O41 1_555 1_555
N40 O42 1_555 1_555
C43 C44 1_555 1_555
C43 H55 1_555 1_555
C44 C45 1_555 1_555
C44 C49 1_555 1_555
C45 O46 1_555 1_555
C45 O47 1_555 1_555
O47 H48 1_555 1_555
C49 C50 1_555 1_555
C49 H56 1_555 1_555
C50 N51 1_555 1_555
N51 O52 1_555 1_555
N51 O53 1_555 1_555
C1 C2 1_555 1_555
C1 H20 1_555 1_555
C1 H21 1_555 1_555
C1 H22 1_555 1_555
C2 C19 1_555 1_555
C2 C3 1_555 1_555
C3 C4 1_555 1_555
C3 H23 1_555 1_555
C4 C5 1_555 1_555
C4 H24 1_555 1_555
C5 C18 1_555 1_555
C5 N6 1_555 1_555
N6 C16 1_555 1_555
N6 C7 1_555 1_555
C7 C8 1_555 1_555
C7 H25 1_555 1_555
C7 H26 1_555 1_555
C8 C14 1_555 1_555
C8 C9 1_555 1_555
C9 C10 1_555 1_555
C9 H27 1_555 1_555
C10 C11 1_555 1_555
C10 C12 1_555 1_555
C11 H28 1_555 1_555
C11 H29 1_555 1_555
C11 H30 1_555 1_555
C12 C13 1_555 1_555
C12 H31 1_555 1_555
C13 C14 1_555 1_555
C13 H32 1_555 1_555
C14 N15 1_555 1_555
N15 C16 1_555 1_555
N15 C17 1_555 1_555
C16 H33 1_555 1_555
C16 H34 1_555 1_555
C17 C18 1_555 1_555
C17 H35 1_555 1_555
C17 H36 1_555 1_555
C18 C19 1_555 1_555
C19 H37 1_555 1_555

#END

#######################################################################
#
#                 Cambridge Crystallographic Data Centre
#                                CCDC 
#
#######################################################################
#
# If this CIF has been generated from an entry in the Cambridge 
# Structural Database, then it will include bibliographic, chemical, 
# crystal, experimental, refinement or atomic coordinate data resulting 
# from the CCDC's data processing and validation procedures.
#
#######################################################################

data_62
_symmetry_cell_setting           triclinic
_symmetry_space_group_name_H-M   'P -1'
_symmetry_Int_Tables_number      2
_space_group_name_Hall           '-P 1'
loop_
_symmetry_equiv_pos_site_id
_symmetry_equiv_pos_as_xyz
1 x,y,z
2 -x,-y,-z
_cell_length_a                   10.0526
_cell_length_b                   8.5998
_cell_length_c                   13.428
_cell_angle_alpha                89.4734
_cell_angle_beta                 91.5027
_cell_angle_gamma                97.4322
_cell_volume                     1150.69
loop_
_atom_site_label
_atom_site_type_symbol
_atom_site_fract_x
_atom_site_fract_y
_atom_site_fract_z
C1 C -0.00770314 0.667303 0.186432
C2 C 0.0410083 0.511894 0.210159
C3 C 0.108794 0.436323 0.140556
C4 C 0.153559 0.293686 0.161482
C5 C 0.130693 0.223175 0.254285
N6 N 0.176738 0.0743604 0.273647
C7 C 0.322388 0.0889415 0.294774
C8 C 0.358802 0.151939 0.397783
C9 C 0.491037 0.207675 0.423358
C10 C 0.527919 0.268145 0.516749
C11 C 0.672458 0.328182 0.542615
C12 C 0.428185 0.271885 0.58563
C13 C 0.295489 0.216805 0.562729
C14 C 0.259947 0.155989 0.468616
N15 N 0.121901 0.0979396 0.44719
C16 C 0.109712 -0.00288845 0.359528
C17 C 0.0391958 0.22491 0.42747
C18 C 0.0632145 0.297766 0.325818
C19 C 0.0192705 0.440568 0.302232
H20 H 0.0687751 0.764099 0.20639
H21 H -0.0315801 0.67678 0.107292
H22 H -0.0975171 0.680153 0.227443
H23 H 0.127213 0.490183 0.067987
H24 H 0.206397 0.236903 0.105631
H25 H 0.356669 -0.0263717 0.287637
H26 H 0.374713 0.167398 0.239467
H27 H 0.567802 0.203736 0.368475
H28 H 0.694333 0.452334 0.524705
H29 H 0.693585 0.312925 0.621732
H30 H 0.740127 0.265368 0.501238
H31 H 0.454705 0.319064 0.659212
H32 H 0.219279 0.221033 0.618059
H33 H 0.00311887 -0.0365448 0.340509
H34 H 0.153399 -0.110702 0.377125
H35 H -0.0671868 0.178105 0.432991
H36 H 0.0620959 0.315643 0.484476
H37 H -0.0336922 0.497988 0.357643
C38 C 0.490474 0.320593 0.0551212
C39 C 0.59121 0.329684 0.127377
N40 N 0.578263 0.42358 0.216536
O41 O 0.676177 0.452125 0.272321
O42 O 0.470259 0.469015 0.231116
C43 C 0.703495 0.25432 0.119398
C44 C 0.716339 0.165516 0.0350514
C45 C 0.836746 0.0831499 0.024644
O46 O 0.87619 0.0497263 -0.0565888
O47 O 0.895302 0.0504195 0.108827
H48 H 0.979367 -0.000802508 0.0973393
C49 C 0.616796 0.153865 -0.0393574
C50 C 0.506582 0.231657 -0.0276314
N51 N 0.401918 0.219367 -0.10651
O52 O 0.420066 0.147968 -0.182163
O53 O 0.301137 0.281172 -0.0930482
H54 H 0.402753 0.380467 0.0629882
H55 H 0.780557 0.264089 0.177916
H56 H 0.625668 0.0848056 -0.105497
loop_
_geom_bond_atom_site_label_1
_geom_bond_atom_site_label_2
_geom_bond_site_symmetry_1
_geom_bond_site_symmetry_2
C1 C2 1_555 1_555
C1 H20 1_555 1_555
C1 H21 1_555 1_555
C1 H22 1_555 1_555
C2 C19 1_555 1_555
C2 C3 1_555 1_555
C3 C4 1_555 1_555
C3 H23 1_555 1_555
C4 C5 1_555 1_555
C4 H24 1_555 1_555
C5 C18 1_555 1_555
C5 N6 1_555 1_555
N6 C16 1_555 1_555
N6 C7 1_555 1_555
C7 C8 1_555 1_555
C7 H25 1_555 1_555
C7 H26 1_555 1_555
C8 C14 1_555 1_555
C8 C9 1_555 1_555
C9 C10 1_555 1_555
C9 H27 1_555 1_555
C10 C11 1_555 1_555
C10 C12 1_555 1_555
C11 H28 1_555 1_555
C11 H29 1_555 1_555
C11 H30 1_555 1_555
C12 C13 1_555 1_555
C12 H31 1_555 1_555
C13 C14 1_555 1_555
C13 H32 1_555 1_555
C14 N15 1_555 1_555
N15 C16 1_555 1_555
N15 C17 1_555 1_555
C16 H33 1_555 1_555
C16 H34 1_555 1_555
C17 C18 1_555 1_555
C17 H35 1_555 1_555
C17 H36 1_555 1_555
C18 C19 1_555 1_555
C19 H37 1_555 1_555
C38 C50 1_555 1_555
C38 C39 1_555 1_555
C38 H54 1_555 1_555
C39 N40 1_555 1_555
C39 C43 1_555 1_555
N40 O41 1_555 1_555
N40 O42 1_555 1_555
C43 C44 1_555 1_555
C43 H55 1_555 1_555
C44 C45 1_555 1_555
C44 C49 1_555 1_555
C45 O46 1_555 1_555
C45 O47 1_555 1_555
O47 H48 1_555 1_555
C49 C50 1_555 1_555
C49 H56 1_555 1_555
C50 N51 1_555 1_555
N51 O52 1_555 1_555
N51 O53 1_555 1_555

#END

#######################################################################
#
#                 Cambridge Crystallographic Data Centre
#                                CCDC 
#
#######################################################################
#
# If this CIF has been generated from an entry in the Cambridge 
# Structural Database, then it will include bibliographic, chemical, 
# crystal, experimental, refinement or atomic coordinate data resulting 
# from the CCDC's data processing and validation procedures.
#
#######################################################################

data_63
_symmetry_cell_setting           triclinic
_symmetry_space_group_name_H-M   'P -1'
_symmetry_Int_Tables_number      2
_space_group_name_Hall           '-P 1'
loop_
_symmetry_equiv_pos_site_id
_symmetry_equiv_pos_as_xyz
1 x,y,z
2 -x,-y,-z
_cell_length_a                   8.2795
_cell_length_b                   10.276
_cell_length_c                   13.6898
_cell_angle_alpha                95.4186
_cell_angle_beta                 90.7246
_cell_angle_gamma                85.9434
_cell_volume                     1156.6
loop_
_atom_site_label
_atom_site_type_symbol
_atom_site_fract_x
_atom_site_fract_y
_atom_site_fract_z
C38 C 0.889123 0.546204 0.179346
C39 C 0.891441 0.525985 0.277539
N40 N 0.871065 0.393443 0.304967
O41 O 0.875642 0.375807 0.391998
O42 O 0.850355 0.306593 0.239662
C43 C 0.912064 0.624988 0.351003
C44 C 0.93171 0.750599 0.325409
C45 C 0.954379 0.859154 0.403401
O46 O 0.955517 0.972895 0.384917
O47 O 0.972579 0.822319 0.491834
H48 H 0.989532 0.89992 0.54195
C49 C 0.930197 0.774552 0.227122
C50 C 0.909187 0.671985 0.156592
N51 N 0.908098 0.697661 0.052897
O52 O 0.93563 0.807243 0.0327552
O53 O 0.87973 0.608229 -0.00879782
H54 H 0.87227 0.467005 0.122707
H55 H 0.912978 0.60529 0.42749
H56 H 0.945295 0.872201 0.206261
C1 C 0.340299 0.677864 0.398984
C2 C 0.448776 0.720065 0.483946
C3 C 0.587848 0.644775 0.505416
C4 C 0.68828 0.68274 0.58296
C5 C 0.650151 0.79898 0.641382
N6 N 0.757341 0.836863 0.720607
C7 C 0.738488 0.762762 0.806332
C8 C 0.58633 0.808254 0.862817
C9 C 0.527849 0.732442 0.931527
C10 C 0.387559 0.770261 0.983837
C11 C 0.326488 0.685923 1.05809
C12 C 0.304995 0.887724 0.96594
C13 C 0.360164 0.965866 0.898229
C14 C 0.50164 0.926755 0.846352
N15 N 0.557234 1.01035 0.777422
C16 C 0.727353 0.975898 0.753442
C17 C 0.464693 1.00132 0.68466
C18 C 0.509951 0.876058 0.621409
C19 C 0.412173 0.83527 0.542823
H20 H 0.248247 0.617203 0.422435
H21 H 0.41009 0.621425 0.340701
H22 H 0.279412 0.762575 0.36876
H23 H 0.61877 0.55397 0.460407
H24 H 0.79656 0.621987 0.598208
H25 H 0.843777 0.774033 0.855047
H26 H 0.735139 0.658288 0.781656
H27 H 0.594157 0.640785 0.94461
H28 H 0.244815 0.616639 1.02359
H29 H 0.261185 0.7459 1.11657
H30 H 0.426564 0.630621 1.09091
H31 H 0.194571 0.91919 1.00593
H32 H 0.293241 1.05748 0.885601
H33 H 0.76362 1.03465 0.695578
H34 H 0.802413 1.00021 0.818336
H35 H 0.486971 1.08525 0.644002
H36 H 0.334901 1.00645 0.700898
H37 H 0.303793 0.895521 0.527077
loop_
_geom_bond_atom_site_label_1
_geom_bond_atom_site_label_2
_geom_bond_site_symmetry_1
_geom_bond_site_symmetry_2
C38 C50 1_555 1_555
C38 C39 1_555 1_555
C38 H54 1_555 1_555
C39 N40 1_555 1_555
C39 C43 1_555 1_555
N40 O41 1_555 1_555
N40 O42 1_555 1_555
C43 C44 1_555 1_555
C43 H55 1_555 1_555
C44 C45 1_555 1_555
C44 C49 1_555 1_555
C45 O46 1_555 1_555
C45 O47 1_555 1_555
O47 H48 1_555 1_555
C49 C50 1_555 1_555
C49 H56 1_555 1_555
C50 N51 1_555 1_555
N51 O52 1_555 1_555
N51 O53 1_555 1_555
C1 C2 1_555 1_555
C1 H20 1_555 1_555
C1 H21 1_555 1_555
C1 H22 1_555 1_555
C2 C19 1_555 1_555
C2 C3 1_555 1_555
C3 C4 1_555 1_555
C3 H23 1_555 1_555
C4 C5 1_555 1_555
C4 H24 1_555 1_555
C5 C18 1_555 1_555
C5 N6 1_555 1_555
N6 C16 1_555 1_555
N6 C7 1_555 1_555
C7 C8 1_555 1_555
C7 H25 1_555 1_555
C7 H26 1_555 1_555
C8 C14 1_555 1_555
C8 C9 1_555 1_555
C9 C10 1_555 1_555
C9 H27 1_555 1_555
C10 C11 1_555 1_555
C10 C12 1_555 1_555
C11 H28 1_555 1_555
C11 H29 1_555 1_555
C11 H30 1_555 1_555
C12 C13 1_555 1_555
C12 H31 1_555 1_555
C13 C14 1_555 1_555
C13 H32 1_555 1_555
C14 N15 1_555 1_555
N15 C16 1_555 1_555
N15 C17 1_555 1_555
C16 H33 1_555 1_555
C16 H34 1_555 1_555
C17 C18 1_555 1_555
C17 H35 1_555 1_555
C17 H36 1_555 1_555
C18 C19 1_555 1_555
C19 H37 1_555 1_555

#END

#######################################################################
#
#                 Cambridge Crystallographic Data Centre
#                                CCDC 
#
#######################################################################
#
# If this CIF has been generated from an entry in the Cambridge 
# Structural Database, then it will include bibliographic, chemical, 
# crystal, experimental, refinement or atomic coordinate data resulting 
# from the CCDC's data processing and validation procedures.
#
#######################################################################

data_64
_symmetry_cell_setting           monoclinic
_symmetry_space_group_name_H-M   'P 21/c'
_symmetry_Int_Tables_number      14
_space_group_name_Hall           '-P 2ybc'
loop_
_symmetry_equiv_pos_site_id
_symmetry_equiv_pos_as_xyz
1 x,y,z
2 -x,1/2+y,1/2-z
3 -x,-y,-z
4 x,1/2-y,1/2+z
_cell_length_a                   9.9401
_cell_length_b                   13.6531
_cell_length_c                   16.8049
_cell_angle_alpha                90
_cell_angle_beta                 88.4815
_cell_angle_gamma                90
_cell_volume                     2279.85
loop_
_atom_site_label
_atom_site_type_symbol
_atom_site_fract_x
_atom_site_fract_y
_atom_site_fract_z
C1 C -0.0128948 0.460972 0.18947
C2 C 0.0764074 0.394423 0.236687
C3 C 0.213065 0.387553 0.219192
C4 C 0.295714 0.326607 0.261986
C5 C 0.2417 0.27051 0.32421
N6 N 0.329329 0.207037 0.36701
C7 C 0.411827 0.260571 0.424174
C8 C 0.331022 0.291524 0.497172
C9 C 0.381385 0.361105 0.548807
C10 C 0.309389 0.392189 0.615822
C11 C 0.366425 0.468055 0.670975
C12 C 0.183493 0.351576 0.630686
C13 C 0.130455 0.281833 0.580618
C14 C 0.204152 0.251108 0.513566
N15 N 0.147518 0.177842 0.463165
C16 C 0.251769 0.133581 0.41181
C17 C 0.0438105 0.21787 0.411203
C18 C 0.104261 0.276736 0.343193
C19 C 0.0241455 0.338385 0.298863
H20 H -0.0176206 0.533674 0.215912
H21 H 0.0252996 0.468267 0.12849
H22 H -0.114783 0.432041 0.187856
H23 H 0.256287 0.43095 0.170838
H24 H 0.402469 0.322557 0.247056
H25 H 0.495466 0.213827 0.442181
H26 H 0.455102 0.325684 0.395083
H27 H 0.480186 0.392072 0.536246
H28 H 0.338215 0.541474 0.652575
H29 H 0.328925 0.456885 0.73171
H30 H 0.475745 0.463975 0.670861
H31 H 0.125134 0.37497 0.682761
H32 H 0.0315939 0.251137 0.593619
H33 H 0.204727 0.0830654 0.370052
H34 H 0.32 0.0905802 0.448366
H35 H -0.0155475 0.157444 0.387231
H36 H -0.0248231 0.264599 0.446515
H37 H -0.0826614 0.342779 0.313394
C38 C 0.773775 0.355472 0.659301
C39 C 0.77097 0.344786 0.577749
N40 N 0.829583 0.422505 0.527389
O41 O 0.833454 0.410156 0.455366
O42 O 0.871861 0.496114 0.559635
C43 C 0.715429 0.264218 0.541544
C44 C 0.660046 0.190352 0.588958
C45 C 0.599612 0.102555 0.551271
O46 O 0.511958 0.0542734 0.584946
O47 O 0.647978 0.0822451 0.480166
H48 H 0.597418 0.0256791 0.455194
C49 C 0.661242 0.198622 0.671397
C50 C 0.718087 0.280727 0.704524
N51 N 0.719458 0.289011 0.791589
O52 O 0.683972 0.21828 0.831413
O53 O 0.756082 0.366349 0.820454
H54 H 0.817643 0.419597 0.686577
H55 H 0.714953 0.258505 0.477159
H56 H 0.618229 0.14147 0.709013
loop_
_geom_bond_atom_site_label_1
_geom_bond_atom_site_label_2
_geom_bond_site_symmetry_1
_geom_bond_site_symmetry_2
C1 C2 1_555 1_555
C1 H20 1_555 1_555
C1 H21 1_555 1_555
C1 H22 1_555 1_555
C2 C19 1_555 1_555
C2 C3 1_555 1_555
C3 C4 1_555 1_555
C3 H23 1_555 1_555
C4 C5 1_555 1_555
C4 H24 1_555 1_555
C5 C18 1_555 1_555
C5 N6 1_555 1_555
N6 C16 1_555 1_555
N6 C7 1_555 1_555
C7 C8 1_555 1_555
C7 H25 1_555 1_555
C7 H26 1_555 1_555
C8 C14 1_555 1_555
C8 C9 1_555 1_555
C9 C10 1_555 1_555
C9 H27 1_555 1_555
C10 C11 1_555 1_555
C10 C12 1_555 1_555
C11 H28 1_555 1_555
C11 H29 1_555 1_555
C11 H30 1_555 1_555
C12 C13 1_555 1_555
C12 H31 1_555 1_555
C13 C14 1_555 1_555
C13 H32 1_555 1_555
C14 N15 1_555 1_555
N15 C16 1_555 1_555
N15 C17 1_555 1_555
C16 H33 1_555 1_555
C16 H34 1_555 1_555
C17 C18 1_555 1_555
C17 H35 1_555 1_555
C17 H36 1_555 1_555
C18 C19 1_555 1_555
C19 H37 1_555 1_555
C38 C50 1_555 1_555
C38 C39 1_555 1_555
C38 H54 1_555 1_555
C39 N40 1_555 1_555
C39 C43 1_555 1_555
N40 O41 1_555 1_555
N40 O42 1_555 1_555
C43 C44 1_555 1_555
C43 H55 1_555 1_555
C44 C45 1_555 1_555
C44 C49 1_555 1_555
C45 O46 1_555 1_555
C45 O47 1_555 1_555
O47 H48 1_555 1_555
C49 C50 1_555 1_555
C49 H56 1_555 1_555
C50 N51 1_555 1_555
N51 O52 1_555 1_555
N51 O53 1_555 1_555

#END

#######################################################################
#
#                 Cambridge Crystallographic Data Centre
#                                CCDC 
#
#######################################################################
#
# If this CIF has been generated from an entry in the Cambridge 
# Structural Database, then it will include bibliographic, chemical, 
# crystal, experimental, refinement or atomic coordinate data resulting 
# from the CCDC's data processing and validation procedures.
#
#######################################################################

data_65
_symmetry_cell_setting           triclinic
_symmetry_space_group_name_H-M   'P -1'
_symmetry_Int_Tables_number      2
_space_group_name_Hall           '-P 1'
loop_
_symmetry_equiv_pos_site_id
_symmetry_equiv_pos_as_xyz
1 x,y,z
2 -x,-y,-z
_cell_length_a                   8.6263
_cell_length_b                   9.4748
_cell_length_c                   14.7026
_cell_angle_alpha                75.847
_cell_angle_beta                 93.6216
_cell_angle_gamma                81.9983
_cell_volume                     1147.93
loop_
_atom_site_label
_atom_site_type_symbol
_atom_site_fract_x
_atom_site_fract_y
_atom_site_fract_z
C1 C 0.6764 0.58851 -0.0960228
C2 C 0.736056 0.494381 0.00181907
C3 C 0.825741 0.547134 0.0637591
C4 C 0.880647 0.461873 0.153648
C5 C 0.845951 0.319619 0.183458
N6 N 0.902734 0.234178 0.277387
C7 C 1.07127 0.172873 0.286454
C8 C 1.10091 0.0441821 0.242965
C9 C 1.25188 -0.00658202 0.224937
C10 C 1.28321 -0.123187 0.184029
C11 C 1.44848 -0.176139 0.165077
C12 C 1.15832 -0.189699 0.161016
C13 C 1.0065 -0.14224 0.178304
C14 C 0.976843 -0.0251027 0.219691
N15 N 0.818661 0.0207789 0.237882
C16 C 0.817062 0.110453 0.305907
C17 C 0.719509 0.109148 0.152097
C18 C 0.756449 0.263843 0.121934
C19 C 0.702775 0.352555 0.0323413
H20 H 0.761095 0.572749 -0.145857
H21 H 0.65659 0.704799 -0.0968971
H22 H 0.565904 0.560103 -0.120291
H23 H 0.853566 0.657837 0.0412957
H24 H 0.950664 0.50586 0.200817
H25 H 1.11605 0.137018 0.361332
H26 H 1.13633 0.259355 0.252068
H27 H 1.34825 0.0467924 0.243473
H28 H 1.47219 -0.117907 0.0951556
H29 H 1.46523 -0.293533 0.169053
H30 H 1.53456 -0.157481 0.216434
H31 H 1.18004 -0.281071 0.12871
H32 H 0.910737 -0.196259 0.15962
H33 H 0.694829 0.1528 0.313479
H34 H 0.869969 0.0410698 0.37501
H35 H 0.595278 0.114019 0.165098
H36 H 0.737354 0.0550268 0.0947678
H37 H 0.632646 0.309419 -0.0151942
C38 C 0.805239 0.482688 0.63104
C39 C 0.645947 0.479724 0.631999
N40 N 0.54848 0.594673 0.663798
O41 O 0.416417 0.575138 0.683737
O42 O 0.603542 0.704819 0.668917
C43 C 0.574416 0.373399 0.604347
C44 C 0.666214 0.264181 0.574339
C45 C 0.591737 0.148024 0.544226
O46 O 0.662826 0.0629204 0.505243
O47 O 0.446008 0.145509 0.562945
H48 H 0.400233 0.0657767 0.53965
C49 C 0.827239 0.263641 0.572548
C50 C 0.892792 0.372541 0.600984
N51 N 1.06292 0.371289 0.599214
O52 O 1.13826 0.280079 0.566238
O53 O 1.12182 0.461584 0.630857
H54 H 0.859104 0.567594 0.652834
H55 H 0.448634 0.374862 0.605961
H56 H 0.900068 0.179013 0.549211
loop_
_geom_bond_atom_site_label_1
_geom_bond_atom_site_label_2
_geom_bond_site_symmetry_1
_geom_bond_site_symmetry_2
C1 C2 1_555 1_555
C1 H20 1_555 1_555
C1 H21 1_555 1_555
C1 H22 1_555 1_555
C2 C19 1_555 1_555
C2 C3 1_555 1_555
C3 C4 1_555 1_555
C3 H23 1_555 1_555
C4 C5 1_555 1_555
C4 H24 1_555 1_555
C5 C18 1_555 1_555
C5 N6 1_555 1_555
N6 C16 1_555 1_555
N6 C7 1_555 1_555
C7 C8 1_555 1_555
C7 H25 1_555 1_555
C7 H26 1_555 1_555
C8 C14 1_555 1_555
C8 C9 1_555 1_555
C9 C10 1_555 1_555
C9 H27 1_555 1_555
C10 C11 1_555 1_555
C10 C12 1_555 1_555
C11 H28 1_555 1_555
C11 H29 1_555 1_555
C11 H30 1_555 1_555
C12 C13 1_555 1_555
C12 H31 1_555 1_555
C13 C14 1_555 1_555
C13 H32 1_555 1_555
C14 N15 1_555 1_555
N15 C16 1_555 1_555
N15 C17 1_555 1_555
C16 H33 1_555 1_555
C16 H34 1_555 1_555
C17 C18 1_555 1_555
C17 H35 1_555 1_555
C17 H36 1_555 1_555
C18 C19 1_555 1_555
C19 H37 1_555 1_555
C38 C50 1_555 1_555
C38 C39 1_555 1_555
C38 H54 1_555 1_555
C39 N40 1_555 1_555
C39 C43 1_555 1_555
N40 O41 1_555 1_555
N40 O42 1_555 1_555
C43 C44 1_555 1_555
C43 H55 1_555 1_555
C44 C45 1_555 1_555
C44 C49 1_555 1_555
C45 O46 1_555 1_555
C45 O47 1_555 1_555
O47 H48 1_555 1_555
C49 C50 1_555 1_555
C49 H56 1_555 1_555
C50 N51 1_555 1_555
N51 O52 1_555 1_555
N51 O53 1_555 1_555

#END

#######################################################################
#
#                 Cambridge Crystallographic Data Centre
#                                CCDC 
#
#######################################################################
#
# If this CIF has been generated from an entry in the Cambridge 
# Structural Database, then it will include bibliographic, chemical, 
# crystal, experimental, refinement or atomic coordinate data resulting 
# from the CCDC's data processing and validation procedures.
#
#######################################################################

data_66
_symmetry_cell_setting           triclinic
_symmetry_space_group_name_H-M   'P -1'
_symmetry_Int_Tables_number      2
_space_group_name_Hall           '-P 1'
loop_
_symmetry_equiv_pos_site_id
_symmetry_equiv_pos_as_xyz
1 x,y,z
2 -x,-y,-z
_cell_length_a                   8.0779
_cell_length_b                   15.8519
_cell_length_c                   11.0442
_cell_angle_alpha                109.529
_cell_angle_beta                 92.3764
_cell_angle_gamma                118.441
_cell_volume                     1137.1
loop_
_atom_site_label
_atom_site_type_symbol
_atom_site_fract_x
_atom_site_fract_y
_atom_site_fract_z
C38 C 0.788811 0.0903777 0.761933
C39 C 0.621624 0.0242549 0.788747
N40 N 0.636427 -0.0268045 0.87427
O41 O 0.486562 -0.0953731 0.883816
O42 O 0.797845 0.00142552 0.932107
C43 C 0.441273 0.00411982 0.738653
C44 C 0.426541 0.0524142 0.657844
C45 C 0.233384 0.0320122 0.602641
O46 O 0.214484 0.0736504 0.532496
O47 O 0.0885571 -0.0333585 0.635456
H48 H -0.0408354 -0.0498234 0.588253
C49 C 0.592059 0.119627 0.628802
C50 C 0.768838 0.137065 0.681549
N51 N 0.943292 0.208321 0.650903
O52 O 0.925545 0.251078 0.581767
O53 O 1.09875 0.221787 0.695966
H54 H 0.929231 0.104924 0.802065
H55 H 0.31298 -0.0485133 0.761854
H56 H 0.582326 0.157715 0.565766
C1 C 0.452399 0.303549 0.94697
C2 C 0.616381 0.398014 0.934424
C3 C 0.71791 0.494291 1.04139
C4 C 0.868723 0.581276 1.03102
C5 C 0.921182 0.573016 0.910947
N6 N 1.07961 0.664103 0.903283
C7 C 1.0242 0.738404 0.894549
C8 C 0.903209 0.700599 0.759002
C9 C 0.800388 0.746417 0.739376
C10 C 0.685938 0.712909 0.616781
C11 C 0.575419 0.764021 0.598145
C12 C 0.675944 0.631094 0.51183
C13 C 0.777055 0.583906 0.527812
C14 C 0.891922 0.618596 0.651596
N15 N 0.997082 0.569148 0.665102
C16 C 1.15181 0.634549 0.786717
C17 C 0.872122 0.466351 0.669835
C18 C 0.820019 0.476816 0.801541
C19 C 0.669864 0.39103 0.815542
H20 H 0.314882 0.298508 0.923839
H21 H 0.47632 0.308135 1.04723
H22 H 0.440243 0.231656 0.879439
H23 H 0.678265 0.501666 1.13546
H24 H 0.945955 0.655797 1.11634
H25 H 1.15571 0.814675 0.917601
H26 H 0.942008 0.749594 0.968685
H27 H 0.810036 0.810431 0.822691
H28 H 0.431419 0.724687 0.615246
H29 H 0.558875 0.760475 0.497977
H30 H 0.65116 0.845976 0.666924
H31 H 0.586839 0.603384 0.41492
H32 H 0.766789 0.519963 0.443982
H33 H 1.22078 0.591891 0.79956
H34 H 1.26307 0.705669 0.777885
H35 H 0.947202 0.422712 0.651378
H36 H 0.738747 0.421097 0.590907
H37 H 0.592066 0.316257 0.730732
loop_
_geom_bond_atom_site_label_1
_geom_bond_atom_site_label_2
_geom_bond_site_symmetry_1
_geom_bond_site_symmetry_2
C38 C50 1_555 1_555
C38 C39 1_555 1_555
C38 H54 1_555 1_555
C39 N40 1_555 1_555
C39 C43 1_555 1_555
N40 O41 1_555 1_555
N40 O42 1_555 1_555
C43 C44 1_555 1_555
C43 H55 1_555 1_555
C44 C45 1_555 1_555
C44 C49 1_555 1_555
C45 O46 1_555 1_555
C45 O47 1_555 1_555
O47 H48 1_555 1_555
C49 C50 1_555 1_555
C49 H56 1_555 1_555
C50 N51 1_555 1_555
N51 O52 1_555 1_555
N51 O53 1_555 1_555
C1 C2 1_555 1_555
C1 H20 1_555 1_555
C1 H21 1_555 1_555
C1 H22 1_555 1_555
C2 C19 1_555 1_555
C2 C3 1_555 1_555
C3 C4 1_555 1_555
C3 H23 1_555 1_555
C4 C5 1_555 1_555
C4 H24 1_555 1_555
C5 C18 1_555 1_555
C5 N6 1_555 1_555
N6 C16 1_555 1_555
N6 C7 1_555 1_555
C7 C8 1_555 1_555
C7 H25 1_555 1_555
C7 H26 1_555 1_555
C8 C14 1_555 1_555
C8 C9 1_555 1_555
C9 C10 1_555 1_555
C9 H27 1_555 1_555
C10 C11 1_555 1_555
C10 C12 1_555 1_555
C11 H28 1_555 1_555
C11 H29 1_555 1_555
C11 H30 1_555 1_555
C12 C13 1_555 1_555
C12 H31 1_555 1_555
C13 C14 1_555 1_555
C13 H32 1_555 1_555
C14 N15 1_555 1_555
N15 C16 1_555 1_555
N15 C17 1_555 1_555
C16 H33 1_555 1_555
C16 H34 1_555 1_555
C17 C18 1_555 1_555
C17 H35 1_555 1_555
C17 H36 1_555 1_555
C18 C19 1_555 1_555
C19 H37 1_555 1_555

#END

#######################################################################
#
#                 Cambridge Crystallographic Data Centre
#                                CCDC 
#
#######################################################################
#
# If this CIF has been generated from an entry in the Cambridge 
# Structural Database, then it will include bibliographic, chemical, 
# crystal, experimental, refinement or atomic coordinate data resulting 
# from the CCDC's data processing and validation procedures.
#
#######################################################################

data_67
_symmetry_cell_setting           triclinic
_symmetry_space_group_name_H-M   'P -1'
_symmetry_Int_Tables_number      2
_space_group_name_Hall           '-P 1'
loop_
_symmetry_equiv_pos_site_id
_symmetry_equiv_pos_as_xyz
1 x,y,z
2 -x,-y,-z
_cell_length_a                   7.9035
_cell_length_b                   11.1893
_cell_length_c                   15.4879
_cell_angle_alpha                81.6614
_cell_angle_beta                 122.471
_cell_angle_gamma                93.5758
_cell_volume                     1143.12
loop_
_atom_site_label
_atom_site_type_symbol
_atom_site_fract_x
_atom_site_fract_y
_atom_site_fract_z
C1 C 0.147969 1.02851 1.17789
C2 C 0.145144 0.919004 1.13048
C3 C -0.0162873 0.841999 1.09423
C4 C -0.0200921 0.741261 1.05089
C5 C 0.140831 0.715605 1.04299
N6 N 0.134144 0.609762 0.998852
C7 C 0.00325487 0.626716 0.885358
C8 C 0.0988761 0.703945 0.835178
C9 C -0.0158849 0.753041 0.732008
C10 C 0.0662204 0.825568 0.683735
C11 C -0.0619943 0.877949 0.571445
C12 C 0.269455 0.848594 0.741605
C13 C 0.388345 0.800796 0.84449
C14 C 0.303822 0.727779 0.891937
N15 N 0.430904 0.678188 0.998358
C16 C 0.334347 0.57707 1.02542
C17 C 0.479423 0.767592 1.06924
C18 C 0.304704 0.792421 1.0785
C19 C 0.303967 0.892514 1.12189
H20 H 0.0814946 1.10676 1.11913
H21 H 0.0635687 1.0125 1.21533
H22 H 0.300884 1.0502 1.23545
H23 H -0.142609 0.861116 1.09995
H24 H -0.148386 0.682358 1.0231
H25 H -0.030986 0.538233 0.857593
H26 H -0.138853 0.669249 0.862372
H27 H -0.174754 0.733975 0.687881
H28 H -0.124447 0.965659 0.563639
H29 H 0.0259953 0.889607 0.535858
H30 H -0.185755 0.818755 0.528832
H31 H 0.336963 0.905399 0.705454
H32 H 0.547201 0.820192 0.888107
H33 H 0.427825 0.546413 1.10859
H34 H 0.32322 0.501431 0.984861
H35 H 0.608024 0.73425 1.14582
H36 H 0.523076 0.852166 1.04129
H37 H 0.431707 0.951756 1.14992
C38 C 0.827049 0.523444 0.537959
C39 C 0.660144 0.494052 0.447675
N40 N 0.557965 0.589539 0.359653
O41 O 0.402124 0.565032 0.282518
O42 O 0.633125 0.689271 0.367305
C43 C 0.585258 0.378802 0.436618
C44 C 0.681234 0.288124 0.519783
C45 C 0.603108 0.162955 0.509799
O46 O 0.632507 0.0922659 0.584517
O47 O 0.502088 0.136109 0.415516
H48 H 0.451907 0.0498829 0.413107
C49 C 0.849793 0.314515 0.612036
C50 C 0.918373 0.431293 0.618954
N51 N 1.09608 0.45881 0.716596
O52 O 1.12233 0.404045 0.79719
O53 O 1.21005 0.535364 0.713006
H54 H 0.883853 0.614637 0.544946
H55 H 0.45367 0.35914 0.36427
H56 H 0.926051 0.244469 0.677457
loop_
_geom_bond_atom_site_label_1
_geom_bond_atom_site_label_2
_geom_bond_site_symmetry_1
_geom_bond_site_symmetry_2
C1 C2 1_555 1_555
C1 H20 1_555 1_555
C1 H21 1_555 1_555
C1 H22 1_555 1_555
C2 C19 1_555 1_555
C2 C3 1_555 1_555
C3 C4 1_555 1_555
C3 H23 1_555 1_555
C4 C5 1_555 1_555
C4 H24 1_555 1_555
C5 C18 1_555 1_555
C5 N6 1_555 1_555
N6 C16 1_555 1_555
N6 C7 1_555 1_555
C7 C8 1_555 1_555
C7 H25 1_555 1_555
C7 H26 1_555 1_555
C8 C14 1_555 1_555
C8 C9 1_555 1_555
C9 C10 1_555 1_555
C9 H27 1_555 1_555
C10 C11 1_555 1_555
C10 C12 1_555 1_555
C11 H28 1_555 1_555
C11 H29 1_555 1_555
C11 H30 1_555 1_555
C12 C13 1_555 1_555
C12 H31 1_555 1_555
C13 C14 1_555 1_555
C13 H32 1_555 1_555
C14 N15 1_555 1_555
N15 C16 1_555 1_555
N15 C17 1_555 1_555
C16 H33 1_555 1_555
C16 H34 1_555 1_555
C17 C18 1_555 1_555
C17 H35 1_555 1_555
C17 H36 1_555 1_555
C18 C19 1_555 1_555
C19 H37 1_555 1_555
C38 C50 1_555 1_555
C38 C39 1_555 1_555
C38 H54 1_555 1_555
C39 N40 1_555 1_555
C39 C43 1_555 1_555
N40 O41 1_555 1_555
N40 O42 1_555 1_555
C43 C44 1_555 1_555
C43 H55 1_555 1_555
C44 C45 1_555 1_555
C44 C49 1_555 1_555
C45 O46 1_555 1_555
C45 O47 1_555 1_555
O47 H48 1_555 1_555
C49 C50 1_555 1_555
C49 H56 1_555 1_555
C50 N51 1_555 1_555
N51 O52 1_555 1_555
N51 O53 1_555 1_555

#END

#######################################################################
#
#                 Cambridge Crystallographic Data Centre
#                                CCDC 
#
#######################################################################
#
# If this CIF has been generated from an entry in the Cambridge 
# Structural Database, then it will include bibliographic, chemical, 
# crystal, experimental, refinement or atomic coordinate data resulting 
# from the CCDC's data processing and validation procedures.
#
#######################################################################

data_68
_symmetry_cell_setting           monoclinic
_symmetry_space_group_name_H-M   'P 21/n'
_symmetry_Int_Tables_number      14
_space_group_name_Hall           '-P 2yn'
loop_
_symmetry_equiv_pos_site_id
_symmetry_equiv_pos_as_xyz
1 x,y,z
2 1/2-x,1/2+y,1/2-z
3 -x,-y,-z
4 1/2+x,1/2-y,1/2+z
_cell_length_a                   9.8445
_cell_length_b                   16.2657
_cell_length_c                   14.4175
_cell_angle_alpha                90
_cell_angle_beta                 98.1397
_cell_angle_gamma                90
_cell_volume                     2285.38
loop_
_atom_site_label
_atom_site_type_symbol
_atom_site_fract_x
_atom_site_fract_y
_atom_site_fract_z
C38 C 0.261905 0.147003 0.175046
C39 C 0.208042 0.0685983 0.168453
N40 N 0.205107 0.0238723 0.0797421
O41 O 0.125291 -0.0336045 0.0640894
O42 O 0.282575 0.0460109 0.025476
C43 C 0.156846 0.0304752 0.241644
C44 C 0.159144 0.0726191 0.325716
C45 C 0.104311 0.0327991 0.405759
O46 O 0.1138 0.0650571 0.482776
O47 O 0.0461984 -0.0385166 0.386463
H48 H -0.000156353 -0.059481 0.440673
C49 C 0.212557 0.151798 0.334838
C50 C 0.262389 0.187056 0.259433
N51 N 0.318355 0.270754 0.269306
O52 O 0.355709 0.297098 0.348144
O53 O 0.325104 0.310457 0.198196
H54 H 0.302005 0.175787 0.116681
H55 H 0.115455 -0.0313482 0.233817
H56 H 0.214983 0.185273 0.400133
C1 C 0.173777 0.327099 0.527765
C2 C 0.213887 0.262116 0.601377
C3 C 0.13319 0.246463 0.670686
C4 C 0.169211 0.187179 0.738587
C5 C 0.288974 0.141752 0.738096
N6 N 0.324803 0.0813307 0.80997
C7 C 0.243655 0.00532409 0.793042
C8 C 0.289942 -0.0463183 0.716411
C9 C 0.207951 -0.109752 0.675527
C10 C 0.246286 -0.157743 0.604242
C11 C 0.155112 -0.226317 0.560906
C12 C 0.370761 -0.140898 0.573918
C13 C 0.455199 -0.0783366 0.61333
C14 C 0.415453 -0.0307149 0.685105
N15 N 0.505666 0.0331372 0.72552
C16 C 0.46949 0.0587187 0.81608
C17 C 0.500579 0.106795 0.66562
C18 C 0.371503 0.156175 0.668514
C19 C 0.332542 0.216308 0.601622
H20 H 0.10972 0.30094 0.467263
H21 H 0.116561 0.376375 0.555511
H22 H 0.264248 0.353732 0.504076
H23 H 0.0396026 0.281476 0.671751
H24 H 0.104202 0.176131 0.792138
H25 H 0.252841 -0.0307457 0.857916
H26 H 0.135079 0.0212533 0.773655
H27 H 0.110849 -0.122091 0.700205
H28 H 0.0843395 -0.203803 0.501526
H29 H 0.21601 -0.275426 0.536271
H30 H 0.0951502 -0.252218 0.611662
H31 H 0.402777 -0.177601 0.518012
H32 H 0.552232 -0.0664097 0.588316
H33 H 0.533295 0.111382 0.842306
H34 H 0.49187 0.00841034 0.866647
H35 H 0.590174 0.145564 0.688749
H36 H 0.506055 0.0880565 0.593172
H37 H 0.397042 0.227755 0.547916
loop_
_geom_bond_atom_site_label_1
_geom_bond_atom_site_label_2
_geom_bond_site_symmetry_1
_geom_bond_site_symmetry_2
C38 C50 1_555 1_555
C38 C39 1_555 1_555
C38 H54 1_555 1_555
C39 N40 1_555 1_555
C39 C43 1_555 1_555
N40 O41 1_555 1_555
N40 O42 1_555 1_555
C43 C44 1_555 1_555
C43 H55 1_555 1_555
C44 C45 1_555 1_555
C44 C49 1_555 1_555
C45 O46 1_555 1_555
C45 O47 1_555 1_555
O47 H48 1_555 1_555
C49 C50 1_555 1_555
C49 H56 1_555 1_555
C50 N51 1_555 1_555
N51 O52 1_555 1_555
N51 O53 1_555 1_555
C1 C2 1_555 1_555
C1 H20 1_555 1_555
C1 H21 1_555 1_555
C1 H22 1_555 1_555
C2 C19 1_555 1_555
C2 C3 1_555 1_555
C3 C4 1_555 1_555
C3 H23 1_555 1_555
C4 C5 1_555 1_555
C4 H24 1_555 1_555
C5 C18 1_555 1_555
C5 N6 1_555 1_555
N6 C16 1_555 1_555
N6 C7 1_555 1_555
C7 C8 1_555 1_555
C7 H25 1_555 1_555
C7 H26 1_555 1_555
C8 C14 1_555 1_555
C8 C9 1_555 1_555
C9 C10 1_555 1_555
C9 H27 1_555 1_555
C10 C11 1_555 1_555
C10 C12 1_555 1_555
C11 H28 1_555 1_555
C11 H29 1_555 1_555
C11 H30 1_555 1_555
C12 C13 1_555 1_555
C12 H31 1_555 1_555
C13 C14 1_555 1_555
C13 H32 1_555 1_555
C14 N15 1_555 1_555
N15 C16 1_555 1_555
N15 C17 1_555 1_555
C16 H33 1_555 1_555
C16 H34 1_555 1_555
C17 C18 1_555 1_555
C17 H35 1_555 1_555
C17 H36 1_555 1_555
C18 C19 1_555 1_555
C19 H37 1_555 1_555

#END

#######################################################################
#
#                 Cambridge Crystallographic Data Centre
#                                CCDC 
#
#######################################################################
#
# If this CIF has been generated from an entry in the Cambridge 
# Structural Database, then it will include bibliographic, chemical, 
# crystal, experimental, refinement or atomic coordinate data resulting 
# from the CCDC's data processing and validation procedures.
#
#######################################################################

data_69
_symmetry_cell_setting           monoclinic
_symmetry_space_group_name_H-M   'P 21/c'
_symmetry_Int_Tables_number      14
_space_group_name_Hall           '-P 2ybc'
loop_
_symmetry_equiv_pos_site_id
_symmetry_equiv_pos_as_xyz
1 x,y,z
2 -x,1/2+y,1/2-z
3 -x,-y,-z
4 x,1/2-y,1/2+z
_cell_length_a                   7.8298
_cell_length_b                   20.5739
_cell_length_c                   15.4717
_cell_angle_alpha                90
_cell_angle_beta                 67.0503
_cell_angle_gamma                90
_cell_volume                     2295.05
loop_
_atom_site_label
_atom_site_type_symbol
_atom_site_fract_x
_atom_site_fract_y
_atom_site_fract_z
C38 C 0.576818 0.222097 0.435212
C39 C 0.388798 0.234433 0.471921
N40 N 0.325603 0.301761 0.495393
O41 O 0.167978 0.310933 0.552759
O42 O 0.433224 0.345671 0.456564
C43 C 0.257739 0.186212 0.487497
C44 C 0.316824 0.122373 0.465562
C45 C 0.177958 0.069418 0.481839
O46 O 0.222891 0.0122777 0.471311
O47 O 0.00673931 0.0892879 0.507915
H48 H -0.0815814 0.0513466 0.51586
C49 C 0.505328 0.108132 0.428523
C50 C 0.630525 0.1582 0.414373
N51 N 0.829392 0.142914 0.375488
O52 O 0.878991 0.0901579 0.337768
O53 O 0.936709 0.18364 0.38257
H54 H 0.677652 0.260782 0.423259
H55 H 0.110955 0.197843 0.516387
H56 H 0.553108 0.0584964 0.411067
C1 C 0.524242 0.705919 0.832402
C2 C 0.365285 0.686195 0.805864
C3 C 0.246477 0.732204 0.794549
C4 C 0.10014 0.714619 0.770446
C5 C 0.0699941 0.649376 0.757025
N6 N -0.0840476 0.632384 0.733175
C7 C -0.0473754 0.645293 0.633828
C8 C 0.0817538 0.595599 0.569338
C9 C 0.16638 0.60726 0.473494
C10 C 0.287463 0.56315 0.412351
C11 C 0.377781 0.577061 0.308407
C12 C 0.323177 0.505923 0.449461
C13 C 0.24076 0.492648 0.544575
C14 C 0.118951 0.53739 0.605184
N15 N 0.0336807 0.522084 0.703323
C16 C -0.12823 0.563335 0.750238
C17 C 0.160749 0.531275 0.751838
C18 C 0.188791 0.602176 0.767526
C19 C 0.333897 0.621506 0.79205
H20 H 0.648596 0.715285 0.770032
H21 H 0.490352 0.749882 0.874846
H22 H 0.555603 0.667725 0.872607
H23 H 0.268636 0.783191 0.804811
H24 H 0.00902498 0.751622 0.762044
H25 H -0.1789 0.645065 0.624149
H26 H 0.0138942 0.693811 0.614877
H27 H 0.136669 0.652322 0.445684
H28 H 0.508976 0.602297 0.291428
H29 H 0.404988 0.532145 0.268139
H30 H 0.288676 0.607381 0.286059
H31 H 0.417906 0.470703 0.402897
H32 H 0.271058 0.447446 0.571872
H33 H -0.182851 0.553983 0.826036
H34 H -0.237262 0.55061 0.725258
H35 H 0.104717 0.50619 0.819754
H36 H 0.295228 0.50916 0.710026
H37 H 0.425468 0.584794 0.800655
loop_
_geom_bond_atom_site_label_1
_geom_bond_atom_site_label_2
_geom_bond_site_symmetry_1
_geom_bond_site_symmetry_2
C38 C50 1_555 1_555
C38 C39 1_555 1_555
C38 H54 1_555 1_555
C39 N40 1_555 1_555
C39 C43 1_555 1_555
N40 O41 1_555 1_555
N40 O42 1_555 1_555
C43 C44 1_555 1_555
C43 H55 1_555 1_555
C44 C45 1_555 1_555
C44 C49 1_555 1_555
C45 O46 1_555 1_555
C45 O47 1_555 1_555
O47 H48 1_555 1_555
C49 C50 1_555 1_555
C49 H56 1_555 1_555
C50 N51 1_555 1_555
N51 O52 1_555 1_555
N51 O53 1_555 1_555
C1 C2 1_555 1_555
C1 H20 1_555 1_555
C1 H21 1_555 1_555
C1 H22 1_555 1_555
C2 C19 1_555 1_555
C2 C3 1_555 1_555
C3 C4 1_555 1_555
C3 H23 1_555 1_555
C4 C5 1_555 1_555
C4 H24 1_555 1_555
C5 C18 1_555 1_555
C5 N6 1_555 1_555
N6 C16 1_555 1_555
N6 C7 1_555 1_555
C7 C8 1_555 1_555
C7 H25 1_555 1_555
C7 H26 1_555 1_555
C8 C14 1_555 1_555
C8 C9 1_555 1_555
C9 C10 1_555 1_555
C9 H27 1_555 1_555
C10 C11 1_555 1_555
C10 C12 1_555 1_555
C11 H28 1_555 1_555
C11 H29 1_555 1_555
C11 H30 1_555 1_555
C12 C13 1_555 1_555
C12 H31 1_555 1_555
C13 C14 1_555 1_555
C13 H32 1_555 1_555
C14 N15 1_555 1_555
N15 C16 1_555 1_555
N15 C17 1_555 1_555
C16 H33 1_555 1_555
C16 H34 1_555 1_555
C17 C18 1_555 1_555
C17 H35 1_555 1_555
C17 H36 1_555 1_555
C18 C19 1_555 1_555
C19 H37 1_555 1_555

#END

#######################################################################
#
#                 Cambridge Crystallographic Data Centre
#                                CCDC 
#
#######################################################################
#
# If this CIF has been generated from an entry in the Cambridge 
# Structural Database, then it will include bibliographic, chemical, 
# crystal, experimental, refinement or atomic coordinate data resulting 
# from the CCDC's data processing and validation procedures.
#
#######################################################################

data_70
_symmetry_cell_setting           monoclinic
_symmetry_space_group_name_H-M   'P 21/n'
_symmetry_Int_Tables_number      14
_space_group_name_Hall           '-P 2yn'
loop_
_symmetry_equiv_pos_site_id
_symmetry_equiv_pos_as_xyz
1 x,y,z
2 1/2-x,1/2+y,1/2-z
3 -x,-y,-z
4 1/2+x,1/2-y,1/2+z
_cell_length_a                   15.0062
_cell_length_b                   7.7016
_cell_length_c                   20.3062
_cell_angle_alpha                90
_cell_angle_beta                 83.7794
_cell_angle_gamma                90
_cell_volume                     2333.01
loop_
_atom_site_label
_atom_site_type_symbol
_atom_site_fract_x
_atom_site_fract_y
_atom_site_fract_z
C1 C 0.720127 0.314571 -0.0145294
C2 C 0.655363 0.442843 0.020677
C3 C 0.635683 0.5982 -0.00894651
C4 C 0.576266 0.716423 0.0228319
C5 C 0.534839 0.680157 0.0860322
N6 N 0.472686 0.804015 0.117563
C7 C 0.517914 0.953932 0.144427
C8 C 0.55842 0.908811 0.207078
C9 C 0.620635 1.01861 0.231341
C10 C 0.660044 0.980381 0.28821
C11 C 0.727605 1.10195 0.313504
C12 C 0.63561 0.827244 0.321143
C13 C 0.573603 0.715176 0.29846
C14 C 0.53437 0.755518 0.241298
N15 N 0.469472 0.638101 0.219289
C16 C 0.416395 0.723824 0.17252
C17 C 0.511178 0.483783 0.18591
C18 C 0.554107 0.524683 0.117013
C19 C 0.613834 0.408694 0.0836147
H20 H 0.788249 0.340475 -0.00355185
H21 H 0.718898 0.32266 -0.0679113
H22 H 0.702922 0.182404 0.000916448
H23 H 0.667586 0.627883 -0.058187
H24 H 0.561985 0.837203 -0.00148118
H25 H 0.469457 1.05971 0.154721
H26 H 0.570852 1.00066 0.10716
H27 H 0.638923 1.13801 0.204923
H28 H 0.795219 1.06936 0.292273
H29 H 0.725242 1.09382 0.367164
H30 H 0.714152 1.2357 0.300451
H31 H 0.665762 0.794432 0.365737
H32 H 0.555603 0.596032 0.325185
H33 H 0.371856 0.628376 0.152863
H34 H 0.374048 0.82366 0.198681
H35 H 0.460062 0.383024 0.183072
H36 H 0.562145 0.43178 0.215395
H37 H 0.628394 0.287655 0.107571
C38 C 0.152997 0.563948 0.170113
C39 C 0.19131 0.401657 0.161414
N40 N 0.267633 0.358419 0.197898
O41 O 0.317243 0.240353 0.177013
O42 O 0.278215 0.442207 0.24753
C43 C 0.160949 0.278345 0.119926
C44 C 0.0888218 0.318726 0.0851801
C45 C 0.0548629 0.187818 0.0400017
O46 O -0.0213999 0.193116 0.0245558
O47 O 0.113032 0.0688688 0.0187797
H48 H 0.0846246 -0.0238522 -0.0079508
C49 C 0.0485989 0.481186 0.0926752
C50 C 0.0816399 0.59972 0.134797
N51 N 0.0391051 0.771242 0.142426
O52 O -0.0366428 0.788252 0.126559
O53 O 0.0813772 0.889633 0.164312
H54 H 0.17776 0.658915 0.203149
H55 H 0.192785 0.151904 0.114452
H56 H -0.00779623 0.514166 0.0658505
loop_
_geom_bond_atom_site_label_1
_geom_bond_atom_site_label_2
_geom_bond_site_symmetry_1
_geom_bond_site_symmetry_2
C1 C2 1_555 1_555
C1 H20 1_555 1_555
C1 H21 1_555 1_555
C1 H22 1_555 1_555
C2 C19 1_555 1_555
C2 C3 1_555 1_555
C3 C4 1_555 1_555
C3 H23 1_555 1_555
C4 C5 1_555 1_555
C4 H24 1_555 1_555
C5 C18 1_555 1_555
C5 N6 1_555 1_555
N6 C16 1_555 1_555
N6 C7 1_555 1_555
C7 C8 1_555 1_555
C7 H25 1_555 1_555
C7 H26 1_555 1_555
C8 C14 1_555 1_555
C8 C9 1_555 1_555
C9 C10 1_555 1_555
C9 H27 1_555 1_555
C10 C11 1_555 1_555
C10 C12 1_555 1_555
C11 H28 1_555 1_555
C11 H29 1_555 1_555
C11 H30 1_555 1_555
C12 C13 1_555 1_555
C12 H31 1_555 1_555
C13 C14 1_555 1_555
C13 H32 1_555 1_555
C14 N15 1_555 1_555
N15 C16 1_555 1_555
N15 C17 1_555 1_555
C16 H33 1_555 1_555
C16 H34 1_555 1_555
C17 C18 1_555 1_555
C17 H35 1_555 1_555
C17 H36 1_555 1_555
C18 C19 1_555 1_555
C19 H37 1_555 1_555
C38 C50 1_555 1_555
C38 C39 1_555 1_555
C38 H54 1_555 1_555
C39 N40 1_555 1_555
C39 C43 1_555 1_555
N40 O41 1_555 1_555
N40 O42 1_555 1_555
C43 C44 1_555 1_555
C43 H55 1_555 1_555
C44 C45 1_555 1_555
C44 C49 1_555 1_555
C45 O46 1_555 1_555
C45 O47 1_555 1_555
O47 H48 1_555 1_555
C49 C50 1_555 1_555
C49 H56 1_555 1_555
C50 N51 1_555 1_555
N51 O52 1_555 1_555
N51 O53 1_555 1_555

#END

#######################################################################
#
#                 Cambridge Crystallographic Data Centre
#                                CCDC 
#
#######################################################################
#
# If this CIF has been generated from an entry in the Cambridge 
# Structural Database, then it will include bibliographic, chemical, 
# crystal, experimental, refinement or atomic coordinate data resulting 
# from the CCDC's data processing and validation procedures.
#
#######################################################################

data_71
_symmetry_cell_setting           triclinic
_symmetry_space_group_name_H-M   'P -1'
_symmetry_Int_Tables_number      2
_space_group_name_Hall           '-P 1'
loop_
_symmetry_equiv_pos_site_id
_symmetry_equiv_pos_as_xyz
1 x,y,z
2 -x,-y,-z
_cell_length_a                   10.7266
_cell_length_b                   7.8035
_cell_length_c                   15.1096
_cell_angle_alpha                98.4651
_cell_angle_beta                 112.088
_cell_angle_gamma                86.2498
_cell_volume                     1159.09
loop_
_atom_site_label
_atom_site_type_symbol
_atom_site_fract_x
_atom_site_fract_y
_atom_site_fract_z
C1 C 0.554051 0.248405 0.644771
C2 C 0.555268 0.224524 0.544072
C3 C 0.453146 0.292385 0.469589
C4 C 0.453177 0.270852 0.377019
C5 C 0.557565 0.179244 0.357231
N6 N 0.554328 0.157012 0.26038
C7 C 0.594686 0.31437 0.23518
C8 C 0.744619 0.341964 0.281163
C9 C 0.798591 0.500947 0.284643
C10 C 0.935483 0.531656 0.327318
C11 C 0.991573 0.705846 0.330215
C12 C 1.01932 0.397758 0.367262
C13 C 0.968948 0.237519 0.364761
C14 C 0.831118 0.208395 0.321409
N15 N 0.781678 0.0404458 0.318779
C16 C 0.645325 0.016868 0.246768
C17 C 0.777364 0.0132284 0.412048
C18 C 0.662023 0.110534 0.431382
C19 C 0.658608 0.13406 0.523376
H20 H 0.605666 0.366599 0.686005
H21 H 0.451383 0.256989 0.642746
H22 H 0.604173 0.140068 0.68269
H23 H 0.371282 0.364067 0.484174
H24 H 0.371935 0.325296 0.319946
H25 H 0.563244 0.304157 0.156633
H26 H 0.542772 0.427194 0.258629
H27 H 0.731404 0.604267 0.252936
H28 H 0.996012 0.790964 0.395171
H29 H 1.0928 0.691744 0.329509
H30 H 0.928897 0.768294 0.268256
H31 H 1.1269 0.418961 0.401253
H32 H 1.03679 0.134761 0.396562
H33 H 0.606296 -0.106975 0.250947
H34 H 0.648332 0.0106596 0.174569
H35 H 0.767511 -0.12561 0.412639
H36 H 0.87235 0.0559288 0.46995
H37 H 0.7394 0.0799157 0.580787
C38 C 1.04722 0.206974 0.987056
C39 C 1.04144 0.320725 1.06449
N40 N 1.16782 0.372635 1.14432
O41 O 1.16199 0.473425 1.21268
O42 O 1.27327 0.312842 1.13898
C43 C 0.92198 0.387681 1.07007
C44 C 0.802065 0.339184 0.994594
C45 C 0.671751 0.409889 0.998881
O46 O 0.564928 0.340016 0.949281
O47 O 0.681912 0.550936 1.05948
H48 H 0.59002 0.594756 1.05863
C49 C 0.804084 0.224892 0.915326
C50 C 0.926333 0.161826 0.913395
N51 N 0.927999 0.0415481 0.829436
O52 O 0.820515 -0.00296078 0.765942
O53 O 1.03689 -0.00879146 0.826698
H54 H 1.14225 0.155414 0.98421
H55 H 0.921493 0.476714 1.13227
H56 H 0.711124 0.186003 0.856012
loop_
_geom_bond_atom_site_label_1
_geom_bond_atom_site_label_2
_geom_bond_site_symmetry_1
_geom_bond_site_symmetry_2
C1 C2 1_555 1_555
C1 H20 1_555 1_555
C1 H21 1_555 1_555
C1 H22 1_555 1_555
C2 C19 1_555 1_555
C2 C3 1_555 1_555
C3 C4 1_555 1_555
C3 H23 1_555 1_555
C4 C5 1_555 1_555
C4 H24 1_555 1_555
C5 C18 1_555 1_555
C5 N6 1_555 1_555
N6 C16 1_555 1_555
N6 C7 1_555 1_555
C7 C8 1_555 1_555
C7 H25 1_555 1_555
C7 H26 1_555 1_555
C8 C14 1_555 1_555
C8 C9 1_555 1_555
C9 C10 1_555 1_555
C9 H27 1_555 1_555
C10 C11 1_555 1_555
C10 C12 1_555 1_555
C11 H28 1_555 1_555
C11 H29 1_555 1_555
C11 H30 1_555 1_555
C12 C13 1_555 1_555
C12 H31 1_555 1_555
C13 C14 1_555 1_555
C13 H32 1_555 1_555
C14 N15 1_555 1_555
N15 C16 1_555 1_555
N15 C17 1_555 1_555
C16 H33 1_555 1_555
C16 H34 1_555 1_555
C17 C18 1_555 1_555
C17 H35 1_555 1_555
C17 H36 1_555 1_555
C18 C19 1_555 1_555
C19 H37 1_555 1_555
C38 C50 1_555 1_555
C38 C39 1_555 1_555
C38 H54 1_555 1_555
C39 N40 1_555 1_555
C39 C43 1_555 1_555
N40 O41 1_555 1_555
N40 O42 1_555 1_555
C43 C44 1_555 1_555
C43 H55 1_555 1_555
C44 C45 1_555 1_555
C44 C49 1_555 1_555
C45 O46 1_555 1_555
C45 O47 1_555 1_555
O47 H48 1_555 1_555
C49 C50 1_555 1_555
C49 H56 1_555 1_555
C50 N51 1_555 1_555
N51 O52 1_555 1_555
N51 O53 1_555 1_555

#END

#######################################################################
#
#                 Cambridge Crystallographic Data Centre
#                                CCDC 
#
#######################################################################
#
# If this CIF has been generated from an entry in the Cambridge 
# Structural Database, then it will include bibliographic, chemical, 
# crystal, experimental, refinement or atomic coordinate data resulting 
# from the CCDC's data processing and validation procedures.
#
#######################################################################

data_72
_symmetry_cell_setting           triclinic
_symmetry_space_group_name_H-M   'P -1'
_symmetry_Int_Tables_number      2
_space_group_name_Hall           '-P 1'
loop_
_symmetry_equiv_pos_site_id
_symmetry_equiv_pos_as_xyz
1 x,y,z
2 -x,-y,-z
_cell_length_a                   7.7112
_cell_length_b                   13.4994
_cell_length_c                   14.2137
_cell_angle_alpha                109.71
_cell_angle_beta                 93.0212
_cell_angle_gamma                120.984
_cell_volume                     1146.24
loop_
_atom_site_label
_atom_site_type_symbol
_atom_site_fract_x
_atom_site_fract_y
_atom_site_fract_z
C38 C 0.173575 0.144481 0.610158
C39 C 0.033843 0.170865 0.647856
N40 N -0.0750999 0.11311 0.715522
O41 O -0.170332 0.152932 0.762641
O42 O -0.0657939 0.0278436 0.721828
C43 C -0.00780155 0.249178 0.62467
C44 C 0.0946546 0.303906 0.560493
C45 C 0.0521582 0.388715 0.534224
O46 O 0.131474 0.433977 0.474507
O47 O -0.075343 0.409949 0.580066
H48 H -0.101848 0.466421 0.557993
C49 C 0.236405 0.279309 0.520988
C50 C 0.272194 0.200239 0.546595
N51 N 0.421577 0.174276 0.504475
O52 O 0.492543 0.213176 0.440134
O53 O 0.46838 0.114802 0.53561
H54 H 0.204518 0.0828727 0.629591
H55 H -0.118612 0.267824 0.655953
H56 H 0.317412 0.321543 0.470864
C1 C 0.216631 0.571472 1.18818
C2 C 0.304217 0.581784 1.09678
C3 C 0.210239 0.47776 1.00058
C4 C 0.289594 0.486132 0.916408
C5 C 0.467788 0.601129 0.927495
N6 N 0.548298 0.606812 0.839314
C7 C 0.423663 0.614863 0.763583
C8 C 0.465549 0.74593 0.801001
C9 C 0.33069 0.764947 0.753095
C10 C 0.362655 0.883521 0.786146
C11 C 0.213437 0.901574 0.732736
C12 C 0.535574 0.984972 0.869671
C13 C 0.673524 0.969477 0.918978
C14 C 0.639684 0.849759 0.884728
N15 N 0.786523 0.836631 0.936433
C16 C 0.765276 0.71851 0.87217
C17 C 0.755562 0.833657 1.03712
C18 C 0.564368 0.707483 1.02366
C19 C 0.481034 0.695622 1.10659
H20 H 0.100381 0.594476 1.19071
H21 H 0.140854 0.475094 1.18263
H22 H 0.341381 0.636945 1.26114
H23 H 0.0712429 0.387645 0.991011
H24 H 0.213017 0.403196 0.841884
H25 H 0.46166 0.591371 0.689315
H26 H 0.255518 0.544106 0.7496
H27 H 0.196155 0.684413 0.687758
H28 H 0.0865546 0.886304 0.769048
H29 H 0.295765 0.997821 0.737368
H30 H 0.143644 0.83446 0.650931
H31 H 0.563508 1.0787 0.897045
H32 H 0.807864 1.05052 0.984237
H33 H 0.868098 0.706167 0.916292
H34 H 0.817917 0.725771 0.803103
H35 H 0.895778 0.851328 1.0828
H36 H 0.737805 0.91053 1.08096
H37 H 0.556787 0.77808 1.18134
loop_
_geom_bond_atom_site_label_1
_geom_bond_atom_site_label_2
_geom_bond_site_symmetry_1
_geom_bond_site_symmetry_2
C38 C50 1_555 1_555
C38 C39 1_555 1_555
C38 H54 1_555 1_555
C39 N40 1_555 1_555
C39 C43 1_555 1_555
N40 O41 1_555 1_555
N40 O42 1_555 1_555
C43 C44 1_555 1_555
C43 H55 1_555 1_555
C44 C45 1_555 1_555
C44 C49 1_555 1_555
C45 O46 1_555 1_555
C45 O47 1_555 1_555
O47 H48 1_555 1_555
C49 C50 1_555 1_555
C49 H56 1_555 1_555
C50 N51 1_555 1_555
N51 O52 1_555 1_555
N51 O53 1_555 1_555
C1 C2 1_555 1_555
C1 H20 1_555 1_555
C1 H21 1_555 1_555
C1 H22 1_555 1_555
C2 C19 1_555 1_555
C2 C3 1_555 1_555
C3 C4 1_555 1_555
C3 H23 1_555 1_555
C4 C5 1_555 1_555
C4 H24 1_555 1_555
C5 C18 1_555 1_555
C5 N6 1_555 1_555
N6 C16 1_555 1_555
N6 C7 1_555 1_555
C7 C8 1_555 1_555
C7 H25 1_555 1_555
C7 H26 1_555 1_555
C8 C14 1_555 1_555
C8 C9 1_555 1_555
C9 C10 1_555 1_555
C9 H27 1_555 1_555
C10 C11 1_555 1_555
C10 C12 1_555 1_555
C11 H28 1_555 1_555
C11 H29 1_555 1_555
C11 H30 1_555 1_555
C12 C13 1_555 1_555
C12 H31 1_555 1_555
C13 C14 1_555 1_555
C13 H32 1_555 1_555
C14 N15 1_555 1_555
N15 C16 1_555 1_555
N15 C17 1_555 1_555
C16 H33 1_555 1_555
C16 H34 1_555 1_555
C17 C18 1_555 1_555
C17 H35 1_555 1_555
C17 H36 1_555 1_555
C18 C19 1_555 1_555
C19 H37 1_555 1_555

#END

#######################################################################
#
#                 Cambridge Crystallographic Data Centre
#                                CCDC 
#
#######################################################################
#
# If this CIF has been generated from an entry in the Cambridge 
# Structural Database, then it will include bibliographic, chemical, 
# crystal, experimental, refinement or atomic coordinate data resulting 
# from the CCDC's data processing and validation procedures.
#
#######################################################################

data_73
_symmetry_cell_setting           triclinic
_symmetry_space_group_name_H-M   'P -1'
_symmetry_Int_Tables_number      2
_space_group_name_Hall           '-P 1'
loop_
_symmetry_equiv_pos_site_id
_symmetry_equiv_pos_as_xyz
1 x,y,z
2 -x,-y,-z
_cell_length_a                   9.8831
_cell_length_b                   11.1425
_cell_length_c                   14.0264
_cell_angle_alpha                94.278
_cell_angle_beta                 85.6704
_cell_angle_gamma                50.3467
_cell_volume                     1170.58
loop_
_atom_site_label
_atom_site_type_symbol
_atom_site_fract_x
_atom_site_fract_y
_atom_site_fract_z
C38 C -0.00393656 0.842686 0.414396
C39 C 0.128707 0.84006 0.372132
N40 N 0.266666 0.803821 0.428519
O41 O 0.379922 0.807511 0.392015
O42 O 0.262292 0.771512 0.50941
C43 C 0.137209 0.870016 0.279175
C44 C 0.00673655 0.904677 0.225548
C45 C 0.0128828 0.937641 0.125036
O46 O -0.11875 1.00977 0.0854533
O47 O 0.169095 0.883332 0.0837656
H48 H 0.165187 0.911086 0.0159419
C49 C -0.129121 0.908514 0.265884
C50 C -0.131344 0.877699 0.359167
N51 N -0.275297 0.882302 0.401546
O52 O -0.389863 0.916467 0.353127
O53 O -0.274288 0.851766 0.483472
H54 H -0.00787805 0.818326 0.48755
H55 H 0.243847 0.866643 0.248356
H56 H -0.231621 0.935323 0.224701
C1 C -0.409853 0.722291 0.0468189
C2 C -0.268615 0.580842 0.0908276
C3 C -0.14054 0.434197 0.0341147
C4 C -0.0108073 0.303761 0.0737775
C5 C -0.00724983 0.318509 0.172819
N6 N 0.127397 0.180991 0.212279
C7 C 0.302434 0.139636 0.193063
C8 C 0.310719 0.249553 0.256577
C9 C 0.447195 0.253456 0.234797
C10 C 0.457831 0.35419 0.290721
C11 C 0.607578 0.356197 0.265377
C12 C 0.326932 0.45301 0.370553
C13 C 0.189395 0.451801 0.394528
C14 C 0.180655 0.349612 0.337764
N15 N 0.0378617 0.349375 0.364889
C16 C 0.0791101 0.205896 0.317237
C17 C -0.131597 0.484974 0.338546
C18 C -0.134513 0.465522 0.231299
C19 C -0.263176 0.593837 0.189181
H20 H -0.364774 0.784285 0.0238513
H21 H -0.441191 0.686211 -0.0161013
H22 H -0.531691 0.804751 0.0989543
H23 H -0.141982 0.421312 -0.0431612
H24 H 0.0879882 0.190173 0.0277481
H25 H 0.406047 0.0181806 0.205427
H26 H 0.330138 0.144213 0.116816
H27 H 0.548589 0.17516 0.172029
H28 H 0.571342 0.441167 0.217066
H29 H 0.638477 0.388537 0.330224
H30 H 0.727547 0.240525 0.229416
H31 H 0.332357 0.533173 0.415308
H32 H 0.0885326 0.530387 0.45747
H33 H -0.0368622 0.213685 0.333563
H34 H 0.189508 0.103905 0.346449
H35 H -0.2416 0.49849 0.378361
H36 H -0.152643 0.593071 0.360341
H37 H -0.362452 0.70773 0.234725
loop_
_geom_bond_atom_site_label_1
_geom_bond_atom_site_label_2
_geom_bond_site_symmetry_1
_geom_bond_site_symmetry_2
C38 C50 1_555 1_555
C38 C39 1_555 1_555
C38 H54 1_555 1_555
C39 N40 1_555 1_555
C39 C43 1_555 1_555
N40 O41 1_555 1_555
N40 O42 1_555 1_555
C43 C44 1_555 1_555
C43 H55 1_555 1_555
C44 C45 1_555 1_555
C44 C49 1_555 1_555
C45 O46 1_555 1_555
C45 O47 1_555 1_555
O47 H48 1_555 1_555
C49 C50 1_555 1_555
C49 H56 1_555 1_555
C50 N51 1_555 1_555
N51 O52 1_555 1_555
N51 O53 1_555 1_555
C1 C2 1_555 1_555
C1 H20 1_555 1_555
C1 H21 1_555 1_555
C1 H22 1_555 1_555
C2 C19 1_555 1_555
C2 C3 1_555 1_555
C3 C4 1_555 1_555
C3 H23 1_555 1_555
C4 C5 1_555 1_555
C4 H24 1_555 1_555
C5 C18 1_555 1_555
C5 N6 1_555 1_555
N6 C16 1_555 1_555
N6 C7 1_555 1_555
C7 C8 1_555 1_555
C7 H25 1_555 1_555
C7 H26 1_555 1_555
C8 C14 1_555 1_555
C8 C9 1_555 1_555
C9 C10 1_555 1_555
C9 H27 1_555 1_555
C10 C11 1_555 1_555
C10 C12 1_555 1_555
C11 H28 1_555 1_555
C11 H29 1_555 1_555
C11 H30 1_555 1_555
C12 C13 1_555 1_555
C12 H31 1_555 1_555
C13 C14 1_555 1_555
C13 H32 1_555 1_555
C14 N15 1_555 1_555
N15 C16 1_555 1_555
N15 C17 1_555 1_555
C16 H33 1_555 1_555
C16 H34 1_555 1_555
C17 C18 1_555 1_555
C17 H35 1_555 1_555
C17 H36 1_555 1_555
C18 C19 1_555 1_555
C19 H37 1_555 1_555

#END

#######################################################################
#
#                 Cambridge Crystallographic Data Centre
#                                CCDC 
#
#######################################################################
#
# If this CIF has been generated from an entry in the Cambridge 
# Structural Database, then it will include bibliographic, chemical, 
# crystal, experimental, refinement or atomic coordinate data resulting 
# from the CCDC's data processing and validation procedures.
#
#######################################################################

data_74
_symmetry_cell_setting           triclinic
_symmetry_space_group_name_H-M   'P -1'
_symmetry_Int_Tables_number      2
_space_group_name_Hall           '-P 1'
loop_
_symmetry_equiv_pos_site_id
_symmetry_equiv_pos_as_xyz
1 x,y,z
2 -x,-y,-z
_cell_length_a                   9.4806
_cell_length_b                   8.5106
_cell_length_c                   16.9444
_cell_angle_alpha                69.9014
_cell_angle_beta                 101.395
_cell_angle_gamma                72.6613
_cell_volume                     1154.91
loop_
_atom_site_label
_atom_site_type_symbol
_atom_site_fract_x
_atom_site_fract_y
_atom_site_fract_z
C1 C 0.49434 0.0424345 0.352195
C2 C 0.376825 0.236527 0.315683
C3 C 0.224926 0.291214 0.261412
C4 C 0.116453 0.468848 0.227434
C5 C 0.159301 0.596982 0.247721
N6 N 0.045123 0.780771 0.210762
C7 C -0.0695556 0.800746 0.257791
C8 C -0.000604192 0.796429 0.34712
C9 C -0.0766088 0.771081 0.409741
C10 C -0.0158533 0.764099 0.492808
C11 C -0.100819 0.73621 0.55973
C12 C 0.12519 0.783403 0.512594
C13 C 0.203777 0.80947 0.451648
C14 C 0.141078 0.816656 0.368307
N15 N 0.223985 0.845998 0.305947
C16 C 0.121097 0.905127 0.215597
C17 C 0.36006 0.6802 0.326874
C18 C 0.311631 0.544544 0.302766
C19 C 0.417666 0.365311 0.33547
H20 H 0.490065 -0.0408353 0.416109
H21 H 0.470064 -0.0177721 0.306627
H22 H 0.612873 0.0371612 0.361872
H23 H 0.190183 0.192526 0.245167
H24 H -0.00180628 0.508214 0.185041
H25 H -0.171263 0.930127 0.216451
H26 H -0.11095 0.690323 0.267554
H27 H -0.186991 0.756318 0.393062
H28 H -0.0633371 0.591715 0.601837
H29 H -0.0772097 0.802334 0.602517
H30 H -0.226879 0.793038 0.526159
H31 H 0.175189 0.777989 0.577349
H32 H 0.314091 0.824277 0.468793
H33 H 0.189774 0.913965 0.170349
H34 H 0.0310523 1.04205 0.192923
H35 H 0.437265 0.71784 0.290375
H36 H 0.427041 0.6163 0.398337
H37 H 0.536127 0.324989 0.37783
C38 C 0.30607 0.426993 0.947177
C39 C 0.396821 0.260019 1.01862
N40 N 0.324248 0.179386 1.08172
O41 O 0.404284 0.0296232 1.14371
O42 O 0.187052 0.265415 1.0695
C43 C 0.552769 0.165681 1.03326
C44 C 0.622103 0.241593 0.973805
C45 C 0.790397 0.142451 0.988223
O46 O 0.852956 -0.0236475 1.02252
O47 O 0.863716 0.247484 0.961341
H48 H 0.976905 0.173031 0.970711
C49 C 0.534212 0.409797 0.901088
C50 C 0.378719 0.498381 0.889591
N51 N 0.2865 0.676185 0.812846
O52 O 0.145663 0.720176 0.781022
O53 O 0.354676 0.772447 0.78411
H54 H 0.183454 0.498704 0.936753
H55 H 0.620279 0.0344529 1.09019
H56 H 0.587023 0.470338 0.854199
loop_
_geom_bond_atom_site_label_1
_geom_bond_atom_site_label_2
_geom_bond_site_symmetry_1
_geom_bond_site_symmetry_2
C1 C2 1_555 1_555
C1 H20 1_555 1_555
C1 H21 1_555 1_555
C1 H22 1_555 1_555
C2 C19 1_555 1_555
C2 C3 1_555 1_555
C3 C4 1_555 1_555
C3 H23 1_555 1_555
C4 C5 1_555 1_555
C4 H24 1_555 1_555
C5 C18 1_555 1_555
C5 N6 1_555 1_555
N6 C16 1_555 1_555
N6 C7 1_555 1_555
C7 C8 1_555 1_555
C7 H25 1_555 1_555
C7 H26 1_555 1_555
C8 C14 1_555 1_555
C8 C9 1_555 1_555
C9 C10 1_555 1_555
C9 H27 1_555 1_555
C10 C11 1_555 1_555
C10 C12 1_555 1_555
C11 H28 1_555 1_555
C11 H29 1_555 1_555
C11 H30 1_555 1_555
C12 C13 1_555 1_555
C12 H31 1_555 1_555
C13 C14 1_555 1_555
C13 H32 1_555 1_555
C14 N15 1_555 1_555
N15 C16 1_555 1_555
N15 C17 1_555 1_555
C16 H33 1_555 1_555
C16 H34 1_555 1_555
C17 C18 1_555 1_555
C17 H35 1_555 1_555
C17 H36 1_555 1_555
C18 C19 1_555 1_555
C19 H37 1_555 1_555
C38 C50 1_555 1_555
C38 C39 1_555 1_555
C38 H54 1_555 1_555
C39 N40 1_555 1_555
C39 C43 1_555 1_555
N40 O41 1_555 1_555
N40 O42 1_555 1_555
C43 C44 1_555 1_555
C43 H55 1_555 1_555
C44 C45 1_555 1_555
C44 C49 1_555 1_555
C45 O46 1_555 1_555
C45 O47 1_555 1_555
O47 H48 1_555 1_555
C49 C50 1_555 1_555
C49 H56 1_555 1_555
C50 N51 1_555 1_555
N51 O52 1_555 1_555
N51 O53 1_555 1_555

#END

#######################################################################
#
#                 Cambridge Crystallographic Data Centre
#                                CCDC 
#
#######################################################################
#
# If this CIF has been generated from an entry in the Cambridge 
# Structural Database, then it will include bibliographic, chemical, 
# crystal, experimental, refinement or atomic coordinate data resulting 
# from the CCDC's data processing and validation procedures.
#
#######################################################################

data_75
_symmetry_cell_setting           triclinic
_symmetry_space_group_name_H-M   'P -1'
_symmetry_Int_Tables_number      2
_space_group_name_Hall           '-P 1'
loop_
_symmetry_equiv_pos_site_id
_symmetry_equiv_pos_as_xyz
1 x,y,z
2 -x,-y,-z
_cell_length_a                   9.2206
_cell_length_b                   9.639
_cell_length_c                   13.8196
_cell_angle_alpha                94.0363
_cell_angle_beta                 75.0071
_cell_angle_gamma                100.893
_cell_volume                     1164.76
loop_
_atom_site_label
_atom_site_type_symbol
_atom_site_fract_x
_atom_site_fract_y
_atom_site_fract_z
C38 C 0.241336 -0.00831799 0.256352
C39 C 0.392756 0.0547661 0.227968
N40 N 0.492676 -0.00335747 0.140195
O41 O 0.628335 0.0479787 0.118757
O42 O 0.435934 -0.100486 0.0924416
C43 C 0.454203 0.170072 0.278554
C44 C 0.360023 0.225667 0.361592
C45 C 0.423654 0.350268 0.417407
O46 O 0.350438 0.391554 0.49732
O47 O 0.562461 0.410312 0.37391
H48 H 0.601347 0.492852 0.416088
C49 C 0.206731 0.164844 0.392291
C50 C 0.151138 0.0496944 0.338993
N51 N -0.0108759 -0.0139337 0.371512
O52 O -0.101246 0.0614253 0.415129
O53 O -0.048314 -0.139598 0.353499
H54 H 0.195378 -0.0992405 0.215665
H55 H 0.573997 0.216703 0.254014
H56 H 0.132136 0.20725 0.45703
C1 C 0.566224 0.879908 0.395303
C2 C 0.441878 0.769188 0.369197
C3 C 0.304436 0.728529 0.43877
C4 C 0.18991 0.626917 0.415669
C5 C 0.211716 0.563237 0.320635
N6 N 0.0918318 0.45697 0.298995
C7 C -0.0333645 0.51764 0.280337
C8 C 0.00935595 0.583185 0.178574
C9 C -0.077907 0.673206 0.156028
C10 C -0.0411014 0.736672 0.0639006
C11 C -0.137853 0.834299 0.0413391
C12 C 0.0871681 0.707881 -0.00685613
C13 C 0.176364 0.618303 0.0130004
C14 C 0.137758 0.554988 0.105877
N15 N 0.231139 0.461226 0.124107
C16 C 0.150078 0.373001 0.210097
C17 C 0.374455 0.537436 0.145103
C18 C 0.349133 0.603252 0.249091
C19 C 0.461836 0.705214 0.27489
H20 H 0.553932 0.984961 0.378323
H21 H 0.561705 0.878314 0.474676
H22 H 0.678227 0.861374 0.3529
H23 H 0.286138 0.777453 0.513071
H24 H 0.0832878 0.596925 0.471552
H25 H -0.13416 0.434405 0.285814
H26 H -0.0638133 0.598275 0.338303
H27 H -0.178009 0.694477 0.212345
H28 H -0.0974159 0.942936 0.0621023
H29 H -0.133887 0.830246 -0.0381695
H30 H -0.256275 0.804552 0.0827756
H31 H 0.118385 0.756662 -0.0794936
H32 H 0.276273 0.597472 -0.0437444
H33 H 0.227403 0.309694 0.226882
H34 H 0.0546627 0.299492 0.19099
H35 H 0.454496 0.463877 0.136958
H36 H 0.426586 0.620392 0.0899239
H37 H 0.568764 0.735675 0.219464
loop_
_geom_bond_atom_site_label_1
_geom_bond_atom_site_label_2
_geom_bond_site_symmetry_1
_geom_bond_site_symmetry_2
C38 C50 1_555 1_555
C38 C39 1_555 1_555
C38 H54 1_555 1_555
C39 N40 1_555 1_555
C39 C43 1_555 1_555
N40 O41 1_555 1_555
N40 O42 1_555 1_555
C43 C44 1_555 1_555
C43 H55 1_555 1_555
C44 C45 1_555 1_555
C44 C49 1_555 1_555
C45 O46 1_555 1_555
C45 O47 1_555 1_555
O47 H48 1_555 1_555
C49 C50 1_555 1_555
C49 H56 1_555 1_555
C50 N51 1_555 1_555
N51 O52 1_555 1_555
N51 O53 1_555 1_555
C1 C2 1_555 1_555
C1 H20 1_555 1_555
C1 H21 1_555 1_555
C1 H22 1_555 1_555
C2 C19 1_555 1_555
C2 C3 1_555 1_555
C3 C4 1_555 1_555
C3 H23 1_555 1_555
C4 C5 1_555 1_555
C4 H24 1_555 1_555
C5 C18 1_555 1_555
C5 N6 1_555 1_555
N6 C16 1_555 1_555
N6 C7 1_555 1_555
C7 C8 1_555 1_555
C7 H25 1_555 1_555
C7 H26 1_555 1_555
C8 C14 1_555 1_555
C8 C9 1_555 1_555
C9 C10 1_555 1_555
C9 H27 1_555 1_555
C10 C11 1_555 1_555
C10 C12 1_555 1_555
C11 H28 1_555 1_555
C11 H29 1_555 1_555
C11 H30 1_555 1_555
C12 C13 1_555 1_555
C12 H31 1_555 1_555
C13 C14 1_555 1_555
C13 H32 1_555 1_555
C14 N15 1_555 1_555
N15 C16 1_555 1_555
N15 C17 1_555 1_555
C16 H33 1_555 1_555
C16 H34 1_555 1_555
C17 C18 1_555 1_555
C17 H35 1_555 1_555
C17 H36 1_555 1_555
C18 C19 1_555 1_555
C19 H37 1_555 1_555

#END

#######################################################################
#
#                 Cambridge Crystallographic Data Centre
#                                CCDC 
#
#######################################################################
#
# If this CIF has been generated from an entry in the Cambridge 
# Structural Database, then it will include bibliographic, chemical, 
# crystal, experimental, refinement or atomic coordinate data resulting 
# from the CCDC's data processing and validation procedures.
#
#######################################################################

data_76
_symmetry_cell_setting           monoclinic
_symmetry_space_group_name_H-M   'P 21/n'
_symmetry_Int_Tables_number      14
_space_group_name_Hall           '-P 2yn'
loop_
_symmetry_equiv_pos_site_id
_symmetry_equiv_pos_as_xyz
1 x,y,z
2 1/2-x,1/2+y,1/2-z
3 -x,-y,-z
4 1/2+x,1/2-y,1/2+z
_cell_length_a                   11.3091
_cell_length_b                   16.9146
_cell_length_c                   12.9541
_cell_angle_alpha                90
_cell_angle_beta                 106.854
_cell_angle_gamma                90
_cell_volume                     2371.54
loop_
_atom_site_label
_atom_site_type_symbol
_atom_site_fract_x
_atom_site_fract_y
_atom_site_fract_z
C38 C 0.596174 0.425207 0.0627537
C39 C 0.680651 0.467513 0.141607
N40 N 0.796094 0.492651 0.1212
O41 O 0.857465 0.543974 0.178856
O42 O 0.825772 0.461229 0.0475089
C43 C 0.661234 0.487183 0.238738
C44 C 0.552184 0.463398 0.258532
C45 C 0.529122 0.483836 0.362874
O46 O 0.459834 0.444935 0.399486
O47 O 0.588661 0.54609 0.410835
H48 H 0.572615 0.555916 0.483131
C49 C 0.464984 0.420589 0.180905
C50 C 0.489068 0.402469 0.085153
N51 N 0.396878 0.35707 0.00354905
O52 O 0.298753 0.34151 0.020641
O53 O 0.422363 0.336798 -0.0779743
H54 H 0.613128 0.410539 -0.0132525
H55 H 0.729847 0.520657 0.298766
H56 H 0.379492 0.401748 0.195408
C1 C 0.0593791 0.314846 0.140534
C2 C 0.100071 0.384088 0.216121
C3 C 0.106915 0.378034 0.324351
C4 C 0.144386 0.441075 0.39434
C5 C 0.176165 0.512581 0.356236
N6 N 0.216126 0.576721 0.430766
C7 C 0.112488 0.616207 0.457271
C8 C 0.0393591 0.668174 0.366448
C9 C -0.0767406 0.695701 0.365254
C10 C -0.147149 0.742666 0.282569
C11 C -0.273211 0.771753 0.283166
C12 C -0.0983923 0.762117 0.199336
C13 C 0.017164 0.73592 0.198174
C14 C 0.08703 0.68889 0.281996
N15 N 0.207176 0.663309 0.27948
C16 C 0.28058 0.63661 0.386121
C17 C 0.201265 0.597437 0.203691
C18 C 0.169238 0.520154 0.247224
C19 C 0.131674 0.455624 0.1793
H20 H -0.0403327 0.315384 0.104657
H21 H 0.0846326 0.259196 0.183373
H22 H 0.102554 0.316927 0.0756674
H23 H 0.082336 0.322597 0.354954
H24 H 0.148971 0.434778 0.478783
H25 H 0.148468 0.652224 0.530067
H26 H 0.0511069 0.571353 0.475041
H27 H -0.113403 0.67991 0.431145
H28 H -0.344561 0.729955 0.242271
H29 H -0.29389 0.828468 0.242255
H30 H -0.2778 0.779084 0.365359
H31 H -0.152021 0.798718 0.133573
H32 H 0.0532574 0.752013 0.132033
H33 H 0.368347 0.612152 0.380442
H34 H 0.302301 0.68743 0.441034
H35 H 0.290774 0.591637 0.187333
H36 H 0.1317 0.610756 0.127032
H37 H 0.126932 0.461448 0.0948081
loop_
_geom_bond_atom_site_label_1
_geom_bond_atom_site_label_2
_geom_bond_site_symmetry_1
_geom_bond_site_symmetry_2
C38 C50 1_555 1_555
C38 C39 1_555 1_555
C38 H54 1_555 1_555
C39 N40 1_555 1_555
C39 C43 1_555 1_555
N40 O41 1_555 1_555
N40 O42 1_555 1_555
C43 C44 1_555 1_555
C43 H55 1_555 1_555
C44 C45 1_555 1_555
C44 C49 1_555 1_555
C45 O46 1_555 1_555
C45 O47 1_555 1_555
O47 H48 1_555 1_555
C49 C50 1_555 1_555
C49 H56 1_555 1_555
C50 N51 1_555 1_555
N51 O52 1_555 1_555
N51 O53 1_555 1_555
C1 C2 1_555 1_555
C1 H20 1_555 1_555
C1 H21 1_555 1_555
C1 H22 1_555 1_555
C2 C19 1_555 1_555
C2 C3 1_555 1_555
C3 C4 1_555 1_555
C3 H23 1_555 1_555
C4 C5 1_555 1_555
C4 H24 1_555 1_555
C5 C18 1_555 1_555
C5 N6 1_555 1_555
N6 C16 1_555 1_555
N6 C7 1_555 1_555
C7 C8 1_555 1_555
C7 H25 1_555 1_555
C7 H26 1_555 1_555
C8 C14 1_555 1_555
C8 C9 1_555 1_555
C9 C10 1_555 1_555
C9 H27 1_555 1_555
C10 C11 1_555 1_555
C10 C12 1_555 1_555
C11 H28 1_555 1_555
C11 H29 1_555 1_555
C11 H30 1_555 1_555
C12 C13 1_555 1_555
C12 H31 1_555 1_555
C13 C14 1_555 1_555
C13 H32 1_555 1_555
C14 N15 1_555 1_555
N15 C16 1_555 1_555
N15 C17 1_555 1_555
C16 H33 1_555 1_555
C16 H34 1_555 1_555
C17 C18 1_555 1_555
C17 H35 1_555 1_555
C17 H36 1_555 1_555
C18 C19 1_555 1_555
C19 H37 1_555 1_555

#END

#######################################################################
#
#                 Cambridge Crystallographic Data Centre
#                                CCDC 
#
#######################################################################
#
# If this CIF has been generated from an entry in the Cambridge 
# Structural Database, then it will include bibliographic, chemical, 
# crystal, experimental, refinement or atomic coordinate data resulting 
# from the CCDC's data processing and validation procedures.
#
#######################################################################

data_77
_symmetry_cell_setting           triclinic
_symmetry_space_group_name_H-M   'P -1'
_symmetry_Int_Tables_number      2
_space_group_name_Hall           '-P 1'
loop_
_symmetry_equiv_pos_site_id
_symmetry_equiv_pos_as_xyz
1 x,y,z
2 -x,-y,-z
_cell_length_a                   8.0394
_cell_length_b                   10.1475
_cell_length_c                   15.2267
_cell_angle_alpha                95.3412
_cell_angle_beta                 71.8626
_cell_angle_gamma                87.2901
_cell_volume                     1171.52
loop_
_atom_site_label
_atom_site_type_symbol
_atom_site_fract_x
_atom_site_fract_y
_atom_site_fract_z
C1 C 0.573392 0.21593 0.350078
C2 C 0.412746 0.247193 0.322018
C3 C 0.260212 0.309412 0.385949
C4 C 0.11216 0.33821 0.360999
C5 C 0.114683 0.304504 0.269815
N6 N -0.0412639 0.334052 0.246026
C7 C -0.0674391 0.475489 0.234967
C8 C 0.0558381 0.511328 0.144889
C9 C 0.0800323 0.643444 0.131284
C10 C 0.193734 0.68 0.0500121
C11 C 0.217765 0.824419 0.0370187
C12 C 0.284713 0.580059 -0.0189476
C13 C 0.263282 0.447436 -0.0078044
C14 C 0.148194 0.41217 0.0741905
N15 N 0.12683 0.273992 0.0835043
C16 C -0.0335538 0.257253 0.15855
C17 C 0.27432 0.206871 0.104469
C18 C 0.267485 0.242392 0.204048
C19 C 0.41349 0.214547 0.23153
H20 H 0.656959 0.298179 0.341008
H21 H 0.536192 0.197844 0.422724
H22 H 0.650101 0.127923 0.307996
H23 H 0.256725 0.336188 0.457211
H24 H -0.00570864 0.386997 0.41243
H25 H -0.203447 0.498194 0.236998
H26 H -0.046635 0.53655 0.293395
H27 H 0.00760437 0.720353 0.186026
H28 H 0.323452 0.858313 0.0616979
H29 H 0.250104 0.839306 -0.0360658
H30 H 0.0982753 0.886259 0.0754912
H31 H 0.374798 0.606362 -0.0831356
H32 H 0.336095 0.371049 -0.0629151
H33 H -0.0403809 0.15174 0.168657
H34 H -0.14796 0.28847 0.138545
H35 H 0.271355 0.0990435 0.091107
H36 H 0.39855 0.234665 0.0578722
H37 H 0.531753 0.165711 0.180531
C38 C 0.300315 0.894332 0.253497
C39 C 0.173952 0.846959 0.324954
N40 N -0.0110414 0.890818 0.341662
O41 O -0.123632 0.828725 0.390533
O42 O -0.0443538 0.987435 0.30602
C43 C 0.214059 0.760198 0.381344
C44 C 0.388957 0.71818 0.365708
C45 C 0.43561 0.624368 0.42559
O46 O 0.586354 0.579381 0.41099
O47 O 0.302995 0.595135 0.493979
H48 H 0.342085 0.530685 0.532452
C49 C 0.519848 0.7638 0.294216
C50 C 0.472485 0.85045 0.23987
N51 N 0.611078 0.898074 0.16431
O52 O 0.760459 0.893748 0.168601
O53 O 0.570973 0.939957 0.100372
H54 H 0.265971 0.962858 0.210107
H55 H 0.110938 0.725236 0.436977
H56 H 0.656818 0.731779 0.28139
loop_
_geom_bond_atom_site_label_1
_geom_bond_atom_site_label_2
_geom_bond_site_symmetry_1
_geom_bond_site_symmetry_2
C1 C2 1_555 1_555
C1 H20 1_555 1_555
C1 H21 1_555 1_555
C1 H22 1_555 1_555
C2 C19 1_555 1_555
C2 C3 1_555 1_555
C3 C4 1_555 1_555
C3 H23 1_555 1_555
C4 C5 1_555 1_555
C4 H24 1_555 1_555
C5 C18 1_555 1_555
C5 N6 1_555 1_555
N6 C16 1_555 1_555
N6 C7 1_555 1_555
C7 C8 1_555 1_555
C7 H25 1_555 1_555
C7 H26 1_555 1_555
C8 C14 1_555 1_555
C8 C9 1_555 1_555
C9 C10 1_555 1_555
C9 H27 1_555 1_555
C10 C11 1_555 1_555
C10 C12 1_555 1_555
C11 H28 1_555 1_555
C11 H29 1_555 1_555
C11 H30 1_555 1_555
C12 C13 1_555 1_555
C12 H31 1_555 1_555
C13 C14 1_555 1_555
C13 H32 1_555 1_555
C14 N15 1_555 1_555
N15 C16 1_555 1_555
N15 C17 1_555 1_555
C16 H33 1_555 1_555
C16 H34 1_555 1_555
C17 C18 1_555 1_555
C17 H35 1_555 1_555
C17 H36 1_555 1_555
C18 C19 1_555 1_555
C19 H37 1_555 1_555
C38 C50 1_555 1_555
C38 C39 1_555 1_555
C38 H54 1_555 1_555
C39 N40 1_555 1_555
C39 C43 1_555 1_555
N40 O41 1_555 1_555
N40 O42 1_555 1_555
C43 C44 1_555 1_555
C43 H55 1_555 1_555
C44 C45 1_555 1_555
C44 C49 1_555 1_555
C45 O46 1_555 1_555
C45 O47 1_555 1_555
O47 H48 1_555 1_555
C49 C50 1_555 1_555
C49 H56 1_555 1_555
C50 N51 1_555 1_555
N51 O52 1_555 1_555
N51 O53 1_555 1_555

#END

#######################################################################
#
#                 Cambridge Crystallographic Data Centre
#                                CCDC 
#
#######################################################################
#
# If this CIF has been generated from an entry in the Cambridge 
# Structural Database, then it will include bibliographic, chemical, 
# crystal, experimental, refinement or atomic coordinate data resulting 
# from the CCDC's data processing and validation procedures.
#
#######################################################################

data_78
_symmetry_cell_setting           triclinic
_symmetry_space_group_name_H-M   'P -1'
_symmetry_Int_Tables_number      2
_space_group_name_Hall           '-P 1'
loop_
_symmetry_equiv_pos_site_id
_symmetry_equiv_pos_as_xyz
1 x,y,z
2 -x,-y,-z
_cell_length_a                   8.4017
_cell_length_b                   9.9557
_cell_length_c                   18.358
_cell_angle_alpha                114.358
_cell_angle_beta                 122.493
_cell_angle_gamma                86.6162
_cell_volume                     1153.19
loop_
_atom_site_label
_atom_site_type_symbol
_atom_site_fract_x
_atom_site_fract_y
_atom_site_fract_z
C38 C 0.100344 0.690282 0.16217
C39 C 0.26139 0.766909 0.255539
N40 N 0.45238 0.770997 0.271484
O41 O 0.589386 0.777729 0.347822
O42 O 0.466059 0.767563 0.207794
C43 C 0.250582 0.839814 0.334514
C44 C 0.0701503 0.836054 0.319837
C45 C 0.0546853 0.913783 0.403974
O46 O -0.0898368 0.958832 0.395278
O47 O 0.207111 0.929178 0.486482
H48 H 0.188855 0.982892 0.54136
C49 C -0.0953352 0.759742 0.2267
C50 C -0.076323 0.688678 0.150281
N51 N -0.251431 0.607905 0.052097
O52 O -0.400765 0.652806 0.0339083
O53 O -0.240173 0.499169 -0.00718279
H54 H 0.112027 0.634037 0.101015
H55 H 0.380611 0.899126 0.406907
H56 H -0.236977 0.75611 0.214333
C1 C 0.209978 0.266211 0.445051
C2 C 0.296315 0.309476 0.401773
C3 C 0.251617 0.428974 0.379037
C4 C 0.330311 0.469766 0.339575
C5 C 0.457459 0.389848 0.321901
N6 N 0.538817 0.435591 0.282012
C7 C 0.401689 0.386133 0.177318
C8 C 0.376045 0.21961 0.118494
C9 C 0.222461 0.14508 0.0219032
C10 C 0.193007 -0.00797612 -0.033959
C11 C 0.0246682 -0.0863339 -0.138826
C12 C 0.322584 -0.0869515 0.00930432
C13 C 0.47757 -0.0161308 0.105287
C14 C 0.505643 0.137905 0.160498
N15 N 0.668783 0.208922 0.259515
C16 C 0.709059 0.372534 0.296225
C17 C 0.63863 0.178508 0.323762
C18 C 0.503671 0.268349 0.343739
C19 C 0.42261 0.230791 0.383577
H20 H 0.0744868 0.183939 0.388428
H21 H 0.181404 0.364484 0.488408
H22 H 0.30776 0.217019 0.491384
H23 H 0.152645 0.492052 0.392476
H24 H 0.292967 0.563881 0.322444
H25 H 0.453783 0.449855 0.154951
H26 H 0.261367 0.4113 0.162467
H27 H 0.122503 0.208779 -0.0107669
H28 H -0.101185 -0.128567 -0.145386
H29 H 0.0602496 -0.18137 -0.180431
H30 H -0.0140695 -0.00911741 -0.17099
H31 H 0.302107 -0.207055 -0.0330322
H32 H 0.577036 -0.0805736 0.137443
H33 H 0.825076 0.424873 0.373715
H34 H 0.760229 0.400047 0.259182
H35 H 0.778148 0.20627 0.392461
H36 H 0.57898 0.057841 0.290251
H37 H 0.459353 0.136924 0.400962
loop_
_geom_bond_atom_site_label_1
_geom_bond_atom_site_label_2
_geom_bond_site_symmetry_1
_geom_bond_site_symmetry_2
C38 C50 1_555 1_555
C38 C39 1_555 1_555
C38 H54 1_555 1_555
C39 N40 1_555 1_555
C39 C43 1_555 1_555
N40 O41 1_555 1_555
N40 O42 1_555 1_555
C43 C44 1_555 1_555
C43 H55 1_555 1_555
C44 C45 1_555 1_555
C44 C49 1_555 1_555
C45 O46 1_555 1_555
C45 O47 1_555 1_555
O47 H48 1_555 1_555
C49 C50 1_555 1_555
C49 H56 1_555 1_555
C50 N51 1_555 1_555
N51 O52 1_555 1_555
N51 O53 1_555 1_555
C1 C2 1_555 1_555
C1 H20 1_555 1_555
C1 H21 1_555 1_555
C1 H22 1_555 1_555
C2 C19 1_555 1_555
C2 C3 1_555 1_555
C3 C4 1_555 1_555
C3 H23 1_555 1_555
C4 C5 1_555 1_555
C4 H24 1_555 1_555
C5 C18 1_555 1_555
C5 N6 1_555 1_555
N6 C16 1_555 1_555
N6 C7 1_555 1_555
C7 C8 1_555 1_555
C7 H25 1_555 1_555
C7 H26 1_555 1_555
C8 C14 1_555 1_555
C8 C9 1_555 1_555
C9 C10 1_555 1_555
C9 H27 1_555 1_555
C10 C11 1_555 1_555
C10 C12 1_555 1_555
C11 H28 1_555 1_555
C11 H29 1_555 1_555
C11 H30 1_555 1_555
C12 C13 1_555 1_555
C12 H31 1_555 1_555
C13 C14 1_555 1_555
C13 H32 1_555 1_555
C14 N15 1_555 1_555
N15 C16 1_555 1_555
N15 C17 1_555 1_555
C16 H33 1_555 1_555
C16 H34 1_555 1_555
C17 C18 1_555 1_555
C17 H35 1_555 1_555
C17 H36 1_555 1_555
C18 C19 1_555 1_555
C19 H37 1_555 1_555

#END

#######################################################################
#
#                 Cambridge Crystallographic Data Centre
#                                CCDC 
#
#######################################################################
#
# If this CIF has been generated from an entry in the Cambridge 
# Structural Database, then it will include bibliographic, chemical, 
# crystal, experimental, refinement or atomic coordinate data resulting 
# from the CCDC's data processing and validation procedures.
#
#######################################################################

data_79
_symmetry_cell_setting           triclinic
_symmetry_space_group_name_H-M   'P -1'
_symmetry_Int_Tables_number      2
_space_group_name_Hall           '-P 1'
loop_
_symmetry_equiv_pos_site_id
_symmetry_equiv_pos_as_xyz
1 x,y,z
2 -x,-y,-z
_cell_length_a                   7.8492
_cell_length_b                   12.2198
_cell_length_c                   13.0921
_cell_angle_alpha                68.9091
_cell_angle_beta                 86.1962
_cell_angle_gamma                83.8371
_cell_volume                     1164.33
loop_
_atom_site_label
_atom_site_type_symbol
_atom_site_fract_x
_atom_site_fract_y
_atom_site_fract_z
C1 C 0.776666 0.573651 -0.149865
C2 C 0.70502 0.46442 -0.0691995
C3 C 0.568073 0.417663 -0.095261
C4 C 0.501208 0.31777 -0.0218189
C5 C 0.571929 0.262045 0.0808789
N6 N 0.498865 0.159421 0.155975
C7 C 0.551283 0.053245 0.129095
C8 C 0.733801 0.00614584 0.159563
C9 C 0.819228 -0.0756762 0.118693
C10 C 0.987425 -0.119727 0.143772
C11 C 1.07743 -0.208575 0.0981357
C12 C 1.07047 -0.0797708 0.211948
C13 C 0.98899 0.00141912 0.254406
C14 C 0.819727 0.0447236 0.228697
N15 N 0.737586 0.127763 0.274865
C16 C 0.5514 0.135171 0.267609
C17 C 0.791356 0.247336 0.218778
C18 C 0.710774 0.307288 0.10866
C19 C 0.774321 0.4079 0.033146
H20 H 0.877584 0.55054 -0.201562
H21 H 0.676931 0.630808 -0.202529
H22 H 0.830423 0.623217 -0.107342
H23 H 0.511947 0.460326 -0.175075
H24 H 0.393819 0.282939 -0.0442602
H25 H 0.465446 -0.0150934 0.172618
H26 H 0.538242 0.0742508 0.0410168
H27 H 0.752129 -0.106019 0.0654812
H28 H 1.1421 -0.164554 0.0201726
H29 H 1.17286 -0.266173 0.154255
H30 H 0.986369 -0.262999 0.0849822
H31 H 1.20242 -0.112884 0.23253
H32 H 1.05692 0.0312803 0.307651
H33 H 0.492458 0.205055 0.296127
H34 H 0.504215 0.0519205 0.322041
H35 H 0.755562 0.300331 0.270287
H36 H 0.931356 0.242358 0.207664
H37 H 0.881565 0.443298 0.0550058
C38 C 0.761425 0.737626 0.40903
C39 C 0.834422 0.66668 0.353426
N40 N 0.729836 0.643197 0.275963
O41 O 0.789515 0.571672 0.234749
O42 O 0.587799 0.696174 0.256019
C43 C 1.00143 0.616893 0.367522
C44 C 1.10089 0.63867 0.440923
C45 C 1.28156 0.585799 0.45768
O46 O 1.37197 0.600768 0.522924
O47 O 1.33364 0.523097 0.397285
H48 H 1.45471 0.484442 0.415762
C49 C 1.03146 0.709687 0.498492
C50 C 0.863726 0.757244 0.481317
N51 N 0.790813 0.831926 0.542499
O52 O 0.856178 0.820602 0.628267
O53 O 0.667788 0.902162 0.504971
H54 H 0.629905 0.776205 0.396499
H55 H 1.05441 0.561643 0.322148
H56 H 1.10787 0.727382 0.555939
loop_
_geom_bond_atom_site_label_1
_geom_bond_atom_site_label_2
_geom_bond_site_symmetry_1
_geom_bond_site_symmetry_2
C1 C2 1_555 1_555
C1 H20 1_555 1_555
C1 H21 1_555 1_555
C1 H22 1_555 1_555
C2 C19 1_555 1_555
C2 C3 1_555 1_555
C3 C4 1_555 1_555
C3 H23 1_555 1_555
C4 C5 1_555 1_555
C4 H24 1_555 1_555
C5 C18 1_555 1_555
C5 N6 1_555 1_555
N6 C16 1_555 1_555
N6 C7 1_555 1_555
C7 C8 1_555 1_555
C7 H25 1_555 1_555
C7 H26 1_555 1_555
C8 C14 1_555 1_555
C8 C9 1_555 1_555
C9 C10 1_555 1_555
C9 H27 1_555 1_555
C10 C11 1_555 1_555
C10 C12 1_555 1_555
C11 H28 1_555 1_555
C11 H29 1_555 1_555
C11 H30 1_555 1_555
C12 C13 1_555 1_555
C12 H31 1_555 1_555
C13 C14 1_555 1_555
C13 H32 1_555 1_555
C14 N15 1_555 1_555
N15 C16 1_555 1_555
N15 C17 1_555 1_555
C16 H33 1_555 1_555
C16 H34 1_555 1_555
C17 C18 1_555 1_555
C17 H35 1_555 1_555
C17 H36 1_555 1_555
C18 C19 1_555 1_555
C19 H37 1_555 1_555
C38 C50 1_555 1_555
C38 C39 1_555 1_555
C38 H54 1_555 1_555
C39 N40 1_555 1_555
C39 C43 1_555 1_555
N40 O41 1_555 1_555
N40 O42 1_555 1_555
C43 C44 1_555 1_555
C43 H55 1_555 1_555
C44 C45 1_555 1_555
C44 C49 1_555 1_555
C45 O46 1_555 1_555
C45 O47 1_555 1_555
O47 H48 1_555 1_555
C49 C50 1_555 1_555
C49 H56 1_555 1_555
C50 N51 1_555 1_555
N51 O52 1_555 1_555
N51 O53 1_555 1_555

#END

#######################################################################
#
#                 Cambridge Crystallographic Data Centre
#                                CCDC 
#
#######################################################################
#
# If this CIF has been generated from an entry in the Cambridge 
# Structural Database, then it will include bibliographic, chemical, 
# crystal, experimental, refinement or atomic coordinate data resulting 
# from the CCDC's data processing and validation procedures.
#
#######################################################################

data_80
_symmetry_cell_setting           triclinic
_symmetry_space_group_name_H-M   'P -1'
_symmetry_Int_Tables_number      2
_space_group_name_Hall           '-P 1'
loop_
_symmetry_equiv_pos_site_id
_symmetry_equiv_pos_as_xyz
1 x,y,z
2 -x,-y,-z
_cell_length_a                   9.3218
_cell_length_b                   10.2417
_cell_length_c                   13.4558
_cell_angle_alpha                80.0768
_cell_angle_beta                 98.7041
_cell_angle_gamma                71.6671
_cell_volume                     1171.82
loop_
_atom_site_label
_atom_site_type_symbol
_atom_site_fract_x
_atom_site_fract_y
_atom_site_fract_z
C1 C 0.886096 0.795474 0.169942
C2 C 0.927723 0.637254 0.186074
C3 C 1.06131 0.55485 0.162216
C4 C 1.10068 0.409764 0.176941
C5 C 1.00494 0.343657 0.216553
N6 N 1.0494 0.192843 0.232237
C7 C 1.01853 0.148502 0.13507
C8 C 0.848441 0.176459 0.0970587
C9 C 0.791769 0.172761 -0.00361167
C10 C 0.636122 0.199613 -0.0415767
C11 C 0.577461 0.195063 -0.151427
C12 C 0.535968 0.230788 0.024284
C13 C 0.588623 0.234875 0.125155
C14 C 0.745485 0.207329 0.162332
N15 N 0.797314 0.210593 0.267596
C16 C 0.964815 0.138208 0.301988
C17 C 0.762274 0.355892 0.282004
C18 C 0.869149 0.424833 0.240582
C19 C 0.833401 0.570129 0.225168
H20 H 0.816029 0.849484 0.0926118
H21 H 0.989899 0.823423 0.179207
H22 H 0.820437 0.83474 0.225547
H23 H 1.13679 0.60522 0.131265
H24 H 1.20603 0.347601 0.157645
H25 H 1.08345 0.0351514 0.14722
H26 H 1.05995 0.205524 0.0756749
H27 H 0.87192 0.148084 -0.0540667
H28 H 0.544905 0.298626 -0.203367
H29 H 0.476308 0.163051 -0.157196
H30 H 0.666197 0.120114 -0.177877
H31 H 0.413459 0.252485 -0.00385915
H32 H 0.507745 0.259554 0.175185
H33 H 1.00302 0.150915 0.379828
H34 H 0.992441 0.0246279 0.306868
H35 H 0.772818 0.353625 0.364647
H36 H 0.642142 0.419522 0.242484
H37 H 0.728364 0.63295 0.24434
C38 C 0.661197 0.142784 0.471551
C39 C 0.531322 0.130836 0.415241
N40 N 0.552025 0.0337972 0.345699
O41 O 0.436649 0.0318788 0.290062
O42 O 0.683617 -0.0407631 0.346426
C43 C 0.382912 0.206202 0.421498
C44 C 0.362691 0.298008 0.487374
C45 C 0.203568 0.380463 0.495579
O46 O 0.175209 0.49054 0.524527
O47 O 0.0989022 0.325324 0.469455
H48 H -0.00744245 0.385892 0.476276
C49 C 0.491003 0.312622 0.545408
C50 C 0.636865 0.234707 0.536228
N51 N 0.772006 0.250189 0.597874
O52 O 0.752898 0.311053 0.667926
O53 O 0.897835 0.201442 0.576421
H54 H 0.776924 0.0828161 0.465263
H55 H 0.283537 0.194089 0.375838
H56 H 0.476657 0.384034 0.597031
loop_
_geom_bond_atom_site_label_1
_geom_bond_atom_site_label_2
_geom_bond_site_symmetry_1
_geom_bond_site_symmetry_2
C1 C2 1_555 1_555
C1 H20 1_555 1_555
C1 H21 1_555 1_555
C1 H22 1_555 1_555
C2 C19 1_555 1_555
C2 C3 1_555 1_555
C3 C4 1_555 1_555
C3 H23 1_555 1_555
C4 C5 1_555 1_555
C4 H24 1_555 1_555
C5 C18 1_555 1_555
C5 N6 1_555 1_555
N6 C16 1_555 1_555
N6 C7 1_555 1_555
C7 C8 1_555 1_555
C7 H25 1_555 1_555
C7 H26 1_555 1_555
C8 C14 1_555 1_555
C8 C9 1_555 1_555
C9 C10 1_555 1_555
C9 H27 1_555 1_555
C10 C11 1_555 1_555
C10 C12 1_555 1_555
C11 H28 1_555 1_555
C11 H29 1_555 1_555
C11 H30 1_555 1_555
C12 C13 1_555 1_555
C12 H31 1_555 1_555
C13 C14 1_555 1_555
C13 H32 1_555 1_555
C14 N15 1_555 1_555
N15 C16 1_555 1_555
N15 C17 1_555 1_555
C16 H33 1_555 1_555
C16 H34 1_555 1_555
C17 C18 1_555 1_555
C17 H35 1_555 1_555
C17 H36 1_555 1_555
C18 C19 1_555 1_555
C19 H37 1_555 1_555
C38 C50 1_555 1_555
C38 C39 1_555 1_555
C38 H54 1_555 1_555
C39 N40 1_555 1_555
C39 C43 1_555 1_555
N40 O41 1_555 1_555
N40 O42 1_555 1_555
C43 C44 1_555 1_555
C43 H55 1_555 1_555
C44 C45 1_555 1_555
C44 C49 1_555 1_555
C45 O46 1_555 1_555
C45 O47 1_555 1_555
O47 H48 1_555 1_555
C49 C50 1_555 1_555
C49 H56 1_555 1_555
C50 N51 1_555 1_555
N51 O52 1_555 1_555
N51 O53 1_555 1_555

#END

#######################################################################
#
#                 Cambridge Crystallographic Data Centre
#                                CCDC 
#
#######################################################################
#
# If this CIF has been generated from an entry in the Cambridge 
# Structural Database, then it will include bibliographic, chemical, 
# crystal, experimental, refinement or atomic coordinate data resulting 
# from the CCDC's data processing and validation procedures.
#
#######################################################################

data_81
_symmetry_cell_setting           triclinic
_symmetry_space_group_name_H-M   'P -1'
_symmetry_Int_Tables_number      2
_space_group_name_Hall           '-P 1'
loop_
_symmetry_equiv_pos_site_id
_symmetry_equiv_pos_as_xyz
1 x,y,z
2 -x,-y,-z
_cell_length_a                   12.3017
_cell_length_b                   9.462
_cell_length_c                   11.8801
_cell_angle_alpha                103.835
_cell_angle_beta                 117.148
_cell_angle_gamma                77.6373
_cell_volume                     1185.93
loop_
_atom_site_label
_atom_site_type_symbol
_atom_site_fract_x
_atom_site_fract_y
_atom_site_fract_z
C38 C 0.326587 -0.0623825 0.513048
C39 C 0.401328 0.0194686 0.624501
N40 N 0.443152 -0.032408 0.746423
O41 O 0.535458 0.0112391 0.83712
O42 O 0.38388 -0.116832 0.751946
C43 C 0.438419 0.147927 0.626236
C44 C 0.399269 0.197357 0.511054
C45 C 0.4382 0.335693 0.510402
O46 O 0.405933 0.38276 0.411412
O47 O 0.508706 0.400985 0.623341
H48 H 0.536225 0.49169 0.616917
C49 C 0.323939 0.11756 0.396801
C50 C 0.289593 -0.0102034 0.400483
N51 N 0.210326 -0.0943116 0.279577
O52 O 0.169783 -0.0420473 0.181421
O53 O 0.188366 -0.213041 0.282386
H54 H 0.298175 -0.162944 0.513834
H55 H 0.497167 0.209426 0.715945
H56 H 0.292727 0.155106 0.306297
C1 C 0.990847 0.348494 0.633657
C2 C 0.946211 0.327755 0.490077
C3 C 1.02132 0.250648 0.431786
C4 C 0.981181 0.230735 0.300257
C5 C 0.862851 0.288953 0.223567
N6 N 0.82301 0.265217 0.087312
C7 C 0.874245 0.361567 0.0477354
C8 C 0.811933 0.517134 0.0541014
C9 C 0.864648 0.630301 0.0494228
C10 C 0.810904 0.7746 0.0566325
C11 C 0.870231 0.895644 0.0514361
C12 C 0.701129 0.804451 0.0687797
C13 C 0.645869 0.694255 0.0733145
C14 C 0.700811 0.549619 0.065635
N15 N 0.640846 0.437228 0.0690194
C16 C 0.688967 0.29262 0.0209675
C17 C 0.657903 0.434013 0.199522
C18 C 0.78578 0.367857 0.280411
C19 C 0.828859 0.385347 0.41264
H20 H 1.03501 0.448059 0.679782
H21 H 1.05724 0.256453 0.672725
H22 H 0.914547 0.356922 0.658479
H23 H 1.11373 0.204813 0.490594
H24 H 1.04185 0.169849 0.256979
H25 H 0.863607 0.318692 -0.0506116
H26 H 0.97304 0.360836 0.110082
H27 H 0.950602 0.604851 0.0398163
H28 H 0.932871 0.941362 0.147271
H29 H 0.800931 0.983844 0.00870532
H30 H 0.922333 0.854519 -0.00554149
H31 H 0.657478 0.916767 0.0748772
H32 H 0.559843 0.720554 0.0828347
H33 H 0.648195 0.208112 0.0330764
H34 H 0.661461 0.284038 -0.0820006
H35 H 0.590307 0.370215 0.193732
H36 H 0.640747 0.546082 0.245858
H37 H 0.768721 0.445979 0.456588
loop_
_geom_bond_atom_site_label_1
_geom_bond_atom_site_label_2
_geom_bond_site_symmetry_1
_geom_bond_site_symmetry_2
C38 C50 1_555 1_555
C38 C39 1_555 1_555
C38 H54 1_555 1_555
C39 N40 1_555 1_555
C39 C43 1_555 1_555
N40 O41 1_555 1_555
N40 O42 1_555 1_555
C43 C44 1_555 1_555
C43 H55 1_555 1_555
C44 C45 1_555 1_555
C44 C49 1_555 1_555
C45 O46 1_555 1_555
C45 O47 1_555 1_555
O47 H48 1_555 1_555
C49 C50 1_555 1_555
C49 H56 1_555 1_555
C50 N51 1_555 1_555
N51 O52 1_555 1_555
N51 O53 1_555 1_555
C1 C2 1_555 1_555
C1 H20 1_555 1_555
C1 H21 1_555 1_555
C1 H22 1_555 1_555
C2 C19 1_555 1_555
C2 C3 1_555 1_555
C3 C4 1_555 1_555
C3 H23 1_555 1_555
C4 C5 1_555 1_555
C4 H24 1_555 1_555
C5 C18 1_555 1_555
C5 N6 1_555 1_555
N6 C16 1_555 1_555
N6 C7 1_555 1_555
C7 C8 1_555 1_555
C7 H25 1_555 1_555
C7 H26 1_555 1_555
C8 C14 1_555 1_555
C8 C9 1_555 1_555
C9 C10 1_555 1_555
C9 H27 1_555 1_555
C10 C11 1_555 1_555
C10 C12 1_555 1_555
C11 H28 1_555 1_555
C11 H29 1_555 1_555
C11 H30 1_555 1_555
C12 C13 1_555 1_555
C12 H31 1_555 1_555
C13 C14 1_555 1_555
C13 H32 1_555 1_555
C14 N15 1_555 1_555
N15 C16 1_555 1_555
N15 C17 1_555 1_555
C16 H33 1_555 1_555
C16 H34 1_555 1_555
C17 C18 1_555 1_555
C17 H35 1_555 1_555
C17 H36 1_555 1_555
C18 C19 1_555 1_555
C19 H37 1_555 1_555

#END

#######################################################################
#
#                 Cambridge Crystallographic Data Centre
#                                CCDC 
#
#######################################################################
#
# If this CIF has been generated from an entry in the Cambridge 
# Structural Database, then it will include bibliographic, chemical, 
# crystal, experimental, refinement or atomic coordinate data resulting 
# from the CCDC's data processing and validation procedures.
#
#######################################################################

data_82
_symmetry_cell_setting           monoclinic
_symmetry_space_group_name_H-M   'P 21/c'
_symmetry_Int_Tables_number      14
_space_group_name_Hall           '-P 2ybc'
loop_
_symmetry_equiv_pos_site_id
_symmetry_equiv_pos_as_xyz
1 x,y,z
2 -x,1/2+y,1/2-z
3 -x,-y,-z
4 x,1/2-y,1/2+z
_cell_length_a                   6.7274
_cell_length_b                   12.4099
_cell_length_c                   27.9567
_cell_angle_alpha                90
_cell_angle_beta                 87.4588
_cell_angle_gamma                90
_cell_volume                     2331.71
loop_
_atom_site_label
_atom_site_type_symbol
_atom_site_fract_x
_atom_site_fract_y
_atom_site_fract_z
C38 C 0.237462 0.227085 0.0394497
C39 C 0.275299 0.273346 -0.0048802
N40 N 0.131549 0.256577 -0.0421781
O41 O 0.151501 0.308995 -0.0790678
O42 O -0.00171752 0.191041 -0.0347271
C43 C 0.442366 0.334652 -0.0156288
C44 C 0.579108 0.350591 0.0195315
C45 C 0.760831 0.416393 0.00877934
O46 O 0.875828 0.439875 0.0396538
O47 O 0.785604 0.446208 -0.03588
H48 H 0.911917 0.49056 -0.0412507
C49 C 0.545902 0.305071 0.0646205
C50 C 0.376392 0.244434 0.0734643
N51 N 0.342214 0.196295 0.121085
O52 O 0.459489 0.216924 0.151941
O53 O 0.197895 0.137608 0.127777
H54 H 0.104779 0.179373 0.0472051
H55 H 0.46684 0.369874 -0.0509216
H56 H 0.651501 0.317021 0.0923657
C1 C 0.941906 0.371719 0.169758
C2 C 0.83289 0.470882 0.188065
C3 C 0.90609 0.532309 0.224736
C4 C 0.807075 0.623164 0.241851
C5 C 0.629724 0.654542 0.222097
N6 N 0.528794 0.748346 0.240888
C7 C 0.622232 0.849386 0.223708
C8 C 0.577347 0.873085 0.172368
C9 C 0.686879 0.949846 0.146417
C10 C 0.651561 0.972756 0.0990612
C11 C 0.773018 1.05655 0.0716383
C12 C 0.50151 0.916462 0.0776427
C13 C 0.389058 0.839717 0.102498
C14 C 0.425916 0.81771 0.15013
N15 N 0.305566 0.738684 0.175254
C16 C 0.321946 0.749869 0.226974
C17 C 0.363546 0.627531 0.162386
C18 C 0.553754 0.594139 0.184889
C19 C 0.656584 0.503211 0.168687
H20 H 1.04801 0.39238 0.140699
H21 H 1.02309 0.33408 0.198122
H22 H 0.838249 0.312791 0.156399
H23 H 1.04424 0.508642 0.240394
H24 H 0.867595 0.669876 0.27062
H25 H 0.5686 0.91626 0.246462
H26 H 0.783842 0.843762 0.226845
H27 H 0.80374 0.993175 0.163789
H28 H 0.903523 1.02015 0.0538397
H29 H 0.685488 1.09448 0.0444911
H30 H 0.823136 1.11914 0.0955451
H31 H 0.471454 0.932916 0.040531
H32 H 0.272301 0.796751 0.0848896
H33 H 0.240299 0.683994 0.245181
H34 H 0.252252 0.825825 0.2388
H35 H 0.243759 0.572229 0.174047
H36 H 0.382901 0.621061 0.12333
H37 H 0.596948 0.456055 0.139965
loop_
_geom_bond_atom_site_label_1
_geom_bond_atom_site_label_2
_geom_bond_site_symmetry_1
_geom_bond_site_symmetry_2
C38 C50 1_555 1_555
C38 C39 1_555 1_555
C38 H54 1_555 1_555
C39 N40 1_555 1_555
C39 C43 1_555 1_555
N40 O41 1_555 1_555
N40 O42 1_555 1_555
C43 C44 1_555 1_555
C43 H55 1_555 1_555
C44 C45 1_555 1_555
C44 C49 1_555 1_555
C45 O46 1_555 1_555
C45 O47 1_555 1_555
O47 H48 1_555 1_555
C49 C50 1_555 1_555
C49 H56 1_555 1_555
C50 N51 1_555 1_555
N51 O52 1_555 1_555
N51 O53 1_555 1_555
C1 C2 1_555 1_555
C1 H20 1_555 1_555
C1 H21 1_555 1_555
C1 H22 1_555 1_555
C2 C19 1_555 1_555
C2 C3 1_555 1_555
C3 C4 1_555 1_555
C3 H23 1_555 1_555
C4 C5 1_555 1_555
C4 H24 1_555 1_555
C5 C18 1_555 1_555
C5 N6 1_555 1_555
N6 C16 1_555 1_555
N6 C7 1_555 1_555
C7 C8 1_555 1_555
C7 H25 1_555 1_555
C7 H26 1_555 1_555
C8 C14 1_555 1_555
C8 C9 1_555 1_555
C9 C10 1_555 1_555
C9 H27 1_555 1_555
C10 C11 1_555 1_555
C10 C12 1_555 1_555
C11 H28 1_555 1_555
C11 H29 1_555 1_555
C11 H30 1_555 1_555
C12 C13 1_555 1_555
C12 H31 1_555 1_555
C13 C14 1_555 1_555
C13 H32 1_555 1_555
C14 N15 1_555 1_555
N15 C16 1_555 1_555
N15 C17 1_555 1_555
C16 H33 1_555 1_555
C16 H34 1_555 1_555
C17 C18 1_555 1_555
C17 H35 1_555 1_555
C17 H36 1_555 1_555
C18 C19 1_555 1_555
C19 H37 1_555 1_555

#END

#######################################################################
#
#                 Cambridge Crystallographic Data Centre
#                                CCDC 
#
#######################################################################
#
# If this CIF has been generated from an entry in the Cambridge 
# Structural Database, then it will include bibliographic, chemical, 
# crystal, experimental, refinement or atomic coordinate data resulting 
# from the CCDC's data processing and validation procedures.
#
#######################################################################

data_83
_symmetry_cell_setting           monoclinic
_symmetry_space_group_name_H-M   'P 21/n'
_symmetry_Int_Tables_number      14
_space_group_name_Hall           '-P 2yn'
loop_
_symmetry_equiv_pos_site_id
_symmetry_equiv_pos_as_xyz
1 x,y,z
2 1/2-x,1/2+y,1/2-z
3 -x,-y,-z
4 1/2+x,1/2-y,1/2+z
_cell_length_a                   9.8409
_cell_length_b                   15.91
_cell_length_c                   15.134
_cell_angle_alpha                90
_cell_angle_beta                 92.9614
_cell_angle_gamma                90
_cell_volume                     2366.35
loop_
_atom_site_label
_atom_site_type_symbol
_atom_site_fract_x
_atom_site_fract_y
_atom_site_fract_z
C38 C 0.0760278 0.627794 0.216637
C39 C 0.149312 0.685229 0.268033
N40 N 0.118746 0.774972 0.256269
O41 O 0.201562 0.826028 0.286308
O42 O 0.0119087 0.79472 0.217034
C43 C 0.250028 0.661911 0.329977
C44 C 0.279529 0.57704 0.341251
C45 C 0.387965 0.550277 0.407648
O46 O 0.449681 0.484349 0.400535
O47 O 0.410641 0.602797 0.473071
H48 H 0.476946 0.578366 0.520141
C49 C 0.207789 0.517379 0.290503
C50 C 0.108102 0.544117 0.229479
N51 N 0.032875 0.480924 0.175886
O52 O 0.0389685 0.407605 0.199758
O53 O -0.0325635 0.504425 0.109668
H54 H -0.00306883 0.647461 0.168442
H55 H 0.305371 0.708963 0.369272
H56 H 0.229846 0.450949 0.29876
C1 C 0.635025 -0.0647894 0.120883
C2 C 0.688215 0.0240226 0.115696
C3 C 0.733219 0.0670145 0.191249
C4 C 0.782454 0.148341 0.187187
C5 C 0.787438 0.188668 0.105764
N6 N 0.840458 0.272634 0.10329
C7 C 0.74208 0.335864 0.131271
C8 C 0.630633 0.351653 0.0609973
C9 C 0.512743 0.393721 0.0816605
C10 C 0.407634 0.408397 0.0191679
C11 C 0.280416 0.454236 0.0434107
C12 C 0.42277 0.379736 -0.0662044
C13 C 0.539088 0.337844 -0.0891371
C14 C 0.644082 0.323715 -0.0256521
N15 N 0.764269 0.281018 -0.0514232
C16 C 0.876929 0.294582 0.0137755
C17 C 0.744132 0.189547 -0.0600776
C18 C 0.741821 0.146662 0.0287552
C19 C 0.693454 0.0649906 0.035193
H20 H 0.525872 -0.064846 0.129246
H21 H 0.684163 -0.0981018 0.1766
H22 H 0.654172 -0.099428 0.0607988
H23 H 0.729785 0.0362288 0.255078
H24 H 0.817122 0.180622 0.247377
H25 H 0.795636 0.394984 0.146542
H26 H 0.696653 0.314356 0.191964
H27 H 0.502706 0.415757 0.148844
H28 H 0.204576 0.41022 0.0653708
H29 H 0.236187 0.488636 -0.01318
H30 H 0.302992 0.498913 0.0965807
H31 H 0.341598 0.390371 -0.116225
H32 H 0.54843 0.316047 -0.156493
H33 H 0.964436 0.256574 -0.00406913
H34 H 0.907886 0.360805 0.0123
H35 H 0.826325 0.162766 -0.0974805
H36 H 0.647891 0.177304 -0.0976724
H37 H 0.658721 0.0322942 -0.0246794
loop_
_geom_bond_atom_site_label_1
_geom_bond_atom_site_label_2
_geom_bond_site_symmetry_1
_geom_bond_site_symmetry_2
C38 C50 1_555 1_555
C38 C39 1_555 1_555
C38 H54 1_555 1_555
C39 N40 1_555 1_555
C39 C43 1_555 1_555
N40 O41 1_555 1_555
N40 O42 1_555 1_555
C43 C44 1_555 1_555
C43 H55 1_555 1_555
C44 C45 1_555 1_555
C44 C49 1_555 1_555
C45 O46 1_555 1_555
C45 O47 1_555 1_555
O47 H48 1_555 1_555
C49 C50 1_555 1_555
C49 H56 1_555 1_555
C50 N51 1_555 1_555
N51 O52 1_555 1_555
N51 O53 1_555 1_555
C1 C2 1_555 1_555
C1 H20 1_555 1_555
C1 H21 1_555 1_555
C1 H22 1_555 1_555
C2 C19 1_555 1_555
C2 C3 1_555 1_555
C3 C4 1_555 1_555
C3 H23 1_555 1_555
C4 C5 1_555 1_555
C4 H24 1_555 1_555
C5 C18 1_555 1_555
C5 N6 1_555 1_555
N6 C16 1_555 1_555
N6 C7 1_555 1_555
C7 C8 1_555 1_555
C7 H25 1_555 1_555
C7 H26 1_555 1_555
C8 C14 1_555 1_555
C8 C9 1_555 1_555
C9 C10 1_555 1_555
C9 H27 1_555 1_555
C10 C11 1_555 1_555
C10 C12 1_555 1_555
C11 H28 1_555 1_555
C11 H29 1_555 1_555
C11 H30 1_555 1_555
C12 C13 1_555 1_555
C12 H31 1_555 1_555
C13 C14 1_555 1_555
C13 H32 1_555 1_555
C14 N15 1_555 1_555
N15 C16 1_555 1_555
N15 C17 1_555 1_555
C16 H33 1_555 1_555
C16 H34 1_555 1_555
C17 C18 1_555 1_555
C17 H35 1_555 1_555
C17 H36 1_555 1_555
C18 C19 1_555 1_555
C19 H37 1_555 1_555

#END

#######################################################################
#
#                 Cambridge Crystallographic Data Centre
#                                CCDC 
#
#######################################################################
#
# If this CIF has been generated from an entry in the Cambridge 
# Structural Database, then it will include bibliographic, chemical, 
# crystal, experimental, refinement or atomic coordinate data resulting 
# from the CCDC's data processing and validation procedures.
#
#######################################################################

data_84
_symmetry_cell_setting           monoclinic
_symmetry_space_group_name_H-M   'P 21/c'
_symmetry_Int_Tables_number      14
_space_group_name_Hall           '-P 2ybc'
loop_
_symmetry_equiv_pos_site_id
_symmetry_equiv_pos_as_xyz
1 x,y,z
2 -x,1/2+y,1/2-z
3 -x,-y,-z
4 x,1/2-y,1/2+z
_cell_length_a                   13.8076
_cell_length_b                   8.6488
_cell_length_c                   20.4813
_cell_angle_alpha                90
_cell_angle_beta                 108.324
_cell_angle_gamma                90
_cell_volume                     2321.84
loop_
_atom_site_label
_atom_site_type_symbol
_atom_site_fract_x
_atom_site_fract_y
_atom_site_fract_z
C1 C -0.118684 0.865357 0.264849
C2 C -0.0107016 0.896101 0.265512
C3 C 0.0601935 0.962307 0.322196
C4 C 0.159264 0.991317 0.323256
C5 C 0.189444 0.95367 0.266433
N6 N 0.292267 0.986646 0.268552
C7 C 0.365994 0.873624 0.310094
C8 C 0.360911 0.721279 0.273258
C9 C 0.406509 0.590209 0.309055
C10 C 0.402309 0.448074 0.277141
C11 C 0.452466 0.307245 0.317295
C12 C 0.350684 0.439067 0.2073
C13 C 0.304681 0.567524 0.170011
C14 C 0.309738 0.709763 0.202754
N15 N 0.262438 0.841504 0.162734
C16 C 0.301243 0.984992 0.199323
C17 C 0.150721 0.841828 0.147134
C18 C 0.119348 0.885961 0.208869
C19 C 0.0204588 0.858917 0.20944
H20 H -0.125021 0.750636 0.284928
H21 H -0.142199 0.949507 0.296362
H22 H -0.171513 0.872225 0.212783
H23 H 0.0375415 0.992103 0.366773
H24 H 0.213324 1.04331 0.368301
H25 H 0.443337 0.92103 0.322335
H26 H 0.350509 0.854199 0.358796
H27 H 0.446659 0.599459 0.363718
H28 H 0.399548 0.246092 0.337816
H29 H 0.47744 0.227754 0.28464
H30 H 0.518765 0.339989 0.360164
H31 H 0.346227 0.328809 0.181234
H32 H 0.264719 0.557372 0.115333
H33 H 0.258819 1.0832 0.170006
H34 H 0.381643 0.999445 0.202728
H35 H 0.116882 0.923515 0.10518
H36 H 0.120787 0.726494 0.129426
H37 H -0.0340416 0.807072 0.164585
C38 C 0.343513 0.571628 0.471095
C39 C 0.246112 0.514383 0.458504
N40 N 0.226617 0.351702 0.438147
O41 O 0.154864 0.286942 0.449416
O42 O 0.282886 0.28819 0.41082
C43 C 0.166315 0.603483 0.464218
C44 C 0.18442 0.757492 0.483598
C45 C 0.0995165 0.856049 0.490212
O46 O 0.113746 0.987964 0.5122
O47 O 0.0100092 0.789763 0.470678
H48 H -0.0450906 0.862085 0.476161
C49 C 0.281708 0.819073 0.49677
C50 C 0.358779 0.724852 0.490305
N51 N 0.461436 0.79026 0.504444
O52 O 0.488922 0.890262 0.548553
O53 O 0.514953 0.741779 0.471465
H54 H 0.405158 0.499653 0.466106
H55 H 0.0906634 0.554331 0.453787
H56 H 0.296745 0.939148 0.511886
loop_
_geom_bond_atom_site_label_1
_geom_bond_atom_site_label_2
_geom_bond_site_symmetry_1
_geom_bond_site_symmetry_2
C1 C2 1_555 1_555
C1 H20 1_555 1_555
C1 H21 1_555 1_555
C1 H22 1_555 1_555
C2 C19 1_555 1_555
C2 C3 1_555 1_555
C3 C4 1_555 1_555
C3 H23 1_555 1_555
C4 C5 1_555 1_555
C4 H24 1_555 1_555
C5 C18 1_555 1_555
C5 N6 1_555 1_555
N6 C16 1_555 1_555
N6 C7 1_555 1_555
C7 C8 1_555 1_555
C7 H25 1_555 1_555
C7 H26 1_555 1_555
C8 C14 1_555 1_555
C8 C9 1_555 1_555
C9 C10 1_555 1_555
C9 H27 1_555 1_555
C10 C11 1_555 1_555
C10 C12 1_555 1_555
C11 H28 1_555 1_555
C11 H29 1_555 1_555
C11 H30 1_555 1_555
C12 C13 1_555 1_555
C12 H31 1_555 1_555
C13 C14 1_555 1_555
C13 H32 1_555 1_555
C14 N15 1_555 1_555
N15 C16 1_555 1_555
N15 C17 1_555 1_555
C16 H33 1_555 1_555
C16 H34 1_555 1_555
C17 C18 1_555 1_555
C17 H35 1_555 1_555
C17 H36 1_555 1_555
C18 C19 1_555 1_555
C19 H37 1_555 1_555
C38 C50 1_555 1_555
C38 C39 1_555 1_555
C38 H54 1_555 1_555
C39 N40 1_555 1_555
C39 C43 1_555 1_555
N40 O41 1_555 1_555
N40 O42 1_555 1_555
C43 C44 1_555 1_555
C43 H55 1_555 1_555
C44 C45 1_555 1_555
C44 C49 1_555 1_555
C45 O46 1_555 1_555
C45 O47 1_555 1_555
O47 H48 1_555 1_555
C49 C50 1_555 1_555
C49 H56 1_555 1_555
C50 N51 1_555 1_555
N51 O52 1_555 1_555
N51 O53 1_555 1_555

#END

#######################################################################
#
#                 Cambridge Crystallographic Data Centre
#                                CCDC 
#
#######################################################################
#
# If this CIF has been generated from an entry in the Cambridge 
# Structural Database, then it will include bibliographic, chemical, 
# crystal, experimental, refinement or atomic coordinate data resulting 
# from the CCDC's data processing and validation procedures.
#
#######################################################################

data_85
_symmetry_cell_setting           monoclinic
_symmetry_space_group_name_H-M   'P 21/c'
_symmetry_Int_Tables_number      14
_space_group_name_Hall           '-P 2ybc'
loop_
_symmetry_equiv_pos_site_id
_symmetry_equiv_pos_as_xyz
1 x,y,z
2 -x,1/2+y,1/2-z
3 -x,-y,-z
4 x,1/2-y,1/2+z
_cell_length_a                   15.4276
_cell_length_b                   8.847
_cell_length_c                   16.998
_cell_angle_alpha                90
_cell_angle_beta                 97.6249
_cell_angle_gamma                90
_cell_volume                     2299.51
loop_
_atom_site_label
_atom_site_type_symbol
_atom_site_fract_x
_atom_site_fract_y
_atom_site_fract_z
C1 C 0.133971 0.9503 0.541433
C2 C 0.178057 0.816186 0.508681
C3 C 0.243785 0.835696 0.461428
C4 C 0.284744 0.713541 0.431281
C5 C 0.259984 0.56704 0.44831
N6 N 0.304221 0.442365 0.417084
C7 C 0.274195 0.415429 0.3323
C8 C 0.185373 0.34128 0.31926
C9 C 0.137383 0.338171 0.244122
C10 C 0.0552121 0.272827 0.230109
C11 C 0.00434969 0.271109 0.147824
C12 C 0.0211371 0.209178 0.293868
C13 C 0.0673074 0.209845 0.369463
C14 C 0.149958 0.275619 0.382628
N15 N 0.196885 0.273177 0.461404
C16 C 0.289795 0.303074 0.459713
C17 C 0.164529 0.387103 0.513649
C18 C 0.193475 0.544738 0.495456
C19 C 0.153957 0.669865 0.524956
H20 H 0.0774084 0.985894 0.500496
H21 H 0.178796 1.04547 0.550983
H22 H 0.111903 0.922301 0.59785
H23 H 0.263616 0.94935 0.447746
H24 H 0.336072 0.73192 0.394422
H25 H 0.321654 0.343178 0.307549
H26 H 0.271297 0.52342 0.300373
H27 H 0.165137 0.388505 0.194893
H28 H -0.0363879 0.371482 0.1379
H29 H -0.037939 0.172364 0.139705
H30 H 0.0483513 0.268249 0.102839
H31 H -0.0432177 0.157624 0.284318
H32 H 0.0391486 0.159173 0.418401
H33 H 0.32304 0.311348 0.520759
H34 H 0.318902 0.207856 0.43118
H35 H 0.188525 0.359738 0.575675
H36 H 0.0928597 0.383068 0.506692
H37 H 0.102646 0.652391 0.561887
C38 C 0.349348 0.500995 0.702529
C39 C 0.423321 0.475302 0.666987
N40 N 0.465524 0.326529 0.676822
O41 O 0.540669 0.314581 0.66228
O42 O 0.423743 0.221216 0.699134
C43 C 0.459292 0.583429 0.622625
C44 C 0.419495 0.724359 0.613015
C45 C 0.457036 0.842964 0.565294
O46 O 0.438727 0.976331 0.570808
O47 O 0.510416 0.792302 0.517863
H48 H 0.531985 0.87719 0.484986
C49 C 0.344756 0.754199 0.647934
C50 C 0.311481 0.642014 0.691673
N51 N 0.232429 0.673901 0.728254
O52 O 0.198741 0.798553 0.718044
O53 O 0.203736 0.574274 0.767333
H54 H 0.322247 0.414491 0.737382
H55 H 0.517661 0.559014 0.59566
H56 H 0.313158 0.863818 0.640889
loop_
_geom_bond_atom_site_label_1
_geom_bond_atom_site_label_2
_geom_bond_site_symmetry_1
_geom_bond_site_symmetry_2
C1 C2 1_555 1_555
C1 H20 1_555 1_555
C1 H21 1_555 1_555
C1 H22 1_555 1_555
C2 C19 1_555 1_555
C2 C3 1_555 1_555
C3 C4 1_555 1_555
C3 H23 1_555 1_555
C4 C5 1_555 1_555
C4 H24 1_555 1_555
C5 C18 1_555 1_555
C5 N6 1_555 1_555
N6 C16 1_555 1_555
N6 C7 1_555 1_555
C7 C8 1_555 1_555
C7 H25 1_555 1_555
C7 H26 1_555 1_555
C8 C14 1_555 1_555
C8 C9 1_555 1_555
C9 C10 1_555 1_555
C9 H27 1_555 1_555
C10 C11 1_555 1_555
C10 C12 1_555 1_555
C11 H28 1_555 1_555
C11 H29 1_555 1_555
C11 H30 1_555 1_555
C12 C13 1_555 1_555
C12 H31 1_555 1_555
C13 C14 1_555 1_555
C13 H32 1_555 1_555
C14 N15 1_555 1_555
N15 C16 1_555 1_555
N15 C17 1_555 1_555
C16 H33 1_555 1_555
C16 H34 1_555 1_555
C17 C18 1_555 1_555
C17 H35 1_555 1_555
C17 H36 1_555 1_555
C18 C19 1_555 1_555
C19 H37 1_555 1_555
C38 C50 1_555 1_555
C38 C39 1_555 1_555
C38 H54 1_555 1_555
C39 N40 1_555 1_555
C39 C43 1_555 1_555
N40 O41 1_555 1_555
N40 O42 1_555 1_555
C43 C44 1_555 1_555
C43 H55 1_555 1_555
C44 C45 1_555 1_555
C44 C49 1_555 1_555
C45 O46 1_555 1_555
C45 O47 1_555 1_555
O47 H48 1_555 1_555
C49 C50 1_555 1_555
C49 H56 1_555 1_555
C50 N51 1_555 1_555
N51 O52 1_555 1_555
N51 O53 1_555 1_555

#END

#######################################################################
#
#                 Cambridge Crystallographic Data Centre
#                                CCDC 
#
#######################################################################
#
# If this CIF has been generated from an entry in the Cambridge 
# Structural Database, then it will include bibliographic, chemical, 
# crystal, experimental, refinement or atomic coordinate data resulting 
# from the CCDC's data processing and validation procedures.
#
#######################################################################

data_86
_symmetry_cell_setting           triclinic
_symmetry_space_group_name_H-M   'P -1'
_symmetry_Int_Tables_number      2
_space_group_name_Hall           '-P 1'
loop_
_symmetry_equiv_pos_site_id
_symmetry_equiv_pos_as_xyz
1 x,y,z
2 -x,-y,-z
_cell_length_a                   8.1357
_cell_length_b                   9.8566
_cell_length_c                   15.5427
_cell_angle_alpha                77.6583
_cell_angle_beta                 82.1236
_cell_angle_gamma                77.001
_cell_volume                     1181.18
loop_
_atom_site_label
_atom_site_type_symbol
_atom_site_fract_x
_atom_site_fract_y
_atom_site_fract_z
C1 C 0.714434 0.65305 0.343308
C2 C 0.668374 0.523273 0.3238
C3 C 0.629042 0.520466 0.240331
C4 C 0.58628 0.402199 0.221836
C5 C 0.582222 0.282527 0.287959
N6 N 0.53551 0.161927 0.267307
C7 C 0.674287 0.0787533 0.217099
C8 C 0.809818 -0.00851837 0.274868
C9 C 0.967285 -0.0678307 0.237215
C10 C 1.09539 -0.147023 0.288131
C11 C 1.26557 -0.210251 0.245511
C12 C 1.06264 -0.166403 0.379307
C13 C 0.906972 -0.109203 0.41901
C14 C 0.779224 -0.0301065 0.36697
N15 N 0.618323 0.026589 0.409809
C16 C 0.487547 0.0667621 0.34811
C17 C 0.621597 0.153494 0.444835
C18 C 0.622415 0.28273 0.372493
C19 C 0.664227 0.403372 0.388859
H20 H 0.850356 0.647888 0.330547
H21 H 0.650799 0.748918 0.302069
H22 H 0.677551 0.661721 0.412203
H23 H 0.631832 0.613104 0.188271
H24 H 0.555965 0.402744 0.155884
H25 H 0.622781 0.00818456 0.186954
H26 H 0.73093 0.150926 0.163411
H27 H 0.99062 -0.0516138 0.165707
H28 H 1.35139 -0.136724 0.234424
H29 H 1.3233 -0.307859 0.28747
H30 H 1.25246 -0.234527 0.18202
H31 H 1.16126 -0.227843 0.420525
H32 H 0.884533 -0.125984 0.490592
H33 H 0.368903 0.11898 0.380497
H34 H 0.464206 -0.0291413 0.330891
H35 H 0.510399 0.173986 0.492371
H36 H 0.734753 0.133594 0.480385
H37 H 0.694572 0.403664 0.454626
C38 C 0.0979046 0.493777 0.175186
C39 C 0.146345 0.517902 0.0855656
N40 N 0.109105 0.66371 0.0353773
O41 O 0.169506 0.687063 -0.0414234
O42 O 0.019366 0.755295 0.072534
C43 C 0.228232 0.410877 0.041139
C44 C 0.264055 0.27269 0.0883836
C45 C 0.352564 0.155263 0.0419328
O46 O 0.369295 0.0311401 0.0784941
O47 O 0.409642 0.196385 -0.0400607
H48 H 0.47947 0.113141 -0.0665606
C49 C 0.217227 0.244457 0.178844
C50 C 0.135644 0.35544 0.22001
N51 N 0.0868596 0.3252 0.315571
O52 O 0.0512494 0.21003 0.348368
O53 O 0.0840249 0.416587 0.358178
H54 H 0.0331512 0.579467 0.208817
H55 H 0.26415 0.434005 -0.02947
H56 H 0.244416 0.137025 0.216398
loop_
_geom_bond_atom_site_label_1
_geom_bond_atom_site_label_2
_geom_bond_site_symmetry_1
_geom_bond_site_symmetry_2
C1 C2 1_555 1_555
C1 H20 1_555 1_555
C1 H21 1_555 1_555
C1 H22 1_555 1_555
C2 C19 1_555 1_555
C2 C3 1_555 1_555
C3 C4 1_555 1_555
C3 H23 1_555 1_555
C4 C5 1_555 1_555
C4 H24 1_555 1_555
C5 C18 1_555 1_555
C5 N6 1_555 1_555
N6 C16 1_555 1_555
N6 C7 1_555 1_555
C7 C8 1_555 1_555
C7 H25 1_555 1_555
C7 H26 1_555 1_555
C8 C14 1_555 1_555
C8 C9 1_555 1_555
C9 C10 1_555 1_555
C9 H27 1_555 1_555
C10 C11 1_555 1_555
C10 C12 1_555 1_555
C11 H28 1_555 1_555
C11 H29 1_555 1_555
C11 H30 1_555 1_555
C12 C13 1_555 1_555
C12 H31 1_555 1_555
C13 C14 1_555 1_555
C13 H32 1_555 1_555
C14 N15 1_555 1_555
N15 C16 1_555 1_555
N15 C17 1_555 1_555
C16 H33 1_555 1_555
C16 H34 1_555 1_555
C17 C18 1_555 1_555
C17 H35 1_555 1_555
C17 H36 1_555 1_555
C18 C19 1_555 1_555
C19 H37 1_555 1_555
C38 C50 1_555 1_555
C38 C39 1_555 1_555
C38 H54 1_555 1_555
C39 N40 1_555 1_555
C39 C43 1_555 1_555
N40 O41 1_555 1_555
N40 O42 1_555 1_555
C43 C44 1_555 1_555
C43 H55 1_555 1_555
C44 C45 1_555 1_555
C44 C49 1_555 1_555
C45 O46 1_555 1_555
C45 O47 1_555 1_555
O47 H48 1_555 1_555
C49 C50 1_555 1_555
C49 H56 1_555 1_555
C50 N51 1_555 1_555
N51 O52 1_555 1_555
N51 O53 1_555 1_555

#END

#######################################################################
#
#                 Cambridge Crystallographic Data Centre
#                                CCDC 
#
#######################################################################
#
# If this CIF has been generated from an entry in the Cambridge 
# Structural Database, then it will include bibliographic, chemical, 
# crystal, experimental, refinement or atomic coordinate data resulting 
# from the CCDC's data processing and validation procedures.
#
#######################################################################

data_87
_symmetry_cell_setting           monoclinic
_symmetry_space_group_name_H-M   'P 21/c'
_symmetry_Int_Tables_number      14
_space_group_name_Hall           '-P 2ybc'
loop_
_symmetry_equiv_pos_site_id
_symmetry_equiv_pos_as_xyz
1 x,y,z
2 -x,1/2+y,1/2-z
3 -x,-y,-z
4 x,1/2-y,1/2+z
_cell_length_a                   16.4573
_cell_length_b                   12.3392
_cell_length_c                   11.4177
_cell_angle_alpha                90
_cell_angle_beta                 88.4018
_cell_angle_gamma                90
_cell_volume                     2317.69
loop_
_atom_site_label
_atom_site_type_symbol
_atom_site_fract_x
_atom_site_fract_y
_atom_site_fract_z
C38 C 0.396534 0.416721 0.237452
C39 C 0.45263 0.42164 0.324806
N40 N 0.488615 0.527068 0.352721
O41 O 0.558064 0.528778 0.387716
O42 O 0.447602 0.608475 0.339719
C43 C 0.47634 0.331715 0.38698
C44 C 0.442353 0.231741 0.361027
C45 C 0.4669 0.133461 0.427047
O46 O 0.432712 0.0465508 0.415534
O47 O 0.527267 0.148365 0.497132
H48 H 0.542677 0.078279 0.537962
C49 C 0.38553 0.223775 0.273585
C50 C 0.363955 0.316252 0.214119
N51 N 0.303775 0.3075 0.122086
O52 O 0.303107 0.225128 0.0627341
O53 O 0.256934 0.383023 0.108865
H54 H 0.37889 0.488411 0.189359
H55 H 0.520766 0.338806 0.455015
H56 H 0.358625 0.146168 0.252505
C1 C 0.952361 -0.0161032 0.332885
C2 C 0.902174 0.0802807 0.297251
C3 C 0.920834 0.137335 0.195518
C4 C 0.875109 0.225614 0.161943
C5 C 0.808686 0.258777 0.231152
N6 N 0.761707 0.349763 0.193617
C7 C 0.801927 0.454089 0.216178
C8 C 0.797015 0.484675 0.344126
C9 C 0.84641 0.56592 0.38712
C10 C 0.844295 0.595217 0.504256
C11 C 0.898728 0.683796 0.548783
C12 C 0.790752 0.540764 0.579274
C13 C 0.740472 0.459657 0.539285
C14 C 0.743121 0.431252 0.421221
N15 N 0.689653 0.34777 0.381793
C16 C 0.682441 0.351992 0.254572
C17 C 0.718158 0.238306 0.411889
C18 C 0.789047 0.202801 0.334488
C19 C 0.836064 0.114351 0.365365
H20 H 1.00216 0.00923885 0.387295
H21 H 0.97809 -0.0573052 0.256193
H22 H 0.915339 -0.0740324 0.382485
H23 H 0.972482 0.112244 0.140915
H24 H 0.891012 0.268907 0.0818084
H25 H 0.773324 0.517789 0.164475
H26 H 0.865963 0.448968 0.187414
H27 H 0.887931 0.607722 0.327076
H28 H 0.95632 0.650464 0.576409
H29 H 0.87013 0.725088 0.623363
H30 H 0.911469 0.74363 0.48073
H31 H 0.788172 0.5622 0.671465
H32 H 0.69905 0.418269 0.599864
H33 H 0.646072 0.282887 0.22579
H34 H 0.650108 0.426211 0.230723
H35 H 0.668043 0.18049 0.403277
H36 H 0.736283 0.237284 0.503607
H37 H 0.820511 0.0706205 0.445298
loop_
_geom_bond_atom_site_label_1
_geom_bond_atom_site_label_2
_geom_bond_site_symmetry_1
_geom_bond_site_symmetry_2
C38 C50 1_555 1_555
C38 C39 1_555 1_555
C38 H54 1_555 1_555
C39 N40 1_555 1_555
C39 C43 1_555 1_555
N40 O41 1_555 1_555
N40 O42 1_555 1_555
C43 C44 1_555 1_555
C43 H55 1_555 1_555
C44 C45 1_555 1_555
C44 C49 1_555 1_555
C45 O46 1_555 1_555
C45 O47 1_555 1_555
O47 H48 1_555 1_555
C49 C50 1_555 1_555
C49 H56 1_555 1_555
C50 N51 1_555 1_555
N51 O52 1_555 1_555
N51 O53 1_555 1_555
C1 C2 1_555 1_555
C1 H20 1_555 1_555
C1 H21 1_555 1_555
C1 H22 1_555 1_555
C2 C19 1_555 1_555
C2 C3 1_555 1_555
C3 C4 1_555 1_555
C3 H23 1_555 1_555
C4 C5 1_555 1_555
C4 H24 1_555 1_555
C5 C18 1_555 1_555
C5 N6 1_555 1_555
N6 C16 1_555 1_555
N6 C7 1_555 1_555
C7 C8 1_555 1_555
C7 H25 1_555 1_555
C7 H26 1_555 1_555
C8 C14 1_555 1_555
C8 C9 1_555 1_555
C9 C10 1_555 1_555
C9 H27 1_555 1_555
C10 C11 1_555 1_555
C10 C12 1_555 1_555
C11 H28 1_555 1_555
C11 H29 1_555 1_555
C11 H30 1_555 1_555
C12 C13 1_555 1_555
C12 H31 1_555 1_555
C13 C14 1_555 1_555
C13 H32 1_555 1_555
C14 N15 1_555 1_555
N15 C16 1_555 1_555
N15 C17 1_555 1_555
C16 H33 1_555 1_555
C16 H34 1_555 1_555
C17 C18 1_555 1_555
C17 H35 1_555 1_555
C17 H36 1_555 1_555
C18 C19 1_555 1_555
C19 H37 1_555 1_555

#END

#######################################################################
#
#                 Cambridge Crystallographic Data Centre
#                                CCDC 
#
#######################################################################
#
# If this CIF has been generated from an entry in the Cambridge 
# Structural Database, then it will include bibliographic, chemical, 
# crystal, experimental, refinement or atomic coordinate data resulting 
# from the CCDC's data processing and validation procedures.
#
#######################################################################

data_88
_symmetry_cell_setting           triclinic
_symmetry_space_group_name_H-M   'P -1'
_symmetry_Int_Tables_number      2
_space_group_name_Hall           '-P 1'
loop_
_symmetry_equiv_pos_site_id
_symmetry_equiv_pos_as_xyz
1 x,y,z
2 -x,-y,-z
_cell_length_a                   8.9039
_cell_length_b                   9.5177
_cell_length_c                   14.5144
_cell_angle_alpha                72.6514
_cell_angle_beta                 77.389
_cell_angle_gamma                88.7301
_cell_volume                     1144.52
loop_
_atom_site_label
_atom_site_type_symbol
_atom_site_fract_x
_atom_site_fract_y
_atom_site_fract_z
C1 C 0.163153 -0.0506293 0.561981
C2 C 0.26557 0.0405284 0.466132
C3 C 0.388322 -0.0203378 0.416861
C4 C 0.482646 0.0621551 0.328866
C5 C 0.45494 0.209822 0.288078
N6 N 0.553356 0.292403 0.196153
C7 C 0.703309 0.336663 0.208775
C8 C 0.690617 0.461944 0.25339
C9 C 0.809698 0.496687 0.291854
C10 C 0.801296 0.609681 0.334478
C11 C 0.932387 0.645097 0.375851
C12 C 0.668978 0.689117 0.338009
C13 C 0.54837 0.65775 0.300078
C14 C 0.558602 0.544064 0.257217
N15 N 0.432675 0.514979 0.217384
C16 C 0.48117 0.426717 0.15005
C17 C 0.301539 0.434112 0.294911
C18 C 0.332314 0.273698 0.336824
C19 C 0.239637 0.187611 0.424819
H20 H 0.20745 -0.044997 0.625028
H21 H 0.15678 -0.165619 0.564157
H22 H 0.0468499 -0.0110815 0.57022
H23 H 0.41104 -0.135296 0.447966
H24 H 0.578037 0.0118184 0.291713
H25 H 0.784595 0.370094 0.13657
H26 H 0.749707 0.241841 0.256669
H27 H 0.912455 0.433332 0.288389
H28 H 0.917617 0.582108 0.453541
H29 H 0.937775 0.761628 0.369995
H30 H 1.04208 0.618661 0.335803
H31 H 0.659714 0.777954 0.371254
H32 H 0.445974 0.721675 0.30375
H33 H 0.380673 0.397124 0.126214
H34 H 0.562844 0.492893 0.0837897
H35 H 0.198708 0.442596 0.263865
H36 H 0.277631 0.485182 0.354775
H37 H 0.143987 0.23712 0.462342
C38 C -0.104011 0.165968 0.861644
C39 C -0.0187541 0.0519105 0.84105
N40 N -0.0808385 -0.0396294 0.791349
O41 O -0.0318406 -0.16248 0.798715
O42 O -0.17871 0.0109485 0.744795
C43 C 0.122312 0.0202579 0.865138
C44 C 0.181476 0.106423 0.912359
C45 C 0.333495 0.0743487 0.939245
O46 O 0.381452 0.13584 0.990501
O47 O 0.409592 -0.0237903 0.903631
H48 H 0.506011 -0.0505354 0.930843
C49 C 0.0985914 0.222241 0.934374
C50 C -0.0419218 0.249087 0.908673
N51 N -0.129217 0.371231 0.932309
O52 O -0.058828 0.486386 0.920184
O53 O -0.268603 0.352373 0.963126
H54 H -0.214563 0.189245 0.841805
H55 H 0.186099 -0.0703346 0.847579
H56 H 0.143636 0.290325 0.971158
loop_
_geom_bond_atom_site_label_1
_geom_bond_atom_site_label_2
_geom_bond_site_symmetry_1
_geom_bond_site_symmetry_2
C1 C2 1_555 1_555
C1 H20 1_555 1_555
C1 H21 1_555 1_555
C1 H22 1_555 1_555
C2 C19 1_555 1_555
C2 C3 1_555 1_555
C3 C4 1_555 1_555
C3 H23 1_555 1_555
C4 C5 1_555 1_555
C4 H24 1_555 1_555
C5 C18 1_555 1_555
C5 N6 1_555 1_555
N6 C16 1_555 1_555
N6 C7 1_555 1_555
C7 C8 1_555 1_555
C7 H25 1_555 1_555
C7 H26 1_555 1_555
C8 C14 1_555 1_555
C8 C9 1_555 1_555
C9 C10 1_555 1_555
C9 H27 1_555 1_555
C10 C11 1_555 1_555
C10 C12 1_555 1_555
C11 H28 1_555 1_555
C11 H29 1_555 1_555
C11 H30 1_555 1_555
C12 C13 1_555 1_555
C12 H31 1_555 1_555
C13 C14 1_555 1_555
C13 H32 1_555 1_555
C14 N15 1_555 1_555
N15 C16 1_555 1_555
N15 C17 1_555 1_555
C16 H33 1_555 1_555
C16 H34 1_555 1_555
C17 C18 1_555 1_555
C17 H35 1_555 1_555
C17 H36 1_555 1_555
C18 C19 1_555 1_555
C19 H37 1_555 1_555
C38 C50 1_555 1_555
C38 C39 1_555 1_555
C38 H54 1_555 1_555
C39 N40 1_555 1_555
C39 C43 1_555 1_555
N40 O41 1_555 1_555
N40 O42 1_555 1_555
C43 C44 1_555 1_555
C43 H55 1_555 1_555
C44 C45 1_555 1_555
C44 C49 1_555 1_555
C45 O46 1_555 1_555
C45 O47 1_555 1_555
O47 H48 1_555 1_555
C49 C50 1_555 1_555
C49 H56 1_555 1_555
C50 N51 1_555 1_555
N51 O52 1_555 1_555
N51 O53 1_555 1_555

#END

#######################################################################
#
#                 Cambridge Crystallographic Data Centre
#                                CCDC 
#
#######################################################################
#
# If this CIF has been generated from an entry in the Cambridge 
# Structural Database, then it will include bibliographic, chemical, 
# crystal, experimental, refinement or atomic coordinate data resulting 
# from the CCDC's data processing and validation procedures.
#
#######################################################################

data_89
_symmetry_cell_setting           triclinic
_symmetry_space_group_name_H-M   'P -1'
_symmetry_Int_Tables_number      2
_space_group_name_Hall           '-P 1'
loop_
_symmetry_equiv_pos_site_id
_symmetry_equiv_pos_as_xyz
1 x,y,z
2 -x,-y,-z
_cell_length_a                   7.4396
_cell_length_b                   12.3317
_cell_length_c                   13.4259
_cell_angle_alpha                99.4375
_cell_angle_beta                 98.0881
_cell_angle_gamma                95.5588
_cell_volume                     1193.87
loop_
_atom_site_label
_atom_site_type_symbol
_atom_site_fract_x
_atom_site_fract_y
_atom_site_fract_z
C38 C 0.372869 0.148123 0.0370334
C39 C 0.338101 0.231674 -0.0171553
N40 N 0.151206 0.232243 -0.0694625
O41 O 0.123329 0.303049 -0.121701
O42 O 0.0317363 0.161917 -0.0585559
C43 C 0.471454 0.314661 -0.0242683
C44 C 0.648552 0.314627 0.0252702
C45 C 0.794923 0.403427 0.0188456
O46 O 0.948403 0.411379 0.0675122
O47 O 0.745143 0.47082 -0.0425326
H48 H 0.851928 0.527019 -0.0471369
C49 C 0.688525 0.231733 0.080698
C50 C 0.55001 0.150725 0.0853405
N51 N 0.592731 0.063553 0.144187
O52 O 0.752548 0.0599653 0.178735
O53 O 0.466488 -0.00166614 0.15605
H54 H 0.266047 0.0834306 0.0414083
H55 H 0.438848 0.37893 -0.0677569
H56 H 0.826262 0.230786 0.119628
C1 C 0.691242 0.232402 0.767009
C2 C 0.540254 0.19478 0.676613
C3 C 0.363968 0.160117 0.69012
C4 C 0.224729 0.125242 0.607786
C5 C 0.260613 0.124555 0.508678
N6 N 0.114286 0.0867449 0.424584
C7 C -0.0113669 0.17038 0.411024
C8 C 0.070531 0.26268 0.363925
C9 C -0.0070605 0.360909 0.366525
C10 C 0.0656922 0.447909 0.325247
C11 C -0.0212649 0.553919 0.329186
C12 C 0.220618 0.4347 0.280282
C13 C 0.301071 0.337768 0.27606
C14 C 0.226148 0.250896 0.31766
N15 N 0.310949 0.150801 0.311174
C16 C 0.186144 0.0594065 0.328895
C17 C 0.478715 0.161529 0.386717
C18 C 0.437187 0.159803 0.493289
C19 C 0.573828 0.19392 0.57762
H20 H 0.698613 0.321029 0.794467
H21 H 0.667641 0.189804 0.829688
H22 H 0.82314 0.215295 0.746152
H23 H 0.334398 0.160316 0.767025
H24 H 0.0878054 0.0984577 0.620459
H25 H -0.138874 0.130393 0.361982
H26 H -0.0455896 0.205318 0.485542
H27 H -0.128414 0.369756 0.401998
H28 H 0.0368946 0.612579 0.398595
H29 H 0.000860623 0.592606 0.263961
H30 H -0.167986 0.537813 0.328069
H31 H 0.280233 0.50184 0.247624
H32 H 0.42237 0.329506 0.240373
H33 H 0.258323 -0.0139017 0.33083
H34 H 0.0719118 0.0384156 0.265016
H35 H 0.557992 0.0934401 0.364759
H36 H 0.563216 0.239367 0.386281
H37 H 0.711062 0.220728 0.565574
loop_
_geom_bond_atom_site_label_1
_geom_bond_atom_site_label_2
_geom_bond_site_symmetry_1
_geom_bond_site_symmetry_2
C38 C50 1_555 1_555
C38 C39 1_555 1_555
C38 H54 1_555 1_555
C39 N40 1_555 1_555
C39 C43 1_555 1_555
N40 O41 1_555 1_555
N40 O42 1_555 1_555
C43 C44 1_555 1_555
C43 H55 1_555 1_555
C44 C45 1_555 1_555
C44 C49 1_555 1_555
C45 O46 1_555 1_555
C45 O47 1_555 1_555
O47 H48 1_555 1_555
C49 C50 1_555 1_555
C49 H56 1_555 1_555
C50 N51 1_555 1_555
N51 O52 1_555 1_555
N51 O53 1_555 1_555
C1 C2 1_555 1_555
C1 H20 1_555 1_555
C1 H21 1_555 1_555
C1 H22 1_555 1_555
C2 C19 1_555 1_555
C2 C3 1_555 1_555
C3 C4 1_555 1_555
C3 H23 1_555 1_555
C4 C5 1_555 1_555
C4 H24 1_555 1_555
C5 C18 1_555 1_555
C5 N6 1_555 1_555
N6 C16 1_555 1_555
N6 C7 1_555 1_555
C7 C8 1_555 1_555
C7 H25 1_555 1_555
C7 H26 1_555 1_555
C8 C14 1_555 1_555
C8 C9 1_555 1_555
C9 C10 1_555 1_555
C9 H27 1_555 1_555
C10 C11 1_555 1_555
C10 C12 1_555 1_555
C11 H28 1_555 1_555
C11 H29 1_555 1_555
C11 H30 1_555 1_555
C12 C13 1_555 1_555
C12 H31 1_555 1_555
C13 C14 1_555 1_555
C13 H32 1_555 1_555
C14 N15 1_555 1_555
N15 C16 1_555 1_555
N15 C17 1_555 1_555
C16 H33 1_555 1_555
C16 H34 1_555 1_555
C17 C18 1_555 1_555
C17 H35 1_555 1_555
C17 H36 1_555 1_555
C18 C19 1_555 1_555
C19 H37 1_555 1_555

#END

#######################################################################
#
#                 Cambridge Crystallographic Data Centre
#                                CCDC 
#
#######################################################################
#
# If this CIF has been generated from an entry in the Cambridge 
# Structural Database, then it will include bibliographic, chemical, 
# crystal, experimental, refinement or atomic coordinate data resulting 
# from the CCDC's data processing and validation procedures.
#
#######################################################################

data_90
_symmetry_cell_setting           monoclinic
_symmetry_space_group_name_H-M   'P 21/n'
_symmetry_Int_Tables_number      14
_space_group_name_Hall           '-P 2yn'
loop_
_symmetry_equiv_pos_site_id
_symmetry_equiv_pos_as_xyz
1 x,y,z
2 1/2-x,1/2+y,1/2-z
3 -x,-y,-z
4 1/2+x,1/2-y,1/2+z
_cell_length_a                   12.9645
_cell_length_b                   15.0281
_cell_length_c                   12.0222
_cell_angle_alpha                90
_cell_angle_beta                 97.0664
_cell_angle_gamma                90
_cell_volume                     2324.52
loop_
_atom_site_label
_atom_site_type_symbol
_atom_site_fract_x
_atom_site_fract_y
_atom_site_fract_z
C1 C -0.00257529 0.431898 0.138146
C2 C 0.0823898 0.363186 0.13776
C3 C 0.141659 0.357763 0.0496527
C4 C 0.219856 0.295174 0.0486301
C5 C 0.240287 0.235865 0.137593
N6 N 0.322634 0.172324 0.135086
C7 C 0.292561 0.0970449 0.0594424
C8 C 0.221006 0.0329849 0.108885
C9 C 0.165502 -0.0301968 0.0416817
C10 C 0.0981438 -0.089326 0.0838329
C11 C 0.0386249 -0.157339 0.00889289
C12 C 0.0870424 -0.0841291 0.1968
C13 C 0.141437 -0.0221918 0.266242
C14 C 0.20908 0.0366979 0.222733
N15 N 0.265472 0.0995602 0.296835
C16 C 0.353763 0.135653 0.246771
C17 C 0.200604 0.175298 0.323488
C18 C 0.181053 0.239797 0.227024
C19 C 0.10341 0.303631 0.225532
H20 H -0.0762479 0.40588 0.0980984
H21 H 0.0159982 0.491439 0.0931113
H22 H -0.0126148 0.450988 0.223437
H23 H 0.126414 0.403617 -0.0201494
H24 H 0.265181 0.292332 -0.0214066
H25 H 0.362674 0.0615181 0.041841
H26 H 0.253726 0.12255 -0.0204008
H27 H 0.175225 -0.0333176 -0.046585
H28 H -0.035859 -0.130542 -0.027718
H29 H 0.0239263 -0.216834 0.0560478
H30 H 0.0821267 -0.176702 -0.0590736
H31 H 0.0345311 -0.12967 0.231634
H32 H 0.131362 -0.0195168 0.354467
H33 H 0.391042 0.188014 0.301269
H34 H 0.411352 0.0828381 0.241231
H35 H 0.239218 0.210299 0.397196
H36 H 0.125993 0.150352 0.344794
H37 H 0.0578273 0.306925 0.295276
C38 C 0.779041 0.305421 0.217637
C39 C 0.695096 0.321351 0.137986
N40 N 0.67051 0.413738 0.105022
O41 O 0.582944 0.430474 0.0601632
O42 O 0.73861 0.46984 0.123805
C43 C 0.633321 0.254177 0.088032
C44 C 0.656158 0.166608 0.119111
C45 C 0.590527 0.0928926 0.0664578
O46 O 0.574516 0.025266 0.117728
O47 O 0.552348 0.106893 -0.0377172
H48 H 0.506587 0.0553763 -0.0687963
C49 C 0.740141 0.148076 0.199231
C50 C 0.799358 0.217765 0.246579
N51 N 0.887792 0.197896 0.331367
O52 O 0.928985 0.124893 0.329372
O53 O 0.916336 0.255275 0.400306
H54 H 0.826823 0.359227 0.255681
H55 H 0.567996 0.269349 0.0255471
H56 H 0.758759 0.0799835 0.224099
loop_
_geom_bond_atom_site_label_1
_geom_bond_atom_site_label_2
_geom_bond_site_symmetry_1
_geom_bond_site_symmetry_2
C1 C2 1_555 1_555
C1 H20 1_555 1_555
C1 H21 1_555 1_555
C1 H22 1_555 1_555
C2 C19 1_555 1_555
C2 C3 1_555 1_555
C3 C4 1_555 1_555
C3 H23 1_555 1_555
C4 C5 1_555 1_555
C4 H24 1_555 1_555
C5 C18 1_555 1_555
C5 N6 1_555 1_555
N6 C16 1_555 1_555
N6 C7 1_555 1_555
C7 C8 1_555 1_555
C7 H25 1_555 1_555
C7 H26 1_555 1_555
C8 C14 1_555 1_555
C8 C9 1_555 1_555
C9 C10 1_555 1_555
C9 H27 1_555 1_555
C10 C11 1_555 1_555
C10 C12 1_555 1_555
C11 H28 1_555 1_555
C11 H29 1_555 1_555
C11 H30 1_555 1_555
C12 C13 1_555 1_555
C12 H31 1_555 1_555
C13 C14 1_555 1_555
C13 H32 1_555 1_555
C14 N15 1_555 1_555
N15 C16 1_555 1_555
N15 C17 1_555 1_555
C16 H33 1_555 1_555
C16 H34 1_555 1_555
C17 C18 1_555 1_555
C17 H35 1_555 1_555
C17 H36 1_555 1_555
C18 C19 1_555 1_555
C19 H37 1_555 1_555
C38 C50 1_555 1_555
C38 C39 1_555 1_555
C38 H54 1_555 1_555
C39 N40 1_555 1_555
C39 C43 1_555 1_555
N40 O41 1_555 1_555
N40 O42 1_555 1_555
C43 C44 1_555 1_555
C43 H55 1_555 1_555
C44 C45 1_555 1_555
C44 C49 1_555 1_555
C45 O46 1_555 1_555
C45 O47 1_555 1_555
O47 H48 1_555 1_555
C49 C50 1_555 1_555
C49 H56 1_555 1_555
C50 N51 1_555 1_555
N51 O52 1_555 1_555
N51 O53 1_555 1_555

#END

#######################################################################
#
#                 Cambridge Crystallographic Data Centre
#                                CCDC 
#
#######################################################################
#
# If this CIF has been generated from an entry in the Cambridge 
# Structural Database, then it will include bibliographic, chemical, 
# crystal, experimental, refinement or atomic coordinate data resulting 
# from the CCDC's data processing and validation procedures.
#
#######################################################################

data_91
_symmetry_cell_setting           monoclinic
_symmetry_space_group_name_H-M   'P 21/c'
_symmetry_Int_Tables_number      14
_space_group_name_Hall           '-P 2ybc'
loop_
_symmetry_equiv_pos_site_id
_symmetry_equiv_pos_as_xyz
1 x,y,z
2 -x,1/2+y,1/2-z
3 -x,-y,-z
4 x,1/2-y,1/2+z
_cell_length_a                   19.8734
_cell_length_b                   10.7504
_cell_length_c                   12.6901
_cell_angle_alpha                90
_cell_angle_beta                 122.066
_cell_angle_gamma                90
_cell_volume                     2297.58
loop_
_atom_site_label
_atom_site_type_symbol
_atom_site_fract_x
_atom_site_fract_y
_atom_site_fract_z
C38 C 0.334334 0.368451 0.45445
C39 C 0.26585 0.322853 0.442901
N40 N 0.27289 0.241042 0.54091
O41 O 0.21196 0.203034 0.531397
O42 O 0.33929 0.214466 0.62764
C43 C 0.191094 0.350852 0.343218
C44 C 0.184103 0.428458 0.250295
C45 C 0.104014 0.460188 0.141769
O46 O 0.0946587 0.53905 0.0660214
O47 O 0.0457032 0.397102 0.135056
H48 H -0.00763327 0.423631 0.0603677
C49 C 0.251872 0.476243 0.258934
C50 C 0.325189 0.445304 0.360635
N51 N 0.396569 0.496251 0.369534
O52 O 0.400825 0.608703 0.360328
O53 O 0.448657 0.423919 0.385797
H54 H 0.392595 0.344983 0.53348
H55 H 0.138584 0.313012 0.337332
H56 H 0.247167 0.536836 0.186943
C1 C -0.00559189 0.196672 -0.11219
C2 C 0.0552792 0.0965266 -0.0405985
C3 C 0.0690111 0.00258595 -0.101664
C4 C 0.124523 -0.0897827 -0.0369162
C5 C 0.16802 -0.0894478 0.0925508
N6 N 0.224538 -0.187147 0.157419
C7 C 0.298574 -0.169017 0.159028
C8 C 0.350089 -0.0687137 0.249198
C9 C 0.412551 -0.0182133 0.243888
C10 C 0.460451 0.0750298 0.32409
C11 C 0.527952 0.128451 0.316252
C12 C 0.444507 0.117782 0.411629
C13 C 0.382908 0.0692346 0.419766
C14 C 0.335368 -0.0246968 0.338708
N15 N 0.272495 -0.0744437 0.350108
C16 C 0.245771 -0.194263 0.286579
C17 C 0.202808 0.00830667 0.296315
C18 C 0.155479 0.00483703 0.156061
C19 C 0.0991194 0.0958476 0.0881896
H20 H 0.0212932 0.275106 -0.130611
H21 H -0.0536403 0.16111 -0.200891
H22 H -0.0310274 0.230559 -0.0599399
H23 H 0.0354763 0.0013953 -0.202546
H24 H 0.134128 -0.162347 -0.0869994
H25 H 0.331834 -0.256716 0.18472
H26 H 0.28399 -0.144041 0.0653611
H27 H 0.42418 -0.0528911 0.17478
H28 H 0.507838 0.207416 0.253029
H29 H 0.575758 0.15992 0.407147
H30 H 0.551951 0.0590211 0.282562
H31 H 0.481157 0.190979 0.47527
H32 H 0.371682 0.10434 0.489218
H33 H 0.194108 -0.225982 0.28895
H34 H 0.293078 -0.263358 0.336356
H35 H 0.164558 -0.0195435 0.330386
H36 H 0.222589 0.103922 0.327605
H37 H 0.089137 0.168636 0.137575
loop_
_geom_bond_atom_site_label_1
_geom_bond_atom_site_label_2
_geom_bond_site_symmetry_1
_geom_bond_site_symmetry_2
C38 C50 1_555 1_555
C38 C39 1_555 1_555
C38 H54 1_555 1_555
C39 N40 1_555 1_555
C39 C43 1_555 1_555
N40 O41 1_555 1_555
N40 O42 1_555 1_555
C43 C44 1_555 1_555
C43 H55 1_555 1_555
C44 C45 1_555 1_555
C44 C49 1_555 1_555
C45 O46 1_555 1_555
C45 O47 1_555 1_555
O47 H48 1_555 1_555
C49 C50 1_555 1_555
C49 H56 1_555 1_555
C50 N51 1_555 1_555
N51 O52 1_555 1_555
N51 O53 1_555 1_555
C1 C2 1_555 1_555
C1 H20 1_555 1_555
C1 H21 1_555 1_555
C1 H22 1_555 1_555
C2 C19 1_555 1_555
C2 C3 1_555 1_555
C3 C4 1_555 1_555
C3 H23 1_555 1_555
C4 C5 1_555 1_555
C4 H24 1_555 1_555
C5 C18 1_555 1_555
C5 N6 1_555 1_555
N6 C16 1_555 1_555
N6 C7 1_555 1_555
C7 C8 1_555 1_555
C7 H25 1_555 1_555
C7 H26 1_555 1_555
C8 C14 1_555 1_555
C8 C9 1_555 1_555
C9 C10 1_555 1_555
C9 H27 1_555 1_555
C10 C11 1_555 1_555
C10 C12 1_555 1_555
C11 H28 1_555 1_555
C11 H29 1_555 1_555
C11 H30 1_555 1_555
C12 C13 1_555 1_555
C12 H31 1_555 1_555
C13 C14 1_555 1_555
C13 H32 1_555 1_555
C14 N15 1_555 1_555
N15 C16 1_555 1_555
N15 C17 1_555 1_555
C16 H33 1_555 1_555
C16 H34 1_555 1_555
C17 C18 1_555 1_555
C17 H35 1_555 1_555
C17 H36 1_555 1_555
C18 C19 1_555 1_555
C19 H37 1_555 1_555

#END

#######################################################################
#
#                 Cambridge Crystallographic Data Centre
#                                CCDC 
#
#######################################################################
#
# If this CIF has been generated from an entry in the Cambridge 
# Structural Database, then it will include bibliographic, chemical, 
# crystal, experimental, refinement or atomic coordinate data resulting 
# from the CCDC's data processing and validation procedures.
#
#######################################################################

data_92
_symmetry_cell_setting           triclinic
_symmetry_space_group_name_H-M   'P -1'
_symmetry_Int_Tables_number      2
_space_group_name_Hall           '-P 1'
loop_
_symmetry_equiv_pos_site_id
_symmetry_equiv_pos_as_xyz
1 x,y,z
2 -x,-y,-z
_cell_length_a                   9.0817
_cell_length_b                   8.1434
_cell_length_c                   18.0293
_cell_angle_alpha                114.533
_cell_angle_beta                 101.763
_cell_angle_gamma                85.7116
_cell_volume                     1187.45
loop_
_atom_site_label
_atom_site_type_symbol
_atom_site_fract_x
_atom_site_fract_y
_atom_site_fract_z
C38 C 0.92267 0.660684 0.120506
C39 C 0.770597 0.683478 0.120314
N40 N 0.712055 0.86782 0.15228
O41 O 0.588382 0.890327 0.171608
O42 O 0.789424 0.990638 0.158137
C43 C 0.671262 0.540479 0.0913656
C44 C 0.726162 0.365704 0.0611816
C45 C 0.621167 0.209012 0.0296623
O46 O 0.660872 0.0543953 -0.0066206
O47 O 0.485131 0.251243 0.0440773
H48 H 0.419393 0.139136 0.0232963
C49 C 0.878881 0.337639 0.060517
C50 C 0.973299 0.485451 0.0902228
N51 N 1.13451 0.455158 0.0896017
O52 O 1.17698 0.300497 0.0557721
O53 O 1.21926 0.586078 0.123003
H54 H 0.998838 0.775064 0.143355
H55 H 0.55228 0.563844 0.0921171
H56 H 0.92302 0.201826 0.037053
C1 C 1.04132 -0.39215 0.302467
C2 C 0.953435 -0.232513 0.35119
C3 C 0.872966 -0.24191 0.406875
C4 C 0.79237 -0.0962421 0.451971
C5 C 0.791064 0.0642464 0.441761
N6 N 0.708061 0.213943 0.490012
C7 C 0.544797 0.193655 0.45748
C8 C 0.50142 0.227861 0.379803
C9 C 0.360465 0.175794 0.329521
C10 C 0.317436 0.20294 0.257247
C11 C 0.163506 0.144851 0.203618
C12 C 0.419929 0.284925 0.235684
C13 C 0.56114 0.339053 0.284518
C14 C 0.602702 0.311282 0.357115
N15 N 0.749121 0.370634 0.407142
C16 C 0.755894 0.382267 0.490881
C17 C 0.868995 0.247883 0.372431
C18 C 0.870723 0.0763861 0.38556
C19 C 0.95082 -0.0721784 0.341526
H20 H 0.97149 -0.477755 0.24395
H21 H 1.08121 -0.473439 0.337409
H22 H 1.13845 -0.347609 0.288679
H23 H 0.873123 -0.366319 0.415328
H24 H 0.730288 -0.107107 0.495222
H25 H 0.485226 0.288427 0.505147
H26 H 0.509272 0.0566485 0.443835
H27 H 0.281646 0.111882 0.347414
H28 H 0.165511 0.00700361 0.157224
H29 H 0.125559 0.232051 0.171428
H30 H 0.0815666 0.150925 0.241068
H31 H 0.388781 0.307219 0.179228
H32 H 0.639337 0.403028 0.26624
H33 H 0.871472 0.415211 0.525953
H34 H 0.683693 0.492275 0.523009
H35 H 0.978271 0.316943 0.401776
H36 H 0.852667 0.213926 0.305703
H37 H 1.01323 -0.0623065 0.298225
loop_
_geom_bond_atom_site_label_1
_geom_bond_atom_site_label_2
_geom_bond_site_symmetry_1
[truncated: 36,049 more chars]
