# Supplementary material for: Report on the sixth blind test of organic crystal structure prediction methods
Source: Acta Crystallogr B Struct Sci Cryst Eng Mater. 2016 Aug 1;72(Pt 4):439–59. doi: 10.1107/S2052520616007447 (PMC4971545; doi:10.1107/S2052520616007447)
Supplement: Supplementary file 2 [file b-72-00439-sup2.zip › Group_02_Cole/XXVI-1_Cole.cif]

#######################################################################
#
#                 Cambridge Crystallographic Data Centre
#                                CCDC 
#
#######################################################################
#
# If this CIF has been generated from an entry in the Cambridge 
# Structural Database, then it will include bibliographic, chemical, 
# crystal, experimental, refinement or atomic coordinate data resulting 
# from the CCDC's data processing and validation procedures.
#
#######################################################################

data_1
_symmetry_cell_setting           monoclinic
_symmetry_space_group_name_H-M   'P 21/n'
_symmetry_Int_Tables_number      14
_space_group_name_Hall           '-P 2yn'
loop_
_symmetry_equiv_pos_site_id
_symmetry_equiv_pos_as_xyz
1 x,y,z
2 1/2-x,1/2+y,1/2-z
3 -x,-y,-z
4 1/2+x,1/2-y,1/2+z
_cell_length_a                   13.4904
_cell_length_b                   12.6055
_cell_length_c                   17.8792
_cell_angle_alpha                90
_cell_angle_beta                 112.835
_cell_angle_gamma                90
_cell_volume                     2802.13
loop_
_atom_site_label
_atom_site_type_symbol
_atom_site_fract_x
_atom_site_fract_y
_atom_site_fract_z
C1 C 0.578506 0.154932 0.522857
C2 C 0.521161 0.115426 0.566352
C3 C 0.563002 0.0349847 0.621371
C4 C 0.662769 -0.00721114 0.633793
C5 C 0.720141 0.032224 0.590365
Cl6 Cl 0.844945 -0.0228234 0.607856
C7 C 0.67937 0.113728 0.534199
C8 C 0.739067 0.158296 0.485996
O9 O 0.834436 0.182524 0.519283
N10 N 0.680927 0.169434 0.405166
H11 H 0.604335 0.140589 0.38452
C12 C 0.715692 0.208036 0.344952
C13 C 0.81908 0.18645 0.348836
C14 C 0.851878 0.223672 0.290619
C15 C 0.78234 0.284773 0.225028
C16 C 0.814018 0.324184 0.163655
C17 C 0.744864 0.383063 0.10119
C18 C 0.642518 0.405347 0.0966808
C19 C 0.608616 0.368807 0.15451
C20 C 0.677097 0.307191 0.220622
C21 C 0.644066 0.267494 0.282293
C22 C 0.533415 0.29027 0.2787
C23 C 0.51515 0.3739 0.321837
N24 N 0.6042 0.437198 0.369658
H25 H 0.672725 0.39693 0.403042
C26 C 0.607493 0.543905 0.38148
O27 O 0.529457 0.602539 0.350402
C28 C 0.714177 0.588085 0.436105
C29 C 0.720565 0.649209 0.502915
C30 C 0.817937 0.691151 0.554681
C31 C 0.909699 0.673079 0.540833
C32 C 0.905569 0.612836 0.475054
C33 C 0.808277 0.570902 0.423312
Cl34 Cl 0.806535 0.495911 0.341566
C35 C 0.41209 0.395526 0.318663
C36 C 0.326799 0.334481 0.272844
C37 C 0.34027 0.248027 0.22745
C38 C 0.444734 0.22533 0.230284
C39 C 0.456674 0.138091 0.184507
C40 C 0.370481 0.0778311 0.138925
C41 C 0.26908 0.10048 0.136267
C42 C 0.253215 0.183491 0.17927
H43 H 0.544678 0.218563 0.479526
H44 H 0.442829 0.148205 0.556878
H45 H 0.517648 0.00439491 0.655234
H46 H 0.695887 -0.0707945 0.6773
H47 H 0.873844 0.139614 0.398685
H48 H 0.93255 0.206116 0.294697
H49 H 0.894191 0.307413 0.166259
H50 H 0.770523 0.412685 0.0545882
H51 H 0.588546 0.452414 0.046626
H52 H 0.527841 0.387267 0.14977
H53 H 0.648509 0.663988 0.514421
H54 H 0.821691 0.738479 0.606399
H55 H 0.985723 0.706176 0.581633
H56 H 0.978096 0.598556 0.464087
H57 H 0.399823 0.461592 0.353024
H58 H 0.247331 0.35256 0.271193
H59 H 0.535657 0.118837 0.185691
H60 H 0.38169 0.0114077 0.104394
H61 H 0.201305 0.051779 0.0995999
H62 H 0.172957 0.20019 0.176472
loop_
_geom_bond_atom_site_label_1
_geom_bond_atom_site_label_2
_geom_bond_site_symmetry_1
_geom_bond_site_symmetry_2
C1 C7 1_555 1_555
C1 C2 1_555 1_555
C1 H43 1_555 1_555
C2 C3 1_555 1_555
C2 H44 1_555 1_555
C3 C4 1_555 1_555
C3 H45 1_555 1_555
C4 C5 1_555 1_555
C4 H46 1_555 1_555
C5 Cl6 1_555 1_555
C5 C7 1_555 1_555
C7 C8 1_555 1_555
C8 O9 1_555 1_555
C8 N10 1_555 1_555
N10 H11 1_555 1_555
N10 C12 1_555 1_555
C12 C21 1_555 1_555
C12 C13 1_555 1_555
C13 C14 1_555 1_555
C13 H47 1_555 1_555
C14 C15 1_555 1_555
C14 H48 1_555 1_555
C15 C20 1_555 1_555
C15 C16 1_555 1_555
C16 C17 1_555 1_555
C16 H49 1_555 1_555
C17 C18 1_555 1_555
C17 H50 1_555 1_555
C18 C19 1_555 1_555
C18 H51 1_555 1_555
C19 C20 1_555 1_555
C19 H52 1_555 1_555
C20 C21 1_555 1_555
C21 C22 1_555 1_555
C22 C38 1_555 1_555
C22 C23 1_555 1_555
C23 N24 1_555 1_555
C23 C35 1_555 1_555
N24 H25 1_555 1_555
N24 C26 1_555 1_555
C26 O27 1_555 1_555
C26 C28 1_555 1_555
C28 C33 1_555 1_555
C28 C29 1_555 1_555
C29 C30 1_555 1_555
C29 H53 1_555 1_555
C30 C31 1_555 1_555
C30 H54 1_555 1_555
C31 C32 1_555 1_555
C31 H55 1_555 1_555
C32 C33 1_555 1_555
C32 H56 1_555 1_555
C33 Cl34 1_555 1_555
C35 C36 1_555 1_555
C35 H57 1_555 1_555
C36 C37 1_555 1_555
C36 H58 1_555 1_555
C37 C42 1_555 1_555
C37 C38 1_555 1_555
C38 C39 1_555 1_555
C39 C40 1_555 1_555
C39 H59 1_555 1_555
C40 C41 1_555 1_555
C40 H60 1_555 1_555
C41 C42 1_555 1_555
C41 H61 1_555 1_555
C42 H62 1_555 1_555

#END

#######################################################################
#
#                 Cambridge Crystallographic Data Centre
#                                CCDC 
#
#######################################################################
#
# If this CIF has been generated from an entry in the Cambridge 
# Structural Database, then it will include bibliographic, chemical, 
# crystal, experimental, refinement or atomic coordinate data resulting 
# from the CCDC's data processing and validation procedures.
#
#######################################################################

data_2
_symmetry_cell_setting           triclinic
_symmetry_space_group_name_H-M   'P -1'
_symmetry_Int_Tables_number      2
_space_group_name_Hall           '-P 1'
loop_
_symmetry_equiv_pos_site_id
_symmetry_equiv_pos_as_xyz
1 x,y,z
2 -x,-y,-z
_cell_length_a                   9.6941
_cell_length_b                   10.9845
_cell_length_c                   14.9543
_cell_angle_alpha                93.7526
_cell_angle_beta                 107.108
_cell_angle_gamma                65.0369
_cell_volume                     1376.59
loop_
_atom_site_label
_atom_site_type_symbol
_atom_site_fract_x
_atom_site_fract_y
_atom_site_fract_z
C1 C 0.962682 0.28251 0.257522
C2 C 1.07261 0.265524 0.210593
C3 C 1.10586 0.16543 0.149729
C4 C 1.02978 0.0808134 0.134799
C5 C 0.919873 0.0977865 0.181658
Cl6 Cl 0.8271 -0.0103895 0.160852
C7 C 0.88421 0.198523 0.243756
C8 C 0.766139 0.219919 0.295833
O9 O 0.783559 0.129468 0.348127
N10 N 0.642287 0.343643 0.280882
H11 H 0.646948 0.412201 0.240376
C12 C 0.513581 0.392418 0.319894
C13 C 0.536672 0.356248 0.412722
C14 C 0.412495 0.403617 0.449889
C15 C 0.257704 0.490206 0.395688
C16 C 0.126609 0.54065 0.432308
C17 C -0.0213374 0.624263 0.37805
C18 C -0.0459702 0.661278 0.28624
C19 C 0.077058 0.61482 0.248069
C20 C 0.233079 0.527607 0.301254
C21 C 0.364833 0.476874 0.263371
C22 C 0.341078 0.515095 0.163902
C23 C 0.303883 0.64573 0.136426
N24 N 0.289007 0.741847 0.205137
H25 H 0.175658 0.80882 0.201694
C26 C 0.406943 0.76149 0.271113
O27 O 0.549327 0.694096 0.280538
C28 C 0.353142 0.872875 0.333786
C29 C 0.244442 0.876624 0.378983
C30 C 0.192278 0.977961 0.437491
C31 C 0.247107 1.07633 0.451804
C32 C 0.354825 1.07503 0.407855
C33 C 0.406963 0.973809 0.349347
Cl34 Cl 0.541849 0.976096 0.295566
C35 C 0.281486 0.682173 0.0437806
C36 C 0.295881 0.589326 -0.021999
C37 C 0.333634 0.454296 0.00173215
C38 C 0.356702 0.416292 0.0957591
C39 C 0.394884 0.280307 0.118249
C40 C 0.408718 0.188645 0.0516419
C41 C 0.385732 0.226312 -0.0397413
C42 C 0.34897 0.355904 -0.0650643
H43 H 0.937316 0.361945 0.305497
H44 H 1.13267 0.331585 0.221989
H45 H 1.19217 0.152633 0.113214
H46 H 1.05604 0.00169219 0.0866916
H47 H 0.654614 0.289794 0.455654
H48 H 0.432833 0.374384 0.522184
H49 H 0.143834 0.51257 0.504322
H50 H -0.120609 0.662047 0.407308
H51 H -0.1644 0.727989 0.244072
H52 H 0.0549816 0.645208 0.175775
H53 H 0.20034 0.799349 0.36817
H54 H 0.107747 0.979582 0.472148
H55 H 0.205789 1.15541 0.497758
H56 H 0.398175 1.15279 0.419166
H57 H 0.252329 0.785392 0.0239696
H58 H 0.278093 0.619569 -0.0936343
H59 H 0.413433 0.248492 0.189632
H60 H 0.438089 0.0850647 0.0706324
H61 H 0.397015 0.152105 -0.0919161
H62 H 0.331295 0.383784 -0.13719
loop_
_geom_bond_atom_site_label_1
_geom_bond_atom_site_label_2
_geom_bond_site_symmetry_1
_geom_bond_site_symmetry_2
C1 C7 1_555 1_555
C1 C2 1_555 1_555
C1 H43 1_555 1_555
C2 C3 1_555 1_555
C2 H44 1_555 1_555
C3 C4 1_555 1_555
C3 H45 1_555 1_555
C4 C5 1_555 1_555
C4 H46 1_555 1_555
C5 Cl6 1_555 1_555
C5 C7 1_555 1_555
C7 C8 1_555 1_555
C8 O9 1_555 1_555
C8 N10 1_555 1_555
N10 H11 1_555 1_555
N10 C12 1_555 1_555
C12 C21 1_555 1_555
C12 C13 1_555 1_555
C13 C14 1_555 1_555
C13 H47 1_555 1_555
C14 C15 1_555 1_555
C14 H48 1_555 1_555
C15 C20 1_555 1_555
C15 C16 1_555 1_555
C16 C17 1_555 1_555
C16 H49 1_555 1_555
C17 C18 1_555 1_555
C17 H50 1_555 1_555
C18 C19 1_555 1_555
C18 H51 1_555 1_555
C19 C20 1_555 1_555
C19 H52 1_555 1_555
C20 C21 1_555 1_555
C21 C22 1_555 1_555
C22 C38 1_555 1_555
C22 C23 1_555 1_555
C23 N24 1_555 1_555
C23 C35 1_555 1_555
N24 H25 1_555 1_555
N24 C26 1_555 1_555
C26 O27 1_555 1_555
C26 C28 1_555 1_555
C28 C33 1_555 1_555
C28 C29 1_555 1_555
C29 C30 1_555 1_555
C29 H53 1_555 1_555
C30 C31 1_555 1_555
C30 H54 1_555 1_555
C31 C32 1_555 1_555
C31 H55 1_555 1_555
C32 C33 1_555 1_555
C32 H56 1_555 1_555
C33 Cl34 1_555 1_555
C35 C36 1_555 1_555
C35 H57 1_555 1_555
C36 C37 1_555 1_555
C36 H58 1_555 1_555
C37 C42 1_555 1_555
C37 C38 1_555 1_555
C38 C39 1_555 1_555
C39 C40 1_555 1_555
C39 H59 1_555 1_555
C40 C41 1_555 1_555
C40 H60 1_555 1_555
C41 C42 1_555 1_555
C41 H61 1_555 1_555
C42 H62 1_555 1_555

#END

#######################################################################
#
#                 Cambridge Crystallographic Data Centre
#                                CCDC 
#
#######################################################################
#
# If this CIF has been generated from an entry in the Cambridge 
# Structural Database, then it will include bibliographic, chemical, 
# crystal, experimental, refinement or atomic coordinate data resulting 
# from the CCDC's data processing and validation procedures.
#
#######################################################################

data_3
_symmetry_cell_setting           triclinic
_symmetry_space_group_name_H-M   'P -1'
_symmetry_Int_Tables_number      2
_space_group_name_Hall           '-P 1'
loop_
_symmetry_equiv_pos_site_id
_symmetry_equiv_pos_as_xyz
1 x,y,z
2 -x,-y,-z
_cell_length_a                   10.4593
_cell_length_b                   10.2137
_cell_length_c                   14.553
_cell_angle_alpha                80.4829
_cell_angle_beta                 73.3291
_cell_angle_gamma                73.975
_cell_volume                     1425.17
loop_
_atom_site_label
_atom_site_type_symbol
_atom_site_fract_x
_atom_site_fract_y
_atom_site_fract_z
C1 C 0.419177 -0.212424 0.83994
C2 C 0.549714 -0.297401 0.831741
C3 C 0.653978 -0.248916 0.842656
C4 C 0.629477 -0.114821 0.861907
C5 C 0.499062 -0.0298298 0.870077
Cl6 Cl 0.472706 0.137571 0.89419
C7 C 0.391639 -0.0766545 0.85932
C8 C 0.249178 0.012278 0.867728
O9 O 0.181982 0.0625594 0.943239
N10 N 0.202049 0.0320851 0.787506
H11 H 0.264963 -0.0214269 0.731325
C12 C 0.0729584 0.110979 0.774177
C13 C -0.0482011 0.106354 0.845552
C14 C -0.172052 0.182455 0.832311
C15 C -0.181045 0.267749 0.74636
C16 C -0.307981 0.348109 0.730741
C17 C -0.312985 0.429252 0.646823
C18 C -0.194138 0.434542 0.575426
C19 C -0.0695166 0.358897 0.587529
C20 C -0.0583916 0.273001 0.673335
C21 C 0.0707352 0.192393 0.68845
C22 C 0.201082 0.196703 0.612234
C23 C 0.281989 0.28119 0.616153
N24 N 0.237971 0.362966 0.694365
H25 H 0.196887 0.317291 0.759898
C26 C 0.250646 0.49177 0.69402
O27 O 0.303617 0.557934 0.621636
C28 C 0.195059 0.551049 0.789292
C29 C 0.247118 0.483018 0.867144
C30 C 0.198151 0.534745 0.956228
C31 C 0.0973721 0.654035 0.969074
C32 C 0.0439867 0.723501 0.893146
C33 C 0.0929104 0.671904 0.804083
Cl34 Cl 0.0232475 0.762381 0.710864
C35 C 0.403616 0.28591 0.545289
C36 C 0.445621 0.206844 0.47029
C37 C 0.36752 0.118351 0.462336
C38 C 0.243628 0.112963 0.534007
C39 C 0.166542 0.0238181 0.52467
C40 C 0.209992 -0.0547475 0.449282
C41 C 0.330716 -0.0492933 0.379945
C42 C 0.40868 0.034925 0.3855
H43 H 0.337485 -0.251796 0.831208
H44 H 0.569593 -0.402708 0.816626
H45 H 0.756011 -0.316068 0.836151
H46 H 0.711918 -0.0764846 0.870538
H47 H -0.0437472 0.0415652 0.912187
H48 H -0.265094 0.17743 0.888607
H49 H -0.402394 0.345165 0.786093
H50 H -0.411332 0.490265 0.636045
H51 H -0.199983 0.499564 0.509029
H52 H 0.0225706 0.364625 0.53047
H53 H 0.326785 0.388609 0.857786
H54 H 0.239635 0.480769 1.01608
H55 H 0.0594443 0.693966 1.03907
H56 H -0.0356909 0.817783 0.903311
H57 H 0.465286 0.353119 0.549979
H58 H 0.540436 0.211961 0.41591
H59 H 0.0713331 0.0178863 0.578358
H60 H 0.1491 -0.122238 0.44372
H61 H 0.363886 -0.11262 0.320429
H62 H 0.503312 0.0379534 0.330357
loop_
_geom_bond_atom_site_label_1
_geom_bond_atom_site_label_2
_geom_bond_site_symmetry_1
_geom_bond_site_symmetry_2
C1 C7 1_555 1_555
C1 C2 1_555 1_555
C1 H43 1_555 1_555
C2 C3 1_555 1_555
C2 H44 1_555 1_555
C3 C4 1_555 1_555
C3 H45 1_555 1_555
C4 C5 1_555 1_555
C4 H46 1_555 1_555
C5 Cl6 1_555 1_555
C5 C7 1_555 1_555
C7 C8 1_555 1_555
C8 O9 1_555 1_555
C8 N10 1_555 1_555
N10 H11 1_555 1_555
N10 C12 1_555 1_555
C12 C21 1_555 1_555
C12 C13 1_555 1_555
C13 C14 1_555 1_555
C13 H47 1_555 1_555
C14 C15 1_555 1_555
C14 H48 1_555 1_555
C15 C20 1_555 1_555
C15 C16 1_555 1_555
C16 C17 1_555 1_555
C16 H49 1_555 1_555
C17 C18 1_555 1_555
C17 H50 1_555 1_555
C18 C19 1_555 1_555
C18 H51 1_555 1_555
C19 C20 1_555 1_555
C19 H52 1_555 1_555
C20 C21 1_555 1_555
C21 C22 1_555 1_555
C22 C38 1_555 1_555
C22 C23 1_555 1_555
C23 N24 1_555 1_555
C23 C35 1_555 1_555
N24 H25 1_555 1_555
N24 C26 1_555 1_555
C26 O27 1_555 1_555
C26 C28 1_555 1_555
C28 C33 1_555 1_555
C28 C29 1_555 1_555
C29 C30 1_555 1_555
C29 H53 1_555 1_555
C30 C31 1_555 1_555
C30 H54 1_555 1_555
C31 C32 1_555 1_555
C31 H55 1_555 1_555
C32 C33 1_555 1_555
C32 H56 1_555 1_555
C33 Cl34 1_555 1_555
C35 C36 1_555 1_555
C35 H57 1_555 1_555
C36 C37 1_555 1_555
C36 H58 1_555 1_555
C37 C42 1_555 1_555
C37 C38 1_555 1_555
C38 C39 1_555 1_555
C39 C40 1_555 1_555
C39 H59 1_555 1_555
C40 C41 1_555 1_555
C40 H60 1_555 1_555
C41 C42 1_555 1_555
C41 H61 1_555 1_555
C42 H62 1_555 1_555

#END

#######################################################################
#
#                 Cambridge Crystallographic Data Centre
#                                CCDC 
#
#######################################################################
#
# If this CIF has been generated from an entry in the Cambridge 
# Structural Database, then it will include bibliographic, chemical, 
# crystal, experimental, refinement or atomic coordinate data resulting 
# from the CCDC's data processing and validation procedures.
#
#######################################################################

data_4
_symmetry_cell_setting           monoclinic
_symmetry_space_group_name_H-M   'P 21/n'
_symmetry_Int_Tables_number      14
_space_group_name_Hall           '-P 2yn'
loop_
_symmetry_equiv_pos_site_id
_symmetry_equiv_pos_as_xyz
1 x,y,z
2 1/2-x,1/2+y,1/2-z
3 -x,-y,-z
4 1/2+x,1/2-y,1/2+z
_cell_length_a                   12.8028
_cell_length_b                   16.2115
_cell_length_c                   13.8079
_cell_angle_alpha                90
_cell_angle_beta                 84.5553
_cell_angle_gamma                90
_cell_volume                     2852.94
loop_
_atom_site_label
_atom_site_type_symbol
_atom_site_fract_x
_atom_site_fract_y
_atom_site_fract_z
C1 C 0.485769 0.253191 0.479251
C2 C 0.56639 0.309021 0.457215
C3 C 0.54438 0.3891 0.434153
C4 C 0.441479 0.414638 0.43272
C5 C 0.360856 0.358875 0.454705
Cl6 Cl 0.233056 0.393492 0.451955
C7 C 0.381219 0.277322 0.478364
C8 C 0.296143 0.215107 0.502721
O9 O 0.219589 0.232064 0.559735
N10 N 0.310365 0.140795 0.457928
H11 H 0.380552 0.13293 0.417479
C12 C 0.243956 0.070635 0.466491
C13 C 0.183714 0.0531351 0.553712
C14 C 0.120174 -0.0144095 0.561634
C15 C 0.113525 -0.068291 0.482125
C16 C 0.0481073 -0.138692 0.488178
C17 C 0.043611 -0.189507 0.409993
C18 C 0.102889 -0.17321 0.323347
C19 C 0.166935 -0.105943 0.314282
C20 C 0.174486 -0.0510563 0.393151
C21 C 0.240788 0.0201277 0.386087
C22 C 0.305599 0.0391759 0.29277
C23 C 0.263176 0.0818863 0.219139
N24 N 0.156702 0.106825 0.234766
H25 H 0.105338 0.0625975 0.261858
C26 C 0.112823 0.179089 0.209398
O27 O 0.162571 0.235345 0.166955
C28 C -0.00298095 0.187009 0.236585
C29 C -0.0711376 0.131684 0.19735
C30 C -0.178501 0.137273 0.22082
C31 C -0.21936 0.197496 0.283189
C32 C -0.153615 0.253073 0.323092
C33 C -0.0463078 0.24754 0.29971
Cl34 Cl 0.0331776 0.318422 0.351509
C35 C 0.323184 0.0998365 0.131919
C36 C 0.425331 0.0755636 0.117288
C37 C 0.473103 0.0317861 0.189712
C38 C 0.412758 0.0132005 0.27862
C39 C 0.461975 -0.0309472 0.350287
C40 C 0.564288 -0.0547389 0.334565
C41 C 0.622622 -0.0362952 0.248058
C42 C 0.578959 0.00598958 0.176624
H43 H 0.504049 0.190019 0.497388
H44 H 0.647296 0.289356 0.45819
H45 H 0.607943 0.432526 0.416992
H46 H 0.424068 0.477957 0.414482
H47 H 0.187534 0.0937236 0.615753
H48 H 0.0740177 -0.026987 0.630049
H49 H 0.000975454 -0.152429 0.555741
H50 H -0.00705737 -0.243266 0.415944
H51 H 0.0984632 -0.214317 0.261873
H52 H 0.21282 -0.0943466 0.245475
H53 H -0.0396657 0.0838417 0.147946
H54 H -0.230515 0.0938285 0.189777
H55 H -0.303548 0.20153 0.301231
H56 H -0.185913 0.300694 0.372403
H57 H 0.288125 0.133448 0.0752532
H58 H 0.47064 0.0900719 0.0489975
H59 H 0.417617 -0.0461031 0.418825
H60 H 0.600234 -0.0885112 0.390583
H61 H 0.704019 -0.0556272 0.236752
H62 H 0.625966 0.019955 0.10906
loop_
_geom_bond_atom_site_label_1
_geom_bond_atom_site_label_2
_geom_bond_site_symmetry_1
_geom_bond_site_symmetry_2
C1 C7 1_555 1_555
C1 C2 1_555 1_555
C1 H43 1_555 1_555
C2 C3 1_555 1_555
C2 H44 1_555 1_555
C3 C4 1_555 1_555
C3 H45 1_555 1_555
C4 C5 1_555 1_555
C4 H46 1_555 1_555
C5 Cl6 1_555 1_555
C5 C7 1_555 1_555
C7 C8 1_555 1_555
C8 O9 1_555 1_555
C8 N10 1_555 1_555
N10 H11 1_555 1_555
N10 C12 1_555 1_555
C12 C21 1_555 1_555
C12 C13 1_555 1_555
C13 C14 1_555 1_555
C13 H47 1_555 1_555
C14 C15 1_555 1_555
C14 H48 1_555 1_555
C15 C20 1_555 1_555
C15 C16 1_555 1_555
C16 C17 1_555 1_555
C16 H49 1_555 1_555
C17 C18 1_555 1_555
C17 H50 1_555 1_555
C18 C19 1_555 1_555
C18 H51 1_555 1_555
C19 C20 1_555 1_555
C19 H52 1_555 1_555
C20 C21 1_555 1_555
C21 C22 1_555 1_555
C22 C38 1_555 1_555
C22 C23 1_555 1_555
C23 N24 1_555 1_555
C23 C35 1_555 1_555
N24 H25 1_555 1_555
N24 C26 1_555 1_555
C26 O27 1_555 1_555
C26 C28 1_555 1_555
C28 C33 1_555 1_555
C28 C29 1_555 1_555
C29 C30 1_555 1_555
C29 H53 1_555 1_555
C30 C31 1_555 1_555
C30 H54 1_555 1_555
C31 C32 1_555 1_555
C31 H55 1_555 1_555
C32 C33 1_555 1_555
C32 H56 1_555 1_555
C33 Cl34 1_555 1_555
C35 C36 1_555 1_555
C35 H57 1_555 1_555
C36 C37 1_555 1_555
C36 H58 1_555 1_555
C37 C42 1_555 1_555
C37 C38 1_555 1_555
C38 C39 1_555 1_555
C39 C40 1_555 1_555
C39 H59 1_555 1_555
C40 C41 1_555 1_555
C40 H60 1_555 1_555
C41 C42 1_555 1_555
C41 H61 1_555 1_555
C42 H62 1_555 1_555

#END

#######################################################################
#
#                 Cambridge Crystallographic Data Centre
#                                CCDC 
#
#######################################################################
#
# If this CIF has been generated from an entry in the Cambridge 
# Structural Database, then it will include bibliographic, chemical, 
# crystal, experimental, refinement or atomic coordinate data resulting 
# from the CCDC's data processing and validation procedures.
#
#######################################################################

data_5
_symmetry_cell_setting           triclinic
_symmetry_space_group_name_H-M   'P -1'
_symmetry_Int_Tables_number      2
_space_group_name_Hall           '-P 1'
loop_
_symmetry_equiv_pos_site_id
_symmetry_equiv_pos_as_xyz
1 x,y,z
2 -x,-y,-z
_cell_length_a                   10.6017
_cell_length_b                   11.2773
_cell_length_c                   17.077
_cell_angle_alpha                70.7188
_cell_angle_beta                 48.6751
_cell_angle_gamma                87.5842
_cell_volume                     1402.01
loop_
_atom_site_label
_atom_site_type_symbol
_atom_site_fract_x
_atom_site_fract_y
_atom_site_fract_z
C1 C 0.675357 0.300832 0.411759
C2 C 0.798807 0.379249 0.391703
C3 C 0.828255 0.511704 0.346657
C4 C 0.734798 0.567824 0.320978
C5 C 0.611426 0.489492 0.340983
Cl6 Cl 0.497263 0.563742 0.30749
C7 C 0.579258 0.354947 0.386599
C8 C 0.446714 0.267075 0.409484
O9 O 0.300551 0.284305 0.458373
N10 N 0.499966 0.169977 0.372805
H11 H 0.621284 0.16198 0.3391
C12 C 0.404243 0.073527 0.381982
C13 C 0.229448 0.0154599 0.480286
C14 C 0.138095 -0.077249 0.488602
C15 C 0.217518 -0.116823 0.398298
C16 C 0.125907 -0.212452 0.404389
C17 C 0.206683 -0.248513 0.315636
C18 C 0.379576 -0.192331 0.218055
C19 C 0.47278 -0.0996197 0.208495
C20 C 0.39525 -0.0584061 0.29805
C21 C 0.489177 0.0387312 0.290799
C22 C 0.676669 0.101378 0.185721
C23 C 0.725614 0.199523 0.0896485
N24 N 0.593285 0.238969 0.0938574
H25 H 0.49575 0.257497 0.163058
C26 C 0.584958 0.262223 0.0143308
O27 O 0.69647 0.250101 -0.07588
C28 C 0.428096 0.304723 0.0429754
C29 C 0.265705 0.241252 0.152868
C30 C 0.118017 0.277864 0.182313
C31 C 0.12956 0.377395 0.103477
C32 C 0.288865 0.441916 -0.00601519
C33 C 0.436564 0.405433 -0.0355118
Cl34 Cl 0.633574 0.489063 -0.173623
C35 C 0.900185 0.258323 -0.00870754
C36 C 1.02698 0.22017 -0.0122519
C37 C 0.985212 0.120522 0.0831902
C38 C 0.808046 0.0601022 0.183548
C39 C 0.768764 -0.0398556 0.278292
C40 C 0.897053 -0.0768623 0.273487
C41 C 1.06907 -0.017505 0.175736
C42 C 1.11391 0.0791352 0.0820911
H43 H 0.653091 0.196234 0.447424
H44 H 0.872564 0.335799 0.411666
H45 H 0.92514 0.572559 0.331185
H46 H 0.758051 0.672544 0.285372
H47 H 0.165749 0.044395 0.550714
H48 H 0.00237519 -0.121288 0.565709
H49 H -0.0100802 -0.25762 0.480474
H50 H 0.134327 -0.322088 0.321787
H51 H 0.441895 -0.222269 0.148267
H52 H 0.608499 -0.0567653 0.131031
H53 H 0.255092 0.162401 0.215857
H54 H -0.00738133 0.227663 0.268093
H55 H 0.0133055 0.405557 0.12712
H56 H 0.297995 0.520599 -0.0683482
H57 H 0.935252 0.33513 -0.0830284
H58 H 1.16192 0.267011 -0.0894866
H59 H 0.634426 -0.0878211 0.355987
H60 H 0.863631 -0.153685 0.347203
H61 H 1.16959 -0.0480628 0.173375
H62 H 1.24979 0.124735 0.00595555
loop_
_geom_bond_atom_site_label_1
_geom_bond_atom_site_label_2
_geom_bond_site_symmetry_1
_geom_bond_site_symmetry_2
C1 C7 1_555 1_555
C1 C2 1_555 1_555
C1 H43 1_555 1_555
C2 C3 1_555 1_555
C2 H44 1_555 1_555
C3 C4 1_555 1_555
C3 H45 1_555 1_555
C4 C5 1_555 1_555
C4 H46 1_555 1_555
C5 Cl6 1_555 1_555
C5 C7 1_555 1_555
C7 C8 1_555 1_555
C8 O9 1_555 1_555
C8 N10 1_555 1_555
N10 H11 1_555 1_555
N10 C12 1_555 1_555
C12 C21 1_555 1_555
C12 C13 1_555 1_555
C13 C14 1_555 1_555
C13 H47 1_555 1_555
C14 C15 1_555 1_555
C14 H48 1_555 1_555
C15 C20 1_555 1_555
C15 C16 1_555 1_555
C16 C17 1_555 1_555
C16 H49 1_555 1_555
C17 C18 1_555 1_555
C17 H50 1_555 1_555
C18 C19 1_555 1_555
C18 H51 1_555 1_555
C19 C20 1_555 1_555
C19 H52 1_555 1_555
C20 C21 1_555 1_555
C21 C22 1_555 1_555
C22 C38 1_555 1_555
C22 C23 1_555 1_555
C23 N24 1_555 1_555
C23 C35 1_555 1_555
N24 H25 1_555 1_555
N24 C26 1_555 1_555
C26 O27 1_555 1_555
C26 C28 1_555 1_555
C28 C33 1_555 1_555
C28 C29 1_555 1_555
C29 C30 1_555 1_555
C29 H53 1_555 1_555
C30 C31 1_555 1_555
C30 H54 1_555 1_555
C31 C32 1_555 1_555
C31 H55 1_555 1_555
C32 C33 1_555 1_555
C32 H56 1_555 1_555
C33 Cl34 1_555 1_555
C35 C36 1_555 1_555
C35 H57 1_555 1_555
C36 C37 1_555 1_555
C36 H58 1_555 1_555
C37 C42 1_555 1_555
C37 C38 1_555 1_555
C38 C39 1_555 1_555
C39 C40 1_555 1_555
C39 H59 1_555 1_555
C40 C41 1_555 1_555
C40 H60 1_555 1_555
C41 C42 1_555 1_555
C41 H61 1_555 1_555
C42 H62 1_555 1_555

#END

#######################################################################
#
#                 Cambridge Crystallographic Data Centre
#                                CCDC 
#
#######################################################################
#
# If this CIF has been generated from an entry in the Cambridge 
# Structural Database, then it will include bibliographic, chemical, 
# crystal, experimental, refinement or atomic coordinate data resulting 
# from the CCDC's data processing and validation procedures.
#
#######################################################################

data_6
_symmetry_cell_setting           triclinic
_symmetry_space_group_name_H-M   'P -1'
_symmetry_Int_Tables_number      2
_space_group_name_Hall           '-P 1'
loop_
_symmetry_equiv_pos_site_id
_symmetry_equiv_pos_as_xyz
1 x,y,z
2 -x,-y,-z
_cell_length_a                   8.5953
_cell_length_b                   9.8629
_cell_length_c                   18.9713
_cell_angle_alpha                65.2515
_cell_angle_beta                 71.2235
_cell_angle_gamma                81.4139
_cell_volume                     1382.64
loop_
_atom_site_label
_atom_site_type_symbol
_atom_site_fract_x
_atom_site_fract_y
_atom_site_fract_z
C1 C 0.947132 -0.0267962 0.165346
C2 C 1.00514 -0.172146 0.180691
C3 C 0.96594 -0.25288 0.14503
C4 C 0.868089 -0.189762 0.0935464
C5 C 0.810002 -0.0445644 0.078214
Cl6 Cl 0.687547 0.0301605 0.0133984
C7 C 0.84819 0.0396047 0.113608
C8 C 0.787837 0.197165 0.0983358
O9 O 0.809066 0.291928 0.0288339
N10 N 0.710274 0.225658 0.165498
H11 H 0.693396 0.135738 0.219552
C12 C 0.639836 0.362566 0.169566
C13 C 0.562127 0.460426 0.112468
C14 C 0.494539 0.591853 0.116712
C15 C 0.501223 0.632341 0.178799
C16 C 0.431869 0.767721 0.184837
C17 C 0.440726 0.803461 0.245518
C18 C 0.517613 0.708098 0.302271
C19 C 0.585949 0.576342 0.298772
C20 C 0.580094 0.533585 0.237097
C21 C 0.650346 0.396063 0.23172
C22 C 0.733921 0.290493 0.292655
C23 C 0.64597 0.220265 0.373173
N24 N 0.474937 0.251322 0.396059
H25 H 0.406556 0.222214 0.369614
C26 C 0.389446 0.30656 0.452472
O27 O 0.453201 0.339309 0.492558
C28 C 0.207916 0.326277 0.463767
C29 C 0.150729 0.392728 0.395574
C30 C -0.0161626 0.412821 0.403795
C31 C -0.127801 0.367473 0.479427
C32 C -0.0744222 0.3013 0.547983
C33 C 0.0923401 0.281127 0.539817
Cl34 Cl 0.153895 0.197556 0.627343
C35 C 0.723001 0.121591 0.430374
C36 C 0.887465 0.0921627 0.408039
C37 C 0.983937 0.160402 0.326733
C38 C 0.906691 0.260929 0.268144
C39 C 1.0056 0.328554 0.186935
C40 C 1.16992 0.297886 0.16554
C41 C 1.24423 0.199753 0.222759
C42 C 1.15465 0.131771 0.301786
H43 H 0.978929 0.0360197 0.19384
H44 H 1.0819 -0.222355 0.22105
H45 H 1.01183 -0.36664 0.157271
H46 H 0.837076 -0.253563 0.0653491
H47 H 0.555485 0.431549 0.0642578
H48 H 0.434738 0.666458 0.0717512
H49 H 0.370951 0.843984 0.140738
H50 H 0.38679 0.907843 0.249235
H51 H 0.52373 0.738336 0.350105
H52 H 0.645779 0.503037 0.344018
H53 H 0.237918 0.42901 0.3355
H54 H -0.0588295 0.464623 0.350238
H55 H -0.258355 0.383586 0.485441
H56 H -0.162654 0.265443 0.607785
H57 H 0.651276 0.0678177 0.493189
H58 H 0.945093 0.0151832 0.453388
H59 H 0.949733 0.40604 0.140962
H60 H 1.24304 0.35113 0.102931
H61 H 1.37515 0.176481 0.20468
H62 H 1.21506 0.0549516 0.345958
loop_
_geom_bond_atom_site_label_1
_geom_bond_atom_site_label_2
_geom_bond_site_symmetry_1
_geom_bond_site_symmetry_2
C1 C7 1_555 1_555
C1 C2 1_555 1_555
C1 H43 1_555 1_555
C2 C3 1_555 1_555
C2 H44 1_555 1_555
C3 C4 1_555 1_555
C3 H45 1_555 1_555
C4 C5 1_555 1_555
C4 H46 1_555 1_555
C5 Cl6 1_555 1_555
C5 C7 1_555 1_555
C7 C8 1_555 1_555
C8 O9 1_555 1_555
C8 N10 1_555 1_555
N10 H11 1_555 1_555
N10 C12 1_555 1_555
C12 C21 1_555 1_555
C12 C13 1_555 1_555
C13 C14 1_555 1_555
C13 H47 1_555 1_555
C14 C15 1_555 1_555
C14 H48 1_555 1_555
C15 C20 1_555 1_555
C15 C16 1_555 1_555
C16 C17 1_555 1_555
C16 H49 1_555 1_555
C17 C18 1_555 1_555
C17 H50 1_555 1_555
C18 C19 1_555 1_555
C18 H51 1_555 1_555
C19 C20 1_555 1_555
C19 H52 1_555 1_555
C20 C21 1_555 1_555
C21 C22 1_555 1_555
C22 C38 1_555 1_555
C22 C23 1_555 1_555
C23 N24 1_555 1_555
C23 C35 1_555 1_555
N24 H25 1_555 1_555
N24 C26 1_555 1_555
C26 O27 1_555 1_555
C26 C28 1_555 1_555
C28 C33 1_555 1_555
C28 C29 1_555 1_555
C29 C30 1_555 1_555
C29 H53 1_555 1_555
C30 C31 1_555 1_555
C30 H54 1_555 1_555
C31 C32 1_555 1_555
C31 H55 1_555 1_555
C32 C33 1_555 1_555
C32 H56 1_555 1_555
C33 Cl34 1_555 1_555
C35 C36 1_555 1_555
C35 H57 1_555 1_555
C36 C37 1_555 1_555
C36 H58 1_555 1_555
C37 C42 1_555 1_555
C37 C38 1_555 1_555
C38 C39 1_555 1_555
C39 C40 1_555 1_555
C39 H59 1_555 1_555
C40 C41 1_555 1_555
C40 H60 1_555 1_555
C41 C42 1_555 1_555
C41 H61 1_555 1_555
C42 H62 1_555 1_555

#END

#######################################################################
#
#                 Cambridge Crystallographic Data Centre
#                                CCDC 
#
#######################################################################
#
# If this CIF has been generated from an entry in the Cambridge 
# Structural Database, then it will include bibliographic, chemical, 
# crystal, experimental, refinement or atomic coordinate data resulting 
# from the CCDC's data processing and validation procedures.
#
#######################################################################

data_7
_symmetry_cell_setting           triclinic
_symmetry_space_group_name_H-M   'P -1'
_symmetry_Int_Tables_number      2
_space_group_name_Hall           '-P 1'
loop_
_symmetry_equiv_pos_site_id
_symmetry_equiv_pos_as_xyz
1 x,y,z
2 -x,-y,-z
_cell_length_a                   10.862
_cell_length_b                   10.1932
_cell_length_c                   16.5651
_cell_angle_alpha                108.911
_cell_angle_beta                 57.8615
_cell_angle_gamma                112.91
_cell_volume                     1414.32
loop_
_atom_site_label
_atom_site_type_symbol
_atom_site_fract_x
_atom_site_fract_y
_atom_site_fract_z
C1 C -0.00443956 0.227717 0.583314
C2 C -0.0931092 0.101812 0.623024
C3 C -0.0271896 0.00902722 0.62071
C4 C 0.128315 0.0405709 0.578685
C5 C 0.216993 0.166357 0.538967
Cl6 Cl 0.411431 0.201794 0.486941
C7 C 0.152739 0.262153 0.54046
C8 C 0.245051 0.399333 0.498262
O9 O 0.34048 0.486445 0.522072
N10 N 0.215438 0.418718 0.433588
H11 H 0.127849 0.342163 0.424091
C12 C 0.284701 0.536424 0.382196
C13 C 0.317717 0.677789 0.427387
C14 C 0.384323 0.790527 0.377589
C15 C 0.421638 0.767424 0.279305
C16 C 0.491139 0.882211 0.225772
C17 C 0.52551 0.856095 0.130963
C18 C 0.493073 0.716983 0.0853692
C19 C 0.426279 0.603096 0.134223
C20 C 0.388354 0.624086 0.232773
C21 C 0.318376 0.50701 0.28617
C22 C 0.282502 0.355172 0.238254
C23 C 0.389992 0.279004 0.187619
N24 N 0.534399 0.348787 0.182723
H25 H 0.535321 0.407322 0.24545
C26 C 0.671322 0.340982 0.106461
O27 O 0.688392 0.269574 0.0273579
C28 C 0.804713 0.426456 0.124149
C29 C 0.809539 0.566432 0.174265
C30 C 0.931022 0.648562 0.191859
C31 C 1.04866 0.593086 0.160081
C32 C 1.04672 0.454677 0.110261
C33 C 0.92532 0.372508 0.092681
Cl34 Cl 0.927436 0.199509 0.0300909
C35 C 0.357461 0.137414 0.142659
C36 C 0.218259 0.0706951 0.147729
C37 C 0.103665 0.142764 0.198464
C38 C 0.135736 0.286799 0.244354
C39 C 0.0194562 0.357408 0.294707
C40 C -0.119276 0.289171 0.299228
C41 C -0.149877 0.148977 0.254651
C42 C -0.0418421 0.0761922 0.205141
H43 H -0.0577244 0.300349 0.585571
H44 H -0.215175 0.0764501 0.656086
H45 H -0.0973356 -0.0894326 0.651954
H46 H 0.180462 -0.0327873 0.576846
H47 H 0.290093 0.698057 0.502848
H48 H 0.409024 0.899607 0.413975
H49 H 0.51741 0.992235 0.260477
H50 H 0.578857 0.945532 0.0909648
H51 H 0.521017 0.698121 0.0099077
H52 H 0.401808 0.494672 0.0969642
H53 H 0.71717 0.611387 0.199683
H54 H 0.933216 0.757222 0.230935
H55 H 1.1435 0.658044 0.174099
H56 H 1.13973 0.410831 0.0851312
H57 H 0.443795 0.0799413 0.103303
H58 H 0.19517 -0.0393817 0.112266
H59 H 0.0410412 0.467607 0.330286
H60 H -0.206507 0.345577 0.338246
H61 H -0.260981 0.0962024 0.259021
H62 H -0.0678268 -0.0339404 0.170522
loop_
_geom_bond_atom_site_label_1
_geom_bond_atom_site_label_2
_geom_bond_site_symmetry_1
_geom_bond_site_symmetry_2
C1 C7 1_555 1_555
C1 C2 1_555 1_555
C1 H43 1_555 1_555
C2 C3 1_555 1_555
C2 H44 1_555 1_555
C3 C4 1_555 1_555
C3 H45 1_555 1_555
C4 C5 1_555 1_555
C4 H46 1_555 1_555
C5 Cl6 1_555 1_555
C5 C7 1_555 1_555
C7 C8 1_555 1_555
C8 O9 1_555 1_555
C8 N10 1_555 1_555
N10 H11 1_555 1_555
N10 C12 1_555 1_555
C12 C21 1_555 1_555
C12 C13 1_555 1_555
C13 C14 1_555 1_555
C13 H47 1_555 1_555
C14 C15 1_555 1_555
C14 H48 1_555 1_555
C15 C20 1_555 1_555
C15 C16 1_555 1_555
C16 C17 1_555 1_555
C16 H49 1_555 1_555
C17 C18 1_555 1_555
C17 H50 1_555 1_555
C18 C19 1_555 1_555
C18 H51 1_555 1_555
C19 C20 1_555 1_555
C19 H52 1_555 1_555
C20 C21 1_555 1_555
C21 C22 1_555 1_555
C22 C38 1_555 1_555
C22 C23 1_555 1_555
C23 N24 1_555 1_555
C23 C35 1_555 1_555
N24 H25 1_555 1_555
N24 C26 1_555 1_555
C26 O27 1_555 1_555
C26 C28 1_555 1_555
C28 C33 1_555 1_555
C28 C29 1_555 1_555
C29 C30 1_555 1_555
C29 H53 1_555 1_555
C30 C31 1_555 1_555
C30 H54 1_555 1_555
C31 C32 1_555 1_555
C31 H55 1_555 1_555
C32 C33 1_555 1_555
C32 H56 1_555 1_555
C33 Cl34 1_555 1_555
C35 C36 1_555 1_555
C35 H57 1_555 1_555
C36 C37 1_555 1_555
C36 H58 1_555 1_555
C37 C42 1_555 1_555
C37 C38 1_555 1_555
C38 C39 1_555 1_555
C39 C40 1_555 1_555
C39 H59 1_555 1_555
C40 C41 1_555 1_555
C40 H60 1_555 1_555
C41 C42 1_555 1_555
C41 H61 1_555 1_555
C42 H62 1_555 1_555

#END

#######################################################################
#
#                 Cambridge Crystallographic Data Centre
#                                CCDC 
#
#######################################################################
#
# If this CIF has been generated from an entry in the Cambridge 
# Structural Database, then it will include bibliographic, chemical, 
# crystal, experimental, refinement or atomic coordinate data resulting 
# from the CCDC's data processing and validation procedures.
#
#######################################################################

data_8
_symmetry_cell_setting           triclinic
_symmetry_space_group_name_H-M   'P -1'
_symmetry_Int_Tables_number      2
_space_group_name_Hall           '-P 1'
loop_
_symmetry_equiv_pos_site_id
_symmetry_equiv_pos_as_xyz
1 x,y,z
2 -x,-y,-z
_cell_length_a                   11.5445
_cell_length_b                   13.7386
_cell_length_c                   10.2129
_cell_angle_alpha                97.5277
_cell_angle_beta                 118.951
_cell_angle_gamma                82.1663
_cell_volume                     1400.22
loop_
_atom_site_label
_atom_site_type_symbol
_atom_site_fract_x
_atom_site_fract_y
_atom_site_fract_z
C1 C 0.0636653 -0.0860534 0.33798
C2 C 0.00743046 -0.125988 0.40955
C3 C 0.0694262 -0.123528 0.563307
C4 C 0.188486 -0.0811332 0.647895
C5 C 0.244734 -0.0411924 0.576459
Cl6 Cl 0.394009 0.0113163 0.686788
C7 C 0.183769 -0.0428191 0.420671
C8 C 0.241574 -0.000445987 0.339248
O9 O 0.356311 -0.025364 0.364092
N10 N 0.159142 0.0656314 0.238917
H11 H 0.0636026 0.0745701 0.221254
C12 C 0.185916 0.117546 0.146698
C13 C 0.257419 0.070822 0.0749034
C14 C 0.282703 0.121113 -0.0137239
C15 C 0.237479 0.221481 -0.0351345
C16 C 0.262521 0.275575 -0.126062
C17 C 0.217282 0.37241 -0.144477
C18 C 0.146084 0.419574 -0.0746341
C19 C 0.119808 0.37024 0.014184
C20 C 0.164608 0.269597 0.0373114
C21 C 0.138943 0.215652 0.129934
C22 C 0.0622538 0.265152 0.207216
C23 C 0.126032 0.314746 0.347125
N24 N 0.265703 0.317203 0.414611
H25 H 0.316368 0.254964 0.395669
C26 C 0.339476 0.394318 0.491232
O27 O 0.291947 0.476589 0.512766
C28 C 0.486385 0.373388 0.550055
C29 C 0.533672 0.319522 0.457376
C30 C 0.668816 0.298882 0.508053
C31 C 0.758231 0.331316 0.650577
C32 C 0.714013 0.384827 0.744702
C33 C 0.578985 0.405452 0.69415
Cl34 Cl 0.527868 0.47267 0.815813
C35 C 0.0552013 0.361157 0.419885
C36 C -0.0790766 0.358611 0.354318
C37 C -0.14987 0.309077 0.211603
C38 C -0.0787186 0.261738 0.136711
C39 C -0.151519 0.212641 -0.00651968
C40 C -0.285821 0.21062 -0.070527
C41 C -0.354388 0.256587 0.00306346
C42 C -0.289071 0.304985 0.141054
H43 H 0.0138575 -0.0883832 0.216395
H44 H -0.0859898 -0.159348 0.343837
H45 H 0.0248583 -0.154974 0.618651
H46 H 0.237509 -0.0791798 0.769446
H47 H 0.293199 -0.00627203 0.0898504
H48 H 0.338389 0.0834875 -0.0686194
H49 H 0.318334 0.239672 -0.181788
H50 H 0.237441 0.412815 -0.214689
H51 H 0.110708 0.49664 -0.090591
H52 H 0.0636663 0.408738 0.0680022
H53 H 0.463867 0.293537 0.344499
H54 H 0.704165 0.25692 0.434787
H55 H 0.863941 0.314919 0.689549
H56 H 0.784687 0.410472 0.857377
H57 H 0.107583 0.399627 0.529654
H58 H -0.132393 0.395162 0.412603
H59 H -0.0996404 0.176028 -0.0663638
H60 H -0.339338 0.172523 -0.18034
H61 H -0.461271 0.254185 -0.0494306
H62 H -0.34454 0.340707 0.197274
loop_
_geom_bond_atom_site_label_1
_geom_bond_atom_site_label_2
_geom_bond_site_symmetry_1
_geom_bond_site_symmetry_2
C1 C7 1_555 1_555
C1 C2 1_555 1_555
C1 H43 1_555 1_555
C2 C3 1_555 1_555
C2 H44 1_555 1_555
C3 C4 1_555 1_555
C3 H45 1_555 1_555
C4 C5 1_555 1_555
C4 H46 1_555 1_555
C5 Cl6 1_555 1_555
C5 C7 1_555 1_555
C7 C8 1_555 1_555
C8 O9 1_555 1_555
C8 N10 1_555 1_555
N10 H11 1_555 1_555
N10 C12 1_555 1_555
C12 C21 1_555 1_555
C12 C13 1_555 1_555
C13 C14 1_555 1_555
C13 H47 1_555 1_555
C14 C15 1_555 1_555
C14 H48 1_555 1_555
C15 C20 1_555 1_555
C15 C16 1_555 1_555
C16 C17 1_555 1_555
C16 H49 1_555 1_555
C17 C18 1_555 1_555
C17 H50 1_555 1_555
C18 C19 1_555 1_555
C18 H51 1_555 1_555
C19 C20 1_555 1_555
C19 H52 1_555 1_555
C20 C21 1_555 1_555
C21 C22 1_555 1_555
C22 C38 1_555 1_555
C22 C23 1_555 1_555
C23 N24 1_555 1_555
C23 C35 1_555 1_555
N24 H25 1_555 1_555
N24 C26 1_555 1_555
C26 O27 1_555 1_555
C26 C28 1_555 1_555
C28 C33 1_555 1_555
C28 C29 1_555 1_555
C29 C30 1_555 1_555
C29 H53 1_555 1_555
C30 C31 1_555 1_555
C30 H54 1_555 1_555
C31 C32 1_555 1_555
C31 H55 1_555 1_555
C32 C33 1_555 1_555
C32 H56 1_555 1_555
C33 Cl34 1_555 1_555
C35 C36 1_555 1_555
C35 H57 1_555 1_555
C36 C37 1_555 1_555
C36 H58 1_555 1_555
C37 C42 1_555 1_555
C37 C38 1_555 1_555
C38 C39 1_555 1_555
C39 C40 1_555 1_555
C39 H59 1_555 1_555
C40 C41 1_555 1_555
C40 H60 1_555 1_555
C41 C42 1_555 1_555
C41 H61 1_555 1_555
C42 H62 1_555 1_555

#END

#######################################################################
#
#                 Cambridge Crystallographic Data Centre
#                                CCDC 
#
#######################################################################
#
# If this CIF has been generated from an entry in the Cambridge 
# Structural Database, then it will include bibliographic, chemical, 
# crystal, experimental, refinement or atomic coordinate data resulting 
# from the CCDC's data processing and validation procedures.
#
#######################################################################

data_9
_symmetry_cell_setting           monoclinic
_symmetry_space_group_name_H-M   'P 21/n'
_symmetry_Int_Tables_number      14
_space_group_name_Hall           '-P 2yn'
loop_
_symmetry_equiv_pos_site_id
_symmetry_equiv_pos_as_xyz
1 x,y,z
2 1/2-x,1/2+y,1/2-z
3 -x,-y,-z
4 1/2+x,1/2-y,1/2+z
_cell_length_a                   15.8024
_cell_length_b                   13.1815
_cell_length_c                   14.2334
_cell_angle_alpha                90
_cell_angle_beta                 75.8295
_cell_angle_gamma                90
_cell_volume                     2874.59
loop_
_atom_site_label
_atom_site_type_symbol
_atom_site_fract_x
_atom_site_fract_y
_atom_site_fract_z
C1 C -0.131061 0.558465 0.32237
C2 C -0.200273 0.601623 0.293015
C3 C -0.274863 0.54669 0.297088
C4 C -0.281441 0.447802 0.330507
C5 C -0.212286 0.404613 0.359833
Cl6 Cl -0.223184 0.280446 0.401194
C7 C -0.135983 0.45881 0.356398
C8 C -0.0598342 0.414634 0.387557
O9 O -0.0661353 0.39126 0.472555
N10 N 0.0143349 0.402913 0.316312
H11 H 0.0124513 0.430437 0.249864
C12 C 0.0956316 0.363062 0.324065
C13 C 0.130511 0.388894 0.401991
C14 C 0.208722 0.350332 0.409042
C15 C 0.256355 0.283412 0.338007
C16 C 0.337494 0.242013 0.34358
C17 C 0.381836 0.177696 0.273639
C18 C 0.348359 0.15172 0.195981
C19 C 0.270284 0.189774 0.187822
C20 C 0.221444 0.256792 0.25848
C21 C 0.139256 0.298024 0.252212
C22 C 0.101462 0.270758 0.168851
C23 C 0.0644388 0.17649 0.16396
N24 N 0.0632338 0.106907 0.240111
H25 H 0.0536467 0.137496 0.307725
C26 C 0.0683228 0.0041801 0.235198
O27 O 0.0759051 -0.0440845 0.159743
C28 C 0.0640965 -0.0490308 0.329326
C29 C 0.124578 -0.0239275 0.382434
C30 C 0.122653 -0.0715624 0.469656
C31 C 0.061012 -0.144377 0.505062
C32 C 0.000322454 -0.170686 0.453903
C33 C 0.00216844 -0.123074 0.366753
Cl34 Cl -0.0752078 -0.15829 0.305088
C35 C 0.0291398 0.150453 0.0864184
C36 C 0.0303349 0.217737 0.0134128
C37 C 0.0671517 0.315252 0.014333
C38 C 0.103259 0.342374 0.0928603
C39 C 0.140067 0.440428 0.0923821
C40 C 0.140686 0.506938 0.0188909
C41 C 0.105282 0.480196 -0.0571437
C42 C 0.0691285 0.386701 -0.0602378
H43 H -0.0724075 0.602579 0.318877
H44 H -0.195497 0.679172 0.266704
H45 H -0.328834 0.580981 0.27398
H46 H -0.340409 0.404362 0.333732
H47 H 0.0950282 0.440155 0.457439
H48 H 0.234775 0.371331 0.470113
H49 H 0.364773 0.261624 0.404114
H50 H 0.444052 0.146615 0.279074
H51 H 0.384553 0.10052 0.140895
H52 H 0.245198 0.16835 0.126186
H53 H 0.173611 0.0335091 0.355101
H54 H 0.170073 -0.0512537 0.510163
H55 H 0.0599014 -0.181421 0.573437
H56 H -0.0484004 -0.228252 0.481895
H57 H 0.00048754 0.0759625 0.0842301
H58 H 0.00259866 0.196085 -0.0462526
H59 H 0.168249 0.463028 0.151431
H60 H 0.169277 0.581618 0.0201807
H61 H 0.106239 0.534089 -0.115034
H62 H 0.0415867 0.366939 -0.120555
loop_
_geom_bond_atom_site_label_1
_geom_bond_atom_site_label_2
_geom_bond_site_symmetry_1
_geom_bond_site_symmetry_2
C1 C7 1_555 1_555
C1 C2 1_555 1_555
C1 H43 1_555 1_555
C2 C3 1_555 1_555
C2 H44 1_555 1_555
C3 C4 1_555 1_555
C3 H45 1_555 1_555
C4 C5 1_555 1_555
C4 H46 1_555 1_555
C5 Cl6 1_555 1_555
C5 C7 1_555 1_555
C7 C8 1_555 1_555
C8 O9 1_555 1_555
C8 N10 1_555 1_555
N10 H11 1_555 1_555
N10 C12 1_555 1_555
C12 C21 1_555 1_555
C12 C13 1_555 1_555
C13 C14 1_555 1_555
C13 H47 1_555 1_555
C14 C15 1_555 1_555
C14 H48 1_555 1_555
C15 C20 1_555 1_555
C15 C16 1_555 1_555
C16 C17 1_555 1_555
C16 H49 1_555 1_555
C17 C18 1_555 1_555
C17 H50 1_555 1_555
C18 C19 1_555 1_555
C18 H51 1_555 1_555
C19 C20 1_555 1_555
C19 H52 1_555 1_555
C20 C21 1_555 1_555
C21 C22 1_555 1_555
C22 C38 1_555 1_555
C22 C23 1_555 1_555
C23 N24 1_555 1_555
C23 C35 1_555 1_555
N24 H25 1_555 1_555
N24 C26 1_555 1_555
C26 O27 1_555 1_555
C26 C28 1_555 1_555
C28 C33 1_555 1_555
C28 C29 1_555 1_555
C29 C30 1_555 1_555
C29 H53 1_555 1_555
C30 C31 1_555 1_555
C30 H54 1_555 1_555
C31 C32 1_555 1_555
C31 H55 1_555 1_555
C32 C33 1_555 1_555
C32 H56 1_555 1_555
C33 Cl34 1_555 1_555
C35 C36 1_555 1_555
C35 H57 1_555 1_555
C36 C37 1_555 1_555
C36 H58 1_555 1_555
C37 C42 1_555 1_555
C37 C38 1_555 1_555
C38 C39 1_555 1_555
C39 C40 1_555 1_555
C39 H59 1_555 1_555
C40 C41 1_555 1_555
C40 H60 1_555 1_555
C41 C42 1_555 1_555
C41 H61 1_555 1_555
C42 H62 1_555 1_555

#END

#######################################################################
#
#                 Cambridge Crystallographic Data Centre
#                                CCDC 
#
#######################################################################
#
# If this CIF has been generated from an entry in the Cambridge 
# Structural Database, then it will include bibliographic, chemical, 
# crystal, experimental, refinement or atomic coordinate data resulting 
# from the CCDC's data processing and validation procedures.
#
#######################################################################

data_10
_symmetry_cell_setting           triclinic
_symmetry_space_group_name_H-M   'P -1'
_symmetry_Int_Tables_number      2
_space_group_name_Hall           '-P 1'
loop_
_symmetry_equiv_pos_site_id
_symmetry_equiv_pos_as_xyz
1 x,y,z
2 -x,-y,-z
_cell_length_a                   9.528
_cell_length_b                   11.4942
_cell_length_c                   17.6016
_cell_angle_alpha                100.791
_cell_angle_beta                 50.8748
_cell_angle_gamma                86.3399
_cell_volume                     1426.49
loop_
_atom_site_label
_atom_site_type_symbol
_atom_site_fract_x
_atom_site_fract_y
_atom_site_fract_z
C1 C 0.458177 0.806924 0.982164
C2 C 0.342546 0.756879 1.0609
C3 C 0.325645 0.640101 1.03961
C4 C 0.423973 0.571546 0.939335
C5 C 0.539518 0.621527 0.860611
Cl6 Cl 0.660188 0.532537 0.736008
C7 C 0.558968 0.739745 0.880286
C8 C 0.682741 0.796848 0.797103
O9 O 0.844887 0.742735 0.722409
N10 N 0.603336 0.909743 0.810656
H11 H 0.470964 0.947305 0.878585
C12 C 0.685261 0.984922 0.745179
C13 C 0.874217 0.982971 0.686743
C14 C 0.952206 1.05548 0.623909
C15 C 0.844362 1.13416 0.61624
C16 C 0.921574 1.21011 0.551514
C17 C 0.813357 1.28514 0.546043
C18 C 0.626171 1.28843 0.603629
C19 C 0.546073 1.21659 0.66693
C20 C 0.652075 1.13684 0.67545
C21 C 0.572513 1.06013 0.741027
C22 C 0.36999 1.06177 0.803991
C23 C 0.310749 0.980117 0.767505
N24 N 0.447259 0.895032 0.669167
H25 H 0.563361 0.852924 0.654012
C26 C 0.438328 0.857504 0.594757
O27 O 0.304103 0.895548 0.603353
C28 C 0.605597 0.764463 0.498648
C29 C 0.708993 0.793994 0.406523
C30 C 0.864232 0.710299 0.316245
C31 C 0.91852 0.596806 0.316284
C32 C 0.818559 0.565198 0.406508
C33 C 0.663436 0.648816 0.496763
Cl34 Cl 0.542413 0.605433 0.608103
C35 C 0.122131 0.981151 0.825712
C36 C -0.00857167 1.06305 0.920341
C37 C 0.0432067 1.14869 0.961876
C38 C 0.234676 1.14838 0.90321
C39 C 0.283835 1.23515 0.946062
C40 C 0.151487 1.31641 1.04088
C41 C -0.03443 1.31604 1.09765
C42 C -0.0892167 1.23451 1.05989
H43 H 0.470552 0.899323 0.999855
H44 H 0.265018 0.810202 1.13974
H45 H 0.234815 0.601448 1.10167
H46 H 0.410632 0.479207 0.922487
H47 H 0.959786 0.923178 0.691386
H48 H 1.09929 1.05273 0.579134
H49 H 1.06844 1.2087 0.505743
H50 H 0.874945 1.34284 0.495943
H51 H 0.542001 1.34878 0.598442
H52 H 0.398717 1.22063 0.711483
H53 H 0.667283 0.883443 0.405612
H54 H 0.943289 0.73453 0.245206
H55 H 1.04025 0.531664 0.245275
H56 H 0.861462 0.475474 0.406531
H57 H 0.0792054 0.91614 0.795325
H58 H -0.154496 1.06246 0.964404
H59 H 0.429155 1.23704 0.902773
H60 H 0.192667 1.38201 1.07204
H61 H -0.138012 1.38131 1.17306
H62 H -0.235955 1.23551 1.10556
loop_
_geom_bond_atom_site_label_1
_geom_bond_atom_site_label_2
_geom_bond_site_symmetry_1
_geom_bond_site_symmetry_2
C1 C7 1_555 1_555
C1 C2 1_555 1_555
C1 H43 1_555 1_555
C2 C3 1_555 1_555
C2 H44 1_555 1_555
C3 C4 1_555 1_555
C3 H45 1_555 1_555
C4 C5 1_555 1_555
C4 H46 1_555 1_555
C5 Cl6 1_555 1_555
C5 C7 1_555 1_555
C7 C8 1_555 1_555
C8 O9 1_555 1_555
C8 N10 1_555 1_555
N10 H11 1_555 1_555
N10 C12 1_555 1_555
C12 C21 1_555 1_555
C12 C13 1_555 1_555
C13 C14 1_555 1_555
C13 H47 1_555 1_555
C14 C15 1_555 1_555
C14 H48 1_555 1_555
C15 C20 1_555 1_555
C15 C16 1_555 1_555
C16 C17 1_555 1_555
C16 H49 1_555 1_555
C17 C18 1_555 1_555
C17 H50 1_555 1_555
C18 C19 1_555 1_555
C18 H51 1_555 1_555
C19 C20 1_555 1_555
C19 H52 1_555 1_555
C20 C21 1_555 1_555
C21 C22 1_555 1_555
C22 C38 1_555 1_555
C22 C23 1_555 1_555
C23 N24 1_555 1_555
C23 C35 1_555 1_555
N24 H25 1_555 1_555
N24 C26 1_555 1_555
C26 O27 1_555 1_555
C26 C28 1_555 1_555
C28 C33 1_555 1_555
C28 C29 1_555 1_555
C29 C30 1_555 1_555
C29 H53 1_555 1_555
C30 C31 1_555 1_555
C30 H54 1_555 1_555
C31 C32 1_555 1_555
C31 H55 1_555 1_555
C32 C33 1_555 1_555
C32 H56 1_555 1_555
C33 Cl34 1_555 1_555
C35 C36 1_555 1_555
C35 H57 1_555 1_555
C36 C37 1_555 1_555
C36 H58 1_555 1_555
C37 C42 1_555 1_555
C37 C38 1_555 1_555
C38 C39 1_555 1_555
C39 C40 1_555 1_555
C39 H59 1_555 1_555
C40 C41 1_555 1_555
C40 H60 1_555 1_555
C41 C42 1_555 1_555
C41 H61 1_555 1_555
C42 H62 1_555 1_555

#END

#######################################################################
#
#                 Cambridge Crystallographic Data Centre
#                                CCDC 
#
#######################################################################
#
# If this CIF has been generated from an entry in the Cambridge 
# Structural Database, then it will include bibliographic, chemical, 
# crystal, experimental, refinement or atomic coordinate data resulting 
# from the CCDC's data processing and validation procedures.
#
#######################################################################

data_11
_symmetry_cell_setting           triclinic
_symmetry_space_group_name_H-M   'P -1'
_symmetry_Int_Tables_number      2
_space_group_name_Hall           '-P 1'
loop_
_symmetry_equiv_pos_site_id
_symmetry_equiv_pos_as_xyz
1 x,y,z
2 -x,-y,-z
_cell_length_a                   10.3542
_cell_length_b                   10.6939
_cell_length_c                   17.2492
_cell_angle_alpha                68.8949
_cell_angle_beta                 122.587
_cell_angle_gamma                119.145
_cell_volume                     1393.07
loop_
_atom_site_label
_atom_site_type_symbol
_atom_site_fract_x
_atom_site_fract_y
_atom_site_fract_z
C1 C 0.205254 0.118649 0.179279
C2 C 0.217296 -0.0125602 0.194913
C3 C 0.364864 -0.0304215 0.255406
C4 C 0.502659 0.0824731 0.301217
C5 C 0.49068 0.21359 0.285618
Cl6 Cl 0.666258 0.352229 0.344501
C7 C 0.342419 0.234362 0.224562
C8 C 0.324872 0.374798 0.205833
O9 O 0.21774 0.379032 0.215336
N10 N 0.433455 0.493005 0.178314
H11 H 0.507604 0.47303 0.166332
C12 C 0.446821 0.638686 0.156072
C13 C 0.306186 0.67311 0.109199
C14 C 0.319916 0.813387 0.0878728
C15 C 0.476197 0.92721 0.112573
C16 C 0.494203 1.07364 0.091559
C17 C 0.647023 1.18098 0.116308
C18 C 0.787222 1.14873 0.162389
C19 C 0.775535 1.00898 0.184139
C20 C 0.619909 0.893284 0.160195
C21 C 0.603198 0.745431 0.18207
C22 C 0.75335 0.707558 0.232365
C23 C 0.850473 0.712634 0.326757
N24 N 0.803591 0.754967 0.37399
H25 H 0.759656 0.836345 0.339002
C26 C 0.822965 0.710149 0.462689
O27 O 0.887733 0.622356 0.516636
C28 C 0.759662 0.775174 0.492603
C29 C 0.872259 0.877949 0.553957
C30 C 0.81785 0.940301 0.582871
C31 C 0.65189 0.901546 0.551423
C32 C 0.537719 0.799931 0.490624
C33 C 0.592018 0.737599 0.461718
Cl34 Cl 0.444866 0.610605 0.385556
C35 C 0.990645 0.677407 0.374199
C36 C 1.03516 0.637082 0.328339
C37 C 0.940973 0.629819 0.231942
C38 C 0.798312 0.665518 0.183097
C39 C 0.705701 0.657964 0.0863941
C40 C 0.751737 0.617297 0.0415136
C41 C 0.890365 0.582328 0.0894695
C42 C 0.98395 0.588007 0.182604
H43 H 0.0879549 0.131572 0.13133
H44 H 0.109647 -0.101545 0.159189
H45 H 0.373462 -0.133466 0.267332
H46 H 0.619335 0.0683742 0.349055
H47 H 0.184824 0.587406 0.0895597
H48 H 0.209193 0.837963 0.0513991
H49 H 0.385322 1.10095 0.0553631
H50 H 0.65852 1.29279 0.0996119
H51 H 0.907878 1.23546 0.181487
H52 H 0.887356 0.986105 0.220397
H53 H 1.00378 0.90933 0.579282
H54 H 0.906809 1.02009 0.630563
H55 H 0.610096 0.950803 0.574332
H56 H 0.406505 0.76926 0.465751
H57 H 1.06486 0.682205 0.448292
H58 H 1.14453 0.610163 0.36641
H59 H 0.596293 0.684992 0.0473311
H60 H 0.678767 0.612363 -0.032593
H61 H 0.925192 0.549993 0.0527112
H62 H 1.0925 0.560163 0.219196
loop_
_geom_bond_atom_site_label_1
_geom_bond_atom_site_label_2
_geom_bond_site_symmetry_1
_geom_bond_site_symmetry_2
C1 C7 1_555 1_555
C1 C2 1_555 1_555
C1 H43 1_555 1_555
C2 C3 1_555 1_555
C2 H44 1_555 1_555
C3 C4 1_555 1_555
C3 H45 1_555 1_555
C4 C5 1_555 1_555
C4 H46 1_555 1_555
C5 Cl6 1_555 1_555
C5 C7 1_555 1_555
C7 C8 1_555 1_555
C8 O9 1_555 1_555
C8 N10 1_555 1_555
N10 H11 1_555 1_555
N10 C12 1_555 1_555
C12 C21 1_555 1_555
C12 C13 1_555 1_555
C13 C14 1_555 1_555
C13 H47 1_555 1_555
C14 C15 1_555 1_555
C14 H48 1_555 1_555
C15 C20 1_555 1_555
C15 C16 1_555 1_555
C16 C17 1_555 1_555
C16 H49 1_555 1_555
C17 C18 1_555 1_555
C17 H50 1_555 1_555
C18 C19 1_555 1_555
C18 H51 1_555 1_555
C19 C20 1_555 1_555
C19 H52 1_555 1_555
C20 C21 1_555 1_555
C21 C22 1_555 1_555
C22 C38 1_555 1_555
C22 C23 1_555 1_555
C23 N24 1_555 1_555
C23 C35 1_555 1_555
N24 H25 1_555 1_555
N24 C26 1_555 1_555
C26 O27 1_555 1_555
C26 C28 1_555 1_555
C28 C33 1_555 1_555
C28 C29 1_555 1_555
C29 C30 1_555 1_555
C29 H53 1_555 1_555
C30 C31 1_555 1_555
C30 H54 1_555 1_555
C31 C32 1_555 1_555
C31 H55 1_555 1_555
C32 C33 1_555 1_555
C32 H56 1_555 1_555
C33 Cl34 1_555 1_555
C35 C36 1_555 1_555
C35 H57 1_555 1_555
C36 C37 1_555 1_555
C36 H58 1_555 1_555
C37 C42 1_555 1_555
C37 C38 1_555 1_555
C38 C39 1_555 1_555
C39 C40 1_555 1_555
C39 H59 1_555 1_555
C40 C41 1_555 1_555
C40 H60 1_555 1_555
C41 C42 1_555 1_555
C41 H61 1_555 1_555
C42 H62 1_555 1_555

#END

#######################################################################
#
#                 Cambridge Crystallographic Data Centre
#                                CCDC 
#
#######################################################################
#
# If this CIF has been generated from an entry in the Cambridge 
# Structural Database, then it will include bibliographic, chemical, 
# crystal, experimental, refinement or atomic coordinate data resulting 
# from the CCDC's data processing and validation procedures.
#
#######################################################################

data_12
_symmetry_cell_setting           monoclinic
_symmetry_space_group_name_H-M   'P 21/n'
_symmetry_Int_Tables_number      14
_space_group_name_Hall           '-P 2yn'
loop_
_symmetry_equiv_pos_site_id
_symmetry_equiv_pos_as_xyz
1 x,y,z
2 1/2-x,1/2+y,1/2-z
3 -x,-y,-z
4 1/2+x,1/2-y,1/2+z
_cell_length_a                   15.827
_cell_length_b                   12.7846
_cell_length_c                   14.7844
_cell_angle_alpha                90
_cell_angle_beta                 103.547
_cell_angle_gamma                90
_cell_volume                     2908.27
loop_
_atom_site_label
_atom_site_type_symbol
_atom_site_fract_x
_atom_site_fract_y
_atom_site_fract_z
C1 C 0.635336 0.557241 0.315486
C2 C 0.706737 0.598486 0.28888
C3 C 0.782619 0.542418 0.302447
C4 C 0.788328 0.4443 0.342773
C5 C 0.716984 0.403024 0.36935
Cl6 Cl 0.726852 0.279758 0.41959
C7 C 0.639338 0.458395 0.356326
C8 C 0.560802 0.416306 0.384253
O9 O 0.563067 0.39618 0.466045
N10 N 0.489233 0.402633 0.313879
H11 H 0.494424 0.42771 0.249905
C12 C 0.406627 0.363985 0.319215
C13 C 0.370825 0.38968 0.394112
C14 C 0.291353 0.352275 0.398843
C15 C 0.243317 0.28672 0.328399
C16 C 0.160867 0.246531 0.331592
C17 C 0.116166 0.183518 0.262296
C18 C 0.150558 0.157729 0.187629
C19 C 0.229904 0.19464 0.181826
C20 C 0.27916 0.260266 0.251929
C21 C 0.362666 0.300252 0.248075
C22 C 0.401457 0.273141 0.16796
C23 C 0.441699 0.177737 0.164495
N24 N 0.445219 0.106871 0.23894
H25 H 0.452514 0.139582 0.303234
C26 C 0.445012 0.000750903 0.236233
O27 O 0.44064 -0.0500993 0.164766
C28 C 0.450549 -0.0529074 0.327606
C29 C 0.385943 -0.0344164 0.375709
C30 C 0.388935 -0.0826776 0.46027
C31 C 0.455735 -0.149571 0.497938
C32 C 0.520598 -0.169258 0.451734
C33 C 0.517677 -0.121028 0.367235
Cl34 Cl 0.600379 -0.147826 0.31177
C35 C 0.477944 0.151823 0.0899807
C36 C 0.47451 0.220351 0.0186181
C37 C 0.434369 0.319064 0.0182077
C38 C 0.397279 0.346065 0.0936543
C39 C 0.357125 0.445317 0.0918871
C40 C 0.354297 0.513078 0.0200583
C41 C 0.390674 0.486452 -0.052988
C42 C 0.430021 0.391823 -0.0547343
H43 H 0.575668 0.602232 0.304465
H44 H 0.702658 0.675422 0.257189
H45 H 0.838312 0.575215 0.281443
H46 H 0.848325 0.399966 0.353508
H47 H 0.406598 0.439889 0.449055
H48 H 0.264597 0.373152 0.457585
H49 H 0.132863 0.266031 0.38977
H50 H 0.0529408 0.153364 0.265886
H51 H 0.114073 0.107583 0.13304
H52 H 0.255684 0.173365 0.122521
H53 H 0.332814 0.0183033 0.346551
H54 H 0.338258 -0.0675344 0.496894
H55 H 0.45766 -0.187139 0.564201
H56 H 0.573402 -0.222158 0.481511
H57 H 0.509148 0.0764122 0.0888745
H58 H 0.503032 0.198763 -0.0386974
H59 H 0.32813 0.46786 0.148597
H60 H 0.323159 0.588661 0.0203088
H61 H 0.387917 0.541354 -0.109594
H62 H 0.458273 0.372174 -0.112704
loop_
_geom_bond_atom_site_label_1
_geom_bond_atom_site_label_2
_geom_bond_site_symmetry_1
_geom_bond_site_symmetry_2
C1 C7 1_555 1_555
C1 C2 1_555 1_555
C1 H43 1_555 1_555
C2 C3 1_555 1_555
C2 H44 1_555 1_555
C3 C4 1_555 1_555
C3 H45 1_555 1_555
C4 C5 1_555 1_555
C4 H46 1_555 1_555
C5 Cl6 1_555 1_555
C5 C7 1_555 1_555
C7 C8 1_555 1_555
C8 O9 1_555 1_555
C8 N10 1_555 1_555
N10 H11 1_555 1_555
N10 C12 1_555 1_555
C12 C21 1_555 1_555
C12 C13 1_555 1_555
C13 C14 1_555 1_555
C13 H47 1_555 1_555
C14 C15 1_555 1_555
C14 H48 1_555 1_555
C15 C20 1_555 1_555
C15 C16 1_555 1_555
C16 C17 1_555 1_555
C16 H49 1_555 1_555
C17 C18 1_555 1_555
C17 H50 1_555 1_555
C18 C19 1_555 1_555
C18 H51 1_555 1_555
C19 C20 1_555 1_555
C19 H52 1_555 1_555
C20 C21 1_555 1_555
C21 C22 1_555 1_555
C22 C38 1_555 1_555
C22 C23 1_555 1_555
C23 N24 1_555 1_555
C23 C35 1_555 1_555
N24 H25 1_555 1_555
N24 C26 1_555 1_555
C26 O27 1_555 1_555
C26 C28 1_555 1_555
C28 C33 1_555 1_555
C28 C29 1_555 1_555
C29 C30 1_555 1_555
C29 H53 1_555 1_555
C30 C31 1_555 1_555
C30 H54 1_555 1_555
C31 C32 1_555 1_555
C31 H55 1_555 1_555
C32 C33 1_555 1_555
C32 H56 1_555 1_555
C33 Cl34 1_555 1_555
C35 C36 1_555 1_555
C35 H57 1_555 1_555
C36 C37 1_555 1_555
C36 H58 1_555 1_555
C37 C42 1_555 1_555
C37 C38 1_555 1_555
C38 C39 1_555 1_555
C39 C40 1_555 1_555
C39 H59 1_555 1_555
C40 C41 1_555 1_555
C40 H60 1_555 1_555
C41 C42 1_555 1_555
C41 H61 1_555 1_555
C42 H62 1_555 1_555

#END

#######################################################################
#
#                 Cambridge Crystallographic Data Centre
#                                CCDC 
#
#######################################################################
#
# If this CIF has been generated from an entry in the Cambridge 
# Structural Database, then it will include bibliographic, chemical, 
# crystal, experimental, refinement or atomic coordinate data resulting 
# from the CCDC's data processing and validation procedures.
#
#######################################################################

data_13
_symmetry_cell_setting           orthorhombic
_symmetry_space_group_name_H-M   'P c a b'
_symmetry_Int_Tables_number      61
_space_group_name_Hall           '-P 2bc 2ac'
loop_
_symmetry_equiv_pos_site_id
_symmetry_equiv_pos_as_xyz
1 x,y,z
2 -x,1/2-y,1/2+z
3 1/2-x,1/2+y,-z
4 1/2+x,-y,1/2-z
5 -x,-y,-z
6 x,1/2+y,1/2-z
7 1/2+x,1/2-y,z
8 1/2-x,y,1/2+z
_cell_length_a                   13.0835
_cell_length_b                   20.7123
_cell_length_c                   21.0347
_cell_angle_alpha                90
_cell_angle_beta                 90
_cell_angle_gamma                90
_cell_volume                     5700.18
loop_
_atom_site_label
_atom_site_type_symbol
_atom_site_fract_x
_atom_site_fract_y
_atom_site_fract_z
C1 C 0.121818 0.147845 0.212073
C2 C 0.106898 0.084795 0.23195
C3 C 0.10793 0.0351965 0.188679
C4 C 0.123919 0.047817 0.124903
C5 C 0.138885 0.110809 0.104993
Cl6 Cl 0.158811 0.124457 0.024626
C7 C 0.138113 0.161928 0.147984
C8 C 0.153881 0.230757 0.128259
O9 O 0.0828754 0.262825 0.106719
N10 N 0.250086 0.253975 0.135894
H11 H 0.302977 0.221776 0.15213
C12 C 0.287377 0.3163 0.120729
C13 C 0.342057 0.327086 0.0647359
C14 C 0.377957 0.387094 0.0504072
C15 C 0.36089 0.439758 0.0916866
C16 C 0.397447 0.502484 0.0781661
C17 C 0.379486 0.55229 0.119056
C18 C 0.325226 0.542446 0.174478
C19 C 0.288692 0.482713 0.18943
C20 C 0.30527 0.429262 0.148707
C21 C 0.268132 0.365937 0.162969
C22 C 0.209294 0.353896 0.222837
C23 C 0.105109 0.36473 0.225237
N24 N 0.0561165 0.387596 0.169534
H25 H 0.0964039 0.420171 0.143173
C26 C -0.0401804 0.374859 0.149039
O27 O -0.100073 0.339393 0.177407
C28 C -0.0707532 0.407231 0.0882161
C29 C -0.0652196 0.372624 0.0313815
C30 C -0.0929033 0.401056 -0.0256624
C31 C -0.126296 0.46386 -0.027003
C32 C -0.132503 0.49923 0.0286099
C33 C -0.104804 0.470851 0.0856394
Cl34 Cl -0.113632 0.51693 0.154231
C35 C 0.0495892 0.353592 0.28085
C36 C 0.097107 0.331706 0.334309
C37 C 0.203371 0.319781 0.33488
C38 C 0.260435 0.330914 0.27854
C39 C 0.36689 0.318506 0.279985
C40 C 0.413314 0.296703 0.333872
C41 C 0.357435 0.286149 0.388558
C42 C 0.254741 0.297253 0.389675
H43 H 0.120832 0.186677 0.246688
H44 H 0.0943326 0.0745644 0.281934
H45 H 0.0961516 -0.0140786 0.204571
H46 H 0.12473 0.0086229 0.0906882
H47 H 0.356113 0.287312 0.0323323
H48 H 0.42027 0.394524 0.00665567
H49 H 0.440249 0.511088 0.0347996
H50 H 0.408132 0.600136 0.107912
H51 H 0.31153 0.58262 0.206459
H52 H 0.246241 0.476065 0.233257
H53 H -0.0389498 0.322939 0.0319044
H54 H -0.0881798 0.37357 -0.0694709
H55 H -0.147904 0.485837 -0.0718575
H56 H -0.158902 0.548882 0.0275592
H57 H -0.0321321 0.362446 0.281506
H58 H 0.0526541 0.32331 0.377067
H59 H 0.412283 0.326478 0.23755
H60 H 0.494959 0.287554 0.333787
H61 H 0.39562 0.268855 0.431059
H62 H 0.212 0.288688 0.43308
loop_
_geom_bond_atom_site_label_1
_geom_bond_atom_site_label_2
_geom_bond_site_symmetry_1
_geom_bond_site_symmetry_2
C1 C7 1_555 1_555
C1 C2 1_555 1_555
C1 H43 1_555 1_555
C2 C3 1_555 1_555
C2 H44 1_555 1_555
C3 C4 1_555 1_555
C3 H45 1_555 1_555
C4 C5 1_555 1_555
C4 H46 1_555 1_555
C5 Cl6 1_555 1_555
C5 C7 1_555 1_555
C7 C8 1_555 1_555
C8 O9 1_555 1_555
C8 N10 1_555 1_555
N10 H11 1_555 1_555
N10 C12 1_555 1_555
C12 C21 1_555 1_555
C12 C13 1_555 1_555
C13 C14 1_555 1_555
C13 H47 1_555 1_555
C14 C15 1_555 1_555
C14 H48 1_555 1_555
C15 C20 1_555 1_555
C15 C16 1_555 1_555
C16 C17 1_555 1_555
C16 H49 1_555 1_555
C17 C18 1_555 1_555
C17 H50 1_555 1_555
C18 C19 1_555 1_555
C18 H51 1_555 1_555
C19 C20 1_555 1_555
C19 H52 1_555 1_555
C20 C21 1_555 1_555
C21 C22 1_555 1_555
C22 C38 1_555 1_555
C22 C23 1_555 1_555
C23 N24 1_555 1_555
C23 C35 1_555 1_555
N24 H25 1_555 1_555
N24 C26 1_555 1_555
C26 O27 1_555 1_555
C26 C28 1_555 1_555
C28 C33 1_555 1_555
C28 C29 1_555 1_555
C29 C30 1_555 1_555
C29 H53 1_555 1_555
C30 C31 1_555 1_555
C30 H54 1_555 1_555
C31 C32 1_555 1_555
C31 H55 1_555 1_555
C32 C33 1_555 1_555
C32 H56 1_555 1_555
C33 Cl34 1_555 1_555
C35 C36 1_555 1_555
C35 H57 1_555 1_555
C36 C37 1_555 1_555
C36 H58 1_555 1_555
C37 C42 1_555 1_555
C37 C38 1_555 1_555
C38 C39 1_555 1_555
C39 C40 1_555 1_555
C39 H59 1_555 1_555
C40 C41 1_555 1_555
C40 H60 1_555 1_555
C41 C42 1_555 1_555
C41 H61 1_555 1_555
C42 H62 1_555 1_555

#END

#######################################################################
#
#                 Cambridge Crystallographic Data Centre
#                                CCDC 
#
#######################################################################
#
# If this CIF has been generated from an entry in the Cambridge 
# Structural Database, then it will include bibliographic, chemical, 
# crystal, experimental, refinement or atomic coordinate data resulting 
# from the CCDC's data processing and validation procedures.
#
#######################################################################

data_14
_symmetry_cell_setting           triclinic
_symmetry_space_group_name_H-M   'P -1'
_symmetry_Int_Tables_number      2
_space_group_name_Hall           '-P 1'
loop_
_symmetry_equiv_pos_site_id
_symmetry_equiv_pos_as_xyz
1 x,y,z
2 -x,-y,-z
_cell_length_a                   8.7692
_cell_length_b                   11.9261
_cell_length_c                   14.4434
_cell_angle_alpha                101.968
_cell_angle_beta                 105.343
_cell_angle_gamma                94.8416
_cell_volume                     1409.42
loop_
_atom_site_label
_atom_site_type_symbol
_atom_site_fract_x
_atom_site_fract_y
_atom_site_fract_z
C1 C 0.080076 0.84794 0.199233
C2 C -0.0627536 0.874187 0.215817
C3 C -0.186671 0.887134 0.139543
C4 C -0.169824 0.873985 0.0455161
C5 C -0.0271303 0.847717 0.0288875
Cl6 Cl -0.0111017 0.831845 -0.0900858
C7 C 0.100258 0.834234 0.105051
C8 C 0.256545 0.80596 0.0899454
O9 O 0.325913 0.860969 0.0461224
N10 N 0.313232 0.717334 0.12755
H11 H 0.238803 0.673823 0.156127
C12 C 0.455625 0.670867 0.123949
C13 C 0.509701 0.661358 0.0403922
C14 C 0.646591 0.61644 0.0373904
C15 C 0.737004 0.578385 0.118419
C16 C 0.87921 0.531169 0.11731
C17 C 0.963745 0.495361 0.196896
C18 C 0.912093 0.504537 0.280165
C19 C 0.775499 0.549411 0.284328
C20 C 0.683017 0.587779 0.203728
C21 C 0.539033 0.635185 0.205577
C22 C 0.480072 0.645778 0.294805
C23 C 0.48648 0.753134 0.355678
N24 N 0.550568 0.85225 0.331064
H25 H 0.651387 0.845242 0.308994
C26 C 0.50212 0.958164 0.340388
O27 O 0.389331 0.982559 0.372255
C28 C 0.595652 1.04668 0.308883
C29 C 0.527558 1.07675 0.220179
C30 C 0.610844 1.15818 0.188852
C31 C 0.761924 1.21051 0.244897
C32 C 0.832142 1.18231 0.33309
C33 C 0.74898 1.10097 0.36444
Cl34 Cl 0.841292 1.06825 0.475479
C35 C 0.431709 0.763838 0.439028
C36 C 0.370387 0.668203 0.4624
C37 C 0.360771 0.556127 0.403153
C38 C 0.41607 0.544416 0.318221
C39 C 0.405056 0.431328 0.259566
C40 C 0.34359 0.336471 0.283973
C41 C 0.29039 0.348418 0.366806
C42 C 0.298135 0.455348 0.425704
H43 H 0.177291 0.837913 0.260069
H44 H -0.0767396 0.884585 0.289422
H45 H -0.298218 0.907744 0.153066
H46 H -0.26775 0.884213 -0.0147802
H47 H 0.442084 0.690003 -0.0227433
H48 H 0.686728 0.60981 -0.0281999
H49 H 0.92153 0.523336 0.0524663
H50 H 1.07265 0.459333 0.194752
H51 H 0.980891 0.475734 0.342887
H52 H 0.737067 0.555812 0.350487
H53 H 0.408179 1.03594 0.175307
H54 H 0.556447 1.18068 0.119728
H55 H 0.826525 1.27421 0.219928
H56 H 0.95157 1.22369 0.377401
H57 H 0.438037 0.849125 0.485616
H58 H 0.328375 0.678301 0.527458
H59 H 0.446181 0.419927 0.194124
H60 H 0.336406 0.250755 0.237836
H61 H 0.241948 0.271983 0.385238
H62 H 0.255807 0.46316 0.490533
loop_
_geom_bond_atom_site_label_1
_geom_bond_atom_site_label_2
_geom_bond_site_symmetry_1
_geom_bond_site_symmetry_2
C1 C7 1_555 1_555
C1 C2 1_555 1_555
C1 H43 1_555 1_555
C2 C3 1_555 1_555
C2 H44 1_555 1_555
C3 C4 1_555 1_555
C3 H45 1_555 1_555
C4 C5 1_555 1_555
C4 H46 1_555 1_555
C5 Cl6 1_555 1_555
C5 C7 1_555 1_555
C7 C8 1_555 1_555
C8 O9 1_555 1_555
C8 N10 1_555 1_555
N10 H11 1_555 1_555
N10 C12 1_555 1_555
C12 C21 1_555 1_555
C12 C13 1_555 1_555
C13 C14 1_555 1_555
C13 H47 1_555 1_555
C14 C15 1_555 1_555
C14 H48 1_555 1_555
C15 C20 1_555 1_555
C15 C16 1_555 1_555
C16 C17 1_555 1_555
C16 H49 1_555 1_555
C17 C18 1_555 1_555
C17 H50 1_555 1_555
C18 C19 1_555 1_555
C18 H51 1_555 1_555
C19 C20 1_555 1_555
C19 H52 1_555 1_555
C20 C21 1_555 1_555
C21 C22 1_555 1_555
C22 C38 1_555 1_555
C22 C23 1_555 1_555
C23 N24 1_555 1_555
C23 C35 1_555 1_555
N24 H25 1_555 1_555
N24 C26 1_555 1_555
C26 O27 1_555 1_555
C26 C28 1_555 1_555
C28 C33 1_555 1_555
C28 C29 1_555 1_555
C29 C30 1_555 1_555
C29 H53 1_555 1_555
C30 C31 1_555 1_555
C30 H54 1_555 1_555
C31 C32 1_555 1_555
C31 H55 1_555 1_555
C32 C33 1_555 1_555
C32 H56 1_555 1_555
C33 Cl34 1_555 1_555
C35 C36 1_555 1_555
C35 H57 1_555 1_555
C36 C37 1_555 1_555
C36 H58 1_555 1_555
C37 C42 1_555 1_555
C37 C38 1_555 1_555
C38 C39 1_555 1_555
C39 C40 1_555 1_555
C39 H59 1_555 1_555
C40 C41 1_555 1_555
C40 H60 1_555 1_555
C41 C42 1_555 1_555
C41 H61 1_555 1_555
C42 H62 1_555 1_555

#END

#######################################################################
#
#                 Cambridge Crystallographic Data Centre
#                                CCDC 
#
#######################################################################
#
# If this CIF has been generated from an entry in the Cambridge 
# Structural Database, then it will include bibliographic, chemical, 
# crystal, experimental, refinement or atomic coordinate data resulting 
# from the CCDC's data processing and validation procedures.
#
#######################################################################

data_15
_symmetry_cell_setting           triclinic
_symmetry_space_group_name_H-M   'P -1'
_symmetry_Int_Tables_number      2
_space_group_name_Hall           '-P 1'
loop_
_symmetry_equiv_pos_site_id
_symmetry_equiv_pos_as_xyz
1 x,y,z
2 -x,-y,-z
_cell_length_a                   10.3737
_cell_length_b                   10.538
_cell_length_c                   13.9351
_cell_angle_alpha                84.6741
_cell_angle_beta                 86.4134
_cell_angle_gamma                111.236
_cell_volume                     1406.18
loop_
_atom_site_label
_atom_site_type_symbol
_atom_site_fract_x
_atom_site_fract_y
_atom_site_fract_z
C1 C 0.232825 0.0764664 -0.0878608
C2 C 0.107478 0.0245082 -0.127099
C3 C 0.0112349 0.0850237 -0.117027
C4 C 0.0386872 0.19833 -0.0675858
C5 C 0.163893 0.250274 -0.0283256
Cl6 Cl 0.194006 0.392328 0.0331806
C7 C 0.263187 0.19071 -0.0376153
C8 C 0.399976 0.244045 0.00375356
O9 O 0.486151 0.358673 -0.0260938
N10 N 0.419978 0.157761 0.0747234
H11 H 0.344659 0.0618953 0.0877159
C12 C 0.537336 0.179733 0.127186
C13 C 0.672027 0.246409 0.081245
C14 C 0.784336 0.266985 0.13215
C15 C 0.767476 0.221627 0.232373
C16 C 0.881973 0.241862 0.287075
C17 C 0.861971 0.196587 0.383754
C18 C 0.729452 0.130094 0.430109
C19 C 0.616118 0.108598 0.380146
C20 C 0.630922 0.153655 0.279669
C21 C 0.514249 0.132982 0.225083
C22 C 0.369433 0.0615847 0.273677
C23 C 0.306647 0.130344 0.328364
N24 N 0.383601 0.269952 0.337175
H25 H 0.481349 0.29098 0.357306
C26 C 0.339855 0.377115 0.330567
O27 O 0.221207 0.366283 0.315277
C28 C 0.44663 0.513565 0.343385
C29 C 0.413632 0.592705 0.408638
C30 C 0.509991 0.719223 0.422297
C31 C 0.639593 0.768491 0.371595
C32 C 0.674909 0.692146 0.306488
C33 C 0.578666 0.565732 0.292814
Cl34 Cl 0.627039 0.473388 0.210475
C35 C 0.171574 0.0644285 0.373805
C36 C 0.0982172 -0.0697871 0.365305
C37 C 0.156644 -0.145504 0.310466
C38 C 0.293932 -0.0794315 0.264017
C39 C 0.350889 -0.157198 0.209547
C40 C 0.276118 -0.291392 0.201678
C41 C 0.142509 -0.354943 0.246815
C42 C 0.0829043 -0.284747 0.30022
H43 H 0.308182 0.0278137 -0.0962665
H44 H 0.0852817 -0.0643923 -0.165954
H45 H -0.0867314 0.0438253 -0.147976
H46 H -0.0373978 0.246185 -0.0596222
H47 H 0.687443 0.28218 0.00428978
H48 H 0.888214 0.318953 0.0951651
H49 H 0.986841 0.293927 0.2518
H50 H 0.951065 0.213003 0.424623
H51 H 0.715373 0.0946004 0.507049
H52 H 0.512908 0.0560905 0.418058
H53 H 0.311446 0.554747 0.449087
H54 H 0.482925 0.779632 0.473289
H55 H 0.714596 0.867676 0.382638
H56 H 0.777379 0.731089 0.266394
H57 H 0.124548 0.120629 0.416305
H58 H -0.00661966 -0.119189 0.401189
H59 H 0.455729 -0.109299 0.173468
H60 H 0.32203 -0.348807 0.159541
H61 H 0.0843717 -0.461777 0.239728
H62 H -0.0221972 -0.336281 0.335197
loop_
_geom_bond_atom_site_label_1
_geom_bond_atom_site_label_2
_geom_bond_site_symmetry_1
_geom_bond_site_symmetry_2
C1 C7 1_555 1_555
C1 C2 1_555 1_555
C1 H43 1_555 1_555
C2 C3 1_555 1_555
C2 H44 1_555 1_555
C3 C4 1_555 1_555
C3 H45 1_555 1_555
C4 C5 1_555 1_555
C4 H46 1_555 1_555
C5 Cl6 1_555 1_555
C5 C7 1_555 1_555
C7 C8 1_555 1_555
C8 O9 1_555 1_555
C8 N10 1_555 1_555
N10 H11 1_555 1_555
N10 C12 1_555 1_555
C12 C21 1_555 1_555
C12 C13 1_555 1_555
C13 C14 1_555 1_555
C13 H47 1_555 1_555
C14 C15 1_555 1_555
C14 H48 1_555 1_555
C15 C20 1_555 1_555
C15 C16 1_555 1_555
C16 C17 1_555 1_555
C16 H49 1_555 1_555
C17 C18 1_555 1_555
C17 H50 1_555 1_555
C18 C19 1_555 1_555
C18 H51 1_555 1_555
C19 C20 1_555 1_555
C19 H52 1_555 1_555
C20 C21 1_555 1_555
C21 C22 1_555 1_555
C22 C38 1_555 1_555
C22 C23 1_555 1_555
C23 N24 1_555 1_555
C23 C35 1_555 1_555
N24 H25 1_555 1_555
N24 C26 1_555 1_555
C26 O27 1_555 1_555
C26 C28 1_555 1_555
C28 C33 1_555 1_555
C28 C29 1_555 1_555
C29 C30 1_555 1_555
C29 H53 1_555 1_555
C30 C31 1_555 1_555
C30 H54 1_555 1_555
C31 C32 1_555 1_555
C31 H55 1_555 1_555
C32 C33 1_555 1_555
C32 H56 1_555 1_555
C33 Cl34 1_555 1_555
C35 C36 1_555 1_555
C35 H57 1_555 1_555
C36 C37 1_555 1_555
C36 H58 1_555 1_555
C37 C42 1_555 1_555
C37 C38 1_555 1_555
C38 C39 1_555 1_555
C39 C40 1_555 1_555
C39 H59 1_555 1_555
C40 C41 1_555 1_555
C40 H60 1_555 1_555
C41 C42 1_555 1_555
C41 H61 1_555 1_555
C42 H62 1_555 1_555

#END

#######################################################################
#
#                 Cambridge Crystallographic Data Centre
#                                CCDC 
#
#######################################################################
#
# If this CIF has been generated from an entry in the Cambridge 
# Structural Database, then it will include bibliographic, chemical, 
# crystal, experimental, refinement or atomic coordinate data resulting 
# from the CCDC's data processing and validation procedures.
#
#######################################################################

data_16
_symmetry_cell_setting           triclinic
_symmetry_space_group_name_H-M   'P -1'
_symmetry_Int_Tables_number      2
_space_group_name_Hall           '-P 1'
loop_
_symmetry_equiv_pos_site_id
_symmetry_equiv_pos_as_xyz
1 x,y,z
2 -x,-y,-z
_cell_length_a                   9.1729
_cell_length_b                   10.9666
_cell_length_c                   14.6169
_cell_angle_alpha                81.8426
_cell_angle_beta                 87.6423
_cell_angle_gamma                102.122
_cell_volume                     1419.24
loop_
_atom_site_label
_atom_site_type_symbol
_atom_site_fract_x
_atom_site_fract_y
_atom_site_fract_z
C1 C 0.550184 0.702362 -0.0292722
C2 C 0.585395 0.748474 -0.122549
C3 C 0.690047 0.858597 -0.149763
C4 C 0.761134 0.924325 -0.0842406
C5 C 0.72602 0.87828 0.00898123
Cl6 Cl 0.817893 0.96358 0.0887936
C7 C 0.620252 0.766823 0.038288
C8 C 0.579129 0.714041 0.138502
O9 O 0.516803 0.770903 0.189167
N10 N 0.61533 0.601707 0.167677
H11 H 0.657062 0.560281 0.117276
C12 C 0.591083 0.529888 0.257677
C13 C 0.447219 0.488055 0.301107
C14 C 0.424637 0.418913 0.3876
C15 C 0.545774 0.387931 0.435451
C16 C 0.525789 0.316676 0.525298
C17 C 0.645239 0.288314 0.569511
C18 C 0.788119 0.328652 0.527384
C19 C 0.812483 0.397713 0.440836
C20 C 0.692473 0.429973 0.391827
C21 C 0.714093 0.502444 0.300982
C22 C 0.867953 0.547566 0.253879
C23 C 0.960269 0.657264 0.271703
N24 N 0.904753 0.725206 0.335743
H25 H 0.849621 0.672275 0.394987
C26 C 0.925631 0.852208 0.331689
O27 O 0.999843 0.928886 0.268571
C28 C 0.851237 0.895505 0.410545
C29 C 0.876329 0.849699 0.501251
C30 C 0.809476 0.887769 0.575776
C31 C 0.717407 0.971371 0.561251
C32 C 0.690684 1.0182 0.472069
C33 C 0.757403 0.980163 0.397565
Cl34 Cl 0.720754 1.04109 0.286963
C35 C 1.10395 0.699934 0.228107
C36 C 1.15673 0.634099 0.166693
C37 C 1.06775 0.521425 0.145543
C38 C 0.921561 0.477255 0.189576
C39 C 0.834142 0.363888 0.167636
C40 C 0.888448 0.299205 0.105931
C41 C 1.03056 0.342837 0.0631735
C42 C 1.11936 0.451367 0.0819399
H43 H 0.467281 0.615222 -0.00851
H44 H 0.530056 0.697346 -0.174316
H45 H 0.717076 0.894214 -0.222944
H46 H 0.84387 1.01139 -0.105744
H47 H 0.352479 0.510823 0.265639
H48 H 0.31198 0.38721 0.420178
H49 H 0.414259 0.284227 0.559435
H50 H 0.627814 0.233529 0.638478
H51 H 0.881907 0.30513 0.56351
H52 H 0.925713 0.428424 0.409027
H53 H 0.948926 0.783564 0.513517
H54 H 0.829978 0.851354 0.645914
H55 H 0.665436 1.00084 0.619927
H56 H 0.617887 1.0843 0.460579
H57 H 1.17426 0.786312 0.243283
H58 H 1.26872 0.668738 0.133547
H59 H 0.722131 0.327874 0.200449
H60 H 0.81931 0.212613 0.0902697
H61 H 1.07201 0.290266 0.014151
H62 H 1.23079 0.484286 0.0476989
loop_
_geom_bond_atom_site_label_1
_geom_bond_atom_site_label_2
_geom_bond_site_symmetry_1
_geom_bond_site_symmetry_2
C1 C7 1_555 1_555
C1 C2 1_555 1_555
C1 H43 1_555 1_555
C2 C3 1_555 1_555
C2 H44 1_555 1_555
C3 C4 1_555 1_555
C3 H45 1_555 1_555
C4 C5 1_555 1_555
C4 H46 1_555 1_555
C5 Cl6 1_555 1_555
C5 C7 1_555 1_555
C7 C8 1_555 1_555
C8 O9 1_555 1_555
C8 N10 1_555 1_555
N10 H11 1_555 1_555
N10 C12 1_555 1_555
C12 C21 1_555 1_555
C12 C13 1_555 1_555
C13 C14 1_555 1_555
C13 H47 1_555 1_555
C14 C15 1_555 1_555
C14 H48 1_555 1_555
C15 C20 1_555 1_555
C15 C16 1_555 1_555
C16 C17 1_555 1_555
C16 H49 1_555 1_555
C17 C18 1_555 1_555
C17 H50 1_555 1_555
C18 C19 1_555 1_555
C18 H51 1_555 1_555
C19 C20 1_555 1_555
C19 H52 1_555 1_555
C20 C21 1_555 1_555
C21 C22 1_555 1_555
C22 C38 1_555 1_555
C22 C23 1_555 1_555
C23 N24 1_555 1_555
C23 C35 1_555 1_555
N24 H25 1_555 1_555
N24 C26 1_555 1_555
C26 O27 1_555 1_555
C26 C28 1_555 1_555
C28 C33 1_555 1_555
C28 C29 1_555 1_555
C29 C30 1_555 1_555
C29 H53 1_555 1_555
C30 C31 1_555 1_555
C30 H54 1_555 1_555
C31 C32 1_555 1_555
C31 H55 1_555 1_555
C32 C33 1_555 1_555
C32 H56 1_555 1_555
C33 Cl34 1_555 1_555
C35 C36 1_555 1_555
C35 H57 1_555 1_555
C36 C37 1_555 1_555
C36 H58 1_555 1_555
C37 C42 1_555 1_555
C37 C38 1_555 1_555
C38 C39 1_555 1_555
C39 C40 1_555 1_555
C39 H59 1_555 1_555
C40 C41 1_555 1_555
C40 H60 1_555 1_555
C41 C42 1_555 1_555
C41 H61 1_555 1_555
C42 H62 1_555 1_555

#END

#######################################################################
#
#                 Cambridge Crystallographic Data Centre
#                                CCDC 
#
#######################################################################
#
# If this CIF has been generated from an entry in the Cambridge 
# Structural Database, then it will include bibliographic, chemical, 
# crystal, experimental, refinement or atomic coordinate data resulting 
# from the CCDC's data processing and validation procedures.
#
#######################################################################

data_17
_symmetry_cell_setting           orthorhombic
_symmetry_space_group_name_H-M   'P 21 21 21'
_symmetry_Int_Tables_number      19
_space_group_name_Hall           'P 2ac 2ab'
loop_
_symmetry_equiv_pos_site_id
_symmetry_equiv_pos_as_xyz
1 x,y,z
2 1/2-x,-y,1/2+z
3 -x,1/2+y,1/2-z
4 1/2+x,1/2-y,-z
_cell_length_a                   10.3742
_cell_length_b                   13.2376
_cell_length_c                   20.927
_cell_angle_alpha                90
_cell_angle_beta                 90
_cell_angle_gamma                90
_cell_volume                     2873.89
loop_
_atom_site_label
_atom_site_type_symbol
_atom_site_fract_x
_atom_site_fract_y
_atom_site_fract_z
C1 C 0.0122515 0.340878 0.327257
C2 C 0.0440034 0.364016 0.38985
C3 C -0.0344701 0.333724 0.439055
C4 C -0.145814 0.279832 0.426478
C5 C -0.177556 0.256655 0.363941
Cl6 Cl -0.317885 0.188879 0.350289
C7 C -0.0995739 0.2866 0.313236
C8 C -0.130825 0.263061 0.244932
O9 O -0.234794 0.288066 0.221685
N10 N -0.0376318 0.2134 0.211965
H11 H 0.0403115 0.190964 0.238056
C12 C -0.0400609 0.180614 0.147513
C13 C -0.154152 0.146386 0.119496
C14 C -0.155732 0.114855 0.0575286
C15 C -0.0424322 0.115912 0.0201462
C16 C -0.041102 0.0834366 -0.0441869
C17 C 0.0700199 0.0855518 -0.0789554
C18 C 0.183474 0.119493 -0.0520046
C19 C 0.186588 0.151387 0.00990586
C20 C 0.0740105 0.150662 0.0482009
C21 C 0.0738756 0.183508 0.113332
C22 C 0.195639 0.220365 0.1438
C23 C 0.211611 0.32141 0.158422
N24 N 0.10956 0.38859 0.143633
H25 H 0.0611613 0.374124 0.102198
C26 C 0.0744829 0.474127 0.174965
O27 O 0.129022 0.505364 0.223166
C28 C -0.0375547 0.53036 0.147107
C29 C -0.143346 0.552464 0.185884
C30 C -0.24854 0.604241 0.161619
C31 C -0.250014 0.634579 0.0989153
C32 C -0.146431 0.613654 0.0594782
C33 C -0.0412851 0.561922 0.0836957
Cl34 Cl 0.0865609 0.537348 0.0326612
C35 C 0.324815 0.356454 0.186864
C36 C 0.422683 0.291503 0.200908
C37 C 0.412215 0.187413 0.187065
C38 C 0.297411 0.1511 0.158198
C39 C 0.288552 0.0464132 0.144842
C40 C 0.387355 -0.0176014 0.159101
C41 C 0.498882 0.0182359 0.187022
C42 C 0.512242 0.118314 0.200941
H43 H 0.0749648 0.36521 0.288718
H44 H 0.131239 0.406259 0.400033
H45 H -0.00906094 0.352133 0.487982
H46 H -0.207843 0.255877 0.46537
H47 H -0.242351 0.144875 0.147346
H48 H -0.245368 0.0885583 0.0365987
H49 H -0.129436 0.0565359 -0.0661299
H50 H 0.0692391 0.0603282 -0.128289
H51 H 0.271009 0.120777 -0.0803699
H52 H 0.276783 0.177759 0.0301429
H53 H -0.143182 0.528872 0.235533
H54 H -0.330117 0.62089 0.192311
H55 H -0.332729 0.6751 0.0802122
H56 H -0.147597 0.637631 0.00990586
H57 H 0.334946 0.436159 0.197883
H58 H 0.5099 0.320186 0.223028
H59 H 0.20176 0.0166269 0.122894
H60 H 0.378227 -0.0974799 0.148402
H61 H 0.576652 -0.0337297 0.197998
H62 H 0.600576 0.145208 0.22288
loop_
_geom_bond_atom_site_label_1
_geom_bond_atom_site_label_2
_geom_bond_site_symmetry_1
_geom_bond_site_symmetry_2
C1 C7 1_555 1_555
C1 C2 1_555 1_555
C1 H43 1_555 1_555
C2 C3 1_555 1_555
C2 H44 1_555 1_555
C3 C4 1_555 1_555
C3 H45 1_555 1_555
C4 C5 1_555 1_555
C4 H46 1_555 1_555
C5 Cl6 1_555 1_555
C5 C7 1_555 1_555
C7 C8 1_555 1_555
C8 O9 1_555 1_555
C8 N10 1_555 1_555
N10 H11 1_555 1_555
N10 C12 1_555 1_555
C12 C21 1_555 1_555
C12 C13 1_555 1_555
C13 C14 1_555 1_555
C13 H47 1_555 1_555
C14 C15 1_555 1_555
C14 H48 1_555 1_555
C15 C20 1_555 1_555
C15 C16 1_555 1_555
C16 C17 1_555 1_555
C16 H49 1_555 1_555
C17 C18 1_555 1_555
C17 H50 1_555 1_555
C18 C19 1_555 1_555
C18 H51 1_555 1_555
C19 C20 1_555 1_555
C19 H52 1_555 1_555
C20 C21 1_555 1_555
C21 C22 1_555 1_555
C22 C38 1_555 1_555
C22 C23 1_555 1_555
C23 N24 1_555 1_555
C23 C35 1_555 1_555
N24 H25 1_555 1_555
N24 C26 1_555 1_555
C26 O27 1_555 1_555
C26 C28 1_555 1_555
C28 C33 1_555 1_555
C28 C29 1_555 1_555
C29 C30 1_555 1_555
C29 H53 1_555 1_555
C30 C31 1_555 1_555
C30 H54 1_555 1_555
C31 C32 1_555 1_555
C31 H55 1_555 1_555
C32 C33 1_555 1_555
C32 H56 1_555 1_555
C33 Cl34 1_555 1_555
C35 C36 1_555 1_555
C35 H57 1_555 1_555
C36 C37 1_555 1_555
C36 H58 1_555 1_555
C37 C42 1_555 1_555
C37 C38 1_555 1_555
C38 C39 1_555 1_555
C39 C40 1_555 1_555
C39 H59 1_555 1_555
C40 C41 1_555 1_555
C40 H60 1_555 1_555
C41 C42 1_555 1_555
C41 H61 1_555 1_555
C42 H62 1_555 1_555

#END

#######################################################################
#
#                 Cambridge Crystallographic Data Centre
#                                CCDC 
#
#######################################################################
#
# If this CIF has been generated from an entry in the Cambridge 
# Structural Database, then it will include bibliographic, chemical, 
# crystal, experimental, refinement or atomic coordinate data resulting 
# from the CCDC's data processing and validation procedures.
#
#######################################################################

data_18
_symmetry_cell_setting           monoclinic
_symmetry_space_group_name_H-M   'P 21'
_symmetry_Int_Tables_number      4
_space_group_name_Hall           'P 2yb'
loop_
_symmetry_equiv_pos_site_id
_symmetry_equiv_pos_as_xyz
1 x,y,z
2 -x,1/2+y,-z
_cell_length_a                   10.3709
_cell_length_b                   20.9455
_cell_length_c                   13.2185
_cell_angle_alpha                90
_cell_angle_beta                 90.0193
_cell_angle_gamma                90
_cell_volume                     2871.37
loop_
_atom_site_label
_atom_site_type_symbol
_atom_site_fract_x
_atom_site_fract_y
_atom_site_fract_z
C1 C 0.606166 0.369903 1.05315
C2 C 0.501077 0.394194 1.10507
C3 C 0.499721 0.456857 1.13536
C4 C 0.6033 0.496226 1.1142
C5 C 0.708341 0.471982 1.06231
Cl6 Cl 0.836217 0.522924 1.03741
C7 C 0.711953 0.408603 1.03081
C8 C 0.823944 0.38074 0.974407
O9 O 0.878273 0.332453 1.00546
N10 N 0.859256 0.41217 0.888959
H11 H 0.810093 0.453276 0.873957
C12 C 0.961407 0.397374 0.821773
C13 C 1.07461 0.368958 0.856996
C14 C 1.17262 0.354945 0.792057
C15 C 1.1623 0.368771 0.687809
C16 C 1.2625 0.354921 0.618724
C17 C 1.24928 0.368843 0.518478
C18 C 1.13777 0.396739 0.482475
C19 C 1.03882 0.410976 0.546454
C20 C 1.0475 0.397618 0.651292
C21 C 0.945589 0.411983 0.720551
C22 C 0.82379 0.442396 0.683497
C23 C 0.709787 0.40825 0.680524
N24 N 0.712202 0.343845 0.713349
H25 H 0.790305 0.317806 0.6911
C26 C 0.619001 0.310926 0.76312
O27 O 0.515096 0.334196 0.788297
C28 C 0.650156 0.24263 0.786534
C29 C 0.762156 0.228503 0.840648
C30 C 0.793831 0.165912 0.8636
C31 C 0.715098 0.116837 0.833309
C32 C 0.603561 0.129527 0.779597
C33 C 0.571886 0.192056 0.756591
Cl34 Cl 0.431271 0.205849 0.689057
C35 C 0.595732 0.436227 0.646117
C36 C 0.594195 0.49814 0.614525
C37 C 0.70757 0.53549 0.615667
C38 C 0.823978 0.50746 0.650588
C39 C 0.936611 0.545721 0.651413
C40 C 0.933579 0.607567 0.619427
C41 C 0.820132 0.634504 0.585316
C42 C 0.708945 0.599766 0.583092
H43 H 0.606233 0.320284 1.02958
H44 H 0.419491 0.363553 1.1219
H45 H 0.417103 0.475577 1.17601
H46 H 0.60224 0.545778 1.13813
H47 H 1.08466 0.357938 0.936808
H48 H 1.25984 0.33284 0.820842
H49 H 1.35081 0.333002 0.645747
H50 H 1.32717 0.357886 0.466536
H51 H 1.12876 0.407438 0.402459
H52 H 0.952049 0.432895 0.516526
H53 H 0.825083 0.26694 0.865007
H54 H 0.881209 0.155637 0.9057
H55 H 0.740456 0.0679239 0.851564
H56 H 0.541319 0.0907212 0.755646
H57 H 0.507494 0.408417 0.644536
H58 H 0.504587 0.519047 0.5881
H59 H 1.02685 0.525516 0.677929
H60 H 1.02116 0.635898 0.620812
H61 H 0.819427 0.683784 0.560026
H62 H 0.620638 0.621694 0.556046
C1_2 C 0.262324 0.882667 0.658955
C2_2 C 0.29396 0.945225 0.635806
C3_2 C 0.215378 0.994347 0.666119
C4_2 C 0.104032 0.981729 0.720067
C5_2 C 0.0723861 0.919224 0.743246
Cl6_2 Cl -0.0679583 0.905517 0.811075
C7_2 C 0.150496 0.868607 0.713273
C8_2 C 0.119342 0.800344 0.736816
O9_2 O 0.0154344 0.77706 0.711662
N10_2 N 0.212595 0.767463 0.78667
H11_2 H 0.290457 0.793574 0.809214
C12_2 C 0.210247 0.703067 0.819488
C13_2 C 0.0962021 0.675057 0.853849
C14_2 C 0.0947114 0.613144 0.885433
C15_2 C 0.208086 0.575813 0.884306
C16_2 C 0.209508 0.511537 0.916836
C17_2 C 0.320693 0.476818 0.914635
C18_2 C 0.434111 0.503769 0.880569
C19_2 C 0.437115 0.565625 0.848621
C20_2 C 0.324483 0.603867 0.849423
C21_2 C 0.324247 0.668936 0.81653
C22_2 C 0.445976 0.699396 0.779529
C23_2 C 0.461727 0.714058 0.67833
N24_2 N 0.359518 0.699291 0.611136
H25_2 H 0.3111 0.657907 0.625676
C26_2 C 0.324325 0.730606 0.525506
O27_2 O 0.378887 0.778745 0.494164
C28_2 C 0.212112 0.7028 0.469289
C29_2 C 0.106354 0.741577 0.447139
C30_2 C 0.00100864 0.717362 0.395385
C31_2 C -0.000633928 0.654699 0.365087
C32_2 C 0.102934 0.615263 0.386035
C33_2 C 0.208232 0.639431 0.437758
Cl34_2 Cl 0.336052 0.588394 0.462367
C35_2 C 0.574903 0.742489 0.643167
C36_2 C 0.672926 0.756501 0.708121
C37_2 C 0.662664 0.742627 0.812362
C38_2 C 0.547906 0.713762 0.848818
C39_2 C 0.539263 0.70037 0.953641
C40_2 C 0.638212 0.714597 1.01767
C41_2 C 0.749691 0.742517 0.9817
C42_2 C 0.762868 0.756468 0.881469
H43_2 H 0.325143 0.844196 0.634595
H44_2 H 0.381225 0.955437 0.593532
H45_2 H 0.24072 1.04324 0.647713
H46_2 H 0.041907 1.02055 0.744048
H47_2 H 0.00796546 0.702862 0.855438
H48_2 H 0.00511625 0.592218 0.911843
H49_2 H 0.121214 0.489604 0.943836
H50_2 H 0.31999 0.427533 0.93991
H51_2 H 0.521692 0.475443 0.879222
H52_2 H 0.527299 0.585859 0.822158
H53_2 H 0.106644 0.791196 0.470719
H54_2 H -0.0805536 0.748056 0.378719
H55_2 H -0.0834503 0.636032 0.324575
H56_2 H 0.101651 0.565716 0.362091
H57_2 H 0.584878 0.753532 0.563354
H58_2 H 0.76011 0.778625 0.679343
H59_2 H 0.452505 0.678427 0.983538
H60_2 H 0.62925 0.703879 1.09767
H61_2 H 0.827614 0.753474 1.03369
H62_2 H 0.851151 0.778406 0.854492
loop_
_geom_bond_atom_site_label_1
_geom_bond_atom_site_label_2
_geom_bond_site_symmetry_1
_geom_bond_site_symmetry_2
C1 C7 1_555 1_555
C1 C2 1_555 1_555
C1 H43 1_555 1_555
C2 C3 1_555 1_555
C2 H44 1_555 1_555
C3 C4 1_555 1_555
C3 H45 1_555 1_555
C4 C5 1_555 1_555
C4 H46 1_555 1_555
C5 Cl6 1_555 1_555
C5 C7 1_555 1_555
C7 C8 1_555 1_555
C8 O9 1_555 1_555
C8 N10 1_555 1_555
N10 H11 1_555 1_555
N10 C12 1_555 1_555
C12 C21 1_555 1_555
C12 C13 1_555 1_555
C13 C14 1_555 1_555
C13 H47 1_555 1_555
C14 C15 1_555 1_555
C14 H48 1_555 1_555
C15 C20 1_555 1_555
C15 C16 1_555 1_555
C16 C17 1_555 1_555
C16 H49 1_555 1_555
C17 C18 1_555 1_555
C17 H50 1_555 1_555
C18 C19 1_555 1_555
C18 H51 1_555 1_555
C19 C20 1_555 1_555
C19 H52 1_555 1_555
C20 C21 1_555 1_555
C21 C22 1_555 1_555
C22 C38 1_555 1_555
C22 C23 1_555 1_555
C23 N24 1_555 1_555
C23 C35 1_555 1_555
N24 H25 1_555 1_555
N24 C26 1_555 1_555
C26 O27 1_555 1_555
C26 C28 1_555 1_555
C28 C33 1_555 1_555
C28 C29 1_555 1_555
C29 C30 1_555 1_555
C29 H53 1_555 1_555
C30 C31 1_555 1_555
C30 H54 1_555 1_555
C31 C32 1_555 1_555
C31 H55 1_555 1_555
C32 C33 1_555 1_555
C32 H56 1_555 1_555
C33 Cl34 1_555 1_555
C35 C36 1_555 1_555
C35 H57 1_555 1_555
C36 C37 1_555 1_555
C36 H58 1_555 1_555
C37 C42 1_555 1_555
C37 C38 1_555 1_555
C38 C39 1_555 1_555
C39 C40 1_555 1_555
C39 H59 1_555 1_555
C40 C41 1_555 1_555
C40 H60 1_555 1_555
C41 C42 1_555 1_555
C41 H61 1_555 1_555
C42 H62 1_555 1_555
C1_2 C7_2 1_555 1_555
C1_2 C2_2 1_555 1_555
C1_2 H43_2 1_555 1_555
C2_2 C3_2 1_555 1_555
C2_2 H44_2 1_555 1_555
C3_2 C4_2 1_555 1_555
C3_2 H45_2 1_555 1_555
C4_2 C5_2 1_555 1_555
C4_2 H46_2 1_555 1_555
C5_2 Cl6_2 1_555 1_555
C5_2 C7_2 1_555 1_555
C7_2 C8_2 1_555 1_555
C8_2 O9_2 1_555 1_555
C8_2 N10_2 1_555 1_555
N10_2 H11_2 1_555 1_555
N10_2 C12_2 1_555 1_555
C12_2 C21_2 1_555 1_555
C12_2 C13_2 1_555 1_555
C13_2 C14_2 1_555 1_555
C13_2 H47_2 1_555 1_555
C14_2 C15_2 1_555 1_555
C14_2 H48_2 1_555 1_555
C15_2 C20_2 1_555 1_555
C15_2 C16_2 1_555 1_555
C16_2 C17_2 1_555 1_555
C16_2 H49_2 1_555 1_555
C17_2 C18_2 1_555 1_555
C17_2 H50_2 1_555 1_555
C18_2 C19_2 1_555 1_555
C18_2 H51_2 1_555 1_555
C19_2 C20_2 1_555 1_555
C19_2 H52_2 1_555 1_555
C20_2 C21_2 1_555 1_555
C21_2 C22_2 1_555 1_555
C22_2 C38_2 1_555 1_555
C22_2 C23_2 1_555 1_555
C23_2 N24_2 1_555 1_555
C23_2 C35_2 1_555 1_555
N24_2 H25_2 1_555 1_555
N24_2 C26_2 1_555 1_555
C26_2 O27_2 1_555 1_555
C26_2 C28_2 1_555 1_555
C28_2 C33_2 1_555 1_555
C28_2 C29_2 1_555 1_555
C29_2 C30_2 1_555 1_555
C29_2 H53_2 1_555 1_555
C30_2 C31_2 1_555 1_555
C30_2 H54_2 1_555 1_555
C31_2 C32_2 1_555 1_555
C31_2 H55_2 1_555 1_555
C32_2 C33_2 1_555 1_555
C32_2 H56_2 1_555 1_555
C33_2 Cl34_2 1_555 1_555
C35_2 C36_2 1_555 1_555
C35_2 H57_2 1_555 1_555
C36_2 C37_2 1_555 1_555
C36_2 H58_2 1_555 1_555
C37_2 C42_2 1_555 1_555
C37_2 C38_2 1_555 1_555
C38_2 C39_2 1_555 1_555
C39_2 C40_2 1_555 1_555
C39_2 H59_2 1_555 1_555
C40_2 C41_2 1_555 1_555
C40_2 H60_2 1_555 1_555
C41_2 C42_2 1_555 1_555
C41_2 H61_2 1_555 1_555
C42_2 H62_2 1_555 1_555

#END

#######################################################################
#
#                 Cambridge Crystallographic Data Centre
#                                CCDC 
#
#######################################################################
#
# If this CIF has been generated from an entry in the Cambridge 
# Structural Database, then it will include bibliographic, chemical, 
# crystal, experimental, refinement or atomic coordinate data resulting 
# from the CCDC's data processing and validation procedures.
#
#######################################################################

data_19
_symmetry_cell_setting           triclinic
_symmetry_space_group_name_H-M   'P -1'
_symmetry_Int_Tables_number      2
_space_group_name_Hall           '-P 1'
loop_
_symmetry_equiv_pos_site_id
_symmetry_equiv_pos_as_xyz
1 x,y,z
2 -x,-y,-z
_cell_length_a                   9.58
_cell_length_b                   14.4365
_cell_length_c                   11.0183
_cell_angle_alpha                112.565
_cell_angle_beta                 84.2067
_cell_angle_gamma                96.974
_cell_volume                     1394.33
loop_
_atom_site_label
_atom_site_type_symbol
_atom_site_fract_x
_atom_site_fract_y
_atom_site_fract_z
C1 C 0.549666 0.582906 0.88075
C2 C 0.586463 0.685711 0.934506
C3 C 0.676246 0.731533 0.864908
C4 C 0.730684 0.675367 0.740589
C5 C 0.693974 0.572627 0.686813
Cl6 Cl 0.764711 0.505061 0.530732
C7 C 0.603066 0.524453 0.755466
C8 C 0.560771 0.413459 0.700557
O9 O 0.478256 0.37689 0.612253
N10 N 0.619372 0.358466 0.754875
H11 H 0.678191 0.398825 0.8336
C12 C 0.599765 0.253063 0.723202
C13 C 0.465048 0.202374 0.709753
C14 C 0.446906 0.101043 0.679429
C15 C 0.563492 0.0448272 0.660791
C16 C 0.547904 -0.060361 0.628921
C17 C 0.662769 -0.112349 0.611711
C18 C 0.796618 -0.0632566 0.625092
C19 C 0.816465 0.0380877 0.655583
C20 C 0.700875 0.0957246 0.674358
C21 C 0.71796 0.202147 0.706248
C22 C 0.862016 0.257115 0.720987
C23 C 0.944157 0.261019 0.612135
N24 N 0.88781 0.211499 0.486801
H25 H 0.848017 0.138503 0.465092
C26 C 0.889991 0.246128 0.388081
O27 O 0.944515 0.3294 0.394933
C28 C 0.820385 0.175432 0.266518
C29 C 0.882731 0.0878661 0.18734
C30 C 0.821331 0.0208999 0.0742548
C31 C 0.697939 0.0399479 0.0385452
C32 C 0.633982 0.126153 0.115252
C33 C 0.695258 0.193101 0.228298
Cl34 Cl 0.611498 0.300177 0.321633
C35 C 1.07866 0.312076 0.625042
C36 C 1.13228 0.359426 0.745817
C37 C 1.05347 0.358193 0.860704
C38 C 0.916656 0.30643 0.848565
C39 C 0.839364 0.305813 0.96489
C40 C 0.894375 0.353684 1.08502
C41 C 1.02734 0.404119 1.09621
C42 C 1.1062 0.406887 0.987288
H43 H 0.47859 0.547428 0.936603
H44 H 0.544148 0.7302 1.03203
H45 H 0.704624 0.812096 0.907579
H46 H 0.801676 0.711577 0.685533
H47 H 0.373941 0.244054 0.723566
H48 H 0.341345 0.0630081 0.669455
H49 H 0.443475 -0.100146 0.618032
H50 H 0.648831 -0.193083 0.587265
H51 H 0.886855 -0.10576 0.61118
H52 H 0.9226 0.0751373 0.665625
H53 H 0.980304 0.0720722 0.214642
H54 H 0.870972 -0.046895 0.0136557
H55 H 0.650411 -0.0128088 -0.0501629
H56 H 0.536415 0.14123 0.0870343
H57 H 1.14107 0.314033 0.538087
H58 H 1.23705 0.398662 0.753831
H59 H 0.734653 0.266633 0.958382
H60 H 0.833091 0.35215 1.1727
H61 H 1.0695 0.441918 1.1926
H62 H 1.21051 0.44687 0.997872
loop_
_geom_bond_atom_site_label_1
_geom_bond_atom_site_label_2
_geom_bond_site_symmetry_1
_geom_bond_site_symmetry_2
C1 C7 1_555 1_555
C1 C2 1_555 1_555
C1 H43 1_555 1_555
C2 C3 1_555 1_555
C2 H44 1_555 1_555
C3 C4 1_555 1_555
C3 H45 1_555 1_555
C4 C5 1_555 1_555
C4 H46 1_555 1_555
C5 Cl6 1_555 1_555
C5 C7 1_555 1_555
C7 C8 1_555 1_555
C8 O9 1_555 1_555
C8 N10 1_555 1_555
N10 H11 1_555 1_555
N10 C12 1_555 1_555
C12 C21 1_555 1_555
C12 C13 1_555 1_555
C13 C14 1_555 1_555
C13 H47 1_555 1_555
C14 C15 1_555 1_555
C14 H48 1_555 1_555
C15 C20 1_555 1_555
C15 C16 1_555 1_555
C16 C17 1_555 1_555
C16 H49 1_555 1_555
C17 C18 1_555 1_555
C17 H50 1_555 1_555
C18 C19 1_555 1_555
C18 H51 1_555 1_555
C19 C20 1_555 1_555
C19 H52 1_555 1_555
C20 C21 1_555 1_555
C21 C22 1_555 1_555
C22 C38 1_555 1_555
C22 C23 1_555 1_555
C23 N24 1_555 1_555
C23 C35 1_555 1_555
N24 H25 1_555 1_555
N24 C26 1_555 1_555
C26 O27 1_555 1_555
C26 C28 1_555 1_555
C28 C33 1_555 1_555
C28 C29 1_555 1_555
C29 C30 1_555 1_555
C29 H53 1_555 1_555
C30 C31 1_555 1_555
C30 H54 1_555 1_555
C31 C32 1_555 1_555
C31 H55 1_555 1_555
C32 C33 1_555 1_555
C32 H56 1_555 1_555
C33 Cl34 1_555 1_555
C35 C36 1_555 1_555
C35 H57 1_555 1_555
C36 C37 1_555 1_555
C36 H58 1_555 1_555
C37 C42 1_555 1_555
C37 C38 1_555 1_555
C38 C39 1_555 1_555
C39 C40 1_555 1_555
C39 H59 1_555 1_555
C40 C41 1_555 1_555
C40 H60 1_555 1_555
C41 C42 1_555 1_555
C41 H61 1_555 1_555
C42 H62 1_555 1_555

#END

#######################################################################
#
#                 Cambridge Crystallographic Data Centre
#                                CCDC 
#
#######################################################################
#
# If this CIF has been generated from an entry in the Cambridge 
# Structural Database, then it will include bibliographic, chemical, 
# crystal, experimental, refinement or atomic coordinate data resulting 
# from the CCDC's data processing and validation procedures.
#
#######################################################################

data_20
_symmetry_cell_setting           triclinic
_symmetry_space_group_name_H-M   'P -1'
_symmetry_Int_Tables_number      2
_space_group_name_Hall           '-P 1'
loop_
_symmetry_equiv_pos_site_id
_symmetry_equiv_pos_as_xyz
1 x,y,z
2 -x,-y,-z
_cell_length_a                   8.9679
_cell_length_b                   12.2441
_cell_length_c                   14.0336
_cell_angle_alpha                104.806
_cell_angle_beta                 71.3392
_cell_angle_gamma                96.0364
_cell_volume                     1411
loop_
_atom_site_label
_atom_site_type_symbol
_atom_site_fract_x
_atom_site_fract_y
_atom_site_fract_z
C1 C 0.581717 0.347824 0.0395919
C2 C 0.684516 0.439643 0.0496214
C3 C 0.629219 0.542693 0.111083
C4 C 0.470405 0.555574 0.163468
C5 C 0.367595 0.46382 0.1535
Cl6 Cl 0.169457 0.483556 0.220534
C7 C 0.420882 0.358492 0.0916124
C8 C 0.313169 0.257308 0.0788897
O9 O 0.209281 0.256251 0.0389805
N10 N 0.339074 0.169712 0.114055
H11 H 0.434465 0.17882 0.140305
C12 C 0.256188 0.0644986 0.11284
C13 C 0.200143 0.0107382 0.0300344
C14 C 0.120531 -0.0904472 0.0293147
C15 C 0.0926489 -0.143369 0.112027
C16 C 0.0100679 -0.248117 0.113521
C17 C -0.0146293 -0.296954 0.194585
C18 C 0.0405412 -0.245039 0.276826
C19 C 0.120567 -0.143924 0.278614
C20 C 0.14933 -0.0893946 0.196497
C21 C 0.232712 0.0167964 0.195955
C22 C 0.293296 0.074913 0.284395
C23 C 0.224443 0.171868 0.353324
N24 N 0.0955447 0.214428 0.337522
H25 H 0.114259 0.228241 0.265891
C26 C -0.0467036 0.245072 0.407434
O27 O -0.0843205 0.238391 0.498018
C28 C -0.15898 0.288831 0.367332
C29 C -0.184484 0.227561 0.275093
C30 C -0.287435 0.265396 0.235779
C31 C -0.366015 0.363996 0.287281
C32 C -0.342881 0.426348 0.378839
C33 C -0.239958 0.388627 0.418153
Cl34 Cl -0.214352 0.469496 0.533044
C35 C 0.280141 0.226494 0.436045
C36 C 0.404347 0.185304 0.450787
C37 C 0.479764 0.0866623 0.382964
C38 C 0.423862 0.0304994 0.298673
C39 C 0.500803 -0.0684463 0.231616
C40 C 0.625018 -0.108533 0.247326
C41 C 0.679068 -0.0533819 0.32928
C42 C 0.609067 0.0421547 0.396174
H43 H 0.626688 0.266743 -0.0092247
H44 H 0.809282 0.430071 0.00872941
H45 H 0.710417 0.614284 0.11859
H46 H 0.426638 0.637041 0.21206
H47 H 0.220156 0.049878 -0.0343218
H48 H 0.0779647 -0.130936 -0.035738
H49 H -0.0341003 -0.290088 0.0495054
H50 H -0.0782997 -0.377399 0.194454
H51 H 0.0199832 -0.285152 0.340656
H52 H 0.16286 -0.104641 0.344022
H53 H -0.123022 0.14947 0.233752
H54 H -0.30607 0.216887 0.163971
H55 H -0.446535 0.393139 0.256063
H56 H -0.40502 0.504294 0.419553
H57 H 0.224026 0.302457 0.489102
H58 H 0.445898 0.228933 0.515562
H59 H 0.460267 -0.113131 0.166695
H60 H 0.681988 -0.184514 0.194872
H61 H 0.778189 -0.0863805 0.340617
H62 H 0.653073 0.0844243 0.460198
loop_
_geom_bond_atom_site_label_1
_geom_bond_atom_site_label_2
_geom_bond_site_symmetry_1
_geom_bond_site_symmetry_2
C1 C7 1_555 1_555
C1 C2 1_555 1_555
C1 H43 1_555 1_555
C2 C3 1_555 1_555
C2 H44 1_555 1_555
C3 C4 1_555 1_555
C3 H45 1_555 1_555
C4 C5 1_555 1_555
C4 H46 1_555 1_555
C5 Cl6 1_555 1_555
C5 C7 1_555 1_555
C7 C8 1_555 1_555
C8 O9 1_555 1_555
C8 N10 1_555 1_555
N10 H11 1_555 1_555
N10 C12 1_555 1_555
C12 C21 1_555 1_555
C12 C13 1_555 1_555
C13 C14 1_555 1_555
C13 H47 1_555 1_555
C14 C15 1_555 1_555
C14 H48 1_555 1_555
C15 C20 1_555 1_555
C15 C16 1_555 1_555
C16 C17 1_555 1_555
C16 H49 1_555 1_555
C17 C18 1_555 1_555
C17 H50 1_555 1_555
C18 C19 1_555 1_555
C18 H51 1_555 1_555
C19 C20 1_555 1_555
C19 H52 1_555 1_555
C20 C21 1_555 1_555
C21 C22 1_555 1_555
C22 C38 1_555 1_555
C22 C23 1_555 1_555
C23 N24 1_555 1_555
C23 C35 1_555 1_555
N24 H25 1_555 1_555
N24 C26 1_555 1_555
C26 O27 1_555 1_555
C26 C28 1_555 1_555
C28 C33 1_555 1_555
C28 C29 1_555 1_555
C29 C30 1_555 1_555
C29 H53 1_555 1_555
C30 C31 1_555 1_555
C30 H54 1_555 1_555
C31 C32 1_555 1_555
C31 H55 1_555 1_555
C32 C33 1_555 1_555
C32 H56 1_555 1_555
C33 Cl34 1_555 1_555
C35 C36 1_555 1_555
C35 H57 1_555 1_555
C36 C37 1_555 1_555
C36 H58 1_555 1_555
C37 C42 1_555 1_555
C37 C38 1_555 1_555
C38 C39 1_555 1_555
C39 C40 1_555 1_555
C39 H59 1_555 1_555
C40 C41 1_555 1_555
C40 H60 1_555 1_555
C41 C42 1_555 1_555
C41 H61 1_555 1_555
C42 H62 1_555 1_555

#END

#######################################################################
#
#                 Cambridge Crystallographic Data Centre
#                                CCDC 
#
#######################################################################
#
# If this CIF has been generated from an entry in the Cambridge 
# Structural Database, then it will include bibliographic, chemical, 
# crystal, experimental, refinement or atomic coordinate data resulting 
# from the CCDC's data processing and validation procedures.
#
#######################################################################

data_21
_symmetry_cell_setting           orthorhombic
_symmetry_space_group_name_H-M   'P 21 21 21'
_symmetry_Int_Tables_number      19
_space_group_name_Hall           'P 2ac 2ab'
loop_
_symmetry_equiv_pos_site_id
_symmetry_equiv_pos_as_xyz
1 x,y,z
2 1/2-x,-y,1/2+z
3 -x,1/2+y,1/2-z
4 1/2+x,1/2-y,-z
_cell_length_a                   10.5898
_cell_length_b                   16.618
_cell_length_c                   16.5246
_cell_angle_alpha                90
_cell_angle_beta                 90
_cell_angle_gamma                90
_cell_volume                     2908.02
loop_
_atom_site_label
_atom_site_type_symbol
_atom_site_fract_x
_atom_site_fract_y
_atom_site_fract_z
C1 C 0.428063 0.0572151 0.306555
C2 C 0.498272 0.0196955 0.246747
C3 C 0.578075 -0.0424901 0.266016
C4 C 0.588963 -0.068155 0.345322
C5 C 0.51882 -0.0306956 0.405111
Cl6 Cl 0.535185 -0.0647792 0.503716
C7 C 0.437279 0.032519 0.387065
C8 C 0.359941 0.0746119 0.450105
O9 O 0.409639 0.101998 0.511383
N10 N 0.234386 0.079799 0.43434
H11 H 0.206331 0.0590143 0.379108
C12 C 0.138936 0.115658 0.482384
C13 C 0.162657 0.186003 0.526016
C14 C 0.0704357 0.220273 0.57202
C15 C -0.0511152 0.185678 0.576782
C16 C -0.148511 0.219786 0.624136
C17 C -0.264934 0.18486 0.627301
C18 C -0.289968 0.115447 0.584317
C19 C -0.198738 0.080485 0.537968
C20 C -0.0761487 0.114183 0.532594
C21 C 0.0218134 0.0789987 0.484629
C22 C -0.00282347 0.0035624 0.437705
C23 C -0.0700769 0.00574678 0.36603
N24 N -0.114733 0.0813455 0.338556
H25 H -0.156604 0.116867 0.381135
C26 C -0.116187 0.1102 0.261689
O27 O -0.0758938 0.072608 0.203085
C28 C -0.171014 0.192737 0.251564
C29 C -0.132769 0.254056 0.303808
C30 C -0.181344 0.331057 0.296158
C31 C -0.268032 0.34808 0.236847
C32 C -0.307588 0.288422 0.184295
C33 C -0.259127 0.211445 0.19192
Cl34 Cl -0.311413 0.138464 0.124826
C35 C -0.0934767 -0.0643399 0.321938
C36 C -0.050322 -0.13687 0.348674
C37 C 0.0189144 -0.143014 0.42145
C38 C 0.0432303 -0.0720604 0.466668
C39 C 0.11309 -0.0794199 0.539408
C40 C 0.155518 -0.152407 0.565393
C41 C 0.131277 -0.221206 0.521253
C42 C 0.0645905 -0.217433 0.450752
H43 H 0.365276 0.10633 0.290658
H44 H 0.490113 0.0395354 0.184428
H45 H 0.632816 -0.0716091 0.218874
H46 H 0.652043 -0.117313 0.360572
H47 H 0.255397 0.213624 0.523262
H48 H 0.0907005 0.274949 0.605479
H49 H -0.130456 0.274329 0.658322
H50 H -0.338581 0.211879 0.663962
H51 H -0.383142 0.0884884 0.587427
H52 H -0.220486 0.0259417 0.50469
H53 H -0.0642694 0.241256 0.350895
H54 H -0.150721 0.378108 0.337218
H55 H -0.305671 0.408533 0.231183
H56 H -0.376136 0.301871 0.137401
H57 H -0.146528 -0.0610422 0.265852
H58 H -0.0694159 -0.190673 0.313545
H59 H 0.133223 -0.0261223 0.575058
H60 H 0.208852 -0.156457 0.621316
H61 H 0.165622 -0.278848 0.542851
H62 H 0.0463937 -0.272103 0.416821
loop_
_geom_bond_atom_site_label_1
_geom_bond_atom_site_label_2
_geom_bond_site_symmetry_1
_geom_bond_site_symmetry_2
C1 C7 1_555 1_555
C1 C2 1_555 1_555
C1 H43 1_555 1_555
C2 C3 1_555 1_555
C2 H44 1_555 1_555
C3 C4 1_555 1_555
C3 H45 1_555 1_555
C4 C5 1_555 1_555
C4 H46 1_555 1_555
C5 Cl6 1_555 1_555
C5 C7 1_555 1_555
C7 C8 1_555 1_555
C8 O9 1_555 1_555
C8 N10 1_555 1_555
N10 H11 1_555 1_555
N10 C12 1_555 1_555
C12 C21 1_555 1_555
C12 C13 1_555 1_555
C13 C14 1_555 1_555
C13 H47 1_555 1_555
C14 C15 1_555 1_555
C14 H48 1_555 1_555
C15 C20 1_555 1_555
C15 C16 1_555 1_555
C16 C17 1_555 1_555
C16 H49 1_555 1_555
C17 C18 1_555 1_555
C17 H50 1_555 1_555
C18 C19 1_555 1_555
C18 H51 1_555 1_555
C19 C20 1_555 1_555
C19 H52 1_555 1_555
C20 C21 1_555 1_555
C21 C22 1_555 1_555
C22 C38 1_555 1_555
C22 C23 1_555 1_555
C23 N24 1_555 1_555
C23 C35 1_555 1_555
N24 H25 1_555 1_555
N24 C26 1_555 1_555
C26 O27 1_555 1_555
C26 C28 1_555 1_555
C28 C33 1_555 1_555
C28 C29 1_555 1_555
C29 C30 1_555 1_555
C29 H53 1_555 1_555
C30 C31 1_555 1_555
C30 H54 1_555 1_555
C31 C32 1_555 1_555
C31 H55 1_555 1_555
C32 C33 1_555 1_555
C32 H56 1_555 1_555
C33 Cl34 1_555 1_555
C35 C36 1_555 1_555
C35 H57 1_555 1_555
C36 C37 1_555 1_555
C36 H58 1_555 1_555
C37 C42 1_555 1_555
C37 C38 1_555 1_555
C38 C39 1_555 1_555
C39 C40 1_555 1_555
C39 H59 1_555 1_555
C40 C41 1_555 1_555
C40 H60 1_555 1_555
C41 C42 1_555 1_555
C41 H61 1_555 1_555
C42 H62 1_555 1_555

#END

#######################################################################
#
#                 Cambridge Crystallographic Data Centre
#                                CCDC 
#
#######################################################################
#
# If this CIF has been generated from an entry in the Cambridge 
# Structural Database, then it will include bibliographic, chemical, 
# crystal, experimental, refinement or atomic coordinate data resulting 
# from the CCDC's data processing and validation procedures.
#
#######################################################################

data_22
_symmetry_cell_setting           monoclinic
_symmetry_space_group_name_H-M   'P 21/n'
_symmetry_Int_Tables_number      14
_space_group_name_Hall           '-P 2yn'
loop_
_symmetry_equiv_pos_site_id
_symmetry_equiv_pos_as_xyz
1 x,y,z
2 1/2-x,1/2+y,1/2-z
3 -x,-y,-z
4 1/2+x,1/2-y,1/2+z
_cell_length_a                   10.213
_cell_length_b                   18.8427
_cell_length_c                   15.3126
_cell_angle_alpha                90
_cell_angle_beta                 72.2606
_cell_angle_gamma                90
_cell_volume                     2806.65
loop_
_atom_site_label
_atom_site_type_symbol
_atom_site_fract_x
_atom_site_fract_y
_atom_site_fract_z
C1 C 0.70469 0.0894352 -0.113662
C2 C 0.684959 0.137417 -0.177016
C3 C 0.66692 0.208187 -0.155555
C4 C 0.668308 0.232116 -0.0704583
C5 C 0.688029 0.184193 -0.00712399
Cl6 Cl 0.688924 0.21637 0.0987485
C7 C 0.706614 0.112176 -0.0273166
C8 C 0.72844 0.0587761 0.0394459
O9 O 0.650743 0.0077802 0.0631354
N10 N 0.837659 0.0709877 0.070472
H11 H 0.899864 0.112107 0.0400562
C12 C 0.883241 0.0302133 0.133436
C13 C 0.872147 -0.0436562 0.135431
C14 C 0.916411 -0.0825306 0.196009
C15 C 0.974423 -0.0492286 0.258171
C16 C 1.02091 -0.0881774 0.321882
C17 C 1.07661 -0.054334 0.380883
C18 C 1.08872 0.0186438 0.379546
C19 C 1.04504 0.0582666 0.319304
C20 C 0.986209 0.0258509 0.256615
C21 C 0.93914 0.0658292 0.192595
C22 C 0.950573 0.145059 0.19003
C23 C 0.847899 0.186677 0.246638
N24 N 0.732261 0.152006 0.306976
H25 H 0.753235 0.108302 0.339682
C26 C 0.598591 0.172879 0.332969
O27 O 0.55834 0.227754 0.306195
C28 C 0.499367 0.124218 0.39808
C29 C 0.421981 0.149862 0.48376
C30 C 0.329499 0.106248 0.545599
C31 C 0.312793 0.0370276 0.523226
C32 C 0.388156 0.0103064 0.43876
C33 C 0.480563 0.0538564 0.376954
Cl34 Cl 0.572877 0.0182882 0.271822
C35 C 0.857721 0.260594 0.244643
C36 C 0.969261 0.293562 0.186609
C37 C 1.07747 0.253971 0.127121
C38 C 1.06846 0.178785 0.128698
C39 C 1.1782 0.139985 0.0687098
C40 C 1.28904 0.173749 0.0109842
C41 C 1.297 0.246891 0.00960608
C42 C 1.19423 0.286726 0.0660495
H43 H 0.718799 0.0335886 -0.131345
H44 H 0.683757 0.118974 -0.243896
H45 H 0.651519 0.24549 -0.205499
H46 H 0.654054 0.288064 -0.0534677
H47 H 0.827857 -0.0703774 0.0883265
H48 H 0.906955 -0.139884 0.196496
H49 H 1.01217 -0.145574 0.323891
H50 H 1.11176 -0.085078 0.429346
H51 H 1.13344 0.0447176 0.426891
H52 H 1.05554 0.115562 0.319455
H53 H 0.434351 0.204514 0.502142
H54 H 0.270068 0.126898 0.611971
H55 H 0.240204 0.00315241 0.571976
H56 H 0.37497 -0.0444098 0.421049
H57 H 0.77577 0.292092 0.289732
H58 H 0.975025 0.351059 0.186081
H59 H 1.17407 0.082451 0.068655
H60 H 1.3718 0.142846 -0.0343104
H61 H 1.38587 0.272933 -0.0368473
H62 H 1.20216 0.344155 0.0640679
loop_
_geom_bond_atom_site_label_1
_geom_bond_atom_site_label_2
_geom_bond_site_symmetry_1
_geom_bond_site_symmetry_2
C1 C7 1_555 1_555
C1 C2 1_555 1_555
C1 H43 1_555 1_555
C2 C3 1_555 1_555
C2 H44 1_555 1_555
C3 C4 1_555 1_555
C3 H45 1_555 1_555
C4 C5 1_555 1_555
C4 H46 1_555 1_555
C5 Cl6 1_555 1_555
C5 C7 1_555 1_555
C7 C8 1_555 1_555
C8 O9 1_555 1_555
C8 N10 1_555 1_555
N10 H11 1_555 1_555
N10 C12 1_555 1_555
C12 C21 1_555 1_555
C12 C13 1_555 1_555
C13 C14 1_555 1_555
C13 H47 1_555 1_555
C14 C15 1_555 1_555
C14 H48 1_555 1_555
C15 C20 1_555 1_555
C15 C16 1_555 1_555
C16 C17 1_555 1_555
C16 H49 1_555 1_555
C17 C18 1_555 1_555
C17 H50 1_555 1_555
C18 C19 1_555 1_555
C18 H51 1_555 1_555
C19 C20 1_555 1_555
C19 H52 1_555 1_555
C20 C21 1_555 1_555
C21 C22 1_555 1_555
C22 C38 1_555 1_555
C22 C23 1_555 1_555
C23 N24 1_555 1_555
C23 C35 1_555 1_555
N24 H25 1_555 1_555
N24 C26 1_555 1_555
C26 O27 1_555 1_555
C26 C28 1_555 1_555
C28 C33 1_555 1_555
C28 C29 1_555 1_555
C29 C30 1_555 1_555
C29 H53 1_555 1_555
C30 C31 1_555 1_555
C30 H54 1_555 1_555
C31 C32 1_555 1_555
C31 H55 1_555 1_555
C32 C33 1_555 1_555
C32 H56 1_555 1_555
C33 Cl34 1_555 1_555
C35 C36 1_555 1_555
C35 H57 1_555 1_555
C36 C37 1_555 1_555
C36 H58 1_555 1_555
C37 C42 1_555 1_555
C37 C38 1_555 1_555
C38 C39 1_555 1_555
C39 C40 1_555 1_555
C39 H59 1_555 1_555
C40 C41 1_555 1_555
C40 H60 1_555 1_555
C41 C42 1_555 1_555
C41 H61 1_555 1_555
C42 H62 1_555 1_555

#END

#######################################################################
#
#                 Cambridge Crystallographic Data Centre
#                                CCDC 
#
#######################################################################
#
# If this CIF has been generated from an entry in the Cambridge 
# Structural Database, then it will include bibliographic, chemical, 
# crystal, experimental, refinement or atomic coordinate data resulting 
# from the CCDC's data processing and validation procedures.
#
#######################################################################

data_23
_symmetry_cell_setting           monoclinic
_symmetry_space_group_name_H-M   'P 21/n'
_symmetry_Int_Tables_number      14
_space_group_name_Hall           '-P 2yn'
loop_
_symmetry_equiv_pos_site_id
_symmetry_equiv_pos_as_xyz
1 x,y,z
2 1/2-x,1/2+y,1/2-z
3 -x,-y,-z
4 1/2+x,1/2-y,1/2+z
_cell_length_a                   10.6577
_cell_length_b                   19.3831
_cell_length_c                   14.5969
_cell_angle_alpha                90
_cell_angle_beta                 109.385
_cell_angle_gamma                90
_cell_volume                     2844.46
loop_
_atom_site_label
_atom_site_type_symbol
_atom_site_fract_x
_atom_site_fract_y
_atom_site_fract_z
C1 C 0.526604 0.144208 0.556526
C2 C 0.555436 0.0935145 0.627379
C3 C 0.475435 0.0364338 0.615628
C4 C 0.365439 0.0291181 0.532944
C5 C 0.336601 0.0797602 0.46212
Cl6 Cl 0.197813 0.0686835 0.359632
C7 C 0.416203 0.138079 0.472353
C8 C 0.388061 0.19388 0.397157
O9 O 0.362187 0.252767 0.416381
N10 N 0.393539 0.174637 0.30894
H11 H 0.426377 0.125671 0.304909
C12 C 0.371837 0.215874 0.224709
C13 C 0.403218 0.286053 0.23248
C14 C 0.382396 0.325438 0.151467
C15 C 0.328668 0.296454 0.0577805
C16 C 0.305702 0.336102 -0.0275176
C17 C 0.253829 0.306442 -0.116897
C18 C 0.222722 0.237093 -0.125859
C19 C 0.24308 0.196976 -0.0455359
C20 C 0.296514 0.225145 0.0490727
C21 C 0.318962 0.184542 0.134901
C22 C 0.285563 0.109276 0.126985
C23 C 0.159158 0.0868334 0.119062
N24 N 0.0621799 0.137125 0.118553
H25 H 0.0639528 0.181235 0.0809261
C26 C -0.0397836 0.131656 0.154611
O27 O -0.0622749 0.0795745 0.194548
C28 C -0.126438 0.194133 0.142839
C29 C -0.253667 0.193369 0.0737435
C30 C -0.336227 0.250301 0.0609687
C31 C -0.293775 0.308392 0.116353
C32 C -0.168194 0.310492 0.185332
C33 C -0.0856532 0.253597 0.198107
Cl34 Cl 0.0709033 0.258266 0.285337
C35 C 0.127521 0.016695 0.111596
C36 C 0.220802 -0.0314501 0.111959
C37 C 0.351556 -0.0117783 0.119911
C38 C 0.38474 0.0594074 0.127479
C39 C 0.516315 0.0781299 0.135133
C40 C 0.608529 0.0293297 0.135482
C41 C 0.57575 -0.039813 0.128372
C42 C 0.45043 -0.060594 0.12071
H43 H 0.590498 0.189134 0.566548
H44 H 0.641622 0.0989573 0.692422
H45 H 0.49857 -0.00309548 0.671411
H46 H 0.302163 -0.0159985 0.523641
H47 H 0.44458 0.30944 0.303732
H48 H 0.407474 0.379872 0.159056
H49 H 0.329593 0.390696 -0.0217948
H50 H 0.236847 0.33766 -0.181599
H51 H 0.181704 0.21431 -0.197533
H52 H 0.217897 0.142588 -0.0542872
H53 H -0.288231 0.147696 0.0295802
H54 H -0.434877 0.248975 0.00695748
H55 H -0.35894 0.352818 0.105989
H56 H -0.134599 0.356408 0.229139
H57 H 0.0276497 0.000371458 0.105444
H58 H 0.19422 -0.0856984 0.106054
H59 H 0.544305 0.132172 0.140813
H60 H 0.708649 0.0449928 0.141416
H61 H 0.650415 -0.0779906 0.12888
H62 H 0.426371 -0.115167 0.115176
loop_
_geom_bond_atom_site_label_1
_geom_bond_atom_site_label_2
_geom_bond_site_symmetry_1
_geom_bond_site_symmetry_2
C1 C7 1_555 1_555
C1 C2 1_555 1_555
C1 H43 1_555 1_555
C2 C3 1_555 1_555
C2 H44 1_555 1_555
C3 C4 1_555 1_555
C3 H45 1_555 1_555
C4 C5 1_555 1_555
C4 H46 1_555 1_555
C5 Cl6 1_555 1_555
C5 C7 1_555 1_555
C7 C8 1_555 1_555
C8 O9 1_555 1_555
C8 N10 1_555 1_555
N10 H11 1_555 1_555
N10 C12 1_555 1_555
C12 C21 1_555 1_555
C12 C13 1_555 1_555
C13 C14 1_555 1_555
C13 H47 1_555 1_555
C14 C15 1_555 1_555
C14 H48 1_555 1_555
C15 C20 1_555 1_555
C15 C16 1_555 1_555
C16 C17 1_555 1_555
C16 H49 1_555 1_555
C17 C18 1_555 1_555
C17 H50 1_555 1_555
C18 C19 1_555 1_555
C18 H51 1_555 1_555
C19 C20 1_555 1_555
C19 H52 1_555 1_555
C20 C21 1_555 1_555
C21 C22 1_555 1_555
C22 C38 1_555 1_555
C22 C23 1_555 1_555
C23 N24 1_555 1_555
C23 C35 1_555 1_555
N24 H25 1_555 1_555
N24 C26 1_555 1_555
C26 O27 1_555 1_555
C26 C28 1_555 1_555
C28 C33 1_555 1_555
C28 C29 1_555 1_555
C29 C30 1_555 1_555
C29 H53 1_555 1_555
C30 C31 1_555 1_555
C30 H54 1_555 1_555
C31 C32 1_555 1_555
C31 H55 1_555 1_555
C32 C33 1_555 1_555
C32 H56 1_555 1_555
C33 Cl34 1_555 1_555
C35 C36 1_555 1_555
C35 H57 1_555 1_555
C36 C37 1_555 1_555
C36 H58 1_555 1_555
C37 C42 1_555 1_555
C37 C38 1_555 1_555
C38 C39 1_555 1_555
C39 C40 1_555 1_555
C39 H59 1_555 1_555
C40 C41 1_555 1_555
C40 H60 1_555 1_555
C41 C42 1_555 1_555
C41 H61 1_555 1_555
C42 H62 1_555 1_555

#END

#######################################################################
#
#                 Cambridge Crystallographic Data Centre
#                                CCDC 
#
#######################################################################
#
# If this CIF has been generated from an entry in the Cambridge 
# Structural Database, then it will include bibliographic, chemical, 
# crystal, experimental, refinement or atomic coordinate data resulting 
# from the CCDC's data processing and validation procedures.
#
#######################################################################

data_24
_symmetry_cell_setting           monoclinic
_symmetry_space_group_name_H-M   'P 21/c'
_symmetry_Int_Tables_number      14
_space_group_name_Hall           '-P 2ybc'
loop_
_symmetry_equiv_pos_site_id
_symmetry_equiv_pos_as_xyz
1 x,y,z
2 -x,1/2+y,1/2-z
3 -x,-y,-z
4 x,1/2-y,1/2+z
_cell_length_a                   9.5882
_cell_length_b                   17.1584
_cell_length_c                   17.4732
_cell_angle_alpha                90
_cell_angle_beta                 83.2582
_cell_angle_gamma                90
_cell_volume                     2854.78
loop_
_atom_site_label
_atom_site_type_symbol
_atom_site_fract_x
_atom_site_fract_y
_atom_site_fract_z
C1 C -0.326527 0.289934 0.42808
C2 C -0.376229 0.291111 0.505764
C3 C -0.33058 0.347049 0.553152
C4 C -0.234567 0.402654 0.523663
C5 C -0.184825 0.4015 0.446037
Cl6 Cl -0.0644981 0.472212 0.411413
C7 C -0.229587 0.345364 0.396839
C8 C -0.178144 0.342299 0.312528
O9 O -0.191094 0.398825 0.270781
N10 N -0.117928 0.274052 0.286952
H11 H -0.120614 0.230249 0.326566
C12 C -0.0597629 0.254546 0.211049
C13 C -0.120418 0.281687 0.147271
C14 C -0.0640132 0.262728 0.0744278
C15 C 0.0568918 0.215341 0.0615766
C16 C 0.117937 0.194913 -0.0133123
C17 C 0.234645 0.148947 -0.0236567
C18 C 0.295504 0.121433 0.0388304
C19 C 0.240209 0.139792 0.112042
C20 C 0.119196 0.187413 0.126081
C21 C 0.0585651 0.207881 0.202151
C22 C 0.122897 0.178956 0.270827
C23 C 0.22841 0.220539 0.29989
N24 N 0.273289 0.291169 0.262886
H25 H 0.195799 0.32612 0.246744
C26 C 0.40565 0.320193 0.25011
O27 O 0.509238 0.286676 0.269404
C28 C 0.41952 0.397555 0.210046
C29 C 0.394525 0.402374 0.133094
C30 C 0.406433 0.472853 0.0942522
C31 C 0.443135 0.539095 0.131106
C32 C 0.46847 0.535947 0.207343
C33 C 0.456524 0.465539 0.246214
Cl34 Cl 0.489026 0.464274 0.341751
C35 C 0.289035 0.193923 0.363858
C36 C 0.245319 0.126002 0.399329
C37 C 0.137835 0.0809516 0.37241
C38 C 0.0756476 0.107533 0.307358
C39 C -0.0317492 0.0614568 0.281103
C40 C -0.0744729 -0.00630595 0.317248
C41 C -0.0137982 -0.0317454 0.380593
C42 C 0.0901102 0.0103856 0.40814
H43 H -0.363345 0.245466 0.391134
H44 H -0.451569 0.247628 0.529247
H45 H -0.369964 0.347631 0.613956
H46 H -0.198464 0.446889 0.561122
H47 H -0.213319 0.318206 0.155777
H48 H -0.11267 0.284345 0.025593
H49 H 0.0714299 0.216034 -0.0630749
H50 H 0.280117 0.133847 -0.0815681
H51 H 0.388275 0.0848447 0.0295637
H52 H 0.289771 0.117528 0.160301
H53 H 0.365483 0.350359 0.103386
H54 H 0.386649 0.475726 0.0344333
H55 H 0.452306 0.594123 0.100326
H56 H 0.497498 0.588318 0.236481
H57 H 0.37174 0.22762 0.385555
H58 H 0.293752 0.106269 0.448964
H59 H -0.0808906 0.0803513 0.231415
H60 H -0.156947 -0.0405865 0.296029
H61 H -0.0491358 -0.0858005 0.408734
H62 H 0.13664 -0.010473 0.457995
loop_
_geom_bond_atom_site_label_1
_geom_bond_atom_site_label_2
_geom_bond_site_symmetry_1
_geom_bond_site_symmetry_2
C1 C7 1_555 1_555
C1 C2 1_555 1_555
C1 H43 1_555 1_555
C2 C3 1_555 1_555
C2 H44 1_555 1_555
C3 C4 1_555 1_555
C3 H45 1_555 1_555
C4 C5 1_555 1_555
C4 H46 1_555 1_555
C5 Cl6 1_555 1_555
C5 C7 1_555 1_555
C7 C8 1_555 1_555
C8 O9 1_555 1_555
C8 N10 1_555 1_555
N10 H11 1_555 1_555
N10 C12 1_555 1_555
C12 C21 1_555 1_555
C12 C13 1_555 1_555
C13 C14 1_555 1_555
C13 H47 1_555 1_555
C14 C15 1_555 1_555
C14 H48 1_555 1_555
C15 C20 1_555 1_555
C15 C16 1_555 1_555
C16 C17 1_555 1_555
C16 H49 1_555 1_555
C17 C18 1_555 1_555
C17 H50 1_555 1_555
C18 C19 1_555 1_555
C18 H51 1_555 1_555
C19 C20 1_555 1_555
C19 H52 1_555 1_555
C20 C21 1_555 1_555
C21 C22 1_555 1_555
C22 C38 1_555 1_555
C22 C23 1_555 1_555
C23 N24 1_555 1_555
C23 C35 1_555 1_555
N24 H25 1_555 1_555
N24 C26 1_555 1_555
C26 O27 1_555 1_555
C26 C28 1_555 1_555
C28 C33 1_555 1_555
C28 C29 1_555 1_555
C29 C30 1_555 1_555
C29 H53 1_555 1_555
C30 C31 1_555 1_555
C30 H54 1_555 1_555
C31 C32 1_555 1_555
C31 H55 1_555 1_555
C32 C33 1_555 1_555
C32 H56 1_555 1_555
C33 Cl34 1_555 1_555
C35 C36 1_555 1_555
C35 H57 1_555 1_555
C36 C37 1_555 1_555
C36 H58 1_555 1_555
C37 C42 1_555 1_555
C37 C38 1_555 1_555
C38 C39 1_555 1_555
C39 C40 1_555 1_555
C39 H59 1_555 1_555
C40 C41 1_555 1_555
C40 H60 1_555 1_555
C41 C42 1_555 1_555
C41 H61 1_555 1_555
C42 H62 1_555 1_555

#END

#######################################################################
#
#                 Cambridge Crystallographic Data Centre
#                                CCDC 
#
#######################################################################
#
# If this CIF has been generated from an entry in the Cambridge 
# Structural Database, then it will include bibliographic, chemical, 
# crystal, experimental, refinement or atomic coordinate data resulting 
# from the CCDC's data processing and validation procedures.
#
#######################################################################

data_25
_symmetry_cell_setting           triclinic
_symmetry_space_group_name_H-M   'P -1'
_symmetry_Int_Tables_number      2
_space_group_name_Hall           '-P 1'
loop_
_symmetry_equiv_pos_site_id
_symmetry_equiv_pos_as_xyz
1 x,y,z
2 -x,-y,-z
_cell_length_a                   13.2348
_cell_length_b                   10.7271
_cell_length_c                   11.4643
_cell_angle_alpha                106.549
_cell_angle_beta                 76.9483
_cell_angle_gamma                108.008
_cell_volume                     1466.71
loop_
_atom_site_label
_atom_site_type_symbol
_atom_site_fract_x
_atom_site_fract_y
_atom_site_fract_z
C1 C -0.0420791 1.17221 0.166637
C2 C -0.133719 1.21739 0.21444
C3 C -0.129427 1.3354 0.30284
C4 C -0.0335251 1.41008 0.344826
C5 C 0.0580822 1.36496 0.297114
Cl6 Cl 0.176627 1.46152 0.352347
C7 C 0.0557375 1.24562 0.207407
C8 C 0.153231 1.19366 0.153556
O9 O 0.239836 1.26953 0.122156
N10 N 0.138373 1.06006 0.142776
H11 H 0.0612996 1.00683 0.165891
C12 C 0.21521 0.983826 0.0962243
C13 C 0.299845 1.01691 0.00316667
C14 C 0.373488 0.943216 -0.0412219
C15 C 0.366181 0.831887 0.0055969
C16 C 0.441529 0.753874 -0.038405
C17 C 0.432007 0.646861 0.00877277
C18 C 0.348557 0.612605 0.100486
C19 C 0.274177 0.6852 0.145731
C20 C 0.280328 0.797401 0.100146
C21 C 0.203734 0.875864 0.145648
C22 C 0.112701 0.840967 0.245334
C23 C 0.123671 0.896171 0.367886
N24 N 0.22328 0.986678 0.396018
H25 H 0.253499 1.06159 0.349429
C26 C 0.280536 0.990745 0.482079
O27 O 0.252186 0.911231 0.549371
C28 C 0.383208 1.10045 0.491146
C29 C 0.454517 1.11965 0.383774
C30 C 0.550131 1.21995 0.388672
C31 C 0.576043 1.30202 0.499652
C32 C 0.506829 1.28517 0.607439
C33 C 0.41123 1.18499 0.602615
Cl34 Cl 0.326767 1.16755 0.739923
C35 C 0.0392074 0.864023 0.461376
C36 C -0.0565121 0.777092 0.433815
C37 C -0.07272 0.717505 0.31037
C38 C 0.0127525 0.749527 0.214689
C39 C -0.00494978 0.688514 0.0914559
C40 C -0.101203 0.601854 0.0653493
C41 C -0.184076 0.571383 0.158803
C42 C -0.171178 0.627253 0.278998
H43 H -0.0463762 1.0788 0.0967675
H44 H -0.209203 1.15924 0.181872
H45 H -0.201522 1.37021 0.339883
H46 H -0.0301101 1.5034 0.414723
H47 H 0.307068 1.10209 -0.0341521
H48 H 0.438667 0.970455 -0.113604
H49 H 0.507625 0.779379 -0.110474
H50 H 0.490599 0.588075 -0.0261066
H51 H 0.342103 0.527052 0.136912
H52 H 0.209257 0.656463 0.21781
H53 H 0.434842 1.05532 0.295531
H54 H 0.604777 1.23372 0.304442
H55 H 0.651106 1.38039 0.502828
H56 H 0.527328 1.35005 0.695166
H57 H 0.0498519 0.908672 0.556892
H58 H -0.1212 0.753312 0.507771
H59 H 0.0590877 0.711046 0.0165606
H60 H -0.112761 0.556405 -0.0298072
H61 H -0.260224 0.502271 0.136406
H62 H -0.237177 0.602172 0.351307
loop_
_geom_bond_atom_site_label_1
_geom_bond_atom_site_label_2
_geom_bond_site_symmetry_1
_geom_bond_site_symmetry_2
C1 C7 1_555 1_555
C1 C2 1_555 1_555
C1 H43 1_555 1_555
C2 C3 1_555 1_555
C2 H44 1_555 1_555
C3 C4 1_555 1_555
C3 H45 1_555 1_555
C4 C5 1_555 1_555
C4 H46 1_555 1_555
C5 Cl6 1_555 1_555
C5 C7 1_555 1_555
C7 C8 1_555 1_555
C8 O9 1_555 1_555
C8 N10 1_555 1_555
N10 H11 1_555 1_555
N10 C12 1_555 1_555
C12 C21 1_555 1_555
C12 C13 1_555 1_555
C13 C14 1_555 1_555
C13 H47 1_555 1_555
C14 C15 1_555 1_555
C14 H48 1_555 1_555
C15 C20 1_555 1_555
C15 C16 1_555 1_555
C16 C17 1_555 1_555
C16 H49 1_555 1_555
C17 C18 1_555 1_555
C17 H50 1_555 1_555
C18 C19 1_555 1_555
C18 H51 1_555 1_555
C19 C20 1_555 1_555
C19 H52 1_555 1_555
C20 C21 1_555 1_555
C21 C22 1_555 1_555
C22 C38 1_555 1_555
C22 C23 1_555 1_555
C23 N24 1_555 1_555
C23 C35 1_555 1_555
N24 H25 1_555 1_555
N24 C26 1_555 1_555
C26 O27 1_555 1_555
C26 C28 1_555 1_555
C28 C33 1_555 1_555
C28 C29 1_555 1_555
C29 C30 1_555 1_555
C29 H53 1_555 1_555
C30 C31 1_555 1_555
C30 H54 1_555 1_555
C31 C32 1_555 1_555
C31 H55 1_555 1_555
C32 C33 1_555 1_555
C32 H56 1_555 1_555
C33 Cl34 1_555 1_555
C35 C36 1_555 1_555
C35 H57 1_555 1_555
C36 C37 1_555 1_555
C36 H58 1_555 1_555
C37 C42 1_555 1_555
C37 C38 1_555 1_555
C38 C39 1_555 1_555
C39 C40 1_555 1_555
C39 H59 1_555 1_555
C40 C41 1_555 1_555
C40 H60 1_555 1_555
C41 C42 1_555 1_555
C41 H61 1_555 1_555
C42 H62 1_555 1_555

#END

#######################################################################
#
#                 Cambridge Crystallographic Data Centre
#                                CCDC 
#
#######################################################################
#
# If this CIF has been generated from an entry in the Cambridge 
# Structural Database, then it will include bibliographic, chemical, 
# crystal, experimental, refinement or atomic coordinate data resulting 
# from the CCDC's data processing and validation procedures.
#
#######################################################################

data_26
_symmetry_cell_setting           monoclinic
_symmetry_space_group_name_H-M   'P 21/c'
_symmetry_Int_Tables_number      14
_space_group_name_Hall           '-P 2ybc'
loop_
_symmetry_equiv_pos_site_id
_symmetry_equiv_pos_as_xyz
1 x,y,z
2 -x,1/2+y,1/2-z
3 -x,-y,-z
4 x,1/2-y,1/2+z
_cell_length_a                   10.0712
_cell_length_b                   16.153
_cell_length_c                   19.8085
_cell_angle_alpha                90
_cell_angle_beta                 117.583
_cell_angle_gamma                90
_cell_volume                     2856.18
loop_
_atom_site_label
_atom_site_type_symbol
_atom_site_fract_x
_atom_site_fract_y
_atom_site_fract_z
C1 C 0.954804 0.134477 0.381237
C2 C 1.06185 0.0840773 0.435973
C3 C 1.08195 0.0848078 0.509391
C4 C 0.99548 0.135907 0.529257
C5 C 0.888515 0.186306 0.474584
Cl6 Cl 0.782568 0.249464 0.501872
C7 C 0.866035 0.18664 0.39976
C8 C 0.751323 0.24029 0.339043
O9 O 0.617617 0.233003 0.321056
N10 N 0.805695 0.295871 0.306629
H11 H 0.917913 0.292565 0.323699
C12 C 0.724746 0.354355 0.248675
C13 C 0.583545 0.335226 0.189445
C14 C 0.506274 0.391723 0.133884
C15 C 0.566713 0.470841 0.134766
C16 C 0.488955 0.530756 0.078037
C17 C 0.550704 0.606556 0.0805659
C18 C 0.690414 0.626286 0.138605
C19 C 0.769199 0.570414 0.194532
C20 C 0.710276 0.490813 0.194725
C21 C 0.789841 0.430737 0.252577
C22 C 0.941337 0.450752 0.316232
C23 C 0.956156 0.499938 0.376441
N24 N 0.823983 0.530502 0.376077
H25 H 0.747404 0.487018 0.372289
C26 C 0.790182 0.609949 0.384427
O27 O 0.873922 0.668774 0.39309
C28 C 0.641003 0.622683 0.382484
C29 C 0.51402 0.586325 0.324115
C30 C 0.374392 0.596812 0.320504
C31 C 0.35912 0.643292 0.374493
C32 C 0.483102 0.679998 0.432937
C33 C 0.622698 0.669523 0.436611
Cl34 Cl 0.775111 0.716536 0.5109
C35 C 1.09703 0.518956 0.435973
C36 C 1.22381 0.489278 0.436115
C37 C 1.21602 0.438643 0.376265
C38 C 1.07324 0.419031 0.315452
C39 C 1.06772 0.368328 0.255852
C40 C 1.19554 0.339027 0.256843
C41 C 1.33401 0.358163 0.316232
C42 C 1.34557 0.40681 0.374972
H43 H 0.939804 0.133399 0.323357
H44 H 1.13006 0.0438556 0.420743
H45 H 1.16602 0.0451557 0.551989
H46 H 1.01136 0.136489 0.587308
H47 H 0.534906 0.274816 0.18764
H48 H 0.39672 0.375689 0.088295
H49 H 0.379021 0.516282 0.0319985
H50 H 0.489408 0.651811 0.0365266
H51 H 0.737963 0.686857 0.139705
H52 H 0.878807 0.587235 0.239602
H53 H 0.524806 0.549464 0.281118
H54 H 0.276669 0.568155 0.274801
H55 H 0.249386 0.651272 0.371304
H56 H 0.471023 0.716758 0.475615
H57 H 1.10567 0.557723 0.48257
H58 H 1.3323 0.504767 0.482883
H59 H 0.960069 0.35251 0.208617
H60 H 1.18835 0.300303 0.210514
H61 H 1.43465 0.334266 0.316164
H62 H 1.45531 0.421241 0.421193
loop_
_geom_bond_atom_site_label_1
_geom_bond_atom_site_label_2
_geom_bond_site_symmetry_1
_geom_bond_site_symmetry_2
C1 C7 1_555 1_555
C1 C2 1_555 1_555
C1 H43 1_555 1_555
C2 C3 1_555 1_555
C2 H44 1_555 1_555
C3 C4 1_555 1_555
C3 H45 1_555 1_555
C4 C5 1_555 1_555
C4 H46 1_555 1_555
C5 Cl6 1_555 1_555
C5 C7 1_555 1_555
C7 C8 1_555 1_555
C8 O9 1_555 1_555
C8 N10 1_555 1_555
N10 H11 1_555 1_555
N10 C12 1_555 1_555
C12 C21 1_555 1_555
C12 C13 1_555 1_555
C13 C14 1_555 1_555
C13 H47 1_555 1_555
C14 C15 1_555 1_555
C14 H48 1_555 1_555
C15 C20 1_555 1_555
C15 C16 1_555 1_555
C16 C17 1_555 1_555
C16 H49 1_555 1_555
C17 C18 1_555 1_555
C17 H50 1_555 1_555
C18 C19 1_555 1_555
C18 H51 1_555 1_555
C19 C20 1_555 1_555
C19 H52 1_555 1_555
C20 C21 1_555 1_555
C21 C22 1_555 1_555
C22 C38 1_555 1_555
C22 C23 1_555 1_555
C23 N24 1_555 1_555
C23 C35 1_555 1_555
N24 H25 1_555 1_555
N24 C26 1_555 1_555
C26 O27 1_555 1_555
C26 C28 1_555 1_555
C28 C33 1_555 1_555
C28 C29 1_555 1_555
C29 C30 1_555 1_555
C29 H53 1_555 1_555
C30 C31 1_555 1_555
C30 H54 1_555 1_555
C31 C32 1_555 1_555
C31 H55 1_555 1_555
C32 C33 1_555 1_555
C32 H56 1_555 1_555
C33 Cl34 1_555 1_555
C35 C36 1_555 1_555
C35 H57 1_555 1_555
C36 C37 1_555 1_555
C36 H58 1_555 1_555
C37 C42 1_555 1_555
C37 C38 1_555 1_555
C38 C39 1_555 1_555
C39 C40 1_555 1_555
C39 H59 1_555 1_555
C40 C41 1_555 1_555
C40 H60 1_555 1_555
C41 C42 1_555 1_555
C41 H61 1_555 1_555
C42 H62 1_555 1_555

#END

#######################################################################
#
#                 Cambridge Crystallographic Data Centre
#                                CCDC 
#
#######################################################################
#
# If this CIF has been generated from an entry in the Cambridge 
# Structural Database, then it will include bibliographic, chemical, 
# crystal, experimental, refinement or atomic coordinate data resulting 
# from the CCDC's data processing and validation procedures.
#
#######################################################################

data_27
_symmetry_cell_setting           monoclinic
_symmetry_space_group_name_H-M   'P 21/n'
_symmetry_Int_Tables_number      14
_space_group_name_Hall           '-P 2yn'
loop_
_symmetry_equiv_pos_site_id
_symmetry_equiv_pos_as_xyz
1 x,y,z
2 1/2-x,1/2+y,1/2-z
3 -x,-y,-z
4 1/2+x,1/2-y,1/2+z
_cell_length_a                   14.8669
_cell_length_b                   19.5671
_cell_length_c                   11.0904
_cell_angle_alpha                90
_cell_angle_beta                 116.723
_cell_angle_gamma                90
_cell_volume                     2881.63
loop_
_atom_site_label
_atom_site_type_symbol
_atom_site_fract_x
_atom_site_fract_y
_atom_site_fract_z
C1 C 0.0997493 0.0869623 0.455287
C2 C 0.10035 0.0722079 0.57777
C3 C 0.127937 0.00844274 0.633999
C4 C 0.155341 -0.0415391 0.568735
C5 C 0.154777 -0.0268205 0.446322
Cl6 Cl 0.189722 -0.0909077 0.367884
C7 C 0.127084 0.0374557 0.387287
C8 C 0.125501 0.055256 0.25494
O9 O 0.0823828 0.0182551 0.155817
N10 N 0.17418 0.113773 0.253719
H11 H 0.20214 0.141769 0.340577
C12 C 0.185522 0.142949 0.1444
C13 C 0.108623 0.138309 0.0125885
C14 C 0.119961 0.166468 -0.0921274
C15 C 0.209502 0.200929 -0.0701505
C16 C 0.223494 0.230458 -0.176825
C17 C 0.310889 0.263452 -0.152021
C18 C 0.387461 0.268681 -0.0222091
C19 C 0.377201 0.240869 0.0836173
C20 C 0.288058 0.205958 0.0635483
C21 C 0.274848 0.176102 0.172272
C22 C 0.356909 0.180916 0.313895
C23 C 0.430608 0.13119 0.365703
N24 N 0.425889 0.0757087 0.280996
H25 H 0.357735 0.0520108 0.232822
C26 C 0.502011 0.0477127 0.261825
O27 O 0.589262 0.0685181 0.31756
C28 C 0.473366 -0.0116675 0.166326
C29 C 0.388237 -0.00653648 0.0417834
C30 C 0.359566 -0.0603564 -0.0489812
C31 C 0.414788 -0.11964 -0.0174241
C32 C 0.499475 -0.126079 0.105301
C33 C 0.52815 -0.0723255 0.196096
Cl34 Cl 0.634707 -0.0826285 0.348824
C35 C 0.507447 0.135345 0.497615
C36 C 0.511531 0.188766 0.578749
C37 C 0.438378 0.241124 0.531696
C38 C 0.360007 0.237358 0.397664
C39 C 0.287477 0.290436 0.352186
C40 C 0.292513 0.343505 0.434612
C41 C 0.368763 0.346791 0.564949
C42 C 0.440558 0.297045 0.613648
H43 H 0.0777885 0.137527 0.411717
H44 H 0.0789349 0.111212 0.629487
H45 H 0.128231 -0.00276485 0.730003
H46 H 0.177149 -0.0919605 0.613173
H47 H 0.0391892 0.11204 -0.00665264
H48 H 0.0593348 0.162364 -0.193835
H49 H 0.164076 0.226835 -0.279481
H50 H 0.320347 0.285827 -0.235134
H51 H 0.456474 0.295179 -0.00423992
H52 H 0.438344 0.245586 0.1848
H53 H 0.344042 0.0401081 0.0157685
H54 H 0.293183 -0.0556444 -0.145429
H55 H 0.391921 -0.161598 -0.0890182
H56 H 0.543133 -0.172943 0.130236
H57 H 0.564426 0.0956657 0.535896
H58 H 0.571856 0.191101 0.680962
H59 H 0.22688 0.288878 0.250105
H60 H 0.236033 0.383552 0.397402
H61 H 0.371622 0.389368 0.629275
H62 H 0.499969 0.300438 0.716345
loop_
_geom_bond_atom_site_label_1
_geom_bond_atom_site_label_2
_geom_bond_site_symmetry_1
_geom_bond_site_symmetry_2
C1 C7 1_555 1_555
C1 C2 1_555 1_555
C1 H43 1_555 1_555
C2 C3 1_555 1_555
C2 H44 1_555 1_555
C3 C4 1_555 1_555
C3 H45 1_555 1_555
C4 C5 1_555 1_555
C4 H46 1_555 1_555
C5 Cl6 1_555 1_555
C5 C7 1_555 1_555
C7 C8 1_555 1_555
C8 O9 1_555 1_555
C8 N10 1_555 1_555
N10 H11 1_555 1_555
N10 C12 1_555 1_555
C12 C21 1_555 1_555
C12 C13 1_555 1_555
C13 C14 1_555 1_555
C13 H47 1_555 1_555
C14 C15 1_555 1_555
C14 H48 1_555 1_555
C15 C20 1_555 1_555
C15 C16 1_555 1_555
C16 C17 1_555 1_555
C16 H49 1_555 1_555
C17 C18 1_555 1_555
C17 H50 1_555 1_555
C18 C19 1_555 1_555
C18 H51 1_555 1_555
C19 C20 1_555 1_555
C19 H52 1_555 1_555
C20 C21 1_555 1_555
C21 C22 1_555 1_555
C22 C38 1_555 1_555
C22 C23 1_555 1_555
C23 N24 1_555 1_555
C23 C35 1_555 1_555
N24 H25 1_555 1_555
N24 C26 1_555 1_555
C26 O27 1_555 1_555
C26 C28 1_555 1_555
C28 C33 1_555 1_555
C28 C29 1_555 1_555
C29 C30 1_555 1_555
C29 H53 1_555 1_555
C30 C31 1_555 1_555
C30 H54 1_555 1_555
C31 C32 1_555 1_555
C31 H55 1_555 1_555
C32 C33 1_555 1_555
C32 H56 1_555 1_555
C33 Cl34 1_555 1_555
C35 C36 1_555 1_555
C35 H57 1_555 1_555
C36 C37 1_555 1_555
C36 H58 1_555 1_555
C37 C42 1_555 1_555
C37 C38 1_555 1_555
C38 C39 1_555 1_555
C39 C40 1_555 1_555
C39 H59 1_555 1_555
C40 C41 1_555 1_555
C40 H60 1_555 1_555
C41 C42 1_555 1_555
C41 H61 1_555 1_555
C42 H62 1_555 1_555

#END

#######################################################################
#
#                 Cambridge Crystallographic Data Centre
#                                CCDC 
#
#######################################################################
#
# If this CIF has been generated from an entry in the Cambridge 
# Structural Database, then it will include bibliographic, chemical, 
# crystal, experimental, refinement or atomic coordinate data resulting 
# from the CCDC's data processing and validation procedures.
#
#######################################################################

data_28
_symmetry_cell_setting           monoclinic
_symmetry_space_group_name_H-M   'P 21/c'
_symmetry_Int_Tables_number      14
_space_group_name_Hall           '-P 2ybc'
loop_
_symmetry_equiv_pos_site_id
_symmetry_equiv_pos_as_xyz
1 x,y,z
2 -x,1/2+y,1/2-z
3 -x,-y,-z
4 x,1/2-y,1/2+z
_cell_length_a                   16.1965
_cell_length_b                   11.3253
_cell_length_c                   20.5693
_cell_angle_alpha                90
_cell_angle_beta                 131.132
_cell_angle_gamma                90
_cell_volume                     2841.83
loop_
_atom_site_label
_atom_site_type_symbol
_atom_site_fract_x
_atom_site_fract_y
_atom_site_fract_z
C1 C 0.429029 0.796261 0.408831
C2 C 0.410417 0.868939 0.346176
C3 C 0.367632 0.979903 0.332705
C4 C 0.342778 1.01996 0.381599
C5 C 0.361322 0.947357 0.444203
Cl6 Cl 0.328952 1.0009 0.504025
C7 C 0.40466 0.834477 0.459074
C8 C 0.425908 0.753446 0.526274
O9 O 0.479861 0.786743 0.601206
N10 N 0.381936 0.6437 0.498338
H11 H 0.344087 0.625043 0.435722
C12 C 0.387977 0.549513 0.546684
C13 C 0.485112 0.525575 0.630387
C14 C 0.49041 0.434885 0.676551
C15 C 0.398129 0.363028 0.641096
C16 C 0.401128 0.268584 0.687537
C17 C 0.310492 0.200825 0.651294
C18 C 0.213994 0.223129 0.5685
C19 C 0.207443 0.313413 0.521465
C20 C 0.299051 0.38663 0.556004
C21 C 0.294963 0.482195 0.508459
C22 C 0.191162 0.508357 0.418668
C23 C 0.111318 0.579596 0.404449
N24 N 0.130877 0.627047 0.477231
H25 H 0.209801 0.651135 0.527739
C26 C 0.0567769 0.650632 0.486332
O27 O -0.0419618 0.631674 0.429777
C28 C 0.102898 0.702524 0.571437
C29 C 0.0835285 0.645581 0.620473
C30 C 0.124808 0.691037 0.699368
C31 C 0.185494 0.793065 0.730409
C32 C 0.205921 0.851245 0.683141
C33 C 0.164727 0.805859 0.604298
Cl34 Cl 0.192434 0.881548 0.547245
C35 C 0.0142553 0.60432 0.320913
C36 C -0.00407789 0.558608 0.251112
C37 C 0.0744003 0.485338 0.26142
C38 C 0.173315 0.459635 0.346131
C39 C 0.25091 0.385756 0.355167
C40 C 0.231452 0.340812 0.284715
C41 C 0.135211 0.366357 0.202502
C42 C 0.0577596 0.436916 0.190238
H43 H 0.462907 0.708723 0.418965
H44 H 0.429747 0.838035 0.307603
H45 H 0.353278 1.03639 0.283514
H46 H 0.308955 1.10769 0.370956
H47 H 0.557027 0.579667 0.658936
H48 H 0.566642 0.417614 0.741485
H49 H 0.476309 0.249812 0.752684
H50 H 0.314282 0.128677 0.687898
H51 H 0.142689 0.168269 0.540616
H52 H 0.130768 0.329351 0.456518
H53 H 0.0356216 0.564868 0.596533
H54 H 0.109106 0.645793 0.736786
H55 H 0.217558 0.828199 0.792257
H56 H 0.253891 0.931922 0.707682
H57 H -0.047169 0.66045 0.311463
H58 H -0.0800501 0.578801 0.186688
H59 H 0.327105 0.364538 0.419185
H60 H 0.292175 0.284416 0.293325
H61 H 0.121054 0.329925 0.147102
H62 H -0.0174352 0.456076 0.125156
loop_
_geom_bond_atom_site_label_1
_geom_bond_atom_site_label_2
_geom_bond_site_symmetry_1
_geom_bond_site_symmetry_2
C1 C7 1_555 1_555
C1 C2 1_555 1_555
C1 H43 1_555 1_555
C2 C3 1_555 1_555
C2 H44 1_555 1_555
C3 C4 1_555 1_555
C3 H45 1_555 1_555
C4 C5 1_555 1_555
C4 H46 1_555 1_555
C5 Cl6 1_555 1_555
C5 C7 1_555 1_555
C7 C8 1_555 1_555
C8 O9 1_555 1_555
C8 N10 1_555 1_555
N10 H11 1_555 1_555
N10 C12 1_555 1_555
C12 C21 1_555 1_555
C12 C13 1_555 1_555
C13 C14 1_555 1_555
C13 H47 1_555 1_555
C14 C15 1_555 1_555
C14 H48 1_555 1_555
C15 C20 1_555 1_555
C15 C16 1_555 1_555
C16 C17 1_555 1_555
C16 H49 1_555 1_555
C17 C18 1_555 1_555
C17 H50 1_555 1_555
C18 C19 1_555 1_555
C18 H51 1_555 1_555
C19 C20 1_555 1_555
C19 H52 1_555 1_555
C20 C21 1_555 1_555
C21 C22 1_555 1_555
C22 C38 1_555 1_555
C22 C23 1_555 1_555
C23 N24 1_555 1_555
C23 C35 1_555 1_555
N24 H25 1_555 1_555
N24 C26 1_555 1_555
C26 O27 1_555 1_555
C26 C28 1_555 1_555
C28 C33 1_555 1_555
C28 C29 1_555 1_555
C29 C30 1_555 1_555
C29 H53 1_555 1_555
C30 C31 1_555 1_555
C30 H54 1_555 1_555
C31 C32 1_555 1_555
C31 H55 1_555 1_555
C32 C33 1_555 1_555
C32 H56 1_555 1_555
C33 Cl34 1_555 1_555
C35 C36 1_555 1_555
C35 H57 1_555 1_555
C36 C37 1_555 1_555
C36 H58 1_555 1_555
C37 C42 1_555 1_555
C37 C38 1_555 1_555
C38 C39 1_555 1_555
C39 C40 1_555 1_555
C39 H59 1_555 1_555
C40 C41 1_555 1_555
C40 H60 1_555 1_555
C41 C42 1_555 1_555
C41 H61 1_555 1_555
C42 H62 1_555 1_555

#END

#######################################################################
#
#                 Cambridge Crystallographic Data Centre
#                                CCDC 
#
#######################################################################
#
# If this CIF has been generated from an entry in the Cambridge 
# Structural Database, then it will include bibliographic, chemical, 
# crystal, experimental, refinement or atomic coordinate data resulting 
# from the CCDC's data processing and validation procedures.
#
#######################################################################

data_29
_symmetry_cell_setting           triclinic
_symmetry_space_group_name_H-M   'P -1'
_symmetry_Int_Tables_number      2
_space_group_name_Hall           '-P 1'
loop_
_symmetry_equiv_pos_site_id
_symmetry_equiv_pos_as_xyz
1 x,y,z
2 -x,-y,-z
_cell_length_a                   10.574
_cell_length_b                   9.5447
_cell_length_c                   15.1482
_cell_angle_alpha                86.5221
_cell_angle_beta                 96.5182
_cell_angle_gamma                107.49
_cell_volume                     1448.17
loop_
_atom_site_label
_atom_site_type_symbol
_atom_site_fract_x
_atom_site_fract_y
_atom_site_fract_z
C1 C 0.915118 -0.135167 0.388451
C2 C 0.969433 -0.159546 0.473446
C3 C 0.888075 -0.217597 0.539298
C4 C 0.751208 -0.252176 0.521245
C5 C 0.696858 -0.227821 0.436309
Cl6 Cl 0.524837 -0.272579 0.416501
C7 C 0.777329 -0.169073 0.368437
C8 C 0.722108 -0.141249 0.275724
O9 O 0.642902 -0.241474 0.232791
N10 N 0.765469 -0.000575342 0.244138
H11 H 0.836743 0.0704146 0.284565
C12 C 0.730268 0.0578003 0.159894
C13 C 0.707266 -0.0249531 0.083626
C14 C 0.673454 0.0317926 0.00279174
C15 C 0.660782 0.17524 -0.00590919
C16 C 0.625477 0.236795 -0.0888306
C17 C 0.614256 0.37577 -0.0948793
C18 C 0.637166 0.459132 -0.0201338
C19 C 0.67124 0.404012 0.0611657
C20 C 0.684123 0.260237 0.0712559
C21 C 0.719556 0.198935 0.15558
C22 C 0.744497 0.287001 0.237644
C23 C 0.640363 0.288899 0.284658
N24 N 0.509946 0.204982 0.252952
H25 H 0.500633 0.102464 0.232014
C26 C 0.39477 0.240636 0.251589
O27 O 0.388872 0.357253 0.27835
C28 C 0.271375 0.127093 0.214672
C29 C 0.189419 0.167143 0.145191
C30 C 0.0746131 0.0651882 0.109483
C31 C 0.0398543 -0.0770843 0.142146
C32 C 0.119285 -0.119696 0.210963
C33 C 0.234059 -0.017883 0.24665
Cl34 Cl 0.330792 -0.0760699 0.332749
C35 C 0.6628 0.370871 0.361192
C36 C 0.788495 0.451228 0.391489
C37 C 0.898977 0.4536 0.346435
C38 C 0.877133 0.37067 0.268512
C39 C 0.989152 0.374726 0.224117
C40 C 1.1143 0.455492 0.255311
C41 C 1.13494 0.535613 0.331247
C42 C 1.03049 0.535608 0.37642
H43 H 0.980342 -0.0892671 0.336877
H44 H 1.07674 -0.132628 0.488036
H45 H 0.931299 -0.236427 0.605748
H46 H 0.686861 -0.298098 0.573304
H47 H 0.716389 -0.135445 0.0887508
H48 H 0.656029 -0.0341744 -0.0557218
H49 H 0.607135 0.172803 -0.148255
H50 H 0.587069 0.421277 -0.159083
H51 H 0.627945 0.569588 -0.0261493
H52 H 0.688798 0.47146 0.119021
H53 H 0.21594 0.279352 0.118882
H54 H 0.0118996 0.0979094 0.0554626
H55 H -0.0502543 -0.156393 0.113876
H56 H 0.0917822 -0.232169 0.236786
H57 H 0.579389 0.370602 0.396886
H58 H 0.803902 0.514266 0.451086
H59 H 0.975215 0.312553 0.164321
H60 H 1.1985 0.456814 0.220116
H61 H 1.23523 0.599226 0.355216
H62 H 1.0485 0.59923 0.43599
loop_
_geom_bond_atom_site_label_1
_geom_bond_atom_site_label_2
_geom_bond_site_symmetry_1
_geom_bond_site_symmetry_2
C1 C7 1_555 1_555
C1 C2 1_555 1_555
C1 H43 1_555 1_555
C2 C3 1_555 1_555
C2 H44 1_555 1_555
C3 C4 1_555 1_555
C3 H45 1_555 1_555
C4 C5 1_555 1_555
C4 H46 1_555 1_555
C5 Cl6 1_555 1_555
C5 C7 1_555 1_555
C7 C8 1_555 1_555
C8 O9 1_555 1_555
C8 N10 1_555 1_555
N10 H11 1_555 1_555
N10 C12 1_555 1_555
C12 C21 1_555 1_555
C12 C13 1_555 1_555
C13 C14 1_555 1_555
C13 H47 1_555 1_555
C14 C15 1_555 1_555
C14 H48 1_555 1_555
C15 C20 1_555 1_555
C15 C16 1_555 1_555
C16 C17 1_555 1_555
C16 H49 1_555 1_555
C17 C18 1_555 1_555
C17 H50 1_555 1_555
C18 C19 1_555 1_555
C18 H51 1_555 1_555
C19 C20 1_555 1_555
C19 H52 1_555 1_555
C20 C21 1_555 1_555
C21 C22 1_555 1_555
C22 C38 1_555 1_555
C22 C23 1_555 1_555
C23 N24 1_555 1_555
C23 C35 1_555 1_555
N24 H25 1_555 1_555
N24 C26 1_555 1_555
C26 O27 1_555 1_555
C26 C28 1_555 1_555
C28 C33 1_555 1_555
C28 C29 1_555 1_555
C29 C30 1_555 1_555
C29 H53 1_555 1_555
C30 C31 1_555 1_555
C30 H54 1_555 1_555
C31 C32 1_555 1_555
C31 H55 1_555 1_555
C32 C33 1_555 1_555
C32 H56 1_555 1_555
C33 Cl34 1_555 1_555
C35 C36 1_555 1_555
C35 H57 1_555 1_555
C36 C37 1_555 1_555
C36 H58 1_555 1_555
C37 C42 1_555 1_555
C37 C38 1_555 1_555
C38 C39 1_555 1_555
C39 C40 1_555 1_555
C39 H59 1_555 1_555
C40 C41 1_555 1_555
C40 H60 1_555 1_555
C41 C42 1_555 1_555
C41 H61 1_555 1_555
C42 H62 1_555 1_555

#END

#######################################################################
#
#                 Cambridge Crystallographic Data Centre
#                                CCDC 
#
#######################################################################
#
# If this CIF has been generated from an entry in the Cambridge 
# Structural Database, then it will include bibliographic, chemical, 
# crystal, experimental, refinement or atomic coordinate data resulting 
# from the CCDC's data processing and validation procedures.
#
#######################################################################

data_30
_symmetry_cell_setting           monoclinic
_symmetry_space_group_name_H-M   'P 21/c'
_symmetry_Int_Tables_number      14
_space_group_name_Hall           '-P 2ybc'
loop_
_symmetry_equiv_pos_site_id
_symmetry_equiv_pos_as_xyz
1 x,y,z
2 -x,1/2+y,1/2-z
3 -x,-y,-z
4 x,1/2-y,1/2+z
_cell_length_a                   13.511
_cell_length_b                   12.9591
_cell_length_c                   18.0702
_cell_angle_alpha                90
_cell_angle_beta                 117.237
_cell_angle_gamma                90
_cell_volume                     2813.1
loop_
_atom_site_label
_atom_site_type_symbol
_atom_site_fract_x
_atom_site_fract_y
_atom_site_fract_z
C1 C -0.0367351 0.157604 0.0806955
C2 C -0.142355 0.148498 0.0145146
C3 C -0.155634 0.132988 -0.0646373
C4 C -0.0636369 0.12639 -0.0789091
C5 C 0.041926 0.135526 -0.0128216
Cl6 Cl 0.154945 0.126915 -0.0334981
C7 C 0.057525 0.151245 0.0680294
C8 C 0.170443 0.161392 0.1412
O9 O 0.242933 0.0963801 0.154719
N10 N 0.185398 0.245781 0.189717
H11 H 0.116176 0.289519 0.175165
C12 C 0.282219 0.275945 0.262103
C13 C 0.339101 0.206064 0.326603
C14 C 0.432029 0.235703 0.396039
C15 C 0.473119 0.337508 0.40456
C16 C 0.569431 0.370358 0.475739
C17 C 0.606762 0.469315 0.481988
C18 C 0.551188 0.539374 0.418863
C19 C 0.458065 0.510931 0.349085
C20 C 0.415762 0.40911 0.339319
C21 C 0.318373 0.376639 0.266865
C22 C 0.256782 0.450988 0.197391
C23 C 0.300174 0.481322 0.144779
N24 N 0.404595 0.440169 0.158795
H25 H 0.466825 0.445764 0.218298
C26 C 0.435029 0.40252 0.102001
O27 O 0.372476 0.399125 0.0268819
C28 C 0.552404 0.364254 0.136445
C29 C 0.619693 0.399557 0.101808
C30 C 0.72862 0.365828 0.132256
C31 C 0.771849 0.296957 0.197099
C32 C 0.706942 0.260759 0.232495
C33 C 0.598094 0.294442 0.202103
Cl34 Cl 0.519559 0.247116 0.248174
C35 C 0.243151 0.550578 0.0798179
C36 C 0.142988 0.590072 0.0667348
C37 C 0.0943636 0.562092 0.118357
C38 C 0.151731 0.491763 0.184594
C39 C 0.101746 0.464839 0.235831
C40 C 0.00144942 0.504966 0.221902
C41 C -0.0540479 0.573111 0.157233
C42 C -0.00949564 0.601662 0.106152
H43 H -0.0272006 0.169842 0.14303
H44 H -0.214885 0.153622 0.0252947
H45 H -0.238627 0.125873 -0.116198
H46 H -0.074138 0.114128 -0.141492
H47 H 0.309052 0.127416 0.321381
H48 H 0.475078 0.180298 0.445534
H49 H 0.614124 0.316295 0.525949
H50 H 0.680854 0.493198 0.537084
H51 H 0.58195 0.617836 0.424863
H52 H 0.415713 0.567277 0.300244
H53 H 0.58635 0.453998 0.0505148
H54 H 0.779977 0.393939 0.104745
H55 H 0.85723 0.270844 0.220651
H56 H 0.74111 0.206311 0.283769
H57 H 0.278915 0.573149 0.0393488
H58 H 0.0999722 0.643818 0.0159275
H59 H 0.143906 0.41141 0.287018
H60 H -0.0351241 0.483159 0.262016
H61 H -0.133874 0.604247 0.146951
H62 H -0.054246 0.655277 0.055631
loop_
_geom_bond_atom_site_label_1
_geom_bond_atom_site_label_2
_geom_bond_site_symmetry_1
_geom_bond_site_symmetry_2
C1 C7 1_555 1_555
C1 C2 1_555 1_555
C1 H43 1_555 1_555
C2 C3 1_555 1_555
C2 H44 1_555 1_555
C3 C4 1_555 1_555
C3 H45 1_555 1_555
C4 C5 1_555 1_555
C4 H46 1_555 1_555
C5 Cl6 1_555 1_555
C5 C7 1_555 1_555
C7 C8 1_555 1_555
C8 O9 1_555 1_555
C8 N10 1_555 1_555
N10 H11 1_555 1_555
N10 C12 1_555 1_555
C12 C21 1_555 1_555
C12 C13 1_555 1_555
C13 C14 1_555 1_555
C13 H47 1_555 1_555
C14 C15 1_555 1_555
C14 H48 1_555 1_555
C15 C20 1_555 1_555
C15 C16 1_555 1_555
C16 C17 1_555 1_555
C16 H49 1_555 1_555
C17 C18 1_555 1_555
C17 H50 1_555 1_555
C18 C19 1_555 1_555
C18 H51 1_555 1_555
C19 C20 1_555 1_555
C19 H52 1_555 1_555
C20 C21 1_555 1_555
C21 C22 1_555 1_555
C22 C38 1_555 1_555
C22 C23 1_555 1_555
C23 N24 1_555 1_555
C23 C35 1_555 1_555
N24 H25 1_555 1_555
N24 C26 1_555 1_555
C26 O27 1_555 1_555
C26 C28 1_555 1_555
C28 C33 1_555 1_555
C28 C29 1_555 1_555
C29 C30 1_555 1_555
C29 H53 1_555 1_555
C30 C31 1_555 1_555
C30 H54 1_555 1_555
C31 C32 1_555 1_555
C31 H55 1_555 1_555
C32 C33 1_555 1_555
C32 H56 1_555 1_555
C33 Cl34 1_555 1_555
C35 C36 1_555 1_555
C35 H57 1_555 1_555
C36 C37 1_555 1_555
C36 H58 1_555 1_555
C37 C42 1_555 1_555
C37 C38 1_555 1_555
C38 C39 1_555 1_555
C39 C40 1_555 1_555
C39 H59 1_555 1_555
C40 C41 1_555 1_555
C40 H60 1_555 1_555
C41 C42 1_555 1_555
C41 H61 1_555 1_555
C42 H62 1_555 1_555

#END

#######################################################################
#
#                 Cambridge Crystallographic Data Centre
#                                CCDC 
#
#######################################################################
#
# If this CIF has been generated from an entry in the Cambridge 
# Structural Database, then it will include bibliographic, chemical, 
# crystal, experimental, refinement or atomic coordinate data resulting 
# from the CCDC's data processing and validation procedures.
#
#######################################################################

data_31
_symmetry_cell_setting           triclinic
_symmetry_space_group_name_H-M   'P -1'
_symmetry_Int_Tables_number      2
_space_group_name_Hall           '-P 1'
loop_
_symmetry_equiv_pos_site_id
_symmetry_equiv_pos_as_xyz
1 x,y,z
2 -x,-y,-z
_cell_length_a                   10.3608
_cell_length_b                   12.228
_cell_length_c                   14.3684
_cell_angle_alpha                65.4083
_cell_angle_beta                 63.2388
_cell_angle_gamma                68.2491
_cell_volume                     1439.84
loop_
_atom_site_label
_atom_site_type_symbol
_atom_site_fract_x
_atom_site_fract_y
_atom_site_fract_z
C1 C 0.199817 0.832427 0.610139
C2 C 0.11226 0.931865 0.649718
C3 C -0.0349565 0.971811 0.660874
C4 C -0.0969477 0.913091 0.632613
C5 C -0.00949097 0.813751 0.593001
Cl6 Cl -0.0916557 0.742933 0.558439
C7 C 0.140083 0.771483 0.581012
C8 C 0.238353 0.664155 0.53858
O9 O 0.307734 0.575231 0.591906
N10 N 0.244173 0.673118 0.439422
H11 H 0.175521 0.748776 0.406184
C12 C 0.325682 0.586402 0.379983
C13 C 0.332526 0.460373 0.432377
C14 C 0.411016 0.377463 0.37472
C15 C 0.487141 0.41675 0.26086
C16 C 0.569115 0.33294 0.198904
C17 C 0.641508 0.374016 0.0890563
C18 C 0.636175 0.498327 0.0361717
C19 C 0.558259 0.582349 0.092734
C20 C 0.480872 0.544741 0.206913
C21 C 0.397926 0.630453 0.268738
C22 C 0.389931 0.76578 0.213361
C23 C 0.300306 0.834825 0.151135
N24 N 0.216708 0.773769 0.141058
H25 H 0.268362 0.686948 0.134357
C26 C 0.0795315 0.81883 0.133311
O27 O 0.00642543 0.923864 0.134422
C28 C 0.019771 0.731776 0.12276
C29 C -0.0204016 0.766077 0.0321672
C30 C -0.0758046 0.687903 0.019655
C31 C -0.0919907 0.575277 0.0965751
C32 C -0.0530923 0.539036 0.187152
C33 C 0.00225447 0.617137 0.199696
Cl34 Cl 0.049444 0.568194 0.314455
C35 C 0.292303 0.961106 0.0993701
C36 C 0.373063 1.01944 0.108989
C37 C 0.466618 0.953975 0.171379
C38 C 0.475552 0.825555 0.224279
C39 C 0.570273 0.761404 0.286276
C40 C 0.650232 0.821105 0.295185
C41 C 0.640765 0.946082 0.243787
C42 C 0.551377 1.01212 0.182992
H43 H 0.316065 0.801588 0.601672
H44 H 0.160198 0.978372 0.672021
H45 H -0.10295 1.04974 0.691962
H46 H -0.213327 0.944678 0.641415
H47 H 0.274851 0.428133 0.519807
H48 H 0.41504 0.27986 0.416915
H49 H 0.574486 0.234899 0.23917
H50 H 0.703921 0.308346 0.0427833
H51 H 0.694532 0.529449 -0.0512583
H52 H 0.555545 0.679595 0.049542
H53 H -0.00808068 0.854924 -0.029127
H54 H -0.106532 0.715816 -0.0512174
H55 H -0.135444 0.514475 0.0862695
H56 H -0.0659022 0.450009 0.247964
H57 H 0.221106 1.01325 0.0510458
H58 H 0.365372 1.11763 0.0681101
H59 H 0.579461 0.663134 0.327376
H60 H 0.72201 0.769907 0.343149
H61 H 0.705051 0.992209 0.251829
H62 H 0.54527 1.11028 0.143159
loop_
_geom_bond_atom_site_label_1
_geom_bond_atom_site_label_2
_geom_bond_site_symmetry_1
_geom_bond_site_symmetry_2
C1 C7 1_555 1_555
C1 C2 1_555 1_555
C1 H43 1_555 1_555
C2 C3 1_555 1_555
C2 H44 1_555 1_555
C3 C4 1_555 1_555
C3 H45 1_555 1_555
C4 C5 1_555 1_555
C4 H46 1_555 1_555
C5 Cl6 1_555 1_555
C5 C7 1_555 1_555
C7 C8 1_555 1_555
C8 O9 1_555 1_555
C8 N10 1_555 1_555
N10 H11 1_555 1_555
N10 C12 1_555 1_555
C12 C21 1_555 1_555
C12 C13 1_555 1_555
C13 C14 1_555 1_555
C13 H47 1_555 1_555
C14 C15 1_555 1_555
C14 H48 1_555 1_555
C15 C20 1_555 1_555
C15 C16 1_555 1_555
C16 C17 1_555 1_555
C16 H49 1_555 1_555
C17 C18 1_555 1_555
C17 H50 1_555 1_555
C18 C19 1_555 1_555
C18 H51 1_555 1_555
C19 C20 1_555 1_555
C19 H52 1_555 1_555
C20 C21 1_555 1_555
C21 C22 1_555 1_555
C22 C38 1_555 1_555
C22 C23 1_555 1_555
C23 N24 1_555 1_555
C23 C35 1_555 1_555
N24 H25 1_555 1_555
N24 C26 1_555 1_555
C26 O27 1_555 1_555
C26 C28 1_555 1_555
C28 C33 1_555 1_555
C28 C29 1_555 1_555
C29 C30 1_555 1_555
C29 H53 1_555 1_555
C30 C31 1_555 1_555
C30 H54 1_555 1_555
C31 C32 1_555 1_555
C31 H55 1_555 1_555
C32 C33 1_555 1_555
C32 H56 1_555 1_555
C33 Cl34 1_555 1_555
C35 C36 1_555 1_555
C35 H57 1_555 1_555
C36 C37 1_555 1_555
C36 H58 1_555 1_555
C37 C42 1_555 1_555
C37 C38 1_555 1_555
C38 C39 1_555 1_555
C39 C40 1_555 1_555
C39 H59 1_555 1_555
C40 C41 1_555 1_555
C40 H60 1_555 1_555
C41 C42 1_555 1_555
C41 H61 1_555 1_555
C42 H62 1_555 1_555

#END

#######################################################################
#
#                 Cambridge Crystallographic Data Centre
#                                CCDC 
#
#######################################################################
#
# If this CIF has been generated from an entry in the Cambridge 
# Structural Database, then it will include bibliographic, chemical, 
# crystal, experimental, refinement or atomic coordinate data resulting 
# from the CCDC's data processing and validation procedures.
#
#######################################################################

data_32
_symmetry_cell_setting           monoclinic
_symmetry_space_group_name_H-M   'P 21/c'
_symmetry_Int_Tables_number      14
_space_group_name_Hall           '-P 2ybc'
loop_
_symmetry_equiv_pos_site_id
_symmetry_equiv_pos_as_xyz
1 x,y,z
2 -x,1/2+y,1/2-z
3 -x,-y,-z
4 x,1/2-y,1/2+z
_cell_length_a                   10.5676
_cell_length_b                   31.4945
_cell_length_c                   9.9981
_cell_angle_alpha                90
_cell_angle_beta                 120.389
_cell_angle_gamma                90
_cell_volume                     2870.4
loop_
_atom_site_label
_atom_site_type_symbol
_atom_site_fract_x
_atom_site_fract_y
_atom_site_fract_z
C1 C 0.813225 0.186753 0.520635
C2 C 0.865598 0.218568 0.631506
C3 C 0.831706 0.218505 0.747119
C4 C 0.74492 0.186664 0.75374
C5 C 0.692488 0.154868 0.642962
Cl6 Cl 0.583923 0.115604 0.655484
C7 C 0.725419 0.15424 0.524589
C8 C 0.670836 0.120332 0.402715
O9 O 0.699582 0.0827795 0.438636
N10 N 0.589552 0.134138 0.254056
H11 H 0.582602 0.166277 0.239435
C12 C 0.523381 0.109676 0.116077
C13 C 0.593705 0.0739653 0.101316
C14 C 0.52955 0.0505993 -0.0316194
C15 C 0.3907 0.0618298 -0.157529
C16 C 0.321359 0.0381336 -0.296656
C17 C 0.187238 0.0498913 -0.416084
C18 C 0.116511 0.0851863 -0.403434
C19 C 0.179341 0.108908 -0.271287
C20 C 0.318403 0.0980965 -0.14365
C21 C 0.387391 0.122269 -0.00322339
C22 C 0.312915 0.160641 0.0134965
C23 C 0.210427 0.156875 0.0601661
N24 N 0.177406 0.115652 0.0913564
H25 H 0.175304 0.0920192 0.0205114
C26 C 0.138812 0.104155 0.197067
O27 O 0.127576 0.129359 0.284273
C28 C 0.109278 0.0578164 0.202146
C29 C -0.034679 0.0442776 0.146177
C30 C -0.0658773 0.00167966 0.149006
C31 C 0.0448408 -0.0278366 0.20712
C32 C 0.188426 -0.0152535 0.263321
C33 C 0.219641 0.0273 0.260526
Cl34 Cl 0.40095 0.0417406 0.33216
C35 C 0.140855 0.192602 0.0759816
C36 C 0.172325 0.232152 0.045684
C37 C 0.275878 0.238064 -0.00231899
C38 C 0.34722 0.201953 -0.0188649
C39 C 0.450454 0.208535 -0.0675752
C40 C 0.480796 0.248326 -0.0973046
C41 C 0.411335 0.28331 -0.0805848
C42 C 0.310907 0.278725 -0.0342166
H43 H 0.840714 0.187112 0.429743
H44 H 0.933722 0.243646 0.626961
H45 H 0.873134 0.243512 0.833641
H46 H 0.718109 0.186607 0.84512
H47 H 0.700423 0.0647383 0.196627
H48 H 0.585987 0.0229723 -0.0408721
H49 H 0.375389 0.0103034 -0.308564
H50 H 0.135617 0.0313261 -0.522062
H51 H 0.00987785 0.0941275 -0.499614
H52 H 0.121789 0.136513 -0.263889
H53 H -0.12307 0.0673483 0.0999947
H54 H -0.178306 -0.00838559 0.105073
H55 H 0.0196601 -0.0611472 0.208999
H56 H 0.275988 -0.0385877 0.309295
H57 H 0.060925 0.188836 0.112784
H58 H 0.117015 0.259512 0.0586356
H59 H 0.506362 0.181498 -0.0815123
H60 H 0.560283 0.252543 -0.134478
H61 H 0.436878 0.314769 -0.104563
H62 H 0.257339 0.306568 -0.0216593
loop_
_geom_bond_atom_site_label_1
_geom_bond_atom_site_label_2
_geom_bond_site_symmetry_1
_geom_bond_site_symmetry_2
C1 C7 1_555 1_555
C1 C2 1_555 1_555
C1 H43 1_555 1_555
C2 C3 1_555 1_555
C2 H44 1_555 1_555
C3 C4 1_555 1_555
C3 H45 1_555 1_555
C4 C5 1_555 1_555
C4 H46 1_555 1_555
C5 Cl6 1_555 1_555
C5 C7 1_555 1_555
C7 C8 1_555 1_555
C8 O9 1_555 1_555
C8 N10 1_555 1_555
N10 H11 1_555 1_555
N10 C12 1_555 1_555
C12 C21 1_555 1_555
C12 C13 1_555 1_555
C13 C14 1_555 1_555
C13 H47 1_555 1_555
C14 C15 1_555 1_555
C14 H48 1_555 1_555
C15 C20 1_555 1_555
C15 C16 1_555 1_555
C16 C17 1_555 1_555
C16 H49 1_555 1_555
C17 C18 1_555 1_555
C17 H50 1_555 1_555
C18 C19 1_555 1_555
C18 H51 1_555 1_555
C19 C20 1_555 1_555
C19 H52 1_555 1_555
C20 C21 1_555 1_555
C21 C22 1_555 1_555
C22 C38 1_555 1_555
C22 C23 1_555 1_555
C23 N24 1_555 1_555
C23 C35 1_555 1_555
N24 H25 1_555 1_555
N24 C26 1_555 1_555
C26 O27 1_555 1_555
C26 C28 1_555 1_555
C28 C33 1_555 1_555
C28 C29 1_555 1_555
C29 C30 1_555 1_555
C29 H53 1_555 1_555
C30 C31 1_555 1_555
C30 H54 1_555 1_555
C31 C32 1_555 1_555
C31 H55 1_555 1_555
C32 C33 1_555 1_555
C32 H56 1_555 1_555
C33 Cl34 1_555 1_555
C35 C36 1_555 1_555
C35 H57 1_555 1_555
C36 C37 1_555 1_555
C36 H58 1_555 1_555
C37 C42 1_555 1_555
C37 C38 1_555 1_555
C38 C39 1_555 1_555
C39 C40 1_555 1_555
C39 H59 1_555 1_555
C40 C41 1_555 1_555
C40 H60 1_555 1_555
C41 C42 1_555 1_555
C41 H61 1_555 1_555
C42 H62 1_555 1_555

#END

#######################################################################
#
#                 Cambridge Crystallographic Data Centre
#                                CCDC 
#
#######################################################################
#
# If this CIF has been generated from an entry in the Cambridge 
# Structural Database, then it will include bibliographic, chemical, 
# crystal, experimental, refinement or atomic coordinate data resulting 
# from the CCDC's data processing and validation procedures.
#
#######################################################################

data_33
_symmetry_cell_setting           monoclinic
_symmetry_space_group_name_H-M   'P 21/n'
_symmetry_Int_Tables_number      14
_space_group_name_Hall           '-P 2yn'
loop_
_symmetry_equiv_pos_site_id
_symmetry_equiv_pos_as_xyz
1 x,y,z
2 1/2-x,1/2+y,1/2-z
3 -x,-y,-z
4 1/2+x,1/2-y,1/2+z
_cell_length_a                   7.9598
_cell_length_b                   18.1755
_cell_length_c                   20.8823
_cell_angle_alpha                90
_cell_angle_beta                 68.4545
_cell_angle_gamma                90
_cell_volume                     2810.02
loop_
_atom_site_label
_atom_site_type_symbol
_atom_site_fract_x
_atom_site_fract_y
_atom_site_fract_z
C1 C 0.519526 0.34519 0.531839
C2 C 0.35969 0.379714 0.537363
C3 C 0.200624 0.340942 0.55874
C4 C 0.198828 0.267096 0.574896
C5 C 0.358531 0.23256 0.569366
Cl6 Cl 0.350408 0.139925 0.590068
C7 C 0.521517 0.270716 0.54782
C8 C 0.696979 0.235218 0.541255
O9 O 0.761044 0.24346 0.586094
N10 N 0.776702 0.194454 0.483505
H11 H 0.714764 0.195318 0.448547
C12 C 0.940997 0.154637 0.463781
C13 C 0.979336 0.109362 0.510689
C14 C 1.13758 0.0712167 0.491418
C15 C 1.26644 0.0764161 0.423726
C16 C 1.43142 0.0373415 0.402236
C17 C 1.55301 0.0436962 0.336474
C18 C 1.51736 0.0884432 0.289582
C19 C 1.35982 0.127028 0.308091
C20 C 1.2287 0.122374 0.375701
C21 C 1.06192 0.162037 0.39682
C22 C 1.0199 0.210734 0.346849
C23 C 0.98968 0.181255 0.291003
N24 N 0.999294 0.103827 0.282693
H25 H 0.931108 0.0737586 0.325652
C26 C 1.07932 0.0647465 0.223923
O27 O 1.1595 0.0931144 0.167496
C28 C 1.06448 -0.0172705 0.231579
C29 C 1.10368 -0.0507661 0.284598
C30 C 1.09151 -0.12639 0.293196
C31 C 1.04058 -0.169497 0.249475
C32 C 1.00096 -0.137718 0.196513
C33 C 1.01301 -0.0621441 0.18791
Cl34 Cl 0.961884 -0.0246156 0.120917
C35 C 0.950602 0.226299 0.244131
C36 C 0.941199 0.300746 0.25243
C37 C 0.970561 0.334148 0.308487
C38 C 1.01052 0.288779 0.356378
C39 C 1.03996 0.323314 0.412178
C40 C 1.02989 0.397849 0.419828
C41 C 0.990541 0.441649 0.373173
C42 C 0.961252 0.41118 0.318501
H43 H 0.644489 0.376364 0.514916
H44 H 0.360222 0.437639 0.524749
H45 H 0.0758928 0.368342 0.562956
H46 H 0.0730808 0.236439 0.591798
H47 H 0.882235 0.104509 0.562967
H48 H 1.16496 0.0363456 0.528616
H49 H 1.46167 0.00193117 0.43843
H50 H 1.67901 0.0132926 0.320864
H51 H 1.61567 0.0929328 0.237479
H52 H 1.3346 0.161861 0.270399
H53 H 1.14413 -0.01721 0.319453
H54 H 1.12236 -0.151666 0.334662
H55 H 1.03138 -0.228709 0.256487
H56 H 0.960724 -0.171803 0.161946
H57 H 0.927488 0.201816 0.200693
H58 H 0.910732 0.334835 0.215439
H59 H 1.07104 0.28994 0.449463
H60 H 1.05301 0.422992 0.463004
H61 H 0.982891 0.500894 0.380056
H62 H 0.930491 0.446436 0.282323
loop_
_geom_bond_atom_site_label_1
_geom_bond_atom_site_label_2
_geom_bond_site_symmetry_1
_geom_bond_site_symmetry_2
C1 C7 1_555 1_555
C1 C2 1_555 1_555
C1 H43 1_555 1_555
C2 C3 1_555 1_555
C2 H44 1_555 1_555
C3 C4 1_555 1_555
C3 H45 1_555 1_555
C4 C5 1_555 1_555
C4 H46 1_555 1_555
C5 Cl6 1_555 1_555
C5 C7 1_555 1_555
C7 C8 1_555 1_555
C8 O9 1_555 1_555
C8 N10 1_555 1_555
N10 H11 1_555 1_555
N10 C12 1_555 1_555
C12 C21 1_555 1_555
C12 C13 1_555 1_555
C13 C14 1_555 1_555
C13 H47 1_555 1_555
C14 C15 1_555 1_555
C14 H48 1_555 1_555
C15 C20 1_555 1_555
C15 C16 1_555 1_555
C16 C17 1_555 1_555
C16 H49 1_555 1_555
C17 C18 1_555 1_555
C17 H50 1_555 1_555
C18 C19 1_555 1_555
C18 H51 1_555 1_555
C19 C20 1_555 1_555
C19 H52 1_555 1_555
C20 C21 1_555 1_555
C21 C22 1_555 1_555
C22 C38 1_555 1_555
C22 C23 1_555 1_555
C23 N24 1_555 1_555
C23 C35 1_555 1_555
N24 H25 1_555 1_555
N24 C26 1_555 1_555
C26 O27 1_555 1_555
C26 C28 1_555 1_555
C28 C33 1_555 1_555
C28 C29 1_555 1_555
C29 C30 1_555 1_555
C29 H53 1_555 1_555
C30 C31 1_555 1_555
C30 H54 1_555 1_555
C31 C32 1_555 1_555
C31 H55 1_555 1_555
C32 C33 1_555 1_555
C32 H56 1_555 1_555
C33 Cl34 1_555 1_555
C35 C36 1_555 1_555
C35 H57 1_555 1_555
C36 C37 1_555 1_555
C36 H58 1_555 1_555
C37 C42 1_555 1_555
C37 C38 1_555 1_555
C38 C39 1_555 1_555
C39 C40 1_555 1_555
C39 H59 1_555 1_555
C40 C41 1_555 1_555
C40 H60 1_555 1_555
C41 C42 1_555 1_555
C41 H61 1_555 1_555
C42 H62 1_555 1_555

#END

#######################################################################
#
#                 Cambridge Crystallographic Data Centre
#                                CCDC 
#
#######################################################################
#
# If this CIF has been generated from an entry in the Cambridge 
# Structural Database, then it will include bibliographic, chemical, 
# crystal, experimental, refinement or atomic coordinate data resulting 
# from the CCDC's data processing and validation procedures.
#
#######################################################################

data_34
_symmetry_cell_setting           monoclinic
_symmetry_space_group_name_H-M   'P 21/n'
_symmetry_Int_Tables_number      14
_space_group_name_Hall           '-P 2yn'
loop_
_symmetry_equiv_pos_site_id
_symmetry_equiv_pos_as_xyz
1 x,y,z
2 1/2-x,1/2+y,1/2-z
3 -x,-y,-z
4 1/2+x,1/2-y,1/2+z
_cell_length_a                   11.8268
_cell_length_b                   14.328
_cell_length_c                   17.0838
_cell_angle_alpha                90
_cell_angle_beta                 95.0736
_cell_angle_gamma                90
_cell_volume                     2883.58
loop_
_atom_site_label
_atom_site_type_symbol
_atom_site_fract_x
_atom_site_fract_y
_atom_site_fract_z
C1 C 0.562855 -0.00103992 0.328016
C2 C 0.476822 -0.0654313 0.334439
C3 C 0.475245 -0.119347 0.400732
C4 C 0.55957 -0.10975 0.461624
C5 C 0.645559 -0.0454006 0.455248
Cl6 Cl 0.749556 -0.0355318 0.532924
C7 C 0.648983 0.0100503 0.388597
C8 C 0.740697 0.0803741 0.379582
O9 O 0.827178 0.0587591 0.348995
N10 N 0.720945 0.167197 0.407178
H11 H 0.643195 0.177408 0.427282
C12 C 0.791914 0.246873 0.407008
C13 C 0.908933 0.239398 0.425443
C14 C 0.976735 0.316269 0.425172
C15 C 0.930584 0.405207 0.406356
C16 C 0.998767 0.486181 0.405821
C17 C 0.951424 0.571001 0.387275
C18 C 0.835927 0.579467 0.36864
C19 C 0.767003 0.503217 0.36854
C20 C 0.811705 0.41347 0.387457
C21 C 0.741798 0.332028 0.388003
C22 C 0.616264 0.339461 0.368235
C23 C 0.543181 0.344779 0.426918
N24 N 0.590614 0.342776 0.505998
H25 H 0.660699 0.301787 0.517175
C26 C 0.550847 0.384352 0.56947
O27 O 0.464508 0.432391 0.56608
C28 C 0.619665 0.368195 0.646247
C29 C 0.735813 0.387332 0.652041
C30 C 0.802015 0.373304 0.722043
C31 C 0.75399 0.340264 0.786855
C32 C 0.639112 0.320736 0.782724
C33 C 0.572899 0.334694 0.712769
Cl34 Cl 0.429317 0.309171 0.710178
C35 C 0.42603 0.351829 0.408965
C36 C 0.380812 0.353566 0.332793
C37 C 0.451042 0.348262 0.270244
C38 C 0.570274 0.341157 0.287932
C39 C 0.639331 0.336139 0.224407
C40 C 0.592831 0.337849 0.148523
C41 C 0.476805 0.344542 0.131699
C42 C 0.406534 0.349686 0.190693
H43 H 0.563304 0.041206 0.275339
H44 H 0.410415 -0.0732761 0.286862
H45 H 0.407594 -0.169668 0.405368
H46 H 0.558335 -0.15238 0.514043
H47 H 0.946252 0.171762 0.440116
H48 H 1.0675 0.309045 0.439623
H49 H 1.08971 0.480786 0.420318
H50 H 1.00507 0.632433 0.387163
H51 H 0.799661 0.647473 0.353937
H52 H 0.676472 0.511488 0.353714
H53 H 0.774653 0.413498 0.601174
H54 H 0.892207 0.38847 0.725668
H55 H 0.806345 0.32946 0.841518
H56 H 0.60114 0.294633 0.833961
H57 H 0.370461 0.355946 0.456089
H58 H 0.289554 0.359101 0.320024
H59 H 0.730736 0.330835 0.236277
H60 H 0.647529 0.333913 0.100871
H61 H 0.44115 0.345743 0.0709531
H62 H 0.315515 0.35492 0.176413
loop_
_geom_bond_atom_site_label_1
_geom_bond_atom_site_label_2
_geom_bond_site_symmetry_1
_geom_bond_site_symmetry_2
C1 C7 1_555 1_555
C1 C2 1_555 1_555
C1 H43 1_555 1_555
C2 C3 1_555 1_555
C2 H44 1_555 1_555
C3 C4 1_555 1_555
C3 H45 1_555 1_555
C4 C5 1_555 1_555
C4 H46 1_555 1_555
C5 Cl6 1_555 1_555
C5 C7 1_555 1_555
C7 C8 1_555 1_555
C8 O9 1_555 1_555
C8 N10 1_555 1_555
N10 H11 1_555 1_555
N10 C12 1_555 1_555
C12 C21 1_555 1_555
C12 C13 1_555 1_555
C13 C14 1_555 1_555
C13 H47 1_555 1_555
C14 C15 1_555 1_555
C14 H48 1_555 1_555
C15 C20 1_555 1_555
C15 C16 1_555 1_555
C16 C17 1_555 1_555
C16 H49 1_555 1_555
C17 C18 1_555 1_555
C17 H50 1_555 1_555
C18 C19 1_555 1_555
C18 H51 1_555 1_555
C19 C20 1_555 1_555
C19 H52 1_555 1_555
C20 C21 1_555 1_555
C21 C22 1_555 1_555
C22 C38 1_555 1_555
C22 C23 1_555 1_555
C23 N24 1_555 1_555
C23 C35 1_555 1_555
N24 H25 1_555 1_555
N24 C26 1_555 1_555
C26 O27 1_555 1_555
C26 C28 1_555 1_555
C28 C33 1_555 1_555
C28 C29 1_555 1_555
C29 C30 1_555 1_555
C29 H53 1_555 1_555
C30 C31 1_555 1_555
C30 H54 1_555 1_555
C31 C32 1_555 1_555
C31 H55 1_555 1_555
C32 C33 1_555 1_555
C32 H56 1_555 1_555
C33 Cl34 1_555 1_555
C35 C36 1_555 1_555
C35 H57 1_555 1_555
C36 C37 1_555 1_555
C36 H58 1_555 1_555
C37 C42 1_555 1_555
C37 C38 1_555 1_555
C38 C39 1_555 1_555
C39 C40 1_555 1_555
C39 H59 1_555 1_555
C40 C41 1_555 1_555
C40 H60 1_555 1_555
C41 C42 1_555 1_555
C41 H61 1_555 1_555
C42 H62 1_555 1_555

#END

#######################################################################
#
#                 Cambridge Crystallographic Data Centre
#                                CCDC 
#
#######################################################################
#
# If this CIF has been generated from an entry in the Cambridge 
# Structural Database, then it will include bibliographic, chemical, 
# crystal, experimental, refinement or atomic coordinate data resulting 
# from the CCDC's data processing and validation procedures.
#
#######################################################################

data_35
_symmetry_cell_setting           triclinic
_symmetry_space_group_name_H-M   'P -1'
_symmetry_Int_Tables_number      2
_space_group_name_Hall           '-P 1'
loop_
_symmetry_equiv_pos_site_id
_symmetry_equiv_pos_as_xyz
1 x,y,z
2 -x,-y,-z
_cell_length_a                   11.6964
_cell_length_b                   10.2384
_cell_length_c                   14.0472
_cell_angle_alpha                116.573
_cell_angle_beta                 86.0059
_cell_angle_gamma                102.991
_cell_volume                     1465.06
loop_
_atom_site_label
_atom_site_type_symbol
_atom_site_fract_x
_atom_site_fract_y
_atom_site_fract_z
C1 C 1.07014 0.575608 0.372636
C2 C 1.17603 0.662241 0.363907
C3 C 1.19479 0.692748 0.277673
C4 C 1.10807 0.637141 0.198846
C5 C 1.00223 0.550524 0.207504
Cl6 Cl 0.895896 0.482938 0.106918
C7 C 0.981142 0.518095 0.294208
C8 C 0.867717 0.424859 0.306346
O9 O 0.773797 0.458529 0.304323
N10 N 0.877046 0.303882 0.319281
H11 H 0.960455 0.293003 0.325397
C12 C 0.785748 0.196204 0.332
C13 C 0.683671 0.235776 0.383611
C14 C 0.596197 0.131714 0.395606
C15 C 0.606409 -0.0183555 0.356229
C16 C 0.516992 -0.128756 0.367236
C17 C 0.529766 -0.27267 0.328376
C18 C 0.630338 -0.313403 0.277506
C19 C 0.718678 -0.210582 0.265017
C20 C 0.709923 -0.0596017 0.303734
C21 C 0.8009 0.0511095 0.291874
C22 C 0.910635 0.00959207 0.236727
C23 C 0.911996 -0.0631105 0.126814
N24 N 0.806766 -0.0965857 0.0683291
H25 H 0.765793 -0.0101274 0.0886789
C26 C 0.757174 -0.226943 -0.01534
O27 O 0.798951 -0.339051 -0.0523041
C28 C 0.645467 -0.22719 -0.0617423
C29 C 0.555384 -0.176841 0.00603724
C30 C 0.450968 -0.175594 -0.034065
C31 C 0.434728 -0.224114 -0.141397
C32 C 0.522567 -0.274582 -0.210332
C33 C 0.626972 -0.275793 -0.170317
Cl34 Cl 0.734751 -0.339743 -0.259545
C35 C 1.01393 -0.102345 0.0747964
C36 C 1.11497 -0.0696562 0.131441
C37 C 1.11921 0.00460634 0.243871
C38 C 1.01593 0.0448342 0.297465
C39 C 1.02183 0.118919 0.410253
C40 C 1.1236 0.151027 0.465807
C41 C 1.2238 0.111927 0.413216
C42 C 1.22281 0.0402839 0.304713
H43 H 1.0562 0.552215 0.441156
H44 H 1.24442 0.706164 0.425482
H45 H 1.27796 0.760708 0.271357
H46 H 1.12289 0.661255 0.130661
H47 H 0.673916 0.350433 0.414459
H48 H 0.517564 0.164647 0.435995
H49 H 0.437361 -0.0986771 0.40702
H50 H 0.460207 -0.355981 0.337528
H51 H 0.639133 -0.428385 0.247152
H52 H 0.796951 -0.24506 0.224788
H53 H 0.567278 -0.138268 0.0910285
H54 H 0.381716 -0.136098 0.0195931
H55 H 0.352699 -0.222882 -0.172284
H56 H 0.509721 -0.31294 -0.295187
H57 H 1.01271 -0.159404 -0.0115488
H58 H 1.1933 -0.101117 0.089555
H59 H 0.944134 0.15069 0.453215
H60 H 1.12588 0.207856 0.552184
H61 H 1.30412 0.138422 0.458647
H62 H 1.30235 0.0103416 0.264651
loop_
_geom_bond_atom_site_label_1
_geom_bond_atom_site_label_2
_geom_bond_site_symmetry_1
_geom_bond_site_symmetry_2
C1 C7 1_555 1_555
C1 C2 1_555 1_555
C1 H43 1_555 1_555
C2 C3 1_555 1_555
C2 H44 1_555 1_555
C3 C4 1_555 1_555
C3 H45 1_555 1_555
C4 C5 1_555 1_555
C4 H46 1_555 1_555
C5 Cl6 1_555 1_555
C5 C7 1_555 1_555
C7 C8 1_555 1_555
C8 O9 1_555 1_555
C8 N10 1_555 1_555
N10 H11 1_555 1_555
N10 C12 1_555 1_555
C12 C21 1_555 1_555
C12 C13 1_555 1_555
C13 C14 1_555 1_555
C13 H47 1_555 1_555
C14 C15 1_555 1_555
C14 H48 1_555 1_555
C15 C20 1_555 1_555
C15 C16 1_555 1_555
C16 C17 1_555 1_555
C16 H49 1_555 1_555
C17 C18 1_555 1_555
C17 H50 1_555 1_555
C18 C19 1_555 1_555
C18 H51 1_555 1_555
C19 C20 1_555 1_555
C19 H52 1_555 1_555
C20 C21 1_555 1_555
C21 C22 1_555 1_555
C22 C38 1_555 1_555
C22 C23 1_555 1_555
C23 N24 1_555 1_555
C23 C35 1_555 1_555
N24 H25 1_555 1_555
N24 C26 1_555 1_555
C26 O27 1_555 1_555
C26 C28 1_555 1_555
C28 C33 1_555 1_555
C28 C29 1_555 1_555
C29 C30 1_555 1_555
C29 H53 1_555 1_555
C30 C31 1_555 1_555
C30 H54 1_555 1_555
C31 C32 1_555 1_555
C31 H55 1_555 1_555
C32 C33 1_555 1_555
C32 H56 1_555 1_555
C33 Cl34 1_555 1_555
C35 C36 1_555 1_555
C35 H57 1_555 1_555
C36 C37 1_555 1_555
C36 H58 1_555 1_555
C37 C42 1_555 1_555
C37 C38 1_555 1_555
C38 C39 1_555 1_555
C39 C40 1_555 1_555
C39 H59 1_555 1_555
C40 C41 1_555 1_555
C40 H60 1_555 1_555
C41 C42 1_555 1_555
C41 H61 1_555 1_555
C42 H62 1_555 1_555

#END

#######################################################################
#
#                 Cambridge Crystallographic Data Centre
#                                CCDC 
#
#######################################################################
#
# If this CIF has been generated from an entry in the Cambridge 
# Structural Database, then it will include bibliographic, chemical, 
# crystal, experimental, refinement or atomic coordinate data resulting 
# from the CCDC's data processing and validation procedures.
#
#######################################################################

data_36
_symmetry_cell_setting           triclinic
_symmetry_space_group_name_H-M   'P -1'
_symmetry_Int_Tables_number      2
_space_group_name_Hall           '-P 1'
loop_
_symmetry_equiv_pos_site_id
_symmetry_equiv_pos_as_xyz
1 x,y,z
2 -x,-y,-z
_cell_length_a                   10.5022
_cell_length_b                   10.4867
_cell_length_c                   16.1499
_cell_angle_alpha                117.424
_cell_angle_beta                 68.2892
_cell_angle_gamma                106.221
_cell_volume                     1453.91
loop_
_atom_site_label
_atom_site_type_symbol
_atom_site_fract_x
_atom_site_fract_y
_atom_site_fract_z
C1 C -0.254712 0.777609 0.336431
C2 C -0.37018 0.826404 0.413129
C3 C -0.469006 0.731227 0.447322
C4 C -0.454003 0.585831 0.405427
C5 C -0.338633 0.537011 0.328787
Cl6 Cl -0.323869 0.353926 0.278288
C7 C -0.237003 0.63143 0.292842
C8 C -0.110744 0.582461 0.210078
O9 O -0.0885112 0.595811 0.134071
N10 N -0.0256596 0.524162 0.225468
H11 H -0.0590476 0.513203 0.29002
C12 C 0.0989584 0.46779 0.160539
C13 C 0.109751 0.381526 0.0623403
C14 C 0.229767 0.327399 0.000290936
C15 C 0.345946 0.356952 0.033574
C16 C 0.471653 0.301987 -0.0290645
C17 C 0.581918 0.332807 0.00547687
C18 C 0.572981 0.418325 0.102308
C19 C 0.453707 0.473423 0.165252
C20 C 0.335982 0.444665 0.133285
C21 C 0.20916 0.500606 0.197393
C22 C 0.19663 0.593284 0.302777
C23 C 0.192689 0.740537 0.339697
N24 N 0.201141 0.800401 0.274767
H25 H 0.278563 0.771789 0.211191
C26 C 0.127194 0.900378 0.289729
O27 O 0.0375079 0.953937 0.365488
C28 C 0.161515 0.943478 0.206608
C29 C 0.0593733 0.917161 0.162655
C30 C 0.0875804 0.955654 0.0856952
C31 C 0.216817 1.02044 0.0516193
C32 C 0.319885 1.04773 0.0938487
C33 C 0.291794 1.00923 0.170736
Cl34 Cl 0.423953 1.04524 0.221526
C35 C 0.180957 0.827805 0.437895
C36 C 0.17309 0.76953 0.499879
C37 C 0.176715 0.619846 0.466509
C38 C 0.18853 0.53025 0.366805
C39 C 0.191638 0.380339 0.334751
C40 C 0.183874 0.323668 0.397608
C41 C 0.172731 0.411435 0.494446
C42 C 0.16914 0.556454 0.529053
H43 H -0.177227 0.853793 0.309971
H44 H -0.382569 0.940351 0.446325
H45 H -0.559222 0.770168 0.507422
H46 H -0.532139 0.510566 0.432462
H47 H 0.021752 0.357359 0.0351887
H48 H 0.236181 0.260609 -0.0757889
H49 H 0.480465 0.234582 -0.105377
H50 H 0.677607 0.289694 -0.0436404
H51 H 0.661757 0.441932 0.128572
H52 H 0.44896 0.540379 0.241062
H53 H -0.0431799 0.86603 0.189043
H54 H 0.00719302 0.934519 0.052223
H55 H 0.238202 1.05037 -0.00867717
H56 H 0.422066 1.09895 0.066908
H57 H 0.178045 0.943104 0.46512
H58 H 0.163928 0.839102 0.575944
H59 H 0.200354 0.309352 0.258926
H60 H 0.186449 0.208475 0.371278
H61 H 0.166814 0.364602 0.543483
H62 H 0.160355 0.623833 0.605373
loop_
_geom_bond_atom_site_label_1
_geom_bond_atom_site_label_2
_geom_bond_site_symmetry_1
_geom_bond_site_symmetry_2
C1 C7 1_555 1_555
C1 C2 1_555 1_555
C1 H43 1_555 1_555
C2 C3 1_555 1_555
C2 H44 1_555 1_555
C3 C4 1_555 1_555
C3 H45 1_555 1_555
C4 C5 1_555 1_555
C4 H46 1_555 1_555
C5 Cl6 1_555 1_555
C5 C7 1_555 1_555
C7 C8 1_555 1_555
C8 O9 1_555 1_555
C8 N10 1_555 1_555
N10 H11 1_555 1_555
N10 C12 1_555 1_555
C12 C21 1_555 1_555
C12 C13 1_555 1_555
C13 C14 1_555 1_555
C13 H47 1_555 1_555
C14 C15 1_555 1_555
C14 H48 1_555 1_555
C15 C20 1_555 1_555
C15 C16 1_555 1_555
C16 C17 1_555 1_555
C16 H49 1_555 1_555
C17 C18 1_555 1_555
C17 H50 1_555 1_555
C18 C19 1_555 1_555
C18 H51 1_555 1_555
C19 C20 1_555 1_555
C19 H52 1_555 1_555
C20 C21 1_555 1_555
C21 C22 1_555 1_555
C22 C38 1_555 1_555
C22 C23 1_555 1_555
C23 N24 1_555 1_555
C23 C35 1_555 1_555
N24 H25 1_555 1_555
N24 C26 1_555 1_555
C26 O27 1_555 1_555
C26 C28 1_555 1_555
C28 C33 1_555 1_555
C28 C29 1_555 1_555
C29 C30 1_555 1_555
C29 H53 1_555 1_555
C30 C31 1_555 1_555
C30 H54 1_555 1_555
C31 C32 1_555 1_555
C31 H55 1_555 1_555
C32 C33 1_555 1_555
C32 H56 1_555 1_555
C33 Cl34 1_555 1_555
C35 C36 1_555 1_555
C35 H57 1_555 1_555
C36 C37 1_555 1_555
C36 H58 1_555 1_555
C37 C42 1_555 1_555
C37 C38 1_555 1_555
C38 C39 1_555 1_555
C39 C40 1_555 1_555
C39 H59 1_555 1_555
C40 C41 1_555 1_555
C40 H60 1_555 1_555
C41 C42 1_555 1_555
C41 H61 1_555 1_555
C42 H62 1_555 1_555

#END

#######################################################################
#
#                 Cambridge Crystallographic Data Centre
#                                CCDC 
#
#######################################################################
#
# If this CIF has been generated from an entry in the Cambridge 
# Structural Database, then it will include bibliographic, chemical, 
# crystal, experimental, refinement or atomic coordinate data resulting 
# from the CCDC's data processing and validation procedures.
#
#######################################################################

data_37
_symmetry_cell_setting           triclinic
_symmetry_space_group_name_H-M   'P -1'
_symmetry_Int_Tables_number      2
_space_group_name_Hall           '-P 1'
loop_
_symmetry_equiv_pos_site_id
_symmetry_equiv_pos_as_xyz
1 x,y,z
2 -x,-y,-z
_cell_length_a                   10.566
_cell_length_b                   10.6642
_cell_length_c                   17.046
_cell_angle_alpha                54.8613
_cell_angle_beta                 69.2849
_cell_angle_gamma                75.0076
_cell_volume                     1465.32
loop_
_atom_site_label
_atom_site_type_symbol
_atom_site_fract_x
_atom_site_fract_y
_atom_site_fract_z
C1 C 0.516897 1.21553 0.278501
C2 C 0.49821 1.29541 0.323678
C3 C 0.558432 1.23913 0.398417
C4 C 0.638206 1.1022 0.429176
C5 C 0.656885 1.02231 0.384074
Cl6 Cl 0.757554 0.851089 0.424935
C7 C 0.596901 1.07705 0.308124
C8 C 0.614889 0.993865 0.257495
O9 O 0.727713 0.94219 0.229774
N10 N 0.49979 0.980672 0.245262
H11 H 0.413962 1.03657 0.266134
C12 C 0.485684 0.907936 0.200947
C13 C 0.588349 0.907854 0.122211
C14 C 0.574192 0.837714 0.0799167
C15 C 0.455727 0.763442 0.114546
C16 C 0.438398 0.689385 0.0723031
C17 C 0.322593 0.618911 0.107467
C18 C 0.219968 0.618469 0.185044
C19 C 0.232553 0.688321 0.228036
C20 C 0.350739 0.763055 0.194514
C21 C 0.36733 0.837303 0.238012
C22 C 0.257783 0.83809 0.32243
C23 C 0.161464 0.960612 0.305264
N24 N 0.169811 1.08469 0.205708
H25 H 0.263133 1.12629 0.164491
C26 C 0.0675872 1.16131 0.160168
O27 O -0.0517818 1.13168 0.201875
C28 C 0.108883 1.28771 0.053154
C29 C 0.190048 1.39817 0.0258045
C30 C 0.229932 1.51655 -0.0724294
C31 C 0.189956 1.52673 -0.144376
C32 C 0.10954 1.4188 -0.119292
C33 C 0.0696642 1.30043 -0.0211324
Cl34 Cl -0.0310077 1.16748 0.00709364
C35 C 0.0589744 0.962367 0.383539
C36 C 0.0514863 0.842708 0.479107
C37 C 0.146822 0.714166 0.501412
C38 C 0.251459 0.711441 0.422305
C39 C 0.346323 0.581739 0.446186
C40 C 0.33737 0.462825 0.542154
C41 C 0.235153 0.465999 0.618706
C42 C 0.141333 0.588234 0.59978
H43 H 0.46885 1.26109 0.219457
H44 H 0.435724 1.4029 0.299894
H45 H 0.543387 1.30229 0.433484
H46 H 0.685819 1.0577 0.48825
H47 H 0.680276 0.964187 0.0944308
H48 H 0.65508 0.838951 0.0187554
H49 H 0.518046 0.688628 0.0112755
H50 H 0.311006 0.56263 0.0741452
H51 H 0.128443 0.561993 0.212037
H52 H 0.150649 0.686591 0.288915
H53 H 0.222232 1.39122 0.0820931
H54 H 0.293055 1.60158 -0.0926035
H55 H 0.221543 1.61978 -0.221188
H56 H 0.0779217 1.42681 -0.176152
H57 H -0.0154033 1.05991 0.368126
H58 H -0.0288781 0.846231 0.538931
H59 H 0.427482 0.576862 0.387164
H60 H 0.411273 0.364752 0.55854
H61 H 0.229397 0.370316 0.694679
H62 H 0.0616523 0.588807 0.660867
loop_
_geom_bond_atom_site_label_1
_geom_bond_atom_site_label_2
_geom_bond_site_symmetry_1
_geom_bond_site_symmetry_2
C1 C7 1_555 1_555
C1 C2 1_555 1_555
C1 H43 1_555 1_555
C2 C3 1_555 1_555
C2 H44 1_555 1_555
C3 C4 1_555 1_555
C3 H45 1_555 1_555
C4 C5 1_555 1_555
C4 H46 1_555 1_555
C5 Cl6 1_555 1_555
C5 C7 1_555 1_555
C7 C8 1_555 1_555
C8 O9 1_555 1_555
C8 N10 1_555 1_555
N10 H11 1_555 1_555
N10 C12 1_555 1_555
C12 C21 1_555 1_555
C12 C13 1_555 1_555
C13 C14 1_555 1_555
C13 H47 1_555 1_555
C14 C15 1_555 1_555
C14 H48 1_555 1_555
C15 C20 1_555 1_555
C15 C16 1_555 1_555
C16 C17 1_555 1_555
C16 H49 1_555 1_555
C17 C18 1_555 1_555
C17 H50 1_555 1_555
C18 C19 1_555 1_555
C18 H51 1_555 1_555
C19 C20 1_555 1_555
C19 H52 1_555 1_555
C20 C21 1_555 1_555
C21 C22 1_555 1_555
C22 C38 1_555 1_555
C22 C23 1_555 1_555
C23 N24 1_555 1_555
C23 C35 1_555 1_555
N24 H25 1_555 1_555
N24 C26 1_555 1_555
C26 O27 1_555 1_555
C26 C28 1_555 1_555
C28 C33 1_555 1_555
C28 C29 1_555 1_555
C29 C30 1_555 1_555
C29 H53 1_555 1_555
C30 C31 1_555 1_555
C30 H54 1_555 1_555
C31 C32 1_555 1_555
C31 H55 1_555 1_555
C32 C33 1_555 1_555
C32 H56 1_555 1_555
C33 Cl34 1_555 1_555
C35 C36 1_555 1_555
C35 H57 1_555 1_555
C36 C37 1_555 1_555
C36 H58 1_555 1_555
C37 C42 1_555 1_555
C37 C38 1_555 1_555
C38 C39 1_555 1_555
C39 C40 1_555 1_555
C39 H59 1_555 1_555
C40 C41 1_555 1_555
C40 H60 1_555 1_555
C41 C42 1_555 1_555
C41 H61 1_555 1_555
C42 H62 1_555 1_555

#END

#######################################################################
#
#                 Cambridge Crystallographic Data Centre
#                                CCDC 
#
#######################################################################
#
# If this CIF has been generated from an entry in the Cambridge 
# Structural Database, then it will include bibliographic, chemical, 
# crystal, experimental, refinement or atomic coordinate data resulting 
# from the CCDC's data processing and validation procedures.
#
#######################################################################

data_38
_symmetry_cell_setting           triclinic
_symmetry_space_group_name_H-M   'P -1'
_symmetry_Int_Tables_number      2
_space_group_name_Hall           '-P 1'
loop_
_symmetry_equiv_pos_site_id
_symmetry_equiv_pos_as_xyz
1 x,y,z
2 -x,-y,-z
_cell_length_a                   9.2075
_cell_length_b                   12.4962
_cell_length_c                   13.8279
_cell_angle_alpha                87.0598
_cell_angle_beta                 66.7157
_cell_angle_gamma                83.3726
_cell_volume                     1451.65
loop_
_atom_site_label
_atom_site_type_symbol
_atom_site_fract_x
_atom_site_fract_y
_atom_site_fract_z
C1 C 0.167975 0.569507 0.160557
C2 C 0.12301 0.581647 0.0758182
C3 C 0.190935 0.512267 -0.00770779
C4 C 0.304781 0.429699 -0.00786525
C5 C 0.349721 0.417519 0.0768181
Cl6 Cl 0.492726 0.312945 0.0735429
C7 C 0.282554 0.48687 0.162423
C8 C 0.328261 0.476233 0.255412
O9 O 0.44953 0.511348 0.251877
N10 N 0.227756 0.426117 0.341119
H11 H 0.126792 0.406042 0.335938
C12 C 0.240695 0.404298 0.439147
C13 C 0.293218 0.479747 0.48563
C14 C 0.305392 0.458298 0.579911
C15 C 0.265442 0.359513 0.632857
C16 C 0.277314 0.334941 0.730555
C17 C 0.237566 0.238799 0.779628
C18 C 0.184872 0.163548 0.734862
C19 C 0.171839 0.183861 0.640683
C20 C 0.211762 0.282357 0.586249
C21 C 0.199666 0.306237 0.487244
C22 C 0.14331 0.225809 0.436951
C23 C 0.247085 0.171444 0.347307
N24 N 0.407654 0.194353 0.304611
H25 H 0.425328 0.273944 0.297801
C26 C 0.540744 0.12396 0.26619
O27 O 0.538761 0.025951 0.264419
C28 C 0.694957 0.173327 0.22477
C29 C 0.720405 0.248358 0.28629
C30 C 0.861449 0.295537 0.250578
C31 C 0.978437 0.268955 0.153849
C32 C 0.956301 0.194856 0.0912968
C33 C 0.815347 0.147694 0.126907
Cl34 Cl 0.792513 0.0553528 0.0458846
C35 C 0.195493 0.0962331 0.299998
C36 C 0.0408463 0.0746214 0.341284
C37 C -0.070924 0.127606 0.432668
C38 C -0.0195123 0.204153 0.481355
C39 C -0.13326 0.256274 0.573077
C40 C -0.287598 0.233887 0.613372
C41 C -0.336926 0.159558 0.565511
C42 C -0.232147 0.10703 0.477111
H43 H 0.113544 0.624823 0.226179
H44 H 0.0337524 0.646261 0.0754796
H45 H 0.155187 0.522242 -0.0738499
H46 H 0.358513 0.374845 -0.0739129
H47 H 0.32463 0.556161 0.446327
H48 H 0.346385 0.517974 0.614797
H49 H 0.318486 0.393174 0.766874
H50 H 0.247408 0.221267 0.854612
H51 H 0.15356 0.0874833 0.775038
H52 H 0.130189 0.123565 0.606939
H53 H 0.62873 0.269937 0.362904
H54 H 0.879559 0.353756 0.299257
H55 H 1.08867 0.306204 0.126372
H56 H 1.0488 0.173832 0.014833
H57 H 0.279306 0.0545944 0.229698
H58 H 0.00301493 0.0158743 0.303407
H59 H -0.0970752 0.31499 0.611962
H60 H -0.372477 0.274881 0.683734
H61 H -0.460267 0.142752 0.59857
H62 H -0.272952 0.0488466 0.440509
loop_
_geom_bond_atom_site_label_1
_geom_bond_atom_site_label_2
_geom_bond_site_symmetry_1
_geom_bond_site_symmetry_2
C1 C7 1_555 1_555
C1 C2 1_555 1_555
C1 H43 1_555 1_555
C2 C3 1_555 1_555
C2 H44 1_555 1_555
C3 C4 1_555 1_555
C3 H45 1_555 1_555
C4 C5 1_555 1_555
C4 H46 1_555 1_555
C5 Cl6 1_555 1_555
C5 C7 1_555 1_555
C7 C8 1_555 1_555
C8 O9 1_555 1_555
C8 N10 1_555 1_555
N10 H11 1_555 1_555
N10 C12 1_555 1_555
C12 C21 1_555 1_555
C12 C13 1_555 1_555
C13 C14 1_555 1_555
C13 H47 1_555 1_555
C14 C15 1_555 1_555
C14 H48 1_555 1_555
C15 C20 1_555 1_555
C15 C16 1_555 1_555
C16 C17 1_555 1_555
C16 H49 1_555 1_555
C17 C18 1_555 1_555
C17 H50 1_555 1_555
C18 C19 1_555 1_555
C18 H51 1_555 1_555
C19 C20 1_555 1_555
C19 H52 1_555 1_555
C20 C21 1_555 1_555
C21 C22 1_555 1_555
C22 C38 1_555 1_555
C22 C23 1_555 1_555
C23 N24 1_555 1_555
C23 C35 1_555 1_555
N24 H25 1_555 1_555
N24 C26 1_555 1_555
C26 O27 1_555 1_555
C26 C28 1_555 1_555
C28 C33 1_555 1_555
C28 C29 1_555 1_555
C29 C30 1_555 1_555
C29 H53 1_555 1_555
C30 C31 1_555 1_555
C30 H54 1_555 1_555
C31 C32 1_555 1_555
C31 H55 1_555 1_555
C32 C33 1_555 1_555
C32 H56 1_555 1_555
C33 Cl34 1_555 1_555
C35 C36 1_555 1_555
C35 H57 1_555 1_555
C36 C37 1_555 1_555
C36 H58 1_555 1_555
C37 C42 1_555 1_555
C37 C38 1_555 1_555
C38 C39 1_555 1_555
C39 C40 1_555 1_555
C39 H59 1_555 1_555
C40 C41 1_555 1_555
C40 H60 1_555 1_555
C41 C42 1_555 1_555
C41 H61 1_555 1_555
C42 H62 1_555 1_555

#END

#######################################################################
#
#                 Cambridge Crystallographic Data Centre
#                                CCDC 
#
#######################################################################
#
# If this CIF has been generated from an entry in the Cambridge 
# Structural Database, then it will include bibliographic, chemical, 
# crystal, experimental, refinement or atomic coordinate data resulting 
# from the CCDC's data processing and validation procedures.
#
#######################################################################

data_39
_symmetry_cell_setting           monoclinic
_symmetry_space_group_name_H-M   'P 21/c'
_symmetry_Int_Tables_number      14
_space_group_name_Hall           '-P 2ybc'
loop_
_symmetry_equiv_pos_site_id
_symmetry_equiv_pos_as_xyz
1 x,y,z
2 -x,1/2+y,1/2-z
3 -x,-y,-z
4 x,1/2-y,1/2+z
_cell_length_a                   12.3149
_cell_length_b                   21.5882
_cell_length_c                   10.9016
_cell_angle_alpha                90
_cell_angle_beta                 99.1288
_cell_angle_gamma                90
_cell_volume                     2861.55
loop_
_atom_site_label
_atom_site_type_symbol
_atom_site_fract_x
_atom_site_fract_y
_atom_site_fract_z
C1 C 0.440909 0.460784 0.118149
C2 C 0.500397 0.406088 0.126641
C3 C 0.447099 0.350085 0.120825
C4 C 0.333562 0.347861 0.106434
C5 C 0.27407 0.402502 0.0979698
Cl6 Cl 0.131913 0.397666 0.080076
C7 C 0.326273 0.459862 0.103618
C8 C 0.264639 0.51996 0.0947088
O9 O 0.21111 0.536983 -0.00433873
N10 N 0.272552 0.552959 0.201811
H11 H 0.324412 0.535376 0.275904
C12 C 0.223251 0.610667 0.221452
C13 C 0.11821 0.625346 0.159836
C14 C 0.0712478 0.680923 0.179124
C15 C 0.12735 0.724961 0.26168
C16 C 0.0805605 0.782886 0.283764
C17 C 0.137094 0.82439 0.364017
C18 C 0.241161 0.810647 0.425288
C19 C 0.289317 0.755302 0.406865
C20 C 0.23422 0.710471 0.324643
C21 C 0.282297 0.651907 0.303284
C22 C 0.394916 0.635857 0.368903
C23 C 0.408666 0.599119 0.474092
N24 N 0.313219 0.57713 0.517442
H25 H 0.297187 0.530998 0.505169
C26 C 0.243922 0.608999 0.579485
O27 O 0.2552 0.66415 0.606307
C28 C 0.15009 0.572396 0.614678
C29 C 0.0428153 0.593625 0.57798
C30 C -0.0458609 0.561024 0.60889
C31 C -0.0292377 0.507222 0.676312
C32 C 0.0762172 0.485149 0.713874
C33 C 0.164868 0.517686 0.682955
Cl34 Cl 0.295614 0.488304 0.731768
C35 C 0.513406 0.583995 0.535875
C36 C 0.604962 0.605182 0.493667
C37 C 0.596303 0.642837 0.38663
C38 C 0.490118 0.658499 0.323231
C39 C 0.483096 0.696427 0.216221
C40 C 0.575438 0.717207 0.175045
C41 C 0.678455 0.701698 0.236939
C42 C 0.689785 0.665363 0.340502
H43 H 0.483866 0.504808 0.122841
H44 H 0.589489 0.407528 0.137947
H45 H 0.494219 0.307404 0.127523
H46 H 0.291411 0.303583 0.101816
H47 H 0.0735578 0.592194 0.0960095
H48 H -0.0104427 0.691489 0.13032
H49 H -0.00115643 0.794448 0.236391
H50 H 0.0999056 0.86865 0.379876
H51 H 0.285052 0.844234 0.488725
H52 H 0.371175 0.745477 0.455994
H53 H 0.0287251 0.636116 0.524661
H54 H -0.12881 0.57808 0.579689
H55 H -0.099071 0.481921 0.700254
H56 H 0.0893479 0.442617 0.767184
H57 H 0.522025 0.5551 0.618292
H58 H 0.685678 0.592944 0.542991
H59 H 0.402965 0.709184 0.166154
H60 H 0.567904 0.746213 0.0928414
H61 H 0.751133 0.718587 0.202843
H62 H 0.771391 0.653621 0.388014
loop_
_geom_bond_atom_site_label_1
_geom_bond_atom_site_label_2
_geom_bond_site_symmetry_1
_geom_bond_site_symmetry_2
C1 C7 1_555 1_555
C1 C2 1_555 1_555
C1 H43 1_555 1_555
C2 C3 1_555 1_555
C2 H44 1_555 1_555
C3 C4 1_555 1_555
C3 H45 1_555 1_555
C4 C5 1_555 1_555
C4 H46 1_555 1_555
C5 Cl6 1_555 1_555
C5 C7 1_555 1_555
C7 C8 1_555 1_555
C8 O9 1_555 1_555
C8 N10 1_555 1_555
N10 H11 1_555 1_555
N10 C12 1_555 1_555
C12 C21 1_555 1_555
C12 C13 1_555 1_555
C13 C14 1_555 1_555
C13 H47 1_555 1_555
C14 C15 1_555 1_555
C14 H48 1_555 1_555
C15 C20 1_555 1_555
C15 C16 1_555 1_555
C16 C17 1_555 1_555
C16 H49 1_555 1_555
C17 C18 1_555 1_555
C17 H50 1_555 1_555
C18 C19 1_555 1_555
C18 H51 1_555 1_555
C19 C20 1_555 1_555
C19 H52 1_555 1_555
C20 C21 1_555 1_555
C21 C22 1_555 1_555
C22 C38 1_555 1_555
C22 C23 1_555 1_555
C23 N24 1_555 1_555
C23 C35 1_555 1_555
N24 H25 1_555 1_555
N24 C26 1_555 1_555
C26 O27 1_555 1_555
C26 C28 1_555 1_555
C28 C33 1_555 1_555
C28 C29 1_555 1_555
C29 C30 1_555 1_555
C29 H53 1_555 1_555
C30 C31 1_555 1_555
C30 H54 1_555 1_555
C31 C32 1_555 1_555
C31 H55 1_555 1_555
C32 C33 1_555 1_555
C32 H56 1_555 1_555
C33 Cl34 1_555 1_555
C35 C36 1_555 1_555
C35 H57 1_555 1_555
C36 C37 1_555 1_555
C36 H58 1_555 1_555
C37 C42 1_555 1_555
C37 C38 1_555 1_555
C38 C39 1_555 1_555
C39 C40 1_555 1_555
C39 H59 1_555 1_555
C40 C41 1_555 1_555
C40 H60 1_555 1_555
C41 C42 1_555 1_555
C41 H61 1_555 1_555
C42 H62 1_555 1_555

#END

#######################################################################
#
#                 Cambridge Crystallographic Data Centre
#                                CCDC 
#
#######################################################################
#
# If this CIF has been generated from an entry in the Cambridge 
# Structural Database, then it will include bibliographic, chemical, 
# crystal, experimental, refinement or atomic coordinate data resulting 
# from the CCDC's data processing and validation procedures.
#
#######################################################################

data_40
_symmetry_cell_setting           orthorhombic
_symmetry_space_group_name_H-M   'P 21 21 21'
_symmetry_Int_Tables_number      19
_space_group_name_Hall           'P 2ac 2ab'
loop_
_symmetry_equiv_pos_site_id
_symmetry_equiv_pos_as_xyz
1 x,y,z
2 1/2-x,-y,1/2+z
3 -x,1/2+y,1/2-z
4 1/2+x,1/2-y,-z
_cell_length_a                   12.4107
_cell_length_b                   14.332
_cell_length_c                   15.6676
_cell_angle_alpha                90
_cell_angle_beta                 90
_cell_angle_gamma                90
_cell_volume                     2786.8
loop_
_atom_site_label
_atom_site_type_symbol
_atom_site_fract_x
_atom_site_fract_y
_atom_site_fract_z
C1 C 0.567252 0.319509 0.548986
C2 C 0.615388 0.300188 0.626758
C3 C 0.713014 0.255345 0.629701
C4 C 0.76405 0.229124 0.554992
C5 C 0.715979 0.248423 0.477265
Cl6 Cl 0.782551 0.214318 0.385171
C7 C 0.617048 0.293825 0.472651
C8 C 0.562571 0.315971 0.389702
O9 O 0.501213 0.259433 0.356398
N10 N 0.585664 0.400928 0.355562
H11 H 0.632293 0.443685 0.392223
C12 C 0.546037 0.44035 0.278626
C13 C 0.435689 0.453852 0.266448
C14 C 0.397826 0.491809 0.192582
C15 C 0.46891 0.518392 0.126567
C16 C 0.431869 0.557717 0.0492098
C17 C 0.502752 0.582724 -0.0132247
C18 C 0.612117 0.570137 -0.00213179
C19 C 0.651309 0.53234 0.0714149
C20 C 0.581273 0.505024 0.138305
C21 C 0.619675 0.465064 0.216274
C22 C 0.737944 0.450586 0.229646
C23 C 0.789883 0.373695 0.195537
N24 N 0.727993 0.309008 0.14754
H25 H 0.678398 0.337085 0.102422
C26 C 0.732634 0.214199 0.149519
O27 O 0.794266 0.170088 0.195748
C28 C 0.65678 0.164332 0.090684
C29 C 0.697761 0.0983673 0.0337448
C30 C 0.629989 0.0510187 -0.0215285
C31 C 0.52126 0.0684343 -0.0209541
C32 C 0.478579 0.133436 0.0348235
C33 C 0.546287 0.180791 0.0900712
Cl34 Cl 0.489553 0.261617 0.158984
C35 C 0.900199 0.359985 0.207773
C36 C 0.95947 0.422209 0.253766
C37 C 0.911101 0.501968 0.290223
C38 C 0.799004 0.516634 0.278134
C39 C 0.752012 0.597202 0.315039
C40 C 0.812452 0.658743 0.360955
C41 C 0.921358 0.643951 0.372654
C42 C 0.970566 0.567569 0.338399
H43 H 0.490045 0.354989 0.547397
H44 H 0.575753 0.320583 0.6856
H45 H 0.750272 0.240399 0.690833
H46 H 0.841242 0.193665 0.557309
H47 H 0.379519 0.433917 0.316283
H48 H 0.311771 0.501765 0.184381
H49 H 0.346153 0.568113 0.0394125
H50 H 0.472874 0.612831 -0.0722127
H51 H 0.6674 0.590497 -0.052433
H52 H 0.737557 0.523081 0.0787485
H53 H 0.783606 0.0840567 0.0327746
H54 H 0.662992 -6.27965e-005 -0.0654472
H55 H 0.46862 0.0310773 -0.0644132
H56 H 0.392621 0.14723 0.0352766
H57 H 0.939093 0.299149 0.180379
H58 H 1.0451 0.410299 0.262504
H59 H 0.666554 0.610236 0.306671
H60 H 0.774598 0.719941 0.388585
H61 H 0.968269 0.693574 0.409456
H62 H 1.05625 0.557033 0.348215
loop_
_geom_bond_atom_site_label_1
_geom_bond_atom_site_label_2
_geom_bond_site_symmetry_1
_geom_bond_site_symmetry_2
C1 C7 1_555 1_555
C1 C2 1_555 1_555
C1 H43 1_555 1_555
C2 C3 1_555 1_555
C2 H44 1_555 1_555
C3 C4 1_555 1_555
C3 H45 1_555 1_555
C4 C5 1_555 1_555
C4 H46 1_555 1_555
C5 Cl6 1_555 1_555
C5 C7 1_555 1_555
C7 C8 1_555 1_555
C8 O9 1_555 1_555
C8 N10 1_555 1_555
N10 H11 1_555 1_555
N10 C12 1_555 1_555
C12 C21 1_555 1_555
C12 C13 1_555 1_555
C13 C14 1_555 1_555
C13 H47 1_555 1_555
C14 C15 1_555 1_555
C14 H48 1_555 1_555
C15 C20 1_555 1_555
C15 C16 1_555 1_555
C16 C17 1_555 1_555
C16 H49 1_555 1_555
C17 C18 1_555 1_555
C17 H50 1_555 1_555
C18 C19 1_555 1_555
C18 H51 1_555 1_555
C19 C20 1_555 1_555
C19 H52 1_555 1_555
C20 C21 1_555 1_555
C21 C22 1_555 1_555
C22 C38 1_555 1_555
C22 C23 1_555 1_555
C23 N24 1_555 1_555
C23 C35 1_555 1_555
N24 H25 1_555 1_555
N24 C26 1_555 1_555
C26 O27 1_555 1_555
C26 C28 1_555 1_555
C28 C33 1_555 1_555
C28 C29 1_555 1_555
C29 C30 1_555 1_555
C29 H53 1_555 1_555
C30 C31 1_555 1_555
C30 H54 1_555 1_555
C31 C32 1_555 1_555
C31 H55 1_555 1_555
C32 C33 1_555 1_555
C32 H56 1_555 1_555
C33 Cl34 1_555 1_555
C35 C36 1_555 1_555
C35 H57 1_555 1_555
C36 C37 1_555 1_555
C36 H58 1_555 1_555
C37 C42 1_555 1_555
C37 C38 1_555 1_555
C38 C39 1_555 1_555
C39 C40 1_555 1_555
C39 H59 1_555 1_555
C40 C41 1_555 1_555
C40 H60 1_555 1_555
C41 C42 1_555 1_555
C41 H61 1_555 1_555
C42 H62 1_555 1_555

#END

#######################################################################
#
#                 Cambridge Crystallographic Data Centre
#                                CCDC 
#
#######################################################################
#
# If this CIF has been generated from an entry in the Cambridge 
# Structural Database, then it will include bibliographic, chemical, 
# crystal, experimental, refinement or atomic coordinate data resulting 
# from the CCDC's data processing and validation procedures.
#
#######################################################################

data_41
_symmetry_cell_setting           triclinic
_symmetry_space_group_name_H-M   'P -1'
_symmetry_Int_Tables_number      2
_space_group_name_Hall           '-P 1'
loop_
_symmetry_equiv_pos_site_id
_symmetry_equiv_pos_as_xyz
1 x,y,z
2 -x,-y,-z
_cell_length_a                   10.3434
_cell_length_b                   10.9948
_cell_length_c                   15.7082
_cell_angle_alpha                83.9039
_cell_angle_beta                 103.421
_cell_angle_gamma                122.858
_cell_volume                     1459.19
loop_
_atom_site_label
_atom_site_type_symbol
_atom_site_fract_x
_atom_site_fract_y
_atom_site_fract_z
C1 C -0.276363 0.566168 0.195139
C2 C -0.406841 0.488746 0.128893
C3 C -0.398913 0.421103 0.0634839
C4 C -0.260553 0.429765 0.0632221
C5 C -0.130104 0.507151 0.12939
Cl6 Cl 0.041006 0.515362 0.126503
C7 C -0.135279 0.576647 0.196449
C8 C 0.00332423 0.661281 0.269229
O9 O 0.0592806 0.601415 0.320955
N10 N 0.0600138 0.80505 0.273105
H11 H -0.00390758 0.839096 0.230138
C12 C 0.188825 0.911345 0.333845
C13 C 0.189006 0.900658 0.423235
C14 C 0.313127 1.00329 0.481292
C15 C 0.444474 1.12273 0.452676
C16 C 0.575072 1.23063 0.5114
C17 C 0.699956 1.34465 0.481547
C18 C 0.701321 1.35701 0.393342
C19 C 0.577952 1.25534 0.334454
C20 C 0.44532 1.1346 0.361911
C21 C 0.313965 1.02584 0.301878
C22 C 0.312741 1.03654 0.205922
C23 C 0.387476 0.987488 0.170602
N24 N 0.464939 0.92711 0.227925
H25 H 0.5293 0.981113 0.286336
C26 C 0.474589 0.813428 0.212364
O27 O 0.414394 0.744657 0.142569
C28 C 0.565174 0.774853 0.286931
C29 C 0.722327 0.878984 0.321164
C30 C 0.809587 0.847013 0.39003
C31 C 0.742282 0.711964 0.425559
C32 C 0.586795 0.606801 0.392858
C33 C 0.499508 0.638678 0.324071
Cl34 Cl 0.305006 0.503739 0.285138
C35 C 0.386985 0.997189 0.0811798
C36 C 0.31243 1.05548 0.0264358
C37 C 0.233916 1.10737 0.0585673
C38 C 0.233879 1.09807 0.149391
C39 C 0.154827 1.15103 0.180409
C40 C 0.0805755 1.20884 0.124788
C41 C 0.0806967 1.21723 0.0364982
C42 C 0.155244 1.16801 0.00329302
H43 H -0.283908 0.61923 0.246544
H44 H -0.515751 0.481549 0.128709
H45 H -0.501561 0.360591 0.0117973
H46 H -0.254253 0.37629 0.0115092
H47 H 0.0893428 0.809735 0.446692
H48 H 0.311035 0.99311 0.550491
H49 H 0.575945 1.22261 0.58094
H50 H 0.799223 1.42648 0.527571
H51 H 0.801586 1.44851 0.370691
H52 H 0.581496 1.2672 0.265425
H53 H 0.776705 0.986101 0.293563
H54 H 0.931637 0.929061 0.415994
H55 H 0.811306 0.687624 0.479465
H56 H 0.533561 0.500017 0.420937
H57 H 0.446513 0.957935 0.0550648
H58 H 0.313408 1.06214 -0.0428485
H59 H 0.153265 1.14551 0.249569
H60 H 0.0208291 1.24867 0.150137
H61 H 0.0208851 1.26344 -0.00689374
H62 H 0.154168 1.17545 -0.0662663
loop_
_geom_bond_atom_site_label_1
_geom_bond_atom_site_label_2
_geom_bond_site_symmetry_1
_geom_bond_site_symmetry_2
C1 C7 1_555 1_555
C1 C2 1_555 1_555
C1 H43 1_555 1_555
C2 C3 1_555 1_555
C2 H44 1_555 1_555
C3 C4 1_555 1_555
C3 H45 1_555 1_555
C4 C5 1_555 1_555
C4 H46 1_555 1_555
C5 Cl6 1_555 1_555
C5 C7 1_555 1_555
C7 C8 1_555 1_555
C8 O9 1_555 1_555
C8 N10 1_555 1_555
N10 H11 1_555 1_555
N10 C12 1_555 1_555
C12 C21 1_555 1_555
C12 C13 1_555 1_555
C13 C14 1_555 1_555
C13 H47 1_555 1_555
C14 C15 1_555 1_555
C14 H48 1_555 1_555
C15 C20 1_555 1_555
C15 C16 1_555 1_555
C16 C17 1_555 1_555
C16 H49 1_555 1_555
C17 C18 1_555 1_555
C17 H50 1_555 1_555
C18 C19 1_555 1_555
C18 H51 1_555 1_555
C19 C20 1_555 1_555
C19 H52 1_555 1_555
C20 C21 1_555 1_555
C21 C22 1_555 1_555
C22 C38 1_555 1_555
C22 C23 1_555 1_555
C23 N24 1_555 1_555
C23 C35 1_555 1_555
N24 H25 1_555 1_555
N24 C26 1_555 1_555
C26 O27 1_555 1_555
C26 C28 1_555 1_555
C28 C33 1_555 1_555
C28 C29 1_555 1_555
C29 C30 1_555 1_555
C29 H53 1_555 1_555
C30 C31 1_555 1_555
C30 H54 1_555 1_555
C31 C32 1_555 1_555
C31 H55 1_555 1_555
C32 C33 1_555 1_555
C32 H56 1_555 1_555
C33 Cl34 1_555 1_555
C35 C36 1_555 1_555
C35 H57 1_555 1_555
C36 C37 1_555 1_555
C36 H58 1_555 1_555
C37 C42 1_555 1_555
C37 C38 1_555 1_555
C38 C39 1_555 1_555
C39 C40 1_555 1_555
C39 H59 1_555 1_555
C40 C41 1_555 1_555
C40 H60 1_555 1_555
C41 C42 1_555 1_555
C41 H61 1_555 1_555
C42 H62 1_555 1_555

#END

#######################################################################
#
#                 Cambridge Crystallographic Data Centre
#                                CCDC 
#
#######################################################################
#
# If this CIF has been generated from an entry in the Cambridge 
# Structural Database, then it will include bibliographic, chemical, 
# crystal, experimental, refinement or atomic coordinate data resulting 
# from the CCDC's data processing and validation procedures.
#
#######################################################################

data_42
_symmetry_cell_setting           triclinic
_symmetry_space_group_name_H-M   'P -1'
_symmetry_Int_Tables_number      2
_space_group_name_Hall           '-P 1'
loop_
_symmetry_equiv_pos_site_id
_symmetry_equiv_pos_as_xyz
1 x,y,z
2 -x,-y,-z
_cell_length_a                   10.1097
_cell_length_b                   10.4726
_cell_length_c                   14.3536
_cell_angle_alpha                94.7847
_cell_angle_beta                 109.046
_cell_angle_gamma                101.088
_cell_volume                     1392.06
loop_
_atom_site_label
_atom_site_type_symbol
_atom_site_fract_x
_atom_site_fract_y
_atom_site_fract_z
C1 C 0.305516 0.457368 -0.00125389
C2 C 0.322736 0.592445 0.00323921
C3 C 0.400198 0.675145 0.0917429
C4 C 0.46165 0.624181 0.177119
C5 C 0.444475 0.489211 0.172679
Cl6 Cl 0.523366 0.429415 0.281364
C7 C 0.366355 0.403343 0.0838165
C8 C 0.345309 0.256731 0.0762186
O9 O 0.406364 0.197486 0.0318473
N10 N 0.256029 0.196793 0.120844
H11 H 0.203779 0.255943 0.148392
C12 C 0.216215 0.0609001 0.126091
C13 C 0.165446 -0.0336815 0.0402961
C14 C 0.127125 -0.164099 0.0458565
C15 C 0.13773 -0.206888 0.138211
C16 C 0.0990646 -0.341488 0.146257
C17 C 0.110445 -0.379427 0.236619
C18 C 0.159975 -0.287069 0.322063
C19 C 0.198628 -0.156241 0.317727
C20 C 0.189143 -0.111439 0.225834
C21 C 0.228985 0.0250503 0.21864
C22 C 0.2836 0.127108 0.310248
C23 C 0.423183 0.147623 0.376264
N24 N 0.512224 0.0690456 0.354537
H25 H 0.463217 -0.0273247 0.325534
C26 C 0.656666 0.102348 0.375331
O27 O 0.733329 0.211049 0.418374
C28 C 0.720136 -0.00332893 0.342282
C29 C 0.799504 -0.0686793 0.413418
C30 C 0.859438 -0.166956 0.385355
C31 C 0.841465 -0.201337 0.286879
C32 C 0.763369 -0.138087 0.214908
C33 C 0.703466 -0.0398924 0.242904
Cl34 Cl 0.606505 0.0369771 0.150385
C35 C 0.474993 0.24264 0.461857
C36 C 0.388758 0.317639 0.482382
C37 C 0.245227 0.301359 0.417829
C38 C 0.191536 0.204935 0.330661
C39 C 0.0471639 0.1898 0.266981
C40 C -0.0377122 0.265688 0.288499
C41 C 0.0152631 0.359544 0.373241
C42 C 0.153424 0.377955 0.437092
H43 H 0.244111 0.39288 -0.071621
H44 H 0.274797 0.633054 -0.0634856
H45 H 0.413272 0.780867 0.0947433
H46 H 0.522894 0.689542 0.247106
H47 H 0.156448 -0.00308051 -0.0314592
H48 H 0.0878734 -0.236102 -0.0216296
H49 H 0.0599265 -0.415405 0.0798608
H50 H 0.0802962 -0.483168 0.241411
H51 H 0.16823 -0.318921 0.393371
H52 H 0.237288 -0.0853565 0.385825
H53 H 0.814431 -0.0422379 0.491502
H54 H 0.920838 -0.216954 0.441466
H55 H 0.888682 -0.278413 0.265399
H56 H 0.749134 -0.165233 0.13704
H57 H 0.584951 0.256893 0.512505
H58 H 0.430959 0.390939 0.549271
H59 H 0.00331776 0.11663 0.199966
H60 H -0.147954 0.252221 0.238545
H61 H -0.0536793 0.419243 0.389206
H62 H 0.1933 0.452148 0.503362
loop_
_geom_bond_atom_site_label_1
_geom_bond_atom_site_label_2
_geom_bond_site_symmetry_1
_geom_bond_site_symmetry_2
C1 C7 1_555 1_555
C1 C2 1_555 1_555
C1 H43 1_555 1_555
C2 C3 1_555 1_555
C2 H44 1_555 1_555
C3 C4 1_555 1_555
C3 H45 1_555 1_555
C4 C5 1_555 1_555
C4 H46 1_555 1_555
C5 Cl6 1_555 1_555
C5 C7 1_555 1_555
C7 C8 1_555 1_555
C8 O9 1_555 1_555
C8 N10 1_555 1_555
N10 H11 1_555 1_555
N10 C12 1_555 1_555
C12 C21 1_555 1_555
C12 C13 1_555 1_555
C13 C14 1_555 1_555
C13 H47 1_555 1_555
C14 C15 1_555 1_555
C14 H48 1_555 1_555
C15 C20 1_555 1_555
C15 C16 1_555 1_555
C16 C17 1_555 1_555
C16 H49 1_555 1_555
C17 C18 1_555 1_555
C17 H50 1_555 1_555
C18 C19 1_555 1_555
C18 H51 1_555 1_555
C19 C20 1_555 1_555
C19 H52 1_555 1_555
C20 C21 1_555 1_555
C21 C22 1_555 1_555
C22 C38 1_555 1_555
C22 C23 1_555 1_555
C23 N24 1_555 1_555
C23 C35 1_555 1_555
N24 H25 1_555 1_555
N24 C26 1_555 1_555
C26 O27 1_555 1_555
C26 C28 1_555 1_555
C28 C33 1_555 1_555
C28 C29 1_555 1_555
C29 C30 1_555 1_555
C29 H53 1_555 1_555
C30 C31 1_555 1_555
C30 H54 1_555 1_555
C31 C32 1_555 1_555
C31 H55 1_555 1_555
C32 C33 1_555 1_555
C32 H56 1_555 1_555
C33 Cl34 1_555 1_555
C35 C36 1_555 1_555
C35 H57 1_555 1_555
C36 C37 1_555 1_555
C36 H58 1_555 1_555
C37 C42 1_555 1_555
C37 C38 1_555 1_555
C38 C39 1_555 1_555
C39 C40 1_555 1_555
C39 H59 1_555 1_555
C40 C41 1_555 1_555
C40 H60 1_555 1_555
C41 C42 1_555 1_555
C41 H61 1_555 1_555
C42 H62 1_555 1_555

#END

#######################################################################
#
#                 Cambridge Crystallographic Data Centre
#                                CCDC 
#
#######################################################################
#
# If this CIF has been generated from an entry in the Cambridge 
# Structural Database, then it will include bibliographic, chemical, 
# crystal, experimental, refinement or atomic coordinate data resulting 
# from the CCDC's data processing and validation procedures.
#
#######################################################################

data_43
_symmetry_cell_setting           triclinic
_symmetry_space_group_name_H-M   'P -1'
_symmetry_Int_Tables_number      2
_space_group_name_Hall           '-P 1'
loop_
_symmetry_equiv_pos_site_id
_symmetry_equiv_pos_as_xyz
1 x,y,z
2 -x,-y,-z
_cell_length_a                   10.4405
_cell_length_b                   10.5166
_cell_length_c                   13.6426
_cell_angle_alpha                94.5458
_cell_angle_beta                 82.1397
_cell_angle_gamma                101.7
_cell_volume                     1450.98
loop_
_atom_site_label
_atom_site_type_symbol
_atom_site_fract_x
_atom_site_fract_y
_atom_site_fract_z
C1 C 0.909573 0.737947 0.338176
C2 C 1.03348 0.817013 0.327209
C3 C 1.14334 0.767051 0.334293
C4 C 1.13109 0.637358 0.352425
C5 C 1.00727 0.558281 0.363362
Cl6 Cl 0.996255 0.396261 0.385941
C7 C 0.894414 0.606715 0.356508
C8 C 0.758821 0.524121 0.367986
O9 O 0.701993 0.494791 0.4504
N10 N 0.7057 0.485591 0.282468
H11 H 0.760028 0.522441 0.219476
C12 C 0.580778 0.407254 0.270456
C13 C 0.468159 0.426624 0.333115
C14 C 0.348302 0.350983 0.321192
C15 C 0.334887 0.251308 0.245455
C16 C 0.211932 0.171118 0.231517
C17 C 0.202461 0.0758279 0.157536
C18 C 0.312819 0.0557992 0.094766
C19 C 0.433357 0.130765 0.105644
C20 C 0.448827 0.230981 0.181329
C21 C 0.57387 0.311331 0.194912
C22 C 0.695045 0.291245 0.127985
C23 C 0.762346 0.196266 0.144976
N24 N 0.713389 0.1191 0.227501
H25 H 0.684494 0.167799 0.29173
C26 C 0.707025 -0.010325 0.233303
O27 O 0.743743 -0.0811 0.163582
C28 C 0.651243 -0.0641808 0.332055
C29 C 0.536334 -0.159413 0.338872
C30 C 0.482063 -0.211412 0.428874
C31 C 0.540884 -0.169769 0.512799
C32 C 0.654803 -0.0755051 0.508116
C33 C 0.709077 -0.0234505 0.418211
Cl34 Cl 0.851817 0.0946134 0.415751
C35 C 0.875345 0.176836 0.0828508
C36 C 0.922149 0.251485 0.00365311
C37 C 0.857837 0.350153 -0.017532
C38 C 0.742812 0.370558 0.0451934
C39 C 0.679503 0.469769 0.0226078
C40 C 0.727619 0.543752 -0.0568122
C41 C 0.839695 0.523644 -0.117389
C42 C 0.904293 0.429288 -0.0989823
H43 H 0.823382 0.778439 0.332455
H44 H 1.04375 0.918854 0.31296
H45 H 1.24013 0.829556 0.325638
H46 H 1.21794 0.597849 0.358035
H47 H 0.476156 0.502614 0.391839
H48 H 0.261916 0.367565 0.370595
H49 H 0.124184 0.185541 0.280178
H50 H 0.107253 0.0151654 0.14791
H51 H 0.303501 -0.0203737 0.0362051
H52 H 0.518763 0.113314 0.0554784
H53 H 0.489042 -0.193069 0.272983
H54 H 0.392678 -0.285367 0.433061
H55 H 0.497859 -0.210948 0.58306
H56 H 0.701312 -0.0426032 0.574465
H57 H 0.926374 0.101608 0.0977522
H58 H 1.0101 0.234875 -0.0437929
H59 H 0.591278 0.487255 0.0692387
H60 H 0.677336 0.619163 -0.0725732
H61 H 0.876745 0.583476 -0.18027
H62 H 0.992256 0.414806 -0.147362
loop_
_geom_bond_atom_site_label_1
_geom_bond_atom_site_label_2
_geom_bond_site_symmetry_1
_geom_bond_site_symmetry_2
C1 C7 1_555 1_555
C1 C2 1_555 1_555
C1 H43 1_555 1_555
C2 C3 1_555 1_555
C2 H44 1_555 1_555
C3 C4 1_555 1_555
C3 H45 1_555 1_555
C4 C5 1_555 1_555
C4 H46 1_555 1_555
C5 Cl6 1_555 1_555
C5 C7 1_555 1_555
C7 C8 1_555 1_555
C8 O9 1_555 1_555
C8 N10 1_555 1_555
N10 H11 1_555 1_555
N10 C12 1_555 1_555
C12 C21 1_555 1_555
C12 C13 1_555 1_555
C13 C14 1_555 1_555
C13 H47 1_555 1_555
C14 C15 1_555 1_555
C14 H48 1_555 1_555
C15 C20 1_555 1_555
C15 C16 1_555 1_555
C16 C17 1_555 1_555
C16 H49 1_555 1_555
C17 C18 1_555 1_555
C17 H50 1_555 1_555
C18 C19 1_555 1_555
C18 H51 1_555 1_555
C19 C20 1_555 1_555
C19 H52 1_555 1_555
C20 C21 1_555 1_555
C21 C22 1_555 1_555
C22 C38 1_555 1_555
C22 C23 1_555 1_555
C23 N24 1_555 1_555
C23 C35 1_555 1_555
N24 H25 1_555 1_555
N24 C26 1_555 1_555
C26 O27 1_555 1_555
C26 C28 1_555 1_555
C28 C33 1_555 1_555
C28 C29 1_555 1_555
C29 C30 1_555 1_555
C29 H53 1_555 1_555
C30 C31 1_555 1_555
C30 H54 1_555 1_555
C31 C32 1_555 1_555
C31 H55 1_555 1_555
C32 C33 1_555 1_555
C32 H56 1_555 1_555
C33 Cl34 1_555 1_555
C35 C36 1_555 1_555
C35 H57 1_555 1_555
C36 C37 1_555 1_555
C36 H58 1_555 1_555
C37 C42 1_555 1_555
C37 C38 1_555 1_555
C38 C39 1_555 1_555
C39 C40 1_555 1_555
C39 H59 1_555 1_555
C40 C41 1_555 1_555
C40 H60 1_555 1_555
C41 C42 1_555 1_555
C41 H61 1_555 1_555
C42 H62 1_555 1_555

#END

#######################################################################
#
#                 Cambridge Crystallographic Data Centre
#                                CCDC 
#
#######################################################################
#
# If this CIF has been generated from an entry in the Cambridge 
# Structural Database, then it will include bibliographic, chemical, 
# crystal, experimental, refinement or atomic coordinate data resulting 
# from the CCDC's data processing and validation procedures.
#
#######################################################################

data_44
_symmetry_cell_setting           monoclinic
_symmetry_space_group_name_H-M   'P 21/c'
_symmetry_Int_Tables_number      14
_space_group_name_Hall           '-P 2ybc'
loop_
_symmetry_equiv_pos_site_id
_symmetry_equiv_pos_as_xyz
1 x,y,z
2 -x,1/2+y,1/2-z
3 -x,-y,-z
4 x,1/2-y,1/2+z
_cell_length_a                   12.6517
_cell_length_b                   10.47
_cell_length_c                   21.6625
_cell_angle_alpha                90
_cell_angle_beta                 98.1043
_cell_angle_gamma                90
_cell_volume                     2840.83
loop_
_atom_site_label
_atom_site_type_symbol
_atom_site_fract_x
_atom_site_fract_y
_atom_site_fract_z
C1 C 0.0832785 0.782951 0.447894
C2 C -0.0138934 0.77446 0.470131
C3 C -0.0857156 0.681012 0.44843
C4 C -0.0615805 0.594613 0.404208
C5 C 0.0355215 0.603018 0.381975
Cl6 Cl 0.062592 0.492713 0.326599
C7 C 0.10966 0.696972 0.403252
C8 C 0.215517 0.709236 0.380287
O9 O 0.244182 0.811767 0.360563
N10 N 0.275176 0.601041 0.383034
H11 H 0.245525 0.52489 0.404441
C12 C 0.377372 0.583524 0.364648
C13 C 0.456702 0.676332 0.37734
C14 C 0.554816 0.658863 0.359598
C15 C 0.578738 0.546858 0.327984
C16 C 0.679675 0.526294 0.308867
C17 C 0.700136 0.416953 0.278469
C18 C 0.622642 0.324126 0.265754
C19 C 0.524176 0.340105 0.283286
C20 C 0.498597 0.45192 0.31491
C21 C 0.396039 0.471843 0.333892
C22 C 0.310548 0.372779 0.320528
C23 C 0.252105 0.362245 0.261818
N24 N 0.275694 0.447832 0.214938
H25 H 0.354399 0.469857 0.215675
C26 C 0.208132 0.496294 0.166319
O27 O 0.112528 0.470468 0.156023
C28 C 0.25757 0.585683 0.12453
C29 C 0.353557 0.551566 0.104163
C30 C 0.40143 0.631834 0.0654803
C31 C 0.354869 0.746351 0.0466284
C32 C 0.259763 0.782445 0.0661284
C33 C 0.21188 0.702302 0.104797
Cl34 Cl 0.0927832 0.751318 0.128186
C35 C 0.172294 0.270048 0.248968
C36 C 0.150092 0.187966 0.294221
C37 C 0.206958 0.194011 0.355113
C38 C 0.288293 0.287373 0.368611
C39 C 0.344634 0.291738 0.429914
C40 C 0.321365 0.209074 0.47471
C41 C 0.241979 0.11873 0.461327
C42 C 0.185462 0.110382 0.403033
H43 H 0.139493 0.857192 0.465351
H44 H -0.0333137 0.841948 0.504841
H45 H -0.16171 0.674919 0.466028
H46 H -0.118349 0.520726 0.387044
H47 H 0.440068 0.763181 0.401559
H48 H 0.615433 0.732063 0.369912
H49 H 0.741504 0.598252 0.318477
H50 H 0.77808 0.40277 0.264136
H51 H 0.640306 0.237622 0.241582
H52 H 0.464473 0.265922 0.272823
H53 H 0.39105 0.461251 0.118781
H54 H 0.47606 0.604088 0.0500229
H55 H 0.392771 0.808758 0.0163153
H56 H 0.222937 0.87298 0.051226
H57 H 0.12755 0.263706 0.202502
H58 H 0.0878093 0.116934 0.283323
H59 H 0.407348 0.361987 0.441454
H60 H 0.365648 0.214346 0.521324
H61 H 0.224409 0.053744 0.497548
H62 H 0.123342 0.038787 0.393329
loop_
_geom_bond_atom_site_label_1
_geom_bond_atom_site_label_2
_geom_bond_site_symmetry_1
_geom_bond_site_symmetry_2
C1 C7 1_555 1_555
C1 C2 1_555 1_555
C1 H43 1_555 1_555
C2 C3 1_555 1_555
C2 H44 1_555 1_555
C3 C4 1_555 1_555
C3 H45 1_555 1_555
C4 C5 1_555 1_555
C4 H46 1_555 1_555
C5 Cl6 1_555 1_555
C5 C7 1_555 1_555
C7 C8 1_555 1_555
C8 O9 1_555 1_555
C8 N10 1_555 1_555
N10 H11 1_555 1_555
N10 C12 1_555 1_555
C12 C21 1_555 1_555
C12 C13 1_555 1_555
C13 C14 1_555 1_555
C13 H47 1_555 1_555
C14 C15 1_555 1_555
C14 H48 1_555 1_555
C15 C20 1_555 1_555
C15 C16 1_555 1_555
C16 C17 1_555 1_555
C16 H49 1_555 1_555
C17 C18 1_555 1_555
C17 H50 1_555 1_555
C18 C19 1_555 1_555
C18 H51 1_555 1_555
C19 C20 1_555 1_555
C19 H52 1_555 1_555
C20 C21 1_555 1_555
C21 C22 1_555 1_555
C22 C38 1_555 1_555
C22 C23 1_555 1_555
C23 N24 1_555 1_555
C23 C35 1_555 1_555
N24 H25 1_555 1_555
N24 C26 1_555 1_555
C26 O27 1_555 1_555
C26 C28 1_555 1_555
C28 C33 1_555 1_555
C28 C29 1_555 1_555
C29 C30 1_555 1_555
C29 H53 1_555 1_555
C30 C31 1_555 1_555
C30 H54 1_555 1_555
C31 C32 1_555 1_555
C31 H55 1_555 1_555
C32 C33 1_555 1_555
C32 H56 1_555 1_555
C33 Cl34 1_555 1_555
C35 C36 1_555 1_555
C35 H57 1_555 1_555
C36 C37 1_555 1_555
C36 H58 1_555 1_555
C37 C42 1_555 1_555
C37 C38 1_555 1_555
C38 C39 1_555 1_555
C39 C40 1_555 1_555
C39 H59 1_555 1_555
C40 C41 1_555 1_555
C40 H60 1_555 1_555
C41 C42 1_555 1_555
C41 H61 1_555 1_555
C42 H62 1_555 1_555

#END

#######################################################################
#
#                 Cambridge Crystallographic Data Centre
#                                CCDC 
#
#######################################################################
#
# If this CIF has been generated from an entry in the Cambridge 
# Structural Database, then it will include bibliographic, chemical, 
# crystal, experimental, refinement or atomic coordinate data resulting 
# from the CCDC's data processing and validation procedures.
#
#######################################################################

data_45
_symmetry_cell_setting           monoclinic
_symmetry_space_group_name_H-M   'P 21/c'
_symmetry_Int_Tables_number      14
_space_group_name_Hall           '-P 2ybc'
loop_
_symmetry_equiv_pos_site_id
_symmetry_equiv_pos_as_xyz
1 x,y,z
2 -x,1/2+y,1/2-z
3 -x,-y,-z
4 x,1/2-y,1/2+z
_cell_length_a                   9.2929
_cell_length_b                   14.2007
_cell_length_c                   21.674
_cell_angle_alpha                90
_cell_angle_beta                 90.8237
_cell_angle_gamma                90
_cell_volume                     2859.93
loop_
_atom_site_label
_atom_site_type_symbol
_atom_site_fract_x
_atom_site_fract_y
_atom_site_fract_z
C1 C 1.07951 0.268726 0.375885
C2 C 1.22515 0.286951 0.370261
C3 C 1.31311 0.222813 0.342146
C4 C 1.25696 0.139479 0.319222
C5 C 1.11144 0.121184 0.324842
Cl6 Cl 1.04561 0.015795 0.295551
C7 C 1.02003 0.185174 0.353151
C8 C 0.861935 0.167949 0.360035
O9 O 0.784637 0.152514 0.314695
N10 N 0.812798 0.170703 0.41866
H11 H 0.888793 0.180857 0.452427
C12 C 0.670403 0.155943 0.439009
C13 C 0.592072 0.0769751 0.419994
C14 C 0.455243 0.0629758 0.439789
C15 C 0.389334 0.127726 0.479952
C16 C 0.24775 0.114917 0.501381
C17 C 0.187281 0.178907 0.54009
C18 C 0.263159 0.257501 0.559124
C19 C 0.400063 0.272564 0.539652
C20 C 0.468113 0.208278 0.499489
C21 C 0.611661 0.221862 0.478231
C22 C 0.696452 0.306365 0.498294
C23 C 0.70248 0.385685 0.461435
N24 N 0.62593 0.384453 0.404411
H25 H 0.519514 0.367419 0.406621
C26 C 0.674049 0.409015 0.347803
O27 O 0.797325 0.436 0.338159
C28 C 0.565964 0.40136 0.296053
C29 C 0.5774 0.327498 0.253925
C30 C 0.479382 0.318358 0.205558
C31 C 0.36935 0.382094 0.198438
C32 C 0.355554 0.455914 0.239528
C33 C 0.453443 0.465083 0.287882
Cl34 Cl 0.432118 0.558585 0.338371
C35 C 0.781379 0.464794 0.479749
C36 C 0.854566 0.46566 0.534668
C37 C 0.852497 0.386861 0.574379
C38 C 0.772673 0.306048 0.55612
C39 C 0.772219 0.227616 0.596491
C40 C 0.845843 0.229615 0.651318
C41 C 0.922942 0.308499 0.668884
C42 C 0.927054 0.38584 0.631679
H43 H 1.01094 0.319935 0.398191
H44 H 1.26987 0.352194 0.388173
H45 H 1.4271 0.237538 0.337873
H46 H 1.3265 0.0887632 0.296986
H47 H 0.640613 0.0262734 0.389156
H48 H 0.396083 0.00118304 0.424479
H49 H 0.18654 0.0535114 0.486869
H50 H 0.0784433 0.167928 0.556088
H51 H 0.213378 0.307781 0.589887
H52 H 0.457724 0.334822 0.555193
H53 H 0.663984 0.276726 0.259111
H54 H 0.489573 0.260572 0.173165
H55 H 0.292954 0.374538 0.160435
H56 H 0.26859 0.506313 0.233903
H57 H 0.784427 0.526171 0.449973
H58 H 0.91532 0.527798 0.548091
H59 H 0.712344 0.164858 0.583612
H60 H 0.843862 0.168625 0.681444
H61 H 0.980821 0.308964 0.712716
H62 H 0.9882 0.44726 0.646214
loop_
_geom_bond_atom_site_label_1
_geom_bond_atom_site_label_2
_geom_bond_site_symmetry_1
_geom_bond_site_symmetry_2
C1 C7 1_555 1_555
C1 C2 1_555 1_555
C1 H43 1_555 1_555
C2 C3 1_555 1_555
C2 H44 1_555 1_555
C3 C4 1_555 1_555
C3 H45 1_555 1_555
C4 C5 1_555 1_555
C4 H46 1_555 1_555
C5 Cl6 1_555 1_555
C5 C7 1_555 1_555
C7 C8 1_555 1_555
C8 O9 1_555 1_555
C8 N10 1_555 1_555
N10 H11 1_555 1_555
N10 C12 1_555 1_555
C12 C21 1_555 1_555
C12 C13 1_555 1_555
C13 C14 1_555 1_555
C13 H47 1_555 1_555
C14 C15 1_555 1_555
C14 H48 1_555 1_555
C15 C20 1_555 1_555
C15 C16 1_555 1_555
C16 C17 1_555 1_555
C16 H49 1_555 1_555
C17 C18 1_555 1_555
C17 H50 1_555 1_555
C18 C19 1_555 1_555
C18 H51 1_555 1_555
C19 C20 1_555 1_555
C19 H52 1_555 1_555
C20 C21 1_555 1_555
C21 C22 1_555 1_555
C22 C38 1_555 1_555
C22 C23 1_555 1_555
C23 N24 1_555 1_555
C23 C35 1_555 1_555
N24 H25 1_555 1_555
N24 C26 1_555 1_555
C26 O27 1_555 1_555
C26 C28 1_555 1_555
C28 C33 1_555 1_555
C28 C29 1_555 1_555
C29 C30 1_555 1_555
C29 H53 1_555 1_555
C30 C31 1_555 1_555
C30 H54 1_555 1_555
C31 C32 1_555 1_555
C31 H55 1_555 1_555
C32 C33 1_555 1_555
C32 H56 1_555 1_555
C33 Cl34 1_555 1_555
C35 C36 1_555 1_555
C35 H57 1_555 1_555
C36 C37 1_555 1_555
C36 H58 1_555 1_555
C37 C42 1_555 1_555
C37 C38 1_555 1_555
C38 C39 1_555 1_555
C39 C40 1_555 1_555
C39 H59 1_555 1_555
C40 C41 1_555 1_555
C40 H60 1_555 1_555
C41 C42 1_555 1_555
C41 H61 1_555 1_555
C42 H62 1_555 1_555

#END

#######################################################################
#
#                 Cambridge Crystallographic Data Centre
#                                CCDC 
#
#######################################################################
#
# If this CIF has been generated from an entry in the Cambridge 
# Structural Database, then it will include bibliographic, chemical, 
# crystal, experimental, refinement or atomic coordinate data resulting 
# from the CCDC's data processing and validation procedures.
#
#######################################################################

data_46
_symmetry_cell_setting           monoclinic
_symmetry_space_group_name_H-M   'P 21/n'
_symmetry_Int_Tables_number      14
_space_group_name_Hall           '-P 2yn'
loop_
_symmetry_equiv_pos_site_id
_symmetry_equiv_pos_as_xyz
1 x,y,z
2 1/2-x,1/2+y,1/2-z
3 -x,-y,-z
4 1/2+x,1/2-y,1/2+z
_cell_length_a                   10.4672
_cell_length_b                   15.2651
_cell_length_c                   18.2736
_cell_angle_alpha                90
_cell_angle_beta                 95.5629
_cell_angle_gamma                90
_cell_volume                     2906.06
loop_
_atom_site_label
_atom_site_type_symbol
_atom_site_fract_x
_atom_site_fract_y
_atom_site_fract_z
C1 C 1.03769 0.0973069 0.254394
C2 C 1.12378 0.0635764 0.309597
C3 C 1.20403 0.118473 0.352049
C4 C 1.19952 0.207906 0.340013
C5 C 1.1135 0.241656 0.284865
Cl6 Cl 1.11101 0.354108 0.27156
C7 C 1.03113 0.187316 0.241105
C8 C 0.936752 0.221525 0.18097
O9 O 0.961824 0.220457 0.11669
N10 N 0.824912 0.252714 0.202617
H11 H 0.818357 0.253585 0.257935
C12 C 0.719776 0.289602 0.158427
C13 C 0.73946 0.342389 0.0981551
C14 C 0.637992 0.37781 0.0559394
C15 C 0.510727 0.362153 0.0720218
C16 C 0.403647 0.398196 0.0293278
C17 C 0.281957 0.381655 0.0463449
C18 C 0.260939 0.329353 0.105622
C19 C 0.361426 0.293355 0.14831
C20 C 0.489769 0.308495 0.133174
C21 C 0.597439 0.271836 0.176874
C22 C 0.577302 0.215092 0.241577
C23 C 0.581697 0.124847 0.236046
N24 N 0.605502 0.0881226 0.167444
H25 H 0.562598 0.119062 0.122062
C26 C 0.668859 0.0129446 0.154496
O27 O 0.717406 -0.0352831 0.203359
C28 C 0.676856 -0.00896162 0.0751284
C29 C 0.711579 0.0563508 0.0274034
C30 C 0.719929 0.0383424 -0.0462679
C31 C 0.694091 -0.0442971 -0.0733359
C32 C 0.659465 -0.110212 -0.0272384
C33 C 0.651048 -0.0922431 0.0463779
Cl34 Cl 0.607212 -0.176717 0.10224
C35 C 0.563085 0.0714244 0.296104
C36 C 0.54003 0.107192 0.361858
C37 C 0.534278 0.198944 0.370941
C38 C 0.553173 0.253795 0.31019
C39 C 0.547365 0.345645 0.320412
C40 C 0.524033 0.380456 0.386501
C41 C 0.50543 0.326758 0.445316
C42 C 0.510177 0.237889 0.438421
H43 H 0.974708 0.0533111 0.221157
H44 H 1.12779 -0.00653124 0.319318
H45 H 1.27125 0.0916208 0.395194
H46 H 1.26296 0.251312 0.373574
H47 H 0.836452 0.355327 0.0847943
H48 H 0.655226 0.418641 0.00930307
H49 H 0.418419 0.43946 -0.017457
H50 H 0.200892 0.40987 0.0129704
H51 H 0.163498 0.316768 0.118361
H52 H 0.342707 0.252465 0.194639
H53 H 0.732261 0.121919 0.0482253
H54 H 0.747015 0.0897538 -0.082727
H55 H 0.700843 -0.0579688 -0.131101
H56 H 0.639038 -0.175544 -0.0486377
H57 H 0.567015 0.000759903 0.290369
H58 H 0.525878 0.0645852 0.407906
H59 H 0.561716 0.389084 0.274919
H60 H 0.520088 0.451035 0.392945
H61 H 0.486819 0.355536 0.497527
H62 H 0.495329 0.196664 0.485211
loop_
_geom_bond_atom_site_label_1
_geom_bond_atom_site_label_2
_geom_bond_site_symmetry_1
_geom_bond_site_symmetry_2
C1 C7 1_555 1_555
C1 C2 1_555 1_555
C1 H43 1_555 1_555
C2 C3 1_555 1_555
C2 H44 1_555 1_555
C3 C4 1_555 1_555
C3 H45 1_555 1_555
C4 C5 1_555 1_555
C4 H46 1_555 1_555
C5 Cl6 1_555 1_555
C5 C7 1_555 1_555
C7 C8 1_555 1_555
C8 O9 1_555 1_555
C8 N10 1_555 1_555
N10 H11 1_555 1_555
N10 C12 1_555 1_555
C12 C21 1_555 1_555
C12 C13 1_555 1_555
C13 C14 1_555 1_555
C13 H47 1_555 1_555
C14 C15 1_555 1_555
C14 H48 1_555 1_555
C15 C20 1_555 1_555
C15 C16 1_555 1_555
C16 C17 1_555 1_555
C16 H49 1_555 1_555
C17 C18 1_555 1_555
C17 H50 1_555 1_555
C18 C19 1_555 1_555
C18 H51 1_555 1_555
C19 C20 1_555 1_555
C19 H52 1_555 1_555
C20 C21 1_555 1_555
C21 C22 1_555 1_555
C22 C38 1_555 1_555
C22 C23 1_555 1_555
C23 N24 1_555 1_555
C23 C35 1_555 1_555
N24 H25 1_555 1_555
N24 C26 1_555 1_555
C26 O27 1_555 1_555
C26 C28 1_555 1_555
C28 C33 1_555 1_555
C28 C29 1_555 1_555
C29 C30 1_555 1_555
C29 H53 1_555 1_555
C30 C31 1_555 1_555
C30 H54 1_555 1_555
C31 C32 1_555 1_555
C31 H55 1_555 1_555
C32 C33 1_555 1_555
C32 H56 1_555 1_555
C33 Cl34 1_555 1_555
C35 C36 1_555 1_555
C35 H57 1_555 1_555
C36 C37 1_555 1_555
C36 H58 1_555 1_555
C37 C42 1_555 1_555
C37 C38 1_555 1_555
C38 C39 1_555 1_555
C39 C40 1_555 1_555
C39 H59 1_555 1_555
C40 C41 1_555 1_555
C40 H60 1_555 1_555
C41 C42 1_555 1_555
C41 H61 1_555 1_555
C42 H62 1_555 1_555

#END

#######################################################################
#
#                 Cambridge Crystallographic Data Centre
#                                CCDC 
#
#######################################################################
#
# If this CIF has been generated from an entry in the Cambridge 
# Structural Database, then it will include bibliographic, chemical, 
# crystal, experimental, refinement or atomic coordinate data resulting 
# from the CCDC's data processing and validation procedures.
#
#######################################################################

data_47
_symmetry_cell_setting           triclinic
_symmetry_space_group_name_H-M   'P -1'
_symmetry_Int_Tables_number      2
_space_group_name_Hall           '-P 1'
loop_
_symmetry_equiv_pos_site_id
_symmetry_equiv_pos_as_xyz
1 x,y,z
2 -x,-y,-z
_cell_length_a                   10.1869
_cell_length_b                   12.6246
_cell_length_c                   13.6322
_cell_angle_alpha                84.0155
_cell_angle_beta                 72.191
_cell_angle_gamma                59.3743
_cell_volume                     1433.49
loop_
_atom_site_label
_atom_site_type_symbol
_atom_site_fract_x
_atom_site_fract_y
_atom_site_fract_z
C1 C 0.276065 -0.183261 0.653597
C2 C 0.236243 -0.274781 0.669222
C3 C 0.0870923 -0.247991 0.670612
C4 C -0.0245602 -0.12939 0.656445
C5 C 0.0151348 -0.0378773 0.640851
Cl6 Cl -0.12847 0.109554 0.623512
C7 C 0.165643 -0.0627987 0.639091
C8 C 0.213134 0.0337085 0.622338
O9 O 0.204827 0.0930343 0.544813
N10 N 0.264519 0.0495547 0.697586
H11 H 0.276381 -0.0114881 0.754104
C12 C 0.316225 0.1333 0.703075
C13 C 0.420766 0.14893 0.617096
C14 C 0.47017 0.229487 0.622909
C15 C 0.417013 0.299112 0.715712
C16 C 0.465882 0.383588 0.723934
C17 C 0.412383 0.449283 0.814784
C18 C 0.309388 0.434568 0.900562
C19 C 0.259091 0.354216 0.896015
C20 C 0.310799 0.28378 0.803567
C21 C 0.260189 0.198771 0.796078
C22 C 0.148248 0.181345 0.887916
C23 C -0.0145334 0.262509 0.913184
N24 N -0.0716363 0.362256 0.849648
H25 H -0.0437702 0.42852 0.853045
C26 C -0.169038 0.385803 0.791122
O27 O -0.22365 0.320173 0.785633
C28 C -0.207791 0.499427 0.731693
C29 C -0.263608 0.611004 0.783286
C30 C -0.300679 0.717813 0.73079
C31 C -0.282931 0.715219 0.626978
C32 C -0.227851 0.605887 0.57401
C33 C -0.190735 0.499098 0.626414
Cl34 Cl -0.121949 0.364065 0.557034
C35 C -0.119734 0.246959 0.998753
C36 C -0.0640635 0.150959 1.0596
C37 C 0.100909 0.0649063 1.03775
C38 C 0.208775 0.0800137 0.950951
C39 C 0.373833 -0.00706114 0.930438
C40 C 0.427636 -0.102726 0.991952
C41 C 0.322089 -0.117086 1.07608
C42 C 0.162032 -0.0357442 1.09931
H43 H 0.394321 -0.205425 0.652632
H44 H 0.323297 -0.368024 0.680416
H45 H 0.0566852 -0.320121 0.682856
H46 H -0.142493 -0.108192 0.657534
H47 H 0.463076 0.0964241 0.544968
H48 H 0.551503 0.240299 0.555258
H49 H 0.546791 0.396306 0.657279
H50 H 0.451129 0.513737 0.819694
H51 H 0.26809 0.487494 0.972281
H52 H 0.178137 0.344102 0.964376
H53 H -0.2781 0.614089 0.865358
H54 H -0.34393 0.803895 0.771891
H55 H -0.312223 0.799225 0.586332
H56 H -0.213807 0.603823 0.491938
H57 H -0.246993 0.311936 1.01698
H58 H -0.147671 0.140452 1.12579
H59 H 0.458905 0.00246906 0.864717
H60 H 0.554642 -0.168225 0.97462
H61 H 0.366908 -0.19383 1.12419
H62 H 0.0807675 -0.0484342 1.16573
loop_
_geom_bond_atom_site_label_1
_geom_bond_atom_site_label_2
_geom_bond_site_symmetry_1
_geom_bond_site_symmetry_2
C1 C7 1_555 1_555
C1 C2 1_555 1_555
C1 H43 1_555 1_555
C2 C3 1_555 1_555
C2 H44 1_555 1_555
C3 C4 1_555 1_555
C3 H45 1_555 1_555
C4 C5 1_555 1_555
C4 H46 1_555 1_555
C5 Cl6 1_555 1_555
C5 C7 1_555 1_555
C7 C8 1_555 1_555
C8 O9 1_555 1_555
C8 N10 1_555 1_555
N10 H11 1_555 1_555
N10 C12 1_555 1_555
C12 C21 1_555 1_555
C12 C13 1_555 1_555
C13 C14 1_555 1_555
C13 H47 1_555 1_555
C14 C15 1_555 1_555
C14 H48 1_555 1_555
C15 C20 1_555 1_555
C15 C16 1_555 1_555
C16 C17 1_555 1_555
C16 H49 1_555 1_555
C17 C18 1_555 1_555
C17 H50 1_555 1_555
C18 C19 1_555 1_555
C18 H51 1_555 1_555
C19 C20 1_555 1_555
C19 H52 1_555 1_555
C20 C21 1_555 1_555
C21 C22 1_555 1_555
C22 C38 1_555 1_555
C22 C23 1_555 1_555
C23 N24 1_555 1_555
C23 C35 1_555 1_555
N24 H25 1_555 1_555
N24 C26 1_555 1_555
C26 O27 1_555 1_555
C26 C28 1_555 1_555
C28 C33 1_555 1_555
C28 C29 1_555 1_555
C29 C30 1_555 1_555
C29 H53 1_555 1_555
C30 C31 1_555 1_555
C30 H54 1_555 1_555
C31 C32 1_555 1_555
C31 H55 1_555 1_555
C32 C33 1_555 1_555
C32 H56 1_555 1_555
C33 Cl34 1_555 1_555
C35 C36 1_555 1_555
C35 H57 1_555 1_555
C36 C37 1_555 1_555
C36 H58 1_555 1_555
C37 C42 1_555 1_555
C37 C38 1_555 1_555
C38 C39 1_555 1_555
C39 C40 1_555 1_555
C39 H59 1_555 1_555
C40 C41 1_555 1_555
C40 H60 1_555 1_555
C41 C42 1_555 1_555
C41 H61 1_555 1_555
C42 H62 1_555 1_555

#END

#######################################################################
#
#                 Cambridge Crystallographic Data Centre
#                                CCDC 
#
#######################################################################
#
# If this CIF has been generated from an entry in the Cambridge 
# Structural Database, then it will include bibliographic, chemical, 
# crystal, experimental, refinement or atomic coordinate data resulting 
# from the CCDC's data processing and validation procedures.
#
#######################################################################

data_48
_symmetry_cell_setting           monoclinic
_symmetry_space_group_name_H-M   'P 21/a'
_symmetry_Int_Tables_number      14
_space_group_name_Hall           '-P 2yab'
loop_
_symmetry_equiv_pos_site_id
_symmetry_equiv_pos_as_xyz
1 x,y,z
2 1/2-x,1/2+y,-z
3 -x,-y,-z
4 1/2+x,1/2-y,z
_cell_length_a                   10.7024
_cell_length_b                   20.8134
_cell_length_c                   13.1288
_cell_angle_alpha                90
_cell_angle_beta                 102.632
_cell_angle_gamma                90
_cell_volume                     2853.7
loop_
_atom_site_label
_atom_site_type_symbol
_atom_site_fract_x
_atom_site_fract_y
_atom_site_fract_z
C1 C 1.01785 0.344687 0.965388
C2 C 1.1453 0.359523 0.970774
C3 C 1.17833 0.417539 0.934493
C4 C 1.08457 0.461602 0.892271
C5 C 0.957218 0.446794 0.886877
Cl6 Cl 0.842667 0.50332 0.833494
C7 C 0.921345 0.388312 0.923128
C8 C 0.784483 0.37066 0.918475
O9 O 0.751454 0.349895 0.996151
N10 N 0.702689 0.379155 0.824369
H11 H 0.744111 0.391959 0.764397
C12 C 0.569109 0.366639 0.796846
C13 C 0.519453 0.308618 0.823893
C14 C 0.391251 0.296761 0.797259
C15 C 0.305441 0.342669 0.741854
C16 C 0.171989 0.331719 0.713449
C17 C 0.0917845 0.37707 0.659784
C18 C 0.139355 0.43459 0.632136
C19 C 0.267363 0.447178 0.658082
C20 C 0.35495 0.401799 0.713909
C21 C 0.489826 0.413479 0.74247
C22 C 0.543489 0.475602 0.713605
C23 C 0.598735 0.479359 0.627944
N24 N 0.602586 0.422805 0.568565
H25 H 0.519166 0.397451 0.549551
C26 C 0.699638 0.4009 0.526453
O27 O 0.802944 0.428541 0.535727
C28 C 0.673542 0.339392 0.4662
C29 C 0.606666 0.290476 0.50384
C30 C 0.580922 0.233009 0.45016
C31 C 0.621083 0.223428 0.358949
C32 C 0.687544 0.271114 0.319936
C33 C 0.713254 0.328562 0.373522
Cl34 Cl 0.79669 0.387063 0.321825
C35 C 0.649069 0.537091 0.600499
C36 C 0.644821 0.591321 0.65777
C37 C 0.589502 0.590562 0.746046
C38 C 0.538166 0.532066 0.774599
C39 C 0.48336 0.53222 0.863538
C40 C 0.479667 0.586891 0.919951
C41 C 0.529464 0.643657 0.891616
C42 C 0.583425 0.646093 0.806743
H43 H 0.992798 0.298692 0.994324
H44 H 1.21932 0.325137 1.00381
H45 H 1.27834 0.428863 0.93895
H46 H 1.11066 0.507471 0.863577
H47 H 0.583582 0.272637 0.866504
H48 H 0.354542 0.251372 0.818967
H49 H 0.13296 0.286772 0.734555
H50 H -0.0103911 0.367854 0.638599
H51 H 0.0742126 0.47012 0.589337
H52 H 0.302606 0.492721 0.635539
H53 H 0.574499 0.297539 0.575879
H54 H 0.528802 0.195408 0.480352
H55 H 0.60062 0.178284 0.317289
H56 H 0.719302 0.263542 0.247834
H57 H 0.691995 0.538788 0.532932
H58 H 0.684513 0.63573 0.635235
H59 H 0.443668 0.488137 0.887221
H60 H 0.437184 0.585776 0.987775
H61 H 0.525614 0.686755 0.937311
H62 H 0.622103 0.691117 0.785582
loop_
_geom_bond_atom_site_label_1
_geom_bond_atom_site_label_2
_geom_bond_site_symmetry_1
_geom_bond_site_symmetry_2
C1 C7 1_555 1_555
C1 C2 1_555 1_555
C1 H43 1_555 1_555
C2 C3 1_555 1_555
C2 H44 1_555 1_555
C3 C4 1_555 1_555
C3 H45 1_555 1_555
C4 C5 1_555 1_555
C4 H46 1_555 1_555
C5 Cl6 1_555 1_555
C5 C7 1_555 1_555
C7 C8 1_555 1_555
C8 O9 1_555 1_555
C8 N10 1_555 1_555
N10 H11 1_555 1_555
N10 C12 1_555 1_555
C12 C21 1_555 1_555
C12 C13 1_555 1_555
C13 C14 1_555 1_555
C13 H47 1_555 1_555
C14 C15 1_555 1_555
C14 H48 1_555 1_555
C15 C20 1_555 1_555
C15 C16 1_555 1_555
C16 C17 1_555 1_555
C16 H49 1_555 1_555
C17 C18 1_555 1_555
C17 H50 1_555 1_555
C18 C19 1_555 1_555
C18 H51 1_555 1_555
C19 C20 1_555 1_555
C19 H52 1_555 1_555
C20 C21 1_555 1_555
C21 C22 1_555 1_555
C22 C38 1_555 1_555
C22 C23 1_555 1_555
C23 N24 1_555 1_555
C23 C35 1_555 1_555
N24 H25 1_555 1_555
N24 C26 1_555 1_555
C26 O27 1_555 1_555
C26 C28 1_555 1_555
C28 C33 1_555 1_555
C28 C29 1_555 1_555
C29 C30 1_555 1_555
C29 H53 1_555 1_555
C30 C31 1_555 1_555
C30 H54 1_555 1_555
C31 C32 1_555 1_555
C31 H55 1_555 1_555
C32 C33 1_555 1_555
C32 H56 1_555 1_555
C33 Cl34 1_555 1_555
C35 C36 1_555 1_555
C35 H57 1_555 1_555
C36 C37 1_555 1_555
C36 H58 1_555 1_555
C37 C42 1_555 1_555
C37 C38 1_555 1_555
C38 C39 1_555 1_555
C39 C40 1_555 1_555
C39 H59 1_555 1_555
C40 C41 1_555 1_555
C40 H60 1_555 1_555
C41 C42 1_555 1_555
C41 H61 1_555 1_555
C42 H62 1_555 1_555

#END

#######################################################################
#
#                 Cambridge Crystallographic Data Centre
#                                CCDC 
#
#######################################################################
#
# If this CIF has been generated from an entry in the Cambridge 
# Structural Database, then it will include bibliographic, chemical, 
# crystal, experimental, refinement or atomic coordinate data resulting 
# from the CCDC's data processing and validation procedures.
#
#######################################################################

data_49
_symmetry_cell_setting           triclinic
_symmetry_space_group_name_H-M   'P -1'
_symmetry_Int_Tables_number      2
_space_group_name_Hall           '-P 1'
loop_
_symmetry_equiv_pos_site_id
_symmetry_equiv_pos_as_xyz
1 x,y,z
2 -x,-y,-z
_cell_length_a                   10.6478
_cell_length_b                   10.5815
_cell_length_c                   13.9854
_cell_angle_alpha                103.807
_cell_angle_beta                 86.5106
_cell_angle_gamma                75.0617
_cell_volume                     1465.85
loop_
_atom_site_label
_atom_site_type_symbol
_atom_site_fract_x
_atom_site_fract_y
_atom_site_fract_z
C1 C 0.423362 0.6896 0.474525
C2 C 0.443781 0.729675 0.572696
C3 C 0.382375 0.689568 0.644526
C4 C 0.299593 0.608848 0.619409
C5 C 0.279113 0.568802 0.52132
Cl6 Cl 0.17452 0.467746 0.493047
C7 C 0.340334 0.608131 0.447136
C8 C 0.320746 0.566704 0.340187
O9 O 0.332519 0.447386 0.298249
N10 N 0.289905 0.66877 0.294937
H11 H 0.291004 0.761937 0.336258
C12 C 0.265745 0.660428 0.195444
C13 C 0.345843 0.557749 0.117087
C14 C 0.322235 0.550347 0.0215369
C15 C 0.216477 0.645991 -0.000668387
C16 C 0.189453 0.640662 -0.0990178
C17 C 0.0865766 0.734793 -0.117874
C18 C 0.00671637 0.837182 -0.0412172
C19 C 0.0291343 0.84599 0.0547335
C20 C 0.134529 0.7508 0.0784984
C21 C 0.16073 0.756993 0.178378
C22 C 0.0752732 0.866703 0.262817
C23 C 0.108811 0.985113 0.300195
N24 N 0.226146 0.999188 0.256193
H25 H 0.299387 0.911529 0.227586
C26 C 0.25027 1.11353 0.241555
O27 O 0.169312 1.22559 0.266649
C28 C 0.384715 1.09569 0.191768
C29 C 0.493133 1.01598 0.221838
C30 C 0.6188 0.997434 0.177576
C31 C 0.638334 1.0575 0.103288
C32 C 0.53259 1.13696 0.0720447
C33 C 0.406968 1.15551 0.116218
Cl34 Cl 0.277235 1.25574 0.0747108
C35 C 0.0296017 1.08791 0.378909
C36 C -0.0831333 1.07381 0.420906
C37 C -0.122696 0.955271 0.386001
C38 C -0.0427521 0.850176 0.30604
C39 C -0.0838967 0.731903 0.272219
C40 C -0.196995 0.71936 0.314937
C41 C -0.27449 0.822091 0.392514
C42 C -0.239248 0.937967 0.427961
H43 H 0.472419 0.721856 0.418321
H44 H 0.508586 0.793025 0.592874
H45 H 0.398838 0.7213 0.721294
H46 H 0.251047 0.57713 0.676185
H47 H 0.427679 0.483135 0.132422
H48 H 0.385616 0.46981 -0.038358
H49 H 0.251206 0.560856 -0.160168
H50 H 0.0672859 0.729167 -0.193825
H51 H -0.0746385 0.911325 -0.0575333
H52 H -0.0348658 0.927297 0.113804
H53 H 0.478821 0.96805 0.280515
H54 H 0.702141 0.935167 0.201719
H55 H 0.737027 1.04257 0.0689404
H56 H 0.548009 1.18444 0.0133083
H57 H 0.0580702 1.17991 0.406907
H58 H -0.143392 1.15482 0.482056
H59 H -0.0244932 0.649895 0.211337
H60 H -0.226384 0.627745 0.287704
H61 H -0.364302 0.81052 0.425599
H62 H -0.30133 1.0177 0.488977
loop_
_geom_bond_atom_site_label_1
_geom_bond_atom_site_label_2
_geom_bond_site_symmetry_1
_geom_bond_site_symmetry_2
C1 C7 1_555 1_555
C1 C2 1_555 1_555
C1 H43 1_555 1_555
C2 C3 1_555 1_555
C2 H44 1_555 1_555
C3 C4 1_555 1_555
C3 H45 1_555 1_555
C4 C5 1_555 1_555
C4 H46 1_555 1_555
C5 Cl6 1_555 1_555
C5 C7 1_555 1_555
C7 C8 1_555 1_555
C8 O9 1_555 1_555
C8 N10 1_555 1_555
N10 H11 1_555 1_555
N10 C12 1_555 1_555
C12 C21 1_555 1_555
C12 C13 1_555 1_555
C13 C14 1_555 1_555
C13 H47 1_555 1_555
C14 C15 1_555 1_555
C14 H48 1_555 1_555
C15 C20 1_555 1_555
C15 C16 1_555 1_555
C16 C17 1_555 1_555
C16 H49 1_555 1_555
C17 C18 1_555 1_555
C17 H50 1_555 1_555
C18 C19 1_555 1_555
C18 H51 1_555 1_555
C19 C20 1_555 1_555
C19 H52 1_555 1_555
C20 C21 1_555 1_555
C21 C22 1_555 1_555
C22 C38 1_555 1_555
C22 C23 1_555 1_555
C23 N24 1_555 1_555
C23 C35 1_555 1_555
N24 H25 1_555 1_555
N24 C26 1_555 1_555
C26 O27 1_555 1_555
C26 C28 1_555 1_555
C28 C33 1_555 1_555
C28 C29 1_555 1_555
C29 C30 1_555 1_555
C29 H53 1_555 1_555
C30 C31 1_555 1_555
C30 H54 1_555 1_555
C31 C32 1_555 1_555
C31 H55 1_555 1_555
C32 C33 1_555 1_555
C32 H56 1_555 1_555
C33 Cl34 1_555 1_555
C35 C36 1_555 1_555
C35 H57 1_555 1_555
C36 C37 1_555 1_555
C36 H58 1_555 1_555
C37 C42 1_555 1_555
C37 C38 1_555 1_555
C38 C39 1_555 1_555
C39 C40 1_555 1_555
C39 H59 1_555 1_555
C40 C41 1_555 1_555
C40 H60 1_555 1_555
C41 C42 1_555 1_555
C41 H61 1_555 1_555
C42 H62 1_555 1_555

#END

#######################################################################
#
#                 Cambridge Crystallographic Data Centre
#                                CCDC 
#
#######################################################################
#
# If this CIF has been generated from an entry in the Cambridge 
# Structural Database, then it will include bibliographic, chemical, 
# crystal, experimental, refinement or atomic coordinate data resulting 
# from the CCDC's data processing and validation procedures.
#
#######################################################################

data_50
_symmetry_cell_setting           triclinic
_symmetry_space_group_name_H-M   'P -1'
_symmetry_Int_Tables_number      2
_space_group_name_Hall           '-P 1'
loop_
_symmetry_equiv_pos_site_id
_symmetry_equiv_pos_as_xyz
1 x,y,z
2 -x,-y,-z
_cell_length_a                   10.3066
_cell_length_b                   10.7038
_cell_length_c                   14.0214
_cell_angle_alpha                102.226
_cell_angle_beta                 95.677
_cell_angle_gamma                78.339
_cell_volume                     1478.01
loop_
_atom_site_label
_atom_site_type_symbol
_atom_site_fract_x
_atom_site_fract_y
_atom_site_fract_z
C1 C -0.126178 0.923639 0.316071
C2 C -0.205339 1.00353 0.387556
C3 C -0.196159 0.976677 0.479714
C4 C -0.10775 0.869654 0.501892
C5 C -0.0285931 0.789797 0.430495
Cl6 Cl 0.080943 0.656757 0.461438
C7 C -0.0361312 0.814991 0.336488
C8 C 0.0477571 0.730806 0.257233
O9 O 0.0585023 0.611873 0.240968
N10 N 0.108917 0.794929 0.20653
H11 H 0.0843148 0.893974 0.222693
C12 C 0.193864 0.741901 0.128591
C13 C 0.175467 0.628897 0.0620476
C14 C 0.257393 0.578472 -0.0127999
C15 C 0.362735 0.638949 -0.0249418
C16 C 0.449496 0.588673 -0.101697
C17 C 0.550179 0.649586 -0.111368
C18 C 0.5694 0.761617 -0.0463529
C19 C 0.488171 0.813349 0.0287869
C20 C 0.382157 0.753948 0.0423032
C21 C 0.295184 0.805523 0.120447
C22 C 0.314104 0.926732 0.192064
C23 C 0.40609 0.921516 0.270559
N24 N 0.481518 0.798307 0.28091
H25 H 0.525008 0.743077 0.219732
C26 C 0.511858 0.748705 0.363528
O27 O 0.476152 0.807683 0.444552
C28 C 0.593672 0.614171 0.350523
C29 C 0.725039 0.594404 0.325494
C30 C 0.803518 0.471394 0.312964
C31 C 0.752831 0.367029 0.325077
C32 C 0.622985 0.383931 0.349873
C33 C 0.544492 0.506811 0.36238
Cl34 Cl 0.382265 0.523627 0.393367
C35 C 0.424411 1.03411 0.337636
C36 C 0.35168 1.15227 0.327197
C37 C 0.256137 1.16392 0.248585
C38 C 0.236881 1.04998 0.17998
C39 C 0.140828 1.06367 0.101492
C40 C 0.0687028 1.18256 0.092143
C41 C 0.0876615 1.29292 0.159242
C42 C 0.179004 1.28512 0.23607
H43 H -0.134225 0.94573 0.243439
H44 H -0.274887 1.08767 0.370641
H45 H -0.258479 1.03963 0.535365
H46 H -0.100472 0.848414 0.574751
H47 H 0.0951851 0.580767 0.0700082
H48 H 0.241439 0.490606 -0.0637873
H49 H 0.435817 0.50071 -0.153452
H50 H 0.61583 0.609619 -0.170726
H51 H 0.649935 0.808924 -0.0551615
H52 H 0.505075 0.901477 0.0790288
H53 H 0.76611 0.676256 0.31575
H54 H 0.905461 0.457477 0.293483
H55 H 0.814856 0.27093 0.315172
H56 H 0.582895 0.301416 0.359456
H57 H 0.497249 1.02745 0.398623
H58 H 0.367397 1.23867 0.380056
H59 H 0.124299 0.978214 0.0478953
H60 H -0.00430646 1.19051 0.0313893
H61 H 0.0293075 1.38679 0.150777
H62 H 0.192614 1.37286 0.288125
loop_
_geom_bond_atom_site_label_1
_geom_bond_atom_site_label_2
_geom_bond_site_symmetry_1
_geom_bond_site_symmetry_2
C1 C7 1_555 1_555
C1 C2 1_555 1_555
C1 H43 1_555 1_555
C2 C3 1_555 1_555
C2 H44 1_555 1_555
C3 C4 1_555 1_555
C3 H45 1_555 1_555
C4 C5 1_555 1_555
C4 H46 1_555 1_555
C5 Cl6 1_555 1_555
C5 C7 1_555 1_555
C7 C8 1_555 1_555
C8 O9 1_555 1_555
C8 N10 1_555 1_555
N10 H11 1_555 1_555
N10 C12 1_555 1_555
C12 C21 1_555 1_555
C12 C13 1_555 1_555
C13 C14 1_555 1_555
C13 H47 1_555 1_555
C14 C15 1_555 1_555
C14 H48 1_555 1_555
C15 C20 1_555 1_555
C15 C16 1_555 1_555
C16 C17 1_555 1_555
C16 H49 1_555 1_555
C17 C18 1_555 1_555
C17 H50 1_555 1_555
C18 C19 1_555 1_555
C18 H51 1_555 1_555
C19 C20 1_555 1_555
C19 H52 1_555 1_555
C20 C21 1_555 1_555
C21 C22 1_555 1_555
C22 C38 1_555 1_555
C22 C23 1_555 1_555
C23 N24 1_555 1_555
C23 C35 1_555 1_555
N24 H25 1_555 1_555
N24 C26 1_555 1_555
C26 O27 1_555 1_555
C26 C28 1_555 1_555
C28 C33 1_555 1_555
C28 C29 1_555 1_555
C29 C30 1_555 1_555
C29 H53 1_555 1_555
C30 C31 1_555 1_555
C30 H54 1_555 1_555
C31 C32 1_555 1_555
C31 H55 1_555 1_555
C32 C33 1_555 1_555
C32 H56 1_555 1_555
C33 Cl34 1_555 1_555
C35 C36 1_555 1_555
C35 H57 1_555 1_555
C36 C37 1_555 1_555
C36 H58 1_555 1_555
C37 C42 1_555 1_555
C37 C38 1_555 1_555
C38 C39 1_555 1_555
C39 C40 1_555 1_555
C39 H59 1_555 1_555
C40 C41 1_555 1_555
C40 H60 1_555 1_555
C41 C42 1_555 1_555
C41 H61 1_555 1_555
C42 H62 1_555 1_555

#END

#######################################################################
#
#                 Cambridge Crystallographic Data Centre
#                                CCDC 
#
#######################################################################
#
# If this CIF has been generated from an entry in the Cambridge 
# Structural Database, then it will include bibliographic, chemical, 
# crystal, experimental, refinement or atomic coordinate data resulting 
# from the CCDC's data processing and validation procedures.
#
#######################################################################

data_51
_symmetry_cell_setting           triclinic
_symmetry_space_group_name_H-M   'P -1'
_symmetry_Int_Tables_number      2
_space_group_name_Hall           '-P 1'
loop_
_symmetry_equiv_pos_site_id
_symmetry_equiv_pos_as_xyz
1 x,y,z
2 -x,-y,-z
_cell_length_a                   11.026
_cell_length_b                   11.1928
_cell_length_c                   13.8085
_cell_angle_alpha                106.314
_cell_angle_beta                 117.12
_cell_angle_gamma                77.5843
_cell_volume                     1448.14
loop_
_atom_site_label
_atom_site_type_symbol
_atom_site_fract_x
_atom_site_fract_y
_atom_site_fract_z
C1 C 0.337926 -0.0604004 0.822424
C2 C 0.4155 -0.173348 0.841824
C3 C 0.555045 -0.18338 0.878536
C4 C 0.619228 -0.0807371 0.896438
C5 C 0.541739 0.0321795 0.877063
Cl6 Cl 0.626223 0.158546 0.900658
C7 C 0.400096 0.0446285 0.839777
C8 C 0.31277 0.165231 0.817738
O9 O 0.236598 0.212272 0.864337
N10 N 0.324207 0.216436 0.744314
H11 H 0.384388 0.164031 0.706129
C12 C 0.254926 0.328716 0.707744
C13 C 0.121749 0.369229 0.698098
C14 C 0.0554813 0.477064 0.662693
C15 C 0.119559 0.550459 0.634961
C16 C 0.0534305 0.662838 0.598233
C17 C 0.118258 0.731393 0.571966
C18 C 0.249756 0.692376 0.580705
C19 C 0.317369 0.584692 0.615935
C20 C 0.254949 0.509987 0.644433
C21 C 0.323018 0.396562 0.68181
C22 C 0.465868 0.352493 0.692472
C23 C 0.48908 0.27251 0.604691
N24 N 0.373831 0.233563 0.504835
H25 H 0.296828 0.208212 0.514073
C26 C 0.357016 0.217172 0.398386
O27 O 0.444584 0.234795 0.373576
C28 C 0.222167 0.175138 0.309882
C29 C 0.175388 0.0716939 0.315042
C30 C 0.0513449 0.030251 0.234602
C31 C -0.0274255 0.0906497 0.148453
C32 C 0.0164944 0.193376 0.141379
C33 C 0.140444 0.234871 0.221769
Cl34 Cl 0.19157 0.364085 0.209834
C35 C 0.621982 0.231009 0.613955
C36 C 0.732387 0.268558 0.710224
C37 C 0.715323 0.350241 0.802832
C38 C 0.58057 0.392877 0.794193
C39 C 0.56553 0.474495 0.888032
C40 C 0.67698 0.511343 0.983736
C41 C 0.807755 0.469812 0.991517
C42 C 0.827894 0.390997 0.903646
H43 H 0.227691 -0.0534881 0.793444
H44 H 0.365756 -0.254239 0.827933
H45 H 0.615216 -0.272152 0.89355
H46 H 0.729549 -0.0886622 0.925468
H47 H 0.0705218 0.314325 0.718996
H48 H -0.0480112 0.506964 0.65571
H49 H -0.0499342 0.694893 0.590884
H50 H 0.0659301 0.817437 0.54391
H51 H 0.299769 0.747969 0.559357
H52 H 0.420663 0.555804 0.622211
H53 H 0.236856 0.0232401 0.382773
H54 H 0.0162747 -0.0502818 0.239704
H55 H -0.124487 0.0576702 0.0856913
H56 H -0.0457712 0.241121 0.0732821
H57 H 0.637506 0.168266 0.543827
H58 H 0.834862 0.235257 0.715825
H59 H 0.463706 0.508294 0.883762
H60 H 0.662763 0.573928 1.05447
H61 H 0.895333 0.500146 1.06827
H62 H 0.9314 0.359276 0.911211
loop_
_geom_bond_atom_site_label_1
_geom_bond_atom_site_label_2
_geom_bond_site_symmetry_1
_geom_bond_site_symmetry_2
C1 C7 1_555 1_555
C1 C2 1_555 1_555
C1 H43 1_555 1_555
C2 C3 1_555 1_555
C2 H44 1_555 1_555
C3 C4 1_555 1_555
C3 H45 1_555 1_555
C4 C5 1_555 1_555
C4 H46 1_555 1_555
C5 Cl6 1_555 1_555
C5 C7 1_555 1_555
C7 C8 1_555 1_555
C8 O9 1_555 1_555
C8 N10 1_555 1_555
N10 H11 1_555 1_555
N10 C12 1_555 1_555
C12 C21 1_555 1_555
C12 C13 1_555 1_555
C13 C14 1_555 1_555
C13 H47 1_555 1_555
C14 C15 1_555 1_555
C14 H48 1_555 1_555
C15 C20 1_555 1_555
C15 C16 1_555 1_555
C16 C17 1_555 1_555
C16 H49 1_555 1_555
C17 C18 1_555 1_555
C17 H50 1_555 1_555
C18 C19 1_555 1_555
C18 H51 1_555 1_555
C19 C20 1_555 1_555
C19 H52 1_555 1_555
C20 C21 1_555 1_555
C21 C22 1_555 1_555
C22 C38 1_555 1_555
C22 C23 1_555 1_555
C23 N24 1_555 1_555
C23 C35 1_555 1_555
N24 H25 1_555 1_555
N24 C26 1_555 1_555
C26 O27 1_555 1_555
C26 C28 1_555 1_555
C28 C33 1_555 1_555
C28 C29 1_555 1_555
C29 C30 1_555 1_555
C29 H53 1_555 1_555
C30 C31 1_555 1_555
C30 H54 1_555 1_555
C31 C32 1_555 1_555
C31 H55 1_555 1_555
C32 C33 1_555 1_555
C32 H56 1_555 1_555
C33 Cl34 1_555 1_555
C35 C36 1_555 1_555
C35 H57 1_555 1_555
C36 C37 1_555 1_555
C36 H58 1_555 1_555
C37 C42 1_555 1_555
C37 C38 1_555 1_555
C38 C39 1_555 1_555
C39 C40 1_555 1_555
C39 H59 1_555 1_555
C40 C41 1_555 1_555
C40 H60 1_555 1_555
C41 C42 1_555 1_555
C41 H61 1_555 1_555
C42 H62 1_555 1_555

#END

#######################################################################
#
#                 Cambridge Crystallographic Data Centre
#                                CCDC 
#
#######################################################################
#
# If this CIF has been generated from an entry in the Cambridge 
# Structural Database, then it will include bibliographic, chemical, 
# crystal, experimental, refinement or atomic coordinate data resulting 
# from the CCDC's data processing and validation procedures.
#
#######################################################################

data_52
_symmetry_cell_setting           triclinic
_symmetry_space_group_name_H-M   'P -1'
_symmetry_Int_Tables_number      2
_space_group_name_Hall           '-P 1'
loop_
_symmetry_equiv_pos_site_id
_symmetry_equiv_pos_as_xyz
1 x,y,z
2 -x,-y,-z
_cell_length_a                   11.9543
_cell_length_b                   9.7468
_cell_length_c                   13.2502
_cell_angle_alpha                82.381
_cell_angle_beta                 92.239
_cell_angle_gamma                67.2897
_cell_volume                     1404.7
loop_
_atom_site_label
_atom_site_type_symbol
_atom_site_fract_x
_atom_site_fract_y
_atom_site_fract_z
C1 C 0.497147 -0.1052 0.387097
C2 C 0.603573 -0.207401 0.443436
C3 C 0.707779 -0.268483 0.396241
C4 C 0.707248 -0.228372 0.292079
C5 C 0.600935 -0.126209 0.235755
Cl6 Cl 0.604269 -0.0789167 0.105394
C7 C 0.494108 -0.06277 0.281871
C8 C 0.377298 0.0480518 0.223405
O9 O 0.325506 0.0113004 0.156522
N10 N 0.33484 0.188025 0.249612
H11 H 0.382397 0.201422 0.310496
C12 C 0.228194 0.314759 0.20752
C13 C 0.121176 0.298063 0.178628
C14 C 0.0189278 0.420379 0.138196
C15 C 0.0185459 0.56674 0.124454
C16 C -0.0860336 0.69561 0.0824542
C17 C -0.0833043 0.835397 0.0703646
C18 C 0.0216893 0.8538 0.0989052
C19 C 0.12466 0.73257 0.139589
C20 C 0.126915 0.584854 0.153699
C21 C 0.233416 0.455165 0.196058
C22 C 0.348582 0.471947 0.227323
C23 C 0.354483 0.547316 0.307397
N24 N 0.248538 0.607801 0.358587
H25 H 0.211285 0.533951 0.386163
C26 C 0.19483 0.749281 0.38109
O27 O 0.233681 0.84809 0.359168
C28 C 0.0822653 0.779917 0.435662
C29 C 0.0861025 0.683121 0.524582
C30 C -0.0162658 0.708268 0.576911
C31 C -0.123159 0.829172 0.541806
C32 C -0.129455 0.926822 0.453888
C33 C -0.027192 0.901743 0.401551
Cl34 Cl -0.039028 1.02675 0.291635
C35 C 0.461503 0.563458 0.337132
C36 C 0.563076 0.505053 0.287595
C37 C 0.562724 0.427008 0.205141
C38 C 0.454352 0.409926 0.174442
C39 C 0.455878 0.330964 0.0917739
C40 C 0.558164 0.27336 0.0428951
C41 C 0.663166 0.290696 0.0729432
C42 C 0.666588 0.36561 0.152168
H43 H 0.415276 -0.0576262 0.425171
H44 H 0.604587 -0.239319 0.525179
H45 H 0.790824 -0.34849 0.440819
H46 H 0.789615 -0.276648 0.254762
H47 H 0.119397 0.186622 0.188468
H48 H -0.0633845 0.405104 0.116244
H49 H -0.169343 0.683193 0.0596063
H50 H -0.16444 0.933077 0.0379981
H51 H 0.022243 0.965834 0.0888586
H52 H 0.206179 0.749614 0.161488
H53 H 0.170167 0.58718 0.553015
H54 H -0.0119423 0.632062 0.645922
H55 H -0.203008 0.848241 0.583178
H56 H -0.21395 1.02241 0.426128
H57 H 0.463834 0.623041 0.40025
H58 H 0.64541 0.51869 0.311866
H59 H 0.374348 0.316016 0.0668831
H60 H 0.557048 0.213295 -0.020208
H61 H 0.743752 0.244307 0.0331469
H62 H 0.749906 0.378206 0.174771
loop_
_geom_bond_atom_site_label_1
_geom_bond_atom_site_label_2
_geom_bond_site_symmetry_1
_geom_bond_site_symmetry_2
C1 C7 1_555 1_555
C1 C2 1_555 1_555
C1 H43 1_555 1_555
C2 C3 1_555 1_555
C2 H44 1_555 1_555
C3 C4 1_555 1_555
C3 H45 1_555 1_555
C4 C5 1_555 1_555
C4 H46 1_555 1_555
C5 Cl6 1_555 1_555
C5 C7 1_555 1_555
C7 C8 1_555 1_555
C8 O9 1_555 1_555
C8 N10 1_555 1_555
N10 H11 1_555 1_555
N10 C12 1_555 1_555
C12 C21 1_555 1_555
C12 C13 1_555 1_555
C13 C14 1_555 1_555
C13 H47 1_555 1_555
C14 C15 1_555 1_555
C14 H48 1_555 1_555
C15 C20 1_555 1_555
C15 C16 1_555 1_555
C16 C17 1_555 1_555
C16 H49 1_555 1_555
C17 C18 1_555 1_555
C17 H50 1_555 1_555
C18 C19 1_555 1_555
C18 H51 1_555 1_555
C19 C20 1_555 1_555
C19 H52 1_555 1_555
C20 C21 1_555 1_555
C21 C22 1_555 1_555
C22 C38 1_555 1_555
C22 C23 1_555 1_555
C23 N24 1_555 1_555
C23 C35 1_555 1_555
N24 H25 1_555 1_555
N24 C26 1_555 1_555
C26 O27 1_555 1_555
C26 C28 1_555 1_555
C28 C33 1_555 1_555
C28 C29 1_555 1_555
C29 C30 1_555 1_555
C29 H53 1_555 1_555
C30 C31 1_555 1_555
C30 H54 1_555 1_555
C31 C32 1_555 1_555
C31 H55 1_555 1_555
C32 C33 1_555 1_555
C32 H56 1_555 1_555
C33 Cl34 1_555 1_555
C35 C36 1_555 1_555
C35 H57 1_555 1_555
C36 C37 1_555 1_555
C36 H58 1_555 1_555
C37 C42 1_555 1_555
C37 C38 1_555 1_555
C38 C39 1_555 1_555
C39 C40 1_555 1_555
C39 H59 1_555 1_555
C40 C41 1_555 1_555
C40 H60 1_555 1_555
C41 C42 1_555 1_555
C41 H61 1_555 1_555
C42 H62 1_555 1_555

#END

#######################################################################
#
#                 Cambridge Crystallographic Data Centre
#                                CCDC 
#
#######################################################################
#
# If this CIF has been generated from an entry in the Cambridge 
# Structural Database, then it will include bibliographic, chemical, 
# crystal, experimental, refinement or atomic coordinate data resulting 
# from the CCDC's data processing and validation procedures.
#
#######################################################################

data_53
_symmetry_cell_setting           triclinic
_symmetry_space_group_name_H-M   'P -1'
_symmetry_Int_Tables_number      2
_space_group_name_Hall           '-P 1'
loop_
_symmetry_equiv_pos_site_id
_symmetry_equiv_pos_as_xyz
1 x,y,z
2 -x,-y,-z
_cell_length_a                   12.2055
_cell_length_b                   13.6117
_cell_length_c                   14.0666
_cell_angle_alpha                68.4236
_cell_angle_beta                 94.8645
_cell_angle_gamma                136.695
_cell_volume                     1428.05
loop_
_atom_site_label
_atom_site_type_symbol
_atom_site_fract_x
_atom_site_fract_y
_atom_site_fract_z
C1 C 0.700992 0.637296 0.190981
C2 C 0.661975 0.585765 0.112862
C3 C 0.688182 0.678206 0.0117618
C4 C 0.753731 0.823503 -0.012855
C5 C 0.792716 0.875056 0.0651844
Cl6 Cl 0.874535 1.05786 0.0310402
C7 C 0.76729 0.783437 0.168279
C8 C 0.808059 0.83534 0.254785
O9 O 0.9536 0.947472 0.252096
N10 N 0.675016 0.750865 0.333838
H11 H 0.561021 0.655069 0.329752
C12 C 0.675281 0.773023 0.424756
C13 C 0.777616 0.790316 0.488177
C14 C 0.777312 0.811579 0.575521
C15 C 0.673941 0.81678 0.604015
C16 C 0.671351 0.839121 0.69396
C17 C 0.569828 0.843345 0.719287
C18 C 0.467498 0.825841 0.657582
C19 C 0.466203 0.804253 0.570087
C20 C 0.569347 0.799139 0.54006
C21 C 0.571231 0.776869 0.448671
C22 C 0.461767 0.758098 0.380326
C23 C 0.528092 0.881561 0.281213
N24 N 0.70221 1.02561 0.246455
H25 H 0.774821 1.01319 0.267911
C26 C 0.785061 1.17739 0.183185
O27 O 0.715598 1.21105 0.14691
C28 C 0.971228 1.30572 0.159087
C29 C 1.04241 1.32427 0.243295
C30 C 1.21392 1.44162 0.224008
C31 C 1.31639 1.54152 0.121416
C32 C 1.24911 1.52572 0.0365141
C33 C 1.07772 1.40844 0.0557208
Cl34 Cl 0.998745 1.39271 -0.0530397
C35 C 0.426832 0.865046 0.21705
C36 C 0.259437 0.726112 0.250795
C37 C 0.184297 0.59561 0.351185
C38 C 0.286268 0.611336 0.417016
C39 C 0.208594 0.479302 0.517534
C40 C 0.0409988 0.341018 0.550122
C41 C -0.0574218 0.326323 0.48564
C42 C 0.0111225 0.44994 0.388178
H43 H 0.679824 0.563307 0.27064
H44 H 0.610479 0.471858 0.131686
H45 H 0.657334 0.63711 -0.0490579
H46 H 0.774478 0.896625 -0.0928015
H47 H 0.858124 0.786783 0.467766
H48 H 0.857652 0.824716 0.623852
H49 H 0.750974 0.853066 0.743337
H50 H 0.569454 0.860611 0.788629
H51 H 0.387342 0.82932 0.678951
H52 H 0.384807 0.790766 0.522736
H53 H 0.962549 1.24597 0.324725
H54 H 1.26749 1.45462 0.290278
H55 H 1.45066 1.63323 0.106869
H56 H 1.33014 1.60472 -0.0445974
H57 H 0.481896 0.963748 0.139585
H58 H 0.1828 0.715607 0.19979
H59 H 0.283576 0.488226 0.569504
H60 H -0.0155768 0.241544 0.627491
H61 H -0.190616 0.215358 0.512754
H62 H -0.0680822 0.436343 0.338506
loop_
_geom_bond_atom_site_label_1
_geom_bond_atom_site_label_2
_geom_bond_site_symmetry_1
_geom_bond_site_symmetry_2
C1 C7 1_555 1_555
C1 C2 1_555 1_555
C1 H43 1_555 1_555
C2 C3 1_555 1_555
C2 H44 1_555 1_555
C3 C4 1_555 1_555
C3 H45 1_555 1_555
C4 C5 1_555 1_555
C4 H46 1_555 1_555
C5 Cl6 1_555 1_555
C5 C7 1_555 1_555
C7 C8 1_555 1_555
C8 O9 1_555 1_555
C8 N10 1_555 1_555
N10 H11 1_555 1_555
N10 C12 1_555 1_555
C12 C21 1_555 1_555
C12 C13 1_555 1_555
C13 C14 1_555 1_555
C13 H47 1_555 1_555
C14 C15 1_555 1_555
C14 H48 1_555 1_555
C15 C20 1_555 1_555
C15 C16 1_555 1_555
C16 C17 1_555 1_555
C16 H49 1_555 1_555
C17 C18 1_555 1_555
C17 H50 1_555 1_555
C18 C19 1_555 1_555
C18 H51 1_555 1_555
C19 C20 1_555 1_555
C19 H52 1_555 1_555
C20 C21 1_555 1_555
C21 C22 1_555 1_555
C22 C38 1_555 1_555
C22 C23 1_555 1_555
C23 N24 1_555 1_555
C23 C35 1_555 1_555
N24 H25 1_555 1_555
N24 C26 1_555 1_555
C26 O27 1_555 1_555
C26 C28 1_555 1_555
C28 C33 1_555 1_555
C28 C29 1_555 1_555
C29 C30 1_555 1_555
C29 H53 1_555 1_555
C30 C31 1_555 1_555
C30 H54 1_555 1_555
C31 C32 1_555 1_555
C31 H55 1_555 1_555
C32 C33 1_555 1_555
C32 H56 1_555 1_555
C33 Cl34 1_555 1_555
C35 C36 1_555 1_555
C35 H57 1_555 1_555
C36 C37 1_555 1_555
C36 H58 1_555 1_555
C37 C42 1_555 1_555
C37 C38 1_555 1_555
C38 C39 1_555 1_555
C39 C40 1_555 1_555
C39 H59 1_555 1_555
C40 C41 1_555 1_555
C40 H60 1_555 1_555
C41 C42 1_555 1_555
C41 H61 1_555 1_555
C42 H62 1_555 1_555

#END

#######################################################################
#
#                 Cambridge Crystallographic Data Centre
#                                CCDC 
#
#######################################################################
#
# If this CIF has been generated from an entry in the Cambridge 
# Structural Database, then it will include bibliographic, chemical, 
# crystal, experimental, refinement or atomic coordinate data resulting 
# from the CCDC's data processing and validation procedures.
#
#######################################################################

data_54
_symmetry_cell_setting           triclinic
_symmetry_space_group_name_H-M   'P -1'
_symmetry_Int_Tables_number      2
_space_group_name_Hall           '-P 1'
loop_
_symmetry_equiv_pos_site_id
_symmetry_equiv_pos_as_xyz
1 x,y,z
2 -x,-y,-z
_cell_length_a                   10.2907
_cell_length_b                   9.6885
_cell_length_c                   15.4545
_cell_angle_alpha                97.9888
_cell_angle_beta                 98.5766
_cell_angle_gamma                85.448
_cell_volume                     1506.11
loop_
_atom_site_label
_atom_site_type_symbol
_atom_site_fract_x
_atom_site_fract_y
_atom_site_fract_z
C1 C 0.697904 0.362755 -0.0177247
C2 C 0.579392 0.336808 -0.0708855
C3 C 0.470214 0.316155 -0.03409
C4 C 0.47776 0.321136 0.0563679
C5 C 0.596163 0.347091 0.109522
Cl6 Cl 0.601379 0.352576 0.222588
C7 C 0.708238 0.368348 0.073756
C8 C 0.838061 0.396629 0.129174
O9 O 0.894517 0.310745 0.17561
N10 N 0.886561 0.5211 0.124013
H11 H 0.833703 0.579581 0.0793717
C12 C 1.00552 0.57594 0.16878
C13 C 1.11976 0.489442 0.182737
C14 C 1.23386 0.542803 0.225835
C15 C 1.23952 0.686435 0.257437
C16 C 1.35635 0.744611 0.302567
C17 C 1.35841 0.88386 0.332123
C18 C 1.24639 0.970797 0.318543
C19 C 1.13156 0.919053 0.275452
C20 C 1.12388 0.775208 0.243467
C21 C 1.00496 0.717415 0.19808
C22 C 0.882092 0.809489 0.182783
C23 C 0.801289 0.842946 0.247479
N24 N 0.838144 0.787317 0.328263
H25 H 0.876779 0.68674 0.323512
C26 C 0.821693 0.848324 0.410756
O27 O 0.771135 0.966579 0.426785
C28 C 0.86978 0.761517 0.483515
C29 C 0.973278 0.806545 0.547729
C30 C 1.02018 0.729058 0.615929
C31 C 0.965201 0.60653 0.621221
C32 C 0.862547 0.559489 0.558459
C33 C 0.815643 0.636852 0.490259
Cl34 Cl 0.686968 0.573924 0.412966
C35 C 0.686625 0.92885 0.23376
C36 C 0.651503 0.981899 0.15586
C37 C 0.729883 0.9514 0.0871914
C38 C 0.846724 0.864227 0.100574
C39 C 0.924209 0.835087 0.0310083
C40 C 0.887697 0.8888 -0.0465817
C41 C 0.773805 0.97323 -0.0592582
C42 C 0.695773 1.00463 0.00562887
H43 H 0.783617 0.378896 -0.0475056
H44 H 0.572836 0.332783 -0.141896
H45 H 0.377676 0.295865 -0.076125
H46 H 0.391454 0.304805 0.0854757
H47 H 1.11769 0.378728 0.15906
H48 H 1.32164 0.473922 0.23601
H49 H 1.4453 0.677789 0.313798
H50 H 1.44897 0.926743 0.366649
H51 H 1.24979 1.08139 0.342417
H52 H 1.04473 0.989276 0.265514
H53 H 1.01744 0.903299 0.544199
H54 H 1.10072 0.765365 0.665368
H55 H 1.00241 0.546351 0.674844
H56 H 0.819075 0.462634 0.562656
H57 H 0.624882 0.953615 0.285594
H58 H 0.562045 1.04852 0.146463
H59 H 1.01411 0.76896 0.0395539
H60 H 0.948725 0.864958 -0.0988715
H61 H 0.746109 1.01504 -0.12146
H62 H 0.606584 1.07119 -0.0054573
loop_
_geom_bond_atom_site_label_1
_geom_bond_atom_site_label_2
_geom_bond_site_symmetry_1
_geom_bond_site_symmetry_2
C1 C7 1_555 1_555
C1 C2 1_555 1_555
C1 H43 1_555 1_555
C2 C3 1_555 1_555
C2 H44 1_555 1_555
C3 C4 1_555 1_555
C3 H45 1_555 1_555
C4 C5 1_555 1_555
C4 H46 1_555 1_555
C5 Cl6 1_555 1_555
C5 C7 1_555 1_555
C7 C8 1_555 1_555
C8 O9 1_555 1_555
C8 N10 1_555 1_555
N10 H11 1_555 1_555
N10 C12 1_555 1_555
C12 C21 1_555 1_555
C12 C13 1_555 1_555
C13 C14 1_555 1_555
C13 H47 1_555 1_555
C14 C15 1_555 1_555
C14 H48 1_555 1_555
C15 C20 1_555 1_555
C15 C16 1_555 1_555
C16 C17 1_555 1_555
C16 H49 1_555 1_555
C17 C18 1_555 1_555
C17 H50 1_555 1_555
C18 C19 1_555 1_555
C18 H51 1_555 1_555
C19 C20 1_555 1_555
C19 H52 1_555 1_555
C20 C21 1_555 1_555
C21 C22 1_555 1_555
C22 C38 1_555 1_555
C22 C23 1_555 1_555
C23 N24 1_555 1_555
C23 C35 1_555 1_555
N24 H25 1_555 1_555
N24 C26 1_555 1_555
C26 O27 1_555 1_555
C26 C28 1_555 1_555
C28 C33 1_555 1_555
C28 C29 1_555 1_555
C29 C30 1_555 1_555
C29 H53 1_555 1_555
C30 C31 1_555 1_555
C30 H54 1_555 1_555
C31 C32 1_555 1_555
C31 H55 1_555 1_555
C32 C33 1_555 1_555
C32 H56 1_555 1_555
C33 Cl34 1_555 1_555
C35 C36 1_555 1_555
C35 H57 1_555 1_555
C36 C37 1_555 1_555
C36 H58 1_555 1_555
C37 C42 1_555 1_555
C37 C38 1_555 1_555
C38 C39 1_555 1_555
C39 C40 1_555 1_555
C39 H59 1_555 1_555
C40 C41 1_555 1_555
C40 H60 1_555 1_555
C41 C42 1_555 1_555
C41 H61 1_555 1_555
C42 H62 1_555 1_555

#END

#######################################################################
#
#                 Cambridge Crystallographic Data Centre
#                                CCDC 
#
#######################################################################
#
# If this CIF has been generated from an entry in the Cambridge 
# Structural Database, then it will include bibliographic, chemical, 
# crystal, experimental, refinement or atomic coordinate data resulting 
# from the CCDC's data processing and validation procedures.
#
#######################################################################

data_55
_symmetry_cell_setting           triclinic
_symmetry_space_group_name_H-M   'P -1'
_symmetry_Int_Tables_number      2
_space_group_name_Hall           '-P 1'
loop_
_symmetry_equiv_pos_site_id
_symmetry_equiv_pos_as_xyz
1 x,y,z
2 -x,-y,-z
_cell_length_a                   9.9844
_cell_length_b                   9.4787
_cell_length_c                   16.9426
_cell_angle_alpha                89.1222
_cell_angle_beta                 69.0327
_cell_angle_gamma                88.721
_cell_volume                     1496.84
loop_
_atom_site_label
_atom_site_type_symbol
_atom_site_fract_x
_atom_site_fract_y
_atom_site_fract_z
C1 C 0.216827 0.374169 -0.00762946
C2 C 0.143766 0.352553 -0.0620534
C3 C 0.000628651 0.321232 -0.0305874
C4 C -0.0717099 0.311046 0.0557134
C5 C 0.00122695 0.332683 0.110144
Cl6 Cl -0.0934481 0.319029 0.217879
C7 C 0.146406 0.364528 0.0797332
C8 C 0.228909 0.388527 0.136686
O9 O 0.238482 0.296082 0.186116
N10 N 0.290189 0.516869 0.129378
H11 H 0.280847 0.581239 0.082742
C12 C 0.37303 0.56911 0.174827
C13 C 0.472113 0.482032 0.193916
C14 C 0.55147 0.532871 0.237645
C15 C 0.535561 0.67447 0.264743
C16 C 0.61608 0.72999 0.310387
C17 C 0.598173 0.867298 0.335513
C18 C 0.501002 0.954855 0.316853
C19 C 0.420985 0.905621 0.273068
C20 C 0.435176 0.763827 0.24554
C21 C 0.352786 0.708681 0.199567
C22 C 0.246435 0.801415 0.17879
C23 C 0.115896 0.836532 0.240135
N24 N 0.0860224 0.781945 0.322858
H25 H 0.122659 0.681719 0.32672
C26 C 0.00785787 0.843227 0.397522
O27 O -0.0488443 0.960878 0.403154
C28 C -0.00624725 0.757514 0.475106
C29 C 0.117526 0.715394 0.489986
C30 C 0.108541 0.636225 0.561021
C31 C -0.0227133 0.598081 0.617904
C32 C -0.147034 0.638417 0.604681
C33 C -0.138173 0.717501 0.533689
Cl34 Cl -0.296688 0.765585 0.519537
C35 C 0.0162176 0.923068 0.221286
C36 C 0.045404 0.975103 0.141565
C37 C 0.17679 0.94291 0.0761492
C38 C 0.278867 0.855069 0.0947393
C39 C 0.410144 0.824229 0.0283497
C40 C 0.437733 0.876937 -0.0511054
C41 C 0.337882 0.962012 -0.0688295
C42 C 0.209877 0.995056 -0.00716171
H43 H 0.329968 0.398827 -0.0331727
H44 H 0.19992 0.360417 -0.129834
H45 H -0.0559433 0.304416 -0.0735892
H46 H -0.184884 0.28628 0.0806055
H47 H 0.48609 0.372866 0.173752
H48 H 0.627982 0.463587 0.251835
H49 H 0.692942 0.662644 0.325583
H50 H 0.660902 0.908163 0.370506
H51 H 0.488203 1.06389 0.337245
H52 H 0.345261 0.976274 0.259098
H53 H 0.221842 0.745008 0.445435
H54 H 0.205693 0.604194 0.571754
H55 H -0.0289511 0.536084 0.67344
H56 H -0.250798 0.60828 0.649661
H57 H -0.0854684 0.94913 0.270565
H58 H -0.0334211 1.04224 0.128158
H59 H 0.490155 0.757563 0.040859
H60 H 0.539113 0.851789 -0.100902
H61 H 0.361499 1.00301 -0.132444
H62 H 0.132615 1.06208 -0.0221994
loop_
_geom_bond_atom_site_label_1
_geom_bond_atom_site_label_2
_geom_bond_site_symmetry_1
_geom_bond_site_symmetry_2
C1 C7 1_555 1_555
C1 C2 1_555 1_555
C1 H43 1_555 1_555
C2 C3 1_555 1_555
C2 H44 1_555 1_555
C3 C4 1_555 1_555
C3 H45 1_555 1_555
C4 C5 1_555 1_555
C4 H46 1_555 1_555
C5 Cl6 1_555 1_555
C5 C7 1_555 1_555
C7 C8 1_555 1_555
C8 O9 1_555 1_555
C8 N10 1_555 1_555
N10 H11 1_555 1_555
N10 C12 1_555 1_555
C12 C21 1_555 1_555
C12 C13 1_555 1_555
C13 C14 1_555 1_555
C13 H47 1_555 1_555
C14 C15 1_555 1_555
C14 H48 1_555 1_555
C15 C20 1_555 1_555
C15 C16 1_555 1_555
C16 C17 1_555 1_555
C16 H49 1_555 1_555
C17 C18 1_555 1_555
C17 H50 1_555 1_555
C18 C19 1_555 1_555
C18 H51 1_555 1_555
C19 C20 1_555 1_555
C19 H52 1_555 1_555
C20 C21 1_555 1_555
C21 C22 1_555 1_555
C22 C38 1_555 1_555
C22 C23 1_555 1_555
C23 N24 1_555 1_555
C23 C35 1_555 1_555
N24 H25 1_555 1_555
N24 C26 1_555 1_555
C26 O27 1_555 1_555
C26 C28 1_555 1_555
C28 C33 1_555 1_555
C28 C29 1_555 1_555
C29 C30 1_555 1_555
C29 H53 1_555 1_555
C30 C31 1_555 1_555
C30 H54 1_555 1_555
C31 C32 1_555 1_555
C31 H55 1_555 1_555
C32 C33 1_555 1_555
C32 H56 1_555 1_555
C33 Cl34 1_555 1_555
C35 C36 1_555 1_555
C35 H57 1_555 1_555
C36 C37 1_555 1_555
C36 H58 1_555 1_555
C37 C42 1_555 1_555
C37 C38 1_555 1_555
C38 C39 1_555 1_555
C39 C40 1_555 1_555
C39 H59 1_555 1_555
C40 C41 1_555 1_555
C40 H60 1_555 1_555
C41 C42 1_555 1_555
C41 H61 1_555 1_555
C42 H62 1_555 1_555

#END

#######################################################################
#
#                 Cambridge Crystallographic Data Centre
#                                CCDC 
#
#######################################################################
#
# If this CIF has been generated from an entry in the Cambridge 
# Structural Database, then it will include bibliographic, chemical, 
# crystal, experimental, refinement or atomic coordinate data resulting 
# from the CCDC's data processing and validation procedures.
#
#######################################################################

data_56
_symmetry_cell_setting           triclinic
_symmetry_space_group_name_H-M   'P -1'
_symmetry_Int_Tables_number      2
_space_group_name_Hall           '-P 1'
loop_
_symmetry_equiv_pos_site_id
_symmetry_equiv_pos_as_xyz
1 x,y,z
2 -x,-y,-z
_cell_length_a                   10.7882
_cell_length_b                   11.4324
_cell_length_c                   15.6128
_cell_angle_alpha                66.5287
_cell_angle_beta                 68.698
_cell_angle_gamma                57.0303
_cell_volume                     1454.72
loop_
_atom_site_label
_atom_site_type_symbol
_atom_site_fract_x
_atom_site_fract_y
_atom_site_fract_z
C1 C 0.32252 0.507064 -0.0837971
C2 C 0.389924 0.595534 -0.133125
C3 C 0.541229 0.54133 -0.140174
C4 C 0.627511 0.39792 -0.0980371
C5 C 0.560209 0.30945 -0.0487092
Cl6 Cl 0.672374 0.130375 0.00311545
C7 C 0.40697 0.361935 -0.0405933
C8 C 0.330248 0.269434 0.012156
O9 O 0.378471 0.154919 -0.00586103
N10 N 0.20697 0.321043 0.0793942
H11 H 0.173852 0.421102 0.0837615
C12 C 0.113208 0.257303 0.14011
C13 C 0.075272 0.186367 0.10675
C14 C -0.0149546 0.125289 0.165475
C15 C -0.0721946 0.132071 0.261285
C16 C -0.165664 0.0694006 0.323886
C17 C -0.219159 0.0780906 0.415998
C18 C -0.183109 0.148333 0.449934
C19 C -0.0931712 0.210127 0.392049
C20 C -0.0343624 0.204117 0.295811
C21 C 0.0604804 0.267645 0.233147
C22 C 0.101531 0.34401 0.268363
C23 C 0.216772 0.267567 0.318829
N24 N 0.294657 0.115375 0.3359
H25 H 0.229754 0.0663617 0.354116
C26 C 0.445459 0.0273958 0.325863
O27 O 0.538586 0.0708727 0.3002
C28 C 0.494109 -0.130264 0.348383
C29 C 0.583575 -0.227031 0.416994
C30 C 0.630671 -0.373432 0.43957
C31 C 0.589798 -0.425346 0.394546
C32 C 0.501199 -0.331827 0.326297
C33 C 0.454021 -0.185486 0.303714
Cl34 Cl 0.342927 -0.0721218 0.217854
C35 C 0.255642 0.337966 0.351989
C36 C 0.180545 0.48442 0.335224
C37 C 0.0618765 0.568514 0.284011
C38 C 0.0214852 0.497844 0.250075
C39 C -0.0980543 0.584004 0.199047
C40 C -0.172017 0.730418 0.182759
C41 C -0.131965 0.798514 0.215756
C42 C -0.0177915 0.720584 0.265354
H43 H 0.202818 0.551025 -0.07869
H44 H 0.32282 0.708175 -0.166335
H45 H 0.593297 0.611267 -0.178932
H46 H 0.747138 0.355033 -0.103599
H47 H 0.118037 0.179784 0.033388
H48 H -0.0432316 0.07069 0.138225
H49 H -0.19512 0.0137916 0.298401
H50 H -0.290779 0.0293434 0.463078
H51 H -0.226798 0.154395 0.523403
H52 H -0.0662826 0.264786 0.420216
H53 H 0.616598 -0.187155 0.453007
H54 H 0.700171 -0.447377 0.493074
H55 H 0.627112 -0.540164 0.412563
H56 H 0.468886 -0.372876 0.290697
H57 H 0.346508 0.275507 0.391466
H58 H 0.212374 0.537164 0.361613
H59 H -0.131403 0.532728 0.172474
H60 H -0.263229 0.794051 0.143481
H61 H -0.191928 0.915196 0.202085
H62 H 0.0121915 0.775872 0.290754
loop_
_geom_bond_atom_site_label_1
_geom_bond_atom_site_label_2
_geom_bond_site_symmetry_1
_geom_bond_site_symmetry_2
C1 C7 1_555 1_555
C1 C2 1_555 1_555
C1 H43 1_555 1_555
C2 C3 1_555 1_555
C2 H44 1_555 1_555
C3 C4 1_555 1_555
C3 H45 1_555 1_555
C4 C5 1_555 1_555
C4 H46 1_555 1_555
C5 Cl6 1_555 1_555
C5 C7 1_555 1_555
C7 C8 1_555 1_555
C8 O9 1_555 1_555
C8 N10 1_555 1_555
N10 H11 1_555 1_555
N10 C12 1_555 1_555
C12 C21 1_555 1_555
C12 C13 1_555 1_555
C13 C14 1_555 1_555
C13 H47 1_555 1_555
C14 C15 1_555 1_555
C14 H48 1_555 1_555
C15 C20 1_555 1_555
C15 C16 1_555 1_555
C16 C17 1_555 1_555
C16 H49 1_555 1_555
C17 C18 1_555 1_555
C17 H50 1_555 1_555
C18 C19 1_555 1_555
C18 H51 1_555 1_555
C19 C20 1_555 1_555
C19 H52 1_555 1_555
C20 C21 1_555 1_555
C21 C22 1_555 1_555
C22 C38 1_555 1_555
C22 C23 1_555 1_555
C23 N24 1_555 1_555
C23 C35 1_555 1_555
N24 H25 1_555 1_555
N24 C26 1_555 1_555
C26 O27 1_555 1_555
C26 C28 1_555 1_555
C28 C33 1_555 1_555
C28 C29 1_555 1_555
C29 C30 1_555 1_555
C29 H53 1_555 1_555
C30 C31 1_555 1_555
C30 H54 1_555 1_555
C31 C32 1_555 1_555
C31 H55 1_555 1_555
C32 C33 1_555 1_555
C32 H56 1_555 1_555
C33 Cl34 1_555 1_555
C35 C36 1_555 1_555
C35 H57 1_555 1_555
C36 C37 1_555 1_555
C36 H58 1_555 1_555
C37 C42 1_555 1_555
C37 C38 1_555 1_555
C38 C39 1_555 1_555
C39 C40 1_555 1_555
C39 H59 1_555 1_555
C40 C41 1_555 1_555
C40 H60 1_555 1_555
C41 C42 1_555 1_555
C41 H61 1_555 1_555
C42 H62 1_555 1_555

#END

#######################################################################
#
#                 Cambridge Crystallographic Data Centre
#                                CCDC 
#
#######################################################################
#
# If this CIF has been generated from an entry in the Cambridge 
# Structural Database, then it will include bibliographic, chemical, 
# crystal, experimental, refinement or atomic coordinate data resulting 
# from the CCDC's data processing and validation procedures.
#
#######################################################################

data_57
_symmetry_cell_setting           triclinic
_symmetry_space_group_name_H-M   'P -1'
_symmetry_Int_Tables_number      2
_space_group_name_Hall           '-P 1'
loop_
_symmetry_equiv_pos_site_id
_symmetry_equiv_pos_as_xyz
1 x,y,z
2 -x,-y,-z
_cell_length_a                   10.7532
_cell_length_b                   13.6874
_cell_length_c                   10.7363
_cell_angle_alpha                98.5324
_cell_angle_beta                 104.665
_cell_angle_gamma                74.2707
_cell_volume                     1466.08
loop_
_atom_site_label
_atom_site_type_symbol
_atom_site_fract_x
_atom_site_fract_y
_atom_site_fract_z
C1 C 0.0989774 0.162303 -0.208216
C2 C -0.0216473 0.174326 -0.296693
C3 C -0.132704 0.168685 -0.260069
C4 C -0.125002 0.15099 -0.134514
C5 C -0.00452096 0.139012 -0.0460265
Cl6 Cl 0.000656331 0.117084 0.110375
C7 C 0.109527 0.144363 -0.0808918
C8 C 0.241729 0.131665 0.0121082
O9 O 0.290134 0.0551988 0.0716633
N10 N 0.301603 0.209236 0.0246802
H11 H 0.255432 0.264764 -0.0369623
C12 C 0.425371 0.218634 0.104982
C13 C 0.539817 0.140563 0.10332
C14 C 0.658464 0.150089 0.180685
C15 C 0.668748 0.238842 0.26435
C16 C 0.790399 0.250739 0.345909
C17 C 0.79686 0.337524 0.425486
C18 C 0.684646 0.415513 0.42796
C19 C 0.565298 0.407177 0.35103
C20 C 0.552942 0.318666 0.266669
C21 C 0.429199 0.307367 0.184753
C22 C 0.306022 0.390767 0.185749
C23 C 0.236664 0.402361 0.28159
N24 N 0.28559 0.33326 0.379199
H25 H 0.384834 0.319621 0.41878
C26 C 0.215597 0.288147 0.432531
O27 O 0.0944625 0.301895 0.400864
C28 C 0.295632 0.218811 0.53531
C29 C 0.374849 0.257579 0.645124
C30 C 0.450172 0.195596 0.741912
C31 C 0.44777 0.0949152 0.730944
C32 C 0.370093 0.0546209 0.62315
C33 C 0.294828 0.116532 0.52642
Cl34 Cl 0.198774 0.063094 0.393027
C35 C 0.121724 0.480003 0.282739
C36 C 0.0750035 0.546448 0.189198
C37 C 0.141314 0.538581 0.0888544
C38 C 0.258339 0.459944 0.0867961
C39 C 0.323659 0.453479 -0.0144853
C40 C 0.275526 0.520535 -0.107408
C41 C 0.161489 0.596643 -0.10504
C42 C 0.0949275 0.60629 -0.00958603
H43 H 0.186161 0.166888 -0.23823
H44 H -0.0283629 0.188251 -0.395346
H45 H -0.226873 0.178144 -0.329868
H46 H -0.212793 0.146531 -0.105553
H47 H 0.534224 0.07166 0.0398129
H48 H 0.746302 0.0885899 0.177941
H49 H 0.879564 0.190188 0.345184
H50 H 0.8911 0.34535 0.487448
H51 H 0.691519 0.48411 0.491767
H52 H 0.47839 0.469412 0.354557
H53 H 0.377469 0.337079 0.654788
H54 H 0.511308 0.226756 0.826727
H55 H 0.507004 0.0467736 0.807111
H56 H 0.368177 -0.0249866 0.614472
H57 H 0.0690598 0.487511 0.358877
H58 H -0.0145062 0.606295 0.191866
H59 H 0.413465 0.39427 -0.0182734
H60 H 0.327351 0.514016 -0.183971
H61 H 0.124447 0.64931 -0.179835
H62 H 0.0054461 0.666567 -0.00919949
loop_
_geom_bond_atom_site_label_1
_geom_bond_atom_site_label_2
_geom_bond_site_symmetry_1
_geom_bond_site_symmetry_2
C1 C7 1_555 1_555
C1 C2 1_555 1_555
C1 H43 1_555 1_555
C2 C3 1_555 1_555
C2 H44 1_555 1_555
C3 C4 1_555 1_555
C3 H45 1_555 1_555
C4 C5 1_555 1_555
C4 H46 1_555 1_555
C5 Cl6 1_555 1_555
C5 C7 1_555 1_555
C7 C8 1_555 1_555
C8 O9 1_555 1_555
C8 N10 1_555 1_555
N10 H11 1_555 1_555
N10 C12 1_555 1_555
C12 C21 1_555 1_555
C12 C13 1_555 1_555
C13 C14 1_555 1_555
C13 H47 1_555 1_555
C14 C15 1_555 1_555
C14 H48 1_555 1_555
C15 C20 1_555 1_555
C15 C16 1_555 1_555
C16 C17 1_555 1_555
C16 H49 1_555 1_555
C17 C18 1_555 1_555
C17 H50 1_555 1_555
C18 C19 1_555 1_555
C18 H51 1_555 1_555
C19 C20 1_555 1_555
C19 H52 1_555 1_555
C20 C21 1_555 1_555
C21 C22 1_555 1_555
C22 C38 1_555 1_555
C22 C23 1_555 1_555
C23 N24 1_555 1_555
C23 C35 1_555 1_555
N24 H25 1_555 1_555
N24 C26 1_555 1_555
C26 O27 1_555 1_555
C26 C28 1_555 1_555
C28 C33 1_555 1_555
C28 C29 1_555 1_555
C29 C30 1_555 1_555
C29 H53 1_555 1_555
C30 C31 1_555 1_555
C30 H54 1_555 1_555
C31 C32 1_555 1_555
C31 H55 1_555 1_555
C32 C33 1_555 1_555
C32 H56 1_555 1_555
C33 Cl34 1_555 1_555
C35 C36 1_555 1_555
C35 H57 1_555 1_555
C36 C37 1_555 1_555
C36 H58 1_555 1_555
C37 C42 1_555 1_555
C37 C38 1_555 1_555
C38 C39 1_555 1_555
C39 C40 1_555 1_555
C39 H59 1_555 1_555
C40 C41 1_555 1_555
C40 H60 1_555 1_555
C41 C42 1_555 1_555
C41 H61 1_555 1_555
C42 H62 1_555 1_555

#END

#######################################################################
#
#                 Cambridge Crystallographic Data Centre
#                                CCDC 
#
#######################################################################
#
# If this CIF has been generated from an entry in the Cambridge 
# Structural Database, then it will include bibliographic, chemical, 
# crystal, experimental, refinement or atomic coordinate data resulting 
# from the CCDC's data processing and validation procedures.
#
#######################################################################

data_58
_symmetry_cell_setting           monoclinic
_symmetry_space_group_name_H-M   'P 21/n'
_symmetry_Int_Tables_number      14
_space_group_name_Hall           '-P 2yn'
loop_
_symmetry_equiv_pos_site_id
_symmetry_equiv_pos_as_xyz
1 x,y,z
2 1/2-x,1/2+y,1/2-z
3 -x,-y,-z
4 1/2+x,1/2-y,1/2+z
_cell_length_a                   10.6096
_cell_length_b                   16.2786
_cell_length_c                   17.4032
_cell_angle_alpha                90
_cell_angle_beta                 102.094
_cell_angle_gamma                90
_cell_volume                     2938.98
loop_
_atom_site_label
_atom_site_type_symbol
_atom_site_fract_x
_atom_site_fract_y
_atom_site_fract_z
C1 C 0.450853 0.0488678 0.697441
C2 C 0.571518 0.024695 0.738335
C3 C 0.675946 0.0287064 0.703405
C4 C 0.661454 0.0569336 0.627122
C5 C 0.540911 0.0811188 0.586228
Cl6 Cl 0.52693 0.116171 0.490752
C7 C 0.433542 0.0775988 0.620388
C8 C 0.301614 0.103197 0.57796
O9 O 0.248357 0.0686976 0.516985
N10 N 0.24755 0.165721 0.61142
H11 H 0.298785 0.186011 0.664262
C12 C 0.125395 0.202788 0.584594
C13 C 0.0159815 0.155019 0.557022
C14 C -0.10122 0.191018 0.531306
C15 C -0.115026 0.27729 0.531835
C16 C -0.235276 0.316336 0.505314
C17 C -0.245216 0.399813 0.506725
C18 C -0.138005 0.447858 0.534086
C19 C -0.0201603 0.412769 0.560107
C20 C -0.00433166 0.326355 0.559842
C21 C 0.117943 0.287519 0.586633
C22 C 0.235682 0.338309 0.616351
C23 C 0.318413 0.358661 0.567629
N24 N 0.288525 0.329899 0.489083
H25 H 0.247859 0.272941 0.48095
C26 C 0.313791 0.366622 0.423937
O27 O 0.367638 0.433539 0.424759
C28 C 0.271413 0.320015 0.348653
C29 C 0.144251 0.292458 0.327797
C30 C 0.101726 0.249254 0.258666
C31 C 0.184455 0.232968 0.209609
C32 C 0.310946 0.259555 0.228866
C33 C 0.353532 0.302704 0.297956
Cl34 Cl 0.512893 0.334777 0.319858
C35 C 0.428326 0.406067 0.594872
C36 C 0.456768 0.433459 0.670526
C37 C 0.376093 0.414643 0.723174
C38 C 0.264061 0.366518 0.695966
C39 C 0.184172 0.348439 0.749583
C40 C 0.213985 0.376212 0.825113
C41 C 0.323229 0.422819 0.851258
C42 C 0.403295 0.442034 0.801995
H43 H 0.368946 0.0454277 0.725607
H44 H 0.583509 0.00250636 0.798211
H45 H 0.770195 0.00965685 0.735779
H46 H 0.744018 0.0601034 0.599497
H47 H 0.02435 0.0886194 0.556058
H48 H -0.185137 0.152857 0.510127
H49 H -0.320528 0.279508 0.483624
H50 H -0.338309 0.428759 0.486133
H51 H -0.147666 0.514203 0.534879
H52 H 0.0627891 0.451703 0.58135
H53 H 0.0780213 0.305014 0.366147
H54 H 0.00259943 0.228195 0.243228
H55 H 0.150479 0.199102 0.155533
H56 H 0.376333 0.246686 0.19007
H57 H 0.49173 0.42124 0.555459
H58 H 0.542615 0.470262 0.6906
H59 H 0.0978286 0.311906 0.730284
H60 H 0.151237 0.361542 0.865062
H61 H 0.345604 0.444381 0.911592
H62 H 0.488777 0.478733 0.823533
loop_
_geom_bond_atom_site_label_1
_geom_bond_atom_site_label_2
_geom_bond_site_symmetry_1
_geom_bond_site_symmetry_2
C1 C7 1_555 1_555
C1 C2 1_555 1_555
C1 H43 1_555 1_555
C2 C3 1_555 1_555
C2 H44 1_555 1_555
C3 C4 1_555 1_555
C3 H45 1_555 1_555
C4 C5 1_555 1_555
C4 H46 1_555 1_555
C5 Cl6 1_555 1_555
C5 C7 1_555 1_555
C7 C8 1_555 1_555
C8 O9 1_555 1_555
C8 N10 1_555 1_555
N10 H11 1_555 1_555
N10 C12 1_555 1_555
C12 C21 1_555 1_555
C12 C13 1_555 1_555
C13 C14 1_555 1_555
C13 H47 1_555 1_555
C14 C15 1_555 1_555
C14 H48 1_555 1_555
C15 C20 1_555 1_555
C15 C16 1_555 1_555
C16 C17 1_555 1_555
C16 H49 1_555 1_555
C17 C18 1_555 1_555
C17 H50 1_555 1_555
C18 C19 1_555 1_555
C18 H51 1_555 1_555
C19 C20 1_555 1_555
C19 H52 1_555 1_555
C20 C21 1_555 1_555
C21 C22 1_555 1_555
C22 C38 1_555 1_555
C22 C23 1_555 1_555
C23 N24 1_555 1_555
C23 C35 1_555 1_555
N24 H25 1_555 1_555
N24 C26 1_555 1_555
C26 O27 1_555 1_555
C26 C28 1_555 1_555
C28 C33 1_555 1_555
C28 C29 1_555 1_555
C29 C30 1_555 1_555
C29 H53 1_555 1_555
C30 C31 1_555 1_555
C30 H54 1_555 1_555
C31 C32 1_555 1_555
C31 H55 1_555 1_555
C32 C33 1_555 1_555
C32 H56 1_555 1_555
C33 Cl34 1_555 1_555
C35 C36 1_555 1_555
C35 H57 1_555 1_555
C36 C37 1_555 1_555
C36 H58 1_555 1_555
C37 C42 1_555 1_555
C37 C38 1_555 1_555
C38 C39 1_555 1_555
C39 C40 1_555 1_555
C39 H59 1_555 1_555
C40 C41 1_555 1_555
C40 H60 1_555 1_555
C41 C42 1_555 1_555
C41 H61 1_555 1_555
C42 H62 1_555 1_555

#END

#######################################################################
#
#                 Cambridge Crystallographic Data Centre
#                                CCDC 
#
#######################################################################
#
# If this CIF has been generated from an entry in the Cambridge 
# Structural Database, then it will include bibliographic, chemical, 
# crystal, experimental, refinement or atomic coordinate data resulting 
# from the CCDC's data processing and validation procedures.
#
#######################################################################

data_59
_symmetry_cell_setting           triclinic
_symmetry_space_group_name_H-M   'P -1'
_symmetry_Int_Tables_number      2
_space_group_name_Hall           '-P 1'
loop_
_symmetry_equiv_pos_site_id
_symmetry_equiv_pos_as_xyz
1 x,y,z
2 -x,-y,-z
_cell_length_a                   11.0543
_cell_length_b                   10.217
_cell_length_c                   14.5328
_cell_angle_alpha                77.3418
_cell_angle_beta                 75.3425
_cell_angle_gamma                63.0876
_cell_volume                     1405.52
loop_
_atom_site_label
_atom_site_type_symbol
_atom_site_fract_x
_atom_site_fract_y
_atom_site_fract_z
C1 C 0.205323 1.02044 0.438597
C2 C 0.102928 1.07679 0.383588
C3 C -0.0110087 1.20653 0.401237
C4 C -0.0244075 1.28195 0.474101
C5 C 0.0778739 1.22567 0.529109
Cl6 Cl 0.0570202 1.32358 0.619779
C7 C 0.194375 1.09434 0.512579
C8 C 0.307209 1.03007 0.570582
O9 O 0.357699 1.10706 0.585443
N10 N 0.34763 0.88443 0.604302
H11 H 0.302836 0.831181 0.582498
C12 C 0.450393 0.795096 0.661015
C13 C 0.585047 0.710028 0.618726
C14 C 0.683405 0.624322 0.673648
C15 C 0.65183 0.619405 0.774421
C16 C 0.751793 0.531894 0.833177
C17 C 0.717748 0.529568 0.93031
C18 C 0.584932 0.612634 0.973209
C19 C 0.485348 0.698738 0.919268
C20 C 0.515143 0.705414 0.818072
C21 C 0.4132 0.794705 0.759302
C22 C 0.268556 0.886116 0.804121
C23 C 0.228259 1.0311 0.817133
N24 N 0.327667 1.09025 0.786645
H25 H 0.389562 1.06477 0.721956
C26 C 0.345759 1.18327 0.830139
O27 O 0.275186 1.22937 0.906134
C28 C 0.459642 1.2283 0.779229
C29 C 0.580259 1.17059 0.817198
C30 C 0.687541 1.2098 0.772121
C31 C 0.676501 1.30633 0.689218
C32 C 0.558131 1.36513 0.65006
C33 C 0.450886 1.32594 0.695044
Cl34 Cl 0.304485 1.40211 0.64341
C35 C 0.0936101 1.11703 0.858957
C36 C -0.0016884 1.05966 0.888013
C37 C 0.0331351 0.912327 0.876563
C38 C 0.169831 0.824108 0.834165
C39 C 0.202883 0.676497 0.823496
C40 C 0.106358 0.62075 0.852817
C41 C -0.026486 0.707241 0.893774
C42 C -0.0636056 0.84999 0.90579
H43 H 0.294992 0.917803 0.424022
H44 H 0.112855 1.01811 0.326323
H45 H -0.0908418 1.25005 0.357851
H46 H -0.114498 1.38454 0.488059
H47 H 0.611658 0.712158 0.541412
H48 H 0.787473 0.558955 0.639462
H49 H 0.856677 0.4659 0.800646
H50 H 0.795801 0.461742 0.974319
H51 H 0.559555 0.609368 1.05061
H52 H 0.381669 0.76311 0.954486
H53 H 0.590063 1.09423 0.882725
H54 H 0.780714 1.16402 0.802459
H55 H 0.760922 1.33661 0.654294
H56 H 0.54939 1.44146 0.584533
H57 H 0.0645554 1.23053 0.868416
H58 H -0.105821 1.12818 0.920393
H59 H 0.306662 0.606576 0.791474
H60 H 0.13421 0.507337 0.843867
H61 H -0.102098 0.661162 0.916653
H62 H -0.168502 0.916405 0.938127
loop_
_geom_bond_atom_site_label_1
_geom_bond_atom_site_label_2
_geom_bond_site_symmetry_1
_geom_bond_site_symmetry_2
C1 C7 1_555 1_555
C1 C2 1_555 1_555
C1 H43 1_555 1_555
C2 C3 1_555 1_555
C2 H44 1_555 1_555
C3 C4 1_555 1_555
C3 H45 1_555 1_555
C4 C5 1_555 1_555
C4 H46 1_555 1_555
C5 Cl6 1_555 1_555
C5 C7 1_555 1_555
C7 C8 1_555 1_555
C8 O9 1_555 1_555
C8 N10 1_555 1_555
N10 H11 1_555 1_555
N10 C12 1_555 1_555
C12 C21 1_555 1_555
C12 C13 1_555 1_555
C13 C14 1_555 1_555
C13 H47 1_555 1_555
C14 C15 1_555 1_555
C14 H48 1_555 1_555
C15 C20 1_555 1_555
C15 C16 1_555 1_555
C16 C17 1_555 1_555
C16 H49 1_555 1_555
C17 C18 1_555 1_555
C17 H50 1_555 1_555
C18 C19 1_555 1_555
C18 H51 1_555 1_555
C19 C20 1_555 1_555
C19 H52 1_555 1_555
C20 C21 1_555 1_555
C21 C22 1_555 1_555
C22 C38 1_555 1_555
C22 C23 1_555 1_555
C23 N24 1_555 1_555
C23 C35 1_555 1_555
N24 H25 1_555 1_555
N24 C26 1_555 1_555
C26 O27 1_555 1_555
C26 C28 1_555 1_555
C28 C33 1_555 1_555
C28 C29 1_555 1_555
C29 C30 1_555 1_555
C29 H53 1_555 1_555
C30 C31 1_555 1_555
C30 H54 1_555 1_555
C31 C32 1_555 1_555
C31 H55 1_555 1_555
C32 C33 1_555 1_555
C32 H56 1_555 1_555
C33 Cl34 1_555 1_555
C35 C36 1_555 1_555
C35 H57 1_555 1_555
C36 C37 1_555 1_555
C36 H58 1_555 1_555
C37 C42 1_555 1_555
C37 C38 1_555 1_555
C38 C39 1_555 1_555
C39 C40 1_555 1_555
C39 H59 1_555 1_555
C40 C41 1_555 1_555
C40 H60 1_555 1_555
C41 C42 1_555 1_555
C41 H61 1_555 1_555
C42 H62 1_555 1_555

#END

#######################################################################
#
#                 Cambridge Crystallographic Data Centre
#                                CCDC 
#
#######################################################################
#
# If this CIF has been generated from an entry in the Cambridge 
# Structural Database, then it will include bibliographic, chemical, 
# crystal, experimental, refinement or atomic coordinate data resulting 
# from the CCDC's data processing and validation procedures.
#
#######################################################################

data_60
_symmetry_cell_setting           monoclinic
_symmetry_space_group_name_H-M   'P 21/c'
_symmetry_Int_Tables_number      14
_space_group_name_Hall           '-P 2ybc'
loop_
_symmetry_equiv_pos_site_id
_symmetry_equiv_pos_as_xyz
1 x,y,z
2 -x,1/2+y,1/2-z
3 -x,-y,-z
4 x,1/2-y,1/2+z
_cell_length_a                   11.4899
_cell_length_b                   13.1747
_cell_length_c                   19.3408
_cell_angle_alpha                90
_cell_angle_beta                 101.874
_cell_angle_gamma                90
_cell_volume                     2865.08
loop_
_atom_site_label
_atom_site_type_symbol
_atom_site_fract_x
_atom_site_fract_y
_atom_site_fract_z
C1 C 0.981687 0.153051 -0.0435253
C2 C 1.08054 0.0903398 -0.0312676
C3 C 1.14497 0.0766469 0.0361548
C4 C 1.1116 0.125369 0.092371
C5 C 1.01281 0.188019 0.0801662
Cl6 Cl 0.974022 0.247512 0.152154
C7 C 0.946088 0.203147 0.0122524
C8 C 0.838707 0.270465 -0.0031014
O9 O 0.840456 0.350885 -0.03504
N10 N 0.742429 0.236157 0.0204629
H11 H 0.75 0.164945 0.0416179
C12 C 0.629483 0.282746 0.0139695
C13 C 0.58158 0.341776 -0.0449782
C14 C 0.472858 0.386164 -0.051012
C15 C 0.406003 0.373739 0.00204471
C16 C 0.293109 0.419053 -0.00271571
C17 C 0.230849 0.405383 0.0494586
C18 C 0.276848 0.347006 0.107963
C19 C 0.385452 0.302041 0.114736
C20 C 0.453948 0.313836 0.0621707
C21 C 0.568264 0.267809 0.0676443
C22 C 0.620328 0.204445 0.130692
C23 C 0.706399 0.243596 0.184726
N24 N 0.743722 0.345116 0.178555
H25 H 0.757485 0.365906 0.130069
C26 C 0.769769 0.416397 0.230111
O27 O 0.762887 0.401345 0.291833
C28 C 0.808508 0.517469 0.207297
C29 C 0.911194 0.523139 0.179496
C30 C 0.94953 0.615247 0.157828
C31 C 0.886719 0.702407 0.163434
C32 C 0.784676 0.698915 0.190807
C33 C 0.746334 0.606913 0.212507
Cl34 Cl 0.618072 0.606002 0.246601
C35 C 0.75537 0.185014 0.243695
C36 C 0.719252 0.0874176 0.249375
C37 C 0.631666 0.0430902 0.195917
C38 C 0.581321 0.10209 0.135769
C39 C 0.493395 0.0563808 0.0827868
C40 C 0.458295 -0.0413823 0.0891956
C41 C 0.507813 -0.0984387 0.147731
C42 C 0.592675 -0.0580279 0.200286
H43 H 0.931393 0.163359 -0.0970416
H44 H 1.10716 0.0518721 -0.0751416
H45 H 1.22232 0.027439 0.0453745
H46 H 1.16253 0.114538 0.145665
H47 H 0.631419 0.352395 -0.0863795
H48 H 0.437139 0.431714 -0.0972477
H49 H 0.255604 0.465172 -0.0483544
H50 H 0.144329 0.440724 0.044936
H51 H 0.226105 0.336827 0.148962
H52 H 0.419881 0.256492 0.161167
H53 H 0.961502 0.45469 0.174804
H54 H 1.02954 0.618511 0.136324
H55 H 0.917219 0.774317 0.146331
H56 H 0.735027 0.76782 0.19524
H57 H 0.822836 0.217508 0.285403
H58 H 0.758328 0.0431129 0.295632
H59 H 0.453292 0.0998353 0.0363292
H60 H 0.390789 -0.0746886 0.0479
H61 H 0.478941 -0.176186 0.151969
H62 H 0.630651 -0.103964 0.24593
loop_
_geom_bond_atom_site_label_1
_geom_bond_atom_site_label_2
_geom_bond_site_symmetry_1
_geom_bond_site_symmetry_2
C1 C7 1_555 1_555
C1 C2 1_555 1_555
C1 H43 1_555 1_555
C2 C3 1_555 1_555
C2 H44 1_555 1_555
C3 C4 1_555 1_555
C3 H45 1_555 1_555
C4 C5 1_555 1_555
C4 H46 1_555 1_555
C5 Cl6 1_555 1_555
C5 C7 1_555 1_555
C7 C8 1_555 1_555
C8 O9 1_555 1_555
C8 N10 1_555 1_555
N10 H11 1_555 1_555
N10 C12 1_555 1_555
C12 C21 1_555 1_555
C12 C13 1_555 1_555
C13 C14 1_555 1_555
C13 H47 1_555 1_555
C14 C15 1_555 1_555
C14 H48 1_555 1_555
C15 C20 1_555 1_555
C15 C16 1_555 1_555
C16 C17 1_555 1_555
C16 H49 1_555 1_555
C17 C18 1_555 1_555
C17 H50 1_555 1_555
C18 C19 1_555 1_555
C18 H51 1_555 1_555
C19 C20 1_555 1_555
C19 H52 1_555 1_555
C20 C21 1_555 1_555
C21 C22 1_555 1_555
C22 C38 1_555 1_555
C22 C23 1_555 1_555
C23 N24 1_555 1_555
C23 C35 1_555 1_555
N24 H25 1_555 1_555
N24 C26 1_555 1_555
C26 O27 1_555 1_555
C26 C28 1_555 1_555
C28 C33 1_555 1_555
C28 C29 1_555 1_555
C29 C30 1_555 1_555
C29 H53 1_555 1_555
C30 C31 1_555 1_555
C30 H54 1_555 1_555
C31 C32 1_555 1_555
C31 H55 1_555 1_555
C32 C33 1_555 1_555
C32 H56 1_555 1_555
C33 Cl34 1_555 1_555
C35 C36 1_555 1_555
C35 H57 1_555 1_555
C36 C37 1_555 1_555
C36 H58 1_555 1_555
C37 C42 1_555 1_555
C37 C38 1_555 1_555
C38 C39 1_555 1_555
C39 C40 1_555 1_555
C39 H59 1_555 1_555
C40 C41 1_555 1_555
C40 H60 1_555 1_555
C41 C42 1_555 1_555
C41 H61 1_555 1_555
C42 H62 1_555 1_555

#END

#######################################################################
#
#                 Cambridge Crystallographic Data Centre
#                                CCDC 
#
#######################################################################
#
# If this CIF has been generated from an entry in the Cambridge 
# Structural Database, then it will include bibliographic, chemical, 
# crystal, experimental, refinement or atomic coordinate data resulting 
# from the CCDC's data processing and validation procedures.
#
#######################################################################

data_61
_symmetry_cell_setting           triclinic
_symmetry_space_group_name_H-M   'P -1'
_symmetry_Int_Tables_number      2
_space_group_name_Hall           '-P 1'
loop_
_symmetry_equiv_pos_site_id
_symmetry_equiv_pos_as_xyz
1 x,y,z
2 -x,-y,-z
_cell_length_a                   9.2715
_cell_length_b                   11.9441
_cell_length_c                   16.9158
_cell_angle_alpha                53.2314
_cell_angle_beta                 102.993
_cell_angle_gamma                102.046
_cell_volume                     1455.56
loop_
_atom_site_label
_atom_site_type_symbol
_atom_site_fract_x
_atom_site_fract_y
_atom_site_fract_z
C1 C 0.714898 -0.261167 0.309154
C2 C 0.801738 -0.367802 0.345374
C3 C 0.819675 -0.473818 0.445174
C4 C 0.751159 -0.474909 0.510323
C5 C 0.664382 -0.368352 0.474177
Cl6 Cl 0.580612 -0.373629 0.558389
C7 C 0.644491 -0.259742 0.373276
C8 C 0.551304 -0.1427 0.331326
O9 O 0.421733 -0.167624 0.347658
N10 N 0.619816 -0.0110321 0.27556
H11 H 0.724577 -0.00461431 0.262673
C12 C 0.560414 0.11864 0.227077
C13 C 0.414057 0.137311 0.180358
C14 C 0.3576 0.262325 0.133721
C15 C 0.44532 0.375886 0.131467
C16 C 0.389651 0.50661 0.083877
C17 C 0.477478 0.614167 0.0829767
C18 C 0.622563 0.597473 0.128587
C19 C 0.680673 0.473117 0.175455
C20 C 0.594293 0.357894 0.178729
C21 C 0.651715 0.22591 0.227367
C22 C 0.808513 0.204986 0.277695
C23 C 0.915987 0.195865 0.23733
N24 N 0.873157 0.206918 0.147211
H25 H 0.805526 0.283568 0.0940705
C26 C 0.918592 0.134447 0.120313
O27 O 1.00659 0.0444315 0.173937
C28 C 0.854055 0.170791 0.0188617
C29 C 0.755171 0.0717775 0.0105283
C30 C 0.693552 0.101694 -0.0820169
C31 C 0.729159 0.229619 -0.16701
C32 C 0.826805 0.329635 -0.160879
C33 C 0.888399 0.299828 -0.0684156
Cl34 Cl 1.01011 0.428263 -0.064115
C35 C 1.06245 0.176425 0.283796
C36 C 1.10301 0.165914 0.370434
C37 C 0.998305 0.17445 0.415308
C38 C 0.849102 0.194137 0.368633
C39 C 0.745627 0.202111 0.414898
C40 C 0.787917 0.191549 0.501514
C41 C 0.933291 0.172767 0.54641
C42 C 1.03723 0.16424 0.505003
H43 H 0.701439 -0.177885 0.23012
H44 H 0.855817 -0.367521 0.294652
H45 H 0.887832 -0.557066 0.473054
H46 H 0.765313 -0.558705 0.58923
H47 H 0.344595 0.0514873 0.181177
H48 H 0.243576 0.274801 0.0978131
H49 H 0.275867 0.52154 0.0476789
H50 H 0.432921 0.713822 0.0460792
H51 H 0.69098 0.684181 0.127084
H52 H 0.794975 0.462316 0.210812
H53 H 0.72629 -0.0296734 0.0772401
H54 H 0.616831 0.0237041 -0.0873294
H55 H 0.680517 0.252355 -0.23928
H56 H 0.854951 0.430764 -0.228067
H57 H 1.14478 0.169615 0.250612
H58 H 1.21738 0.150748 0.405464
H59 H 0.630799 0.21686 0.380903
H60 H 0.706546 0.197969 0.535502
H61 H 0.965121 0.164727 0.615287
H62 H 1.151 0.149468 0.541291
loop_
_geom_bond_atom_site_label_1
_geom_bond_atom_site_label_2
_geom_bond_site_symmetry_1
_geom_bond_site_symmetry_2
C1 C7 1_555 1_555
C1 C2 1_555 1_555
C1 H43 1_555 1_555
C2 C3 1_555 1_555
C2 H44 1_555 1_555
C3 C4 1_555 1_555
C3 H45 1_555 1_555
C4 C5 1_555 1_555
C4 H46 1_555 1_555
C5 Cl6 1_555 1_555
C5 C7 1_555 1_555
C7 C8 1_555 1_555
C8 O9 1_555 1_555
C8 N10 1_555 1_555
N10 H11 1_555 1_555
N10 C12 1_555 1_555
C12 C21 1_555 1_555
C12 C13 1_555 1_555
C13 C14 1_555 1_555
C13 H47 1_555 1_555
C14 C15 1_555 1_555
C14 H48 1_555 1_555
C15 C20 1_555 1_555
C15 C16 1_555 1_555
C16 C17 1_555 1_555
C16 H49 1_555 1_555
C17 C18 1_555 1_555
C17 H50 1_555 1_555
C18 C19 1_555 1_555
C18 H51 1_555 1_555
C19 C20 1_555 1_555
C19 H52 1_555 1_555
C20 C21 1_555 1_555
C21 C22 1_555 1_555
C22 C38 1_555 1_555
C22 C23 1_555 1_555
C23 N24 1_555 1_555
C23 C35 1_555 1_555
N24 H25 1_555 1_555
N24 C26 1_555 1_555
C26 O27 1_555 1_555
C26 C28 1_555 1_555
C28 C33 1_555 1_555
C28 C29 1_555 1_555
C29 C30 1_555 1_555
C29 H53 1_555 1_555
C30 C31 1_555 1_555
C30 H54 1_555 1_555
C31 C32 1_555 1_555
C31 H55 1_555 1_555
C32 C33 1_555 1_555
C32 H56 1_555 1_555
C33 Cl34 1_555 1_555
C35 C36 1_555 1_555
C35 H57 1_555 1_555
C36 C37 1_555 1_555
C36 H58 1_555 1_555
C37 C42 1_555 1_555
C37 C38 1_555 1_555
C38 C39 1_555 1_555
C39 C40 1_555 1_555
C39 H59 1_555 1_555
C40 C41 1_555 1_555
C40 H60 1_555 1_555
C41 C42 1_555 1_555
C41 H61 1_555 1_555
C42 H62 1_555 1_555

#END

#######################################################################
#
#                 Cambridge Crystallographic Data Centre
#                                CCDC 
#
#######################################################################
#
# If this CIF has been generated from an entry in the Cambridge 
# Structural Database, then it will include bibliographic, chemical, 
# crystal, experimental, refinement or atomic coordinate data resulting 
# from the CCDC's data processing and validation procedures.
#
#######################################################################

data_62
_symmetry_cell_setting           triclinic
_symmetry_space_group_name_H-M   'P -1'
_symmetry_Int_Tables_number      2
_space_group_name_Hall           '-P 1'
loop_
_symmetry_equiv_pos_site_id
_symmetry_equiv_pos_as_xyz
1 x,y,z
2 -x,-y,-z
_cell_length_a                   10.9485
_cell_length_b                   10.1904
_cell_length_c                   14.0324
_cell_angle_alpha                78.7623
_cell_angle_beta                 94.763
_cell_angle_gamma                75.7099
_cell_volume                     1473.83
loop_
_atom_site_label
_atom_site_type_symbol
_atom_site_fract_x
_atom_site_fract_y
_atom_site_fract_z
C1 C 0.569719 0.304082 0.462707
C2 C 0.549464 0.258965 0.558271
C3 C 0.610158 0.296307 0.634087
C4 C 0.692032 0.379266 0.615608
C5 C 0.712345 0.424335 0.520132
Cl6 Cl 0.8158 0.528024 0.500208
C7 C 0.651847 0.387893 0.442013
C8 C 0.671282 0.434759 0.337705
O9 O 0.659391 0.558096 0.302126
N10 N 0.70212 0.332817 0.287425
H11 H 0.701367 0.235982 0.323547
C12 C 0.726155 0.345686 0.188831
C13 C 0.648044 0.451643 0.114175
C14 C 0.671509 0.463394 0.0194766
C15 C 0.775114 0.369054 -0.00556055
C16 C 0.801937 0.378866 -0.103098
C17 C 0.902715 0.28587 -0.12476
C18 C 0.980582 0.180268 -0.0518056
C19 C 0.958279 0.167088 0.043252
C20 C 0.855029 0.260919 0.069837
C21 C 0.828991 0.250209 0.168871
C22 C 0.912314 0.136952 0.249359
C23 C 0.88001 0.014188 0.280368
N24 N 0.766027 -0.000922286 0.233719
H25 H 0.748334 0.0344734 0.159415
C26 C 0.681709 -0.064702 0.274675
O27 O 0.693712 -0.1195 0.362287
C28 C 0.569786 -0.0648781 0.205557
C29 C 0.449009 0.0145595 0.213524
C30 C 0.343446 0.0167002 0.150986
C31 C 0.356379 -0.0596148 0.0801292
C32 C 0.47497 -0.139188 0.0706367
C33 C 0.580518 -0.141349 0.133079
Cl34 Cl 0.727402 -0.242369 0.118547
C35 C 0.957254 -0.0919339 0.355355
C36 C 1.06678 -0.076844 0.39992
C37 C 1.10493 0.0460915 0.371479
C38 C 1.02697 0.154605 0.295333
C39 C 1.06666 0.277249 0.268007
C40 C 1.17652 0.29074 0.31321
C41 C 1.2521 0.184692 0.387031
C42 C 1.21814 0.0645383 0.41622
H43 H 0.521234 0.273961 0.403309
H44 H 0.485374 0.193855 0.573236
H45 H 0.59383 0.260646 0.70878
H46 H 0.740016 0.408795 0.675534
H47 H 0.567896 0.525337 0.131737
H48 H 0.609702 0.546438 -0.0375227
H49 H 0.741722 0.46124 -0.161344
H50 H 0.921874 0.294949 -0.200033
H51 H 1.06028 0.107079 -0.0703212
H52 H 1.0207 0.0833204 0.0994004
H53 H 0.437711 0.07525 0.269276
H54 H 0.250157 0.0789514 0.158028
H55 H 0.27328 -0.0574924 0.0314047
H56 H 0.485218 -0.199524 0.0146276
H57 H 0.929815 -0.187335 0.378374
H58 H 1.12553 -0.160469 0.458086
H59 H 1.00872 0.3619 0.210149
H60 H 1.20487 0.385735 0.290961
H61 H 1.33934 0.197074 0.422184
H62 H 1.27866 -0.0177507 0.474356
loop_
_geom_bond_atom_site_label_1
_geom_bond_atom_site_label_2
_geom_bond_site_symmetry_1
_geom_bond_site_symmetry_2
C1 C7 1_555 1_555
C1 C2 1_555 1_555
C1 H43 1_555 1_555
C2 C3 1_555 1_555
C2 H44 1_555 1_555
C3 C4 1_555 1_555
C3 H45 1_555 1_555
C4 C5 1_555 1_555
C4 H46 1_555 1_555
C5 Cl6 1_555 1_555
C5 C7 1_555 1_555
C7 C8 1_555 1_555
C8 O9 1_555 1_555
C8 N10 1_555 1_555
N10 H11 1_555 1_555
N10 C12 1_555 1_555
C12 C21 1_555 1_555
C12 C13 1_555 1_555
C13 C14 1_555 1_555
C13 H47 1_555 1_555
C14 C15 1_555 1_555
C14 H48 1_555 1_555
C15 C20 1_555 1_555
C15 C16 1_555 1_555
C16 C17 1_555 1_555
C16 H49 1_555 1_555
C17 C18 1_555 1_555
C17 H50 1_555 1_555
C18 C19 1_555 1_555
C18 H51 1_555 1_555
C19 C20 1_555 1_555
C19 H52 1_555 1_555
C20 C21 1_555 1_555
C21 C22 1_555 1_555
C22 C38 1_555 1_555
C22 C23 1_555 1_555
C23 N24 1_555 1_555
C23 C35 1_555 1_555
N24 H25 1_555 1_555
N24 C26 1_555 1_555
C26 O27 1_555 1_555
C26 C28 1_555 1_555
C28 C33 1_555 1_555
C28 C29 1_555 1_555
C29 C30 1_555 1_555
C29 H53 1_555 1_555
C30 C31 1_555 1_555
C30 H54 1_555 1_555
C31 C32 1_555 1_555
C31 H55 1_555 1_555
C32 C33 1_555 1_555
C32 H56 1_555 1_555
C33 Cl34 1_555 1_555
C35 C36 1_555 1_555
C35 H57 1_555 1_555
C36 C37 1_555 1_555
C36 H58 1_555 1_555
C37 C42 1_555 1_555
C37 C38 1_555 1_555
C38 C39 1_555 1_555
C39 C40 1_555 1_555
C39 H59 1_555 1_555
C40 C41 1_555 1_555
C40 H60 1_555 1_555
C41 C42 1_555 1_555
C41 H61 1_555 1_555
C42 H62 1_555 1_555

#END

#######################################################################
#
#                 Cambridge Crystallographic Data Centre
#                                CCDC 
#
#######################################################################
#
# If this CIF has been generated from an entry in the Cambridge 
# Structural Database, then it will include bibliographic, chemical, 
# crystal, experimental, refinement or atomic coordinate data resulting 
# from the CCDC's data processing and validation procedures.
#
#######################################################################

data_63
_symmetry_cell_setting           triclinic
_symmetry_space_group_name_H-M   'P -1'
_symmetry_Int_Tables_number      2
_space_group_name_Hall           '-P 1'
loop_
_symmetry_equiv_pos_site_id
_symmetry_equiv_pos_as_xyz
1 x,y,z
2 -x,-y,-z
_cell_length_a                   9.7563
_cell_length_b                   11.7887
_cell_length_c                   14.8163
_cell_angle_alpha                75.0867
_cell_angle_beta                 82.3683
_cell_angle_gamma                58.0491
_cell_volume                     1397.2
loop_
_atom_site_label
_atom_site_type_symbol
_atom_site_fract_x
_atom_site_fract_y
_atom_site_fract_z
C1 C -0.113921 0.263327 0.45505
C2 C -0.181466 0.213608 0.411221
C3 C -0.2223 0.120709 0.462111
C4 C -0.196274 0.0760644 0.55755
C5 C -0.128733 0.125689 0.601392
Cl6 Cl -0.0980077 0.0670124 0.721123
C7 C -0.086342 0.219964 0.551277
C8 C -0.0130946 0.275996 0.596314
O9 O -0.0887955 0.345479 0.65435
N10 N 0.139054 0.244532 0.568557
H11 H 0.18503 0.19251 0.516201
C12 C 0.23794 0.282304 0.599101
C13 C 0.275112 0.375146 0.539355
C14 C 0.370288 0.41106 0.56913
C15 C 0.433484 0.355581 0.660888
C16 C 0.532102 0.391241 0.693764
C17 C 0.591319 0.335586 0.782784
C18 C 0.556115 0.243293 0.842565
C19 C 0.461318 0.206186 0.813781
C20 C 0.396459 0.261022 0.722094
C21 C 0.296395 0.224438 0.689657
C22 C 0.256109 0.124881 0.753253
C23 C 0.135424 0.166755 0.819174
N24 N 0.0512238 0.306329 0.824433
H25 H 0.0229327 0.375967 0.762116
C26 C -0.00443133 0.359344 0.90176
O27 O 0.0135347 0.289037 0.981462
C28 C -0.0915663 0.512634 0.884487
C29 C -0.0268107 0.582422 0.821346
C30 C -0.103968 0.723974 0.80371
C31 C -0.245618 0.797663 0.848314
C32 C -0.31239 0.731077 0.911203
C33 C -0.235413 0.589617 0.928833
Cl34 Cl -0.323469 0.510365 1.00807
C35 C 0.0972566 0.0745115 0.878802
C36 C 0.17841 -0.0595753 0.873333
C37 C 0.30283 -0.108583 0.807398
C38 C 0.342563 -0.015539 0.746512
C39 C 0.467923 -0.0666629 0.680996
C40 C 0.547894 -0.201055 0.67631
C41 C 0.508405 -0.290934 0.735553
C42 C 0.388793 -0.247007 0.799966
H43 H -0.0821183 0.336756 0.414155
H44 H -0.202176 0.248226 0.336353
H45 H -0.275196 0.0821946 0.427321
H46 H -0.22857 0.00261523 0.597802
H47 H 0.227829 0.419095 0.468579
H48 H 0.397894 0.483316 0.521663
H49 H 0.561001 0.463627 0.647707
H50 H 0.666853 0.364136 0.806853
H51 H 0.604384 0.199868 0.913145
H52 H 0.43519 0.133486 0.861934
H53 H 0.0851368 0.525166 0.785717
H54 H -0.0522361 0.776847 0.754433
H55 H -0.305406 0.908554 0.834198
H56 H -0.424366 0.789341 0.946469
H57 H 0.00204426 0.109929 0.929964
H58 H 0.147029 -0.129733 0.920311
H59 H 0.500918 0.00219157 0.633752
H60 H 0.643486 -0.237743 0.625517
H61 H 0.573196 -0.397584 0.730839
H62 H 0.359338 -0.319044 0.845995
loop_
_geom_bond_atom_site_label_1
_geom_bond_atom_site_label_2
_geom_bond_site_symmetry_1
_geom_bond_site_symmetry_2
C1 C7 1_555 1_555
C1 C2 1_555 1_555
C1 H43 1_555 1_555
C2 C3 1_555 1_555
C2 H44 1_555 1_555
C3 C4 1_555 1_555
C3 H45 1_555 1_555
C4 C5 1_555 1_555
C4 H46 1_555 1_555
C5 Cl6 1_555 1_555
C5 C7 1_555 1_555
C7 C8 1_555 1_555
C8 O9 1_555 1_555
C8 N10 1_555 1_555
N10 H11 1_555 1_555
N10 C12 1_555 1_555
C12 C21 1_555 1_555
C12 C13 1_555 1_555
C13 C14 1_555 1_555
C13 H47 1_555 1_555
C14 C15 1_555 1_555
C14 H48 1_555 1_555
C15 C20 1_555 1_555
C15 C16 1_555 1_555
C16 C17 1_555 1_555
C16 H49 1_555 1_555
C17 C18 1_555 1_555
C17 H50 1_555 1_555
C18 C19 1_555 1_555
C18 H51 1_555 1_555
C19 C20 1_555 1_555
C19 H52 1_555 1_555
C20 C21 1_555 1_555
C21 C22 1_555 1_555
C22 C38 1_555 1_555
C22 C23 1_555 1_555
C23 N24 1_555 1_555
C23 C35 1_555 1_555
N24 H25 1_555 1_555
N24 C26 1_555 1_555
C26 O27 1_555 1_555
C26 C28 1_555 1_555
C28 C33 1_555 1_555
C28 C29 1_555 1_555
C29 C30 1_555 1_555
C29 H53 1_555 1_555
C30 C31 1_555 1_555
C30 H54 1_555 1_555
C31 C32 1_555 1_555
C31 H55 1_555 1_555
C32 C33 1_555 1_555
C32 H56 1_555 1_555
C33 Cl34 1_555 1_555
C35 C36 1_555 1_555
C35 H57 1_555 1_555
C36 C37 1_555 1_555
C36 H58 1_555 1_555
C37 C42 1_555 1_555
C37 C38 1_555 1_555
C38 C39 1_555 1_555
C39 C40 1_555 1_555
C39 H59 1_555 1_555
C40 C41 1_555 1_555
C40 H60 1_555 1_555
C41 C42 1_555 1_555
C41 H61 1_555 1_555
C42 H62 1_555 1_555

#END

#######################################################################
#
#                 Cambridge Crystallographic Data Centre
#                                CCDC 
#
#######################################################################
#
# If this CIF has been generated from an entry in the Cambridge 
# Structural Database, then it will include bibliographic, chemical, 
# crystal, experimental, refinement or atomic coordinate data resulting 
# from the CCDC's data processing and validation procedures.
#
#######################################################################

data_64
_symmetry_cell_setting           triclinic
_symmetry_space_group_name_H-M   'P -1'
_symmetry_Int_Tables_number      2
_space_group_name_Hall           '-P 1'
loop_
_symmetry_equiv_pos_site_id
_symmetry_equiv_pos_as_xyz
1 x,y,z
2 -x,-y,-z
_cell_length_a                   10.986
_cell_length_b                   16.4283
_cell_length_c                   10.3004
_cell_angle_alpha                80.8556
_cell_angle_beta                 117.036
_cell_angle_gamma                116.849
_cell_volume                     1474.86
loop_
_atom_site_label
_atom_site_type_symbol
_atom_site_fract_x
_atom_site_fract_y
_atom_site_fract_z
C1 C 0.506802 0.181225 0.0800947
C2 C 0.474442 0.108174 -0.000469476
C3 C 0.327139 0.0463186 -0.0773216
C4 C 0.20993 0.056486 -0.0748432
C5 C 0.242216 0.129474 0.0056883
Cl6 Cl 0.0920136 0.139677 0.00596125
C7 C 0.390682 0.193093 0.0844838
C8 C 0.429954 0.272947 0.172767
O9 O 0.398056 0.336125 0.112838
N10 N 0.501384 0.269742 0.3198
H11 H 0.528758 0.216011 0.355382
C12 C 0.551017 0.3346 0.429548
C13 C 0.617386 0.428216 0.411741
C14 C 0.664905 0.490254 0.517668
C15 C 0.64826 0.461601 0.647724
C16 C 0.696079 0.524375 0.759251
C17 C 0.678465 0.49436 0.883597
C18 C 0.613583 0.402045 0.903042
C19 C 0.565678 0.339147 0.798196
C20 C 0.581059 0.366566 0.666852
C21 C 0.53185 0.302384 0.554527
C22 C 0.460727 0.201916 0.572848
C23 C 0.309325 0.156788 0.543959
N24 N 0.22391 0.208361 0.496367
H25 H 0.245524 0.256564 0.424133
C26 C 0.111051 0.198232 0.528379
O27 O 0.067224 0.140437 0.608288
C28 C 0.0404121 0.263086 0.459256
C29 C 0.0354778 0.316398 0.547987
C30 C -0.0289797 0.376997 0.487894
C31 C -0.0890863 0.385367 0.339726
C32 C -0.0856865 0.333359 0.249303
C33 C -0.0212239 0.272809 0.309264
Cl34 Cl -0.0191738 0.209072 0.191928
C35 C 0.242196 0.0631207 0.560936
C36 C 0.324804 0.0137876 0.60653
C37 C 0.479896 0.0559667 0.637603
C38 C 0.54917 0.151195 0.620789
C39 C 0.704931 0.192318 0.652822
C40 C 0.786003 0.14202 0.698154
C41 C 0.717924 0.049416 0.713974
C42 C 0.568326 0.00651208 0.684725
H43 H 0.623645 0.229732 0.140395
H44 H 0.565905 0.0998189 -0.00283869
H45 H 0.302601 -0.010743 -0.14022
H46 H 0.0934876 0.00760129 -0.135591
H47 H 0.631246 0.451785 0.31266
H48 H 0.71627 0.562711 0.501859
H49 H 0.747334 0.597191 0.745779
H50 H 0.715835 0.543526 0.968103
H51 H 0.600574 0.379338 1.00273
H52 H 0.514989 0.266944 0.815763
H53 H 0.0826346 0.310312 0.665291
H54 H -0.0319678 0.418019 0.55825
H55 H -0.139467 0.432953 0.293368
H56 H -0.133234 0.339969 0.132152
H57 H 0.123143 0.0292817 0.537604
H58 H 0.270607 -0.0589381 0.619107
H59 H 0.760723 0.265014 0.641107
H60 H 0.905209 0.175115 0.722021
H61 H 0.784095 0.0103791 0.750069
H62 H 0.516624 -0.0663402 0.697761
loop_
_geom_bond_atom_site_label_1
_geom_bond_atom_site_label_2
_geom_bond_site_symmetry_1
_geom_bond_site_symmetry_2
C1 C7 1_555 1_555
C1 C2 1_555 1_555
C1 H43 1_555 1_555
C2 C3 1_555 1_555
C2 H44 1_555 1_555
C3 C4 1_555 1_555
C3 H45 1_555 1_555
C4 C5 1_555 1_555
C4 H46 1_555 1_555
C5 Cl6 1_555 1_555
C5 C7 1_555 1_555
C7 C8 1_555 1_555
C8 O9 1_555 1_555
C8 N10 1_555 1_555
N10 H11 1_555 1_555
N10 C12 1_555 1_555
C12 C21 1_555 1_555
C12 C13 1_555 1_555
C13 C14 1_555 1_555
C13 H47 1_555 1_555
C14 C15 1_555 1_555
C14 H48 1_555 1_555
C15 C20 1_555 1_555
C15 C16 1_555 1_555
C16 C17 1_555 1_555
C16 H49 1_555 1_555
C17 C18 1_555 1_555
C17 H50 1_555 1_555
C18 C19 1_555 1_555
C18 H51 1_555 1_555
C19 C20 1_555 1_555
C19 H52 1_555 1_555
C20 C21 1_555 1_555
C21 C22 1_555 1_555
C22 C38 1_555 1_555
C22 C23 1_555 1_555
C23 N24 1_555 1_555
C23 C35 1_555 1_555
N24 H25 1_555 1_555
N24 C26 1_555 1_555
C26 O27 1_555 1_555
C26 C28 1_555 1_555
C28 C33 1_555 1_555
C28 C29 1_555 1_555
C29 C30 1_555 1_555
C29 H53 1_555 1_555
C30 C31 1_555 1_555
C30 H54 1_555 1_555
C31 C32 1_555 1_555
C31 H55 1_555 1_555
C32 C33 1_555 1_555
C32 H56 1_555 1_555
C33 Cl34 1_555 1_555
C35 C36 1_555 1_555
C35 H57 1_555 1_555
C36 C37 1_555 1_555
C36 H58 1_555 1_555
C37 C42 1_555 1_555
C37 C38 1_555 1_555
C38 C39 1_555 1_555
C39 C40 1_555 1_555
C39 H59 1_555 1_555
C40 C41 1_555 1_555
C40 H60 1_555 1_555
C41 C42 1_555 1_555
C41 H61 1_555 1_555
C42 H62 1_555 1_555

#END

#######################################################################
#
#                 Cambridge Crystallographic Data Centre
#                                CCDC 
#
#######################################################################
#
# If this CIF has been generated from an entry in the Cambridge 
# Structural Database, then it will include bibliographic, chemical, 
# crystal, experimental, refinement or atomic coordinate data resulting 
# from the CCDC's data processing and validation procedures.
#
#######################################################################

data_65
_symmetry_cell_setting           triclinic
_symmetry_space_group_name_H-M   'P -1'
_symmetry_Int_Tables_number      2
_space_group_name_Hall           '-P 1'
loop_
_symmetry_equiv_pos_site_id
_symmetry_equiv_pos_as_xyz
1 x,y,z
2 -x,-y,-z
_cell_length_a                   12.5051
_cell_length_b                   13.1747
_cell_length_c                   11.8603
_cell_angle_alpha                87.2112
_cell_angle_beta                 128.33
_cell_angle_gamma                102.486
_cell_volume                     1487.23
loop_
_atom_site_label
_atom_site_type_symbol
_atom_site_fract_x
_atom_site_fract_y
_atom_site_fract_z
C1 C 0.392116 0.629622 1.01412
C2 C 0.434231 0.726472 1.08793
C3 C 0.367218 0.804327 1.0158
C4 C 0.257095 0.786632 0.868836
C5 C 0.214917 0.689851 0.795019
Cl6 Cl 0.0763506 0.670923 0.610903
C7 C 0.281288 0.609679 0.865786
C8 C 0.238792 0.50397 0.789622
O9 O 0.225618 0.495236 0.678664
N10 N 0.216795 0.421307 0.851477
H11 H 0.23961 0.438983 0.948105
C12 C 0.175949 0.313339 0.804158
C13 C 0.222531 0.274539 0.738064
C14 C 0.183076 0.170606 0.692962
C15 C 0.0943069 0.0996531 0.711781
C16 C 0.0514276 -0.0084866 0.665804
C17 C -0.0342391 -0.074879 0.685835
C18 C -0.0808078 -0.0377603 0.751421
C19 C -0.0421687 0.065973 0.797225
C20 C 0.0464881 0.138377 0.778958
C21 C 0.0889297 0.247736 0.825595
C22 C 0.0393954 0.289985 0.89647
C23 C 0.105278 0.283706 1.04182
N24 N 0.220639 0.236193 1.12116
H25 H 0.208469 0.168765 1.0715
C26 C 0.341599 0.265415 1.25856
O27 O 0.368235 0.341368 1.33535
C28 C 0.444155 0.198377 1.31357
C29 C 0.477978 0.173025 1.22798
C30 C 0.572458 0.111372 1.27544
C31 C 0.634255 0.0743159 1.40779
C32 C 0.602557 0.098247 1.49474
C33 C 0.508106 0.159828 1.44736
Cl34 Cl 0.471253 0.187814 1.5597
C35 C 0.0596512 0.322886 1.10867
C36 C -0.0513777 0.368463 1.03183
C37 C -0.123012 0.377175 0.883016
C38 C -0.0773396 0.337604 0.814109
C39 C -0.150301 0.347301 0.664874
C40 C -0.261275 0.392998 0.589434
C41 C -0.305402 0.431084 0.656989
C42 C -0.238681 0.423826 0.800503
H43 H 0.445844 0.568624 1.0722
H44 H 0.520535 0.740828 1.20324
H45 H 0.400767 0.880037 1.07427
H46 H 0.204085 0.848164 0.811783
H47 H 0.29077 0.327637 0.722457
H48 H 0.220394 0.141939 0.641847
H49 H 0.0870397 -0.038993 0.614051
H50 H -0.0660957 -0.157666 0.649894
H51 H -0.148809 -0.091673 0.76666
H52 H -0.0800248 0.0934315 0.848492
H53 H 0.429751 0.201916 1.12317
H54 H 0.597717 0.0922872 1.20771
H55 H 0.708206 0.0260861 1.44433
H56 H 0.651392 0.0689611 1.59938
H57 H 0.113122 0.316999 1.22293
H58 H -0.0852398 0.398489 1.08572
H59 H -0.117416 0.317903 0.609605
H60 H -0.315433 0.399502 0.475199
H61 H -0.394037 0.467131 0.595285
H62 H -0.274753 0.454169 0.851877
loop_
_geom_bond_atom_site_label_1
_geom_bond_atom_site_label_2
_geom_bond_site_symmetry_1
_geom_bond_site_symmetry_2
C1 C7 1_555 1_555
C1 C2 1_555 1_555
C1 H43 1_555 1_555
C2 C3 1_555 1_555
C2 H44 1_555 1_555
C3 C4 1_555 1_555
C3 H45 1_555 1_555
C4 C5 1_555 1_555
C4 H46 1_555 1_555
C5 Cl6 1_555 1_555
C5 C7 1_555 1_555
C7 C8 1_555 1_555
C8 O9 1_555 1_555
C8 N10 1_555 1_555
N10 H11 1_555 1_555
N10 C12 1_555 1_555
C12 C21 1_555 1_555
C12 C13 1_555 1_555
C13 C14 1_555 1_555
C13 H47 1_555 1_555
C14 C15 1_555 1_555
C14 H48 1_555 1_555
C15 C20 1_555 1_555
C15 C16 1_555 1_555
C16 C17 1_555 1_555
C16 H49 1_555 1_555
C17 C18 1_555 1_555
C17 H50 1_555 1_555
C18 C19 1_555 1_555
C18 H51 1_555 1_555
C19 C20 1_555 1_555
C19 H52 1_555 1_555
C20 C21 1_555 1_555
C21 C22 1_555 1_555
C22 C38 1_555 1_555
C22 C23 1_555 1_555
C23 N24 1_555 1_555
C23 C35 1_555 1_555
N24 H25 1_555 1_555
N24 C26 1_555 1_555
C26 O27 1_555 1_555
C26 C28 1_555 1_555
C28 C33 1_555 1_555
C28 C29 1_555 1_555
C29 C30 1_555 1_555
C29 H53 1_555 1_555
C30 C31 1_555 1_555
C30 H54 1_555 1_555
C31 C32 1_555 1_555
C31 H55 1_555 1_555
C32 C33 1_555 1_555
C32 H56 1_555 1_555
C33 Cl34 1_555 1_555
C35 C36 1_555 1_555
C35 H57 1_555 1_555
C36 C37 1_555 1_555
C36 H58 1_555 1_555
C37 C42 1_555 1_555
C37 C38 1_555 1_555
C38 C39 1_555 1_555
C39 C40 1_555 1_555
C39 H59 1_555 1_555
C40 C41 1_555 1_555
C40 H60 1_555 1_555
C41 C42 1_555 1_555
C41 H61 1_555 1_555
C42 H62 1_555 1_555

#END

#######################################################################
#
#                 Cambridge Crystallographic Data Centre
#                                CCDC 
#
#######################################################################
#
# If this CIF has been generated from an entry in the Cambridge 
# Structural Database, then it will include bibliographic, chemical, 
# crystal, experimental, refinement or atomic coordinate data resulting 
# from the CCDC's data processing and validation procedures.
#
#######################################################################

data_66
_symmetry_cell_setting           triclinic
_symmetry_space_group_name_H-M   'P -1'
_symmetry_Int_Tables_number      2
_space_group_name_Hall           '-P 1'
loop_
_symmetry_equiv_pos_site_id
_symmetry_equiv_pos_as_xyz
1 x,y,z
2 -x,-y,-z
_cell_length_a                   9.8652
_cell_length_b                   10.7744
_cell_length_c                   14.2521
_cell_angle_alpha                104.172
_cell_angle_beta                 101.368
_cell_angle_gamma                85.9788
_cell_volume                     1439.58
loop_
_atom_site_label
_atom_site_type_symbol
_atom_site_fract_x
_atom_site_fract_y
_atom_site_fract_z
C1 C -0.116355 0.118046 0.316622
C2 C -0.250385 0.111775 0.3308
C3 C -0.288436 0.0113258 0.36267
C4 C -0.193203 -0.084405 0.380848
C5 C -0.059261 -0.0782011 0.366662
Cl6 Cl 0.0568046 -0.200237 0.390194
C7 C -0.0181995 0.02273 0.334424
C8 C 0.125807 0.0328629 0.318338
O9 O 0.226484 0.0194188 0.38154
N10 N 0.13544 0.0573762 0.230889
H11 H 0.0440376 0.0742064 0.1875
C12 C 0.256549 0.0716642 0.195491
C13 C 0.358536 -0.025005 0.188435
C14 C 0.474892 -0.0106552 0.154481
C15 C 0.495284 0.101979 0.125601
C16 C 0.614751 0.119415 0.0899088
C17 C 0.631264 0.229496 0.0627749
C18 C 0.531539 0.326125 0.0696099
C19 C 0.41466 0.313239 0.103513
C20 C 0.392184 0.200838 0.132576
C21 C 0.270661 0.184109 0.168357
C22 C 0.160763 0.287262 0.176106
C23 C 0.15023 0.368741 0.265978
N24 N 0.246356 0.351544 0.350134
H25 H 0.347243 0.338728 0.34212
C26 C 0.222241 0.358307 0.44184
O27 O 0.107588 0.380472 0.46454
C28 C 0.346287 0.336673 0.516274
C29 C 0.434333 0.231623 0.491505
C30 C 0.549787 0.208596 0.558492
C31 C 0.57913 0.289145 0.650456
C32 C 0.493615 0.393973 0.676898
C33 C 0.378245 0.417077 0.609976
Cl34 Cl 0.273954 0.54963 0.646111
C35 C 0.0480707 0.465197 0.273792
C36 C -0.0440556 0.481315 0.192604
C37 C -0.0385791 0.401163 0.0987546
C38 C 0.0648845 0.30277 0.0900856
C39 C 0.0685034 0.223154 -0.00462544
C40 C -0.0242837 0.240543 -0.0851582
C41 C -0.124449 0.336608 -0.0762829
C42 C -0.132545 0.415802 0.0132355
H43 H -0.0873556 0.197897 0.291425
H44 H -0.325563 0.186552 0.316651
H45 H -0.39359 0.00700593 0.373659
H46 H -0.223264 -0.163824 0.40603
H47 H 0.345029 -0.112398 0.210192
H48 H 0.552997 -0.0868644 0.149546
H49 H 0.694147 0.0444346 0.0840386
H50 H 0.723639 0.241257 0.0355378
H51 H 0.546388 0.41316 0.0478085
H52 H 0.337648 0.390387 0.108263
H53 H 0.412086 0.167324 0.419007
H54 H 0.617301 0.126559 0.538186
H55 H 0.66971 0.270531 0.702581
H56 H 0.516805 0.457673 0.749594
H57 H 0.0419613 0.527957 0.345184
H58 H -0.122757 0.556794 0.200161
H59 H 0.146358 0.147054 -0.0132945
H60 H -0.019371 0.178275 -0.156919
H61 H -0.197402 0.349229 -0.141164
H62 H -0.211908 0.490823 0.0188774
loop_
_geom_bond_atom_site_label_1
_geom_bond_atom_site_label_2
_geom_bond_site_symmetry_1
_geom_bond_site_symmetry_2
C1 C7 1_555 1_555
C1 C2 1_555 1_555
C1 H43 1_555 1_555
C2 C3 1_555 1_555
C2 H44 1_555 1_555
C3 C4 1_555 1_555
C3 H45 1_555 1_555
C4 C5 1_555 1_555
C4 H46 1_555 1_555
C5 Cl6 1_555 1_555
C5 C7 1_555 1_555
C7 C8 1_555 1_555
C8 O9 1_555 1_555
C8 N10 1_555 1_555
N10 H11 1_555 1_555
N10 C12 1_555 1_555
C12 C21 1_555 1_555
C12 C13 1_555 1_555
C13 C14 1_555 1_555
C13 H47 1_555 1_555
C14 C15 1_555 1_555
C14 H48 1_555 1_555
C15 C20 1_555 1_555
C15 C16 1_555 1_555
C16 C17 1_555 1_555
C16 H49 1_555 1_555
C17 C18 1_555 1_555
C17 H50 1_555 1_555
C18 C19 1_555 1_555
C18 H51 1_555 1_555
C19 C20 1_555 1_555
C19 H52 1_555 1_555
C20 C21 1_555 1_555
C21 C22 1_555 1_555
C22 C38 1_555 1_555
C22 C23 1_555 1_555
C23 N24 1_555 1_555
C23 C35 1_555 1_555
N24 H25 1_555 1_555
N24 C26 1_555 1_555
C26 O27 1_555 1_555
C26 C28 1_555 1_555
C28 C33 1_555 1_555
C28 C29 1_555 1_555
C29 C30 1_555 1_555
C29 H53 1_555 1_555
C30 C31 1_555 1_555
C30 H54 1_555 1_555
C31 C32 1_555 1_555
C31 H55 1_555 1_555
C32 C33 1_555 1_555
C32 H56 1_555 1_555
C33 Cl34 1_555 1_555
C35 C36 1_555 1_555
C35 H57 1_555 1_555
C36 C37 1_555 1_555
C36 H58 1_555 1_555
C37 C42 1_555 1_555
C37 C38 1_555 1_555
C38 C39 1_555 1_555
C39 C40 1_555 1_555
C39 H59 1_555 1_555
C40 C41 1_555 1_555
C40 H60 1_555 1_555
C41 C42 1_555 1_555
C41 H61 1_555 1_555
C42 H62 1_555 1_555

#END

#######################################################################
#
#                 Cambridge Crystallographic Data Centre
#                                CCDC 
#
#######################################################################
#
# If this CIF has been generated from an entry in the Cambridge 
# Structural Database, then it will include bibliographic, chemical, 
# crystal, experimental, refinement or atomic coordinate data resulting 
# from the CCDC's data processing and validation procedures.
#
#######################################################################

data_67
_symmetry_cell_setting           triclinic
_symmetry_space_group_name_H-M   'P -1'
_symmetry_Int_Tables_number      2
_space_group_name_Hall           '-P 1'
loop_
_symmetry_equiv_pos_site_id
_symmetry_equiv_pos_as_xyz
1 x,y,z
2 -x,-y,-z
_cell_length_a                   11.4254
_cell_length_b                   8.7675
_cell_length_c                   14.6694
_cell_angle_alpha                102.107
_cell_angle_beta                 90.159
_cell_angle_gamma                87.1839
_cell_volume                     1435
loop_
_atom_site_label
_atom_site_type_symbol
_atom_site_fract_x
_atom_site_fract_y
_atom_site_fract_z
C1 C 0.187727 0.934965 -0.0345612
C2 C 0.179122 0.899915 -0.130819
C3 C 0.272271 0.828036 -0.184659
C4 C 0.375404 0.790078 -0.143174
C5 C 0.384039 0.825035 -0.0469856
Cl6 Cl 0.514826 0.775381 0.00222413
C7 C 0.290772 0.89792 0.00909871
C8 C 0.296902 0.937657 0.113396
O9 O 0.378606 1.00987 0.152935
N10 N 0.207525 0.888726 0.159105
H11 H 0.14187 0.837579 0.118276
C12 C 0.190477 0.908572 0.256619
C13 C 0.219663 1.04627 0.31736
C14 C 0.203051 1.06465 0.41106
C15 C 0.156116 0.945311 0.449058
C16 C 0.138236 0.960939 0.545944
C17 C 0.0925754 0.843438 0.580296
C18 C 0.0628983 0.706848 0.521109
C19 C 0.0788297 0.686778 0.427214
C20 C 0.126074 0.804963 0.387821
C21 C 0.144073 0.787679 0.289639
C22 C 0.112909 0.64048 0.224051
C23 C 0.193722 0.515691 0.201029
N24 N 0.306556 0.53161 0.241147
H25 H 0.369628 0.564934 0.201329
C26 C 0.342837 0.499657 0.323621
O27 O 0.278573 0.451667 0.377335
C28 C 0.46909 0.526682 0.346574
C29 C 0.515842 0.665673 0.335181
C30 C 0.63208 0.694623 0.355749
C31 C 0.703015 0.586541 0.387724
C32 C 0.658923 0.44785 0.399611
C33 C 0.542776 0.418788 0.37905
Cl34 Cl 0.491208 0.243365 0.394849
C35 C 0.165298 0.377951 0.140002
C36 C 0.0566919 0.363327 0.101487
C37 C -0.0296261 0.486741 0.122188
C38 C -0.00153763 0.627202 0.184233
C39 C -0.0893391 0.74951 0.20432
C40 C -0.197551 0.733195 0.165157
C41 C -0.224225 0.596457 0.104701
C42 C -0.142888 0.475075 0.0831225
H43 H 0.113568 0.991836 0.00734869
H44 H 0.0984382 0.929392 -0.163784
H45 H 0.264955 0.800921 -0.260035
H46 H 0.44906 0.733251 -0.185739
H47 H 0.255891 1.13949 0.289716
H48 H 0.226219 1.17254 0.457153
H49 H 0.161073 1.06753 0.593473
H50 H 0.0794564 0.857429 0.654884
H51 H 0.0265324 0.614578 0.549597
H52 H 0.0548928 0.578474 0.381992
H53 H 0.460528 0.751949 0.309977
H54 H 0.667218 0.803194 0.346539
H55 H 0.793993 0.609987 0.403711
H56 H 0.715002 0.362426 0.424899
H57 H 0.230284 0.281649 0.123073
H58 H 0.0362452 0.255349 0.0542367
H59 H -0.0702774 0.858015 0.25164
H60 H -0.263336 0.828592 0.181653
H61 H -0.31077 0.585447 0.0740656
H62 H -0.165355 0.368413 0.0354606
loop_
_geom_bond_atom_site_label_1
_geom_bond_atom_site_label_2
_geom_bond_site_symmetry_1
_geom_bond_site_symmetry_2
C1 C7 1_555 1_555
C1 C2 1_555 1_555
C1 H43 1_555 1_555
C2 C3 1_555 1_555
C2 H44 1_555 1_555
C3 C4 1_555 1_555
C3 H45 1_555 1_555
C4 C5 1_555 1_555
C4 H46 1_555 1_555
C5 Cl6 1_555 1_555
C5 C7 1_555 1_555
C7 C8 1_555 1_555
C8 O9 1_555 1_555
C8 N10 1_555 1_555
N10 H11 1_555 1_555
N10 C12 1_555 1_555
C12 C21 1_555 1_555
C12 C13 1_555 1_555
C13 C14 1_555 1_555
C13 H47 1_555 1_555
C14 C15 1_555 1_555
C14 H48 1_555 1_555
C15 C20 1_555 1_555
C15 C16 1_555 1_555
C16 C17 1_555 1_555
C16 H49 1_555 1_555
C17 C18 1_555 1_555
C17 H50 1_555 1_555
C18 C19 1_555 1_555
C18 H51 1_555 1_555
C19 C20 1_555 1_555
C19 H52 1_555 1_555
C20 C21 1_555 1_555
C21 C22 1_555 1_555
C22 C38 1_555 1_555
C22 C23 1_555 1_555
C23 N24 1_555 1_555
C23 C35 1_555 1_555
N24 H25 1_555 1_555
N24 C26 1_555 1_555
C26 O27 1_555 1_555
C26 C28 1_555 1_555
C28 C33 1_555 1_555
C28 C29 1_555 1_555
C29 C30 1_555 1_555
C29 H53 1_555 1_555
C30 C31 1_555 1_555
C30 H54 1_555 1_555
C31 C32 1_555 1_555
C31 H55 1_555 1_555
C32 C33 1_555 1_555
C32 H56 1_555 1_555
C33 Cl34 1_555 1_555
C35 C36 1_555 1_555
C35 H57 1_555 1_555
C36 C37 1_555 1_555
C36 H58 1_555 1_555
C37 C42 1_555 1_555
C37 C38 1_555 1_555
C38 C39 1_555 1_555
C39 C40 1_555 1_555
C39 H59 1_555 1_555
C40 C41 1_555 1_555
C40 H60 1_555 1_555
C41 C42 1_555 1_555
C41 H61 1_555 1_555
C42 H62 1_555 1_555

#END

#######################################################################
#
#                 Cambridge Crystallographic Data Centre
#                                CCDC 
#
#######################################################################
#
# If this CIF has been generated from an entry in the Cambridge 
# Structural Database, then it will include bibliographic, chemical, 
# crystal, experimental, refinement or atomic coordinate data resulting 
# from the CCDC's data processing and validation procedures.
#
#######################################################################

data_68
_symmetry_cell_setting           triclinic
_symmetry_space_group_name_H-M   'P -1'
_symmetry_Int_Tables_number      2
_space_group_name_Hall           '-P 1'
loop_
_symmetry_equiv_pos_site_id
_symmetry_equiv_pos_as_xyz
1 x,y,z
2 -x,-y,-z
_cell_length_a                   9.7711
_cell_length_b                   10.1839
_cell_length_c                   17.1944
_cell_angle_alpha                88.9529
_cell_angle_beta                 101.692
_cell_angle_gamma                116.999
_cell_volume                     1487.54
loop_
_atom_site_label
_atom_site_type_symbol
_atom_site_fract_x
_atom_site_fract_y
_atom_site_fract_z
C1 C 0.611842 0.677754 0.0561229
C2 C 0.63454 0.798291 0.0120161
C3 C 0.611633 0.91121 0.0390286
C4 C 0.565696 0.905443 0.110493
C5 C 0.542965 0.784993 0.154594
Cl6 Cl 0.485282 0.782032 0.243815
C7 C 0.56547 0.669146 0.128446
C8 C 0.542087 0.537065 0.174556
O9 O 0.652432 0.534847 0.222757
N10 N 0.393521 0.423707 0.159154
H11 H 0.31464 0.436098 0.114684
C12 C 0.336793 0.286616 0.193623
C13 C 0.433681 0.219639 0.217631
C14 C 0.378462 0.0878012 0.250741
C15 C 0.222371 0.0157392 0.261643
C16 C 0.162044 -0.120816 0.296016
C17 C 0.0106321 -0.187509 0.305595
C18 C -0.0867608 -0.122931 0.28189
C19 C -0.033331 0.00879868 0.248584
C20 C 0.122965 0.0829344 0.237342
C21 C 0.182886 0.221361 0.202677
C22 C 0.0797129 0.293807 0.176719
C23 C 0.0581374 0.377194 0.231096
N24 N 0.136741 0.392133 0.311764
H25 H 0.246857 0.400229 0.321014
C26 C 0.0875084 0.405351 0.378216
O27 O -0.0391121 0.404539 0.376761
C28 C 0.198807 0.421495 0.455814
C29 C 0.227956 0.302729 0.4786
C30 C 0.32999 0.313665 0.549899
C31 C 0.403973 0.441953 0.599233
C32 C 0.377202 0.561328 0.578085
C33 C 0.275297 0.550508 0.506823
Cl34 Cl 0.24533 0.702874 0.482618
C35 C -0.0379889 0.444977 0.207379
C36 C -0.113126 0.430458 0.129674
C37 C -0.0956599 0.34682 0.07131
C38 C 0.00179782 0.277417 0.0948833
C39 C 0.0175722 0.193722 0.0355239
C40 C -0.0581919 0.180369 -0.0419849
C41 C -0.152486 0.248419 -0.0645628
C42 C -0.171776 0.330135 -0.00973926
H43 H 0.63031 0.589122 0.0342305
H44 H 0.670573 0.803466 -0.0441068
H45 H 0.629642 1.00533 0.00417226
H46 H 0.547607 0.994731 0.131861
H47 H 0.554025 0.273047 0.209847
H48 H 0.455521 0.0374657 0.268986
H49 H 0.236966 -0.173134 0.31497
H50 H -0.0337289 -0.292334 0.332106
H51 H -0.206988 -0.177577 0.289865
H52 H -0.111909 0.0575327 0.230386
H53 H 0.170054 0.200743 0.440067
H54 H 0.351559 0.22043 0.566832
H55 H 0.483743 0.449761 0.65501
H56 H 0.43567 0.662749 0.61709
H57 H -0.0530565 0.509829 0.251218
H58 H -0.187413 0.483923 0.112413
H59 H 0.0911083 0.139309 0.0519387
H60 H -0.0442439 0.115632 -0.0863599
H61 H -0.211869 0.236763 -0.126539
H62 H -0.246335 0.382876 -0.0285264
loop_
_geom_bond_atom_site_label_1
_geom_bond_atom_site_label_2
_geom_bond_site_symmetry_1
_geom_bond_site_symmetry_2
C1 C7 1_555 1_555
C1 C2 1_555 1_555
C1 H43 1_555 1_555
C2 C3 1_555 1_555
C2 H44 1_555 1_555
C3 C4 1_555 1_555
C3 H45 1_555 1_555
C4 C5 1_555 1_555
C4 H46 1_555 1_555
C5 Cl6 1_555 1_555
C5 C7 1_555 1_555
C7 C8 1_555 1_555
C8 O9 1_555 1_555
C8 N10 1_555 1_555
N10 H11 1_555 1_555
N10 C12 1_555 1_555
C12 C21 1_555 1_555
C12 C13 1_555 1_555
C13 C14 1_555 1_555
C13 H47 1_555 1_555
C14 C15 1_555 1_555
C14 H48 1_555 1_555
C15 C20 1_555 1_555
C15 C16 1_555 1_555
C16 C17 1_555 1_555
C16 H49 1_555 1_555
C17 C18 1_555 1_555
C17 H50 1_555 1_555
C18 C19 1_555 1_555
C18 H51 1_555 1_555
C19 C20 1_555 1_555
C19 H52 1_555 1_555
C20 C21 1_555 1_555
C21 C22 1_555 1_555
C22 C38 1_555 1_555
C22 C23 1_555 1_555
C23 N24 1_555 1_555
C23 C35 1_555 1_555
N24 H25 1_555 1_555
N24 C26 1_555 1_555
C26 O27 1_555 1_555
C26 C28 1_555 1_555
C28 C33 1_555 1_555
C28 C29 1_555 1_555
C29 C30 1_555 1_555
C29 H53 1_555 1_555
C30 C31 1_555 1_555
C30 H54 1_555 1_555
C31 C32 1_555 1_555
C31 H55 1_555 1_555
C32 C33 1_555 1_555
C32 H56 1_555 1_555
C33 Cl34 1_555 1_555
C35 C36 1_555 1_555
C35 H57 1_555 1_555
C36 C37 1_555 1_555
C36 H58 1_555 1_555
C37 C42 1_555 1_555
C37 C38 1_555 1_555
C38 C39 1_555 1_555
C39 C40 1_555 1_555
C39 H59 1_555 1_555
C40 C41 1_555 1_555
C40 H60 1_555 1_555
C41 C42 1_555 1_555
C41 H61 1_555 1_555
C42 H62 1_555 1_555

#END

#######################################################################
#
#                 Cambridge Crystallographic Data Centre
#                                CCDC 
#
#######################################################################
#
# If this CIF has been generated from an entry in the Cambridge 
# Structural Database, then it will include bibliographic, chemical, 
# crystal, experimental, refinement or atomic coordinate data resulting 
# from the CCDC's data processing and validation procedures.
#
#######################################################################

data_69
_symmetry_cell_setting           monoclinic
_symmetry_space_group_name_H-M   'P 21/n'
_symmetry_Int_Tables_number      14
_space_group_name_Hall           '-P 2yn'
loop_
_symmetry_equiv_pos_site_id
_symmetry_equiv_pos_as_xyz
1 x,y,z
2 1/2-x,1/2+y,1/2-z
3 -x,-y,-z
4 1/2+x,1/2-y,1/2+z
_cell_length_a                   9.9854
_cell_length_b                   15.3321
_cell_length_c                   19.7093
_cell_angle_alpha                90
_cell_angle_beta                 101.411
_cell_angle_gamma                90
_cell_volume                     2957.79
loop_
_atom_site_label
_atom_site_type_symbol
_atom_site_fract_x
_atom_site_fract_y
_atom_site_fract_z
C1 C 0.500692 0.404569 0.0960677
C2 C 0.586982 0.392738 0.0497885
C3 C 0.576081 0.319408 0.00913057
C4 C 0.478845 0.256755 0.0140944
C5 C 0.392623 0.268528 0.0603425
Cl6 Cl 0.272276 0.188383 0.0649803
C7 C 0.40166 0.342367 0.102103
C8 C 0.310086 0.357466 0.152699
O9 O 0.185359 0.352183 0.134453
N10 N 0.374385 0.376869 0.218285
H11 H 0.477742 0.3845 0.225661
C12 C 0.315141 0.394049 0.276557
C13 C 0.188509 0.435413 0.269052
C14 C 0.132146 0.451869 0.32529
C15 C 0.200061 0.427587 0.392418
C16 C 0.143944 0.443651 0.451668
C17 C 0.212391 0.41944 0.515774
C18 C 0.337887 0.378735 0.524066
C19 C 0.395644 0.361888 0.46832
C20 C 0.328918 0.385544 0.40057
C21 C 0.386551 0.368743 0.340942
C22 C 0.522238 0.324378 0.34853
C23 C 0.6386 0.37141 0.344638
N24 N 0.625359 0.462539 0.333297
H25 H 0.567148 0.494903 0.362236
C26 C 0.687559 0.512989 0.292085
O27 O 0.766793 0.484363 0.2571
C28 C 0.653707 0.608266 0.29136
C29 C 0.516919 0.633814 0.279771
C30 C 0.481874 0.721271 0.278658
C31 C 0.581662 0.784159 0.288974
C32 C 0.71799 0.760626 0.300589
C33 C 0.753107 0.673235 0.301733
Cl34 Cl 0.925207 0.646637 0.316552
C35 C 0.765529 0.330509 0.351698
C36 C 0.777655 0.24287 0.362619
C37 C 0.662557 0.191285 0.367107
C38 C 0.533071 0.23229 0.359959
C39 C 0.418784 0.179427 0.364446
C40 C 0.432579 0.091853 0.375461
C41 C 0.558844 0.0523999 0.382542
C42 C 0.672107 0.100299 0.378562
H43 H 0.510168 0.462787 0.127952
H44 H 0.663487 0.441642 0.0456684
H45 H 0.64398 0.310558 -0.0270294
H46 H 0.470223 0.198779 -0.0180386
H47 H 0.134473 0.454628 0.217948
H48 H 0.033636 0.484102 0.3184
H49 H 0.0454039 0.475577 0.446088
H50 H 0.167801 0.432296 0.560692
H51 H 0.391031 0.359983 0.575449
H52 H 0.494358 0.329824 0.476037
H53 H 0.437215 0.584636 0.271547
H54 H 0.375116 0.740146 0.2696
H55 H 0.553487 0.852545 0.288017
H56 H 0.796896 0.810339 0.308747
H57 H 0.855374 0.36888 0.348452
H58 H 0.877157 0.212248 0.367945
H59 H 0.318576 0.209071 0.359032
H60 H 0.343444 0.0527651 0.378681
H61 H 0.568051 -0.0173884 0.391372
H62 H 0.770561 0.0682294 0.384255
loop_
_geom_bond_atom_site_label_1
_geom_bond_atom_site_label_2
_geom_bond_site_symmetry_1
_geom_bond_site_symmetry_2
C1 C7 1_555 1_555
C1 C2 1_555 1_555
C1 H43 1_555 1_555
C2 C3 1_555 1_555
C2 H44 1_555 1_555
C3 C4 1_555 1_555
C3 H45 1_555 1_555
C4 C5 1_555 1_555
C4 H46 1_555 1_555
C5 Cl6 1_555 1_555
C5 C7 1_555 1_555
C7 C8 1_555 1_555
C8 O9 1_555 1_555
C8 N10 1_555 1_555
N10 H11 1_555 1_555
N10 C12 1_555 1_555
C12 C21 1_555 1_555
C12 C13 1_555 1_555
C13 C14 1_555 1_555
C13 H47 1_555 1_555
C14 C15 1_555 1_555
C14 H48 1_555 1_555
C15 C20 1_555 1_555
C15 C16 1_555 1_555
C16 C17 1_555 1_555
C16 H49 1_555 1_555
C17 C18 1_555 1_555
C17 H50 1_555 1_555
C18 C19 1_555 1_555
C18 H51 1_555 1_555
C19 C20 1_555 1_555
C19 H52 1_555 1_555
C20 C21 1_555 1_555
C21 C22 1_555 1_555
C22 C38 1_555 1_555
C22 C23 1_555 1_555
C23 N24 1_555 1_555
C23 C35 1_555 1_555
N24 H25 1_555 1_555
N24 C26 1_555 1_555
C26 O27 1_555 1_555
C26 C28 1_555 1_555
C28 C33 1_555 1_555
C28 C29 1_555 1_555
C29 C30 1_555 1_555
C29 H53 1_555 1_555
C30 C31 1_555 1_555
C30 H54 1_555 1_555
C31 C32 1_555 1_555
C31 H55 1_555 1_555
C32 C33 1_555 1_555
C32 H56 1_555 1_555
C33 Cl34 1_555 1_555
C35 C36 1_555 1_555
C35 H57 1_555 1_555
C36 C37 1_555 1_555
C36 H58 1_555 1_555
C37 C42 1_555 1_555
C37 C38 1_555 1_555
C38 C39 1_555 1_555
C39 C40 1_555 1_555
C39 H59 1_555 1_555
C40 C41 1_555 1_555
C40 H60 1_555 1_555
C41 C42 1_555 1_555
C41 H61 1_555 1_555
C42 H62 1_555 1_555

#END

#######################################################################
#
#                 Cambridge Crystallographic Data Centre
#                                CCDC 
#
#######################################################################
#
# If this CIF has been generated from an entry in the Cambridge 
# Structural Database, then it will include bibliographic, chemical, 
# crystal, experimental, refinement or atomic coordinate data resulting 
# from the CCDC's data processing and validation procedures.
#
#######################################################################

data_70
_symmetry_cell_setting           monoclinic
_symmetry_space_group_name_H-M   'P 21/n'
_symmetry_Int_Tables_number      14
_space_group_name_Hall           '-P 2yn'
loop_
_symmetry_equiv_pos_site_id
_symmetry_equiv_pos_as_xyz
1 x,y,z
2 1/2-x,1/2+y,1/2-z
3 -x,-y,-z
4 1/2+x,1/2-y,1/2+z
_cell_length_a                   10.0048
_cell_length_b                   15.1303
_cell_length_c                   21.0056
_cell_angle_alpha                90
_cell_angle_beta                 70.2429
_cell_angle_gamma                90
_cell_volume                     2992.56
loop_
_atom_site_label
_atom_site_type_symbol
_atom_site_fract_x
_atom_site_fract_y
_atom_site_fract_z
C1 C 0.34214 0.300457 0.587776
C2 C 0.221852 0.248105 0.611303
C3 C 0.230938 0.163698 0.633413
C4 C 0.36034 0.130308 0.632351
C5 C 0.480594 0.182594 0.608829
Cl6 Cl 0.640697 0.138193 0.608308
C7 C 0.474036 0.268395 0.586158
C8 C 0.601877 0.32694 0.560395
O9 O 0.680908 0.338196 0.593507
N10 N 0.622486 0.365254 0.49936
H11 H 0.544952 0.354428 0.478828
C12 C 0.733511 0.42282 0.462647
C13 C 0.787596 0.485945 0.495911
C14 C 0.894373 0.541126 0.460325
C15 C 0.952982 0.535878 0.389123
C16 C 1.06402 0.592037 0.350911
C17 C 1.11807 0.585263 0.282178
C18 C 1.06536 0.523393 0.248545
C19 C 0.958457 0.467829 0.283417
C20 C 0.898559 0.47194 0.354857
C21 C 0.786427 0.414572 0.393018
C22 C 0.727788 0.346774 0.35772
C23 C 0.78094 0.261608 0.348499
N24 N 0.891951 0.240583 0.373548
H25 H 0.883438 0.267047 0.419412
C26 C 1.00396 0.185694 0.346
O27 O 1.02522 0.145747 0.292543
C28 C 1.10346 0.175965 0.385258
C29 C 1.1698 0.251053 0.399174
C30 C 1.26241 0.244542 0.43527
C31 C 1.29022 0.16383 0.457876
C32 C 1.22589 0.0883789 0.444795
C33 C 1.13328 0.0948296 0.408749
Cl34 Cl 1.05487 -0.00140116 0.393574
C35 C 0.726925 0.19802 0.315573
C36 C 0.619968 0.218555 0.291673
C37 C 0.561121 0.304376 0.299594
C38 C 0.615443 0.36949 0.332974
C39 C 0.555281 0.455245 0.340299
C40 C 0.448211 0.474743 0.316191
C41 C 0.395618 0.411082 0.283923
C42 C 0.449913 0.327528 0.275486
H43 H 0.333746 0.367104 0.570436
H44 H 0.120026 0.273921 0.612254
H45 H 0.136275 0.123044 0.65179
H46 H 0.36754 0.0635744 0.649838
H47 H 0.744216 0.49114 0.550597
H48 H 0.934943 0.58979 0.487084
H49 H 1.10669 0.641045 0.376532
H50 H 1.20331 0.628923 0.253654
H51 H 1.10948 0.518959 0.193828
H52 H 0.918663 0.419714 0.255945
H53 H 1.14862 0.315189 0.38152
H54 H 1.31319 0.303497 0.445726
H55 H 1.36291 0.159204 0.486112
H56 H 1.2479 0.0245732 0.462662
H57 H 0.770499 0.131643 0.308947
H58 H 0.579449 0.168232 0.266193
H59 H 0.594991 0.506289 0.365495
H60 H 0.403901 0.540934 0.322418
H61 H 0.310272 0.427698 0.265075
H62 H 0.407322 0.278302 0.249996
loop_
_geom_bond_atom_site_label_1
_geom_bond_atom_site_label_2
_geom_bond_site_symmetry_1
_geom_bond_site_symmetry_2
C1 C7 1_555 1_555
C1 C2 1_555 1_555
C1 H43 1_555 1_555
C2 C3 1_555 1_555
C2 H44 1_555 1_555
C3 C4 1_555 1_555
C3 H45 1_555 1_555
C4 C5 1_555 1_555
C4 H46 1_555 1_555
C5 Cl6 1_555 1_555
C5 C7 1_555 1_555
C7 C8 1_555 1_555
C8 O9 1_555 1_555
C8 N10 1_555 1_555
N10 H11 1_555 1_555
N10 C12 1_555 1_555
C12 C21 1_555 1_555
C12 C13 1_555 1_555
C13 C14 1_555 1_555
C13 H47 1_555 1_555
C14 C15 1_555 1_555
C14 H48 1_555 1_555
C15 C20 1_555 1_555
C15 C16 1_555 1_555
C16 C17 1_555 1_555
C16 H49 1_555 1_555
C17 C18 1_555 1_555
C17 H50 1_555 1_555
C18 C19 1_555 1_555
C18 H51 1_555 1_555
C19 C20 1_555 1_555
C19 H52 1_555 1_555
C20 C21 1_555 1_555
C21 C22 1_555 1_555
C22 C38 1_555 1_555
C22 C23 1_555 1_555
C23 N24 1_555 1_555
C23 C35 1_555 1_555
N24 H25 1_555 1_555
N24 C26 1_555 1_555
C26 O27 1_555 1_555
C26 C28 1_555 1_555
C28 C33 1_555 1_555
C28 C29 1_555 1_555
C29 C30 1_555 1_555
C29 H53 1_555 1_555
C30 C31 1_555 1_555
C30 H54 1_555 1_555
C31 C32 1_555 1_555
C31 H55 1_555 1_555
C32 C33 1_555 1_555
C32 H56 1_555 1_555
C33 Cl34 1_555 1_555
C35 C36 1_555 1_555
C35 H57 1_555 1_555
C36 C37 1_555 1_555
C36 H58 1_555 1_555
C37 C42 1_555 1_555
C37 C38 1_555 1_555
C38 C39 1_555 1_555
C39 C40 1_555 1_555
C39 H59 1_555 1_555
C40 C41 1_555 1_555
C40 H60 1_555 1_555
C41 C42 1_555 1_555
C41 H61 1_555 1_555
C42 H62 1_555 1_555

#END

#######################################################################
#
#                 Cambridge Crystallographic Data Centre
#                                CCDC 
#
#######################################################################
#
# If this CIF has been generated from an entry in the Cambridge 
# Structural Database, then it will include bibliographic, chemical, 
# crystal, experimental, refinement or atomic coordinate data resulting 
# from the CCDC's data processing and validation procedures.
#
#######################################################################

data_71
_symmetry_cell_setting           monoclinic
_symmetry_space_group_name_H-M   'P 21/n'
_symmetry_Int_Tables_number      14
_space_group_name_Hall           '-P 2yn'
loop_
_symmetry_equiv_pos_site_id
_symmetry_equiv_pos_as_xyz
1 x,y,z
2 1/2-x,1/2+y,1/2-z
3 -x,-y,-z
4 1/2+x,1/2-y,1/2+z
_cell_length_a                   9.3063
_cell_length_b                   12.6732
_cell_length_c                   24.8546
_cell_angle_alpha                90
_cell_angle_beta                 95.0002
_cell_angle_gamma                90
_cell_volume                     2920.21
loop_
_atom_site_label
_atom_site_type_symbol
_atom_site_fract_x
_atom_site_fract_y
_atom_site_fract_z
C1 C -0.147943 0.50262 0.139269
C2 C -0.160329 0.58847 0.173029
C3 C -0.149492 0.575143 0.228029
C4 C -0.126086 0.475847 0.250153
C5 C -0.113647 0.390012 0.216438
Cl6 Cl -0.0841907 0.26702 0.245901
C7 C -0.1243 0.40154 0.160517
C8 C -0.111591 0.310553 0.122649
O9 O -0.186779 0.231457 0.125735
N10 N -0.0132114 0.322563 0.0857916
H11 H 0.0341031 0.395046 0.0848788
C12 C 0.0224607 0.250773 0.0452504
C13 C -0.0851678 0.201157 0.0116801
C14 C -0.0502573 0.132469 -0.0272859
C15 C 0.0952483 0.109672 -0.0347092
C16 C 0.134667 0.038609 -0.0747132
C17 C 0.276263 0.0184957 -0.080836
C18 C 0.383939 0.0671654 -0.0480775
C19 C 0.350754 0.136122 -0.00894588
C20 C 0.205462 0.159762 -0.00078756
C21 C 0.166846 0.231638 0.0399394
C22 C 0.281577 0.285074 0.0761389
C23 C 0.34806 0.233311 0.120553
N24 N 0.304537 0.128373 0.130549
H25 H 0.297265 0.0792381 0.097924
C26 C 0.284064 0.0823707 0.178683
O27 O 0.301862 0.128357 0.222278
C28 C 0.237309 -0.0308841 0.17586
C29 C 0.323415 -0.104756 0.152149
C30 C 0.283631 -0.210018 0.148897
C31 C 0.158546 -0.243127 0.169035
C32 C 0.0712317 -0.171575 0.192726
C33 C 0.110877 -0.0663526 0.195981
Cl34 Cl -0.00184203 0.0206104 0.225941
C35 C 0.455054 0.282667 0.154535
C36 C 0.496617 0.383392 0.144657
C37 C 0.432817 0.440378 0.0999515
C38 C 0.323976 0.390856 0.0651413
C39 C 0.261525 0.449192 0.020416
C40 C 0.30424 0.54994 0.0111026
C41 C 0.40985 0.597734 0.0451858
C42 C 0.473561 0.545008 0.0887681
H43 H -0.156719 0.514069 0.0958441
H44 H -0.178665 0.666588 0.155929
H45 H -0.159337 0.642734 0.254241
H46 H -0.117522 0.465289 0.293635
H47 H -0.197693 0.217467 0.016668
H48 H -0.135454 0.0947117 -0.0529806
H49 H 0.0513955 -0.000339299 -0.100816
H50 H 0.304547 -0.0362813 -0.111753
H51 H 0.496066 0.0503503 -0.0535299
H52 H 0.437121 0.173468 0.0163328
H53 H 0.422558 -0.0794669 0.136107
H54 H 0.351639 -0.266547 0.130339
H55 H 0.128064 -0.325719 0.166365
H56 H -0.0276566 -0.19774 0.208659
H57 H 0.505564 0.240397 0.18914
H58 H 0.579991 0.420383 0.171523
H59 H 0.178315 0.413179 -0.00689822
H60 H 0.254778 0.592992 -0.0234329
H61 H 0.442479 0.678013 0.0372253
H62 H 0.556392 0.583767 0.115149
loop_
_geom_bond_atom_site_label_1
_geom_bond_atom_site_label_2
_geom_bond_site_symmetry_1
_geom_bond_site_symmetry_2
C1 C7 1_555 1_555
C1 C2 1_555 1_555
C1 H43 1_555 1_555
C2 C3 1_555 1_555
C2 H44 1_555 1_555
C3 C4 1_555 1_555
C3 H45 1_555 1_555
C4 C5 1_555 1_555
C4 H46 1_555 1_555
C5 Cl6 1_555 1_555
C5 C7 1_555 1_555
C7 C8 1_555 1_555
C8 O9 1_555 1_555
C8 N10 1_555 1_555
N10 H11 1_555 1_555
N10 C12 1_555 1_555
C12 C21 1_555 1_555
C12 C13 1_555 1_555
C13 C14 1_555 1_555
C13 H47 1_555 1_555
C14 C15 1_555 1_555
C14 H48 1_555 1_555
C15 C20 1_555 1_555
C15 C16 1_555 1_555
C16 C17 1_555 1_555
C16 H49 1_555 1_555
C17 C18 1_555 1_555
C17 H50 1_555 1_555
C18 C19 1_555 1_555
C18 H51 1_555 1_555
C19 C20 1_555 1_555
C19 H52 1_555 1_555
C20 C21 1_555 1_555
C21 C22 1_555 1_555
C22 C38 1_555 1_555
C22 C23 1_555 1_555
C23 N24 1_555 1_555
C23 C35 1_555 1_555
N24 H25 1_555 1_555
N24 C26 1_555 1_555
C26 O27 1_555 1_555
C26 C28 1_555 1_555
C28 C33 1_555 1_555
C28 C29 1_555 1_555
C29 C30 1_555 1_555
C29 H53 1_555 1_555
C30 C31 1_555 1_555
C30 H54 1_555 1_555
C31 C32 1_555 1_555
C31 H55 1_555 1_555
C32 C33 1_555 1_555
C32 H56 1_555 1_555
C33 Cl34 1_555 1_555
C35 C36 1_555 1_555
C35 H57 1_555 1_555
C36 C37 1_555 1_555
C36 H58 1_555 1_555
C37 C42 1_555 1_555
C37 C38 1_555 1_555
C38 C39 1_555 1_555
C39 C40 1_555 1_555
C39 H59 1_555 1_555
C40 C41 1_555 1_555
C40 H60 1_555 1_555
C41 C42 1_555 1_555
C41 H61 1_555 1_555
C42 H62 1_555 1_555

#END

#######################################################################
#
#                 Cambridge Crystallographic Data Centre
#                                CCDC 
#
#######################################################################
#
# If this CIF has been generated from an entry in the Cambridge 
# Structural Database, then it will include bibliographic, chemical, 
# crystal, experimental, refinement or atomic coordinate data resulting 
# from the CCDC's data processing and validation procedures.
#
#######################################################################

data_72
_symmetry_cell_setting           triclinic
_symmetry_space_group_name_H-M   'P -1'
_symmetry_Int_Tables_number      2
_space_group_name_Hall           '-P 1'
loop_
_symmetry_equiv_pos_site_id
_symmetry_equiv_pos_as_xyz
1 x,y,z
2 -x,-y,-z
_cell_length_a                   10.0447
_cell_length_b                   10.5504
_cell_length_c                   17.7949
_cell_angle_alpha                90.6071
_cell_angle_beta                 63.674
_cell_angle_gamma                114.89
_cell_volume                     1496.87
loop_
_atom_site_label
_atom_site_type_symbol
_atom_site_fract_x
_atom_site_fract_y
_atom_site_fract_z
C1 C 0.00751157 1.03095 0.25741
C2 C 0.0267843 1.15628 0.219981
C3 C -0.000562768 1.16008 0.151205
C4 C -0.0475548 1.03877 0.118747
C5 C -0.0668066 0.913495 0.156105
Cl6 Cl -0.125693 0.763916 0.113378
C7 C -0.0398556 0.90697 0.225928
C8 C -0.0596031 0.773373 0.268141
O9 O -0.194144 0.663348 0.299411
N10 N 0.0791293 0.783746 0.268931
H11 H 0.179659 0.883344 0.245535
C12 C 0.0979442 0.676185 0.303765
C13 C -0.0308414 0.579256 0.381063
C14 C -0.0119417 0.476174 0.414318
C15 C 0.137866 0.464675 0.371623
C16 C 0.160866 0.358675 0.404479
C17 C 0.307282 0.350704 0.361649
C18 C 0.435981 0.446041 0.285289
C19 C 0.419009 0.549806 0.251244
C20 C 0.269547 0.562808 0.293015
C21 C 0.247514 0.670327 0.259022
C22 C 0.384937 0.774613 0.176162
C23 C 0.491162 0.911086 0.175693
N24 N 0.465911 0.948914 0.255804
H25 H 0.436321 0.871718 0.30277
C26 C 0.486826 1.07788 0.276175
O27 O 0.531541 1.18364 0.225131
C28 C 0.451484 1.085 0.366845
C29 C 0.302163 0.979888 0.434098
C30 C 0.265295 0.983209 0.518653
C31 C 0.375606 1.09039 0.537419
C32 C 0.52449 1.19586 0.471996
C33 C 0.561461 1.19258 0.387473
Cl34 Cl 0.749554 1.32676 0.307465
C35 C 0.619648 1.00892 0.0986905
C36 C 0.643367 0.971953 0.0218484
C37 C 0.53901 0.834132 0.0181171
C38 C 0.40797 0.733942 0.0960831
C39 C 0.304356 0.596373 0.0910159
C40 C 0.329768 0.560934 0.0136665
C41 C 0.457694 0.658731 -0.0619232
C42 C 0.560886 0.792676 -0.0606259
H43 H 0.0294191 1.02912 0.311761
H44 H 0.0636773 1.25183 0.245143
H45 H 0.014726 1.25862 0.122209
H46 H -0.0691857 1.04174 0.0643829
H47 H -0.147081 0.58607 0.414966
H48 H -0.113458 0.401853 0.474481
H49 H 0.061006 0.28287 0.464411
H50 H 0.32278 0.268662 0.38782
H51 H 0.551719 0.438287 0.252079
H52 H 0.521784 0.623597 0.191158
H53 H 0.214053 0.894684 0.419982
H54 H 0.148724 0.900753 0.570262
H55 H 0.345906 1.09237 0.603806
H56 H 0.611735 1.2806 0.486825
H57 H 0.701399 1.11543 0.100033
H58 H 0.743864 1.04949 -0.0373132
H59 H 0.203074 0.517838 0.149625
H60 H 0.248662 0.454849 0.0114894
H61 H 0.476303 0.628709 -0.122954
H62 H 0.660822 0.868199 -0.120648
loop_
_geom_bond_atom_site_label_1
_geom_bond_atom_site_label_2
_geom_bond_site_symmetry_1
_geom_bond_site_symmetry_2
C1 C7 1_555 1_555
C1 C2 1_555 1_555
C1 H43 1_555 1_555
C2 C3 1_555 1_555
C2 H44 1_555 1_555
C3 C4 1_555 1_555
C3 H45 1_555 1_555
C4 C5 1_555 1_555
C4 H46 1_555 1_555
C5 Cl6 1_555 1_555
C5 C7 1_555 1_555
C7 C8 1_555 1_555
C8 O9 1_555 1_555
C8 N10 1_555 1_555
N10 H11 1_555 1_555
N10 C12 1_555 1_555
C12 C21 1_555 1_555
C12 C13 1_555 1_555
C13 C14 1_555 1_555
C13 H47 1_555 1_555
C14 C15 1_555 1_555
C14 H48 1_555 1_555
C15 C20 1_555 1_555
C15 C16 1_555 1_555
C16 C17 1_555 1_555
C16 H49 1_555 1_555
C17 C18 1_555 1_555
C17 H50 1_555 1_555
C18 C19 1_555 1_555
C18 H51 1_555 1_555
C19 C20 1_555 1_555
C19 H52 1_555 1_555
C20 C21 1_555 1_555
C21 C22 1_555 1_555
C22 C38 1_555 1_555
C22 C23 1_555 1_555
C23 N24 1_555 1_555
C23 C35 1_555 1_555
N24 H25 1_555 1_555
N24 C26 1_555 1_555
C26 O27 1_555 1_555
C26 C28 1_555 1_555
C28 C33 1_555 1_555
C28 C29 1_555 1_555
C29 C30 1_555 1_555
C29 H53 1_555 1_555
C30 C31 1_555 1_555
C30 H54 1_555 1_555
C31 C32 1_555 1_555
C31 H55 1_555 1_555
C32 C33 1_555 1_555
C32 H56 1_555 1_555
C33 Cl34 1_555 1_555
C35 C36 1_555 1_555
C35 H57 1_555 1_555
C36 C37 1_555 1_555
C36 H58 1_555 1_555
C37 C42 1_555 1_555
C37 C38 1_555 1_555
C38 C39 1_555 1_555
C39 C40 1_555 1_555
C39 H59 1_555 1_555
C40 C41 1_555 1_555
C40 H60 1_555 1_555
C41 C42 1_555 1_555
C41 H61 1_555 1_555
C42 H62 1_555 1_555

#END

#######################################################################
#
#                 Cambridge Crystallographic Data Centre
#                                CCDC 
#
#######################################################################
#
# If this CIF has been generated from an entry in the Cambridge 
# Structural Database, then it will include bibliographic, chemical, 
# crystal, experimental, refinement or atomic coordinate data resulting 
# from the CCDC's data processing and validation procedures.
#
#######################################################################

data_73
_symmetry_cell_setting           triclinic
_symmetry_space_group_name_H-M   'P -1'
_symmetry_Int_Tables_number      2
_space_group_name_Hall           '-P 1'
loop_
_symmetry_equiv_pos_site_id
_symmetry_equiv_pos_as_xyz
1 x,y,z
2 -x,-y,-z
_cell_length_a                   12.0869
_cell_length_b                   9.7267
_cell_length_c                   17.345
_cell_angle_alpha                50.0729
_cell_angle_beta                 69.9651
_cell_angle_gamma                65.3766
_cell_volume                     1413.28
loop_
_atom_site_label
_atom_site_type_symbol
_atom_site_fract_x
_atom_site_fract_y
_atom_site_fract_z
C1 C 0.495482 0.995711 0.114197
C2 C 0.602376 1.04684 0.0578358
C3 C 0.707761 0.957378 0.103217
C4 C 0.707989 0.815458 0.205586
C5 C 0.60123 0.764258 0.26194
Cl6 Cl 0.605614 0.585501 0.389998
C7 C 0.493186 0.852978 0.217625
C8 C 0.375792 0.801669 0.276149
O9 O 0.323234 0.827274 0.342099
N10 N 0.333662 0.726986 0.251005
H11 H 0.381576 0.724337 0.19059
C12 C 0.226489 0.665293 0.293179
C13 C 0.118728 0.760907 0.321855
C14 C 0.0159329 0.701042 0.362343
C15 C 0.0156836 0.541224 0.376379
C16 C -0.0894556 0.475605 0.41844
C17 C -0.0865728 0.320823 0.430865
C18 C 0.0191318 0.225114 0.402582
C19 C 0.122661 0.283389 0.361837
C20 C 0.124789 0.443139 0.347393
C21 C 0.231875 0.507987 0.304976
C22 C 0.347734 0.40627 0.273987
C23 C 0.355384 0.404572 0.19323
N24 N 0.250657 0.502133 0.140884
H25 H 0.217264 0.640284 0.111777
C26 C 0.194383 0.438172 0.1185
O27 O 0.229273 0.278958 0.141761
C28 C 0.0841562 0.57571 0.0622597
C29 C 0.09387 0.749546 -0.0268156
C30 C -0.00617307 0.879841 -0.0806888
C31 C -0.116518 0.839374 -0.0469765
C32 C -0.128645 0.668172 0.0410704
C33 C -0.0287082 0.537937 0.0949511
Cl34 Cl -0.0478931 0.325174 0.204966
C35 C 0.463006 0.309878 0.163888
C36 C 0.563455 0.216505 0.214457
C37 C 0.561332 0.213044 0.297588
C38 C 0.452359 0.309066 0.327913
C39 C 0.45212 0.304475 0.411263
C40 C 0.553327 0.210329 0.461121
C41 C 0.658912 0.116791 0.431432
C42 C 0.664009 0.117048 0.35159
H43 H 0.412671 1.06737 0.0775656
H44 H 0.602812 1.15803 -0.0225203
H45 H 0.791174 0.998179 0.0586298
H46 H 0.791306 0.744719 0.241469
H47 H 0.116819 0.88406 0.31179
H48 H -0.0669331 0.777316 0.3841
H49 H -0.173323 0.549128 0.441081
H50 H -0.168179 0.272456 0.463291
H51 H 0.019804 0.102325 0.412897
H52 H 0.204698 0.206059 0.340148
H53 H 0.180688 0.782978 -0.054153
H54 H 0.00274865 1.01443 -0.149815
H55 H -0.194506 0.942053 -0.0895517
H56 H -0.215852 0.636171 0.0677196
H57 H 0.466679 0.31064 0.100245
H58 H 0.646245 0.143761 0.190515
H59 H 0.370111 0.377037 0.435878
H60 H 0.550888 0.208895 0.524749
H61 H 0.738619 0.0423129 0.472026
H62 H 0.747746 0.0427598 0.329281
loop_
_geom_bond_atom_site_label_1
_geom_bond_atom_site_label_2
_geom_bond_site_symmetry_1
_geom_bond_site_symmetry_2
C1 C7 1_555 1_555
C1 C2 1_555 1_555
C1 H43 1_555 1_555
C2 C3 1_555 1_555
C2 H44 1_555 1_555
C3 C4 1_555 1_555
C3 H45 1_555 1_555
C4 C5 1_555 1_555
C4 H46 1_555 1_555
C5 Cl6 1_555 1_555
C5 C7 1_555 1_555
C7 C8 1_555 1_555
C8 O9 1_555 1_555
C8 N10 1_555 1_555
N10 H11 1_555 1_555
N10 C12 1_555 1_555
C12 C21 1_555 1_555
C12 C13 1_555 1_555
C13 C14 1_555 1_555
C13 H47 1_555 1_555
C14 C15 1_555 1_555
C14 H48 1_555 1_555
C15 C20 1_555 1_555
C15 C16 1_555 1_555
C16 C17 1_555 1_555
C16 H49 1_555 1_555
C17 C18 1_555 1_555
C17 H50 1_555 1_555
C18 C19 1_555 1_555
C18 H51 1_555 1_555
C19 C20 1_555 1_555
C19 H52 1_555 1_555
C20 C21 1_555 1_555
C21 C22 1_555 1_555
C22 C38 1_555 1_555
C22 C23 1_555 1_555
C23 N24 1_555 1_555
C23 C35 1_555 1_555
N24 H25 1_555 1_555
N24 C26 1_555 1_555
C26 O27 1_555 1_555
C26 C28 1_555 1_555
C28 C33 1_555 1_555
C28 C29 1_555 1_555
C29 C30 1_555 1_555
C29 H53 1_555 1_555
C30 C31 1_555 1_555
C30 H54 1_555 1_555
C31 C32 1_555 1_555
C31 H55 1_555 1_555
C32 C33 1_555 1_555
C32 H56 1_555 1_555
C33 Cl34 1_555 1_555
C35 C36 1_555 1_555
C35 H57 1_555 1_555
C36 C37 1_555 1_555
C36 H58 1_555 1_555
C37 C42 1_555 1_555
C37 C38 1_555 1_555
C38 C39 1_555 1_555
C39 C40 1_555 1_555
C39 H59 1_555 1_555
C40 C41 1_555 1_555
C40 H60 1_555 1_555
C41 C42 1_555 1_555
C41 H61 1_555 1_555
C42 H62 1_555 1_555

#END

#######################################################################
#
#                 Cambridge Crystallographic Data Centre
#                                CCDC 
#
#######################################################################
#
# If this CIF has been generated from an entry in the Cambridge 
# Structural Database, then it will include bibliographic, chemical, 
# crystal, experimental, refinement or atomic coordinate data resulting 
# from the CCDC's data processing and validation procedures.
#
#######################################################################

data_74
_symmetry_cell_setting           monoclinic
_symmetry_space_group_name_H-M   'P 21/n'
_symmetry_Int_Tables_number      14
_space_group_name_Hall           '-P 2yn'
loop_
_symmetry_equiv_pos_site_id
_symmetry_equiv_pos_as_xyz
1 x,y,z
2 1/2-x,1/2+y,1/2-z
3 -x,-y,-z
4 1/2+x,1/2-y,1/2+z
_cell_length_a                   10.5139
_cell_length_b                   9.7095
_cell_length_c                   27.8383
_cell_angle_alpha                90
_cell_angle_beta                 91.3318
_cell_angle_gamma                90
_cell_volume                     2841.1
loop_
_atom_site_label
_atom_site_type_symbol
_atom_site_fract_x
_atom_site_fract_y
_atom_site_fract_z
C1 C 0.017146 0.566301 0.596843
C2 C -0.0636096 0.603646 0.633231
C3 C -0.0206099 0.686297 0.670161
C4 C 0.103686 0.732952 0.671304
C5 C 0.184425 0.695721 0.634944
Cl6 Cl 0.339458 0.756527 0.637733
C7 C 0.143034 0.611957 0.597119
C8 C 0.22767 0.569442 0.55716
O9 O 0.316639 0.489624 0.564601
N10 N 0.198795 0.624718 0.513446
H11 H 0.118055 0.682888 0.511455
C12 C 0.261837 0.604099 0.469584
C13 C 0.311889 0.475534 0.457899
C14 C 0.372407 0.456367 0.415666
C15 C 0.386111 0.565683 0.382731
C16 C 0.448736 0.548937 0.338722
C17 C 0.460152 0.656676 0.307699
C18 C 0.410778 0.784294 0.318658
C19 C 0.349813 0.805047 0.360734
C20 C 0.335433 0.696771 0.394276
C21 C 0.272145 0.715011 0.43878
C22 C 0.218102 0.852474 0.451608
C23 C 0.115042 0.906071 0.426165
N24 N 0.0625736 0.827066 0.387765
H25 H 0.0377297 0.728421 0.395947
C26 C 0.0338918 0.868747 0.342236
O27 O 0.0501049 0.986879 0.327806
C28 C -0.020182 0.760111 0.309431
C29 C -0.129681 0.689665 0.322632
C30 C -0.182172 0.588753 0.293125
C31 C -0.12688 0.556651 0.25037
C32 C -0.0183296 0.624873 0.236443
C33 C 0.0341788 0.725702 0.265914
Cl34 Cl 0.170345 0.8086 0.247122
C35 C 0.063956 1.03414 0.437893
C36 C 0.114852 1.10961 0.474856
C37 C 0.220271 1.0605 0.502163
C38 C 0.272761 0.930326 0.490529
C39 C 0.378254 0.88263 0.518404
C40 C 0.428209 0.959442 0.555234
C41 C 0.376929 1.0861 0.566283
C42 C 0.275253 1.13669 0.540603
H43 H -0.0178242 0.500891 0.567828
H44 H -0.161237 0.567393 0.632541
H45 H -0.0843663 0.715135 0.698554
H46 H 0.137707 0.79829 0.700494
H47 H 0.302486 0.390061 0.482685
H48 H 0.410617 0.355652 0.407222
H49 H 0.488117 0.449313 0.329534
H50 H 0.508511 0.641949 0.274071
H51 H 0.420579 0.868871 0.293542
H52 H 0.311741 0.906195 0.368624
H53 H -0.174181 0.714239 0.356361
H54 H -0.267303 0.534827 0.303851
H55 H -0.168496 0.477522 0.227424
H56 H 0.0253963 0.599526 0.202643
H57 H -0.0170007 1.07393 0.417383
H58 H 0.0737683 1.20889 0.483432
H59 H 0.420054 0.783367 0.510341
H60 H 0.509014 0.920655 0.576064
H61 H 0.417934 1.14599 0.595679
H62 H 0.236156 1.23646 0.54978
loop_
_geom_bond_atom_site_label_1
_geom_bond_atom_site_label_2
_geom_bond_site_symmetry_1
_geom_bond_site_symmetry_2
C1 C7 1_555 1_555
C1 C2 1_555 1_555
C1 H43 1_555 1_555
C2 C3 1_555 1_555
C2 H44 1_555 1_555
C3 C4 1_555 1_555
C3 H45 1_555 1_555
C4 C5 1_555 1_555
C4 H46 1_555 1_555
C5 Cl6 1_555 1_555
C5 C7 1_555 1_555
C7 C8 1_555 1_555
C8 O9 1_555 1_555
C8 N10 1_555 1_555
N10 H11 1_555 1_555
N10 C12 1_555 1_555
C12 C21 1_555 1_555
C12 C13 1_555 1_555
C13 C14 1_555 1_555
C13 H47 1_555 1_555
C14 C15 1_555 1_555
C14 H48 1_555 1_555
C15 C20 1_555 1_555
C15 C16 1_555 1_555
C16 C17 1_555 1_555
C16 H49 1_555 1_555
C17 C18 1_555 1_555
C17 H50 1_555 1_555
C18 C19 1_555 1_555
C18 H51 1_555 1_555
C19 C20 1_555 1_555
C19 H52 1_555 1_555
C20 C21 1_555 1_555
C21 C22 1_555 1_555
C22 C38 1_555 1_555
C22 C23 1_555 1_555
C23 N24 1_555 1_555
C23 C35 1_555 1_555
N24 H25 1_555 1_555
N24 C26 1_555 1_555
C26 O27 1_555 1_555
C26 C28 1_555 1_555
C28 C33 1_555 1_555
C28 C29 1_555 1_555
C29 C30 1_555 1_555
C29 H53 1_555 1_555
C30 C31 1_555 1_555
C30 H54 1_555 1_555
C31 C32 1_555 1_555
C31 H55 1_555 1_555
C32 C33 1_555 1_555
C32 H56 1_555 1_555
C33 Cl34 1_555 1_555
C35 C36 1_555 1_555
C35 H57 1_555 1_555
C36 C37 1_555 1_555
C36 H58 1_555 1_555
C37 C42 1_555 1_555
C37 C38 1_555 1_555
C38 C39 1_555 1_555
C39 C40 1_555 1_555
C39 H59 1_555 1_555
C40 C41 1_555 1_555
C40 H60 1_555 1_555
C41 C42 1_555 1_555
C41 H61 1_555 1_555
C42 H62 1_555 1_555

#END

#######################################################################
#
#                 Cambridge Crystallographic Data Centre
#                                CCDC 
#
#######################################################################
#
# If this CIF has been generated from an entry in the Cambridge 
# Structural Database, then it will include bibliographic, chemical, 
# crystal, experimental, refinement or atomic coordinate data resulting 
# from the CCDC's data processing and validation procedures.
#
#######################################################################

data_75
_symmetry_cell_setting           triclinic
_symmetry_space_group_name_H-M   'P -1'
_symmetry_Int_Tables_number      2
_space_group_name_Hall           '-P 1'
loop_
_symmetry_equiv_pos_site_id
_symmetry_equiv_pos_as_xyz
1 x,y,z
2 -x,-y,-z
_cell_length_a                   10.8262
_cell_length_b                   14.2025
_cell_length_c                   13.2545
_cell_angle_alpha                71.0818
_cell_angle_beta                 124.931
_cell_angle_gamma                116.684
_cell_volume                     1486.61
loop_
_atom_site_label
_atom_site_type_symbol
_atom_site_fract_x
_atom_site_fract_y
_atom_site_fract_z
C1 C 0.952099 -0.02864 0.121126
C2 C 0.969589 -0.125601 0.144563
C3 C 1.11739 -0.136504 0.22511
C4 C 1.24999 -0.0507349 0.283497
C5 C 1.23258 0.0461802 0.260144
Cl6 Cl 1.40178 0.151659 0.335295
C7 C 1.08392 0.0592014 0.178811
C8 C 1.06048 0.162858 0.151189
O9 O 1.1455 0.244132 0.120886
N10 N 0.941311 0.159589 0.16213
H11 H 0.873847 0.0862423 0.181278
C12 C 0.892614 0.244385 0.142677
C13 C 0.898597 0.327361 0.0515852
C14 C 0.851588 0.408676 0.0333151
C15 C 0.795886 0.411185 0.105832
C16 C 0.746803 0.494632 0.0892161
C17 C 0.693425 0.494505 0.160781
C18 C 0.686257 0.412842 0.250912
C19 C 0.732626 0.330881 0.27018
C20 C 0.789229 0.32711 0.198587
C21 C 0.83901 0.242357 0.216479
C22 C 0.832817 0.153063 0.313873
C23 C 0.952656 0.16373 0.436303
N24 N 1.08111 0.261327 0.466467
H25 H 1.12735 0.293067 0.409207
C26 C 1.15624 0.31489 0.565839
O27 O 1.11929 0.284348 0.646008
C28 C 1.29066 0.416256 0.573056
C29 C 1.26096 0.494182 0.473906
C30 C 1.38223 0.58881 0.477399
C31 C 1.53372 0.607198 0.578851
C32 C 1.5664 0.531317 0.678352
C33 C 1.44529 0.436708 0.674915
Cl34 Cl 1.4916 0.343756 0.801577
C35 C 0.947666 0.0808657 0.527691
C36 C 0.823945 -0.0129256 0.498146
C37 C 0.698028 -0.0287077 0.374719
C38 C 0.70203 0.0551305 0.281168
C39 C 0.574481 0.037881 0.157962
C40 C 0.451654 -0.0564316 0.129841
C41 C 0.448641 -0.13774 0.221173
C42 C 0.568393 -0.125196 0.341283
H43 H 0.834704 -0.0208885 0.0572502
H44 H 0.866006 -0.193207 0.0990489
H45 H 1.13024 -0.212702 0.243038
H46 H 1.36686 -0.0593459 0.347179
H47 H 0.941047 0.327093 -0.00519364
H48 H 0.857046 0.472415 -0.0379727
H49 H 0.751635 0.559447 0.0187784
H50 H 0.656219 0.559223 0.146753
H51 H 0.643327 0.413931 0.306961
H52 H 0.726005 0.267538 0.341533
H53 H 1.14161 0.480483 0.393247
H54 H 1.35738 0.648654 0.399615
H55 H 1.62815 0.681523 0.580995
H56 H 1.68615 0.545871 0.758558
H57 H 1.04316 0.0912298 0.623135
H58 H 0.822166 -0.076377 0.570487
H59 H 0.574427 0.100694 0.0847155
H60 H 0.355299 -0.0677138 0.0347475
H61 H 0.35001 -0.21236 0.197183
H62 H 0.564128 -0.18994 0.411915
loop_
_geom_bond_atom_site_label_1
_geom_bond_atom_site_label_2
_geom_bond_site_symmetry_1
_geom_bond_site_symmetry_2
C1 C7 1_555 1_555
C1 C2 1_555 1_555
C1 H43 1_555 1_555
C2 C3 1_555 1_555
C2 H44 1_555 1_555
C3 C4 1_555 1_555
C3 H45 1_555 1_555
C4 C5 1_555 1_555
C4 H46 1_555 1_555
C5 Cl6 1_555 1_555
C5 C7 1_555 1_555
C7 C8 1_555 1_555
C8 O9 1_555 1_555
C8 N10 1_555 1_555
N10 H11 1_555 1_555
N10 C12 1_555 1_555
C12 C21 1_555 1_555
C12 C13 1_555 1_555
C13 C14 1_555 1_555
C13 H47 1_555 1_555
C14 C15 1_555 1_555
C14 H48 1_555 1_555
C15 C20 1_555 1_555
C15 C16 1_555 1_555
C16 C17 1_555 1_555
C16 H49 1_555 1_555
C17 C18 1_555 1_555
C17 H50 1_555 1_555
C18 C19 1_555 1_555
C18 H51 1_555 1_555
C19 C20 1_555 1_555
C19 H52 1_555 1_555
C20 C21 1_555 1_555
C21 C22 1_555 1_555
C22 C38 1_555 1_555
C22 C23 1_555 1_555
C23 N24 1_555 1_555
C23 C35 1_555 1_555
N24 H25 1_555 1_555
N24 C26 1_555 1_555
C26 O27 1_555 1_555
C26 C28 1_555 1_555
C28 C33 1_555 1_555
C28 C29 1_555 1_555
C29 C30 1_555 1_555
C29 H53 1_555 1_555
C30 C31 1_555 1_555
C30 H54 1_555 1_555
C31 C32 1_555 1_555
C31 H55 1_555 1_555
C32 C33 1_555 1_555
C32 H56 1_555 1_555
C33 Cl34 1_555 1_555
C35 C36 1_555 1_555
C35 H57 1_555 1_555
C36 C37 1_555 1_555
C36 H58 1_555 1_555
C37 C42 1_555 1_555
C37 C38 1_555 1_555
C38 C39 1_555 1_555
C39 C40 1_555 1_555
C39 H59 1_555 1_555
C40 C41 1_555 1_555
C40 H60 1_555 1_555
C41 C42 1_555 1_555
C41 H61 1_555 1_555
C42 H62 1_555 1_555

#END

#######################################################################
#
#                 Cambridge Crystallographic Data Centre
#                                CCDC 
#
#######################################################################
#
# If this CIF has been generated from an entry in the Cambridge 
# Structural Database, then it will include bibliographic, chemical, 
# crystal, experimental, refinement or atomic coordinate data resulting 
# from the CCDC's data processing and validation procedures.
#
#######################################################################

data_76
_symmetry_cell_setting           triclinic
_symmetry_space_group_name_H-M   'P -1'
_symmetry_Int_Tables_number      2
_space_group_name_Hall           '-P 1'
loop_
_symmetry_equiv_pos_site_id
_symmetry_equiv_pos_as_xyz
1 x,y,z
2 -x,-y,-z
_cell_length_a                   10.4768
_cell_length_b                   10.6337
_cell_length_c                   15.8026
_cell_angle_alpha                117.129
_cell_angle_beta                 89.0066
_cell_angle_gamma                112.336
_cell_volume                     1423.03
loop_
_atom_site_label
_atom_site_type_symbol
_atom_site_fract_x
_atom_site_fract_y
_atom_site_fract_z
C1 C 0.566398 0.95853 0.383647
C2 C 0.666323 1.10088 0.398811
C3 C 0.784341 1.10964 0.358439
C4 C 0.804336 0.97636 0.302332
C5 C 0.704542 0.834077 0.287161
Cl6 Cl 0.733835 0.669944 0.216426
C7 C 0.583979 0.822222 0.327315
C8 C 0.473534 0.670363 0.312485
O9 O 0.348994 0.631911 0.285054
N10 N 0.521117 0.581721 0.331334
H11 H 0.625509 0.631902 0.360141
C12 C 0.442321 0.43393 0.323629
C13 C 0.327197 0.409014 0.369388
C14 C 0.251972 0.266701 0.361785
C15 C 0.288283 0.141087 0.307561
C16 C 0.211972 -0.00787224 0.29819
C17 C 0.249985 -0.126607 0.245342
C18 C 0.363805 -0.103687 0.19993
C19 C 0.440231 0.0380383 0.206976
C20 C 0.405241 0.165348 0.260846
C21 C 0.483044 0.315536 0.269615
C22 C 0.606718 0.343313 0.22088
C23 C 0.588047 0.297964 0.123243
N24 N 0.448701 0.224623 0.0710825
H25 H 0.378873 0.139793 0.0834075
C26 C 0.398845 0.244184 0.00131071
O27 O 0.472334 0.33264 -0.0274018
C28 C 0.244879 0.149518 -0.0402265
C29 C 0.19275 -0.0124443 -0.0901421
C30 C 0.0510663 -0.103528 -0.129514
C31 C -0.040154 -0.0353199 -0.11989
C32 C 0.00876964 0.124912 -0.0707856
C33 C 0.150345 0.216013 -0.0313919
Cl34 Cl 0.207169 0.416366 0.0296611
C35 C 0.702815 0.323353 0.0772305
C36 C 0.836507 0.393756 0.127762
C37 C 0.862399 0.442836 0.227665
C38 C 0.746364 0.417423 0.275053
C39 C 0.774447 0.467105 0.375232
C40 C 0.908801 0.5376 0.424815
C41 C 1.0212 0.562339 0.378361
C42 C 0.999923 0.516551 0.281984
H43 H 0.473488 0.952896 0.415893
H44 H 0.651289 1.20591 0.442788
H45 H 0.862187 1.22151 0.370576
H46 H 0.897629 0.983254 0.270397
H47 H 0.297357 0.503858 0.411389
H48 H 0.162873 0.24966 0.397913
H49 H 0.122214 -0.0279493 0.333398
H50 H 0.190193 -0.240213 0.238918
H51 H 0.392711 -0.199397 0.158241
H52 H 0.529295 0.0534718 0.170704
H53 H 0.263933 -0.0675863 -0.0981874
H54 H 0.0120013 -0.229323 -0.168118
H55 H -0.150999 -0.107332 -0.150927
H56 H -0.0633314 0.178882 -0.0631603
H57 H 0.685397 0.286654 0.000521387
H58 H 0.924337 0.412397 0.0907141
H59 H 0.687683 0.448814 0.413185
H60 H 0.927597 0.574629 0.501517
H61 H 1.12748 0.618762 0.418927
H62 H 1.08949 0.536911 0.246631
loop_
_geom_bond_atom_site_label_1
_geom_bond_atom_site_label_2
_geom_bond_site_symmetry_1
_geom_bond_site_symmetry_2
C1 C7 1_555 1_555
C1 C2 1_555 1_555
C1 H43 1_555 1_555
C2 C3 1_555 1_555
C2 H44 1_555 1_555
C3 C4 1_555 1_555
C3 H45 1_555 1_555
C4 C5 1_555 1_555
C4 H46 1_555 1_555
C5 Cl6 1_555 1_555
C5 C7 1_555 1_555
C7 C8 1_555 1_555
C8 O9 1_555 1_555
C8 N10 1_555 1_555
N10 H11 1_555 1_555
N10 C12 1_555 1_555
C12 C21 1_555 1_555
C12 C13 1_555 1_555
C13 C14 1_555 1_555
C13 H47 1_555 1_555
C14 C15 1_555 1_555
C14 H48 1_555 1_555
C15 C20 1_555 1_555
C15 C16 1_555 1_555
C16 C17 1_555 1_555
C16 H49 1_555 1_555
C17 C18 1_555 1_555
C17 H50 1_555 1_555
C18 C19 1_555 1_555
C18 H51 1_555 1_555
C19 C20 1_555 1_555
C19 H52 1_555 1_555
C20 C21 1_555 1_555
C21 C22 1_555 1_555
C22 C38 1_555 1_555
C22 C23 1_555 1_555
C23 N24 1_555 1_555
C23 C35 1_555 1_555
N24 H25 1_555 1_555
N24 C26 1_555 1_555
C26 O27 1_555 1_555
C26 C28 1_555 1_555
C28 C33 1_555 1_555
C28 C29 1_555 1_555
C29 C30 1_555 1_555
C29 H53 1_555 1_555
C30 C31 1_555 1_555
C30 H54 1_555 1_555
C31 C32 1_555 1_555
C31 H55 1_555 1_555
C32 C33 1_555 1_555
C32 H56 1_555 1_555
C33 Cl34 1_555 1_555
C35 C36 1_555 1_555
C35 H57 1_555 1_555
C36 C37 1_555 1_555
C36 H58 1_555 1_555
C37 C42 1_555 1_555
C37 C38 1_555 1_555
C38 C39 1_555 1_555
C39 C40 1_555 1_555
C39 H59 1_555 1_555
C40 C41 1_555 1_555
C40 H60 1_555 1_555
C41 C42 1_555 1_555
C41 H61 1_555 1_555
C42 H62 1_555 1_555

#END

#######################################################################
#
#                 Cambridge Crystallographic Data Centre
#                                CCDC 
#
#######################################################################
#
# If this CIF has been generated from an entry in the Cambridge 
# Structural Database, then it will include bibliographic, chemical, 
# crystal, experimental, refinement or atomic coordinate data resulting 
# from the CCDC's data processing and validation procedures.
#
#######################################################################

data_77
_symmetry_cell_setting           triclinic
_symmetry_space_group_name_H-M   'P -1'
_symmetry_Int_Tables_number      2
_space_group_name_Hall           '-P 1'
loop_
_symmetry_equiv_pos_site_id
_symmetry_equiv_pos_as_xyz
1 x,y,z
2 -x,-y,-z
_cell_length_a                   11.7441
_cell_length_b                   10.2886
_cell_length_c                   15.0375
_cell_angle_alpha                94.2535
_cell_angle_beta                 97.7473
_cell_angle_gamma                123.839
_cell_volume                     1470.63
loop_
_atom_site_label
_atom_site_type_symbol
_atom_site_fract_x
_atom_site_fract_y
_atom_site_fract_z
C1 C 0.933488 1.30278 0.412878
C2 C 1.05991 1.44755 0.418051
C3 C 1.17542 1.49368 0.483313
C4 C 1.16642 1.39588 0.544385
C5 C 1.04011 1.25113 0.539239
Cl6 Cl 1.03345 1.13209 0.617045
C7 C 0.921503 1.20177 0.47367
C8 C 0.782975 1.04607 0.466013
O9 O 0.730494 1.00723 0.533084
N10 N 0.722255 0.9544 0.381513
H11 H 0.779864 0.996874 0.332684
C12 C 0.59358 0.802138 0.354127
C13 C 0.553208 0.687937 0.410148
C14 C 0.429442 0.541599 0.383362
C15 C 0.339113 0.501761 0.298514
C16 C 0.210303 0.350836 0.268842
C17 C 0.125448 0.316364 0.186532
C18 C 0.163683 0.428234 0.130538
C19 C 0.287071 0.575165 0.156423
C20 C 0.379238 0.617173 0.241141
C21 C 0.509563 0.770193 0.27037
C22 C 0.553787 0.893441 0.2108
C23 C 0.656323 0.927256 0.16234
N24 N 0.718006 0.842139 0.171007
H25 H 0.744965 0.830314 0.235757
C26 C 0.755155 0.784528 0.105076
O27 O 0.737824 0.798265 0.0247932
C28 C 0.820387 0.700766 0.136052
C29 C 0.751341 0.578515 0.185154
C30 C 0.808644 0.498575 0.214785
C31 C 0.934497 0.538697 0.19612
C32 C 1.0051 0.659391 0.147606
C33 C 0.947938 0.739386 0.118001
Cl34 Cl 1.03995 0.889978 0.0574958
C35 C 0.698181 1.04193 0.10657
C36 C 0.638607 1.12359 0.0986471
C37 C 0.533425 1.09455 0.146507
C38 C 0.490141 0.978071 0.203334
C39 C 0.384247 0.950322 0.25062
C40 C 0.32582 1.03314 0.242097
C41 C 0.368632 1.14653 0.186914
C42 C 0.470063 1.17769 0.139812
H43 H 0.842806 1.26749 0.361033
H44 H 1.06767 1.52483 0.370321
H45 H 1.27414 1.60728 0.486998
H46 H 1.25774 1.43233 0.595984
H47 H 0.621015 0.715971 0.475615
H48 H 0.399846 0.454442 0.427844
H49 H 0.178607 0.261468 0.311992
H50 H 0.0269244 0.199874 0.164844
H51 H 0.0948598 0.398919 0.0653166
H52 H 0.315063 0.661268 0.111347
H53 H 0.651766 0.545813 0.20027
H54 H 0.753793 0.403805 0.252913
H55 H 0.978789 0.475556 0.219515
H56 H 1.1046 0.691128 0.132844
H57 H 0.778868 1.06623 0.0691861
H58 H 0.672487 1.2122 0.0549298
H59 H 0.349034 0.861753 0.294372
H60 H 0.244878 1.00973 0.27903
H61 H 0.321117 1.21152 0.180957
H62 H 0.502444 1.2672 0.0967568
loop_
_geom_bond_atom_site_label_1
_geom_bond_atom_site_label_2
_geom_bond_site_symmetry_1
_geom_bond_site_symmetry_2
C1 C7 1_555 1_555
C1 C2 1_555 1_555
C1 H43 1_555 1_555
C2 C3 1_555 1_555
C2 H44 1_555 1_555
C3 C4 1_555 1_555
C3 H45 1_555 1_555
C4 C5 1_555 1_555
C4 H46 1_555 1_555
C5 Cl6 1_555 1_555
C5 C7 1_555 1_555
C7 C8 1_555 1_555
C8 O9 1_555 1_555
C8 N10 1_555 1_555
N10 H11 1_555 1_555
N10 C12 1_555 1_555
C12 C21 1_555 1_555
C12 C13 1_555 1_555
C13 C14 1_555 1_555
C13 H47 1_555 1_555
C14 C15 1_555 1_555
C14 H48 1_555 1_555
C15 C20 1_555 1_555
C15 C16 1_555 1_555
C16 C17 1_555 1_555
C16 H49 1_555 1_555
C17 C18 1_555 1_555
C17 H50 1_555 1_555
C18 C19 1_555 1_555
C18 H51 1_555 1_555
C19 C20 1_555 1_555
C19 H52 1_555 1_555
C20 C21 1_555 1_555
C21 C22 1_555 1_555
C22 C38 1_555 1_555
C22 C23 1_555 1_555
C23 N24 1_555 1_555
C23 C35 1_555 1_555
N24 H25 1_555 1_555
N24 C26 1_555 1_555
C26 O27 1_555 1_555
C26 C28 1_555 1_555
C28 C33 1_555 1_555
C28 C29 1_555 1_555
C29 C30 1_555 1_555
C29 H53 1_555 1_555
C30 C31 1_555 1_555
C30 H54 1_555 1_555
C31 C32 1_555 1_555
C31 H55 1_555 1_555
C32 C33 1_555 1_555
C32 H56 1_555 1_555
C33 Cl34 1_555 1_555
C35 C36 1_555 1_555
C35 H57 1_555 1_555
C36 C37 1_555 1_555
C36 H58 1_555 1_555
C37 C42 1_555 1_555
C37 C38 1_555 1_555
C38 C39 1_555 1_555
C39 C40 1_555 1_555
C39 H59 1_555 1_555
C40 C41 1_555 1_555
C40 H60 1_555 1_555
C41 C42 1_555 1_555
C41 H61 1_555 1_555
C42 H62 1_555 1_555

#END

#######################################################################
#
#                 Cambridge Crystallographic Data Centre
#                                CCDC 
#
#######################################################################
#
# If this CIF has been generated from an entry in the Cambridge 
# Structural Database, then it will include bibliographic, chemical, 
# crystal, experimental, refinement or atomic coordinate data resulting 
# from the CCDC's data processing and validation procedures.
#
#######################################################################

data_78
_symmetry_cell_setting           monoclinic
_symmetry_space_group_name_H-M   'P 21/n'
_symmetry_Int_Tables_number      14
_space_group_name_Hall           '-P 2yn'
loop_
_symmetry_equiv_pos_site_id
_symmetry_equiv_pos_as_xyz
1 x,y,z
2 1/2-x,1/2+y,1/2-z
3 -x,-y,-z
4 1/2+x,1/2-y,1/2+z
_cell_length_a                   10.9413
_cell_length_b                   14.9076
_cell_length_c                   18.8509
_cell_angle_alpha                90
_cell_angle_beta                 112.523
_cell_angle_gamma                90
_cell_volume                     2840.21
loop_
_atom_site_label
_atom_site_type_symbol
_atom_site_fract_x
_atom_site_fract_y
_atom_site_fract_z
C1 C 0.276005 -0.0331643 0.53
C2 C 0.236229 -0.0822332 0.462516
C3 C 0.258298 -0.0500013 0.400264
C4 C 0.320393 0.0317556 0.404445
C5 C 0.360121 0.0808514 0.471843
Cl6 Cl 0.437444 0.183041 0.474559
C7 C 0.338884 0.0495452 0.535772
C8 C 0.380614 0.10072 0.609734
O9 O 0.455518 0.0669055 0.670217
N10 N 0.330349 0.184872 0.60449
H11 H 0.262018 0.202487 0.552001
C12 C 0.352571 0.248504 0.664044
C13 C 0.367334 0.22135 0.737776
C14 C 0.388586 0.282829 0.794739
C15 C 0.396303 0.375305 0.780784
C16 C 0.418579 0.440567 0.838798
C17 C 0.425359 0.529361 0.823327
C18 C 0.410573 0.55728 0.750668
C19 C 0.389083 0.496606 0.693068
C20 C 0.381324 0.403566 0.705989
C21 C 0.359022 0.338076 0.646855
C22 C 0.342845 0.366598 0.567616
C23 C 0.451618 0.376667 0.547883
N24 N 0.579026 0.359494 0.604829
H25 H 0.594035 0.380584 0.659007
C26 C 0.686238 0.323828 0.595377
O27 O 0.686293 0.30029 0.532935
C28 C 0.808426 0.31447 0.666972
C29 C 0.925421 0.355275 0.670458
C30 C 1.0401 0.348044 0.73576
C31 C 1.04009 0.300457 0.798076
C32 C 0.925527 0.259364 0.7961
C33 C 0.810913 0.266575 0.730856
Cl34 Cl 0.669551 0.214032 0.730706
C35 C 0.436869 0.40319 0.474019
C36 C 0.314583 0.419866 0.419433
C37 C 0.199833 0.41077 0.436036
C38 C 0.213695 0.383891 0.51098
C39 C 0.0973936 0.375392 0.52656
C40 C -0.0242449 0.392256 0.47128
C41 C -0.0370706 0.418136 0.398461
C42 C 0.0717268 0.42744 0.380497
H43 H 0.258077 -0.0592919 0.578877
H44 H 0.187439 -0.146415 0.458858
H45 H 0.226922 -0.0887936 0.347585
H46 H 0.337845 0.057246 0.355234
H47 H 0.36183 0.150628 0.749807
H48 H 0.399733 0.260411 0.85165
H49 H 0.430419 0.419793 0.896221
H50 H 0.442522 0.578544 0.868569
H51 H 0.416119 0.628203 0.739309
H52 H 0.377761 0.52005 0.636403
H53 H 0.926524 0.393048 0.621501
H54 H 1.13032 0.380135 0.737667
H55 H 1.13027 0.295051 0.849049
H56 H 0.925511 0.221739 0.845362
H57 H 0.523635 0.410589 0.459926
H58 H 0.305248 0.44044 0.362373
H59 H 0.1051 0.355141 0.583397
H60 H -0.111833 0.38528 0.484626
H61 H -0.134636 0.43121 0.355102
H62 H 0.0598455 0.447839 0.322971
loop_
_geom_bond_atom_site_label_1
_geom_bond_atom_site_label_2
_geom_bond_site_symmetry_1
_geom_bond_site_symmetry_2
C1 C7 1_555 1_555
C1 C2 1_555 1_555
C1 H43 1_555 1_555
C2 C3 1_555 1_555
C2 H44 1_555 1_555
C3 C4 1_555 1_555
C3 H45 1_555 1_555
C4 C5 1_555 1_555
C4 H46 1_555 1_555
C5 Cl6 1_555 1_555
C5 C7 1_555 1_555
C7 C8 1_555 1_555
C8 O9 1_555 1_555
C8 N10 1_555 1_555
N10 H11 1_555 1_555
N10 C12 1_555 1_555
C12 C21 1_555 1_555
C12 C13 1_555 1_555
C13 C14 1_555 1_555
C13 H47 1_555 1_555
C14 C15 1_555 1_555
C14 H48 1_555 1_555
C15 C20 1_555 1_555
C15 C16 1_555 1_555
C16 C17 1_555 1_555
C16 H49 1_555 1_555
C17 C18 1_555 1_555
C17 H50 1_555 1_555
C18 C19 1_555 1_555
C18 H51 1_555 1_555
C19 C20 1_555 1_555
C19 H52 1_555 1_555
C20 C21 1_555 1_555
C21 C22 1_555 1_555
C22 C38 1_555 1_555
C22 C23 1_555 1_555
C23 N24 1_555 1_555
C23 C35 1_555 1_555
N24 H25 1_555 1_555
N24 C26 1_555 1_555
C26 O27 1_555 1_555
C26 C28 1_555 1_555
C28 C33 1_555 1_555
C28 C29 1_555 1_555
C29 C30 1_555 1_555
C29 H53 1_555 1_555
C30 C31 1_555 1_555
C30 H54 1_555 1_555
C31 C32 1_555 1_555
C31 H55 1_555 1_555
C32 C33 1_555 1_555
C32 H56 1_555 1_555
C33 Cl34 1_555 1_555
C35 C36 1_555 1_555
C35 H57 1_555 1_555
C36 C37 1_555 1_555
C36 H58 1_555 1_555
C37 C42 1_555 1_555
C37 C38 1_555 1_555
C38 C39 1_555 1_555
C39 C40 1_555 1_555
C39 H59 1_555 1_555
C40 C41 1_555 1_555
C40 H60 1_555 1_555
C41 C42 1_555 1_555
C41 H61 1_555 1_555
C42 H62 1_555 1_555

#END

#######################################################################
#
#                 Cambridge Crystallographic Data Centre
#                                CCDC 
#
#######################################################################
#
# If this CIF has been generated from an entry in the Cambridge 
# Structural Database, then it will include bibliographic, chemical, 
# crystal, experimental, refinement or atomic coordinate data resulting 
# from the CCDC's data processing and validation procedures.
#
#######################################################################

data_79
_symmetry_cell_setting           monoclinic
_symmetry_space_group_name_H-M   'P 21/c'
_symmetry_Int_Tables_number      14
_space_group_name_Hall           '-P 2ybc'
loop_
_symmetry_equiv_pos_site_id
_symmetry_equiv_pos_as_xyz
1 x,y,z
2 -x,1/2+y,1/2-z
3 -x,-y,-z
4 x,1/2-y,1/2+z
_cell_length_a                   11.6514
_cell_length_b                   17.9277
_cell_length_c                   14.2777
_cell_angle_alpha                90
_cell_angle_beta                 88.72
_cell_angle_gamma                90
_cell_volume                     2981.62
loop_
_atom_site_label
_atom_site_type_symbol
_atom_site_fract_x
_atom_site_fract_y
_atom_site_fract_z
C1 C -0.184337 0.283366 0.326359
C2 C -0.298802 0.292531 0.352
C3 C -0.334046 0.283505 0.44367
C4 C -0.255489 0.265193 0.511099
C5 C -0.141077 0.256006 0.4855
Cl6 Cl -0.04541 0.232991 0.572175
C7 C -0.103279 0.264869 0.393004
C8 C 0.019811 0.255426 0.362684
O9 O 0.0956533 0.292904 0.39821
N10 N 0.039939 0.203635 0.294897
H11 H -0.0310489 0.179276 0.267645
C12 C 0.146612 0.182595 0.25322
C13 C 0.230153 0.235959 0.231075
C14 C 0.332576 0.215376 0.191003
C15 C 0.356831 0.1398 0.170946
C16 C 0.462395 0.116802 0.129668
C17 C 0.482968 0.0433296 0.111124
C18 C 0.401059 -0.0100571 0.132302
C19 C 0.298149 0.00965545 0.17227
C20 C 0.272354 0.0851587 0.193126
C21 C 0.16531 0.107761 0.235167
C22 C 0.0752597 0.0508933 0.259042
C23 C 0.0758587 0.0135712 0.343762
N24 N 0.163866 0.0309242 0.407065
H25 H 0.168549 0.0853205 0.427578
C26 C 0.238558 -0.0164717 0.447922
O27 O 0.240141 -0.0840599 0.433672
C28 C 0.321549 0.0188758 0.513278
C29 C 0.378289 0.0840989 0.485697
C30 C 0.455569 0.118253 0.54425
C31 C 0.477421 0.0882322 0.630462
C32 C 0.422374 0.0236394 0.659521
C33 C 0.345082 -0.0105089 0.601073
Cl34 Cl 0.277903 -0.0913112 0.640361
C35 C -0.0077409 -0.0395924 0.366502
C36 C -0.0923156 -0.0559804 0.305405
C37 C -0.0976339 -0.0197014 0.217821
C38 C -0.012942 0.0344049 0.194057
C39 C -0.0195465 0.0700648 0.1058
C40 C -0.104769 0.0531412 0.0454879
C41 C -0.187028 0.00060242 0.06909
C42 C -0.184514 -0.0354145 0.153151
H43 H -0.157407 0.290645 0.253704
H44 H -0.360866 0.306894 0.299416
H45 H -0.423859 0.290773 0.463271
H46 H -0.283342 0.258059 0.58358
H47 H 0.213397 0.294355 0.245906
H48 H 0.3964 0.257668 0.174266
H49 H 0.527731 0.158024 0.112553
H50 H 0.564497 0.0266738 0.0794023
H51 H 0.418781 -0.0682687 0.116981
H52 H 0.235031 -0.0332223 0.18832
H53 H 0.361681 0.108302 0.417678
H54 H 0.499018 0.168951 0.521874
H55 H 0.538082 0.115263 0.675971
H56 H 0.439657 -9.48253e-005 0.727673
H57 H -0.00535079 -0.0681348 0.433448
H58 H -0.156509 -0.0974916 0.324342
H59 H 0.0442119 0.111542 0.0858125
H60 H -0.107967 0.0812263 -0.0217316
H61 H -0.254344 -0.0121767 0.0202814
H62 H -0.249841 -0.0765631 0.170574
loop_
_geom_bond_atom_site_label_1
_geom_bond_atom_site_label_2
_geom_bond_site_symmetry_1
_geom_bond_site_symmetry_2
C1 C7 1_555 1_555
C1 C2 1_555 1_555
C1 H43 1_555 1_555
C2 C3 1_555 1_555
C2 H44 1_555 1_555
C3 C4 1_555 1_555
C3 H45 1_555 1_555
C4 C5 1_555 1_555
C4 H46 1_555 1_555
C5 Cl6 1_555 1_555
C5 C7 1_555 1_555
C7 C8 1_555 1_555
C8 O9 1_555 1_555
C8 N10 1_555 1_555
N10 H11 1_555 1_555
N10 C12 1_555 1_555
C12 C21 1_555 1_555
C12 C13 1_555 1_555
C13 C14 1_555 1_555
C13 H47 1_555 1_555
C14 C15 1_555 1_555
C14 H48 1_555 1_555
C15 C20 1_555 1_555
C15 C16 1_555 1_555
C16 C17 1_555 1_555
C16 H49 1_555 1_555
C17 C18 1_555 1_555
C17 H50 1_555 1_555
C18 C19 1_555 1_555
C18 H51 1_555 1_555
C19 C20 1_555 1_555
C19 H52 1_555 1_555
C20 C21 1_555 1_555
C21 C22 1_555 1_555
C22 C38 1_555 1_555
C22 C23 1_555 1_555
C23 N24 1_555 1_555
C23 C35 1_555 1_555
N24 H25 1_555 1_555
N24 C26 1_555 1_555
C26 O27 1_555 1_555
C26 C28 1_555 1_555
C28 C33 1_555 1_555
C28 C29 1_555 1_555
C29 C30 1_555 1_555
C29 H53 1_555 1_555
C30 C31 1_555 1_555
C30 H54 1_555 1_555
C31 C32 1_555 1_555
C31 H55 1_555 1_555
C32 C33 1_555 1_555
C32 H56 1_555 1_555
C33 Cl34 1_555 1_555
C35 C36 1_555 1_555
C35 H57 1_555 1_555
C36 C37 1_555 1_555
C36 H58 1_555 1_555
C37 C42 1_555 1_555
C37 C38 1_555 1_555
C38 C39 1_555 1_555
C39 C40 1_555 1_555
C39 H59 1_555 1_555
C40 C41 1_555 1_555
C40 H60 1_555 1_555
C41 C42 1_555 1_555
C41 H61 1_555 1_555
C42 H62 1_555 1_555

#END

#######################################################################
#
#                 Cambridge Crystallographic Data Centre
#                                CCDC 
#
#######################################################################
#
# If this CIF has been generated from an entry in the Cambridge 
# Structural Database, then it will include bibliographic, chemical, 
# crystal, experimental, refinement or atomic coordinate data resulting 
# from the CCDC's data processing and validation procedures.
#
#######################################################################

data_80
_symmetry_cell_setting           triclinic
_symmetry_space_group_name_H-M   'P -1'
_symmetry_Int_Tables_number      2
_space_group_name_Hall           '-P 1'
loop_
_symmetry_equiv_pos_site_id
_symmetry_equiv_pos_as_xyz
1 x,y,z
2 -x,-y,-z
_cell_length_a                   9.8155
_cell_length_b                   10.3247
_cell_length_c                   16.2233
_cell_angle_alpha                69.4143
_cell_angle_beta                 84.1059
_cell_angle_gamma                66.6322
_cell_volume                     1411.59
loop_
_atom_site_label
_atom_site_type_symbol
_atom_site_fract_x
_atom_site_fract_y
_atom_site_fract_z
C1 C -0.0326443 0.628214 0.0530728
C2 C -0.181401 0.650063 0.0550236
C3 C -0.256161 0.649211 0.131374
C4 C -0.183433 0.626484 0.206946
C5 C -0.0347735 0.604633 0.205035
Cl6 Cl 0.0521445 0.576697 0.30117
C7 C 0.0434222 0.604952 0.128421
C8 C 0.204411 0.581441 0.123913
O9 O 0.246688 0.670456 0.0662932
N10 N 0.296644 0.457633 0.186641
H11 H 0.249094 0.387125 0.226296
C12 C 0.452581 0.406948 0.198979
C13 C 0.547136 0.3834 0.130629
C14 C 0.696901 0.33441 0.142993
C15 C 0.760211 0.306281 0.224971
C16 C 0.915104 0.255739 0.239628
C17 C 0.972602 0.229458 0.319676
C18 C 0.880623 0.251702 0.387999
C19 C 0.730593 0.300556 0.37669
C20 C 0.664976 0.329795 0.294889
C21 C 0.507994 0.381359 0.280726
C22 C 0.405794 0.406969 0.353636
C23 C 0.363207 0.538315 0.372024
N24 N 0.419472 0.64715 0.319946
H25 H 0.529012 0.606456 0.306238
C26 C 0.350178 0.79905 0.292464
O27 O 0.222574 0.865645 0.310397
C28 C 0.439836 0.884327 0.237506
C29 C 0.560707 0.882752 0.276845
C30 C 0.64598 0.960194 0.227904
C31 C 0.612492 1.03976 0.13977
C32 C 0.493299 1.04321 0.0991927
C33 C 0.408045 0.965878 0.148061
Cl34 Cl 0.259553 0.973241 0.0946783
C35 C 0.267881 0.563138 0.439866
C36 C 0.214447 0.457952 0.489762
C37 C 0.253865 0.321552 0.474195
C38 C 0.350799 0.295264 0.405404
C39 C 0.389418 0.15761 0.390965
C40 C 0.33491 0.0535636 0.441388
C41 C 0.240357 0.0799712 0.508044
C42 C 0.19987 0.210578 0.524757
H43 H 0.025377 0.629156 -0.0076515
H44 H -0.239094 0.667961 -0.00404653
H45 H -0.372683 0.666409 0.132448
H46 H -0.242494 0.625808 0.267321
H47 H 0.50095 0.404333 0.0670709
H48 H 0.768563 0.316728 0.0890962
H49 H 0.989034 0.237666 0.186661
H50 H 1.09177 0.190705 0.329759
H51 H 0.928203 0.230096 0.4513
H52 H 0.660395 0.317294 0.431305
H53 H 0.588142 0.820236 0.346486
H54 H 0.739658 0.957923 0.25936
H55 H 0.679759 1.10017 0.101816
H56 H 0.466768 1.10611 0.0295318
H57 H 0.236054 0.667146 0.452994
H58 H 0.140541 0.47926 0.542209
H59 H 0.463578 0.134503 0.338927
H60 H 0.366138 -0.0510363 0.429044
H61 H 0.197816 -0.00395649 0.547514
H62 H 0.125467 0.229507 0.577395
loop_
_geom_bond_atom_site_label_1
_geom_bond_atom_site_label_2
_geom_bond_site_symmetry_1
_geom_bond_site_symmetry_2
C1 C7 1_555 1_555
C1 C2 1_555 1_555
C1 H43 1_555 1_555
C2 C3 1_555 1_555
C2 H44 1_555 1_555
C3 C4 1_555 1_555
C3 H45 1_555 1_555
C4 C5 1_555 1_555
C4 H46 1_555 1_555
C5 Cl6 1_555 1_555
C5 C7 1_555 1_555
C7 C8 1_555 1_555
C8 O9 1_555 1_555
C8 N10 1_555 1_555
N10 H11 1_555 1_555
N10 C12 1_555 1_555
C12 C21 1_555 1_555
C12 C13 1_555 1_555
C13 C14 1_555 1_555
C13 H47 1_555 1_555
C14 C15 1_555 1_555
C14 H48 1_555 1_555
C15 C20 1_555 1_555
C15 C16 1_555 1_555
C16 C17 1_555 1_555
C16 H49 1_555 1_555
C17 C18 1_555 1_555
C17 H50 1_555 1_555
C18 C19 1_555 1_555
C18 H51 1_555 1_555
C19 C20 1_555 1_555
C19 H52 1_555 1_555
C20 C21 1_555 1_555
C21 C22 1_555 1_555
C22 C38 1_555 1_555
C22 C23 1_555 1_555
C23 N24 1_555 1_555
C23 C35 1_555 1_555
N24 H25 1_555 1_555
N24 C26 1_555 1_555
C26 O27 1_555 1_555
C26 C28 1_555 1_555
C28 C33 1_555 1_555
C28 C29 1_555 1_555
C29 C30 1_555 1_555
C29 H53 1_555 1_555
C30 C31 1_555 1_555
C30 H54 1_555 1_555
C31 C32 1_555 1_555
C31 H55 1_555 1_555
C32 C33 1_555 1_555
C32 H56 1_555 1_555
C33 Cl34 1_555 1_555
C35 C36 1_555 1_555
C35 H57 1_555 1_555
C36 C37 1_555 1_555
C36 H58 1_555 1_555
C37 C42 1_555 1_555
C37 C38 1_555 1_555
C38 C39 1_555 1_555
C39 C40 1_555 1_555
C39 H59 1_555 1_555
C40 C41 1_555 1_555
C40 H60 1_555 1_555
C41 C42 1_555 1_555
C41 H61 1_555 1_555
C42 H62 1_555 1_555

#END

#######################################################################
#
#                 Cambridge Crystallographic Data Centre
#                                CCDC 
#
#######################################################################
#
# If this CIF has been generated from an entry in the Cambridge 
# Structural Database, then it will include bibliographic, chemical, 
# crystal, experimental, refinement or atomic coordinate data resulting 
# from the CCDC's data processing and validation procedures.
#
#######################################################################

data_81
_symmetry_cell_setting           triclinic
_symmetry_space_group_name_H-M   'P -1'
_symmetry_Int_Tables_number      2
_space_group_name_Hall           '-P 1'
loop_
_symmetry_equiv_pos_site_id
_symmetry_equiv_pos_as_xyz
1 x,y,z
2 -x,-y,-z
_cell_length_a                   9.2471
_cell_length_b                   12.7569
_cell_length_c                   14.7924
_cell_angle_alpha                60.7083
_cell_angle_beta                 70.2393
_cell_angle_gamma                80.5844
_cell_volume                     1432.24
loop_
_atom_site_label
_atom_site_type_symbol
_atom_site_fract_x
_atom_site_fract_y
_atom_site_fract_z
C1 C 0.409296 0.272436 0.682564
C2 C 0.369822 0.186953 0.791022
C3 C 0.471637 0.0979917 0.829886
C4 C 0.61449 0.0930355 0.761015
C5 C 0.654 0.178405 0.652639
Cl6 Cl 0.8342 0.169021 0.56911
C7 C 0.552685 0.269458 0.611297
C8 C 0.591359 0.363297 0.494454
O9 O 0.708017 0.424829 0.45147
N10 N 0.490049 0.374377 0.441826
H11 H 0.392138 0.324339 0.489058
C12 C 0.496272 0.454274 0.332214
C13 C 0.392956 0.549588 0.306392
C14 C 0.399385 0.625898 0.200876
C15 C 0.510364 0.610664 0.115169
C16 C 0.519976 0.688571 0.00498086
C17 C 0.628443 0.67118 -0.0758017
C18 C 0.731043 0.577123 -0.0515799
C19 C 0.726006 0.499949 0.0535625
C20 C 0.615837 0.51397 0.140618
C21 C 0.607483 0.434754 0.251846
C22 C 0.717864 0.332368 0.280252
C23 C 0.865792 0.351294 0.272095
N24 N 0.90928 0.470251 0.235904
H25 H 0.875568 0.535593 0.171413
C26 C 1.00119 0.507333 0.269673
O27 O 1.06237 0.438623 0.339787
C28 C 1.02534 0.640411 0.215453
C29 C 1.07423 0.704162 0.102185
C30 C 1.09742 0.827265 0.0495242
C31 C 1.07255 0.888224 0.108344
C32 C 1.02416 0.827194 0.220653
C33 C 1.00097 0.704211 0.273313
Cl34 Cl 0.940456 0.631148 0.414167
C35 C 0.969419 0.256306 0.298486
C36 C 0.926932 0.14225 0.333019
C37 C 0.777481 0.117182 0.343037
C38 C 0.671332 0.213183 0.316329
C39 C 0.522093 0.186312 0.326608
C40 C 0.481292 0.0717171 0.361368
C41 C 0.584925 -0.0213047 0.387507
C42 C 0.730104 -0.00025626 0.378886
H43 H 0.32792 0.342408 0.652704
H44 H 0.257914 0.190363 0.84547
H45 H 0.439989 0.0313144 0.914926
H46 H 0.695026 0.0226983 0.791721
H47 H 0.306757 0.563053 0.370915
H48 H 0.318095 0.699423 0.182431
H49 H 0.440222 0.762964 -0.0155276
H50 H 0.634134 0.731856 -0.159932
H51 H 0.816526 0.564486 -0.116843
H52 H 0.807794 0.426635 0.0707396
H53 H 1.09428 0.656857 0.0548707
H54 H 1.13538 0.875661 -0.0385793
H55 H 1.09091 0.984628 0.0665956
H56 H 1.00449 0.875363 0.267187
H57 H 1.08487 0.273465 0.291425
H58 H 1.00911 0.0696365 0.353113
H59 H 0.438811 0.258056 0.306489
H60 H 0.366286 0.0534184 0.368559
H61 H 0.550537 -0.112029 0.415166
H62 H 0.810075 -0.074418 0.399777
loop_
_geom_bond_atom_site_label_1
_geom_bond_atom_site_label_2
_geom_bond_site_symmetry_1
_geom_bond_site_symmetry_2
C1 C7 1_555 1_555
C1 C2 1_555 1_555
C1 H43 1_555 1_555
C2 C3 1_555 1_555
C2 H44 1_555 1_555
C3 C4 1_555 1_555
C3 H45 1_555 1_555
C4 C5 1_555 1_555
C4 H46 1_555 1_555
C5 Cl6 1_555 1_555
C5 C7 1_555 1_555
C7 C8 1_555 1_555
C8 O9 1_555 1_555
C8 N10 1_555 1_555
N10 H11 1_555 1_555
N10 C12 1_555 1_555
C12 C21 1_555 1_555
C12 C13 1_555 1_555
C13 C14 1_555 1_555
C13 H47 1_555 1_555
C14 C15 1_555 1_555
C14 H48 1_555 1_555
C15 C20 1_555 1_555
C15 C16 1_555 1_555
C16 C17 1_555 1_555
C16 H49 1_555 1_555
C17 C18 1_555 1_555
C17 H50 1_555 1_555
C18 C19 1_555 1_555
C18 H51 1_555 1_555
C19 C20 1_555 1_555
C19 H52 1_555 1_555
C20 C21 1_555 1_555
C21 C22 1_555 1_555
C22 C38 1_555 1_555
C22 C23 1_555 1_555
C23 N24 1_555 1_555
C23 C35 1_555 1_555
N24 H25 1_555 1_555
N24 C26 1_555 1_555
C26 O27 1_555 1_555
C26 C28 1_555 1_555
C28 C33 1_555 1_555
C28 C29 1_555 1_555
C29 C30 1_555 1_555
C29 H53 1_555 1_555
C30 C31 1_555 1_555
C30 H54 1_555 1_555
C31 C32 1_555 1_555
C31 H55 1_555 1_555
C32 C33 1_555 1_555
C32 H56 1_555 1_555
C33 Cl34 1_555 1_555
C35 C36 1_555 1_555
C35 H57 1_555 1_555
C36 C37 1_555 1_555
C36 H58 1_555 1_555
C37 C42 1_555 1_555
C37 C38 1_555 1_555
C38 C39 1_555 1_555
C39 C40 1_555 1_555
C39 H59 1_555 1_555
C40 C41 1_555 1_555
C40 H60 1_555 1_555
C41 C42 1_555 1_555
C41 H61 1_555 1_555
C42 H62 1_555 1_555

#END

#######################################################################
#
#                 Cambridge Crystallographic Data Centre
#                                CCDC 
#
#######################################################################
#
# If this CIF has been generated from an entry in the Cambridge 
# Structural Database, then it will include bibliographic, chemical, 
# crystal, experimental, refinement or atomic coordinate data resulting 
# from the CCDC's data processing and validation procedures.
#
#######################################################################

data_82
_symmetry_cell_setting           monoclinic
_symmetry_space_group_name_H-M   'P 21/c'
_symmetry_Int_Tables_number      14
_space_group_name_Hall           '-P 2ybc'
loop_
_symmetry_equiv_pos_site_id
_symmetry_equiv_pos_as_xyz
1 x,y,z
2 -x,1/2+y,1/2-z
3 -x,-y,-z
4 x,1/2-y,1/2+z
_cell_length_a                   13.4105
_cell_length_b                   10.9906
_cell_length_c                   19.9148
_cell_angle_alpha                90
_cell_angle_beta                 98.9507
_cell_angle_gamma                90
_cell_volume                     2899.49
loop_
_atom_site_label
_atom_site_type_symbol
_atom_site_fract_x
_atom_site_fract_y
_atom_site_fract_z
C1 C 0.370303 0.384902 0.27738
C2 C 0.271126 0.383118 0.288995
C3 C 0.23239 0.280885 0.314956
C4 C 0.29213 0.178871 0.329748
C5 C 0.391245 0.180582 0.318189
Cl6 Cl 0.46351 0.0507798 0.337526
C7 C 0.432243 0.283197 0.291857
C8 C 0.539156 0.288446 0.278575
O9 O 0.571167 0.212818 0.241777
N10 N 0.595879 0.380789 0.309618
H11 H 0.558318 0.44226 0.334791
C12 C 0.698469 0.408094 0.306807
C13 C 0.740318 0.385129 0.248105
C14 C 0.838936 0.411652 0.245721
C15 C 0.901242 0.462814 0.30238
C16 C 1.00384 0.490965 0.301429
C17 C 1.06187 0.540435 0.35704
C18 C 1.02152 0.564 0.415386
C19 C 0.922968 0.538123 0.418523
C20 C 0.859347 0.486543 0.362271
C21 C 0.755641 0.458164 0.363867
C22 C 0.710097 0.482676 0.426554
C23 C 0.711533 0.395065 0.47663
N24 N 0.757575 0.281386 0.467094
H25 H 0.821142 0.284734 0.44491
C26 C 0.731534 0.169445 0.487808
O27 O 0.660627 0.151429 0.518887
C28 C 0.795551 0.0657471 0.470571
C29 C 0.841675 -0.0100177 0.522547
C30 C 0.901413 -0.106618 0.508416
C31 C 0.916012 -0.129101 0.442862
C32 C 0.871148 -0.0554383 0.390432
C33 C 0.811454 0.0410988 0.404528
Cl34 Cl 0.756562 0.131121 0.337388
C35 C 0.66906 0.417602 0.535118
C36 C 0.625086 0.526814 0.544314
C37 C 0.621243 0.619839 0.495082
C38 C 0.664236 0.59792 0.435425
C39 C 0.659871 0.692537 0.386711
C40 C 0.615513 0.801267 0.396665
C41 C 0.573591 0.821866 0.454695
C42 C 0.575904 0.733909 0.50321
H43 H 0.400145 0.466207 0.256823
H44 H 0.223865 0.462868 0.277507
H45 H 0.154626 0.280094 0.323907
H46 H 0.261504 0.0980474 0.350274
H47 H 0.693853 0.345805 0.203977
H48 H 0.870052 0.393191 0.199626
H49 H 1.03677 0.473041 0.25599
H50 H 1.14052 0.561471 0.355409
H51 H 1.06871 0.603488 0.459169
H52 H 0.892841 0.557395 0.464893
H53 H 0.830622 0.0069241 0.574565
H54 H 0.936816 -0.16475 0.549331
H55 H 0.962891 -0.204921 0.432136
H56 H 0.882682 -0.0731989 0.338593
H57 H 0.671092 0.347442 0.573639
H58 H 0.592539 0.542527 0.59015
H59 H 0.692339 0.678371 0.340723
H60 H 0.613119 0.872309 0.358611
H61 H 0.538467 0.908904 0.461787
H62 H 0.542586 0.751642 0.548518
loop_
_geom_bond_atom_site_label_1
_geom_bond_atom_site_label_2
_geom_bond_site_symmetry_1
_geom_bond_site_symmetry_2
C1 C7 1_555 1_555
C1 C2 1_555 1_555
C1 H43 1_555 1_555
C2 C3 1_555 1_555
C2 H44 1_555 1_555
C3 C4 1_555 1_555
C3 H45 1_555 1_555
C4 C5 1_555 1_555
C4 H46 1_555 1_555
C5 Cl6 1_555 1_555
C5 C7 1_555 1_555
C7 C8 1_555 1_555
C8 O9 1_555 1_555
C8 N10 1_555 1_555
N10 H11 1_555 1_555
N10 C12 1_555 1_555
C12 C21 1_555 1_555
C12 C13 1_555 1_555
C13 C14 1_555 1_555
C13 H47 1_555 1_555
C14 C15 1_555 1_555
C14 H48 1_555 1_555
C15 C20 1_555 1_555
C15 C16 1_555 1_555
C16 C17 1_555 1_555
C16 H49 1_555 1_555
C17 C18 1_555 1_555
C17 H50 1_555 1_555
C18 C19 1_555 1_555
C18 H51 1_555 1_555
C19 C20 1_555 1_555
C19 H52 1_555 1_555
C20 C21 1_555 1_555
C21 C22 1_555 1_555
C22 C38 1_555 1_555
C22 C23 1_555 1_555
C23 N24 1_555 1_555
C23 C35 1_555 1_555
N24 H25 1_555 1_555
N24 C26 1_555 1_555
C26 O27 1_555 1_555
C26 C28 1_555 1_555
C28 C33 1_555 1_555
C28 C29 1_555 1_555
C29 C30 1_555 1_555
C29 H53 1_555 1_555
C30 C31 1_555 1_555
C30 H54 1_555 1_555
C31 C32 1_555 1_555
C31 H55 1_555 1_555
C32 C33 1_555 1_555
C32 H56 1_555 1_555
C33 Cl34 1_555 1_555
C35 C36 1_555 1_555
C35 H57 1_555 1_555
C36 C37 1_555 1_555
C36 H58 1_555 1_555
C37 C42 1_555 1_555
C37 C38 1_555 1_555
C38 C39 1_555 1_555
C39 C40 1_555 1_555
C39 H59 1_555 1_555
C40 C41 1_555 1_555
C40 H60 1_555 1_555
C41 C42 1_555 1_555
C41 H61 1_555 1_555
C42 H62 1_555 1_555

#END

#######################################################################
#
#                 Cambridge Crystallographic Data Centre
#                                CCDC 
#
#######################################################################
#
# If this CIF has been generated from an entry in the Cambridge 
# Structural Database, then it will include bibliographic, chemical, 
# crystal, experimental, refinement or atomic coordinate data resulting 
# from the CCDC's data processing and validation procedures.
#
#######################################################################

data_83
_symmetry_cell_setting           monoclinic
_symmetry_space_group_name_H-M   'P 21/n'
_symmetry_Int_Tables_number      14
_space_group_name_Hall           '-P 2yn'
loop_
_symmetry_equiv_pos_site_id
_symmetry_equiv_pos_as_xyz
1 x,y,z
2 1/2-x,1/2+y,1/2-z
3 -x,-y,-z
4 1/2+x,1/2-y,1/2+z
_cell_length_a                   11.2064
_cell_length_b                   20.6411
_cell_length_c                   12.4506
_cell_angle_alpha                90
_cell_angle_beta                 93.4152
_cell_angle_gamma                90
_cell_volume                     2874.86
loop_
_atom_site_label
_atom_site_type_symbol
_atom_site_fract_x
_atom_site_fract_y
_atom_site_fract_z
C1 C 0.586742 -0.0441595 0.219447
C2 C 0.590417 -0.0910756 0.299111
C3 C 0.656437 -0.0811342 0.394087
C4 C 0.719846 -0.0241944 0.410927
C5 C 0.716248 0.0226926 0.331344
Cl6 Cl 0.797165 0.0933041 0.355731
C7 C 0.649899 0.0137444 0.234365
C8 C 0.643671 0.0633832 0.146333
O9 O 0.546829 0.0831739 0.108115
N10 N 0.75062 0.0839587 0.113449
H11 H 0.823887 0.0602197 0.146164
C12 C 0.772893 0.130235 0.0329565
C13 C 0.702365 0.132464 -0.0632579
C14 C 0.724446 0.17704 -0.140315
C15 C 0.818886 0.222013 -0.124899
C16 C 0.843684 0.268886 -0.203243
C17 C 0.935715 0.311558 -0.185791
C18 C 1.00646 0.309799 -0.091242
C19 C 0.985606 0.265451 -0.0134851
C20 C 0.891117 0.220075 -0.0273565
C21 C 0.866617 0.172961 0.0526532
C22 C 0.941751 0.17017 0.156053
C23 C 0.918325 0.210507 0.240954
N24 N 0.821496 0.254541 0.226922
H25 H 0.810341 0.275446 0.15277
C26 C 0.74831 0.276749 0.301959
O27 O 0.757086 0.260645 0.39708
C28 C 0.653382 0.323418 0.261914
C29 C 0.641584 0.382378 0.315155
C30 C 0.554868 0.426629 0.280131
C31 C 0.479177 0.412972 0.192332
C32 C 0.488942 0.354908 0.138166
C33 C 0.575574 0.310667 0.173126
Cl34 Cl 0.584741 0.238451 0.10307
C35 C 0.987958 0.208124 0.337668
C36 C 1.08105 0.165834 0.350646
C37 C 1.10945 0.123414 0.266919
C38 C 1.03922 0.125487 0.168259
C39 C 1.06929 0.0826845 0.085127
C40 C 1.16266 0.040618 0.0993846
C41 C 1.2304 0.0387286 0.195623
C42 C 1.20531 0.0789638 0.278167
H43 H 0.534231 -0.0525263 0.144676
H44 H 0.54088 -0.135865 0.28639
H45 H 0.658886 -0.11808 0.45617
H46 H 0.772048 -0.0163315 0.486012
H47 H 0.629277 0.0983911 -0.0768074
H48 H 0.668675 0.177999 -0.214596
H49 H 0.788966 0.27094 -0.278047
H50 H 0.953467 0.34722 -0.246828
H51 H 1.07941 0.344051 -0.0786902
H52 H 1.04236 0.264952 0.0602245
H53 H 0.700949 0.393656 0.384681
H54 H 0.546744 0.472286 0.322284
H55 H 0.411444 0.447854 0.165306
H56 H 0.42911 0.3441 0.0687372
H57 H 0.96776 0.240254 0.40313
H58 H 1.13413 0.164725 0.426399
H59 H 1.01723 0.0833531 0.00881845
H60 H 1.18394 0.00830867 0.0344933
H61 H 1.30434 0.00490768 0.205689
H62 H 1.25948 0.0768273 0.353253
loop_
_geom_bond_atom_site_label_1
_geom_bond_atom_site_label_2
_geom_bond_site_symmetry_1
_geom_bond_site_symmetry_2
C1 C7 1_555 1_555
C1 C2 1_555 1_555
C1 H43 1_555 1_555
C2 C3 1_555 1_555
C2 H44 1_555 1_555
C3 C4 1_555 1_555
C3 H45 1_555 1_555
C4 C5 1_555 1_555
C4 H46 1_555 1_555
C5 Cl6 1_555 1_555
C5 C7 1_555 1_555
C7 C8 1_555 1_555
C8 O9 1_555 1_555
C8 N10 1_555 1_555
N10 H11 1_555 1_555
N10 C12 1_555 1_555
C12 C21 1_555 1_555
C12 C13 1_555 1_555
C13 C14 1_555 1_555
C13 H47 1_555 1_555
C14 C15 1_555 1_555
C14 H48 1_555 1_555
C15 C20 1_555 1_555
C15 C16 1_555 1_555
C16 C17 1_555 1_555
C16 H49 1_555 1_555
C17 C18 1_555 1_555
C17 H50 1_555 1_555
C18 C19 1_555 1_555
C18 H51 1_555 1_555
C19 C20 1_555 1_555
C19 H52 1_555 1_555
C20 C21 1_555 1_555
C21 C22 1_555 1_555
C22 C38 1_555 1_555
C22 C23 1_555 1_555
C23 N24 1_555 1_555
C23 C35 1_555 1_555
N24 H25 1_555 1_555
N24 C26 1_555 1_555
C26 O27 1_555 1_555
C26 C28 1_555 1_555
C28 C33 1_555 1_555
C28 C29 1_555 1_555
C29 C30 1_555 1_555
C29 H53 1_555 1_555
C30 C31 1_555 1_555
C30 H54 1_555 1_555
C31 C32 1_555 1_555
C31 H55 1_555 1_555
C32 C33 1_555 1_555
C32 H56 1_555 1_555
C33 Cl34 1_555 1_555
C35 C36 1_555 1_555
C35 H57 1_555 1_555
C36 C37 1_555 1_555
C36 H58 1_555 1_555
C37 C42 1_555 1_555
C37 C38 1_555 1_555
C38 C39 1_555 1_555
C39 C40 1_555 1_555
C39 H59 1_555 1_555
C40 C41 1_555 1_555
C40 H60 1_555 1_555
C41 C42 1_555 1_555
C41 H61 1_555 1_555
C42 H62 1_555 1_555

#END

#######################################################################
#
#                 Cambridge Crystallographic Data Centre
#                                CCDC 
#
#######################################################################
#
# If this CIF has been generated from an entry in the Cambridge 
# Structural Database, then it will include bibliographic, chemical, 
# crystal, experimental, refinement or atomic coordinate data resulting 
# from the CCDC's data processing and validation procedures.
#
#######################################################################

data_84
_symmetry_cell_setting           monoclinic
_symmetry_space_group_name_H-M   'P 21/n'
_symmetry_Int_Tables_number      14
_space_group_name_Hall           '-P 2yn'
loop_
_symmetry_equiv_pos_site_id
_symmetry_equiv_pos_as_xyz
1 x,y,z
2 1/2-x,1/2+y,1/2-z
3 -x,-y,-z
4 1/2+x,1/2-y,1/2+z
_cell_length_a                   12.9788
_cell_length_b                   25.2879
_cell_length_c                   10.7311
_cell_angle_alpha                90
_cell_angle_beta                 124.635
_cell_angle_gamma                90
_cell_volume                     2897.88
loop_
_atom_site_label
_atom_site_type_symbol
_atom_site_fract_x
_atom_site_fract_y
_atom_site_fract_z
C1 C 0.0399658 0.262964 0.447583
C2 C 0.11214 0.234883 0.581578
C3 C 0.212337 0.258558 0.707917
C4 C 0.241979 0.310631 0.702345
C5 C 0.169912 0.338711 0.568463
Cl6 Cl 0.210301 0.403885 0.566266
C7 C 0.0678352 0.31557 0.438862
C8 C -0.0123499 0.344714 0.292001
O9 O -0.124275 0.3519 0.235474
N10 N 0.0470876 0.361991 0.228667
H11 H 0.138528 0.350935 0.282657
C12 C -0.00402648 0.390602 0.0920219
C13 C -0.0835867 0.433575 0.0574103
C14 C -0.132456 0.460928 -0.0741951
C15 C -0.103953 0.446605 -0.178585
C16 C -0.152962 0.47433 -0.315717
C17 C -0.123632 0.45939 -0.414115
C18 C -0.0454796 0.416875 -0.381746
C19 C 0.003994 0.389067 -0.250707
C20 C -0.0232445 0.402928 -0.144415
C21 C 0.0271912 0.37465 -0.00575349
C22 C 0.11247 0.328505 0.0321085
C23 C 0.23412 0.335987 0.075339
N24 N 0.275401 0.388486 0.0829612
H25 H 0.240997 0.416365 0.118864
C26 C 0.360353 0.405882 0.0566741
O27 O 0.414271 0.376761 0.019435
C28 C 0.385846 0.464175 0.0759506
C29 C 0.338124 0.495723 -0.052427
C30 C 0.359873 0.549706 -0.038904
C31 C 0.428922 0.572942 0.10149
C32 C 0.477292 0.542607 0.230559
C33 C 0.45556 0.488649 0.217138
Cl34 Cl 0.517782 0.452137 0.381848
C35 C 0.31418 0.29316 0.110687
C36 C 0.274049 0.242737 0.103416
C37 C 0.150877 0.23253 0.0601738
C38 C 0.0687728 0.275835 0.02392
C39 C -0.0545038 0.264799 -0.0195596
C40 C -0.0932127 0.214146 -0.0261172
[truncated: 82,308 more chars]
