# Supplementary material for: Report on the sixth blind test of organic crystal structure prediction methods
Source: Acta Crystallogr B Struct Sci Cryst Eng Mater. 2016 Aug 1;72(Pt 4):439–59. doi: 10.1107/S2052520616007447 (PMC4971545; doi:10.1107/S2052520616007447)
Supplement: Supplementary file 2 [file b-72-00439-sup2.zip › Group_03_Day/XXII-1_Day.cif]

data_1_0.00_XXII_14_7324 
# Day group submission to blind test 6
# Rank by lattice energy 1
# Relative energy [kJ/mol]:0.0
loop_
_symmetry_equiv_pos_site_id
_symmetry_equiv_pos_as_xyz
1 +x,+y,+z
2 -x,1/2+y,1/2-z
3 -x,-y,-z
4 +x,1/2-y,1/2+z
_cell_length_a 15.4945
_cell_length_b 7.6587
_cell_length_c 20.0202
_cell_angle_alpha 90.0
_cell_angle_beta 22.21
_cell_angle_gamma 90.0
loop_
_atom_site_label
_atom_site_type_symbol
_atom_site_fract_x
_atom_site_fract_y
_atom_site_fract_z
C1 C     0.693302780     0.353093660     0.550690790 
C2 C     0.897533340     0.271232910     0.397979190 
C3 C     0.932997370     0.237753860     0.508650450 
C4 C     0.720544690     0.327839140     0.666675500 
C5 C     0.594229010     0.444366530     0.567191760 
C6 C     1.021284570     0.280350720     0.248353630 
C7 C     0.692484670     0.386359760     0.751359590 
C8 C     0.510650740     0.485771880     0.907722400 
N1 N     0.513568620     0.518646400     0.580646830 
N2 N     1.121899540     0.287739320     0.126712580 
N3 N     1.058292220     0.226336390     0.472701520 
N4 N     0.361583350     0.567276790     1.035921610 
S1 S     0.926861680     0.321520680     0.631117310 
S2 S     1.038625650     0.142519370     0.358203730 
S3 S     0.514875540     0.349940220     0.750504570 

#END
data_2_0.57_XXII_14_12137 
# Day group submission to blind test 6
# Rank by lattice energy 2
# Relative energy [kJ/mol]:0.566372103058
loop_
_symmetry_equiv_pos_site_id
_symmetry_equiv_pos_as_xyz
1 +x,+y,+z
2 -x,1/2+y,1/2-z
3 -x,-y,-z
4 +x,1/2-y,1/2+z
_cell_length_a 17.2089
_cell_length_b 6.5575
_cell_length_c 14.4523
_cell_angle_alpha 90.0
_cell_angle_beta 33.9628
_cell_angle_gamma 90.0
loop_
_atom_site_label
_atom_site_type_symbol
_atom_site_fract_x
_atom_site_fract_y
_atom_site_fract_z
C1 C     0.805303500     0.513320010     0.081325680 
C2 C     0.857987520     0.324836470     0.045684740 
C3 C     0.751686300     0.187332310    -0.013155910 
C4 C     0.698627840     0.387231160     0.022633260 
C5 C     0.783736710     0.654633360     0.175596050 
C6 C     0.896047880     0.264159910     0.099005640 
C7 C     0.595842340     0.379173860     0.057793570 
C8 C     0.514885170     0.541166570     0.102994270 
N1 N     0.766164830     0.769707290     0.252355360 
N2 N     0.927006790     0.214799080     0.142346130 
N3 N     0.697861120     0.038162360    -0.008092800 
N4 N     0.448503170     0.673954890     0.140052490 
S1 S     0.577324310     0.127655240     0.038691750 
S2 S     0.887686170     0.132258460    -0.068105070 
S3 S     0.761180440     0.611235370     0.013555790 

#END
data_3_0.65_XXII_14_8082 
# Day group submission to blind test 6
# Rank by lattice energy 3
# Relative energy [kJ/mol]:0.650664079003
loop_
_symmetry_equiv_pos_site_id
_symmetry_equiv_pos_as_xyz
1 +x,+y,+z
2 -x,1/2+y,1/2-z
3 -x,-y,-z
4 +x,1/2-y,1/2+z
_cell_length_a 11.6993
_cell_length_b 6.6507
_cell_length_c 14.5157
_cell_angle_alpha 90.0
_cell_angle_beta 125.8588
_cell_angle_gamma 90.0
loop_
_atom_site_label
_atom_site_type_symbol
_atom_site_fract_x
_atom_site_fract_y
_atom_site_fract_z
C1 C     0.690225010     0.980339000     0.231449650 
C2 C     0.640883800     1.166931970     0.227718760 
C3 C     0.751643990     1.310825340     0.120003330 
C4 C     0.800679780     1.112537890     0.123394890 
C5 C     0.711690960     0.834748980     0.311632190 
C6 C     0.610915080     1.225360810     0.305634290 
C7 C     0.906203290     1.120589870     0.108094910 
C8 C     0.984283840     0.959829920     0.107516180 
N1 N     0.729170920     0.716157060     0.376924050 
N2 N     0.586527870     1.272902200     0.368990930 
N3 N     0.811483610     1.459299090     0.104164230 
N4 N     1.048303360     0.828066180     0.107040040 
S1 S     0.933165580     1.370876810     0.089248740 
S2 S     0.610912730     1.360667590     0.131072490 
S3 S     0.726143920     0.892041940     0.134728980 

#END
data_4_1.70_XXII_33_5378 
# Day group submission to blind test 6
# Rank by lattice energy 4
# Relative energy [kJ/mol]:1.69884086587
loop_
_symmetry_equiv_pos_site_id
_symmetry_equiv_pos_as_xyz
1 +x,+y,+z
2 -x,-y,1/2+z
3 1/2-x,1/2+y,1/2+z
4 1/2+x,1/2-y,+z
_cell_length_a 12.9536
_cell_length_b 10.123
_cell_length_c 6.9219
_cell_angle_alpha 90.0
_cell_angle_beta 90.0
_cell_angle_gamma 90.0
loop_
_atom_site_label
_atom_site_type_symbol
_atom_site_fract_x
_atom_site_fract_y
_atom_site_fract_z
C1 C     0.683893810     0.956620980     0.768121780 
C2 C     0.592690580     0.904004160     0.826282720 
C3 C     0.506476040     1.150167320     0.843969470 
C4 C     0.601607870     1.205368500     0.778429860 
C5 C     0.776425760     0.881553010     0.775475000 
C6 C     0.587204130     0.771214530     0.891746540 
C7 C     0.600455100     1.340366560     0.803819230 
C8 C     0.676151850     1.432360300     0.746557050 
N1 N     0.851707590     0.820495270     0.781437610 
N2 N     0.582726610     0.663206590     0.944986510 
N3 N     0.438973910     1.231829370     0.917719110 
N4 N     0.738220300     1.507817350     0.699608110 
S1 S     0.483011930     1.386382630     0.907530020 
S2 S     0.469878130     0.982331990     0.815533420 
S3 S     0.703641960     1.117368030     0.670675730 

#END
data_5_1.75_XXII_14_6056 
# Day group submission to blind test 6
# Rank by lattice energy 5
# Relative energy [kJ/mol]:1.74656780157
loop_
_symmetry_equiv_pos_site_id
_symmetry_equiv_pos_as_xyz
1 +x,+y,+z
2 -x,1/2+y,1/2-z
3 -x,-y,-z
4 +x,1/2-y,1/2+z
_cell_length_a 7.1614
_cell_length_b 15.3263
_cell_length_c 10.8302
_cell_angle_alpha 90.0
_cell_angle_beta 130.5938
_cell_angle_gamma 90.0
loop_
_atom_site_label
_atom_site_type_symbol
_atom_site_fract_x
_atom_site_fract_y
_atom_site_fract_z
C1 C     0.090880000     0.244198400     0.405426480 
C2 C     0.018463190     0.292502940     0.275804030 
C3 C     0.233676120     0.439137220     0.466996820 
C4 C     0.301378630     0.387876210     0.600844890 
C5 C    -0.013650960     0.160935070     0.383722550 
C6 C    -0.147773850     0.257302740     0.116089970 
C7 C     0.367516320     0.441905480     0.725463130 
C8 C     0.431993320     0.417887950     0.874576220 
N1 N    -0.098700240     0.093161790     0.366079450 
N2 N    -0.282852360     0.228704960    -0.013708000 
N3 N     0.247678750     0.523839490     0.484742090 
N4 N     0.484865340     0.398207990     0.996843860 
S1 S     0.348125000     0.550208530     0.668514630 
S2 S     0.129446370     0.396787420     0.278767030 
S3 S     0.320202060     0.273285210     0.613958210 

#END
data_6_1.93_XXII_19_4192 
# Day group submission to blind test 6
# Rank by lattice energy 6
# Relative energy [kJ/mol]:1.92903193925
loop_
_symmetry_equiv_pos_site_id
_symmetry_equiv_pos_as_xyz
1 +x,+y,+z
2 1/2+x,1/2-y,-z
3 -x,1/2+y,1/2-z
4 1/2-x,-y,1/2+z
_cell_length_a 11.4288
_cell_length_b 6.7224
_cell_length_c 11.6918
_cell_angle_alpha 90.0
_cell_angle_beta 90.0
_cell_angle_gamma 90.0
loop_
_atom_site_label
_atom_site_type_symbol
_atom_site_fract_x
_atom_site_fract_y
_atom_site_fract_z
C1 C     0.700715620     0.501279850     0.721882540 
C2 C     0.660260020     0.690084480     0.732082650 
C3 C     0.854211590     0.835421580     0.626262710 
C4 C     0.895702600     0.635704810     0.617519740 
C5 C     0.663647370     0.347701880     0.796816300 
C6 C     0.577877690     0.741524640     0.818121720 
C7 C     1.015101530     0.635640530     0.601250500 
C8 C     1.091563760     0.471194370     0.598505930 
N1 N     0.633468250     0.222608970     0.857834100 
N2 N     0.510878580     0.783383660     0.888083890 
N3 N     0.931542180     0.977750580     0.617816280 
N4 N     1.154255720     0.336411180     0.596252420 
S1 S     1.064136340     0.881408660     0.596129120 
S2 S     0.703844320     0.894440090     0.644807110 
S3 S     0.804220060     0.424606480     0.616451480 

#END
data_7_2.14_XXII_14_1974 
# Day group submission to blind test 6
# Rank by lattice energy 7
# Relative energy [kJ/mol]:2.1417269744
loop_
_symmetry_equiv_pos_site_id
_symmetry_equiv_pos_as_xyz
1 +x,+y,+z
2 -x,1/2+y,1/2-z
3 -x,-y,-z
4 +x,1/2-y,1/2+z
_cell_length_a 10.9239
_cell_length_b 6.8214
_cell_length_c 26.2237
_cell_angle_alpha 90.0
_cell_angle_beta 152.3622
_cell_angle_gamma 90.0
loop_
_atom_site_label
_atom_site_type_symbol
_atom_site_fract_x
_atom_site_fract_y
_atom_site_fract_z
C1 C     0.857678890     0.957068200     0.865285460 
C2 C     0.868504150     0.766289380     0.883653770 
C3 C     0.836042500     0.644758280     0.773434300 
C4 C     0.815254920     0.846190080     0.751499360 
C5 C     0.764751070     1.105617280     0.864322810 
C6 C     0.786554350     0.706257080     0.902791050 
C7 C     0.697549480     0.861176170     0.660875980 
C8 C     0.635321470     1.032569140     0.610395040 
N1 N     0.689082830     1.226627770     0.863542020 
N2 N     0.719910170     0.657398680     0.918366880 
N3 N     0.744732400     0.514592780     0.707758450 
N4 N     0.584299400     1.173037250     0.569007250 
S1 S     0.628635590     0.625922480     0.612914470 
S2 S     0.981225290     0.570858710     0.885646590 
S3 S     0.948252600     1.040850720     0.836639560 

#END
data_8_3.62_XXII_15_10884 
# Day group submission to blind test 6
# Rank by lattice energy 8
# Relative energy [kJ/mol]:3.61743878573
loop_
_symmetry_equiv_pos_site_id
_symmetry_equiv_pos_as_xyz
1 +x,+y,+z
2 -x,+y,1/2-z
3 1/2+x,1/2+y,+z
4 1/2-x,1/2+y,1/2-z
5 -x,-y,-z
6 +x,-y,1/2+z
7 1/2-x,1/2-y,-z
8 1/2+x,1/2-y,1/2+z
_cell_length_a 33.6214
_cell_length_b 9.9121
_cell_length_c 10.2973
_cell_angle_alpha 90.0
_cell_angle_beta 31.4119
_cell_angle_gamma 90.0
loop_
_atom_site_label
_atom_site_type_symbol
_atom_site_fract_x
_atom_site_fract_y
_atom_site_fract_z
C1 C     0.366275990     0.642510580     0.665394890 
C2 C     0.409423600     0.642789700     0.435757600 
C3 C     0.410907990     0.922349740     0.429407860 
C4 C     0.363867340     0.920881430     0.673961220 
C5 C     0.342470250     0.518423020     0.787771690 
C6 C     0.432775460     0.518377920     0.314545740 
C7 C     0.345897840     1.051419030     0.758650800 
C8 C     0.297903020     1.093383150     0.994478790 
N1 N     0.323116610     0.417575860     0.887266760 
N2 N     0.451749220     0.417339300     0.216066590 
N3 N     0.427518700     1.040440400     0.334505740 
N4 N     0.258535600     1.127824740     1.187913470 
S1 S     0.388076150     1.163479670     0.531972520 
S2 S     0.447916690     0.781044770     0.241321400 
S3 S     0.334236060     0.780957530     0.849077650 

#END
data_9_4.00_XXII_14_12818 
# Day group submission to blind test 6
# Rank by lattice energy 9
# Relative energy [kJ/mol]:3.99579450581
loop_
_symmetry_equiv_pos_site_id
_symmetry_equiv_pos_as_xyz
1 +x,+y,+z
2 -x,1/2+y,1/2-z
3 -x,-y,-z
4 +x,1/2-y,1/2+z
_cell_length_a 9.6644
_cell_length_b 7.6758
_cell_length_c 32.6738
_cell_angle_alpha 90.0
_cell_angle_beta 22.1224
_cell_angle_gamma 90.0
loop_
_atom_site_label
_atom_site_type_symbol
_atom_site_fract_x
_atom_site_fract_y
_atom_site_fract_z
C1 C     0.363951570     0.328191810     0.828143300 
C2 C     0.038941060     0.268703750     0.931962000 
C3 C    -0.256535520     0.263822630     0.936567350 
C4 C     0.084146880     0.328724430     0.827839190 
C5 C     0.630391750     0.405171190     0.781195800 
C6 C    -0.059273180     0.293733090     1.000518090 
C7 C     0.033260490     0.397976380     0.803298570 
C8 C     0.294044880     0.482041330     0.706804140 
N1 N     0.847301010     0.467844870     0.742967620 
N2 N    -0.139239390     0.314088290     1.056314260 
N3 N    -0.544896870     0.280390110     0.992090110 
N4 N     0.507831030     0.550949750     0.627693160 
S1 S    -0.427739740     0.374881170     0.915928220 
S2 S    -0.295707440     0.152029170     0.994695550 
S3 S     0.510138960     0.308975030     0.736258150 

#END
data_10_4.08_XXII_14_736 
# Day group submission to blind test 6
# Rank by lattice energy 10
# Relative energy [kJ/mol]:4.07609653659
loop_
_symmetry_equiv_pos_site_id
_symmetry_equiv_pos_as_xyz
1 +x,+y,+z
2 -x,1/2+y,1/2-z
3 -x,-y,-z
4 +x,1/2-y,1/2+z
_cell_length_a 6.0916
_cell_length_b 7.8096
_cell_length_c 20.0111
_cell_angle_alpha 90.0
_cell_angle_beta 72.8267
_cell_angle_gamma 90.0
loop_
_atom_site_label
_atom_site_type_symbol
_atom_site_fract_x
_atom_site_fract_y
_atom_site_fract_z
C1 C     0.125068640     0.271277940     0.333310020 
C2 C     0.329772030     0.192548540     0.325282490 
C3 C     0.234356400     0.159402070     0.466548000 
C4 C     0.017862550     0.239981310     0.474624670 
C5 C     0.088390590     0.377796830     0.280123990 
C6 C     0.514221850     0.213348900     0.262936670 
C7 C    -0.071577030     0.297506100     0.542334780 
C8 C    -0.273644740     0.393370110     0.570823390 
N1 N     0.058503980     0.464488470     0.236839650 
N2 N     0.664253810     0.230245080     0.212230820 
N3 N     0.309023120     0.154738990     0.521402790 
N4 N    -0.439313010     0.471970260     0.594189690 
S1 S     0.118133410     0.245118520     0.589650690 
S2 S     0.398038790     0.058043940     0.388229360 
S3 S    -0.119087170     0.256016960     0.408767330 

#END
data_11_4.40_XXII_14_3862 
# Day group submission to blind test 6
# Rank by lattice energy 11
# Relative energy [kJ/mol]:4.39804844465
loop_
_symmetry_equiv_pos_site_id
_symmetry_equiv_pos_as_xyz
1 +x,+y,+z
2 -x,1/2+y,1/2-z
3 -x,-y,-z
4 +x,1/2-y,1/2+z
_cell_length_a 6.8111
_cell_length_b 11.6049
_cell_length_c 24.0592
_cell_angle_alpha 90.0
_cell_angle_beta 28.9053
_cell_angle_gamma 90.0
loop_
_atom_site_label
_atom_site_type_symbol
_atom_site_fract_x
_atom_site_fract_y
_atom_site_fract_z
C1 C     0.059069830     0.201825580     0.961525760 
C2 C    -0.157232790     0.170125960     0.969665860 
C3 C     0.031592680     0.371622630     0.871348550 
C4 C     0.258050920     0.402740940     0.863569950 
C5 C    -0.021955540     0.154873550     1.034901180 
C6 C    -0.479279000     0.089084260     1.053436330 
C7 C     0.298932310     0.520753410     0.855960540 
C8 C     0.495374580     0.586980830     0.848382610 
N1 N    -0.087899500     0.116632880     1.094658830 
N2 N    -0.741191910     0.023171400     1.121557990 
N3 N    -0.072639950     0.454504210     0.863344390 
N4 N     0.656372290     0.641279170     0.842171270 
S1 S     0.083016880     0.580961580     0.849906630 
S2 S    -0.083393730     0.226096440     0.883122390 
S3 S     0.470000140     0.302071710     0.857675420 

#END
data_12_4.54_XXII_2_5053 
# Day group submission to blind test 6
# Rank by lattice energy 12
# Relative energy [kJ/mol]:4.54426949657
loop_
_symmetry_equiv_pos_site_id
_symmetry_equiv_pos_as_xyz
1 +x,+y,+z
2 -x,-y,-z
_cell_length_a 6.7251
_cell_length_b 7.1565
_cell_length_c 9.7834
_cell_angle_alpha 87.5126
_cell_angle_beta 80.6293
_cell_angle_gamma 84.9873
loop_
_atom_site_label
_atom_site_type_symbol
_atom_site_fract_x
_atom_site_fract_y
_atom_site_fract_z
C1 C     0.042846530     0.238641290     0.828247920 
C2 C     0.232047580     0.200556930     0.859016680 
C3 C     0.346746870     0.528332790     0.734019550 
C4 C     0.146506630     0.569256500     0.704309800 
C5 C    -0.081803600     0.093404290     0.812793730 
C6 C     0.307745080     0.013961920     0.887745680 
C7 C     0.147587800     0.699290550     0.596192900 
C8 C    -0.016169060     0.772006940     0.531248220 
N1 N    -0.183340300    -0.024855310     0.800211680 
N2 N     0.369346900    -0.137829560     0.911127670 
N3 N     0.490706690     0.615401320     0.658131710 
N4 N    -0.150402510     0.831636720     0.477991350 
S1 S     0.394350310     0.761250130     0.543729640 
S2 S     0.403749130     0.372724930     0.871400410 
S3 S    -0.067827060     0.469461900     0.796504150 

#END
data_13_4.64_XXII_14_4298 
# Day group submission to blind test 6
# Rank by lattice energy 13
# Relative energy [kJ/mol]:4.63537001424
loop_
_symmetry_equiv_pos_site_id
_symmetry_equiv_pos_as_xyz
1 +x,+y,+z
2 -x,1/2+y,1/2-z
3 -x,-y,-z
4 +x,1/2-y,1/2+z
_cell_length_a 7.463
_cell_length_b 6.6156
_cell_length_c 23.2867
_cell_angle_alpha 90.0
_cell_angle_beta 126.8223
_cell_angle_gamma 90.0
loop_
_atom_site_label
_atom_site_type_symbol
_atom_site_fract_x
_atom_site_fract_y
_atom_site_fract_z
C1 C     0.952297730     0.509664540     0.591262040 
C2 C     0.946599530     0.319212890     0.568613030 
C3 C     0.733467050     0.185357080     0.623674610 
C4 C     0.738605220     0.386908460     0.646376930 
C5 C     1.116275590     0.651530740     0.604918500 
C6 C     1.100443260     0.256173000     0.555247370 
C7 C     0.715794520     0.384371610     0.700875100 
C8 C     0.720893890     0.549508780     0.740070870 
N1 N     1.249797730     0.767087040     0.616039470 
N2 N     1.225554710     0.204875920     0.544370550 
N3 N     0.713730780     0.039114210     0.657291810 
N4 N     0.725068620     0.684869430     0.772209740 
S1 S     0.688264460     0.134329710     0.718338090 
S2 S     0.755957930     0.126842490     0.553727600 
S3 S     0.762616160     0.604110620     0.607728520 

#END
data_14_5.18_XXII_19_6362 
# Day group submission to blind test 6
# Rank by lattice energy 14
# Relative energy [kJ/mol]:5.17661750782
loop_
_symmetry_equiv_pos_site_id
_symmetry_equiv_pos_as_xyz
1 +x,+y,+z
2 1/2+x,1/2-y,-z
3 -x,1/2+y,1/2-z
4 1/2-x,-y,1/2+z
_cell_length_a 6.7981
_cell_length_b 13.3393
_cell_length_c 9.9293
_cell_angle_alpha 90.0
_cell_angle_beta 90.0
_cell_angle_gamma 90.0
loop_
_atom_site_label
_atom_site_type_symbol
_atom_site_fract_x
_atom_site_fract_y
_atom_site_fract_z
C1 C     0.033625950     0.276823380     0.171839420 
C2 C     0.224890970     0.247844490     0.174884400 
C3 C     0.347641090     0.439882040     0.135635110 
C4 C     0.146393080     0.469908320     0.128791140 
C5 C    -0.120252240     0.206187050     0.153662070 
C6 C     0.277237780     0.145209600     0.162316660 
C7 C     0.132399100     0.562571080     0.068226980 
C8 C    -0.038955160     0.618703010     0.041825080 
N1 N    -0.245524900     0.148700860     0.138874930 
N2 N     0.319851760     0.061712230     0.152100970 
N3 N     0.477716490     0.500579340     0.083238970 
N4 N    -0.179429690     0.664735830     0.020170780 
S1 S     0.367887340     0.603735280     0.025509250 
S2 S     0.428529970     0.327019320     0.212780520 
S3 S    -0.053072790     0.401693180     0.194973440 

#END
data_15_5.24_XXII_19_2296 
# Day group submission to blind test 6
# Rank by lattice energy 15
# Relative energy [kJ/mol]:5.24106486049
loop_
_symmetry_equiv_pos_site_id
_symmetry_equiv_pos_as_xyz
1 +x,+y,+z
2 1/2+x,1/2-y,-z
3 -x,1/2+y,1/2-z
4 1/2-x,-y,1/2+z
_cell_length_a 20.7672
_cell_length_b 6.866
_cell_length_c 6.2562
_cell_angle_alpha 90.0
_cell_angle_beta 90.0
_cell_angle_gamma 90.0
loop_
_atom_site_label
_atom_site_type_symbol
_atom_site_fract_x
_atom_site_fract_y
_atom_site_fract_z
C1 C     0.074168780     0.029734410     0.999881570 
C2 C     0.055590980     0.219155810     0.999886840 
C3 C     0.182987470     0.339362410     0.999770330 
C4 C     0.202099520     0.139261800     0.999765190 
C5 C     0.027207740    -0.120860830     0.999986020 
C6 C    -0.011073250     0.266523370     0.999999960 
C7 C     0.268366180     0.127580210     0.999768350 
C8 C     0.306267890    -0.042626380     0.999766320 
N1 N    -0.010949520    -0.243271480     1.000071610 
N2 N    -0.065216240     0.305023270     1.000090460 
N3 N     0.229045890     0.468859050     0.999774580 
N4 N     0.337367570    -0.182235060     0.999763870 
S1 S     0.301043630     0.361615220     0.999766600 
S2 S     0.103352100     0.432942090     0.999758380 
S3 S     0.152941650    -0.069762270     0.999741600 

#END
data_16_5.36_XXII_14_3700 
# Day group submission to blind test 6
# Rank by lattice energy 16
# Relative energy [kJ/mol]:5.35764527041
loop_
_symmetry_equiv_pos_site_id
_symmetry_equiv_pos_as_xyz
1 +x,+y,+z
2 -x,1/2+y,1/2-z
3 -x,-y,-z
4 +x,1/2-y,1/2+z
_cell_length_a 9.8966
_cell_length_b 6.9988
_cell_length_c 21.5002
_cell_angle_alpha 90.0
_cell_angle_beta 37.4714
_cell_angle_gamma 90.0
loop_
_atom_site_label
_atom_site_type_symbol
_atom_site_fract_x
_atom_site_fract_y
_atom_site_fract_z
C1 C     0.065926830     0.269594560     0.298113800 
C2 C    -0.151118790     0.238927840     0.391190270 
C3 C    -0.057986300     0.264319130     0.481527530 
C4 C     0.168201460     0.304862360     0.384123640 
C5 C     0.153441450     0.219687120     0.207006930 
C6 C    -0.298942800     0.165817260     0.399518410 
C7 C     0.296903970     0.290275430     0.389899880 
C8 C     0.523225050     0.337295680     0.313991980 
N1 N     0.224675300     0.179096390     0.132867520 
N2 N    -0.419169150     0.106379210     0.406305340 
N3 N    -0.102529070     0.220028420     0.555529420 
N4 N     0.708805320     0.375841470     0.251757700 
S1 S     0.127424840     0.228681170     0.514567340 
S2 S    -0.284291970     0.288088050     0.511871600 
S3 S     0.269337170     0.373086770     0.273667020 

#END
data_17_5.55_XXII_5_9117 
# Day group submission to blind test 6
# Rank by lattice energy 17
# Relative energy [kJ/mol]:5.5501734307
loop_
_symmetry_equiv_pos_site_id
_symmetry_equiv_pos_as_xyz
1 +x,+y,+z
2 -x,+y,-z
3 1/2+x,1/2+y,+z
4 1/2-x,1/2+y,-z
_cell_length_a 17.9964
_cell_length_b 6.7154
_cell_length_c 11.4278
_cell_angle_alpha 90.0
_cell_angle_beta 138.0685
_cell_angle_gamma 90.0
loop_
_atom_site_label
_atom_site_type_symbol
_atom_site_fract_x
_atom_site_fract_y
_atom_site_fract_z
C1 C     0.227137800     0.276473750     0.280771720 
C2 C     0.237875170     0.467704520     0.329815170 
C3 C     0.129480230     0.601815560     0.009477650 
C4 C     0.121082110     0.399762810    -0.037995480 
C5 C     0.298034360     0.123313730     0.405570590 
C6 C     0.324471080     0.524899500     0.508795550 
C7 C     0.109976760     0.392684900    -0.170948130 
C8 C     0.107917370     0.223499710    -0.246326050 
N1 N     0.355770500    -0.001458530     0.507204730 
N2 N     0.394903940     0.571449040     0.654384070 
N3 N     0.123526100     0.739741660    -0.077921550 
N4 N     0.106228320     0.084835850    -0.308128490 
S1 S     0.105510630     0.635594970    -0.230107570 
S2 S     0.150610630     0.668588150     0.183141650 
S3 S     0.121926780     0.193858280     0.058586060 

#END
data_18_5.62_XXII_19_3236 
# Day group submission to blind test 6
# Rank by lattice energy 18
# Relative energy [kJ/mol]:5.61904098839
loop_
_symmetry_equiv_pos_site_id
_symmetry_equiv_pos_as_xyz
1 +x,+y,+z
2 1/2+x,1/2-y,-z
3 -x,1/2+y,1/2-z
4 1/2-x,-y,1/2+z
_cell_length_a 8.1223
_cell_length_b 11.6183
_cell_length_c 9.7894
_cell_angle_alpha 90.0
_cell_angle_beta 90.0
_cell_angle_gamma 90.0
loop_
_atom_site_label
_atom_site_type_symbol
_atom_site_fract_x
_atom_site_fract_y
_atom_site_fract_z
C1 C     0.414189970     0.147437990     0.098466470 
C2 C     0.512173490     0.052946020     0.099961740 
C3 C     0.530689240     0.052996130    -0.178132230 
C4 C     0.423522760     0.150382690    -0.177506100 
C5 C     0.311272220     0.175493530     0.210757190 
C6 C     0.512677360    -0.023143790     0.213569390 
C7 C     0.349565640     0.161881710    -0.303439970 
C8 C     0.226056560     0.240425080    -0.342702260 
N1 N     0.227467570     0.198356190     0.302187630 
N2 N     0.513110310    -0.085021000     0.305944690 
N3 N     0.541385300    -0.005686330    -0.291615860 
N4 N     0.124812490     0.304801550    -0.374904800 
S1 S     0.422444860     0.053656110    -0.411248030 
S2 S     0.647836470     0.009872030    -0.033618690 
S3 S     0.403011770     0.247014590    -0.039830170 

#END
data_19_5.81_XXII_2_3470 
# Day group submission to blind test 6
# Rank by lattice energy 19
# Relative energy [kJ/mol]:5.80632492993
loop_
_symmetry_equiv_pos_site_id
_symmetry_equiv_pos_as_xyz
1 +x,+y,+z
2 -x,-y,-z
_cell_length_a 6.7421
_cell_length_b 8.3202
_cell_length_c 9.1954
_cell_angle_alpha 88.7226
_cell_angle_beta 101.756
_cell_angle_gamma 114.2572
loop_
_atom_site_label
_atom_site_type_symbol
_atom_site_fract_x
_atom_site_fract_y
_atom_site_fract_z
C1 C     0.674604930     0.224949980     0.668386670 
C2 C     0.451977350     0.176020060     0.647346850 
C3 C     0.515207730     0.501479670     0.749054280 
C4 C     0.748711830     0.546921200     0.777865670 
C5 C     0.767453230     0.098764840     0.681267680 
C6 C     0.302088120    -0.004411580     0.643249130 
C7 C     0.858229550     0.680550140     0.889257680 
C8 C     1.087525680     0.759778010     0.954552990 
N1 N     0.843105960    -0.003994630     0.691753980 
N2 N     0.180127510    -0.151188920     0.639902710 
N3 N     0.447438870     0.591396760     0.826180570 
N4 N     1.275458720     0.824732530     1.008084900 
S1 S     0.664649140     0.743746820     0.941627410 
S2 S     0.318892070     0.323734560     0.620858790 
S3 S     0.873665120     0.448995700     0.679121470 

#END
data_20_6.01_XXII_14_1007 
# Day group submission to blind test 6
# Rank by lattice energy 20
# Relative energy [kJ/mol]:6.00691390689
loop_
_symmetry_equiv_pos_site_id
_symmetry_equiv_pos_as_xyz
1 +x,+y,+z
2 -x,1/2+y,1/2-z
3 -x,-y,-z
4 +x,1/2-y,1/2+z
_cell_length_a 11.752
_cell_length_b 6.7566
_cell_length_c 12.6456
_cell_angle_alpha 90.0
_cell_angle_beta 115.0108
_cell_angle_gamma 90.0
loop_
_atom_site_label
_atom_site_type_symbol
_atom_site_fract_x
_atom_site_fract_y
_atom_site_fract_z
C1 C     0.374313630     0.036201980     0.300031590 
C2 C     0.397851520     0.228344840     0.333174580 
C3 C     0.207821370     0.352095040     0.131811890 
C4 C     0.188615180     0.149648020     0.096367100 
C5 C     0.467235120    -0.112729200     0.347839750 
C6 C     0.518851150     0.291140020     0.413835990 
C7 C     0.131722320     0.137979020    -0.023638080 
C8 C     0.093217360    -0.032906270    -0.093893880 
N1 N     0.542908300    -0.234056740     0.386776730 
N2 N     0.617299000     0.342260220     0.479472500 
N3 N     0.172334280     0.485990900     0.049536340 
N4 N     0.061652310    -0.172943830    -0.151488850 
S1 S     0.105531300     0.377272240    -0.080837890 
S2 S     0.284638930     0.422447590     0.281104660 
S3 S     0.226243820    -0.050696700     0.194668350 

#END
data_21_6.10_XXII_14_10470 
# Day group submission to blind test 6
# Rank by lattice energy 21
# Relative energy [kJ/mol]:6.09577374067
loop_
_symmetry_equiv_pos_site_id
_symmetry_equiv_pos_as_xyz
1 +x,+y,+z
2 -x,1/2+y,1/2-z
3 -x,-y,-z
4 +x,1/2-y,1/2+z
_cell_length_a 17.8549
_cell_length_b 9.799
_cell_length_c 20.3482
_cell_angle_alpha 90.0
_cell_angle_beta 165.2707
_cell_angle_gamma 90.0
loop_
_atom_site_label
_atom_site_type_symbol
_atom_site_fract_x
_atom_site_fract_y
_atom_site_fract_z
C1 C     0.701249060     0.099133790     0.028190990 
C2 C     0.522404830     0.186599670    -0.156457310 
C3 C     0.359940560     0.310637710    -0.177466200 
C4 C     0.550946340     0.218896800     0.018824170 
C5 C     0.841823660    -0.009544010     0.113464900 
C6 C     0.476500090     0.169277510    -0.264036490 
C7 C     0.527648120     0.241117010     0.065750120 
C8 C     0.684264600     0.174649730     0.249149510 
N1 N     0.956076380    -0.097865660     0.182783980 
N2 N     0.439185890     0.155223500    -0.351444890 
N3 N     0.200783220     0.392843360    -0.276581720 
N4 N     0.812719450     0.120134950     0.399585270 
S1 S     0.272610170     0.370738940    -0.136022850 
S2 S     0.310986800     0.324669240    -0.305247800 
S3 S     0.779362910     0.090714570     0.179764470 

#END
data_22_6.11_XXII_15_10599 
# Day group submission to blind test 6
# Rank by lattice energy 22
# Relative energy [kJ/mol]:6.10530459043
loop_
_symmetry_equiv_pos_site_id
_symmetry_equiv_pos_as_xyz
1 +x,+y,+z
2 -x,+y,1/2-z
3 1/2+x,1/2+y,+z
4 1/2-x,1/2+y,1/2-z
5 -x,-y,-z
6 +x,-y,1/2+z
7 1/2-x,1/2-y,-z
8 1/2+x,1/2-y,1/2+z
_cell_length_a 14.9921
_cell_length_b 6.7375
_cell_length_c 47.5621
_cell_angle_alpha 90.0
_cell_angle_beta 157.3442
_cell_angle_gamma 90.0
loop_
_atom_site_label
_atom_site_type_symbol
_atom_site_fract_x
_atom_site_fract_y
_atom_site_fract_z
C1 C     0.402502040     1.007906190     0.837966200 
C2 C     0.396689450     0.817557760     0.827017000 
C3 C     0.388301220     0.679287960     0.878300880 
C4 C     0.398339260     0.880270510     0.890638040 
C5 C     0.473187970     1.165999050     0.840789350 
C6 C     0.468861120     0.767962730     0.820347240 
C7 C     0.475904030     0.886504190     0.940578640 
C8 C     0.512953410     1.054834410     0.968368280 
N1 N     0.530734170     1.294761660     0.843084620 
N2 N     0.527559890     0.727589480     0.814915460 
N3 N     0.452490010     0.541911960     0.914725870 
N4 N     0.543336170     1.192805370     0.991154570 
S1 S     0.525591250     0.644518920     0.966634080 
S2 S     0.291139260     0.611135910     0.815927130 
S3 S     0.306725990     1.085905450     0.843998170 

#END
data_23_6.20_XXII_14_8132 
# Day group submission to blind test 6
# Rank by lattice energy 23
# Relative energy [kJ/mol]:6.204283081
loop_
_symmetry_equiv_pos_site_id
_symmetry_equiv_pos_as_xyz
1 +x,+y,+z
2 -x,1/2+y,1/2-z
3 -x,-y,-z
4 +x,1/2-y,1/2+z
_cell_length_a 11.3583
_cell_length_b 6.7874
_cell_length_c 58.3221
_cell_angle_alpha 90.0
_cell_angle_beta 11.856
_cell_angle_gamma 90.0
loop_
_atom_site_label
_atom_site_type_symbol
_atom_site_fract_x
_atom_site_fract_y
_atom_site_fract_z
C1 C     0.633140110     0.214035410     0.763585090 
C2 C     0.608317900     0.030766730     0.759096810 
C3 C     0.249722620    -0.122039150     0.868229920 
C4 C     0.283360830     0.071439030     0.871313930 
C5 C     0.963072590     0.365841510     0.690422780 
C6 C     0.913748900    -0.015832930     0.680525890 
C7 C     0.293050880     0.060382350     0.893052500 
C8 C     0.332335880     0.216432370     0.901430320 
N1 N     1.231655400     0.489461740     0.630864590 
N2 N     1.162108970    -0.053754640     0.616632090 
N3 N     0.255801090    -0.269834840     0.881423710 
N4 N     0.364543380     0.344345780     0.908302170 
S1 S     0.270090380    -0.186817770     0.905604540 
S2 S     0.197863230    -0.169640370     0.848231080 
S3 S     0.252751960     0.290713850     0.861054210 

#END
data_24_6.23_XXII_4_2565 
# Day group submission to blind test 6
# Rank by lattice energy 24
# Relative energy [kJ/mol]:6.23431003932
loop_
_symmetry_equiv_pos_site_id
_symmetry_equiv_pos_as_xyz
1 +x,+y,+z
2 -x,1/2+y,-z
_cell_length_a 46.0147
_cell_length_b 6.5976
_cell_length_c 7.4281
_cell_angle_alpha 90.0
_cell_angle_beta 11.9198
_cell_angle_gamma 90.0
loop_
_atom_site_label
_atom_site_type_symbol
_atom_site_fract_x
_atom_site_fract_y
_atom_site_fract_z
C1 C     0.693215900     0.927948900     0.118259270 
C2 C     0.641965870     1.115465230     0.465302600 
C3 C     0.746912460     1.255891710    -0.487839700 
C4 C     0.796266310     1.056709250    -0.826666510 
C5 C     0.721942630     0.786843740     0.083548720 
C6 C     0.609200640     1.174736560     0.842846290 
C7 C     0.900680620     1.065932630    -1.587967220 
C8 C     0.981548820     0.905326610    -2.148418010 
N1 N     0.745333600     0.671922580     0.055274070 
N2 N     0.582534540     1.222973120     1.150030660 
N3 N     0.806447400     1.406385440    -0.934137740 
N4 N     1.047862310     0.773667820    -2.608001690 
S1 S     0.926479910     1.318591770    -1.805438880 
S2 S     0.607999290     1.306720080     0.507687680 
S3 S     0.730423490     0.834112860    -0.327751950 

#END
data_25_6.30_XXII_2_2201 
# Day group submission to blind test 6
# Rank by lattice energy 25
# Relative energy [kJ/mol]:6.29783746693
loop_
_symmetry_equiv_pos_site_id
_symmetry_equiv_pos_as_xyz
1 +x,+y,+z
2 -x,-y,-z
_cell_length_a 9.8922
_cell_length_b 6.8411
_cell_length_c 17.5146
_cell_angle_alpha 156.0087
_cell_angle_beta 73.0296
_cell_angle_gamma 107.6298
loop_
_atom_site_label
_atom_site_type_symbol
_atom_site_fract_x
_atom_site_fract_y
_atom_site_fract_z
C1 C     0.665236340     0.554962580     0.257169060 
C2 C     0.652869110     0.246981370     0.209492520 
C3 C     0.772279850     0.947071020     0.535037000 
C4 C     0.787246850     1.264679730     0.581860170 
C5 C     0.657417100     0.382838530     0.120718370 
C6 C     0.640406430    -0.260744190     0.018876230 
C7 C     0.889133750     1.639509990     0.713992670 
C8 C     0.945355490     2.004753330     0.784904100 
N1 N     0.651047100     0.242799020     0.009672220 
N2 N     0.630262330    -0.673672780    -0.136138060 
N3 N     0.850300070     1.064169640     0.623888110 
N4 N     0.991463090     2.304231780     0.843057090 
S1 S     0.951220620     1.578112620     0.774811780 
S2 S     0.652878020     0.415204460     0.367662850 
S3 S     0.687373270     1.196722170     0.489344550 

#END
data_26_6.32_XXII_19_746 
# Day group submission to blind test 6
# Rank by lattice energy 26
# Relative energy [kJ/mol]:6.31631093286
loop_
_symmetry_equiv_pos_site_id
_symmetry_equiv_pos_as_xyz
1 +x,+y,+z
2 1/2+x,1/2-y,-z
3 -x,1/2+y,1/2-z
4 1/2-x,-y,1/2+z
_cell_length_a 6.8404
_cell_length_b 10.1676
_cell_length_c 13.3403
_cell_angle_alpha 90.0
_cell_angle_beta 90.0
_cell_angle_gamma 90.0
loop_
_atom_site_label
_atom_site_type_symbol
_atom_site_fract_x
_atom_site_fract_y
_atom_site_fract_z
C1 C     0.244655390     0.278565670     0.824245210 
C2 C     0.181432720     0.330256410     0.912229990 
C3 C     0.152538700     0.085448600     0.995755310 
C4 C     0.213188670     0.030930060     0.902161890 
C5 C     0.254373380     0.356457760     0.736034440 
C6 C     0.114209600     0.462279880     0.917042150 
C7 C     0.173168470    -0.101889150     0.900385920 
C8 C     0.203924380    -0.190936820     0.820980950 
N1 N     0.262297610     0.419815950     0.664262830 
N2 N     0.059538110     0.569664460     0.920969940 
N3 N     0.072583870     0.005039360     1.060236720 
N4 N     0.229132490    -0.263967820     0.755878510 
S1 S     0.067054250    -0.147316160     1.014160360 
S2 S     0.186915160     0.252040760     1.031580660 
S3 S     0.332997540     0.116010580     0.805098490 

#END
data_27_6.50_XXII_33_3666 
# Day group submission to blind test 6
# Rank by lattice energy 27
# Relative energy [kJ/mol]:6.49956797156
loop_
_symmetry_equiv_pos_site_id
_symmetry_equiv_pos_as_xyz
1 +x,+y,+z
2 -x,-y,1/2+z
3 1/2-x,1/2+y,1/2+z
4 1/2+x,1/2-y,+z
_cell_length_a 11.5676
_cell_length_b 11.9448
_cell_length_c 6.6926
_cell_angle_alpha 90.0
_cell_angle_beta 90.0
_cell_angle_gamma 90.0
loop_
_atom_site_label
_atom_site_type_symbol
_atom_site_fract_x
_atom_site_fract_y
_atom_site_fract_z
C1 C     0.801945680     0.974575300     0.365161470 
C2 C     0.839647640     0.983278050     0.556439350 
C3 C     0.645985360     0.878776580     0.691674830 
C4 C     0.607903390     0.870229860     0.489485280 
C5 C     0.840703820     1.048782820     0.213791850 
C6 C     0.918783120     1.068363420     0.613669430 
C7 C     0.489511590     0.857836390     0.484093290 
C8 C     0.416634100     0.855552870     0.315368610 
N1 N     0.872264470     1.109204770     0.090496630 
N2 N     0.983149950     1.137556250     0.660240860 
N3 N     0.567272860     0.871988350     0.831202040 
N4 N     0.356878390     0.853678870     0.177069930 
S1 S     0.437389340     0.853175770     0.728618620 
S2 S     0.793612010     0.896565940     0.758057850 
S3 S     0.700975610     0.871766510     0.281163620 

#END
data_28_6.77_XXII_15_4815 
# Day group submission to blind test 6
# Rank by lattice energy 28
# Relative energy [kJ/mol]:6.76719887368
loop_
_symmetry_equiv_pos_site_id
_symmetry_equiv_pos_as_xyz
1 +x,+y,+z
2 -x,+y,1/2-z
3 1/2+x,1/2+y,+z
4 1/2-x,1/2+y,1/2-z
5 -x,-y,-z
6 +x,-y,1/2+z
7 1/2-x,1/2-y,-z
8 1/2+x,1/2-y,1/2+z
_cell_length_a 15.5976
_cell_length_b 6.7009
_cell_length_c 17.5722
_cell_angle_alpha 90.0
_cell_angle_beta 86.9786
_cell_angle_gamma 90.0
loop_
_atom_site_label
_atom_site_type_symbol
_atom_site_fract_x
_atom_site_fract_y
_atom_site_fract_z
C1 C     0.389372440     0.508559410     0.086001530 
C2 C     0.413364030     0.316898810     0.072240130 
C3 C     0.256573410     0.182766220     0.125089340 
C4 C     0.233659340     0.386038650     0.139781670 
C5 C     0.450480160     0.661154290     0.097128260 
C6 C     0.501309580     0.260663110     0.068412300 
C7 C     0.167221530     0.394624190     0.194526490 
C8 C     0.128265130     0.565219830     0.228131100 
N1 N     0.500251960     0.785485560     0.106188770 
N2 N     0.572817450     0.214912300     0.065294390 
N3 N     0.209787370     0.045508520     0.159873900 
N4 N     0.096326690     0.705037300     0.255682230 
S1 S     0.134692600     0.151832060     0.217615770 
S2 S     0.341821450     0.113921450     0.059239000 
S3 S     0.280371980     0.590443880     0.089759210 

#END
data_29_6.99_XXII_14_2274 
# Day group submission to blind test 6
# Rank by lattice energy 29
# Relative energy [kJ/mol]:6.98857945669
loop_
_symmetry_equiv_pos_site_id
_symmetry_equiv_pos_as_xyz
1 +x,+y,+z
2 -x,1/2+y,1/2-z
3 -x,-y,-z
4 +x,1/2-y,1/2+z
_cell_length_a 9.1651
_cell_length_b 9.7562
_cell_length_c 16.9396
_cell_angle_alpha 90.0
_cell_angle_beta 37.2463
_cell_angle_gamma 90.0
loop_
_atom_site_label
_atom_site_type_symbol
_atom_site_fract_x
_atom_site_fract_y
_atom_site_fract_z
C1 C     0.334881510     0.549194700     0.687529830 
C2 C     0.543624300     0.605570620     0.623919780 
C3 C     0.767039950     0.356771430     0.520236600 
C4 C     0.548834460     0.297843280     0.585311960 
C5 C     0.111987960     0.619386510     0.791532370 
C6 C     0.544833770     0.736615420     0.659885560 
C7 C     0.559514560     0.157131020     0.586884110 
C8 C     0.388332220     0.060578000     0.634402520 
N1 N    -0.069387700     0.676486780     0.876154600 
N2 N     0.545851940     0.843227830     0.689127270 
N3 N     0.930077120     0.272446220     0.477335620 
N4 N     0.247987020    -0.018608980     0.673361080 
S1 S     0.837132790     0.110853280     0.507802510 
S2 S     0.836908030     0.534228560     0.486126240 
S3 S     0.304801670     0.389647430     0.650328170 

#END
data_30_7.06_XXII_14_2994 
# Day group submission to blind test 6
# Rank by lattice energy 30
# Relative energy [kJ/mol]:7.06339342054
loop_
_symmetry_equiv_pos_site_id
_symmetry_equiv_pos_as_xyz
1 +x,+y,+z
2 -x,1/2+y,1/2-z
3 -x,-y,-z
4 +x,1/2-y,1/2+z
_cell_length_a 6.3437
_cell_length_b 6.764
_cell_length_c 21.4591
_cell_angle_alpha 90.0
_cell_angle_beta 92.9771
_cell_angle_gamma 90.0
loop_
_atom_site_label
_atom_site_type_symbol
_atom_site_fract_x
_atom_site_fract_y
_atom_site_fract_z
C1 C     0.280790540     0.528519150     0.191753790 
C2 C     0.238981740     0.719207620     0.206211880 
C3 C     0.455156150     0.849610200     0.108032480 
C4 C     0.500655820     0.647582790     0.094883990 
C5 C     0.276660110     0.375547990     0.236879310 
C6 C     0.189928200     0.774498040     0.267651540 
C7 C     0.681664610     0.635779430     0.062284890 
C8 C     0.781413360     0.465080880     0.040285810 
N1 N     0.273291360     0.250903100     0.273635760 
N2 N     0.150018080     0.819491370     0.317618420 
N3 N     0.577881520     0.983542320     0.085226660 
N4 N     0.863185580     0.325202180     0.022254250 
S1 S     0.767595770     0.874872770     0.046516380 
S2 S     0.239873300     0.920986760     0.152844330 
S3 S     0.338402390     0.448400690     0.115218970 

#END
data_31_7.30_XXII_15_2936 
# Day group submission to blind test 6
# Rank by lattice energy 31
# Relative energy [kJ/mol]:7.30292501952
loop_
_symmetry_equiv_pos_site_id
_symmetry_equiv_pos_as_xyz
1 +x,+y,+z
2 -x,+y,1/2-z
3 1/2+x,1/2+y,+z
4 1/2-x,1/2+y,1/2-z
5 -x,-y,-z
6 +x,-y,1/2+z
7 1/2-x,1/2-y,-z
8 1/2+x,1/2-y,1/2+z
_cell_length_a 20.4983
_cell_length_b 9.5621
_cell_length_c 10.75
_cell_angle_alpha 90.0
_cell_angle_beta 120.5522
_cell_angle_gamma 90.0
loop_
_atom_site_label
_atom_site_type_symbol
_atom_site_fract_x
_atom_site_fract_y
_atom_site_fract_z
C1 C     0.152052540     0.807554600     0.246613980 
C2 C     0.106880720     0.874929580     0.285491660 
C3 C     0.094026390     0.638886170     0.414056560 
C4 C     0.140006110     0.568121790     0.369477190 
C5 C     0.161727920     0.858115900     0.132858360 
C6 C     0.065644660     0.996098860     0.210028920 
C7 C     0.128879160     0.425829470     0.367961050 
C8 C     0.160381240     0.319387460     0.324007780 
N1 N     0.169611300     0.899257260     0.040279360 
N2 N     0.032107050     1.094648880     0.148674710 
N3 N     0.052547840     0.561458850     0.447339760 
N4 N     0.186202640     0.232106960     0.287976530 
S1 S     0.065865670     0.392679620     0.428348820 
S2 S     0.090815700     0.823713940     0.427044870 
S3 S     0.202878980     0.650125320     0.326402080 

#END
data_32_7.34_XXII_2_66342 
# Day group submission to blind test 6
# Rank by lattice energy 32
# Relative energy [kJ/mol]:7.3362528095
loop_
_symmetry_equiv_pos_site_id
_symmetry_equiv_pos_as_xyz
1 +x,+y,+z
2 -x,-y,-z
_cell_length_a 5.5387
_cell_length_b 9.3067
_cell_length_c 9.1638
_cell_angle_alpha 76.0259
_cell_angle_beta 79.2046
_cell_angle_gamma 87.6863
loop_
_atom_site_label
_atom_site_type_symbol
_atom_site_fract_x
_atom_site_fract_y
_atom_site_fract_z
C1 C     0.689944850     0.720127140     0.808839520 
C2 C     0.857683560     0.811305360     0.830900990 
C3 C     1.130089150     0.820313720     0.542418600 
C4 C     0.949624200     0.726687320     0.519028970 
C5 C     0.476806030     0.675209430     0.922345450 
C6 C     0.819179810     0.861904640     0.967981730 
C7 C     1.014978900     0.699988240     0.375276480 
C8 C     0.887239990     0.612776970     0.308321300 
N1 N     0.303569050     0.638691320     1.014581630 
N2 N     0.787939080     0.903012260     1.079310590 
N3 N     1.313065410     0.863625470     0.429021700 
N4 N     0.782479970     0.541240740     0.253378080 
S1 S     1.288282460     0.793332330     0.281525840 
S2 S     1.130227230     0.888844640     0.707034930 
S3 S     0.686523350     0.646026100     0.648258400 

#END
data_33_7.48_XXII_4_6133 
# Day group submission to blind test 6
# Rank by lattice energy 33
# Relative energy [kJ/mol]:7.48190786038
loop_
_symmetry_equiv_pos_site_id
_symmetry_equiv_pos_as_xyz
1 +x,+y,+z
2 -x,1/2+y,-z
_cell_length_a 10.3251
_cell_length_b 6.3202
_cell_length_c 6.8848
_cell_angle_alpha 90.0
_cell_angle_beta 83.422
_cell_angle_gamma 90.0
loop_
_atom_site_label
_atom_site_type_symbol
_atom_site_fract_x
_atom_site_fract_y
_atom_site_fract_z
C1 C     0.848259050     0.777507470     0.502484220 
C2 C     0.883020160     0.777503870     0.686626240 
C3 C     0.623345740     0.777569310     0.842469410 
C4 C     0.587664310     0.777590530     0.647802850 
C5 C     0.945574620     0.777443360     0.338795310 
C6 C     1.017247420     0.777424800     0.715300340 
C7 C     0.453706000     0.777564170     0.654689090 
C8 C     0.379541800     0.777577070     0.495167270 
N1 N     1.024649460     0.777391890     0.205745930 
N2 N     1.126262580     0.777361050     0.738617600 
N3 N     0.528173320     0.777537690     0.984814860 
N4 N     0.318686440     0.777588260     0.364326690 
S1 S     0.384048980     0.777535390     0.897783000 
S2 S     0.783135320     0.777595920     0.913704760 
S3 S     0.690304150     0.777605690     0.425093920 

#END
data_34_7.52_XXII_14_290 
# Day group submission to blind test 6
# Rank by lattice energy 34
# Relative energy [kJ/mol]:7.52287326846
loop_
_symmetry_equiv_pos_site_id
_symmetry_equiv_pos_as_xyz
1 +x,+y,+z
2 -x,1/2+y,1/2-z
3 -x,-y,-z
4 +x,1/2-y,1/2+z
_cell_length_a 8.9373
_cell_length_b 9.9547
_cell_length_c 21.8762
_cell_angle_alpha 90.0
_cell_angle_beta 27.928
_cell_angle_gamma 90.0
loop_
_atom_site_label
_atom_site_type_symbol
_atom_site_fract_x
_atom_site_fract_y
_atom_site_fract_z
C1 C     0.738019950     0.391893130     0.016235900 
C2 C     0.853191260     0.393015260    -0.083309360 
C3 C     0.848045200     0.671393360    -0.082639630 
C4 C     0.737513180     0.669061370     0.019103300 
C5 C     0.681575720     0.267881720     0.066933920 
C6 C     0.909691990     0.269570250    -0.134582830 
C7 C     0.713632160     0.798715500     0.049375210 
C8 C     0.625596510     0.839719770     0.140451800 
N1 N     0.635683770     0.167096010     0.108152970 
N2 N     0.955597070     0.169316990    -0.176241120 
N3 N     0.897225150     0.789411510    -0.124702700 
N4 N     0.553386330     0.873375480     0.215159290 
S1 S     0.820088270     0.911222590    -0.046703230 
S2 S     0.934134860     0.531339230    -0.161075640 
S3 S     0.626304880     0.529067280     0.103624540 

#END
data_35_7.54_XXII_14_5931 
# Day group submission to blind test 6
# Rank by lattice energy 35
# Relative energy [kJ/mol]:7.54193359613
loop_
_symmetry_equiv_pos_site_id
_symmetry_equiv_pos_as_xyz
1 +x,+y,+z
2 -x,1/2+y,1/2-z
3 -x,-y,-z
4 +x,1/2-y,1/2+z
_cell_length_a 6.9106
_cell_length_b 12.9171
_cell_length_c 40.6955
_cell_angle_alpha 90.0
_cell_angle_beta 165.53
_cell_angle_gamma 90.0
loop_
_atom_site_label
_atom_site_type_symbol
_atom_site_fract_x
_atom_site_fract_y
_atom_site_fract_z
C1 C     0.992600360     0.976439440     0.821883430 
C2 C     1.164438430     1.011558470     0.819582980 
C3 C     1.532620200     0.817249530     0.859535490 
C4 C     1.375635380     0.781553320     0.866246190 
C5 C     0.947584480     1.044490500     0.841790500 
C6 C     1.331586530     1.117758880     0.841482610 
C7 C     1.729704880     0.687276380     0.929475830 
C8 C     1.718295950     0.625549620     0.956156500 
N1 N     0.910870710     1.099884700     0.857990480 
N2 N     1.467538220     1.204153080     0.859288620 
N3 N     1.953049400     0.757508270     0.909883010 
N4 N     1.709011800     0.574937520     0.978038270 
S1 S     2.197610980     0.650054860     0.970289090 
S2 S     1.163210860     0.935400570     0.782868430 
S3 S     0.771394310     0.845253320     0.795299070 

#END
data_36_7.60_XXII_14_7694 
# Day group submission to blind test 6
# Rank by lattice energy 36
# Relative energy [kJ/mol]:7.60274058953
loop_
_symmetry_equiv_pos_site_id
_symmetry_equiv_pos_as_xyz
1 +x,+y,+z
2 -x,1/2+y,1/2-z
3 -x,-y,-z
4 +x,1/2-y,1/2+z
_cell_length_a 7.231
_cell_length_b 6.6625
_cell_length_c 34.0084
_cell_angle_alpha 90.0
_cell_angle_beta 34.8998
_cell_angle_gamma 90.0
loop_
_atom_site_label
_atom_site_type_symbol
_atom_site_fract_x
_atom_site_fract_y
_atom_site_fract_z
C1 C     0.351829810     0.029903330     0.342058090 
C2 C     0.379815980     0.221464430     0.324069870 
C3 C     0.478283750     0.353874900     0.381545780 
C4 C     0.454923650     0.151805200     0.399173650 
C5 C     0.186388500    -0.118392930     0.348720920 
C6 C     0.255698840     0.278958280     0.308450450 
C7 C     0.386950340     0.149837540     0.450690230 
C8 C     0.337497000    -0.017987260     0.483812180 
N1 N     0.051717880    -0.239149180     0.354143350 
N2 N     0.154752980     0.325756410     0.295736680 
N3 N     0.431399590     0.496124140     0.415571600 
N4 N     0.296942700    -0.155566140     0.510973670 
S1 S     0.363568510     0.396790330     0.471616020 
S2 S     0.579913000     0.419074590     0.314705050 
S3 S     0.511964850    -0.061455740     0.359476490 

#END
data_37_7.68_XXII_14_83 
# Day group submission to blind test 6
# Rank by lattice energy 37
# Relative energy [kJ/mol]:7.68012054078
loop_
_symmetry_equiv_pos_site_id
_symmetry_equiv_pos_as_xyz
1 +x,+y,+z
2 -x,1/2+y,1/2-z
3 -x,-y,-z
4 +x,1/2-y,1/2+z
_cell_length_a 9.6925
_cell_length_b 6.65
_cell_length_c 14.5073
_cell_angle_alpha 90.0
_cell_angle_beta 88.7594
_cell_angle_gamma 90.0
loop_
_atom_site_label
_atom_site_type_symbol
_atom_site_fract_x
_atom_site_fract_y
_atom_site_fract_z
C1 C     0.317944740     0.979727260     0.864892260 
C2 C     0.359958520     1.168240680     0.842121790 
C3 C     0.247546570     1.311745810     1.002714670 
C4 C     0.208591380     1.111337300     1.026709290 
C5 C     0.297868840     0.830141640     0.796767540 
C6 C     0.388656910     1.222251090     0.748941280 
C7 C     0.101549760     1.115146590     1.090768450 
C8 C     0.030789890     0.950764400     1.130868940 
N1 N     0.281518030     0.708277560     0.741286390 
N2 N     0.412010750     1.266200960     0.673159090 
N3 N     0.181162790     1.458041710     1.044360600 
N4 N    -0.027228840     0.816026800     1.163750550 
S1 S     0.064012730     1.364784070     1.118489970 
S2 S     0.381650390     1.369369840     0.921511390 
S3 S     0.287992230     0.894442410     0.980398060 

#END
data_38_7.71_XXII_4_743 
# Day group submission to blind test 6
# Rank by lattice energy 38
# Relative energy [kJ/mol]:7.71345403511
loop_
_symmetry_equiv_pos_site_id
_symmetry_equiv_pos_as_xyz
1 +x,+y,+z
2 -x,1/2+y,-z
_cell_length_a 10.9231
_cell_length_b 6.7665
_cell_length_c 23.1922
_cell_angle_alpha 90.0
_cell_angle_beta 15.677
_cell_angle_gamma 90.0
loop_
_atom_site_label
_atom_site_type_symbol
_atom_site_fract_x
_atom_site_fract_y
_atom_site_fract_z
C1 C     0.929329590     0.469035850     0.727979880 
C2 C     0.877293200     0.658542630     0.769421850 
C3 C     1.102314710     0.794630840     0.561055370 
C4 C     1.157266500     0.594008380     0.518433480 
C5 C     1.023143880     0.313677230     0.724729310 
C6 C     0.921469840     0.710666790     0.808438520 
C7 C     1.436763060     0.585279750     0.344194430 
C8 C     1.584064910     0.416481830     0.247115620 
N1 N     1.099538380     0.187108360     0.722087330 
N2 N     0.957370680     0.753094260     0.840193480 
N3 N     1.311751490     0.929962280     0.436030260 
N4 N     1.704841400     0.278138950     0.167520490 
S1 S     1.593707740     0.825132800     0.253887010 
S2 S     0.760274610     0.862339320     0.776067100 
S3 S     0.876365370     0.393254410     0.678558380 

#END
data_39_7.72_XXII_14_897 
# Day group submission to blind test 6
# Rank by lattice energy 39
# Relative energy [kJ/mol]:7.72401547339
loop_
_symmetry_equiv_pos_site_id
_symmetry_equiv_pos_as_xyz
1 +x,+y,+z
2 -x,1/2+y,1/2-z
3 -x,-y,-z
4 +x,1/2-y,1/2+z
_cell_length_a 8.1534
_cell_length_b 18.7853
_cell_length_c 10.012
_cell_angle_alpha 90.0
_cell_angle_beta 38.1398
_cell_angle_gamma 90.0
loop_
_atom_site_label
_atom_site_type_symbol
_atom_site_fract_x
_atom_site_fract_y
_atom_site_fract_z
C1 C     0.259386260     0.899472310     0.052199590 
C2 C     0.449723990     0.938316750    -0.132082600 
C3 C     0.255800630     0.899590450    -0.249895410 
C4 C     0.054875230     0.859425920    -0.054900610 
C5 C     0.295414540     0.873188740     0.160751760 
C6 C     0.694933750     0.953910700    -0.225532750 
C7 C    -0.039781510     0.807034870    -0.078018530 
C8 C    -0.228958480     0.753853600     0.071556860 
N1 N     0.324712960     0.851786700     0.249172010 
N2 N     0.894464660     0.966607560    -0.301587750 
N3 N     0.318132660     0.880367960    -0.411348080 
N4 N    -0.384042800     0.710249670     0.194158060 
S1 S     0.126001790     0.812926400    -0.336819930 
S2 S     0.422222960     0.972439360    -0.280090670 
S3 S    -0.051717400     0.875781190     0.178022050 

#END
data_40_7.75_XXII_14_9111 
# Day group submission to blind test 6
# Rank by lattice energy 40
# Relative energy [kJ/mol]:7.7530593453
loop_
_symmetry_equiv_pos_site_id
_symmetry_equiv_pos_as_xyz
1 +x,+y,+z
2 -x,1/2+y,1/2-z
3 -x,-y,-z
4 +x,1/2-y,1/2+z
_cell_length_a 12.5935
_cell_length_b 6.8716
_cell_length_c 12.6005
_cell_angle_alpha 90.0
_cell_angle_beta 55.6696
_cell_angle_gamma 90.0
loop_
_atom_site_label
_atom_site_type_symbol
_atom_site_fract_x
_atom_site_fract_y
_atom_site_fract_z
C1 C     0.137428810     0.472506330     0.804098770 
C2 C     0.100731800     0.283162890     0.821088910 
C3 C     0.354400250     0.163580190     0.694998090 
C4 C     0.392004280     0.363538190     0.678916690 
C5 C     0.043655880     0.622751680     0.852480610 
C6 C    -0.032000070     0.235556360     0.888003320 
C7 C     0.523893200     0.375499610     0.613338640 
C8 C     0.598970330     0.545681120     0.578179010 
N1 N    -0.032541240     0.744879970     0.891796450 
N2 N    -0.139802540     0.196861190     0.942350740 
N3 N     0.446234250     0.034375730     0.648884160 
N4 N     0.660572460     0.685266120     0.549328950 
S1 S     0.589293070     0.141810610     0.579317910 
S2 S     0.196138590     0.069776950     0.772114700 
S3 S     0.294191460     0.572214720     0.725579250 

#END
data_41_7.79_XXII_4_7041 
# Day group submission to blind test 6
# Rank by lattice energy 41
# Relative energy [kJ/mol]:7.79002486076
loop_
_symmetry_equiv_pos_site_id
_symmetry_equiv_pos_as_xyz
1 +x,+y,+z
2 -x,1/2+y,-z
_cell_length_a 10.4766
_cell_length_b 6.9629
_cell_length_c 12.2077
_cell_angle_alpha 90.0
_cell_angle_beta 30.8726
_cell_angle_gamma 90.0
loop_
_atom_site_label
_atom_site_type_symbol
_atom_site_fract_x
_atom_site_fract_y
_atom_site_fract_z
C1 C     0.374108170     0.639633860     0.250031280 
C2 C     0.330535730     0.823113080     0.250049690 
C3 C     0.578368650     0.962231030     0.250068500 
C4 C     0.623382330     0.768323870     0.250047530 
C5 C     0.286625240     0.483702410     0.249958190 
C6 C     0.196947260     0.858887980     0.249994720 
C7 C     0.755020090     0.767622090     0.249989230 
C8 C     0.836169510     0.606209750     0.249953340 
N1 N     0.215541790     0.356957990     0.249898340 
N2 N     0.088448900     0.887972300     0.249949030 
N3 N     0.664930320     1.097240430     0.250031410 
N4 N     0.902753980     0.473817650     0.249923930 
S1 S     0.811330560     1.003380040     0.249976350 
S2 S     0.417315120     1.041393570     0.250149470 
S3 S     0.533515040     0.554505630     0.250101370 

#END
data_42_7.90_XXII_14_1886 
# Day group submission to blind test 6
# Rank by lattice energy 42
# Relative energy [kJ/mol]:7.90029099677
loop_
_symmetry_equiv_pos_site_id
_symmetry_equiv_pos_as_xyz
1 +x,+y,+z
2 -x,1/2+y,1/2-z
3 -x,-y,-z
4 +x,1/2-y,1/2+z
_cell_length_a 6.7932
_cell_length_b 7.1524
_cell_length_c 21.6082
_cell_angle_alpha 90.0
_cell_angle_beta 119.9105
_cell_angle_gamma 90.0
loop_
_atom_site_label
_atom_site_type_symbol
_atom_site_fract_x
_atom_site_fract_y
_atom_site_fract_z
C1 C     0.166538900     0.195291460     0.346135190 
C2 C    -0.056609780     0.189723480     0.326664600 
C3 C     0.044751200     0.253450940     0.463905150 
C4 C     0.279514210     0.256143040     0.484314900 
C5 C     0.247455530     0.108348220     0.304013540 
C6 C    -0.216382160     0.096040340     0.263339630 
C7 C     0.410798450     0.236366790     0.557273320 
C8 C     0.649622870     0.234279420     0.598966430 
N1 N     0.313321450     0.037622870     0.269746500 
N2 N    -0.346334700     0.019870980     0.211842170 
N3 N    -0.004399050     0.232755820     0.514764030 
N4 N     0.845434430     0.232563280     0.633158630 
S1 S     0.232984740     0.218108690     0.593729480 
S2 S    -0.179540060     0.289329720     0.375113500 
S3 S     0.386385120     0.296951260     0.426185920 

#END
data_43_7.92_XXII_15_6438 
# Day group submission to blind test 6
# Rank by lattice energy 43
# Relative energy [kJ/mol]:7.91514742561
loop_
_symmetry_equiv_pos_site_id
_symmetry_equiv_pos_as_xyz
1 +x,+y,+z
2 -x,+y,1/2-z
3 1/2+x,1/2+y,+z
4 1/2-x,1/2+y,1/2-z
5 -x,-y,-z
6 +x,-y,1/2+z
7 1/2-x,1/2-y,-z
8 1/2+x,1/2-y,1/2+z
_cell_length_a 20.5548
_cell_length_b 10.4883
_cell_length_c 10.9204
_cell_angle_alpha 90.0
_cell_angle_beta 53.231
_cell_angle_gamma 90.0
loop_
_atom_site_label
_atom_site_type_symbol
_atom_site_fract_x
_atom_site_fract_y
_atom_site_fract_z
C1 C     0.136003690     0.620931620     0.946582350 
C2 C     0.176966990     0.688009600     0.813988870 
C3 C     0.173266030     0.900837550     0.959481460 
C4 C     0.129602050     0.830351220     1.098990710 
C5 C     0.095736290     0.505059220     0.963316450 
C6 C     0.175677140     0.650367960     0.690583000 
C7 C     0.090282220     0.912886400     1.221513540 
C8 C     0.036929770     0.882703880     1.378301150 
N1 N     0.062957790     0.410729410     0.976955640 
N2 N     0.174638920     0.619743540     0.590135880 
N3 N     0.166360830     1.024943510     0.969889840 
N4 N    -0.006810270     0.857978910     1.506844590 
S1 S     0.109567410     1.069091660     1.152968750 
S2 S     0.235977260     0.827384870     0.776765030 
S3 S     0.130453340     0.663043700     1.110770690 

#END
data_44_7.96_XXII_1_12045 
# Day group submission to blind test 6
# Rank by lattice energy 44
# Relative energy [kJ/mol]:7.95781425294
loop_
_symmetry_equiv_pos_site_id
_symmetry_equiv_pos_as_xyz
1 +x,+y,+z
_cell_length_a 5.4836
_cell_length_b 5.7475
_cell_length_c 7.4424
_cell_angle_alpha 82.3126
_cell_angle_beta 77.975
_cell_angle_gamma 74.9762
loop_
_atom_site_label
_atom_site_type_symbol
_atom_site_fract_x
_atom_site_fract_y
_atom_site_fract_z
C1 C     0.245500850     0.773729430     0.044110180 
C2 C     0.098120590     0.995785510     0.002621520 
C3 C    -0.305673130     0.905206430     0.273006150 
C4 C    -0.149961800     0.670298970     0.313748440 
C5 C     0.506342920     0.706381030    -0.044659950 
C6 C     0.208116070     1.163803700    -0.125627810 
C7 C    -0.283119660     0.550858170     0.458584340 
C8 C    -0.202394620     0.312074900     0.535204250 
N1 N     0.718357720     0.651608460    -0.116796470 
N2 N     0.297409610     1.300276820    -0.229774490 
N3 N    -0.535288980     0.961400970     0.372887960 
N4 N    -0.136211940     0.116214180     0.598071890 
S1 S    -0.586977870     0.735056260     0.529355340 
S2 S    -0.223109380     1.130289920     0.100277770 
S3 S     0.161683130     0.535542120     0.202495570 

#END
data_45_8.19_XXII_14_6848 
# Day group submission to blind test 6
# Rank by lattice energy 45
# Relative energy [kJ/mol]:8.1947955098
loop_
_symmetry_equiv_pos_site_id
_symmetry_equiv_pos_as_xyz
1 +x,+y,+z
2 -x,1/2+y,1/2-z
3 -x,-y,-z
4 +x,1/2-y,1/2+z
_cell_length_a 6.0201
_cell_length_b 8.0138
_cell_length_c 34.7259
_cell_angle_alpha 90.0
_cell_angle_beta 145.7505
_cell_angle_gamma 90.0
loop_
_atom_site_label
_atom_site_type_symbol
_atom_site_fract_x
_atom_site_fract_y
_atom_site_fract_z
C1 C     0.132267260     0.163340390     0.924611070 
C2 C    -0.031014610     0.253062210     0.930263810 
C3 C    -0.764870430     0.215086540     0.793696220 
C4 C    -0.588599380     0.122439810     0.788367200 
C5 C     0.545802890     0.164028350     0.977363370 
C6 C     0.207515400     0.352836040     0.988966300 
C7 C    -0.836171530     0.121693930     0.721401290 
C8 C    -0.772217630     0.046338650     0.694425230 
N1 N     0.882468230     0.164566770     1.020306790 
N2 N     0.401473740     0.433985260     1.036707780 
N3 N    -1.117812770     0.275442110     0.737053250 
N4 N    -0.719841400    -0.015427190     0.672301890 
S1 S    -1.271827440     0.225594140     0.670868270 
S2 S    -0.536502530     0.250868170     0.871729990 
S3 S    -0.126588810     0.022464640     0.856850750 

#END
data_46_8.23_XXII_19_1582 
# Day group submission to blind test 6
# Rank by lattice energy 46
# Relative energy [kJ/mol]:8.22764406353
loop_
_symmetry_equiv_pos_site_id
_symmetry_equiv_pos_as_xyz
1 +x,+y,+z
2 1/2+x,1/2-y,-z
3 -x,1/2+y,1/2-z
4 1/2-x,-y,1/2+z
_cell_length_a 19.553
_cell_length_b 5.8596
_cell_length_c 8.3256
_cell_angle_alpha 90.0
_cell_angle_beta 90.0
_cell_angle_gamma 90.0
loop_
_atom_site_label
_atom_site_type_symbol
_atom_site_fract_x
_atom_site_fract_y
_atom_site_fract_z
C1 C     0.576070390     0.797615460     0.088377300 
C2 C     0.570978710     0.613275920    -0.009417340 
C3 C     0.707227670     0.523687140     0.022179190 
C4 C     0.712295910     0.723007820     0.120023480 
C5 C     0.524732630     0.968748410     0.091396100 
C6 C     0.514029080     0.586421660    -0.113654890 
C7 C     0.779185800     0.796797610     0.124541290 
C8 C     0.805603890     0.992857230     0.200498200 
N1 N     0.482937460     1.108092330     0.093874720 
N2 N     0.467715310     0.564548660    -0.198427990 
N3 N     0.763867030     0.444543240    -0.039699880 
N4 N     0.827271400     1.153578750     0.262759350 
S1 S     0.829821240     0.607215870     0.015136910 
S2 S     0.629033400     0.379360680    -0.016520070 
S3 S     0.643995600     0.846827430     0.226858290 

#END
data_47_8.25_XXII_33_3822 
# Day group submission to blind test 6
# Rank by lattice energy 47
# Relative energy [kJ/mol]:8.24679853674
loop_
_symmetry_equiv_pos_site_id
_symmetry_equiv_pos_as_xyz
1 +x,+y,+z
2 -x,-y,1/2+z
3 1/2-x,1/2+y,1/2+z
4 1/2+x,1/2-y,+z
_cell_length_a 11.9444
_cell_length_b 9.9084
_cell_length_c 8.0761
_cell_angle_alpha 90.0
_cell_angle_beta 90.0
_cell_angle_gamma 90.0
loop_
_atom_site_label
_atom_site_type_symbol
_atom_site_fract_x
_atom_site_fract_y
_atom_site_fract_z
C1 C     0.593198480     0.595220560     0.014222230 
C2 C     0.695149660     0.583641370    -0.058342350 
C3 C     0.669720580     0.310326810    -0.088429240 
C4 C     0.564192970     0.323449650    -0.006857490 
C5 C     0.562259400     0.713833940     0.101521360 
C6 C     0.774483100     0.690127230    -0.047533580 
C7 C     0.528117810     0.198595580     0.046029110 
C8 C     0.429113270     0.167348230     0.132902620 
N1 N     0.537060470     0.810372710     0.172573890 
N2 N     0.838995090     0.776699660    -0.038764730 
N3 N     0.711963940     0.189072160    -0.099454130 
N4 N     0.347949140     0.141711140     0.204127910 
S1 S     0.626258290     0.076992750    -0.011931940 
S2 S     0.742791470     0.446519180    -0.181980110 
S3 S     0.484453910     0.472643330     0.005325200 

#END
data_48_8.25_XXII_19_3871 
# Day group submission to blind test 6
# Rank by lattice energy 48
# Relative energy [kJ/mol]:8.25172499381
loop_
_symmetry_equiv_pos_site_id
_symmetry_equiv_pos_as_xyz
1 +x,+y,+z
2 1/2+x,1/2-y,-z
3 -x,1/2+y,1/2-z
4 1/2-x,-y,1/2+z
_cell_length_a 6.6666
_cell_length_b 12.207
_cell_length_c 11.5559
_cell_angle_alpha 90.0
_cell_angle_beta 90.0
_cell_angle_gamma 90.0
loop_
_atom_site_label
_atom_site_type_symbol
_atom_site_fract_x
_atom_site_fract_y
_atom_site_fract_z
C1 C     0.247519290     0.727197560     0.702438290 
C2 C     0.438607140     0.727287780     0.662098820 
C3 C     0.565433460     0.620625960     0.855369530 
C4 C     0.363028610     0.620601820     0.895466520 
C5 C     0.105724830     0.806886350     0.666538090 
C6 C     0.501853230     0.803593670     0.576785550 
C7 C     0.359552500     0.609761130     1.014133450 
C8 C     0.191565860     0.610032060     1.088192860 
N1 N    -0.009811320     0.871794720     0.637297030 
N2 N     0.553317200     0.865647260     0.507392260 
N3 N     0.706693160     0.611148070     0.933165550 
N4 N     0.053879490     0.610253860     1.148915550 
S1 S     0.605410580     0.597560230     1.064242920 
S2 S     0.630344730     0.635029820     0.706939130 
S3 S     0.152558680     0.629447090     0.803726460 

#END
data_49_8.31_XXII_14_2133 
# Day group submission to blind test 6
# Rank by lattice energy 49
# Relative energy [kJ/mol]:8.30940005276
loop_
_symmetry_equiv_pos_site_id
_symmetry_equiv_pos_as_xyz
1 +x,+y,+z
2 -x,1/2+y,1/2-z
3 -x,-y,-z
4 +x,1/2-y,1/2+z
_cell_length_a 6.7154
_cell_length_b 7.0521
_cell_length_c 22.751
_cell_angle_alpha 90.0
_cell_angle_beta 120.1782
_cell_angle_gamma 90.0
loop_
_atom_site_label
_atom_site_type_symbol
_atom_site_fract_x
_atom_site_fract_y
_atom_site_fract_z
C1 C     0.821150220     0.730626180     0.159354460 
C2 C     1.041300020     0.691821820     0.175985580 
C3 C     1.059336010     1.018171560     0.114725860 
C4 C     0.830385250     1.061583090     0.099077200 
C5 C     0.670331640     0.584964070     0.156306980 
C6 C     1.131007510     0.505000980     0.193723990 
C7 C     0.736723840     1.196606150     0.048493490 
C8 C     0.512721490     1.273449080     0.016803040 
N1 N     0.547561010     0.466430490     0.153827410 
N2 N     1.204008210     0.353048990     0.208157420 
N3 N     1.138141510     1.108354780     0.080419840 
N4 N     0.329049640     1.336474160    -0.009187940 
S1 S     0.941085050     1.259921920     0.026108110 
S2 S     1.245583140     0.860449830     0.180361080 
S3 S     0.689587740     0.959225730     0.138883860 

#END
data_50_8.35_XXII_14_3219 
# Day group submission to blind test 6
# Rank by lattice energy 50
# Relative energy [kJ/mol]:8.34675209038
loop_
_symmetry_equiv_pos_site_id
_symmetry_equiv_pos_as_xyz
1 +x,+y,+z
2 -x,1/2+y,1/2-z
3 -x,-y,-z
4 +x,1/2-y,1/2+z
_cell_length_a 6.8201
_cell_length_b 9.854
_cell_length_c 15.6535
_cell_angle_alpha 90.0
_cell_angle_beta 120.285
_cell_angle_gamma 90.0
loop_
_atom_site_label
_atom_site_type_symbol
_atom_site_fract_x
_atom_site_fract_y
_atom_site_fract_z
C1 C     0.020463730     0.820005500     0.044153740 
C2 C     0.177203160     0.817419510     0.015128680 
C3 C     0.520920000     0.851671250     0.205011880 
C4 C     0.353846520     0.857530010     0.234264090 
C5 C    -0.211720990     0.847513210    -0.023795170 
C6 C     0.114174140     0.842667650    -0.084850020 
C7 C     0.442853960     0.921292580     0.324644110 
C8 C     0.333975490     0.949779610     0.378878310 
N1 N    -0.400784680     0.869901160    -0.079113770 
N2 N     0.062936590     0.863193800    -0.166166450 
N3 N     0.722186200     0.899766680     0.266960730 
N4 N     0.244749580     0.973141550     0.423346190 
S1 S     0.727279770     0.960012890     0.367611210 
S2 S     0.470130140     0.777263710     0.092256750 
S3 S     0.079941190     0.786683220     0.166923630 

#END
data_51_8.35_XXII_14_7309 
# Day group submission to blind test 6
# Rank by lattice energy 51
# Relative energy [kJ/mol]:8.35383700021
loop_
_symmetry_equiv_pos_site_id
_symmetry_equiv_pos_as_xyz
1 +x,+y,+z
2 -x,1/2+y,1/2-z
3 -x,-y,-z
4 +x,1/2-y,1/2+z
_cell_length_a 7.0774
_cell_length_b 19.4176
_cell_length_c 9.927
_cell_angle_alpha 90.0
_cell_angle_beta 137.2881
_cell_angle_gamma 90.0
loop_
_atom_site_label
_atom_site_type_symbol
_atom_site_fract_x
_atom_site_fract_y
_atom_site_fract_z
C1 C     0.768072670     0.657851000     0.982475640 
C2 C     0.619522460     0.674288650     0.792895240 
C3 C     0.154488760     0.614104600     0.656890000 
C4 C     0.309833720     0.598414710     0.856894350 
C5 C     1.063734900     0.659794190     1.136582820 
C6 C     0.756769850     0.693847070     0.743928140 
C7 C     0.168439430     0.550324580     0.858643950 
C8 C     0.249835170     0.521111800     1.025128940 
N1 N     1.304305890     0.661376820     1.261993850 
N2 N     0.868350390     0.709757580     0.704081190 
N3 N    -0.079496190     0.580873240     0.516665670 
N4 N     0.316546880     0.497151630     1.161634910 
S1 S    -0.141388930     0.528962370     0.614534850 
S2 S     0.250284440     0.676924770     0.585646800 
S3 S     0.629905030     0.635642310     1.070844330 

#END
data_52_8.36_XXII_19_474 
# Day group submission to blind test 6
# Rank by lattice energy 52
# Relative energy [kJ/mol]:8.35624898132
loop_
_symmetry_equiv_pos_site_id
_symmetry_equiv_pos_as_xyz
1 +x,+y,+z
2 1/2+x,1/2-y,-z
3 -x,1/2+y,1/2-z
4 1/2-x,-y,1/2+z
_cell_length_a 7.3677
_cell_length_b 19.373
_cell_length_c 6.5602
_cell_angle_alpha 90.0
_cell_angle_beta 90.0
_cell_angle_gamma 90.0
loop_
_atom_site_label
_atom_site_type_symbol
_atom_site_fract_x
_atom_site_fract_y
_atom_site_fract_z
C1 C     0.492600180     0.348868680     0.056585270 
C2 C     0.464927450     0.318248630    -0.126786270 
C3 C     0.785685030     0.368725090    -0.265918360 
C4 C     0.814661840     0.399536410    -0.071129650 
C5 C     0.345706790     0.367899650     0.184669130 
C6 C     0.287191130     0.302330280    -0.196154080 
C7 C     0.939151930     0.452301390    -0.087712060 
C8 C     1.001213330     0.497180400     0.066347240 
N1 N     0.226102540     0.383397180     0.288996730 
N2 N     0.142620760     0.289374890    -0.252601030 
N3 N     0.872912980     0.395219980    -0.420752860 
N4 N     1.052106590     0.533976560     0.192625930 
S1 S     1.007906420     0.458848500    -0.341547630 
S2 S     0.639888360     0.296757460    -0.303359130 
S3 S     0.711056910     0.370850590     0.155505750 

#END
data_53_8.36_XXII_15_12629 
# Day group submission to blind test 6
# Rank by lattice energy 53
# Relative energy [kJ/mol]:8.36043100897
loop_
_symmetry_equiv_pos_site_id
_symmetry_equiv_pos_as_xyz
1 +x,+y,+z
2 -x,+y,1/2-z
3 1/2+x,1/2+y,+z
4 1/2-x,1/2+y,1/2-z
5 -x,-y,-z
6 +x,-y,1/2+z
7 1/2-x,1/2-y,-z
8 1/2+x,1/2-y,1/2+z
_cell_length_a 14.8541
_cell_length_b 10.7338
_cell_length_c 28.798
_cell_angle_alpha 90.0
_cell_angle_beta 24.8952
_cell_angle_gamma 90.0
loop_
_atom_site_label
_atom_site_type_symbol
_atom_site_fract_x
_atom_site_fract_y
_atom_site_fract_z
C1 C     0.148152720     0.617368370     0.476315290 
C2 C     0.173867640     0.711961940     0.433555640 
C3 C    -0.136410150     0.847501710     0.620641550 
C4 C    -0.167267460     0.745922750     0.666335060 
C5 C     0.204483800     0.492938560     0.438691590 
C6 C     0.262431440     0.690875180     0.347404400 
C7 C    -0.371114640     0.750078390     0.779816830 
C8 C    -0.467538240     0.666456650     0.856329180 
N1 N     0.250357960     0.391608680     0.408058840 
N2 N     0.334501810     0.673734940     0.277300180 
N3 N    -0.295645970     0.924976020     0.689726330 
N4 N    -0.546605540     0.597920070     0.919059420 
S1 S    -0.500958640     0.881848140     0.819028030 
S2 S     0.107493300     0.870616960     0.476014210 
S3 S     0.031637620     0.635663610     0.587043490 

#END
data_54_8.42_XXII_4_4440 
# Day group submission to blind test 6
# Rank by lattice energy 54
# Relative energy [kJ/mol]:8.42247297615
loop_
_symmetry_equiv_pos_site_id
_symmetry_equiv_pos_as_xyz
1 +x,+y,+z
2 -x,1/2+y,-z
_cell_length_a 19.2577
_cell_length_b 7.1235
_cell_length_c 9.4848
_cell_angle_alpha 90.0
_cell_angle_beta 159.5329
_cell_angle_gamma 90.0
loop_
_atom_site_label
_atom_site_type_symbol
_atom_site_fract_x
_atom_site_fract_y
_atom_site_fract_z
C1 C     0.477771560     0.681542030     0.150631960 
C2 C     0.293290760     0.675129000    -0.257575400 
C3 C     0.123179050     0.765818110    -0.328467800 
C4 C     0.316848960     0.765699230     0.101105000 
C5 C     0.640876420     0.591053190     0.394620650 
C6 C     0.259584020     0.580233910    -0.451254110 
C7 C     0.301744080     0.757273250     0.217140590 
C8 C     0.457085660     0.750136080     0.612061100 
N1 N     0.773578220     0.517457970     0.593147590 
N2 N     0.232151420     0.503087470    -0.608788180 
N3 N    -0.027711550     0.761628160    -0.528950920 
N4 N     0.584439900     0.744279920     0.935854110 
S1 S     0.051287560     0.756942570    -0.212170600 
S2 S     0.075319990     0.782391700    -0.603182070 
S3 S     0.542356130     0.786444310     0.437560780 

#END
data_55_8.51_XXII_15_5528 
# Day group submission to blind test 6
# Rank by lattice energy 55
# Relative energy [kJ/mol]:8.51128492225
loop_
_symmetry_equiv_pos_site_id
_symmetry_equiv_pos_as_xyz
1 +x,+y,+z
2 -x,+y,1/2-z
3 1/2+x,1/2+y,+z
4 1/2-x,1/2+y,1/2-z
5 -x,-y,-z
6 +x,-y,1/2+z
7 1/2-x,1/2-y,-z
8 1/2+x,1/2-y,1/2+z
_cell_length_a 18.9198
_cell_length_b 6.8091
_cell_length_c 77.406
_cell_angle_alpha 90.0
_cell_angle_beta 10.6984
_cell_angle_gamma 90.0
loop_
_atom_site_label
_atom_site_type_symbol
_atom_site_fract_x
_atom_site_fract_y
_atom_site_fract_z
C1 C     0.073225580     0.563538970     0.377817360 
C2 C    -0.033347630     0.754144760     0.401808720 
C3 C     0.680154540     0.876965640     0.238975160 
C4 C     0.784292250     0.675709920     0.215934840 
C5 C    -0.195416760     0.413480710     0.445967770 
C6 C    -0.420870280     0.810761500     0.496551160 
C7 C     1.093253170     0.660514470     0.152624670 
C8 C     1.267357370     0.488531530     0.117155880 
N1 N    -0.414151060     0.291260540     0.501456950 
N2 N    -0.736015260     0.856830260     0.573597790 
N3 N     0.883873900     1.006900460     0.198359960 
N4 N     1.410116870     0.347564420     0.088071940 
S1 S     1.233713170     0.895835910     0.125112620 
S2 S     0.281221750     0.954664740     0.322411380 
S3 S     0.553532700     0.479162630     0.260918400 

#END
data_56_8.56_XXII_14_1589 
# Day group submission to blind test 6
# Rank by lattice energy 56
# Relative energy [kJ/mol]:8.55625606235
loop_
_symmetry_equiv_pos_site_id
_symmetry_equiv_pos_as_xyz
1 +x,+y,+z
2 -x,1/2+y,1/2-z
3 -x,-y,-z
4 +x,1/2-y,1/2+z
_cell_length_a 30.4401
_cell_length_b 6.5792
_cell_length_c 19.7196
_cell_angle_alpha 90.0
_cell_angle_beta 13.697
_cell_angle_gamma 90.0
loop_
_atom_site_label
_atom_site_type_symbol
_atom_site_fract_x
_atom_site_fract_y
_atom_site_fract_z
C1 C     0.717534880     0.990213520     0.266669150 
C2 C     0.682554890     1.182025670     0.297287520 
C3 C     1.009642870     1.313205190    -0.139599750 
C4 C     1.048146380     1.110870790    -0.175584400 
C5 C     0.572808830     0.845264630     0.490486600 
C6 C     0.499572530     1.243867530     0.554781350 
C7 C     1.180278230     1.113787010    -0.323227990 
C8 C     1.257119620     0.947027130    -0.403496360 
N1 N     0.455044160     0.727278130     0.672608610 
N2 N     0.350717280     1.294201380     0.764243280 
N3 N     1.102442640     1.459632480    -0.249462880 
N4 N     1.320139180     0.810314990    -0.469327280 
S1 S     1.249674420     1.364363840    -0.413421320 
S2 S     0.851853540     1.375622810     0.031077890 
S3 S     0.939784500     0.890818670    -0.044692370 

#END
data_57_8.58_XXII_33_6023 
# Day group submission to blind test 6
# Rank by lattice energy 57
# Relative energy [kJ/mol]:8.58308853209
loop_
_symmetry_equiv_pos_site_id
_symmetry_equiv_pos_as_xyz
1 +x,+y,+z
2 -x,-y,1/2+z
3 1/2-x,1/2+y,1/2+z
4 1/2+x,1/2-y,+z
_cell_length_a 19.4236
_cell_length_b 7.236
_cell_length_c 6.63
_cell_angle_alpha 90.0
_cell_angle_beta 90.0
_cell_angle_gamma 90.0
loop_
_atom_site_label
_atom_site_type_symbol
_atom_site_fract_x
_atom_site_fract_y
_atom_site_fract_z
C1 C     0.155419330     0.233460590     0.632024330 
C2 C     0.177140660     0.193606240     0.442438910 
C3 C     0.120983110     0.514056780     0.304146980 
C4 C     0.100423630     0.558063730     0.504976740 
C5 C     0.146779030     0.092816430     0.779048290 
C6 C     0.193748420     0.009713210     0.385587630 
C7 C     0.049147110     0.689618700     0.501131270 
C8 C     0.012206040     0.763446210     0.665382890 
N1 N     0.139745180    -0.021671530     0.898769910 
N2 N     0.207264080    -0.139873130     0.339316370 
N3 N     0.088627420     0.597862250     0.157416140 
N4 N    -0.018086570     0.823994120     0.800034930 
S1 S     0.031401020     0.746659490     0.250742910 
S2 S     0.188658240     0.357942800     0.245350730 
S3 S     0.136431130     0.459802620     0.723656070 

#END
data_58_8.68_XXII_2_42551 
# Day group submission to blind test 6
# Rank by lattice energy 58
# Relative energy [kJ/mol]:8.67500727996
loop_
_symmetry_equiv_pos_site_id
_symmetry_equiv_pos_as_xyz
1 +x,+y,+z
2 -x,-y,-z
_cell_length_a 11.7543
_cell_length_b 6.8796
_cell_length_c 6.815
_cell_angle_alpha 78.9179
_cell_angle_beta 100.78
_cell_angle_gamma 60.6162
loop_
_atom_site_label
_atom_site_type_symbol
_atom_site_fract_x
_atom_site_fract_y
_atom_site_fract_z
C1 C     0.395583650     0.570970500     0.745543700 
C2 C     0.431337490     0.351324070     0.744708240 
C3 C     0.173775290     0.451467940     0.753149920 
C4 C     0.138618540     0.679922620     0.760564390 
C5 C     0.491310560     0.639776440     0.741610750 
C6 C     0.565154290     0.189751480     0.740739570 
C7 C     0.002577340     0.810711170     0.751537140 
C8 C    -0.072142900     1.044629960     0.753251380 
N1 N     0.569101260     0.695732460     0.738414170 
N2 N     0.673845810     0.058485040     0.737517620 
N3 N     0.076911720     0.407747340     0.742809010 
N4 N    -0.133451670     1.236509340     0.754655830 
S1 S    -0.068376080     0.640437470     0.740581170 
S2 S     0.334445760     0.219692100     0.753873010 
S3 S     0.243114360     0.795931980     0.772011720 

#END
data_59_8.68_XXII_33_3237 
# Day group submission to blind test 6
# Rank by lattice energy 59
# Relative energy [kJ/mol]:8.68179250881
loop_
_symmetry_equiv_pos_site_id
_symmetry_equiv_pos_as_xyz
1 +x,+y,+z
2 -x,-y,1/2+z
3 1/2-x,1/2+y,1/2+z
4 1/2+x,1/2-y,+z
_cell_length_a 9.9559
_cell_length_b 13.5403
_cell_length_c 6.854
_cell_angle_alpha 90.0
_cell_angle_beta 90.0
_cell_angle_gamma 90.0
loop_
_atom_site_label
_atom_site_type_symbol
_atom_site_fract_x
_atom_site_fract_y
_atom_site_fract_z
C1 C     0.176210050     0.532215040     0.339170090 
C2 C     0.169856760     0.502658930     0.150371950 
C3 C     0.142908390     0.692919630     0.025418880 
C4 C     0.142810010     0.721479190     0.225997490 
C5 C     0.152762740     0.465607380     0.495261000 
C6 C     0.136408830     0.403687100     0.101637480 
C7 C     0.083403760     0.812826070     0.245746080 
C8 C     0.061085340     0.866927160     0.418445850 
N1 N     0.133675650     0.411365100     0.622412560 
N2 N     0.109219850     0.323209770     0.061982370 
N3 N     0.093174800     0.755581590    -0.100148630 
N4 N     0.042782650     0.911281390     0.559983000 
S1 S     0.039962810     0.856822960     0.014915950 
S2 S     0.205676780     0.577365790    -0.057057690 
S3 S     0.220896220     0.653894800     0.414321840 

#END
data_60_8.70_XXII_14_8832 
# Day group submission to blind test 6
# Rank by lattice energy 60
# Relative energy [kJ/mol]:8.70388431009
loop_
_symmetry_equiv_pos_site_id
_symmetry_equiv_pos_as_xyz
1 +x,+y,+z
2 -x,1/2+y,1/2-z
3 -x,-y,-z
4 +x,1/2-y,1/2+z
_cell_length_a 7.265
_cell_length_b 6.8935
_cell_length_c 18.3325
_cell_angle_alpha 90.0
_cell_angle_beta 78.1018
_cell_angle_gamma 90.0
loop_
_atom_site_label
_atom_site_type_symbol
_atom_site_fract_x
_atom_site_fract_y
_atom_site_fract_z
C1 C     0.197523450     0.476396710     0.286051130 
C2 C     0.239417860     0.289258240     0.266441070 
C3 C    -0.020060410     0.159237570     0.389252750 
C4 C    -0.065854510     0.356844340     0.408712050 
C5 C     0.280140260     0.629833370     0.238603050 
C6 C     0.367362840     0.247205020     0.198496060 
C7 C    -0.207937980     0.363013580     0.471443150 
C8 C    -0.288169210     0.529219740     0.510142870 
N1 N     0.347266390     0.754545390     0.200049320 
N2 N     0.471284280     0.213018700     0.143308580 
N3 N    -0.117229080     0.026457880     0.431288280 
N4 N    -0.354001950     0.665544310     0.541896120 
S1 S    -0.273282630     0.127258740     0.500299530 
S2 S     0.153974370     0.072921450     0.313732300 
S3 S     0.036683690     0.568886400     0.364417150 

#END
data_61_8.76_XXII_2_10168 
# Day group submission to blind test 6
# Rank by lattice energy 61
# Relative energy [kJ/mol]:8.75834662933
loop_
_symmetry_equiv_pos_site_id
_symmetry_equiv_pos_as_xyz
1 +x,+y,+z
2 -x,-y,-z
_cell_length_a 24.6266
_cell_length_b 10.2244
_cell_length_c 11.5517
_cell_angle_alpha 143.7249
_cell_angle_beta 118.5742
_cell_angle_gamma 28.2033
loop_
_atom_site_label
_atom_site_type_symbol
_atom_site_fract_x
_atom_site_fract_y
_atom_site_fract_z
C1 C     0.277681900     0.736232350     0.123485880 
C2 C     0.270852380     0.542049140    -0.050462840 
C3 C     0.260857740     0.678700160    -0.195807170 
C4 C     0.261643110     0.904795560    -0.002796180 
C5 C     0.264432830     0.848855220     0.307908050 
C6 C     0.241716840     0.479473990    -0.037161850 
C7 C     0.225711450     1.154073670     0.041355070 
C8 C     0.212082840     1.432697940     0.219684200 
N1 N     0.253674570     0.940409580     0.457863230 
N2 N     0.218053050     0.428564660    -0.026395900 
N3 N     0.231865180     0.730593330    -0.297488060 
N4 N     0.200903320     1.661219400     0.365924290 
S1 S     0.200185840     1.068840940    -0.165744360 
S2 S     0.306137650     0.298376670    -0.326357430 
S3 S     0.315543130     0.836203560     0.139845680 

#END
data_62_9.00_XXII_14_6937 
# Day group submission to blind test 6
# Rank by lattice energy 62
# Relative energy [kJ/mol]:9.00274988078
loop_
_symmetry_equiv_pos_site_id
_symmetry_equiv_pos_as_xyz
1 +x,+y,+z
2 -x,1/2+y,1/2-z
3 -x,-y,-z
4 +x,1/2-y,1/2+z
_cell_length_a 12.94
_cell_length_b 6.737
_cell_length_c 12.4882
_cell_angle_alpha 90.0
_cell_angle_beta 123.1644
_cell_angle_gamma 90.0
loop_
_atom_site_label
_atom_site_type_symbol
_atom_site_fract_x
_atom_site_fract_y
_atom_site_fract_z
C1 C     0.623123210     0.000739050     0.175669460 
C2 C     0.594017630    -0.188521280     0.186191190 
C3 C     0.786005750    -0.332294380     0.179247130 
C4 C     0.812116950    -0.132482770     0.163491550 
C5 C     0.533902680     0.154853050     0.125814780 
C6 C     0.471069340    -0.243118560     0.142793830 
C7 C     0.873628440    -0.130507440     0.101809650 
C8 C     0.915960850     0.034981690     0.067291550 
N1 N     0.461239620     0.280409730     0.085211650 
N2 N     0.371055000    -0.287559010     0.107500180 
N3 N     0.826340990    -0.473347460     0.139440500 
N4 N     0.950660540     0.170593690     0.038992510 
S1 S     0.900438100    -0.374977100     0.077103600 
S2 S     0.701052670    -0.389775460     0.248898710 
S3 S     0.774310590     0.075697870     0.221223880 

#END
data_63_9.03_XXII_14_1004 
# Day group submission to blind test 6
# Rank by lattice energy 63
# Relative energy [kJ/mol]:9.0265889382
loop_
_symmetry_equiv_pos_site_id
_symmetry_equiv_pos_as_xyz
1 +x,+y,+z
2 -x,1/2+y,1/2-z
3 -x,-y,-z
4 +x,1/2-y,1/2+z
_cell_length_a 7.0224
_cell_length_b 13.2539
_cell_length_c 18.0548
_cell_angle_alpha 90.0
_cell_angle_beta 34.7003
_cell_angle_gamma 90.0
loop_
_atom_site_label
_atom_site_type_symbol
_atom_site_fract_x
_atom_site_fract_y
_atom_site_fract_z
C1 C     0.110681350     0.482013720     0.309189270 
C2 C     0.016704670     0.573004020     0.366748410 
C3 C    -0.093658680     0.641674090     0.262687670 
C4 C    -0.011529720     0.544559850     0.207768700 
C5 C     0.334109640     0.418152530     0.276883150 
C6 C     0.113798700     0.604147650     0.407806950 
C7 C     0.078769310     0.552573840     0.105473450 
C8 C     0.187478160     0.475410740     0.022705340 
N1 N     0.516026310     0.366139570     0.250577390 
N2 N     0.192761730     0.629498580     0.441227840 
N3 N    -0.073998640     0.718105510     0.210824440 
N4 N     0.276614680     0.412154460    -0.045166910 
S1 S     0.042375340     0.678424720     0.089912090 
S2 S    -0.240231330     0.661543890     0.401290420 
S3 S    -0.016348630     0.432795370     0.261978540 

#END
data_64_9.14_XXII_2_8603 
# Day group submission to blind test 6
# Rank by lattice energy 64
# Relative energy [kJ/mol]:9.13542440161
loop_
_symmetry_equiv_pos_site_id
_symmetry_equiv_pos_as_xyz
1 +x,+y,+z
2 -x,-y,-z
_cell_length_a 6.8423
_cell_length_b 6.8244
_cell_length_c 10.2825
_cell_angle_alpha 96.2406
_cell_angle_beta 96.0786
_cell_angle_gamma 109.1109
loop_
_atom_site_label
_atom_site_type_symbol
_atom_site_fract_x
_atom_site_fract_y
_atom_site_fract_z
C1 C     0.578310930     0.750819290     0.669852150 
C2 C     0.759242430     0.739367700     0.632777090 
C3 C     0.912101940     0.730330190     0.891598750 
C4 C     0.720260430     0.740775740     0.929563850 
C5 C     0.421306320     0.770450690     0.575233450 
C6 C     0.791046270     0.745983870     0.498654060 
C7 C     0.731280660     0.751904580     1.064939080 
C8 C     0.575014370     0.762991430     1.141410100 
N1 N     0.293672890     0.786407490     0.498340680 
N2 N     0.816906110     0.751350210     0.389710120 
N3 N     1.057748110     0.736891460     0.986685260 
N4 N     0.446847640     0.772084910     1.204155200 
S1 S     0.975423710     0.750884760     1.133137510 
S2 S     0.975098350     0.708718550     0.728881470 
S3 S     0.495149070     0.736487120     0.827229570 

#END
data_65_9.17_XXII_33_4957 
# Day group submission to blind test 6
# Rank by lattice energy 65
# Relative energy [kJ/mol]:9.17131950986
loop_
_symmetry_equiv_pos_site_id
_symmetry_equiv_pos_as_xyz
1 +x,+y,+z
2 -x,-y,1/2+z
3 1/2-x,1/2+y,1/2+z
4 1/2+x,1/2-y,+z
_cell_length_a 8.6201
_cell_length_b 19.1619
_cell_length_c 5.776
_cell_angle_alpha 90.0
_cell_angle_beta 90.0
_cell_angle_gamma 90.0
loop_
_atom_site_label
_atom_site_type_symbol
_atom_site_fract_x
_atom_site_fract_y
_atom_site_fract_z
C1 C     0.771320420     0.832954820     0.237418810 
C2 C     0.688455600     0.821928320     0.433686320 
C3 C     0.643388720     0.961182980     0.489234910 
C4 C     0.733021020     0.972296750     0.284871870 
C5 C     0.878756330     0.782895840     0.153369580 
C6 C     0.708175460     0.760115580     0.566075160 
C7 C     0.792433820     1.039057360     0.284891440 
C8 C     0.895974090     1.069331040     0.124953730 
N1 N     0.966235230     0.742138260     0.084901250 
N2 N     0.724198700     0.709828110     0.673797920 
N3 N     0.632173950     1.013219990     0.634532080 
N4 N     0.980854500     1.094157950    -0.006142040 
S1 S     0.728144400     1.082242860     0.532936400 
S2 S     0.548702150     0.880863090     0.550104180 
S3 S     0.758106150     0.909860470     0.064232710 

#END
data_66_9.19_XXII_96_8330 
# Day group submission to blind test 6
# Rank by lattice energy 66
# Relative energy [kJ/mol]:9.19143594336
loop_
_symmetry_equiv_pos_site_id
_symmetry_equiv_pos_as_xyz
1 +x,+y,+z
2 1/2-y,1/2+x,3/4+z
3 -x,-y,1/2+z
4 1/2+y,1/2-x,1/4+z
5 +y,+x,-z
6 1/2+x,1/2-y,1/4-z
7 -y,-x,1/2-z
8 1/2-x,1/2+y,3/4-z
_cell_length_a 6.6018
_cell_length_b 6.6018
_cell_length_c 42.7297
_cell_angle_alpha 90.0
_cell_angle_beta 90.0
_cell_angle_gamma 90.0
loop_
_atom_site_label
_atom_site_type_symbol
_atom_site_fract_x
_atom_site_fract_y
_atom_site_fract_z
C1 C     0.198782840     0.068508670     0.600016060 
C2 C     0.013972200     0.002357010     0.590671480 
C3 C     0.034369080     0.228658870     0.537654990 
C4 C     0.225463400     0.301484100     0.548543250 
C5 C     0.257039140     0.068092410     0.631974800 
C6 C    -0.133711300    -0.061302040     0.612753740 
C7 C     0.270096790     0.483270550     0.534301630 
C8 C     0.444007120     0.604630260     0.538156430 
N1 N     0.304512670     0.067754790     0.658001430 
N2 N    -0.253847530    -0.113096580     0.630711180 
N3 N    -0.061054100     0.338524790     0.516953490 
N4 N     0.586532570     0.704118440     0.541313050 
S1 S     0.075599040     0.543449770     0.508246260 
S2 S    -0.071701080    -0.003058280     0.551078710 
S3 S     0.386045160     0.163794360     0.573762100 

#END
data_67_9.30_XXII_15_4785 
# Day group submission to blind test 6
# Rank by lattice energy 67
# Relative energy [kJ/mol]:9.29613356199
loop_
_symmetry_equiv_pos_site_id
_symmetry_equiv_pos_as_xyz
1 +x,+y,+z
2 -x,+y,1/2-z
3 1/2+x,1/2+y,+z
4 1/2-x,1/2+y,1/2-z
5 -x,-y,-z
6 +x,-y,1/2+z
7 1/2-x,1/2-y,-z
8 1/2+x,1/2-y,1/2+z
_cell_length_a 16.1975
_cell_length_b 6.8584
_cell_length_c 22.926
_cell_angle_alpha 90.0
_cell_angle_beta 133.2029
_cell_angle_gamma 90.0
loop_
_atom_site_label
_atom_site_type_symbol
_atom_site_fract_x
_atom_site_fract_y
_atom_site_fract_z
C1 C     0.245174410     0.256230280     0.397103570 
C2 C     0.251151710     0.434038570     0.425736320 
C3 C     0.136832040     0.598107040     0.279623930 
C4 C     0.130001630     0.410124200     0.249873820 
C5 C     0.317909350     0.101619670     0.449285590 
C6 C     0.329668310     0.470939400     0.509323330 
C7 C     0.107153480     0.429416790     0.180167260 
C8 C     0.100109430     0.281187990     0.134336870 
N1 N     0.377117810    -0.024280680     0.491764160 
N2 N     0.393529560     0.500978530     0.577316860 
N3 N     0.121769090     0.749227760     0.238492690 
N4 N     0.094332120     0.159681450     0.096755030 
S1 S     0.094348640     0.676669700     0.157286260 
S2 S     0.160587730     0.635387220     0.366812060 
S3 S     0.144069590     0.187467830     0.294183150 

#END
data_68_9.30_XXII_29_5343 
# Day group submission to blind test 6
# Rank by lattice energy 68
# Relative energy [kJ/mol]:9.30403157882
loop_
_symmetry_equiv_pos_site_id
_symmetry_equiv_pos_as_xyz
1 +x,+y,+z
2 -x,-y,1/2+z
3 1/2-x,+y,1/2+z
4 1/2+x,-y,+z
_cell_length_a 18.7112
_cell_length_b 5.9156
_cell_length_c 8.7227
_cell_angle_alpha 90.0
_cell_angle_beta 90.0
_cell_angle_gamma 90.0
loop_
_atom_site_label
_atom_site_type_symbol
_atom_site_fract_x
_atom_site_fract_y
_atom_site_fract_z
C1 C     0.172325780     0.716310910     0.486065650 
C2 C     0.167741830     0.520870750     0.566898390 
C3 C     0.023989730     0.508640550     0.522055880 
C4 C     0.029353500     0.711438680     0.434317140 
C5 C     0.233104970     0.858872830     0.497250710 
C6 C     0.222457860     0.456038190     0.670750050 
C7 C    -0.036519360     0.814802560     0.425773570 
C8 C    -0.054662610     1.015606550     0.348004800 
N1 N     0.282584010     0.974949040     0.506336560 
N2 N     0.266978070     0.403252340     0.755254510 
N3 N    -0.039002950     0.456321800     0.576237360 
N4 N    -0.069546840     1.180229890     0.284255200 
S1 S    -0.099018730     0.648996690     0.522727320 
S2 S     0.096786390     0.321121400     0.552275540 
S3 S     0.108480570     0.810367500     0.348223190 

#END
data_69_9.40_XXII_61_1167 
# Day group submission to blind test 6
# Rank by lattice energy 69
# Relative energy [kJ/mol]:9.39776203502
loop_
_symmetry_equiv_pos_site_id
_symmetry_equiv_pos_as_xyz
1 +x,+y,+z
2 1/2+x,1/2-y,-z
3 -x,1/2+y,1/2-z
4 1/2-x,-y,1/2+z
5 -x,-y,-z
6 1/2-x,1/2+y,+z
7 +x,1/2-y,1/2+z
8 1/2+x,+y,1/2-z
_cell_length_a 18.8232
_cell_length_b 13.5456
_cell_length_c 7.1956
_cell_angle_alpha 90.0
_cell_angle_beta 90.0
_cell_angle_gamma 90.0
loop_
_atom_site_label
_atom_site_type_symbol
_atom_site_fract_x
_atom_site_fract_y
_atom_site_fract_z
C1 C     0.164327510     0.529475730     0.715224710 
C2 C     0.192708610     0.621009930     0.696606850 
C3 C     0.061524480     0.704271230     0.719813680 
C4 C     0.032154800     0.607774000     0.739692900 
C5 C     0.199196740     0.444696890     0.643692640 
C6 C     0.259672200     0.635010400     0.609503500 
C7 C    -0.039037870     0.609410820     0.695221640 
C8 C    -0.087347330     0.529917140     0.694380500 
N1 N     0.227577300     0.375673630     0.585480200 
N2 N     0.314135850     0.646410480     0.538672340 
N3 N     0.018563550     0.774599050     0.666611900 
N4 N    -0.126960410     0.464754540     0.693681680 
S1 S    -0.063270070     0.730039970     0.638481740 
S2 S     0.151589650     0.732783660     0.770485630 
S3 S     0.079880970     0.503904130     0.817464930 

#END
data_70_9.52_XXII_14_8375 
# Day group submission to blind test 6
# Rank by lattice energy 70
# Relative energy [kJ/mol]:9.51734585315
loop_
_symmetry_equiv_pos_site_id
_symmetry_equiv_pos_as_xyz
1 +x,+y,+z
2 -x,1/2+y,1/2-z
3 -x,-y,-z
4 +x,1/2-y,1/2+z
_cell_length_a 17.0075
_cell_length_b 6.9575
_cell_length_c 12.6145
_cell_angle_alpha 90.0
_cell_angle_beta 37.6635
_cell_angle_gamma 90.0
loop_
_atom_site_label
_atom_site_type_symbol
_atom_site_fract_x
_atom_site_fract_y
_atom_site_fract_z
C1 C     0.359249790     0.513389730     0.518694570 
C2 C     0.402292870     0.696805670     0.481518890 
C3 C     0.153436000     0.835731380     0.728661770 
C4 C     0.109054800     0.641873610     0.767034650 
C5 C     0.448032660     0.358066550     0.421729080 
C6 C     0.536767740     0.733441960     0.343268970 
C7 C    -0.022641110     0.641172150     0.894528520 
C8 C    -0.103764180     0.479690770     0.972307560 
N1 N     0.520180790     0.231803610     0.342929950 
N2 N     0.645988940     0.763227290     0.230984960 
N3 N     0.066815470     0.970943630     0.813053850 
N4 N    -0.170325050     0.347244660     1.036124420 
S1 S    -0.079306230     0.877118970     0.952047130 
S2 S     0.313618020     0.914203550     0.579913740 
S3 S     0.198741870     0.428045510     0.682610000 

#END
data_71_9.55_XXII_14_18139 
# Day group submission to blind test 6
# Rank by lattice energy 71
# Relative energy [kJ/mol]:9.55195724685
loop_
_symmetry_equiv_pos_site_id
_symmetry_equiv_pos_as_xyz
1 +x,+y,+z
2 -x,1/2+y,1/2-z
3 -x,-y,-z
4 +x,1/2-y,1/2+z
_cell_length_a 5.4946
_cell_length_b 8.127
_cell_length_c 28.6022
_cell_angle_alpha 90.0
_cell_angle_beta 134.647
_cell_angle_gamma 90.0
loop_
_atom_site_label
_atom_site_type_symbol
_atom_site_fract_x
_atom_site_fract_y
_atom_site_fract_z
C1 C     0.755817880     0.318345270     0.362491080 
C2 C     0.787465460     0.254804020     0.410417300 
C3 C     0.506065290     0.537067800     0.410881810 
C4 C     0.479322830     0.603930330     0.361175250 
C5 C     0.880944720     0.229674900     0.340121130 
C6 C     0.951352400     0.100208890     0.438949630 
C7 C     0.361806170     0.763609600     0.347846850 
C8 C     0.322938940     0.876019880     0.305474650 
N1 N     0.982639510     0.157619600     0.321931390 
N2 N     1.084444000    -0.025346650     0.462127630 
N3 N     0.411607570     0.632124800     0.432609380 
N4 N     0.291037090     0.968248750     0.270718430 
S1 S     0.284635150     0.815109460     0.395699290 
S2 S     0.667442520     0.340984930     0.448690260 
S3 S     0.569028140     0.507177060     0.319578740 

#END
data_72_9.56_XXII_14_2757 
# Day group submission to blind test 6
# Rank by lattice energy 72
# Relative energy [kJ/mol]:9.56490896549
loop_
_symmetry_equiv_pos_site_id
_symmetry_equiv_pos_as_xyz
1 +x,+y,+z
2 -x,1/2+y,1/2-z
3 -x,-y,-z
4 +x,1/2-y,1/2+z
_cell_length_a 9.479
_cell_length_b 7.1055
_cell_length_c 13.6211
_cell_angle_alpha 90.0
_cell_angle_beta 99.4407
_cell_angle_gamma 90.0
loop_
_atom_site_label
_atom_site_type_symbol
_atom_site_fract_x
_atom_site_fract_y
_atom_site_fract_z
C1 C     0.696030910     0.659251510     0.260854360 
C2 C     0.659917680     0.660115430     0.353214540 
C3 C     0.932793660     0.750011580     0.437117670 
C4 C     0.971837490     0.743923040     0.340356830 
C5 C     0.611792670     0.561624200     0.180993930 
C6 C     0.537677450     0.560618310     0.372989580 
C7 C     1.118249380     0.728916010     0.348491300 
C8 C     1.200081900     0.719453750     0.271081740 
N1 N     0.543279060     0.482226010     0.116023600 
N2 N     0.438245680     0.479703270     0.389086010 
N3 N     1.036509420     0.742846540     0.513155010 
N4 N     1.267195390     0.711692250     0.207622380 
S1 S     1.193947600     0.729547720     0.474206150 
S2 S     0.754588290     0.778095780     0.459378210 
S3 S     0.852765030     0.761797050     0.227151090 

#END
data_73_9.59_XXII_14_205 
# Day group submission to blind test 6
# Rank by lattice energy 73
# Relative energy [kJ/mol]:9.59061301872
loop_
_symmetry_equiv_pos_site_id
_symmetry_equiv_pos_as_xyz
1 +x,+y,+z
2 -x,1/2+y,1/2-z
3 -x,-y,-z
4 +x,1/2-y,1/2+z
_cell_length_a 9.9965
_cell_length_b 7.3504
_cell_length_c 21.6476
_cell_angle_alpha 90.0
_cell_angle_beta 145.0975
_cell_angle_gamma 90.0
loop_
_atom_site_label
_atom_site_type_symbol
_atom_site_fract_x
_atom_site_fract_y
_atom_site_fract_z
C1 C     0.129891200     0.270001780     0.896755450 
C2 C     0.351893360     0.213267050     0.991551110 
C3 C     0.259556560     0.169122430     1.079109880 
C4 C     0.027520990     0.232185160     0.979930000 
C5 C     0.071894570     0.371584310     0.821168870 
C6 C     0.534926930     0.255781830     1.018945560 
C7 C    -0.073552760     0.287639170     0.996285360 
C8 C    -0.292390010     0.372094630     0.921958130 
N1 N     0.024657460     0.454254850     0.759636550 
N2 N     0.683825170     0.290342500     1.041238120 
N3 N     0.334331950     0.174584190     1.164438910 
N4 N    -0.471800020     0.441337970     0.861031830 
S1 S     0.125281740     0.253981660     1.131654340 
S2 S     0.444851610     0.079596520     1.090868530 
S3 S    -0.113230310     0.229632670     0.854322500 

#END
data_74_9.60_XXII_33_2534 
# Day group submission to blind test 6
# Rank by lattice energy 74
# Relative energy [kJ/mol]:9.59647702519
loop_
_symmetry_equiv_pos_site_id
_symmetry_equiv_pos_as_xyz
1 +x,+y,+z
2 -x,-y,1/2+z
3 1/2-x,1/2+y,1/2+z
4 1/2+x,1/2-y,+z
_cell_length_a 19.7436
_cell_length_b 7.6503
_cell_length_c 6.3891
_cell_angle_alpha 90.0
_cell_angle_beta 90.0
_cell_angle_gamma 90.0
loop_
_atom_site_label
_atom_site_type_symbol
_atom_site_fract_x
_atom_site_fract_y
_atom_site_fract_z
C1 C     0.607867760     0.768725430     0.604724720 
C2 C     0.564517320     0.779386610     0.440456780 
C3 C     0.603591880     0.456921840     0.307025450 
C4 C     0.648156180     0.446790030     0.482294300 
C5 C     0.633250710     0.920661440     0.704998580 
C6 C     0.539408560     0.943249620     0.370490510 
C7 C     0.699234530     0.328803580     0.441598990 
C8 C     0.754841830     0.284898260     0.569545870 
N1 N     0.653926320     1.044398480     0.786695190 
N2 N     0.518976960     1.076521900     0.313566280 
N3 N     0.617042990     0.356407850     0.146860860 
N4 N     0.800431970     0.248887980     0.674414010 
S1 S     0.685578450     0.236024200     0.195781580 
S2 S     0.532119380     0.597933720     0.297638160 
S3 S     0.638164370     0.568483770     0.714164330 

#END
data_75_9.70_XXII_2_2239 
# Day group submission to blind test 6
# Rank by lattice energy 75
# Relative energy [kJ/mol]:9.70057593193
loop_
_symmetry_equiv_pos_site_id
_symmetry_equiv_pos_as_xyz
1 +x,+y,+z
2 -x,-y,-z
_cell_length_a 5.8837
_cell_length_b 6.8774
_cell_length_c 11.834
_cell_angle_alpha 99.2291
_cell_angle_beta 95.4
_cell_angle_gamma 100.851
loop_
_atom_site_label
_atom_site_type_symbol
_atom_site_fract_x
_atom_site_fract_y
_atom_site_fract_z
C1 C     0.233295820     0.095386480     0.635900680 
C2 C     0.260402610     0.283705460     0.611256410 
C3 C     0.037774790     0.408134900     0.791862660 
C4 C     0.002796890     0.207611860     0.814459600 
C5 C     0.245561880    -0.072886910     0.551618230 
C6 C     0.280458760     0.317530070     0.497006900 
C7 C    -0.181385500     0.174163340     0.877550300 
C8 C    -0.273696750    -0.003121760     0.917376370 
N1 N     0.255554160    -0.209894400     0.483015040 
N2 N     0.296791850     0.345079000     0.404060010 
N3 N    -0.097315780     0.523075250     0.835511720 
N4 N    -0.349389920    -0.148430600     0.950028480 
S1 S    -0.284899030     0.396035820     0.908291350 
S2 S     0.261558740     0.505782850     0.712915060 
S3 S     0.180144200     0.035372770     0.773362480 

#END
data_76_9.75_XXII_14_104 
# Day group submission to blind test 6
# Rank by lattice energy 76
# Relative energy [kJ/mol]:9.74769094959
loop_
_symmetry_equiv_pos_site_id
_symmetry_equiv_pos_as_xyz
1 +x,+y,+z
2 -x,1/2+y,1/2-z
3 -x,-y,-z
4 +x,1/2-y,1/2+z
_cell_length_a 13.5168
_cell_length_b 10.0534
_cell_length_c 7.9086
_cell_angle_alpha 90.0
_cell_angle_beta 61.1581
_cell_angle_gamma 90.0
loop_
_atom_site_label
_atom_site_type_symbol
_atom_site_fract_x
_atom_site_fract_y
_atom_site_fract_z
C1 C     0.105028690     0.370736090     0.811464770 
C2 C     0.103833740     0.462986340     0.687334050 
C3 C     0.309166810     0.556627040     0.612326610 
C4 C     0.307253850     0.462622820     0.749112670 
C5 C     0.003825630     0.317087540     0.962583390 
C6 C     0.000590430     0.511708830     0.705244280 
C7 C     0.376681900     0.505229680     0.820753350 
C8 C     0.398323860     0.442675000     0.959101800 
N1 N    -0.078578280     0.273383970     1.085645530 
N2 N    -0.083393620     0.551352130     0.719786860 
N3 N     0.375155150     0.659912410     0.574863120 
N4 N     0.416072530     0.391417810     1.072498220 
S1 S     0.442246830     0.652834440     0.704699770 
S2 S     0.226813350     0.535757350     0.494177230 
S3 S     0.231028940     0.312045360     0.806633730 

#END
data_77_9.82_XXII_14_4259 
# Day group submission to blind test 6
# Rank by lattice energy 77
# Relative energy [kJ/mol]:9.81810810138
loop_
_symmetry_equiv_pos_site_id
_symmetry_equiv_pos_as_xyz
1 +x,+y,+z
2 -x,1/2+y,1/2-z
3 -x,-y,-z
4 +x,1/2-y,1/2+z
_cell_length_a 6.8582
_cell_length_b 19.7368
_cell_length_c 11.4605
_cell_angle_alpha 90.0
_cell_angle_beta 37.1921
_cell_angle_gamma 90.0
loop_
_atom_site_label
_atom_site_type_symbol
_atom_site_fract_x
_atom_site_fract_y
_atom_site_fract_z
C1 C     0.268653310     0.578101190     0.766155550 
C2 C     0.530827340     0.578191760     0.712020690 
C3 C     0.185653270     0.639091800     1.049389790 
C4 C    -0.089848600     0.638524050     1.106120220 
C5 C     0.299871740     0.571125990     0.628531190 
C6 C     0.846175140     0.569836370     0.515471140 
C7 C    -0.313990250     0.684760380     1.252233380 
C8 C    -0.612309770     0.701929690     1.343427930 
N1 N     0.325240040     0.565444900     0.516518840 
N2 N     1.102716710     0.563035550     0.355592170 
N3 N     0.181197530     0.681164490     1.139564570 
N4 N    -0.856908120     0.716012880     1.418213690 
S1 S    -0.166570080     0.723513220     1.307982420 
S2 S     0.521990500     0.584306780     0.871229690 
S3 S    -0.139606940     0.584927010     1.008417580 

#END
data_78_9.84_XXII_2_668 
# Day group submission to blind test 6
# Rank by lattice energy 78
# Relative energy [kJ/mol]:9.83589048404
loop_
_symmetry_equiv_pos_site_id
_symmetry_equiv_pos_as_xyz
1 +x,+y,+z
2 -x,-y,-z
_cell_length_a 9.7034
_cell_length_b 18.1676
_cell_length_c 19.0994
_cell_angle_alpha 116.3225
_cell_angle_beta 50.3508
_cell_angle_gamma 163.6703
loop_
_atom_site_label
_atom_site_type_symbol
_atom_site_fract_x
_atom_site_fract_y
_atom_site_fract_z
C1 C     0.644784840     0.586617710     0.712036580 
C2 C     0.513494600     0.577911370     0.806616570 
C3 C     0.699556410     0.531283050     0.818144650 
C4 C     0.804880330     0.525531380     0.722568500 
C5 C     0.511881110     0.556436100     0.673143350 
C6 C     0.212232220     0.524398130     0.870980880 
C7 C     0.817943320     0.450878270     0.709077080 
C8 C     0.873591760     0.404812790     0.629775230 
N1 N     0.403931240     0.531930030     0.641512020 
N2 N    -0.032509210     0.480941920     0.923284520 
N3 N     0.630794980     0.465391850     0.873970850 
N4 N     0.919230820     0.367018990     0.564736770 
S1 S     0.701265560     0.395294950     0.814314410 
S2 S     0.671669290     0.627670730     0.866596120 
S3 S     0.951261450     0.619122140     0.626207300 

#END
data_79_9.88_XXII_14_2787 
# Day group submission to blind test 6
# Rank by lattice energy 79
# Relative energy [kJ/mol]:9.88136388082
loop_
_symmetry_equiv_pos_site_id
_symmetry_equiv_pos_as_xyz
1 +x,+y,+z
2 -x,1/2+y,1/2-z
3 -x,-y,-z
4 +x,1/2-y,1/2+z
_cell_length_a 8.6261
_cell_length_b 9.488
_cell_length_c 32.1905
_cell_angle_alpha 90.0
_cell_angle_beta 20.7743
_cell_angle_gamma 90.0
loop_
_atom_site_label
_atom_site_type_symbol
_atom_site_fract_x
_atom_site_fract_y
_atom_site_fract_z
C1 C     0.437789920     0.871615500     0.603053760 
C2 C     0.740635150     0.800434060     0.549705210 
C3 C     0.588260170     0.560471060     0.545178880 
C4 C     0.258803120     0.634250250     0.605085120 
C5 C     0.245135160     0.998291680     0.665911960 
C6 C     0.854079240     0.842958660     0.562150020 
C7 C    -0.044254040     0.540169970     0.665744190 
C8 C    -0.411417570     0.568357650     0.732618740 
N1 N     0.088213990     1.101467280     0.717104460 
N2 N     0.946498360     0.877571170     0.572268810 
N3 N     0.555701170     0.423325560     0.555271160 
N4 N    -0.712363860     0.591439720     0.787433860 
S1 S     0.117207460     0.369763830     0.638739490 
S2 S     1.031480510     0.650018240     0.458184280 
S3 S     0.258071280     0.818293860     0.597736730 

#END
data_80_10.15_XXII_14_209 
# Day group submission to blind test 6
# Rank by lattice energy 80
# Relative energy [kJ/mol]:10.1481352989
loop_
_symmetry_equiv_pos_site_id
_symmetry_equiv_pos_as_xyz
1 +x,+y,+z
2 -x,1/2+y,1/2-z
3 -x,-y,-z
4 +x,1/2-y,1/2+z
_cell_length_a 7.0941
_cell_length_b 13.9777
_cell_length_c 9.4112
_cell_angle_alpha 90.0
_cell_angle_beta 76.0987
_cell_angle_gamma 90.0
loop_
_atom_site_label
_atom_site_type_symbol
_atom_site_fract_x
_atom_site_fract_y
_atom_site_fract_z
C1 C     0.223768180     0.778763070     0.502746160 
C2 C     0.176754790     0.869233060     0.550615430 
C3 C     0.439970610     0.943507430     0.309409940 
C4 C     0.488529890     0.847895690     0.259933220 
C5 C     0.144154950     0.699299800     0.591232650 
C6 C     0.050589710     0.884279170     0.690994840 
C7 C     0.630728370     0.850142880     0.131144440 
C8 C     0.715751470     0.771488310     0.045762800 
N1 N     0.079465090     0.634708480     0.663131470 
N2 N    -0.051876550     0.896514170     0.805006690 
N3 N     0.535915870     1.012401680     0.229906990 
N4 N     0.785513430     0.706976000    -0.024290940 
S1 S     0.694186480     0.968579430     0.084149080 
S2 S     0.261421410     0.979655990     0.466573590 
S3 S     0.384654610     0.739956290     0.338296740 

#END
data_81_10.16_XXII_14_5196 
# Day group submission to blind test 6
# Rank by lattice energy 81
# Relative energy [kJ/mol]:10.158896422
loop_
_symmetry_equiv_pos_site_id
_symmetry_equiv_pos_as_xyz
1 +x,+y,+z
2 -x,1/2+y,1/2-z
3 -x,-y,-z
4 +x,1/2-y,1/2+z
_cell_length_a 11.2087
_cell_length_b 6.9546
_cell_length_c 20.2379
_cell_angle_alpha 90.0
_cell_angle_beta 144.7846
_cell_angle_gamma 90.0
loop_
_atom_site_label
_atom_site_type_symbol
_atom_site_fract_x
_atom_site_fract_y
_atom_site_fract_z
C1 C     0.175134600     0.280941980     0.146627610 
C2 C    -0.018315210     0.289432540     0.033209740 
C3 C    -0.178280550     0.370447400     0.082844600 
C4 C     0.026120490     0.367317350     0.201967820 
C5 C     0.337864610     0.186475530     0.186102220 
C6 C    -0.059113120     0.217338150    -0.049624370 
C7 C     0.016964380     0.361723300     0.265818830 
C8 C     0.183341220     0.361953750     0.386101170 
N1 N     0.470307050     0.109617810     0.218238590 
N2 N    -0.092313820     0.158730700    -0.116994890 
N3 N    -0.331507980     0.363200470     0.055580110 
N4 N     0.319759880     0.362141300     0.484738460 
S1 S    -0.241781430     0.359299060     0.173379830 
S2 S    -0.238210490     0.399017670    -0.029306920 
S3 S     0.256603560     0.381222690     0.260211930 

#END
data_82_10.18_XXII_5_7511 
# Day group submission to blind test 6
# Rank by lattice energy 82
# Relative energy [kJ/mol]:10.1811516387
loop_
_symmetry_equiv_pos_site_id
_symmetry_equiv_pos_as_xyz
1 +x,+y,+z
2 -x,+y,-z
3 1/2+x,1/2+y,+z
4 1/2-x,1/2+y,-z
_cell_length_a 15.1993
_cell_length_b 6.7154
_cell_length_c 31.3304
_cell_angle_alpha 90.0
_cell_angle_beta 163.0259
_cell_angle_gamma 90.0
loop_
_atom_site_label
_atom_site_type_symbol
_atom_site_fract_x
_atom_site_fract_y
_atom_site_fract_z
C1 C     0.486408300     1.167943010     0.674356120 
C2 C     0.465341370     0.978073200     0.650119830 
C3 C     0.509872210     0.834658190     0.751880770 
C4 C     0.532748530     1.035025560     0.777315640 
C5 C     0.570527840     1.326614560     0.685944460 
C6 C     0.527585630     0.931095580     0.635688260 
C7 C     0.657108200     1.037621810     0.875311370 
C8 C     0.720126580     1.204261070     0.930403660 
N1 N     0.638995680     1.455817470     0.695374790 
N2 N     0.578190600     0.892860740     0.623938260 
N3 N     0.603852070     0.694363360     0.821141360 
N4 N     0.771807700     1.340858580     0.975581720 
S1 S     0.726056250     0.793192120     0.923477500 
S2 S     0.352424830     0.768443290     0.628662600 
S3 S     0.404594570     1.245282790     0.689607210 

#END
data_83_10.34_XXII_33_5739 
# Day group submission to blind test 6
# Rank by lattice energy 83
# Relative energy [kJ/mol]:10.3404376768
loop_
_symmetry_equiv_pos_site_id
_symmetry_equiv_pos_as_xyz
1 +x,+y,+z
2 -x,-y,1/2+z
3 1/2-x,1/2+y,1/2+z
4 1/2+x,1/2-y,+z
_cell_length_a 10.3068
_cell_length_b 11.4147
_cell_length_c 8.0429
_cell_angle_alpha 90.0
_cell_angle_beta 90.0
_cell_angle_gamma 90.0
loop_
_atom_site_label
_atom_site_type_symbol
_atom_site_fract_x
_atom_site_fract_y
_atom_site_fract_z
C1 C     0.390832980     0.889166850     0.865154630 
C2 C     0.469288380     0.799527220     0.818635090 
C3 C     0.411229810     0.676766750     1.094845790 
C4 C     0.332301180     0.772547310     1.147445560 
C5 C     0.406996320     1.004201790     0.801621590 
C6 C     0.577276950     0.817903900     0.712373130 
C7 C     0.322061270     0.772852300     1.318273290 
C8 C     0.265609080     0.858862390     1.421126610 
N1 N     0.420140340     1.097881990     0.749889390 
N2 N     0.665216590     0.832852050     0.625832370 
N3 N     0.459227810     0.609026920     1.210519260 
N4 N     0.219338070     0.929356750     1.505456990 
S1 S     0.408393240     0.653533770     1.396830200 
S2 S     0.444965070     0.650949700     0.881113360 
S3 S     0.260882160     0.874255450     1.010375230 

#END
data_84_10.37_XXII_14_3110 
# Day group submission to blind test 6
# Rank by lattice energy 84
# Relative energy [kJ/mol]:10.3742534909
loop_
_symmetry_equiv_pos_site_id
_symmetry_equiv_pos_as_xyz
1 +x,+y,+z
2 -x,1/2+y,1/2-z
3 -x,-y,-z
4 +x,1/2-y,1/2+z
_cell_length_a 10.6016
_cell_length_b 7.1664
_cell_length_c 18.7689
_cell_angle_alpha 90.0
_cell_angle_beta 140.3386
_cell_angle_gamma 90.0
loop_
_atom_site_label
_atom_site_type_symbol
_atom_site_fract_x
_atom_site_fract_y
_atom_site_fract_z
C1 C     0.963520940     0.670671790     0.828507120 
C2 C     0.780066660     0.661901530     0.719727120 
C3 C     0.611434200     0.749818860     0.774282750 
C4 C     0.804147040     0.757288080     0.888834210 
C5 C     1.127661640     0.585075490     0.865875140 
C6 C     0.747388260     0.565466400     0.640458000 
C7 C     0.789866000     0.751990730     0.955840480 
C8 C     0.944727820     0.758335490     1.073332110 
N1 N     1.261193590     0.515466230     0.896283630 
N2 N     0.720785050     0.487044660     0.575972330 
N3 N     0.461790490     0.741326140     0.753113280 
N4 N     1.071692270     0.763535080     1.169672550 
S1 S     0.540942580     0.743331330     0.871622820 
S2 S     0.562090570     0.766077880     0.660132020 
S3 S     1.027752920     0.777687600     0.938840580 

#END
data_85_10.40_XXII_60_5212 
# Day group submission to blind test 6
# Rank by lattice energy 85
# Relative energy [kJ/mol]:10.4010044811
loop_
_symmetry_equiv_pos_site_id
_symmetry_equiv_pos_as_xyz
1 +x,+y,+z
2 1/2+x,1/2-y,-z
3 -x,+y,1/2-z
4 1/2-x,1/2-y,1/2+z
5 -x,-y,-z
6 1/2-x,1/2+y,+z
7 +x,-y,1/2+z
8 1/2+x,1/2+y,1/2-z
_cell_length_a 13.0111
_cell_length_b 11.6672
_cell_length_c 12.1352
_cell_angle_alpha 90.0
_cell_angle_beta 90.0
_cell_angle_gamma 90.0
loop_
_atom_site_label
_atom_site_type_symbol
_atom_site_fract_x
_atom_site_fract_y
_atom_site_fract_z
C1 C     0.363516890     0.271250490     0.878866260 
C2 C     0.431644450     0.359201350     0.881520490 
C3 C     0.298452730     0.493646650     0.767345040 
C4 C     0.227602990     0.400268620     0.767356230 
C5 C     0.395558130     0.155495880     0.888477780 
C6 C     0.538266210     0.339522520     0.897940130 
C7 C     0.159670030     0.411900620     0.680998460 
C8 C     0.080763120     0.336307180     0.648572720 
N1 N     0.421651060     0.061175930     0.896313980 
N2 N     0.624997880     0.323530660     0.911302300 
N3 N     0.287558910     0.571233960     0.690572820 
N4 N     0.016079800     0.274353030     0.621980370 
S1 S     0.187342380     0.538765540     0.610868990 
S2 S     0.398700760     0.506522970     0.866101400 
S3 S     0.227681660     0.290512310     0.867225960 

#END
data_86_10.49_XXII_29_6897 
# Day group submission to blind test 6
# Rank by lattice energy 86
# Relative energy [kJ/mol]:10.4866834506
loop_
_symmetry_equiv_pos_site_id
_symmetry_equiv_pos_as_xyz
1 +x,+y,+z
2 -x,-y,1/2+z
3 1/2-x,+y,1/2+z
4 1/2+x,-y,+z
_cell_length_a 13.291
_cell_length_b 9.5211
_cell_length_c 7.2982
_cell_angle_alpha 90.0
_cell_angle_beta 90.0
_cell_angle_gamma 90.0
loop_
_atom_site_label
_atom_site_type_symbol
_atom_site_fract_x
_atom_site_fract_y
_atom_site_fract_z
C1 C     0.951675470     0.665514470     0.783595470 
C2 C     0.859390900     0.611232860     0.819630020 
C3 C     0.771852790     0.866592690     0.756428370 
C4 C     0.869371650     0.921979060     0.718096330 
C5 C     1.040154860     0.603597640     0.856625590 
C6 C     0.849274640     0.482747280     0.917004470 
C7 C     0.866798020     1.066516860     0.726644810 
C8 C     0.947021320     1.161291320     0.700941670 
N1 N     1.112192530     0.553200660     0.916059870 
N2 N     0.841037710     0.378305800     0.996143860 
N3 N     0.699955550     0.956848070     0.788778420 
N4 N     1.012786460     1.239009950     0.679872940 
S1 S     0.744142030     1.120336660     0.775039190 
S2 S     0.741885110     0.684821950     0.753798300 
S3 S     0.975032030     0.821507240     0.654980220 

#END
data_87_10.60_XXII_15_6126 
# Day group submission to blind test 6
# Rank by lattice energy 87
# Relative energy [kJ/mol]:10.5970550841
loop_
_symmetry_equiv_pos_site_id
_symmetry_equiv_pos_as_xyz
1 +x,+y,+z
2 -x,+y,1/2-z
3 1/2+x,1/2+y,+z
4 1/2-x,1/2+y,1/2-z
5 -x,-y,-z
6 +x,-y,1/2+z
7 1/2-x,1/2-y,-z
8 1/2+x,1/2-y,1/2+z
_cell_length_a 22.9049
_cell_length_b 6.7797
_cell_length_c 14.8407
_cell_angle_alpha 90.0
_cell_angle_beta 125.8368
_cell_angle_gamma 90.0
loop_
_atom_site_label
_atom_site_type_symbol
_atom_site_fract_x
_atom_site_fract_y
_atom_site_fract_z
C1 C     0.163235960     0.532882220     0.271711340 
C2 C     0.172329560     0.723065140     0.253866470 
C3 C     0.119746050     0.854123970     0.366485090 
C4 C     0.109963390     0.653745960     0.384356100 
C5 C     0.161953820     0.376539910     0.207002260 
C6 C     0.179773100     0.773482260     0.168203560 
C7 C     0.060380740     0.643539690     0.408474320 
C8 C     0.034439160     0.474020200     0.429398900 
N1 N     0.160911980     0.249221890     0.154325220 
N2 N     0.185835420     0.814530350     0.098507550 
N3 N     0.081430890     0.987386960     0.373722210 
N4 N     0.013165670     0.335060790     0.446554830 
S1 S     0.031288690     0.881587710     0.408061870 
S2 S     0.180946060     0.927887280     0.336123470 
S3 S     0.156682740     0.452201120     0.379915240 

#END
data_88_10.60_XXII_14_233 
# Day group submission to blind test 6
# Rank by lattice energy 88
# Relative energy [kJ/mol]:10.6032127943
loop_
_symmetry_equiv_pos_site_id
_symmetry_equiv_pos_as_xyz
1 +x,+y,+z
2 -x,1/2+y,1/2-z
3 -x,-y,-z
4 +x,1/2-y,1/2+z
_cell_length_a 6.8667
_cell_length_b 12.8064
_cell_length_c 12.9773
_cell_angle_alpha 90.0
_cell_angle_beta 127.6632
_cell_angle_gamma 90.0
loop_
_atom_site_label
_atom_site_type_symbol
_atom_site_fract_x
_atom_site_fract_y
_atom_site_fract_z
C1 C     0.659705240     0.619077070     0.153956810 
C2 C     0.808866030     0.617097300     0.118378810 
C3 C     1.221838850     0.622623140     0.377043790 
C4 C     1.063094380     0.624353840     0.413579740 
C5 C     0.399970730     0.620555990     0.057440130 
C6 C     0.704435430     0.619162630    -0.015840370 
C7 C     1.202824820     0.624849290     0.547396590 
C8 C     1.117298220     0.625982120     0.622233760 
N1 N     0.188878800     0.621758280    -0.020985900 
N2 N     0.619651190     0.620839110    -0.124847610 
N3 N     1.458188900     0.623983590     0.471452890 
N4 N     1.047175040     0.626911420     0.683639400 
S1 S     1.514342440     0.625718230     0.615867920 
S2 S     1.134409090     0.618211490     0.217133910 
S3 S     0.739187180     0.624619730     0.312030080 

#END
data_89_10.65_XXII_2_11252 
# Day group submission to blind test 6
# Rank by lattice energy 89
# Relative energy [kJ/mol]:10.6475537242
loop_
_symmetry_equiv_pos_site_id
_symmetry_equiv_pos_as_xyz
1 +x,+y,+z
2 -x,-y,-z
_cell_length_a 24.6519
_cell_length_b 12.0752
_cell_length_c 17.7286
_cell_angle_alpha 70.1363
_cell_angle_beta 13.2015
_cell_angle_gamma 58.0839
loop_
_atom_site_label
_atom_site_type_symbol
_atom_site_fract_x
_atom_site_fract_y
_atom_site_fract_z
C1 C     0.929761570     0.692113180     0.661182220 
C2 C     0.841389540     0.829536850     0.705740940 
C3 C     0.290711050     1.196523540     1.486073950 
C4 C     0.372210920     1.055560590     1.452948880 
C5 C     1.267815430     0.440694540     0.233088530 
C6 C     1.094976550     0.718470300     0.314351050 
C7 C     0.159818810     1.172733500     1.785409140 
C8 C     0.149103010     1.097564160     1.878012770 
N1 N     1.542550120     0.236354680    -0.114809340 
N2 N     1.300889390     0.628301460    -0.003470400 
N3 N     0.038285500     1.402158850     1.813442860 
N4 N     0.140275430     1.035931120     1.954025150 
S1 S    -0.126811440     1.446619800     2.116257840 
S2 S     0.491869420     1.124912740     1.134259400 
S3 S     0.702215670     0.769661840     1.045759920 

#END
data_90_10.77_XXII_2_5435 
# Day group submission to blind test 6
# Rank by lattice energy 90
# Relative energy [kJ/mol]:10.7700265665
loop_
_symmetry_equiv_pos_site_id
_symmetry_equiv_pos_as_xyz
1 +x,+y,+z
2 -x,-y,-z
_cell_length_a 13.947
_cell_length_b 8.4502
_cell_length_c 20.8302
_cell_angle_alpha 79.0331
_cell_angle_beta 163.2414
_cell_angle_gamma 113.1731
loop_
_atom_site_label
_atom_site_type_symbol
_atom_site_fract_x
_atom_site_fract_y
_atom_site_fract_z
C1 C     0.909448650     0.678898870     0.122766590 
C2 C     0.730404340     0.744672400    -0.028837660 
C3 C     1.086589710     0.761034920     0.084867230 
C4 C     1.287630660     0.699313320     0.252553630 
C5 C     1.009922910     0.719667500     0.250904510 
C6 C     0.631593870     0.855739160    -0.068104630 
C7 C     1.670427930     0.769628500     0.457630460 
C8 C     1.960563400     0.738344690     0.661690690 
N1 N     1.091725760     0.752835970     0.355235180 
N2 N     0.551150680     0.946095460    -0.100088630 
N3 N     1.282597330     0.865601460     0.146589690 
N4 N     2.198429010     0.712721530     0.828975770 
S1 S     1.733033430     0.896706470     0.415676980 
S2 S     0.581531320     0.695231730    -0.203876430 
S3 S     1.054147380     0.543322930     0.188690990 

#END
data_91_10.80_XXII_14_1879 
# Day group submission to blind test 6
# Rank by lattice energy 91
# Relative energy [kJ/mol]:10.7952708518
loop_
_symmetry_equiv_pos_site_id
_symmetry_equiv_pos_as_xyz
1 +x,+y,+z
2 -x,1/2+y,1/2-z
3 -x,-y,-z
4 +x,1/2-y,1/2+z
_cell_length_a 12.7691
_cell_length_b 17.8249
_cell_length_c 8.517
_cell_angle_alpha 90.0
_cell_angle_beta 29.052
_cell_angle_gamma 90.0
loop_
_atom_site_label
_atom_site_type_symbol
_atom_site_fract_x
_atom_site_fract_y
_atom_site_fract_z
C1 C     0.103605170     0.914907580     0.686024270 
C2 C     0.267960520     0.925852040     0.573251160 
C3 C     0.553542040     0.876096760    -0.019213050 
C4 C     0.379283870     0.867858570     0.101179490 
C5 C    -0.111182790     0.903416670     1.019424270 
C6 C     0.230052950     0.932053250     0.786832400 
C7 C     0.431911660     0.815485340    -0.080465630 
C8 C     0.299930690     0.786321800    -0.027596810 
N1 N    -0.286215550     0.894055450     1.291091170 
N2 N     0.199239820     0.937104940     0.960570890 
N3 N     0.726952430     0.836285340    -0.272400050 
N4 N     0.191760270     0.762408090     0.015702460 
S1 S     0.694932290     0.784570590    -0.391833850 
S2 S     0.543005770     0.937864280     0.158283930 
S3 S     0.134409210     0.917523060     0.436938520 

#END
data_92_10.82_XXII_14_3707 
# Day group submission to blind test 6
# Rank by lattice energy 92
# Relative energy [kJ/mol]:10.8217959953
loop_
_symmetry_equiv_pos_site_id
_symmetry_equiv_pos_as_xyz
1 +x,+y,+z
2 -x,1/2+y,1/2-z
3 -x,-y,-z
4 +x,1/2-y,1/2+z
_cell_length_a 6.7991
_cell_length_b 20.1275
_cell_length_c 9.294
_cell_angle_alpha 90.0
_cell_angle_beta 46.5398
_cell_angle_gamma 90.0
loop_
_atom_site_label
_atom_site_type_symbol
_atom_site_fract_x
_atom_site_fract_y
_atom_site_fract_z
C1 C     0.297042930     0.837967070     0.234338310 
C2 C     0.485499380     0.817806950     0.236397400 
C3 C     0.583699540     0.946519780     0.267552410 
C4 C     0.389600830     0.967552500     0.260831490 
C5 C     0.204167590     0.794526820     0.171229490 
C6 C     0.595406730     0.752642180     0.174078110 
C7 C     0.415867450     1.034829300     0.223819940 
C8 C     0.266782510     1.074715510     0.202584910 
N1 N     0.128578520     0.759193840     0.119905480 
N2 N     0.684778760     0.699659100     0.123424470 
N3 N     0.742733490     0.992115480     0.241219760 
N4 N     0.144556780     1.107429440     0.185169100 
S1 S     0.671037520     1.066095220     0.206288110 
S2 S     0.613327190     0.864297200     0.319991440 
S3 S     0.140083540     0.917449570     0.305596010 

#END
data_93_10.85_XXII_15_8376 
# Day group submission to blind test 6
# Rank by lattice energy 93
# Relative energy [kJ/mol]:10.8484645756
loop_
_symmetry_equiv_pos_site_id
_symmetry_equiv_pos_as_xyz
1 +x,+y,+z
2 -x,+y,1/2-z
3 1/2+x,1/2+y,+z
4 1/2-x,1/2+y,1/2-z
5 -x,-y,-z
6 +x,-y,1/2+z
7 1/2-x,1/2-y,-z
8 1/2+x,1/2-y,1/2+z
_cell_length_a 17.5114
_cell_length_b 7.7234
_cell_length_c 14.0564
_cell_angle_alpha 90.0
_cell_angle_beta 77.9559
_cell_angle_gamma 90.0
loop_
_atom_site_label
_atom_site_type_symbol
_atom_site_fract_x
_atom_site_fract_y
_atom_site_fract_z
C1 C     0.130962930     0.370907540     0.153835220 
C2 C     0.183878380     0.469412130     0.092906140 
C3 C     0.163035120     0.736798770     0.223446870 
C4 C     0.105102170     0.634079870     0.284859060 
C5 C     0.097062570     0.222436720     0.119814680 
C6 C     0.206291570     0.427557170    -0.007486180 
C7 C     0.058655510     0.738208380     0.352926980 
C8 C    -0.004417520     0.688172860     0.427584350 
N1 N     0.069464370     0.101567120     0.092134880 
N2 N     0.224525100     0.393539000    -0.089112340 
N3 N     0.162753730     0.902870520     0.241176730 
N4 N    -0.056125010     0.647179480     0.488789240 
S1 S     0.091997060     0.951195760     0.336588310 
S2 S     0.234413940     0.652491580     0.125761380 
S3 S     0.098792620     0.406752640     0.281073170 

#END
data_94_10.87_XXII_15_9019 
# Day group submission to blind test 6
# Rank by lattice energy 94
# Relative energy [kJ/mol]:10.8723266255
loop_
_symmetry_equiv_pos_site_id
_symmetry_equiv_pos_as_xyz
1 +x,+y,+z
2 -x,+y,1/2-z
3 1/2+x,1/2+y,+z
4 1/2-x,1/2+y,1/2-z
5 -x,-y,-z
6 +x,-y,1/2+z
7 1/2-x,1/2-y,-z
8 1/2+x,1/2-y,1/2+z
_cell_length_a 16.8432
_cell_length_b 6.77
_cell_length_c 23.806
_cell_angle_alpha 90.0
_cell_angle_beta 44.6254
_cell_angle_gamma 90.0
loop_
_atom_site_label
_atom_site_type_symbol
_atom_site_fract_x
_atom_site_fract_y
_atom_site_fract_z
C1 C     0.056918470     0.279948700     0.353929780 
C2 C     0.100372580     0.464967910     0.328574800 
C3 C    -0.084067840     0.617415300     0.474594170 
C4 C    -0.129685710     0.422523800     0.500317000 
C5 C     0.094742470     0.126222570     0.298972020 
C6 C     0.186925450     0.510488940     0.245724770 
C7 C    -0.244472490     0.431740070     0.567527340 
C8 C    -0.321097530     0.273636000     0.611884050 
N1 N     0.125528640     0.001056210     0.254239520 
N2 N     0.257326710     0.547536370     0.178342640 
N3 N    -0.154699620     0.764326600     0.516101430 
N4 N    -0.383930690     0.144038190     0.648255480 
S1 S    -0.284797220     0.678947590     0.593136980 
S2 S     0.061884900     0.668467150     0.391314610 
S3 S    -0.049540040     0.203869370     0.455952010 

#END
data_95_10.87_XXII_2_5750 
# Day group submission to blind test 6
# Rank by lattice energy 95
# Relative energy [kJ/mol]:10.8740659934
loop_
_symmetry_equiv_pos_site_id
_symmetry_equiv_pos_as_xyz
1 +x,+y,+z
2 -x,-y,-z
_cell_length_a 8.397
_cell_length_b 13.6027
_cell_length_c 16.0877
_cell_angle_alpha 141.1023
_cell_angle_beta 135.8728
_cell_angle_gamma 23.1852
loop_
_atom_site_label
_atom_site_type_symbol
_atom_site_fract_x
_atom_site_fract_y
_atom_site_fract_z
C1 C     0.898433140     0.181763230     0.858231670 
C2 C     0.682746460     0.418704690     0.895817960 
C3 C     0.502207480     0.328329690     0.638002380 
C4 C     0.737959170     0.075636870     0.598727470 
C5 C     1.157883300     0.068383970     0.948927260 
C6 C     0.718029400     0.556562240     1.026702880 
C7 C     0.824056080    -0.088941630     0.465822610 
C8 C     1.053924720    -0.355657770     0.388947330 
N1 N     1.368997260    -0.023895240     1.022715000 
N2 N     0.746672360     0.668718600     1.133150390 
N3 N     0.412499090     0.359723240     0.546614540 
N4 N     1.242397820    -0.574351460     0.325898620 
S1 S     0.601325640     0.084402970     0.401434610 
S2 S     0.308908830     0.604630910     0.799621690 
S3 S     0.876553510    -0.009056590     0.700490480 

#END
data_96_10.89_XXII_14_2398 
# Day group submission to blind test 6
# Rank by lattice energy 96
# Relative energy [kJ/mol]:10.887234861
loop_
_symmetry_equiv_pos_site_id
_symmetry_equiv_pos_as_xyz
1 +x,+y,+z
2 -x,1/2+y,1/2-z
3 -x,-y,-z
4 +x,1/2-y,1/2+z
_cell_length_a 14.3765
_cell_length_b 20.973
_cell_length_c 9.3312
_cell_angle_alpha 90.0
_cell_angle_beta 18.8659
_cell_angle_gamma 90.0
loop_
_atom_site_label
_atom_site_type_symbol
_atom_site_fract_x
_atom_site_fract_y
_atom_site_fract_z
C1 C     0.723204580     0.063010790     0.303675020 
C2 C     0.533748050     0.044773340     0.682586870 
C3 C     0.414717410     0.171018830     0.920777210 
C4 C     0.614848670     0.189777350     0.520515950 
C5 C     0.873241180     0.016386250     0.003490530 
C6 C     0.485781610    -0.021197810     0.778403160 
C7 C     0.627032970     0.255383650     0.496149730 
C8 C     0.797434110     0.292772960     0.155349260 
N1 N     0.995198230    -0.021499110    -0.240512120 
N2 N     0.446795350    -0.074777290     0.856281480 
N3 N     0.285650670     0.216732440     1.178913250 
N4 N     0.937201100     0.323451210    -0.124183670 
S1 S     0.393395250     0.287935110     0.963436030 
S2 S     0.320588240     0.092242740     1.109042740 
S3 S     0.823389350     0.140928420     0.103449780 

#END
data_97_10.90_XXII_14_14387 
# Day group submission to blind test 6
# Rank by lattice energy 97
# Relative energy [kJ/mol]:10.9022558164
loop_
_symmetry_equiv_pos_site_id
_symmetry_equiv_pos_as_xyz
1 +x,+y,+z
2 -x,1/2+y,1/2-z
3 -x,-y,-z
4 +x,1/2-y,1/2+z
_cell_length_a 10.4353
_cell_length_b 6.962
_cell_length_c 13.0397
_cell_angle_alpha 90.0
_cell_angle_beta 75.2873
_cell_angle_gamma 90.0
loop_
_atom_site_label
_atom_site_type_symbol
_atom_site_fract_x
_atom_site_fract_y
_atom_site_fract_z
C1 C     0.404755170     0.578933400     0.126646490 
C2 C     0.448116550     0.762422580     0.128020610 
C3 C     0.200778980     0.901391680     0.123511120 
C4 C     0.156711810     0.707467410     0.120535870 
C5 C     0.491811080     0.422897470     0.128899620 
C6 C     0.581061770     0.798175810     0.131642470 
C7 C     0.023535410     0.706257230     0.124173750 
C8 C    -0.057275460     0.544717050     0.122560930 
N1 N     0.562556070     0.296052500     0.130730290 
N2 N     0.689043430     0.827245710     0.134584500 
N3 N     0.112228600     1.036047140     0.128658990 
N4 N    -0.123577520     0.412227280     0.121237870 
S1 S    -0.034834850     0.941755420     0.129494920 
S2 S     0.362269210     0.980622890     0.123844540 
S3 S     0.249976090     0.494608100     0.112051850 

#END
data_98_10.95_XXII_14_4024 
# Day group submission to blind test 6
# Rank by lattice energy 98
# Relative energy [kJ/mol]:10.9493206786
loop_
_symmetry_equiv_pos_site_id
_symmetry_equiv_pos_as_xyz
1 +x,+y,+z
2 -x,1/2+y,1/2-z
3 -x,-y,-z
4 +x,1/2-y,1/2+z
_cell_length_a 12.8836
_cell_length_b 6.8642
_cell_length_c 13.4524
_cell_angle_alpha 90.0
_cell_angle_beta 128.685
_cell_angle_gamma 90.0
loop_
_atom_site_label
_atom_site_type_symbol
_atom_site_fract_x
_atom_site_fract_y
_atom_site_fract_z
C1 C     0.336319120     0.230892180     0.588406960 
C2 C     0.372413560     0.244627230     0.513096850 
C3 C     0.110793430     0.291290460     0.300526680 
C4 C     0.073778310     0.276901620     0.380643460 
C5 C     0.430122980     0.173852080     0.717939610 
C6 C     0.504558230     0.198992680     0.562813650 
C7 C    -0.062605560     0.263987510     0.306695810 
C8 C    -0.138403640     0.233895400     0.348077290 
N1 N     0.506401290     0.127473920     0.823290740 
N2 N     0.611943350     0.161921950     0.603202400 
N3 N     0.014512520     0.290131340     0.177715420 
N4 N    -0.200584040     0.209216100     0.381997230 
S1 S    -0.132484590     0.272236840     0.146202000 
S2 S     0.274591940     0.324730830     0.352556570 
S3 S     0.179880650     0.290372320     0.547988220 

#END
data_99_10.97_XXII_14_5601 
# Day group submission to blind test 6
# Rank by lattice energy 99
# Relative energy [kJ/mol]:10.9657893665
loop_
_symmetry_equiv_pos_site_id
_symmetry_equiv_pos_as_xyz
1 +x,+y,+z
2 -x,1/2+y,1/2-z
3 -x,-y,-z
4 +x,1/2-y,1/2+z
_cell_length_a 14.5284
_cell_length_b 13.372
_cell_length_c 12.6348
_cell_angle_alpha 90.0
_cell_angle_beta 22.4369
_cell_angle_gamma 90.0
loop_
_atom_site_label
_atom_site_type_symbol
_atom_site_fract_x
_atom_site_fract_y
_atom_site_fract_z
C1 C     0.811956870     0.688961480     0.517575980 
C2 C     0.783241790     0.594659580     0.585679570 
C3 C     0.542378490     0.537052140     0.663972490 
C4 C     0.559857210     0.637836600     0.608856550 
C5 C     0.881243090     0.768816650     0.511440730 
C6 C     0.793683890     0.574862650     0.684900650 
C7 C     0.392513290     0.654290570     0.707988610 
C8 C     0.353697850     0.742652300     0.690844380 
N1 N     0.937644070     0.833810790     0.506419960 
N2 N     0.802185660     0.558738980     0.765628720 
N3 N     0.382887610     0.479747870     0.787530780 
N4 N     0.321851180     0.815081770     0.676810690 
S1 S     0.236390840     0.543348540     0.849679870 
S2 S     0.732790730     0.485831150     0.560792600 
S3 S     0.775396830     0.725844520     0.422116940 

#END
data_100_10.98_XXII_2_28832 
# Day group submission to blind test 6
# Rank by lattice energy 100
# Relative energy [kJ/mol]:10.9808708066
loop_
_symmetry_equiv_pos_site_id
_symmetry_equiv_pos_as_xyz
1 +x,+y,+z
2 -x,-y,-z
_cell_length_a 7.5163
_cell_length_b 12.0644
_cell_length_c 9.8288
_cell_angle_alpha 124.4639
_cell_angle_beta 41.0221
_cell_angle_gamma 126.0887
loop_
_atom_site_label
_atom_site_type_symbol
_atom_site_fract_x
_atom_site_fract_y
_atom_site_fract_z
C1 C     0.552964380     0.229754300     0.084850840 
C2 C     0.635517240     0.322092770    -0.003159050 
C3 C     1.196724600     0.329442610    -0.285126520 
C4 C     1.106997010     0.230104540    -0.193973320 
C5 C     0.262402310     0.181060420     0.257631990 
C6 C     0.429609800     0.368665090     0.076478270 
C7 C     1.339712630     0.199644330    -0.295350990 
C8 C     1.343976990     0.111317070    -0.247621920 
N1 N     0.026259430     0.141473870     0.398059270 
N2 N     0.262396980     0.406503730     0.141139840 
N3 N     1.468663460     0.372989710    -0.437967290 
N4 N     1.347516870     0.038864660    -0.208493700 
S1 S     1.646065340     0.296148110    -0.490598840 
S2 S     0.980807070     0.403676920    -0.210552910 
S3 S     0.761726400     0.155076920     0.017867340 

#END
