# Supplementary material for: Report on the sixth blind test of organic crystal structure prediction methods
Source: Acta Crystallogr B Struct Sci Cryst Eng Mater. 2016 Aug 1;72(Pt 4):439–59. doi: 10.1107/S2052520616007447 (PMC4971545; doi:10.1107/S2052520616007447)
Supplement: Supplementary file 2 [file b-72-00439-sup2.zip › Group_03_Day/XXII-2_Day.cif]

data_1_0.00_XXII_14_8082 
# Day group submission to blind test 6
# Rank by free energy: 1
# Relative energy [kJ/mol]: 0.000
# Space group: P21/n
loop_
_symmetry_equiv_pos_site_id
_symmetry_equiv_pos_as_xyz
1 +x,+y,+z
2 1/2-x,1/2+y,1/2-z
3 -x,-y,-z
4 1/2+x,1/2-y,1/2+z
_cell_length_a 11.6996
_cell_length_b 6.6506
_cell_length_c 12.1907
_cell_angle_alpha 90.0
_cell_angle_beta 105.1964
_cell_angle_gamma 90.0
loop_
_atom_site_label
_atom_site_type_symbol
_atom_site_fract_x
_atom_site_fract_y
_atom_site_fract_z
S1 S     0.656081930     0.129095040     0.589248240 
S2 S     1.020152640     0.139305520     0.631062690 
S3 S     0.908580610     0.607936410     0.634717390 
N1 N     1.147739070     0.783828470     0.876906460 
N2 N     1.282441000     0.227079750     0.868973750 
N3 N     0.792671680     0.040677950     0.604159950 
N4 N     0.558735850     0.671911900     0.607036270 
C1 C     1.041217320     0.519641010     0.731432300 
C2 C     1.086821730     0.333042070     0.727702430 
C3 C     0.868349140     0.189149330     0.619998640 
C4 C     0.822705910     0.387439750     0.623385470 
C5 C     1.099926380     0.665231320     0.811613040 
C6 C     1.194700100     0.274613900     0.805613020 
C7 C     0.701893530     0.379385630     0.608094010 
C8 C     0.623235790     0.540145810     0.607510260 

#END
data_2_0.13_XXII_14_12137 
# Day group submission to blind test 6
# Rank by free energy: 2
# Relative energy [kJ/mol]: 0.132
# Space group: P21/c
loop_
_symmetry_equiv_pos_site_id
_symmetry_equiv_pos_as_xyz
1 +x,+y,+z
2 -x,1/2+y,1/2-z
3 -x,-y,-z
4 +x,1/2-y,1/2+z
_cell_length_a 9.615
_cell_length_b 6.5574
_cell_length_c 14.4533
_cell_angle_alpha 90.0
_cell_angle_beta 91.0684
_cell_angle_gamma 90.0
loop_
_atom_site_label
_atom_site_type_symbol
_atom_site_fract_x
_atom_site_fract_y
_atom_site_fract_z
S1 S     0.577336080     0.627630050     0.116009880 
S2 S     0.887702520     0.632247170     0.319574740 
S3 S     0.761172580     1.111229980     0.274731450 
N1 N     0.766135350     1.269692280     0.518496890 
N2 N     0.927001860     0.714790650     0.569327290 
N3 N     0.697877450     0.538135650     0.189763670 
N4 N     0.448491250     1.173924440     0.088552770 
C1 C     0.805295890     1.013308630     0.386613970 
C2 C     0.857989060     0.824826130     0.403656340 
C3 C     0.751693520     0.687313620     0.238518540 
C4 C     0.698630080     0.887215480     0.221254330 
C5 C     0.783718670     1.154621320     0.459313410 
C6 C     0.896046530     0.764149080     0.495034690 
C7 C     0.595841010     0.879150350     0.153631460 
C8 C     0.514874030     1.041142110     0.117875910 

#END
data_3_1.51_XXII_14_7324 
# Day group submission to blind test 6
# Rank by free energy: 3
# Relative energy [kJ/mol]: 1.509
# Space group: P21/c
loop_
_symmetry_equiv_pos_site_id
_symmetry_equiv_pos_as_xyz
1 +x,+y,+z
2 -x,1/2+y,1/2-z
3 -x,-y,-z
4 +x,1/2-y,1/2+z
_cell_length_a 8.1557
_cell_length_b 7.6587
_cell_length_c 14.5726
_cell_angle_alpha 90.0
_cell_angle_beta 99.3961
_cell_angle_gamma 90.0
loop_
_atom_site_label
_atom_site_type_symbol
_atom_site_fract_x
_atom_site_fract_y
_atom_site_fract_z
S1 S     0.189086040     0.321521760     0.557978670 
S2 S    -0.244971390     0.142530210     0.396828240 
S3 S     0.015865520     0.349950130     0.265367990 
N1 N    -0.325155430     0.518663060     0.094213340 
N2 N    -0.624678690     0.287746500     0.248612190 
N3 N     0.003687220     0.226339170     0.530994490 
N4 N     0.433401390     0.567282330     0.397502370 
C1 C    -0.205327100     0.353104380     0.243992240 
C2 C    -0.306514910     0.271244950     0.295508880 
C3 C    -0.049713390     0.237760200     0.441647860 
C4 C     0.053879070     0.327842370     0.387222330 
C5 C    -0.271402270     0.444381680     0.161420140 
C6 C    -0.482014330     0.280361540     0.269635530 
C7 C     0.195191460     0.386360160     0.443846700 
C8 C     0.326081450     0.485775210     0.418367400 

#END
data_4_1.81_XXII_33_5378 
# Day group submission to blind test 6
# Rank by free energy: 4
# Relative energy [kJ/mol]: 1.810
# Space group: Pna21
loop_
_symmetry_equiv_pos_site_id
_symmetry_equiv_pos_as_xyz
1 +x,+y,+z
2 -x,-y,1/2+z
3 1/2-x,1/2+y,1/2+z
4 1/2+x,1/2-y,+z
_cell_length_a 12.9536
_cell_length_b 10.123
_cell_length_c 6.9219
_cell_angle_alpha 90.0
_cell_angle_beta 90.0
_cell_angle_gamma 90.0
loop_
_atom_site_label
_atom_site_type_symbol
_atom_site_fract_x
_atom_site_fract_y
_atom_site_fract_z
C1 C     0.683893800     0.956620960     0.768121770 
C2 C     0.592690570     0.904004150     0.826282740 
C3 C     0.506476060     1.150167320     0.843969490 
C4 C     0.601607880     1.205368480     0.778429850 
C5 C     0.776425740     0.881552970     0.775474980 
C6 C     0.587204110     0.771214520     0.891746590 
C7 C     0.600455120     1.340366550     0.803819210 
C8 C     0.676151870     1.432360280     0.746557000 
N1 N     0.851707560     0.820495230     0.781437590 
N2 N     0.582726590     0.663206590     0.944986580 
N3 N     0.438973940     1.231829380     0.917719160 
N4 N     0.738220330     1.507817320     0.699608040 
S1 S     0.483011960     1.386382630     0.907530060 
S2 S     0.469878130     0.982331990     0.815533450 
S3 S     0.703641960     1.117368000     0.670675670 

#END
data_5_2.13_XXII_19_4192 
# Day group submission to blind test 6
# Rank by free energy: 5
# Relative energy [kJ/mol]: 2.130
# Space group: P212121
loop_
_symmetry_equiv_pos_site_id
_symmetry_equiv_pos_as_xyz
1 +x,+y,+z
2 1/2-x,-y,1/2+z
3 1/2+x,1/2-y,-z
4 -x,1/2+y,1/2-z
_cell_length_a 6.7225
_cell_length_b 11.4291
_cell_length_c 11.6915
_cell_angle_alpha 90.0
_cell_angle_beta 90.0
_cell_angle_gamma 90.0
loop_
_atom_site_label
_atom_site_type_symbol
_atom_site_fract_x
_atom_site_fract_y
_atom_site_fract_z
S1 S     0.868624520     0.685861120     0.653863160 
S2 S     0.855568600     1.046146010     0.605199480 
S3 S     1.325397420     0.945775870     0.633561030 
N1 N     1.527395090     1.116541180     0.392189330 
N2 N     0.966626150     1.239112460     0.361932450 
N3 N     0.772269140     0.818449970     0.632180200 
N4 N     1.413614310     0.595751770     0.653750570 
C1 C     1.248731110     1.049288100     0.528136860 
C2 C     1.059923410     1.089738010     0.517933160 
C3 C     0.914598630     0.895777480     0.623737900 
C4 C     1.114316050     0.854297040     0.632485210 
C5 C     1.402309530     1.086355010     0.453198550 
C6 C     1.008483500     1.172111740     0.431894710 
C7 C     1.114380330     0.734896840     0.648756660 
C8 C     1.278833570     0.658443540     0.651494770 

#END
data_6_2.22_XXII_14_1974 
# Day group submission to blind test 6
# Rank by free energy: 6
# Relative energy [kJ/mol]: 2.216
# Space group: P21/c
loop_
_symmetry_equiv_pos_site_id
_symmetry_equiv_pos_as_xyz
1 +x,+y,+z
2 -x,1/2+y,1/2-z
3 -x,-y,-z
4 +x,1/2-y,1/2+z
_cell_length_a 10.9246
_cell_length_b 6.8214
_cell_length_c 12.2428
_cell_angle_alpha 90.0
_cell_angle_beta 96.4916
_cell_angle_gamma 90.0
loop_
_atom_site_label
_atom_site_type_symbol
_atom_site_fract_x
_atom_site_fract_y
_atom_site_fract_z
S1 S     0.597185400     0.374105110     0.387091340 
S2 S     0.790035330     0.429187210     0.114349250 
S3 S     0.725021570    -0.040814510     0.163363630 
N1 N     1.037984300    -0.226553260     0.136458680 
N2 N     1.116775410     0.342676660     0.081637670 
N3 N     0.670766740     0.485438030     0.292245200 
N4 N     0.553728820    -0.173016350     0.430995340 
C1 C     0.872876660     0.042987520     0.134715760 
C2 C     0.898775630     0.233762540     0.116341380 
C3 C     0.710801540     0.355281990     0.226562460 
C4 C     0.687734840     0.153837750     0.248500940 
C5 C     0.963871860    -0.105550130     0.135681560 
C6 C     1.018985180     0.293807960     0.097212870 
C7 C     0.624197810     0.138850030     0.339129310 
C8 C     0.585475940    -0.032547490     0.389606590 

#END
data_7_2.68_XXII_60_6609 
# Day group submission to blind test 6
# Rank by free energy: 7
# Relative energy [kJ/mol]: 2.682
# Space group: Pca21
loop_
_symmetry_equiv_pos_site_id
_symmetry_equiv_pos_as_xyz
1 +x,+y,+z
_cell_length_a 6.6295
_cell_length_b 14.1915
_cell_length_c 19.5526
_cell_angle_alpha 90.0
_cell_angle_beta 90.0
_cell_angle_gamma 90.0
loop_
_atom_site_label
_atom_site_type_symbol
_atom_site_fract_x
_atom_site_fract_y
_atom_site_fract_z
C1 C     0.551836460     0.992681370     0.650582210 
C2 C     0.363908470     1.010269230     0.674922970 
C3 C     0.226559500     0.845164550     0.621200400 
C4 C     0.424682720     0.826705390     0.596099210 
C5 C     0.696025460     1.065904430     0.643156310 
C6 C     0.305159380     1.102852900     0.693970490 
C7 C     0.416129410     0.760700170     0.544483550 
C8 C     0.577060950     0.723711360     0.505787030 
N1 N     0.813417310     1.125498640     0.637111930 
N2 N     0.257343270     1.178165670     0.709471760 
N3 N     0.077915210     0.798997710     0.592795080 
N4 N     0.708987760     0.693377480     0.474055020 
S1 S     0.165988600     0.725851600     0.533179210 
S2 S     0.173192530     0.924165760     0.689307070 
S3 S     0.646676340     0.879611060     0.627094370 
C9 C     0.058837140     0.721281060     0.344620230 
C10 C    -0.127408840     0.702198870     0.319402060 
C11 C    -0.273030530     0.866105360     0.372549730 
C12 C    -0.076654870     0.886140550     0.398575950 
C13 C     0.205413700     0.649230090     0.352684790 
C14 C    -0.181932750     0.609173850     0.300045550 
C15 C    -0.089742860     0.952009300     0.450174160 
C16 C     0.068212700     0.990254710     0.489629380 
N5 N     0.324748670     0.590590130     0.359249130 
N6 N    -0.226311560     0.533501870     0.284292820 
N7 N    -0.424501110     0.911028410     0.400281230 
N8 N     0.197699060     1.021618700     0.521983360 
S4 S    -0.341574320     0.984811680     0.460330440 
S5 S    -0.320699090     0.786758720     0.304169240 
S6 S     0.148502160     0.835077360     0.368592610 
C17 C     0.500259970     0.760015510     0.844620230 
C18 C     0.686505960     0.779097700     0.819402060 
C19 C     0.832127650     0.615191210     0.872549730 
C20 C     0.635751990     0.595156020     0.898575950 
C21 C     0.353683420     0.832066480     0.852684790 
C22 C     0.741029870     0.872122720     0.800045550 
C23 C     0.648839980     0.529287270     0.950174160 
C24 C     0.490884420     0.491041860     0.989629380 
N9 N     0.234348450     0.890706450     0.859249130 
N10 N     0.785408680     0.947794700     0.784292820 
N11 N     0.983598230     0.570268160     0.900281230 
N12 N     0.361398060     0.459677870     1.021983350 
S7 S     0.900671440     0.496484890     0.960330440 
S8 S     0.879796210     0.694537860     0.804169240 
S9 S     0.410594950     0.646219210     0.868592610 
C25 C     1.007260660     0.488615200     0.150582210 
C26 C     1.195188640     0.471027340     0.174922970 
C27 C     1.332537620     0.636132020     0.121200390 
C28 C     1.134414390     0.654591180     0.096099210 
C29 C     0.863071650     0.415392140     0.143156310 
C30 C     1.253937740     0.378443670     0.193970490 
C31 C     1.142967710     0.720596400     0.044483550 
C32 C     0.982036160     0.757585210     0.005787030 
N13 N     0.745679810     0.355797930     0.137111930 
N14 N     1.301753840     0.303130900     0.209471760 
N15 N     1.481181900     0.682298860     0.092795080 
N16 N     0.850109350     0.787919090    -0.025944980 
S10 S     1.393108510     0.755444980     0.033179210 
S11 S     1.385904590     0.557130810     0.189307070 
S12 S     0.912420770     0.601685510     0.127094370 
C33 C     0.500259990     0.221281060     0.344620230 
C34 C     0.686505980     0.202198870     0.319402060 
C35 C     0.832127660     0.366105360     0.372549730 
C36 C     0.635752010     0.386140550     0.398575950 
C37 C     0.353683440     0.149230090     0.352684790 
C38 C     0.741029890     0.109173850     0.300045550 
C39 C     0.648839990     0.452009300     0.450174160 
C40 C     0.490884430     0.490254710     0.489629380 
N17 N     0.234348470     0.090590120     0.359249130 
N18 N     0.785408700     0.033501870     0.284292820 
N19 N     0.983598240     0.411028410     0.400281230 
N20 N     0.361398070     0.521618700     0.521983350 
S13 S     0.900671450     0.484811680     0.460330440 
S14 S     0.879796230     0.286758720     0.304169240 
S15 S     0.410594970     0.335077360     0.368592610 
C41 C     1.007260680     0.492681370     0.650582210 
C42 C     1.195188670     0.510269230     0.674922970 
C43 C     1.332537640     0.345164550     0.621200400 
C44 C     1.134414410     0.326705390     0.596099210 
C45 C     0.863071680     0.565904430     0.643156310 
C46 C     1.253937760     0.602852900     0.693970490 
C47 C     1.142967720     0.260700180     0.544483550 
C48 C     0.982036180     0.223711360     0.505787030 
N21 N     0.745679830     0.625498650     0.637111940 
N22 N     1.301753870     0.678165670     0.709471760 
N23 N     1.481181920     0.298997710     0.592795080 
N24 N     0.850109370     0.193377480     0.474055030 
S16 S     1.393108530     0.225851600     0.533179210 
S17 S     1.385904610     0.424165760     0.689307070 
S18 S     0.912420790     0.379611070     0.627094370 
C49 C     0.551836440    -0.011384800     0.150582210 
C50 C     0.363908450    -0.028972660     0.174922970 
C51 C     0.226559480     0.136132020     0.121200400 
C52 C     0.424682710     0.154591180     0.096099210 
C53 C     0.696025440    -0.084607860     0.143156310 
C54 C     0.305159360    -0.121556330     0.193970490 
C55 C     0.416129390     0.220596400     0.044483550 
C56 C     0.577060940     0.257585210     0.005787030 
N25 N     0.813417290    -0.144202080     0.137111930 
N26 N     0.257343250    -0.196869100     0.209471760 
N27 N     0.077915200     0.182298860     0.092795080 
N28 N     0.708987750     0.287919090    -0.025944970 
S19 S     0.165988590     0.255444970     0.033179210 
S20 S     0.173192510     0.057130810     0.189307070 
S21 S     0.646676330     0.101685510     0.127094370 
C57 C     0.058837120     0.260015510     0.844620230 
C58 C    -0.127408860     0.279097700     0.819402060 
C59 C    -0.273030550     0.115191220     0.872549720 
C60 C    -0.076654890     0.095156020     0.898575950 
C61 C     0.205413670     0.332066490     0.852684790 
C62 C    -0.181932770     0.372122720     0.800045550 
C63 C    -0.089742880     0.029287270     0.950174160 
C64 C     0.068212690    -0.008958140     0.989629380 
N29 N     0.324748650     0.390706450     0.859249130 
N30 N    -0.226311590     0.447794700     0.784292820 
N31 N    -0.424501130     0.070268160     0.900281230 
N32 N     0.197699050    -0.040322120     1.021983350 
S22 S    -0.341574340    -0.003515110     0.960330440 
S23 S    -0.320699110     0.194537860     0.804169240 
S24 S     0.148502140     0.146219210     0.868592610 

#END
data_8_2.80_XXII_14_6056 
# Day group submission to blind test 6
# Rank by free energy: 8
# Relative energy [kJ/mol]: 2.797
# Space group: P21/n
loop_
_symmetry_equiv_pos_site_id
_symmetry_equiv_pos_as_xyz
1 +x,+y,+z
2 1/2-x,1/2+y,1/2-z
3 -x,-y,-z
4 1/2+x,1/2-y,1/2+z
_cell_length_a 7.1613
_cell_length_b 15.3264
_cell_length_c 8.2248
_cell_angle_alpha 90.0
_cell_angle_beta 90.7942
_cell_angle_gamma 90.0
loop_
_atom_site_label
_atom_site_type_symbol
_atom_site_fract_x
_atom_site_fract_y
_atom_site_fract_z
S1 S     0.320388440     0.449790620     0.668508100 
S2 S     0.149325490     0.603211940     0.278775640 
S3 S     0.293754130     0.726713180     0.613968620 
N1 N     0.464783030     0.906840950     0.366095660 
N2 N     0.269149180     0.771295910    -0.013688300 
N3 N     0.237059350     0.476160540     0.484737740 
N4 N     0.511965950     0.601787930     0.996835600 
C1 C     0.314541040     0.755799290     0.405431890 
C2 C     0.257344310     0.707500120     0.275811770 
C3 C     0.233317720     0.560861860     0.466994280 
C4 C     0.299457600     0.612124890     0.600841950 
C5 C     0.397375360     0.839062070     0.383729780 
C6 C     0.263873980     0.742700950     0.116106510 
C7 C     0.357947370     0.558088130     0.725464930 
C8 C     0.442574880     0.582109160     0.874570800 

#END
data_9_3.39_XXII_14_4298 
# Day group submission to blind test 6
# Rank by free energy: 9
# Relative energy [kJ/mol]: 3.387
# Space group: P21/c
loop_
_symmetry_equiv_pos_site_id
_symmetry_equiv_pos_as_xyz
1 +x,+y,+z
2 -x,1/2+y,1/2-z
3 -x,-y,-z
4 +x,1/2-y,1/2+z
_cell_length_a 7.4631
_cell_length_b 6.6155
_cell_length_c 18.6662
_cell_angle_alpha 90.0
_cell_angle_beta 92.9772
_cell_angle_gamma 90.0
loop_
_atom_site_label
_atom_site_type_symbol
_atom_site_fract_x
_atom_site_fract_y
_atom_site_fract_z
S1 S     0.748417800     0.634329710     0.218332040 
S2 S     0.351511770     0.626888110     0.053713090 
S3 S     0.452837690     1.104148910     0.107736790 
N1 N    -0.017724860     1.267093650     0.116059870 
N2 N    -0.136797430     0.704893620     0.044358550 
N3 N     0.600862480     0.539128510     0.157279780 
N4 N     0.819329370     1.184866780     0.272224440 
C1 C     0.230229830     1.009688890     0.091267550 
C2 C     0.190639670     0.819246590     0.068612150 
C3 C     0.513893180     0.685380710     0.123668890 
C4 C     0.554150140     0.886927250     0.146375190 
C5 C     0.093558060     1.151548940     0.104933930 
C6 C     0.010065940     0.756195880     0.055242680 
C7 C     0.685945270     0.884382220     0.200879450 
C8 C     0.759231090     1.049507520     0.240078480 

#END
data_10_3.59_XXII_2_5053 
# Day group submission to blind test 6
# Rank by free energy: 10
# Relative energy [kJ/mol]: 3.591
# Space group: P-1
loop_
_symmetry_equiv_pos_site_id
_symmetry_equiv_pos_as_xyz
1 +x,+y,+z
2 -x,-y,-z
_cell_length_a 6.7251
_cell_length_b 7.1565
_cell_length_c 9.7834
_cell_angle_alpha 87.5126
_cell_angle_beta 80.6294
_cell_angle_gamma 84.9874
loop_
_atom_site_label
_atom_site_type_symbol
_atom_site_fract_x
_atom_site_fract_y
_atom_site_fract_z
C1 C     0.042845970     0.238641060     0.828247840 
C2 C     0.232046980     0.200556670     0.859016720 
C3 C     0.346746580     0.528332620     0.734019610 
C4 C     0.146506380     0.569256360     0.704309750 
C5 C    -0.081804330     0.093404050     0.812793600 
C6 C     0.307744280     0.013961610     0.887745780 
C7 C     0.147587650     0.699290470     0.596192820 
C8 C    -0.016169150     0.772006920     0.531248030 
N1 N    -0.183341170    -0.024855560     0.800211500 
N2 N     0.369345930    -0.137829910     0.911127830 
N3 N     0.490706460     0.615401180     0.658131840 
N4 N    -0.150402550     0.831636730     0.477991070 
S1 S     0.394350190     0.761250060     0.543729690 
S2 S     0.403748730     0.372724680     0.871400540 
S3 S    -0.067827370     0.469461730     0.796504000 

#END
data_11_3.73_XXII_4_2565 
# Day group submission to blind test 6
# Rank by free energy: 11
# Relative energy [kJ/mol]: 3.731
# Space group: P21
loop_
_symmetry_equiv_pos_site_id
_symmetry_equiv_pos_as_xyz
1 +x,+y,+z
2 -x,1/2+y,-z
_cell_length_a 7.4286
_cell_length_b 6.5973
_cell_length_c 9.5149
_cell_angle_alpha 90.0
_cell_angle_beta 92.731
_cell_angle_gamma 90.0
loop_
_atom_site_label
_atom_site_type_symbol
_atom_site_fract_x
_atom_site_fract_y
_atom_site_fract_z
S1 S     0.746597290     0.818620610     0.426406450 
S2 S     0.344395850     0.806641610     0.107914540 
S3 S     0.445193750     0.334069180     0.230491600 
N1 N    -0.027289750     0.171998080     0.245452090 
N2 N    -0.145136740     0.722998600     0.082477610 
N3 N     0.595523840     0.906376120     0.306340460 
N4 N     0.820760300     0.273736670     0.547956650 
C1 C     0.222465550     0.427943160     0.193253420 
C2 C     0.182955550     0.615443390     0.141944350 
C3 C     0.506417420     0.755864490     0.246855620 
C4 C     0.549082630     0.556690930     0.296269010 
C5 C     0.084788070     0.286888960     0.222022530 
C6 C     0.002033640     0.674740830     0.109160570 
C7 C     0.683882360     0.565948700     0.400688600 
C8 C     0.759084770     0.405372080     0.481606840 

#END
data_12_4.26_XXII_14_736 
# Day group submission to blind test 6
# Rank by free energy: 12
# Relative energy [kJ/mol]: 4.265
# Space group: P21/n
loop_
_symmetry_equiv_pos_site_id
_symmetry_equiv_pos_as_xyz
1 +x,+y,+z
2 1/2-x,1/2+y,1/2-z
3 -x,-y,-z
4 1/2+x,1/2-y,1/2+z
_cell_length_a 6.0917
_cell_length_b 7.8093
_cell_length_c 19.1201
_cell_angle_alpha 90.0
_cell_angle_beta 90.5482
_cell_angle_gamma 90.0
loop_
_atom_site_label
_atom_site_type_symbol
_atom_site_fract_x
_atom_site_fract_y
_atom_site_fract_z
S1 S     0.207778880     0.745111110     0.089640110 
S2 S     0.286265370     0.558030460    -0.111773070 
S3 S    -0.210319720     0.756010510    -0.091239490 
N1 N    -0.204657300     0.964491300    -0.263160430 
N2 N     0.376474050     0.730243140    -0.287770390 
N3 N     0.330412430     0.654734980     0.021393920 
N4 N    -0.345127300     0.971967970     0.094183560 
C1 C    -0.041620700     0.771269620    -0.166687210 
C2 C     0.155051130     0.692538140    -0.174722360 
C3 C     0.200898410     0.659389810    -0.033458120 
C4 C    -0.007517450     0.739974300    -0.025377500 
C5 C    -0.131491260     0.877794010    -0.219876190 
C6 C     0.277147110     0.713344380    -0.237067420 
C7 C    -0.029243950     0.797498830     0.042334010 
C8 C    -0.202827910     0.893366830     0.070819870 

#END
data_13_4.36_XXII_14_3862 
# Day group submission to blind test 6
# Rank by free energy: 13
# Relative energy [kJ/mol]: 4.356
# Space group: P21/n
loop_
_symmetry_equiv_pos_site_id
_symmetry_equiv_pos_as_xyz
1 +x,+y,+z
2 1/2-x,1/2+y,1/2-z
3 -x,-y,-z
4 1/2+x,1/2-y,1/2+z
_cell_length_a 6.8112
_cell_length_b 11.6049
_cell_length_c 11.6468
_cell_angle_alpha 90.0
_cell_angle_beta 93.1005
_cell_angle_gamma 90.0
loop_
_atom_site_label
_atom_site_type_symbol
_atom_site_fract_x
_atom_site_fract_y
_atom_site_fract_z
S1 S     0.132736090     0.080985010     0.650085160 
S2 S     0.065943320    -0.273887510     0.616890200 
S3 S     0.542997260    -0.197923250     0.642338340 
N1 N     0.695993530    -0.383377990     0.405369700 
N2 N     0.123400970    -0.476824740     0.378462540 
N3 N     0.017378960    -0.045479520     0.636654840 
N4 N     0.682881060     0.141282930     0.657833240 
C1 C     0.443602660    -0.298175670     0.538496580 
C2 C     0.251712710    -0.329866230     0.530349190 
C3 C     0.145615900    -0.128358690     0.628654070 
C4 C     0.348743240    -0.097250990     0.636439490 
C5 C     0.582675870    -0.345124510     0.465128080 
C6 C     0.180959140    -0.410905620     0.446583820 
C7 C     0.366796780     0.020767900     0.644040040 
C8 C     0.540509490     0.086990930     0.651622340 

#END
data_14_4.57_XXII_19_746 
# Day group submission to blind test 6
# Rank by free energy: 14
# Relative energy [kJ/mol]: 4.574
# Space group: P212121
loop_
_symmetry_equiv_pos_site_id
_symmetry_equiv_pos_as_xyz
1 +x,+y,+z
2 1/2-x,-y,1/2+z
3 1/2+x,1/2-y,-z
4 -x,1/2+y,1/2-z
_cell_length_a 6.8403
_cell_length_b 10.1678
_cell_length_c 13.3406
_cell_angle_alpha 90.0
_cell_angle_beta 90.0
_cell_angle_gamma 90.0
loop_
_atom_site_label
_atom_site_type_symbol
_atom_site_fract_x
_atom_site_fract_y
_atom_site_fract_z
S1 S     0.067004790     0.647354420     0.485830980 
S2 S     0.186881830     0.248003380     0.468403380 
S3 S     0.332995980     0.384037650     0.694879740 
N1 N     0.262329970     0.080235670     0.835717520 
N2 N     0.059530060    -0.069620510     0.579025180 
N3 N     0.072531290     0.494998070     0.439760120 
N4 N     0.229128160     0.764004480     0.744100750 
C1 C     0.244649870     0.221477450     0.675733890 
C2 C     0.181417040     0.169785190     0.587760510 
C3 C     0.152504210     0.414594520     0.504231270 
C4 C     0.213167500     0.469104560     0.597821980 
C5 C     0.254392500     0.143588700     0.763947570 
C6 C     0.114197600     0.037763900     0.582950380 
C7 C     0.173137660     0.601927270     0.599592870 
C8 C     0.203905600     0.690973070     0.678994560 

#END
data_15_4.63_XXII_5_9117 
# Day group submission to blind test 6
# Rank by free energy: 15
# Relative energy [kJ/mol]: 4.627
# Space group: P1
loop_
_symmetry_equiv_pos_site_id
_symmetry_equiv_pos_as_xyz
1 +x,+y,+z
_cell_length_a 35.9928
_cell_length_b 6.7154
_cell_length_c 11.4278
_cell_angle_alpha 90.0
_cell_angle_beta 138.0685
_cell_angle_gamma 90.0
loop_
_atom_site_label
_atom_site_type_symbol
_atom_site_fract_x
_atom_site_fract_y
_atom_site_fract_z
C1 C     0.113486540     0.276473160     0.280998560 
C2 C     0.118855180     0.467703990     0.330042160 
C3 C     0.064657740     0.601815820     0.009704850 
C4 C     0.060458720     0.399763000    -0.037768450 
C5 C     0.148934850     0.123312890     0.405797390 
C6 C     0.162153140     0.524898800     0.509022700 
C7 C     0.054906100     0.392685530    -0.170720900 
C8 C     0.053876470     0.223500450    -0.246098860 
N1 N     0.177802950    -0.001459580     0.507431510 
N2 N     0.197369560     0.571448200     0.654611360 
N3 N     0.061680700     0.739742350    -0.077694080 
N4 N     0.053032000     0.084836680    -0.307901340 
S1 S     0.052673040     0.635596050    -0.229880000 
S2 S     0.075222860     0.668587920     0.183368690 
S3 S     0.060881030     0.193857900     0.058812700 
C9 C     0.613486540     0.276473450     0.280998590 
C10 C     0.618855190     0.467704290     0.330042160 
C11 C     0.564657740     0.601816030     0.009704810 
C12 C     0.560458720     0.399763200    -0.037768450 
C13 C     0.648934860     0.123313190     0.405797450 
C14 C     0.662153140     0.524899140     0.509022690 
C15 C     0.554906100     0.392685670    -0.170720910 
C16 C     0.553876460     0.223500550    -0.246098850 
N5 N     0.677802950    -0.001459260     0.507431580 
N6 N     0.697369570     0.571448570     0.654611340 
N7 N     0.561680700     0.739742530    -0.077694140 
N8 N     0.553031980     0.084836750    -0.307901300 
S4 S     0.552673030     0.635596160    -0.229880060 
S5 S     0.575222870     0.668588200     0.183368650 
S6 S     0.560881030     0.193858130     0.058812740 
C17 C     0.886348910     0.276473280     0.719455920 
C18 C     0.880980260     0.467704110     0.670412320 
C19 C     0.935177700     0.601815930     0.990749640 
C20 C     0.939376720     0.399763110     1.038222930 
C21 C     0.850900600     0.123313010     0.594657080 
C22 C     0.837682310     0.524898930     0.491431780 
C23 C     0.944929340     0.392685630     1.171175380 
C24 C     0.945958980     0.223500540     1.246553340 
N9 N     0.822032500    -0.001459460     0.493022960 
N10 N     0.802465880     0.571448330     0.345843130 
N11 N     0.938154740     0.739742460     1.078148570 
N12 N     0.946803450     0.084836760     1.308355810 
S7 S     0.947162410     0.635596140     1.230334490 
S8 S     0.924612580     0.668588040     0.817085800 
S9 S     0.938954420     0.193858010     0.941641780 
C25 C     0.386348900     0.276473330     0.719455880 
C26 C     0.380980260     0.467704170     0.670412310 
C27 C     0.435177700     0.601815920     0.990749660 
C28 C     0.439376720     0.399763090     1.038222920 
C29 C     0.350900580     0.123313070     0.594657030 
C30 C     0.337682300     0.524899010     0.491431780 
C31 C     0.444929350     0.392685570     1.171175380 
C32 C     0.445958980     0.223500460     1.246553320 
N13 N     0.322032490    -0.001459380     0.493022900 
N14 N     0.302465870     0.571448440     0.345843130 
N15 N     0.438154750     0.739742420     1.078148610 
N16 N     0.446803460     0.084836670     1.308355780 
S10 S     0.447162420     0.635596070     1.230334530 
S11 S     0.424612580     0.668588080     0.817085810 
S12 S     0.438954410     0.193858020     0.941641740 
C33 C     0.363486530     0.776473360     0.280998580 
C34 C     0.368855180     0.967704200     0.330042160 
C35 C     0.314657750     1.101815950     0.009704820 
C36 C     0.310458720     0.899763120    -0.037768450 
C37 C     0.398934850     0.623313100     0.405797430 
C38 C     0.412153140     1.024899040     0.509022690 
C39 C     0.304906100     0.892685600    -0.170720900 
C40 C     0.303876460     0.723500490    -0.246098840 
N17 N     0.427802940     0.498540640     0.507431560 
N18 N     0.447369570     1.071448460     0.654611340 
N19 N     0.311680700     1.239742450    -0.077694130 
N20 N     0.303031990     0.584836690    -0.307901300 
S13 S     0.302673030     1.135596090    -0.229880040 
S14 S     0.325222870     1.168588120     0.183368650 
S15 S     0.310881030     0.693858060     0.058812720 
C41 C     0.863486540     0.776473250     0.280998570 
C42 C     0.868855180     0.967704080     0.330042170 
C43 C     0.814657740     1.101815890     0.009704840 
C44 C     0.810458720     0.899763080    -0.037768450 
C45 C     0.898934860     0.623312980     0.405797410 
C46 C     0.912153140     1.024898900     0.509022710 
C47 C     0.804906100     0.892685600    -0.170720900 
C48 C     0.803876460     0.723500520    -0.246098860 
N21 N     0.927802960     0.498540520     0.507431530 
N22 N     0.947369570     1.071448300     0.654611360 
N23 N     0.811680690     1.239742420    -0.077694100 
N24 N     0.803031990     0.584836740    -0.307901340 
S16 S     0.802673030     1.135596120    -0.229880020 
S17 S     0.825222860     1.168588000     0.183368680 
S18 S     0.810881030     0.693857970     0.058812710 
C49 C     0.136348900     0.776473160     0.719455910 
C50 C     0.130980260     0.967703990     0.670412310 
C51 C     0.185177700     1.101815820     0.990749630 
C52 C     0.189376720     0.899763000     1.038222920 
C53 C     0.100900590     0.623312890     0.594657080 
C54 C     0.087682300     1.024898800     0.491431770 
C55 C     0.194929340     0.892685530     1.171175380 
C56 C     0.195958980     0.723500460     1.246553340 
N25 N     0.072032490     0.498540420     0.493022960 
N26 N     0.052465880     1.071448200     0.345843120 
N27 N     0.188154750     1.239742350     1.078148560 
N28 N     0.196803450     0.584836690     1.308355820 
S19 S     0.197162410     1.135596050     1.230334490 
S20 S     0.174612580     1.168587910     0.817085790 
S21 S     0.188954410     0.693857890     0.941641770 
C57 C     0.636348910     0.776473450     0.719455890 
C58 C     0.630980260     0.967704290     0.670412320 
C59 C     0.685177700     1.101816030     0.990749660 
C60 C     0.689376720     0.899763200     1.038222920 
C61 C     0.600900590     0.623313190     0.594657040 
C62 C     0.587682300     1.024899140     0.491431790 
C63 C     0.694929340     0.892685660     1.171175380 
C64 C     0.695958980     0.723500550     1.246553320 
N29 N     0.572032500     0.498540730     0.493022900 
N30 N     0.552465880     1.071448560     0.345843140 
N31 N     0.688154740     1.239742520     1.078148610 
N32 N     0.696803460     0.584836750     1.308355770 
S22 S     0.697162410     1.135596150     1.230334520 
S23 S     0.674612580     1.168588210     0.817085830 
S24 S     0.688954420     0.693858140     0.941641740 

#END
data_16_4.87_XXII_19_6362 
# Day group submission to blind test 6
# Rank by free energy: 16
# Relative energy [kJ/mol]: 4.867
# Space group: P212121
loop_
_symmetry_equiv_pos_site_id
_symmetry_equiv_pos_as_xyz
1 +x,+y,+z
2 1/2-x,-y,1/2+z
3 1/2+x,1/2-y,-z
4 -x,1/2+y,1/2-z
_cell_length_a 6.7965
_cell_length_b 9.9474
_cell_length_c 13.3123
_cell_angle_alpha 90.0
_cell_angle_beta 90.0
_cell_angle_gamma 90.0
loop_
_atom_site_label
_atom_site_type_symbol
_atom_site_fract_x
_atom_site_fract_y
_atom_site_fract_z
S1 S     0.881173000     0.225478980     0.146714320 
S2 S     0.820593170     0.037734920     0.423688550 
S3 S     1.302234160     0.055360850     0.348718710 
N1 N     1.495182710     0.110423210     0.602245470 
N2 N     0.929775060     0.097396250     0.689603250 
N3 N     0.771368030     0.167617260     0.250027750 
N4 N     1.428537030     0.230559560     0.085398270 
C1 C     1.215732280     0.078136890     0.473913950 
C2 C     1.024463070     0.075152880     0.503014010 
C3 C     0.901466440     0.115028820     0.310702910 
C4 C     1.102740490     0.121793610     0.280550530 
C5 C     1.369779950     0.095932170     0.544662620 
C6 C     0.972264010     0.087418290     0.605899840 
C7 C     1.116706350     0.182525690     0.187799370 
C8 C     1.288066680     0.208916720     0.131537650 

#END
data_17_4.91_XXII_14_12818 
# Day group submission to blind test 6
# Rank by free energy: 17
# Relative energy [kJ/mol]: 4.905
# Space group: P21/n
loop_
_symmetry_equiv_pos_site_id
_symmetry_equiv_pos_as_xyz
1 +x,+y,+z
2 1/2-x,1/2+y,1/2-z
3 -x,-y,-z
4 1/2+x,1/2-y,1/2+z
_cell_length_a 9.6644
_cell_length_b 7.6759
_cell_length_c 12.3702
_cell_angle_alpha 90.0
_cell_angle_beta 95.9182
_cell_angle_gamma 90.0
loop_
_atom_site_label
_atom_site_type_symbol
_atom_site_fract_x
_atom_site_fract_y
_atom_site_fract_z
S1 S     0.820052710     0.874880620     0.584068340 
S2 S     1.188385590     0.652031220     0.505301950 
S3 S     1.218924120     0.808975970     0.763743680 
N1 N     1.576215160     0.967848880     0.757026230 
N2 N     1.529710030     0.814093770     0.443685730 
N3 N     0.931383840     0.780389800     0.507911470 
N4 N     0.890918940     1.050951110     0.872302750 
C1 C     1.348389360     0.828199190     0.671849670 
C2 C     1.334833870     0.768706950     0.568035420 
C3 C     1.053167920     0.763829500     0.563428220 
C4 C     1.067674920     0.828729560     0.672160890 
C5 C     1.473985510     0.905179010     0.718805440 
C6 C     1.442281710     0.793735040     0.499475800 
C7 C     0.943170400     0.897972810     0.696698080 
C8 C     0.914465330     0.982046910     0.793194500 

#END
data_18_4.95_XXII_15_10884 
# Day group submission to blind test 6
# Rank by free energy: 18
# Relative energy [kJ/mol]: 4.946
# Space group: I2/a
loop_
_symmetry_equiv_pos_site_id
_symmetry_equiv_pos_as_xyz
1 +x,+y,+z
2 -x,1/2+y,1/2-z
3 1/2+x,1/2+y,1/2+z
4 1/2-x,+y,-z
5 -x,-y,-z
6 +x,1/2-y,1/2+z
7 1/2-x,1/2-y,1/2-z
8 1/2+x,-y,+z
_cell_length_a 10.297
_cell_length_b 9.912
_cell_length_c 17.661
_cell_angle_alpha 90.0
_cell_angle_beta 97.1497
_cell_angle_gamma 90.0
loop_
_atom_site_label
_atom_site_type_symbol
_atom_site_fract_x
_atom_site_fract_y
_atom_site_fract_z
S1 S     0.303793960     1.163470630     0.611922550 
S2 S     0.414926190     0.781041410     0.552085860 
S3 S     0.148210390     0.780949800     0.665763260 
N1 N     0.143372750     0.417561410     0.676882650 
N2 N     0.428679640     0.417332050     0.548247970 
N3 N     0.382935960     1.040439850     0.572487480 
N4 N     0.036472750     1.127822270     0.741462090 
C1 C     0.235766580     0.642497890     0.633722100 
C2 C     0.335967670     0.642785380     0.590575190 
C3 C     0.337864410     0.922348050     0.589095900 
C4 C     0.234429590     0.920873040     0.636127810 
C5 C     0.184809310     0.518410670     0.657528620 
C6 C     0.387124020     0.518371740     0.567219470 
C7 C     0.203646710     1.051409690     0.654105150 
C8 C     0.111802980     1.093373380     0.702098950 

#END
data_19_5.03_XXII_33_3310 
# Day group submission to blind test 6
# Rank by free energy: 19
# Relative energy [kJ/mol]: 5.028
# Space group: P21
loop_
_symmetry_equiv_pos_site_id
_symmetry_equiv_pos_as_xyz
1 +x,+y,+z
_cell_length_a 12.0043
_cell_length_b 11.4927
_cell_length_c 6.7032
_cell_angle_alpha 90.0
_cell_angle_beta 90.0
_cell_angle_gamma 88.089
loop_
_atom_site_label
_atom_site_type_symbol
_atom_site_fract_x
_atom_site_fract_y
_atom_site_fract_z
C1 C     0.533839560     0.298384430     0.387977530 
C2 C     0.525251360     0.335574960     0.579574040 
C3 C     0.629483670     0.136624490     0.710824860 
C4 C     0.637338190     0.099261730     0.508196440 
C5 C     0.457393180     0.337205800     0.238920100 
C6 C     0.440232250     0.417281610     0.638835140 
C7 C     0.646200300    -0.020494110     0.500272100 
C8 C     0.649429740    -0.092602040     0.330143130 
N1 N     0.395133200     0.368825190     0.117480940 
N2 N     0.371087290     0.483744810     0.687060720 
N3 N     0.632086640     0.055996230     0.848407160 
N4 N     0.652079340    -0.151724730     0.190703190 
S1 S     0.647759540    -0.074947670     0.743248170 
S2 S     0.613062740     0.285796940     0.778533820 
S3 S     0.638159060     0.195292610     0.303276280 
C9 C     0.476708370     0.693607370     0.887977530 
C10 C     0.485296570     0.656416850     1.079574040 
C11 C     0.381064260     0.855367320     1.210824860 
C12 C     0.373209740     0.892730080     1.008196440 
C13 C     0.553154750     0.654786010     0.738920100 
C14 C     0.570315680     0.574710200     1.138835140 
C15 C     0.364347630     1.012485920     1.000272100 
C16 C     0.361118190     1.084593850     0.830143130 
N5 N     0.615414730     0.623166620     0.617480940 
N6 N     0.639460640     0.508247000     1.187060720 
N7 N     0.378461290     0.935995580     1.348407160 
N8 N     0.358468590     1.143716540     0.690703190 
S4 S     0.362788390     1.066939470     1.243248170 
S5 S     0.397485190     0.706194870     1.278533820 
S6 S     0.372388870     0.796699200     0.803276280 
C17 C     0.975282340     0.798538530     0.518179080 
C18 C     0.982684990     0.838383280     0.708029490 
C19 C     0.878861990     0.648281840     0.847067780 
C20 C     0.872250610     0.608033730     0.646211860 
C21 C     1.052288940     0.830010660     0.368656670 
C22 C     1.066961690     0.915674500     0.764794040 
C23 C     0.864087540     0.488734410     0.643973730 
C24 C     0.862126690     0.413999950     0.477379730 
N9 N     1.115005390     0.855643920     0.246838720 
N10 N     1.135502650     0.978547170     0.810988600 
N11 N     0.875997720     0.570140000     0.988474760 
N12 N     0.860516950     0.352724700     0.340838120 
S7 S     0.861582870     0.438459290     0.889469580 
S8 S     0.894116480     0.797512650     0.907763920 
S9 S     0.871950820     0.700664500     0.436684810 
C25 C     0.035265590     0.193453270     0.018179080 
C26 C     0.027862940     0.153608520     0.208029490 
C27 C     0.131685940     0.343709970     0.347067780 
C28 C     0.138297320     0.383958080     0.146211860 
C29 C    -0.041741010     0.161981150    -0.131343330 
C30 C    -0.056413760     0.076317310     0.264794040 
C31 C     0.146460390     0.503257400     0.143973730 
C32 C     0.148421240     0.577991860    -0.022620270 
N13 N    -0.104457460     0.136347890    -0.253161280 
N14 N    -0.124954720     0.013444640     0.310988600 
N15 N     0.134550210     0.421851810     0.488474760 
N16 N     0.150030980     0.639267100    -0.159161880 
S10 S     0.148965060     0.553532520     0.389469580 
S11 S     0.116431450     0.194479160     0.407763920 
S12 S     0.138597110     0.291327310    -0.063315190 

#END
data_20_5.10_XXII_2_3470 
# Day group submission to blind test 6
# Rank by free energy: 20
# Relative energy [kJ/mol]: 5.097
# Space group: P-1
loop_
_symmetry_equiv_pos_site_id
_symmetry_equiv_pos_as_xyz
1 +x,+y,+z
2 -x,-y,-z
_cell_length_a 6.7421
_cell_length_b 8.3202
_cell_length_c 9.1954
_cell_angle_alpha 88.7226
_cell_angle_beta 101.7561
_cell_angle_gamma 114.2572
loop_
_atom_site_label
_atom_site_type_symbol
_atom_site_fract_x
_atom_site_fract_y
_atom_site_fract_z
C1 C     0.674605080     0.224949870     0.668386650 
C2 C     0.451977490     0.176019910     0.647346790 
C3 C     0.515207820     0.501479530     0.749054200 
C4 C     0.748711930     0.546921100     0.777865640 
C5 C     0.767453420     0.098764760     0.681267720 
C6 C     0.302088280    -0.004411740     0.643249070 
C7 C     0.858229660     0.680550080     0.889257680 
C8 C     1.087525800     0.759777990     0.954553060 
N1 N     0.843106180    -0.003994680     0.691754060 
N2 N     0.180127690    -0.151189080     0.639902650 
N3 N     0.447438940     0.591396610     0.826180480 
N4 N     1.275458850     0.824732550     1.008085010 
S1 S     0.664649210     0.743746730     0.941627370 
S2 S     0.318892160     0.323734370     0.620858660 
S3 S     0.873665250     0.448995610     0.679121450 

#END
data_21_5.23_XXII_14_8132 
# Day group submission to blind test 6
# Rank by free energy: 21
# Relative energy [kJ/mol]: 5.228
# Space group: P21/n
loop_
_symmetry_equiv_pos_site_id
_symmetry_equiv_pos_as_xyz
1 +x,+y,+z
2 1/2-x,1/2+y,1/2-z
3 -x,-y,-z
4 1/2+x,1/2-y,1/2+z
_cell_length_a 11.3583
_cell_length_b 6.7874
_cell_length_c 11.9859
_cell_angle_alpha 90.0
_cell_angle_beta 91.3757
_cell_angle_gamma 90.0
loop_
_atom_site_label
_atom_site_type_symbol
_atom_site_fract_x
_atom_site_fract_y
_atom_site_fract_z
S1 S     0.201918490     0.813195790     0.905609440 
S2 S     0.561001700     0.830398290     0.848240290 
S3 S     0.441983790     1.290751610     0.861041350 
N1 N     0.613999300     1.489487580     0.630847420 
N2 N     0.754720180     0.946281990     0.616635560 
N3 N     0.337115790     0.730192700     0.881431530 
N4 N     0.093958480     1.344350740     0.908288920 
C1 C     0.548928810     1.214071650     0.763576100 
C2 C     0.596204850     1.030804720     0.759095400 
C3 C     0.409148940     0.877985030     0.868231890 
C4 C     0.360091060     1.071464320     0.871311480 
C5 C     0.584795800     1.365870080     0.690416130 
C6 C     0.683611870     0.984202760     0.680532200 
C7 C     0.241703890     1.060396980     0.893047690 
C8 C     0.160524310     1.216444260     0.901418400 

#END
data_22_5.36_XXII_19_2296 
# Day group submission to blind test 6
# Rank by free energy: 22
# Relative energy [kJ/mol]: 5.363
# Space group: Pnma
loop_
_symmetry_equiv_pos_site_id
_symmetry_equiv_pos_as_xyz
1 +x,+y,+z
2 1/2+x,1/2-y,-z
3 -x,1/2+y,1/2-z
4 1/2-x,-y,1/2+z
_cell_length_a 20.7672
_cell_length_b 6.866
_cell_length_c 6.2562
_cell_angle_alpha 90.0
_cell_angle_beta 90.0
_cell_angle_gamma 90.0
loop_
_atom_site_label
_atom_site_type_symbol
_atom_site_fract_x
_atom_site_fract_y
_atom_site_fract_z
C1 C     0.074168710     0.029734150     0.999881600 
C2 C     0.055590900     0.219155530     0.999886870 
C3 C     0.182987370     0.339362170     0.999770360 
C4 C     0.202099430     0.139261590     0.999765230 
C5 C     0.027207670    -0.120861100     0.999986070 
C6 C    -0.011073320     0.266523060     0.999999990 
C7 C     0.268366090     0.127580020     0.999768390 
C8 C     0.306267800    -0.042626540     0.999766370 
N1 N    -0.010949570    -0.243271750     1.000071650 
N2 N    -0.065216320     0.305022940     1.000090480 
N3 N     0.229045790     0.468858820     0.999774600 
N4 N     0.337367480    -0.182235200     0.999763920 
S1 S     0.301043530     0.361615030     0.999766630 
S2 S     0.103352010     0.432941820     0.999758400 
S3 S     0.152941570    -0.069762490     0.999741640 

#END
data_23_5.42_XXII_2_2201 
# Day group submission to blind test 6
# Rank by free energy: 23
# Relative energy [kJ/mol]: 5.422
# Space group: P-1
loop_
_symmetry_equiv_pos_site_id
_symmetry_equiv_pos_as_xyz
1 +x,+y,+z
2 -x,-y,-z
_cell_length_a 6.8411
_cell_length_b 7.4895
_cell_length_c 9.892
_cell_angle_alpha 82.5709
_cell_angle_beta 72.3712
_cell_angle_gamma 71.9609
loop_
_atom_site_label
_atom_site_type_symbol
_atom_site_fract_x
_atom_site_fract_y
_atom_site_fract_z
S1 S     0.028469970     0.225190340     0.048772530 
S2 S    -0.320119750     0.632316750     0.347122400 
S3 S     0.218026630     0.510645070     0.312625240 
N1 N     0.223443170     0.990315080     0.348955390 
N2 N    -0.401398670     1.136116480     0.369746610 
N3 N    -0.183625270     0.376105970     0.149696320 
N4 N     0.618084400     0.156964540     0.008527670 
C1 C     0.040621140     0.742816750     0.334764040 
C2 C    -0.172008920     0.790495420     0.347126930 
C3 C    -0.123016220     0.464951090     0.227716970 
C4 C     0.100950360     0.418136960     0.212754800 
C5 C     0.141395950     0.879273710     0.342582350 
C6 C    -0.298498090     0.981105930     0.359599840 
C7 C     0.211507530     0.286012860     0.110862330 
C8 C     0.434920780     0.215112220     0.054639770 

#END
data_24_5.45_XXII_15_10599 
# Day group submission to blind test 6
# Rank by free energy: 24
# Relative energy [kJ/mol]: 5.447
# Space group: C2/c
loop_
_symmetry_equiv_pos_site_id
_symmetry_equiv_pos_as_xyz
1 +x,+y,+z
2 -x,+y,1/2-z
3 1/2+x,1/2+y,+z
4 1/2-x,1/2+y,1/2-z
5 -x,-y,-z
6 +x,-y,1/2+z
7 1/2-x,1/2-y,-z
8 1/2+x,1/2-y,1/2+z
_cell_length_a 14.9924
_cell_length_b 6.7375
_cell_length_c 18.3525
_cell_angle_alpha 90.0
_cell_angle_beta 93.3816
_cell_angle_gamma 90.0
loop_
_atom_site_label
_atom_site_type_symbol
_atom_site_fract_x
_atom_site_fract_y
_atom_site_fract_z
S1 S     0.375713850     0.394609950     0.033380230 
S2 S     0.593366770     0.361292060     0.184084960 
S3 S     0.524733840     0.836041010     0.156005040 
N1 N     0.751465310     1.044924470     0.156906410 
N2 N     0.832816970     0.477767110     0.185094200 
N3 N     0.458335430     0.292028490     0.085295440 
N4 N     0.319883780     0.942890440     0.008839470 
C1 C     0.638600220     0.758061930     0.162029680 
C2 C     0.665638760     0.567716940     0.172993400 
C3 C     0.503406440     0.429411400     0.121708220 
C4 C     0.476432130     0.630392930     0.109364090 
C5 C     0.700808410     0.916157180     0.159201170 
C6 C     0.757826140     0.518135190     0.179656290 
C7 C     0.404183580     0.636614060     0.059431750 
C8 C     0.357864950     0.804928900     0.031638870 

#END
data_25_5.62_XXII_14_1007 
# Day group submission to blind test 6
# Rank by free energy: 25
# Relative energy [kJ/mol]: 5.617
# Space group: P21/c
loop_
_symmetry_equiv_pos_site_id
_symmetry_equiv_pos_as_xyz
1 +x,+y,+z
2 -x,1/2+y,1/2-z
3 -x,-y,-z
4 +x,1/2-y,1/2+z
_cell_length_a 11.7519
_cell_length_b 6.7566
_cell_length_c 12.6456
_cell_angle_alpha 90.0
_cell_angle_beta 115.0108
_cell_angle_gamma 90.0
loop_
_atom_site_label
_atom_site_type_symbol
_atom_site_fract_x
_atom_site_fract_y
_atom_site_fract_z
C1 C     0.374313750     0.036201450     0.300031660 
C2 C     0.397851700     0.228344280     0.333174730 
C3 C     0.207821490     0.352094710     0.131812100 
C4 C     0.188615240     0.149647730     0.096367230 
C5 C     0.467235210    -0.112729790     0.347839730 
C6 C     0.518851370     0.291139370     0.413836110 
C7 C     0.131722300     0.137978850    -0.023637990 
C8 C     0.093217250    -0.032906370    -0.093893870 
N1 N     0.542908360    -0.234057380     0.386776620 
N2 N     0.617299250     0.342259490     0.479472590 
N3 N     0.172334380     0.485990660     0.049536570 
N4 N     0.061652140    -0.172943870    -0.151488910 
S1 S     0.105531290     0.377272130    -0.080837740 
S2 S     0.284639160     0.422447110     0.281104940 
S3 S     0.226243890    -0.050697100     0.194668450 

#END
data_26_5.64_XXII_14_7694 
# Day group submission to blind test 6
# Rank by free energy: 26
# Relative energy [kJ/mol]: 5.643
# Space group: P21/c
loop_
_symmetry_equiv_pos_site_id
_symmetry_equiv_pos_as_xyz
1 +x,+y,+z
2 -x,1/2+y,1/2-z
3 -x,-y,-z
4 +x,1/2-y,1/2+z
_cell_length_a 7.2309
_cell_length_b 6.6623
_cell_length_c 19.4862
_cell_angle_alpha 90.0
_cell_angle_beta 93.0331
_cell_angle_gamma 90.0
loop_
_atom_site_label
_atom_site_type_symbol
_atom_site_fract_x
_atom_site_fract_y
_atom_site_fract_z
S1 S     0.749969460     0.896850100     0.028393310 
S2 S     1.161237080     0.919109790     0.185307480 
S3 S     1.050118100     0.438574720     0.140515190 
N1 N     1.531717070     0.260900780     0.145853130 
N2 N     1.662271800     0.825804260     0.204273550 
N3 N     0.906298380     0.996182040     0.084439610 
N4 N     0.659190320     0.344491220    -0.010981070 
C1 C     1.279924050     0.529937850     0.157941290 
C2 C     1.323882740     0.721502790     0.175931650 
C3 C     0.995518540     0.853917720     0.118464070 
C4 C     0.948376480     0.651845620     0.100825500 
C5 C     1.418728200     0.381652240     0.151272700 
C6 C     1.510474640     0.779008150     0.191561580 
C7 C     0.810288590     0.649888150     0.049311970 
C8 C     0.727265640     0.482067810     0.016186990 

#END
data_27_5.77_XXII_19_3236 
# Day group submission to blind test 6
# Rank by free energy: 27
# Relative energy [kJ/mol]: 5.771
# Space group: P212121
loop_
_symmetry_equiv_pos_site_id
_symmetry_equiv_pos_as_xyz
1 +x,+y,+z
2 1/2-x,-y,1/2+z
3 1/2+x,1/2-y,-z
4 -x,1/2+y,1/2-z
_cell_length_a 8.1223
_cell_length_b 9.7896
_cell_length_c 11.6182
_cell_angle_alpha 90.0
_cell_angle_beta 90.0
_cell_angle_gamma 90.0
loop_
_atom_site_label
_atom_site_type_symbol
_atom_site_fract_x
_atom_site_fract_y
_atom_site_fract_z
S1 S     0.327552110     0.838768260     0.803655020 
S2 S     0.102161000     1.216384640     0.759871700 
S3 S     0.346994480     1.210182220     0.997011850 
N1 N     0.522533550     1.552191740     0.948354280 
N2 N     0.236886240     1.555946650     0.664978280 
N3 N     0.208608640     0.958391450     0.744316240 
N4 N     0.625187880     0.875105600     1.054801850 
C1 C     0.335811600     1.348472020     0.897431200 
C2 C     0.237821100     1.349969630     0.802944350 
C3 C     0.219312730     1.071873420     0.802996890 
C4 C     0.326481590     1.072502710     0.900382700 
C5 C     0.438725590     1.460765430     0.925489770 
C6 C     0.237319760     1.463571920     0.726854070 
C7 C     0.400434080     0.946568360     0.911879930 
C8 C     0.523944650     0.907305400     0.990419110 

#END
data_28_5.77_XXII_4_743 
# Day group submission to blind test 6
# Rank by free energy: 28
# Relative energy [kJ/mol]: 5.774
# Space group: P21
loop_
_symmetry_equiv_pos_site_id
_symmetry_equiv_pos_as_xyz
1 +x,+y,+z
2 -x,1/2+y,-z
_cell_length_a 6.2857
_cell_length_b 6.7664
_cell_length_c 10.923
_cell_angle_alpha 90.0
_cell_angle_beta 94.4114
_cell_angle_gamma 90.0
loop_
_atom_site_label
_atom_site_type_symbol
_atom_site_fract_x
_atom_site_fract_y
_atom_site_fract_z
S1 S     0.753908990     0.825170840     0.398526680 
S2 S     1.276101570     0.862324450     0.187621770 
S3 S     1.178507290     0.393235080     0.266524570 
N1 N     1.222048020     0.187086350    -0.043700390 
N2 N     1.340255370     0.753076390    -0.137728900 
N3 N     0.936070190     0.929987260     0.316203060 
N4 N     0.667448180     0.278175710     0.460104160 
C1 C     1.227957410     0.469022020     0.114727120 
C2 C     1.269437610     0.658528550     0.083888220 
C3 C     1.061072720     0.794633760     0.275590260 
C4 C     1.018414030     0.594005680     0.305871150 
C5 C     1.224701920     0.313658760     0.027410750 
C6 C     1.308473510     0.710645710    -0.038317570 
C7 C     0.844172810     0.585296650     0.374845630 
C8 C     0.747071150     0.416508240     0.421698470 

#END
data_29_5.88_XXII_14_3700 
# Day group submission to blind test 6
# Rank by free energy: 29
# Relative energy [kJ/mol]: 5.882
# Space group: P21/c
loop_
_symmetry_equiv_pos_site_id
_symmetry_equiv_pos_as_xyz
1 +x,+y,+z
2 -x,1/2+y,1/2-z
3 -x,-y,-z
4 +x,1/2-y,1/2+z
_cell_length_a 9.8965
_cell_length_b 6.9989
_cell_length_c 13.3618
_cell_angle_alpha 90.0
_cell_angle_beta 101.787
_cell_angle_gamma 90.0
loop_
_atom_site_label
_atom_site_type_symbol
_atom_site_fract_x
_atom_site_fract_y
_atom_site_fract_z
S1 S     0.156574540     0.228672080     0.514588980 
S2 S    -0.260534280     0.288096060     0.511880600 
S3 S    -0.183301610     0.373076210     0.273683940 
N1 N    -0.509563200     0.179089930     0.132881620 
N2 N    -0.606550640     0.106387350     0.406312250 
N3 N     0.008545310     0.220031300     0.555546320 
N4 N     0.212356990     0.375816420     0.251776240 
C1 C    -0.337822870     0.269589750     0.298124410 
C2 C    -0.368727730     0.238934480     0.391198790 
C3 C    -0.094915510     0.264319190     0.481544500 
C4 C    -0.063532480     0.304850350     0.384136150 
C5 C    -0.432520150     0.219681160     0.207016440 
C6 C    -0.499902280     0.165828980     0.399523770 
C7 C     0.076728730     0.290257710     0.389916590 
C8 C     0.151242330     0.337276210     0.314016060 

#END
data_30_6.22_XXII_14_897 
# Day group submission to blind test 6
# Rank by free energy: 30
# Relative energy [kJ/mol]: 6.218
# Space group: P21/n
loop_
_symmetry_equiv_pos_site_id
_symmetry_equiv_pos_as_xyz
1 +x,+y,+z
2 1/2-x,1/2+y,1/2-z
3 -x,-y,-z
4 1/2+x,1/2-y,1/2+z
_cell_length_a 6.1891
_cell_length_b 18.7872
_cell_length_c 8.1533
_cell_angle_alpha 90.0
_cell_angle_beta 92.5833
_cell_angle_gamma 90.0
loop_
_atom_site_label
_atom_site_type_symbol
_atom_site_fract_x
_atom_site_fract_y
_atom_site_fract_z
S1 S     0.663197920     0.812938540     0.789152040 
S2 S     0.719988290     0.972443770     1.142080920 
S3 S     1.178084020     0.875761750     1.126305450 
N1 N     1.249162710     0.851777320     1.573897740 
N2 N     0.698432840     0.966627050     1.592830390 
N3 N     0.588690450     0.880385300     0.906734550 
N4 N     1.194139850     0.710229850     0.810133510 
C1 C     1.052242150     0.899458860     1.311575180 
C2 C     0.867970390     0.938313540     1.317608550 
C3 C     0.750155560     0.899595790     1.005864380 
C4 C     0.945143950     0.859420140     0.999957610 
C5 C     1.160766810     0.873176780     1.456164280 
C6 C     0.774505940     0.953922170     1.469361850 
C7 C     0.922002370     0.807026730     0.882192840 
C8 C     1.071558470     0.753837730     0.842605030 

#END
data_31_6.28_XXII_14_83 
# Day group submission to blind test 6
# Rank by free energy: 31
# Relative energy [kJ/mol]: 6.285
# Space group: P21/c
loop_
_symmetry_equiv_pos_site_id
_symmetry_equiv_pos_as_xyz
1 +x,+y,+z
2 -x,1/2+y,1/2-z
3 -x,-y,-z
4 +x,1/2-y,1/2+z
_cell_length_a 9.6927
_cell_length_b 6.6499
_cell_length_c 14.5075
_cell_angle_alpha 90.0
_cell_angle_beta 91.235
_cell_angle_gamma 90.0
loop_
_atom_site_label
_atom_site_type_symbol
_atom_site_fract_x
_atom_site_fract_y
_atom_site_fract_z
S1 S     0.935945390     0.864917370     0.618486260 
S2 S     0.618318450     0.869424460     0.421524350 
S3 S     0.712013130     0.394514990     0.480417120 
N1 N     0.718510940     0.208332030     0.241309090 
N2 N     0.587964980     0.766239210     0.173182440 
N3 N     0.818792690     0.958141610     0.544360260 
N4 N     1.027234410     0.316173480     0.663747630 
C1 C     0.682054050     0.479786990     0.364910380 
C2 C     0.640022640     0.668297880     0.342136910 
C3 C     0.752417760     0.811836380     0.502719360 
C4 C     0.791393320     0.611433000     0.526716460 
C5 C     0.702144550     0.330199840     0.296789180 
C6 C     0.611323510     0.722297030     0.248963330 
C7 C     0.898431470     0.615262960     0.590771500 
C8 C     0.969206590     0.450893120     0.630868110 

#END
data_32_6.40_XXII_4_7041 
# Day group submission to blind test 6
# Rank by free energy: 32
# Relative energy [kJ/mol]: 6.398
# Space group: Pmn21
loop_
_symmetry_equiv_pos_site_id
_symmetry_equiv_pos_as_xyz
1 +x,+y,+z
2 -x,1/2+y,-z
_cell_length_a 10.4766
_cell_length_b 6.9629
_cell_length_c 12.2077
_cell_angle_alpha 90.0
_cell_angle_beta 30.8726
_cell_angle_gamma 90.0
loop_
_atom_site_label
_atom_site_type_symbol
_atom_site_fract_x
_atom_site_fract_y
_atom_site_fract_z
C1 C     0.374108200     0.639633870     0.250031280 
C2 C     0.330535780     0.823113120     0.250049690 
C3 C     0.578368690     0.962231040     0.250068500 
C4 C     0.623382350     0.768323850     0.250047530 
C5 C     0.286625260     0.483702430     0.249958190 
C6 C     0.196947320     0.858888050     0.249994720 
C7 C     0.755020110     0.767622050     0.249989230 
C8 C     0.836169510     0.606209680     0.249953340 
N1 N     0.215541800     0.356958010     0.249898340 
N2 N     0.088448970     0.887972390     0.249949030 
N3 N     0.664930370     1.097240430     0.250031410 
N4 N     0.902753960     0.473817550     0.249923930 
S1 S     0.811330590     1.003380000     0.249976350 
S2 S     0.417315180     1.041393610     0.250149470 
S3 S     0.533515050     0.554505610     0.250101370 

#END
data_33_6.41_XXII_15_4815 
# Day group submission to blind test 6
# Rank by free energy: 33
# Relative energy [kJ/mol]: 6.415
# Space group: C2/c
loop_
_symmetry_equiv_pos_site_id
_symmetry_equiv_pos_as_xyz
1 +x,+y,+z
2 -x,+y,1/2-z
3 1/2+x,1/2+y,+z
4 1/2-x,1/2+y,1/2-z
5 -x,-y,-z
6 +x,-y,1/2+z
7 1/2-x,1/2-y,-z
8 1/2+x,1/2-y,1/2+z
_cell_length_a 15.5987
_cell_length_b 6.7009
_cell_length_c 17.5712
_cell_angle_alpha 90.0
_cell_angle_beta 93.021
_cell_angle_gamma 90.0
loop_
_atom_site_label
_atom_site_type_symbol
_atom_site_fract_x
_atom_site_fract_y
_atom_site_fract_z
S1 S     0.365300800     1.348220120     0.217600560 
S2 S     0.158171700     1.386089710     0.059229130 
S3 S     0.219628180     0.909581820     0.089751890 
N1 N    -0.000225290     0.714526490     0.106202820 
N2 N    -0.072797700     1.285084850     0.065300580 
N3 N     0.290204680     1.454532640     0.159860270 
N4 N     0.403675400     0.795020220     0.255684190 
C1 C     0.110636060     0.991455740     0.085998950 
C2 C     0.086646540     1.183116030     0.072237740 
C3 C     0.243425740     1.317267300     0.125074380 
C4 C     0.266345220     1.113992880     0.139771410 
C5 C     0.049534800     0.838859700     0.097136950 
C6 C    -0.001295280     1.239341530     0.068415610 
C7 C     0.332773900     1.105420900     0.194520100 
C8 C     0.371734840     0.934831560     0.228126560 

#END
data_34_6.48_XXII_19_3871 
# Day group submission to blind test 6
# Rank by free energy: 34
# Relative energy [kJ/mol]: 6.476
# Space group: P212121
loop_
_symmetry_equiv_pos_site_id
_symmetry_equiv_pos_as_xyz
1 +x,+y,+z
2 1/2-x,-y,1/2+z
3 1/2+x,1/2-y,-z
4 -x,1/2+y,1/2-z
_cell_length_a 6.6665
_cell_length_b 11.5564
_cell_length_c 12.2067
_cell_angle_alpha 90.0
_cell_angle_beta 90.0
_cell_angle_gamma 90.0
loop_
_atom_site_label
_atom_site_type_symbol
_atom_site_fract_x
_atom_site_fract_y
_atom_site_fract_z
S1 S     0.855466420     0.685777400     0.347554420 
S2 S     0.880357770     1.043068760     0.385005020 
S3 S     0.402578890     0.946263530     0.379454510 
N1 N     0.240226990     1.112685270     0.621812110 
N2 N     0.803337280     1.242617580     0.615621930 
N3 N     0.956729960     0.816855750     0.361129360 
N4 N     0.303940400     0.601082060     0.360289840 
C1 C     0.497541530     1.047551430     0.477204990 
C2 C     0.688628990     1.087898270     0.477274280 
C3 C     0.815464460     0.894637600     0.370616720 
C4 C     0.613059580     0.854536120     0.370601820 
C5 C     0.355755380     1.083454200     0.556900170 
C6 C     0.751871690     1.173220930     0.553580510 
C7 C     0.609601640     0.735875000     0.359764910 
C8 C     0.441618840     0.661810900     0.360049130 

#END
data_35_6.49_XXII_19_474 
# Day group submission to blind test 6
# Rank by free energy: 35
# Relative energy [kJ/mol]: 6.491
# Space group: P212121
loop_
_symmetry_equiv_pos_site_id
_symmetry_equiv_pos_as_xyz
1 +x,+y,+z
2 1/2-x,-y,1/2+z
3 1/2+x,1/2-y,-z
4 -x,1/2+y,1/2-z
_cell_length_a 6.5597
_cell_length_b 7.3687
_cell_length_c 19.373
_cell_angle_alpha 90.0
_cell_angle_beta 90.0
_cell_angle_gamma 90.0
loop_
_atom_site_label
_atom_site_type_symbol
_atom_site_fract_x
_atom_site_fract_y
_atom_site_fract_z
S1 S     0.841645430     0.007998120     0.541272820 
S2 S     0.803046370    -0.359984040     0.703343700 
S3 S     0.344394050    -0.289047710     0.629052510 
N1 N     0.211238600    -0.773999760     0.616446780 
N2 N     0.752561010    -0.857203210     0.710713360 
N3 N     0.920681190    -0.126934220     0.604943740 
N4 N     0.307697270     0.051940900     0.465911860 
C1 C     0.443364890    -0.507427710     0.651077320 
C2 C     0.626647260    -0.535011450     0.681780810 
C3 C     0.765790660    -0.214227760     0.631364490 
C4 C     0.571086420    -0.185343950     0.600463390 
C5 C     0.315432300    -0.654357140     0.631987750 
C6 C     0.696071530    -0.712688220     0.697727700 
C7 C     0.587800440    -0.060869740     0.547705670 
C8 C     0.433869550     0.001115380     0.502762230 

#END
data_36_6.64_XXII_33_6023 
# Day group submission to blind test 6
# Rank by free energy: 36
# Relative energy [kJ/mol]: 6.642
# Space group: Pna21
loop_
_symmetry_equiv_pos_site_id
_symmetry_equiv_pos_as_xyz
1 +x,+y,+z
_cell_length_a 19.4236
_cell_length_b 7.236
_cell_length_c 6.63
_cell_angle_alpha 90.0
_cell_angle_beta 90.0
_cell_angle_gamma 90.0
loop_
_atom_site_label
_atom_site_type_symbol
_atom_site_fract_x
_atom_site_fract_y
_atom_site_fract_z
C1 C     0.155385240     0.233927150     0.632024330 
C2 C     0.177106530     0.194072720     0.442438900 
C3 C     0.120948920     0.514523270     0.304146940 
C4 C     0.100389480     0.558530310     0.504976700 
C5 C     0.146744980     0.093283000     0.779048360 
C6 C     0.193714290     0.010179620     0.385587690 
C7 C     0.049112960     0.690085290     0.501131270 
C8 C     0.012171910     0.763912890     0.665382910 
N1 N     0.139711160    -0.021204940     0.898770040 
N2 N     0.207229950    -0.139406790     0.339316480 
N3 N     0.088593190     0.598328690     0.157416140 
N4 N    -0.018120680     0.824460860     0.800034970 
S1 S     0.031366800     0.747125990     0.250742940 
S2 S     0.188624060     0.358409250     0.245350650 
S3 S     0.136397050     0.460269280     0.723655990 
C9 C     0.844546490     0.767006110     0.132024330 
C10 C     0.822825200     0.806860540    -0.057561100 
C11 C     0.878982810     0.486409980    -0.195853060 
C12 C     0.899542250     0.442402950     0.004976700 
C13 C     0.853186750     0.907650260     0.279048360 
C14 C     0.806217440     0.990753640    -0.114412310 
C15 C     0.950818780     0.310847960     0.001131270 
C16 C     0.987759820     0.237020370     0.165382910 
N5 N     0.860220580     1.022138200     0.398770040 
N6 N     0.792701780     1.140340040    -0.160683520 
N7 N     0.911338540     0.402604570    -0.342583860 
N8 N     1.018052410     0.176472400     0.300034970 
S4 S     0.968564930     0.253807260    -0.249257060 
S5 S     0.811307670     0.642524010    -0.254649350 
S6 S     0.863534690     0.540663980     0.223655990 
C17 C     0.344546490     0.733927150     0.132024330 
C18 C     0.322825200     0.694072720    -0.057561100 
C19 C     0.378982810     1.014523270    -0.195853060 
C20 C     0.399542250     1.058530310     0.004976700 
C21 C     0.353186750     0.593283000     0.279048360 
C22 C     0.306217440     0.510179620    -0.114412310 
C23 C     0.450818780     1.190085290     0.001131270 
C24 C     0.487759820     1.263912890     0.165382910 
N9 N     0.360220580     0.478795060     0.398770040 
N10 N     0.292701780     0.360593210    -0.160683520 
N11 N     0.411338540     1.098328690    -0.342583860 
N12 N     0.518052410     1.324460860     0.300034970 
S7 S     0.468564930     1.247125990    -0.249257060 
S8 S     0.311307670     0.858409250    -0.254649350 
S9 S     0.363534690     0.960269280     0.223655990 
C25 C     0.655385240     0.267006110     0.632024330 
C26 C     0.677106530     0.306860540     0.442438900 
C27 C     0.620948920    -0.013590020     0.304146940 
C28 C     0.600389480    -0.057597050     0.504976700 
C29 C     0.646744980     0.407650260     0.779048360 
C30 C     0.693714290     0.490753640     0.385587690 
C31 C     0.549112960    -0.189152040     0.501131270 
C32 C     0.512171910    -0.262979630     0.665382910 
N13 N     0.639711160     0.522138200     0.898770040 
N14 N     0.707229950     0.640340040     0.339316480 
N15 N     0.588593190    -0.097395430     0.157416140 
N16 N     0.481879320    -0.323527600     0.800034970 
S10 S     0.531366800    -0.246192740     0.250742940 
S11 S     0.688624060     0.142524010     0.245350650 
S12 S     0.636397050     0.040663980     0.723655990 

#END
data_37_6.65_XXII_4_6133 
# Day group submission to blind test 6
# Rank by free energy: 37
# Relative energy [kJ/mol]: 6.651
# Space group: P21/m
loop_
_symmetry_equiv_pos_site_id
_symmetry_equiv_pos_as_xyz
1 +x,+y,+z
2 -x,1/2+y,-z
_cell_length_a 10.3251
_cell_length_b 6.3202
_cell_length_c 6.8848
_cell_angle_alpha 90.0
_cell_angle_beta 83.422
_cell_angle_gamma 90.0
loop_
_atom_site_label
_atom_site_type_symbol
_atom_site_fract_x
_atom_site_fract_y
_atom_site_fract_z
C1 C     0.848259160     0.777507470     0.502483960 
C2 C     0.883020290     0.777503870     0.686625960 
C3 C     0.623345900     0.777569310     0.842469080 
C4 C     0.587664450     0.777590530     0.647802540 
C5 C     0.945574710     0.777443360     0.338795080 
C6 C     1.017247540     0.777424800     0.715300070 
C7 C     0.453706140     0.777564170     0.654688760 
C8 C     0.379541930     0.777577070     0.495166950 
N1 N     1.024649520     0.777391890     0.205745720 
N2 N     1.126262700     0.777361050     0.738617350 
N3 N     0.528173490     0.777537690     0.984814500 
N4 N     0.318686560     0.777588260     0.364326380 
S1 S     0.384049160     0.777535390     0.897782630 
S2 S     0.783135480     0.777595920     0.913704440 
S3 S     0.690304250     0.777605690     0.425093650 

#END
data_38_6.67_XXII_14_2133 
# Day group submission to blind test 6
# Rank by free energy: 38
# Relative energy [kJ/mol]: 6.670
# Space group: P21/c
loop_
_symmetry_equiv_pos_site_id
_symmetry_equiv_pos_as_xyz
1 +x,+y,+z
2 -x,1/2+y,1/2-z
3 -x,-y,-z
4 +x,1/2-y,1/2+z
_cell_length_a 6.715
_cell_length_b 7.0523
_cell_length_c 19.7695
_cell_angle_alpha 90.0
_cell_angle_beta 95.7911
_cell_angle_gamma 90.0
loop_
_atom_site_label
_atom_site_type_symbol
_atom_site_fract_x
_atom_site_fract_y
_atom_site_fract_z
S1 S     0.111093330     0.740079340     0.026126720 
S2 S     0.115176440     1.139542610     0.180376420 
S3 S     0.588218620     1.040771630     0.138878440 
N1 N     0.760137070     1.533562920     0.153805790 
N2 N     0.212361700     1.646936050     0.208162800 
N3 N     0.022686640     0.891649080     0.080436190 
N4 N     0.652541870     0.663532570    -0.009200060 
C1 C     0.497600130     1.269364350     0.159345510 
C2 C     0.310708880     1.308169060     0.175987680 
C3 C     0.170122870     0.981827760     0.114733200 
C4 C     0.367782640     0.938420860     0.099077750 
C5 C     0.642326180     1.415024510     0.156292870 
C6 C     0.256489840     1.494987720     0.193732070 
C7 C     0.360246300     0.803401820     0.048501320 
C8 C     0.520859390     0.726559260     0.016801520 

#END
data_39_7.02_XXII_15_1605 
# Day group submission to blind test 6
# Rank by free energy: 39
# Relative energy [kJ/mol]: 7.024
# Space group: P21/c
loop_
_symmetry_equiv_pos_site_id
_symmetry_equiv_pos_as_xyz
1 +x,+y,+z
_cell_length_a 12.3907
_cell_length_b 6.8223
_cell_length_c 21.7806
_cell_angle_alpha 90.0
_cell_angle_beta 94.7446
_cell_angle_gamma 90.0
loop_
_atom_site_label
_atom_site_type_symbol
_atom_site_fract_x
_atom_site_fract_y
_atom_site_fract_z
S1 S     0.902889050     0.180908710     0.037494710 
S2 S     0.649973020     0.109112730     0.149622130 
S3 S     0.682156280     0.584569440     0.110338020 
N1 N     0.648742830     0.778756590     0.265643650 
N2 N     0.615141190     0.211164150     0.312250090 
N3 N     0.815938130     0.065091400     0.079405210 
N4 N     0.936581470     0.730199960     0.014748870 
C1 C     0.658789520     0.502460680     0.185836640 
C2 C     0.646399810     0.311566270     0.201093920 
C3 C     0.751409780     0.191591710     0.102597440 
C4 C     0.767528550     0.393793370     0.089111690 
C5 C     0.653252060     0.654721620     0.229821970 
C6 C     0.629163090     0.256205170     0.262398790 
C7 C     0.852994160     0.413387100     0.052934730 
C8 C     0.898921610     0.587501690     0.031952710 
S4 S     0.121308320    -0.204386850     0.444490580 
S5 S     0.389132570    -0.267341800     0.343055160 
S6 S     0.346739270     0.207038850     0.380048260 
N5 N     0.396452840     0.401496080     0.226937020 
N6 N     0.442193690    -0.164991110     0.182878490 
N7 N     0.214828070    -0.317164960     0.406425780 
N8 N     0.078516570     0.343654910     0.464901080 
C9 C     0.380075470     0.125368080     0.306167460 
C10 C     0.396501720    -0.065111150     0.291805570 
C11 C     0.280857560    -0.188408060     0.385690980 
C12 C     0.260771210     0.013225010     0.398134430 
C13 C     0.389102270     0.277536490     0.262499950 
C14 C     0.421698570    -0.120184380     0.231729960 
C15 C     0.170524530     0.029821810     0.430719140 
C16 C     0.119969780     0.202299150     0.449501120 
S7 S     0.431488960     0.295613150     0.035550530 
S8 S     0.163664700     0.232658200     0.136985960 
S9 S     0.206058010     0.707038850     0.099992860 
N9 N     0.156344440     0.901496080     0.253104090 
N10 N     0.110603590     0.335008890     0.297162620 
N11 N     0.337969210     0.182835040     0.073615340 
N12 N     0.474280710     0.843654910     0.015140030 
C17 C     0.172721810     0.625368080     0.173873650 
C18 C     0.156295560     0.434888850     0.188235540 
C19 C     0.271939720     0.311591940     0.094350130 
C20 C     0.292026070     0.513225010     0.081906690 
C21 C     0.163695010     0.777536490     0.217541170 
C22 C     0.131098710     0.379815620     0.248311150 
C23 C     0.382272750     0.529821810     0.049321980 
C24 C     0.432827500     0.702299150     0.030539990 
S10 S     0.649908230     0.680908710     0.442546410 
S11 S     0.902824260     0.609112730     0.330418990 
S12 S     0.870641000     1.084569440     0.369703100 
N13 N     0.904054440     1.278756590     0.214397470 
N14 N     0.937656090     0.711164150     0.167791020 
N15 N     0.736859150     0.565091400     0.400635900 
N16 N     0.616215810     1.230199960     0.465292250 
C25 C     0.894007760     1.002460680     0.294204480 
C26 C     0.906397470     0.811566270     0.278947190 
C27 C     0.801387490     0.691591710     0.377443670 
C28 C     0.785268730     0.893793370     0.390929420 
C29 C     0.899545220     1.154721620     0.250219150 
C30 C     0.923634190     0.756205170     0.217642330 
C31 C     0.699803120     0.913387100     0.427106390 
C32 C     0.653875670     1.087501690     0.448088410 
S13 S     0.121308350     0.951796230     0.944490600 
S14 S     0.389132590     1.014751180     0.843055160 
S15 S     0.346739280     0.540370520     0.880048260 
N17 N     0.396452830     0.345913320     0.726937010 
N18 N     0.442193690     0.912400510     0.682878490 
N19 N     0.214828100     1.064574340     0.906425790 
N20 N     0.078516590     0.403754470     0.964901090 
C33 C     0.380075470     0.622041300     0.806167460 
C34 C     0.396501730     0.812520540     0.791805580 
C35 C     0.280857580     0.935817440     0.885690990 
C36 C     0.260771230     0.734184360     0.898134430 
C37 C     0.389102270     0.469872900     0.762499940 
C38 C     0.421698570     0.867593770     0.731729960 
C39 C     0.170524550     0.717587570     0.930719150 
C40 C     0.119969800     0.545110230     0.949501130 
S16 S     0.902889010     0.566500650     0.537494700 
S17 S     0.649973000     0.638296610     0.649622130 
S18 S     0.682156260     0.162839900     0.610338020 
N21 N     0.648742840    -0.031347240     0.765643650 
N22 N     0.615141190     0.536245200     0.812250100 
N23 N     0.815938100     0.682317960     0.579405210 
N24 N     0.936581440     0.017209410     0.514748860 
C41 C     0.658789510     0.244948660     0.685836640 
C42 C     0.646399800     0.435843070     0.701093930 
C43 C     0.751409760     0.555817640     0.602597440 
C44 C     0.767528520     0.353615980     0.589111690 
C45 C     0.653252070     0.092687730     0.729821970 
C46 C     0.629163090     0.491204170     0.762398790 
C47 C     0.852994130     0.334022260     0.552934720 
C48 C     0.898921580     0.159907670     0.531952700 
S19 S     0.649908270     0.066500650     0.942546420 
S20 S     0.902824280     0.138296610     0.830418990 
S21 S     0.870641010    -0.337160100     0.869703100 
N25 N     0.904054430    -0.531347240     0.714397460 
N26 N     0.937656090     0.036245190     0.667791020 
N27 N     0.736859180     0.182317960     0.900635910 
N28 N     0.616215830    -0.482790590     0.965292250 
C49 C     0.894007770    -0.255051340     0.794204470 
C50 C     0.906397480    -0.064156930     0.778947190 
C51 C     0.801387520     0.055817640     0.877443680 
C52 C     0.785268750    -0.146384020     0.890929420 
C53 C     0.899545210    -0.407312280     0.750219150 
C54 C     0.923634190    -0.008795830     0.717642320 
C55 C     0.699803150    -0.165977750     0.927106390 
C56 C     0.653875690    -0.340092330     0.948088420 
S22 S     0.431488920     0.451796230     0.535550510 
S23 S     0.163664680     0.514751180     0.636985950 
S24 S     0.206057990     0.040370520     0.599992860 
N29 N     0.156344450    -0.154086680     0.753104100 
N30 N     0.110603590     0.412400510     0.797162620 
N31 N     0.337969180     0.564574340     0.573615320 
N32 N     0.474280680    -0.096245540     0.515140020 
C57 C     0.172721800     0.122041300     0.673873650 
C58 C     0.156295550     0.312520540     0.688235540 
C59 C     0.271939690     0.435817440     0.594350120 
C60 C     0.292026050     0.234184360     0.581906680 
C61 C     0.163695010    -0.030127100     0.717541170 
C62 C     0.131098710     0.367593780     0.748311150 
C63 C     0.382272720     0.217587570     0.549321970 
C64 C     0.432827480     0.045110230     0.530539980 

#END
data_40_7.06_XXII_33_3237 
# Day group submission to blind test 6
# Rank by free energy: 40
# Relative energy [kJ/mol]: 7.056
# Space group: Pna21
loop_
_symmetry_equiv_pos_site_id
_symmetry_equiv_pos_as_xyz
1 +x,+y,+z
2 -x,-y,1/2+z
3 1/2-x,1/2+y,1/2+z
4 1/2+x,1/2-y,+z
_cell_length_a 9.9559
_cell_length_b 13.5403
_cell_length_c 6.854
_cell_angle_alpha 90.0
_cell_angle_beta 90.0
_cell_angle_gamma 90.0
loop_
_atom_site_label
_atom_site_type_symbol
_atom_site_fract_x
_atom_site_fract_y
_atom_site_fract_z
C1 C     0.176210030     0.532215040     0.339170110 
C2 C     0.169856780     0.502658920     0.150371970 
C3 C     0.142908520     0.692919640     0.025418890 
C4 C     0.142810100     0.721479200     0.225997500 
C5 C     0.152762630     0.465607380     0.495261010 
C6 C     0.136408800     0.403687100     0.101637480 
C7 C     0.083403860     0.812826090     0.245746050 
C8 C     0.061085420     0.866927190     0.418445800 
N1 N     0.133675480     0.411365110     0.622412550 
N2 N     0.109219780     0.323209780     0.061982360 
N3 N     0.093174980     0.755581610    -0.100148650 
N4 N     0.042782700     0.911281420     0.559982940 
S1 S     0.039962980     0.856822990     0.014915900 
S2 S     0.205676890     0.577365780    -0.057057640 
S3 S     0.220896250     0.653894790     0.414321890 

#END
data_41_7.19_XXII_14_6848 
# Day group submission to blind test 6
# Rank by free energy: 41
# Relative energy [kJ/mol]: 7.185
# Space group: P21/n
loop_
_symmetry_equiv_pos_site_id
_symmetry_equiv_pos_as_xyz
1 +x,+y,+z
2 1/2-x,1/2+y,1/2-z
3 -x,-y,-z
4 1/2+x,1/2-y,1/2+z
_cell_length_a 6.0204
_cell_length_b 8.0137
_cell_length_c 19.5938
_cell_angle_alpha 90.0
_cell_angle_beta 94.0907
_cell_angle_gamma 90.0
loop_
_atom_site_label
_atom_site_type_symbol
_atom_site_fract_x
_atom_site_fract_y
_atom_site_fract_z
S1 S     0.626172930     0.225627630     0.670865380 
S2 S     0.895168570     0.250874210     0.871732950 
S3 S     0.410864320     0.022477810     0.856840840 
N1 N     0.219117280     0.164561130     1.020297710 
N2 N     0.782110610     0.433967420     1.036700900 
N3 N     0.803079990     0.275460440     0.737053000 
N4 N     0.081365230    -0.015384400     0.672282900 
C1 C     0.490813910     0.163348410     0.924598880 
C2 C     0.682361710     0.253060900     0.930254080 
C3 C     0.733361870     0.215104010     0.793694950 
C4 C     0.530452050     0.122461020     0.788358380 
C5 C     0.341059320     0.164030940     0.977348530 
C6 C     0.737351140     0.352822900     0.988966890 
C7 C     0.443188750     0.121722070     0.721392840 
C8 C     0.244354710     0.046378920     0.694413710 

#END
data_42_7.21_XXII_14_7309 
# Day group submission to blind test 6
# Rank by free energy: 42
# Relative energy [kJ/mol]: 7.207
# Space group: P21/n
loop_
_symmetry_equiv_pos_site_id
_symmetry_equiv_pos_as_xyz
1 +x,+y,+z
2 1/2-x,1/2+y,1/2-z
3 -x,-y,-z
4 1/2+x,1/2-y,1/2+z
_cell_length_a 6.7371
_cell_length_b 19.4184
_cell_length_c 7.0773
_cell_angle_alpha 90.0
_cell_angle_beta 91.8396
_cell_angle_gamma 90.0
loop_
_atom_site_label
_atom_site_type_symbol
_atom_site_fract_x
_atom_site_fract_y
_atom_site_fract_z
S1 S     0.885496860     0.971034540     0.255926730 
S2 S     0.914393940     0.823071960    -0.164632710 
S3 S     0.429188880     0.864362240    -0.059055720 
N1 N     0.238069120     0.838625380    -0.542310040 
N2 N     0.795992540     0.790237060    -0.664266220 
N3 N     0.983366720     0.919119940     0.096161520 
N4 N     0.338388020     1.002850250     0.345087450 
C1 C     0.517571750     0.842151320    -0.285599940 
C2 C     0.707157610     0.825704060    -0.326625770 
C3 C     0.843151180     0.885896370     0.002399490 
C4 C     0.643135170     0.901590100     0.047059880 
C5 C     0.363480500     0.840202550    -0.427146980 
C6 C     0.756131940     0.806145160    -0.512838740 
C7 C     0.641387420     0.949676170     0.190198960 
C8 C     0.474899710     0.978890400     0.275289750 

#END
data_43_7.22_XXII_15_12629 
# Day group submission to blind test 6
# Rank by free energy: 43
# Relative energy [kJ/mol]: 7.224
# Space group: Cc
loop_
_symmetry_equiv_pos_site_id
_symmetry_equiv_pos_as_xyz
1 +x,+y,+z
_cell_length_a 14.8577
_cell_length_b 10.6838
_cell_length_c 28.8432
_cell_angle_alpha 90.0
_cell_angle_beta 24.8982
_cell_angle_gamma 90.0
loop_
_atom_site_label
_atom_site_type_symbol
_atom_site_fract_x
_atom_site_fract_y
_atom_site_fract_z
C1 C     0.140833630     0.607769170     0.482154230 
C2 C     0.170588090     0.695216140     0.434774480 
C3 C    -0.125950510     0.847576450     0.612052640 
C4 C    -0.161292440     0.753381730     0.662793360 
C5 C     0.187234280     0.479445210     0.452771380 
C6 C     0.253639610     0.662350050     0.351802410 
C7 C    -0.362986140     0.766524980     0.775612980 
C8 C    -0.462510220     0.691975770     0.856170020 
N1 N     0.225022130     0.374945500     0.428849280 
N2 N     0.321225910     0.635624790     0.284283930 
N3 N    -0.279910770     0.927941540     0.676829690 
N4 N    -0.544118410     0.630876580     0.922215260 
S1 S    -0.485124620     0.897039310     0.807765240 
S2 S     0.116610520     0.858067110     0.466848970 
S3 S     0.030669850     0.640998130     0.589414350 
C9 C     0.842290420     0.632759890     0.031141840 
C10 C     0.820654850     0.736079020     0.068175080 
C11 C     1.142686860     0.853467570    -0.127592050 
C12 C     1.169031140     0.742916570    -0.167070050 
C13 C     0.776892940     0.512711950     0.077237510 
C14 C     0.727495590     0.728963360     0.156516000 
C15 C     1.374239100     0.737770770    -0.280215250 
C16 C     1.467277690     0.643696300    -0.351377260 
N5 N     0.723636020     0.414948700     0.114769260 
N6 N     0.651687100     0.723191540     0.228400700 
N7 N     1.306497430     0.928860830    -0.200922760 
N8 N     1.543570780     0.566591100    -0.409722200 
S4 S     1.511129210     0.872377960    -0.327081920 
S5 S     0.898377560     0.890062310     0.014966560 
S6 S     0.964028130     0.633387120    -0.081751560 
C17 C     0.640833630     0.107769170     0.482154230 
C18 C     0.670588090     0.195216140     0.434774480 
C19 C     0.374049490     0.347576450     0.612052640 
C20 C     0.338707560     0.253381730     0.662793360 
C21 C     0.687234280    -0.020554790     0.452771380 
C22 C     0.753639610     0.162350050     0.351802410 
C23 C     0.137013860     0.266524980     0.775612980 
C24 C     0.037489780     0.191975770     0.856170020 
N9 N     0.725022130    -0.125054500     0.428849280 
N10 N     0.821225910     0.135624790     0.284283930 
N11 N     0.220089230     0.427941540     0.676829690 
N12 N    -0.044118410     0.130876580     0.922215260 
S7 S     0.014875380     0.397039310     0.807765240 
S8 S     0.616610520     0.358067110     0.466848970 
S9 S     0.530669850     0.140998130     0.589414350 
C25 C     0.342290420     0.132759890     0.031141840 
C26 C     0.320654850     0.236079020     0.068175080 
C27 C     0.642686860     0.353467570    -0.127592050 
C28 C     0.669031140     0.242916570    -0.167070050 
C29 C     0.276892940     0.012711950     0.077237510 
C30 C     0.227495590     0.228963360     0.156516000 
C31 C     0.874239100     0.237770770    -0.280215250 
C32 C     0.967277690     0.143696300    -0.351377260 
N13 N     0.223636020    -0.085051300     0.114769260 
N14 N     0.151687100     0.223191540     0.228400700 
N15 N     0.806497430     0.428860830    -0.200922760 
N16 N     1.043570780     0.066591100    -0.409722200 
S10 S     1.011129210     0.372377960    -0.327081920 
S11 S     0.398377560     0.390062310     0.014966560 
S12 S     0.464028130     0.133387120    -0.081751560 
C33 C     0.842290420     0.371692270     0.531141840 
C34 C     0.820654850     0.268373150     0.568175080 
C35 C     1.142686860     0.150984600     0.372407950 
C36 C     1.169031140     0.261535590     0.332929950 
C37 C     0.776892940     0.491740220     0.577237510 
C38 C     0.727495590     0.275488810     0.656516000 
C39 C     1.374239100     0.266681400     0.219784750 
C40 C     1.467277690     0.360755870     0.148622740 
N17 N     0.723636020     0.589503470     0.614769260 
N18 N     0.651687100     0.281260620     0.728400700 
N19 N     1.306497430     0.075591330     0.299077240 
N20 N     1.543570780     0.437861060     0.090277800 
S13 S     1.511129210     0.132074200     0.172918080 
S14 S     0.898377560     0.114389860     0.514966560 
S15 S     0.964028130     0.371065040     0.418248440 
C41 C     0.140833630     0.396683000     0.982154230 
C42 C     0.170588090     0.309236030     0.934774480 
C43 C    -0.125950510     0.156875720     1.112052640 
C44 C    -0.161292440     0.251070440     1.162793360 
C45 C     0.187234280     0.525006960     0.952771380 
C46 C     0.253639610     0.342102110     0.851802410 
C47 C    -0.362986140     0.237927190     1.275612980 
C48 C    -0.462510220     0.312476400     1.356170020 
N21 N     0.225022130     0.629506670     0.928849280 
N22 N     0.321225910     0.368827380     0.784283930 
N23 N    -0.279910770     0.076510630     1.176829690 
N24 N    -0.544118410     0.373575590     1.422215260 
S16 S    -0.485124620     0.107412860     1.307765240 
S17 S     0.116610520     0.146385060     0.966848970 
S18 S     0.030669850     0.363454030     1.089414350 
C49 C     0.342290420     0.871692270     0.531141840 
C50 C     0.320654850     0.768373150     0.568175080 
C51 C     0.642686860     0.650984600     0.372407950 
C52 C     0.669031140     0.761535590     0.332929950 
C53 C     0.276892940     0.991740220     0.577237510 
C54 C     0.227495590     0.775488810     0.656516000 
C55 C     0.874239100     0.766681400     0.219784750 
C56 C     0.967277690     0.860755870     0.148622740 
N25 N     0.223636020     1.089503470     0.614769260 
N26 N     0.151687100     0.781260620     0.728400700 
N27 N     0.806497430     0.575591330     0.299077240 
N28 N     1.043570780     0.937861060     0.090277800 
S19 S     1.011129210     0.632074200     0.172918080 
S20 S     0.398377560     0.614389860     0.514966560 
S21 S     0.464028130     0.871065040     0.418248440 
C57 C     0.640833630     0.896683000     0.982154230 
C58 C     0.670588090     0.809236030     0.934774480 
C59 C     0.374049490     0.656875720     1.112052640 
C60 C     0.338707560     0.751070440     1.162793360 
C61 C     0.687234280     1.025006960     0.952771380 
C62 C     0.753639610     0.842102110     0.851802410 
C63 C     0.137013860     0.737927190     1.275612980 
C64 C     0.037489780     0.812476400     1.356170020 
N29 N     0.725022130     1.129506670     0.928849280 
N30 N     0.821225910     0.868827380     0.784283930 
N31 N     0.220089230     0.576510630     1.176829690 
N32 N    -0.044118410     0.873575590     1.422215260 
S22 S     0.014875380     0.607412860     1.307765240 
S23 S     0.616610520     0.646385060     0.966848970 
S24 S     0.530669850     0.863454030     1.089414350 

#END
data_44_7.29_XXII_13_3113 
# Day group submission to blind test 6
# Rank by free energy: 44
# Relative energy [kJ/mol]: 7.294
# Space group: Pn
loop_
_symmetry_equiv_pos_site_id
_symmetry_equiv_pos_as_xyz
1 +x,+y,+z
_cell_length_a 11.634
_cell_length_b 6.8641
_cell_length_c 11.9313
_cell_angle_alpha 90.0
_cell_angle_beta 102.2883
_cell_angle_gamma 90.0
loop_
_atom_site_label
_atom_site_type_symbol
_atom_site_fract_x
_atom_site_fract_y
_atom_site_fract_z
S1 S     0.396441930     0.021278180     0.857383970 
S2 S     0.758126340    -0.037983500     0.894665280 
S3 S     0.672134520     0.436903400     0.866368530 
N1 N     0.913679260     0.615960570     1.093792870 
N2 N     1.015329510     0.054379950     1.126323050 
N3 N     0.526661440    -0.088851190     0.874101920 
N4 N     0.331794730     0.565221840     0.854495110 
C1 C     0.798260180     0.348716120     0.965765800 
C2 C     0.831369550     0.159035500     0.977447160 
C3 C     0.609845050     0.040450840     0.877776260 
C4 C     0.575414040     0.240274100     0.868251020 
C5 C     0.861889560     0.496010410     1.036341640 
C6 C     0.932818560     0.101333940     1.059552560 
C7 C     0.455623960     0.255036780     0.859051000 
C8 C     0.387585960     0.425493860     0.856545830 
S4 S     0.125055660     0.284162050     0.659210150 
S5 S    -0.234853460     0.193379460     0.616529580 
S6 S    -0.163605270     0.674249060     0.649234310 
N5 N    -0.407816560     0.840269050     0.420375450 
N6 N    -0.492044530     0.271578760     0.382630110 
N7 N    -0.001771240     0.162956740     0.639944780 
N8 N     0.173174090     0.833073290     0.666765750 
C9 C    -0.285852070     0.578736240     0.547768240 
C10 C    -0.313065350     0.386795060     0.534344960 
C11 C    -0.088973190     0.284586960     0.636001430 
C12 C    -0.060715580     0.486865170     0.647364450 
C13 C    -0.353088870     0.722881640     0.477541810 
C14 C    -0.411767940     0.323269690     0.450674060 
C15 C     0.058678610     0.512204870     0.658329300 
C16 C     0.121587370     0.688531800     0.662966820 
S7 S     0.625055650     0.798804480     0.159210150 
S8 S     0.265146540     0.889587070     0.116529580 
S9 S     0.336394730     0.408717470     0.149234310 
N9 N     0.092183430     0.242697480    -0.079624550 
N10 N     0.007955470     0.811387770    -0.117369890 
N11 N     0.498228760     0.920009790     0.139944780 
N12 N     0.673174090     0.249893250     0.166765750 
C17 C     0.214147920     0.504230290     0.047768240 
C18 C     0.186934640     0.696171470     0.034344960 
C19 C     0.411026810     0.798379580     0.136001430 
C20 C     0.439284420     0.596101370     0.147364450 
C21 C     0.146911130     0.360084890    -0.022458190 
C22 C     0.088232060     0.759696850    -0.049325940 
C23 C     0.558678610     0.570761660     0.158329290 
C24 C     0.621587370     0.394434730     0.162966820 
S10 S     0.896441940     1.061688350     0.357383970 
S11 S     1.258126340     1.120950030     0.394665280 
S12 S     1.172134520     0.646063130     0.366368530 
N13 N     1.413679260     0.467005960     0.593792870 
N14 N     1.515329510     1.028586590     0.626323050 
N15 N     1.026661440     1.171817720     0.374101920 
N16 N     0.831794730     0.517744690     0.354495110 
C25 C     1.298260180     0.734250410     0.465765800 
C26 C     1.331369560     0.923931040     0.477447160 
C27 C     1.109845060     1.042515690     0.377776260 
C28 C     1.075414040     0.842692440     0.368251020 
C29 C     1.361889560     0.586956130     0.536341640 
C30 C     1.432818570     0.981632600     0.559552560 
C31 C     0.955623960     0.827929760     0.359051000 
C32 C     0.887585960     0.657472670     0.356545830 

#END
data_45_7.30_XXII_14_5931 
# Day group submission to blind test 6
# Rank by free energy: 45
# Relative energy [kJ/mol]: 7.299
# Space group: P21/c
loop_
_symmetry_equiv_pos_site_id
_symmetry_equiv_pos_as_xyz
1 +x,+y,+z
2 -x,1/2+y,1/2-z
3 -x,-y,-z
4 +x,1/2-y,1/2+z
_cell_length_a 6.9107
_cell_length_b 12.9175
_cell_length_c 10.3749
_cell_angle_alpha 90.0
_cell_angle_beta 101.4445
_cell_angle_gamma 90.0
loop_
_atom_site_label
_atom_site_type_symbol
_atom_site_fract_x
_atom_site_fract_y
_atom_site_fract_z
S1 S     0.624101670     0.650074210     0.970273850 
S2 S     0.534004710     0.935417850     0.782861480 
S3 S     1.000397780     0.845258300     0.795294330 
N1 N     1.237087570     1.099872690     0.857995620 
N2 N     0.688220290     1.204156240     0.859297030 
N3 N     0.506235900     0.757523020     0.909865760 
N4 N     1.159174050     0.574943510     0.978031260 
C1 C     0.938703000     0.976438920     0.821879220 
C2 C     0.753077230     1.011569020     0.819579380 
C3 C     0.624586020     0.817260850     0.859520840 
C4 C     0.821827310     0.781564050     0.866233820 
C5 C     1.103172420     1.044489490     0.841790840 
C6 C     0.717330560     1.117758590     0.841488060 
C7 C     0.847129270     0.687288340     0.929461100 
C8 C     1.018613700     0.625562500     0.956148850 

#END
data_46_7.35_XXII_14_1589 
# Day group submission to blind test 6
# Rank by free energy: 46
# Relative energy [kJ/mol]: 7.346
# Space group: P21/n
loop_
_symmetry_equiv_pos_site_id
_symmetry_equiv_pos_as_xyz
1 +x,+y,+z
2 1/2-x,1/2+y,1/2-z
3 -x,-y,-z
4 1/2+x,1/2-y,1/2+z
_cell_length_a 12.2099
_cell_length_b 6.579
_cell_length_c 12.2173
_cell_angle_alpha 90.0
_cell_angle_beta 107.6649
_cell_angle_gamma 90.0
loop_
_atom_site_label
_atom_site_type_symbol
_atom_site_fract_x
_atom_site_fract_y
_atom_site_fract_z
S1 S     0.585912320     0.135582760     0.663754230 
S2 S     0.234792290     0.124355770     0.617078190 
S3 S     0.334894900     0.609160460     0.604919800 
N1 N     0.082720430     0.772728190     0.372357900 
N2 N    -0.034306160     0.205807650     0.385058980 
N3 N     0.455414170     0.040317500     0.647030140 
N4 N     0.670954130     0.689627250     0.649193780 
C1 C     0.201754620     0.509773950     0.515805580 
C2 C     0.162408940     0.317964470     0.520167750 
C3 C     0.379691860     0.186766570     0.629967780 
C4 C     0.420711490     0.389096060     0.627451100 
C5 C     0.136126250     0.654733030     0.436721710 
C6 C     0.053937150     0.256128720     0.445657290 
C7 C     0.537330750     0.386165890     0.642957640 
C8 C     0.610746930     0.552919130     0.646379160 

#END
data_47_7.35_XXII_14_452 
# Day group submission to blind test 6
# Rank by free energy: 47
# Relative energy [kJ/mol]: 7.348
# Space group: P21
loop_
_symmetry_equiv_pos_site_id
_symmetry_equiv_pos_as_xyz
1 +x,+y,+z
_cell_length_a 6.831
_cell_length_b 19.1913
_cell_length_c 7.4957
_cell_angle_alpha 90.0
_cell_angle_beta 109.7142
_cell_angle_gamma 90.0
loop_
_atom_site_label
_atom_site_type_symbol
_atom_site_fract_x
_atom_site_fract_y
_atom_site_fract_z
S1 S     0.573521430     0.027012460     0.210598840 
S2 S     0.826400970     0.163122870     0.659989350 
S3 S     0.291002220     0.154491400     0.523497880 
N1 N     0.278401010     0.180957160     1.002827770 
N2 N     0.899494030     0.186070600     1.162548340 
N3 N     0.753547510     0.070843830     0.380039640 
N4 N    -0.011155300     0.022069600     0.110906150 
C1 C     0.465602890     0.164789050     0.759538820 
C2 C     0.676024870     0.167088940     0.812824270 
C3 C     0.666132880     0.108817830     0.476907600 
C4 C     0.445187900     0.104786780     0.424407890 
C5 C     0.362410850     0.173691670     0.893684440 
C6 C     0.799262210     0.177557340     1.005706600 
C7 C     0.367829810     0.059476560     0.274384650 
C8 C     0.159579640     0.038932610     0.184561570 
S4 S     0.372202000     0.527012470     0.224813480 
S5 S     0.119322460     0.663122890    -0.224577020 
S6 S     0.654721200     0.654491410    -0.088085550 
N5 N     0.667322410     0.680957160    -0.567415450 
N6 N     0.046229390     0.686070620    -0.727136010 
N7 N     0.192175920     0.570843840     0.055372690 
N8 N     0.956878720     0.522069600     0.324506160 
C9 C     0.480120530     0.664789060    -0.324126500 
C10 C     0.269698550     0.667088950    -0.377411950 
C11 C     0.279590550     0.608817840    -0.041495270 
C12 C     0.500535520     0.604786780     0.011004430 
C13 C     0.583312570     0.673691680    -0.458272120 
C14 C     0.146461210     0.677557360    -0.570294270 
C15 C     0.577893620     0.559476560     0.161027670 
C16 C     0.786143790     0.538932620     0.250850750 
S7 S     0.648549090     0.967391860     0.752511110 
S8 S     0.396359950     0.832559160     0.299949930 
S9 S     0.931919280     0.840910540     0.438243030 
N9 N     0.946312770     0.815869820    -0.040996700 
N10 N     0.325068250     0.811085240    -0.202701190 
N11 N     0.468723590     0.924022260     0.581750820 
N12 N     1.233573670     0.972175340     0.854138770 
C17 C     0.757994630     0.831272370     0.201699550 
C18 C     0.547514600     0.829081470     0.147728830 
C19 C     0.556410500     0.886357050     0.484490610 
C20 C     0.777439990     0.890283850     0.537748670 
C21 C     0.861802200     0.822791850     0.067880910 
C22 C     0.424841390     0.819156560    -0.045542800 
C23 C     0.854558130     0.935165870     0.688804020 
C24 C     1.062824990     0.955491420     0.779646880 
S10 S     0.297174340     0.467391860     0.682901210 
S11 S     0.549363480     0.332559170     1.135462400 
S12 S     0.013804150     0.340910550     0.997169300 
N13 N    -0.000589340     0.315869830     1.476409020 
N14 N     0.620655180     0.311085260     1.638113510 
N15 N     0.476999840     0.424022260     0.853661500 
N16 N    -0.287850240     0.472175350     0.581273550 
C25 C     0.187728800     0.331272380     1.233712770 
C26 C     0.398208830     0.329081480     1.287683500 
C27 C     0.389312930     0.386357050     0.950921710 
C28 C     0.168283440     0.390283850     0.897663660 
C29 C     0.083921240     0.322791860     1.367531420 
C30 C     0.520882040     0.319156570     1.480955130 
C31 C     0.091165300     0.435165880     0.746608300 
C32 C    -0.117101560     0.455491430     0.655765440 

#END
data_48_7.47_XXII_29_5343 
# Day group submission to blind test 6
# Rank by free energy: 48
# Relative energy [kJ/mol]: 7.474
# Space group: Pca21
loop_
_symmetry_equiv_pos_site_id
_symmetry_equiv_pos_as_xyz
1 +x,+y,+z
2 -x,-y,1/2+z
3 1/2-x,+y,1/2+z
4 1/2+x,-y,+z
_cell_length_a 18.7108
_cell_length_b 5.9151
_cell_length_c 8.7237
_cell_angle_alpha 90.0
_cell_angle_beta 90.0
_cell_angle_gamma 90.0
loop_
_atom_site_label
_atom_site_type_symbol
_atom_site_fract_x
_atom_site_fract_y
_atom_site_fract_z
S1 S     0.599022960     0.851045640     0.522719150 
S2 S     0.403211550     1.178936930     0.552299760 
S3 S     0.391517750     0.689683100     0.348227110 
N1 N     0.217412420     0.525062400     0.506326480 
N2 N     0.233023000     1.096750800     0.755263630 
N3 N     0.539010110     1.043724430     0.576237680 
N4 N     0.569550680     0.319807440     0.284223310 
C1 C     0.327675280     0.783721730     0.486065160 
C2 C     0.332256950     0.979162580     0.566905790 
C3 C     0.476012990     0.991407450     0.522060510 
C4 C     0.470650490     0.788610480     0.434321530 
C5 C     0.266896430     0.641146970     0.497243180 
C6 C     0.277541500     1.043977740     0.670762230 
C7 C     0.536521980     0.685236380     0.425758870 
C8 C     0.554666190     0.484436970     0.347985090 

#END
data_49_7.56_XXII_19_1582 
# Day group submission to blind test 6
# Rank by free energy: 49
# Relative energy [kJ/mol]: 7.560
# Space group: P212121
loop_
_symmetry_equiv_pos_site_id
_symmetry_equiv_pos_as_xyz
1 +x,+y,+z
2 1/2-x,-y,1/2+z
3 1/2+x,1/2-y,-z
4 -x,1/2+y,1/2-z
_cell_length_a 5.8605
_cell_length_b 8.3242
_cell_length_c 19.553
_cell_angle_alpha 90.0
_cell_angle_beta 90.0
_cell_angle_gamma 90.0
loop_
_atom_site_label
_atom_site_type_symbol
_atom_site_fract_x
_atom_site_fract_y
_atom_site_fract_z
S1 S     0.392807110     0.984836200     0.329817380 
S2 S     0.620573120     1.016466850     0.129030250 
S3 S     0.153113630     0.773106610     0.144007050 
N1 N    -0.108117740     0.906134600    -0.017048980 
N2 N     0.435414280     1.198416950    -0.032285450 
N3 N     0.555449090     1.039666370     0.263861720 
N4 N    -0.153547110     0.737249650     0.327286230 
C1 C     0.202340350     0.911596920     0.076080330 
C2 C     0.386669650     1.009392640     0.070977020 
C3 C     0.476282580     0.977775990     0.207223330 
C4 C     0.276962780     0.879942420     0.212301240 
C5 C     0.031215770     0.908596700     0.024743720 
C6 C     0.413539740     1.113632460     0.014030060 
C7 C     0.203200140     0.875441700     0.279190030 
C8 C     0.007164770     0.799500730     0.305618120 

#END
data_50_7.58_XXII_14_10470 
# Day group submission to blind test 6
# Rank by free energy: 50
# Relative energy [kJ/mol]: 7.578
# Space group: P21/c
loop_
_symmetry_equiv_pos_site_id
_symmetry_equiv_pos_as_xyz
1 +x,+y,+z
2 -x,1/2+y,1/2-z
3 -x,-y,-z
4 +x,1/2-y,1/2+z
_cell_length_a 5.4859
_cell_length_b 9.7987
_cell_length_c 16.8451
_cell_angle_alpha 90.0
_cell_angle_beta 91.5384
_cell_angle_gamma 90.0
loop_
_atom_site_label
_atom_site_type_symbol
_atom_site_fract_x
_atom_site_fract_y
_atom_site_fract_z
S1 S     0.455342910     0.870766250     0.908615960 
S2 S     0.078526050     0.824687590     1.116211140 
S3 S     0.580180800     0.590729370     1.099567590 
N1 N     0.409524250     0.402128120     1.273258930 
N2 N    -0.142061340     0.655214900     1.290608930 
N3 N     0.246052440     0.892866190     0.977347220 
N4 N     0.986462850     0.620167010     0.913112980 
C1 C     0.355152790     0.599139700     1.173028040 
C2 C     0.164690890     0.686607870     1.178839740 
C3 C     0.285133120     0.810659220     1.037384910 
C4 C     0.486703690     0.718914000     1.032104030 
C5 C     0.385128200     0.490458540     1.228326380 
C6 C    -0.004556350     0.669274890     1.240508650 
C7 C     0.603860050     0.741146390     0.961875470 
C8 C     0.814037080     0.674677260     0.935092210 

#END
data_51_7.67_XXII_14_3219 
# Day group submission to blind test 6
# Rank by free energy: 51
# Relative energy [kJ/mol]: 7.672
# Space group: P21/n
loop_
_symmetry_equiv_pos_site_id
_symmetry_equiv_pos_as_xyz
1 +x,+y,+z
2 1/2-x,1/2+y,1/2-z
3 -x,-y,-z
4 1/2+x,1/2-y,1/2+z
_cell_length_a 6.8201
_cell_length_b 9.854
_cell_length_c 13.5604
_cell_angle_alpha 90.0
_cell_angle_beta 94.5435
_cell_angle_gamma 90.0
loop_
_atom_site_label
_atom_site_type_symbol
_atom_site_fract_x
_atom_site_fract_y
_atom_site_fract_z
S1 S     0.859671690     0.460006940     0.867597060 
S2 S     0.877828490     0.277257500     0.592250250 
S3 S     0.412989860     0.286676740     0.666928600 
N1 N     0.178259310     0.369898930     0.420905470 
N2 N     0.729025170     0.363184970     0.333838630 
N3 N     0.955210590     0.399755910     0.766944560 
N4 N     0.321408300     0.473139970     0.923346840 
C1 C     0.476261310     0.319998320     0.544161690 
C2 C     0.662023410     0.317416770     0.515129190 
C3 C     0.815879950     0.351663580     0.705000610 
C4 C     0.619558570     0.357519810     0.734262960 
C5 C     0.312012230     0.347507740     0.476220630 
C6 C     0.698950660     0.342660390     0.415160890 
C7 C     0.618207070     0.421283330     0.824643330 
C8 C     0.455099020     0.449782150     0.878875640 

#END
data_52_7.70_XXII_33_4957 
# Day group submission to blind test 6
# Rank by free energy: 52
# Relative energy [kJ/mol]: 7.695
# Space group: Pna21
loop_
_symmetry_equiv_pos_site_id
_symmetry_equiv_pos_as_xyz
1 +x,+y,+z
2 -x,-y,1/2+z
3 1/2-x,1/2+y,1/2+z
4 1/2+x,1/2-y,+z
_cell_length_a 8.6201
_cell_length_b 19.1619
_cell_length_c 5.776
_cell_angle_alpha 90.0
_cell_angle_beta 90.0
_cell_angle_gamma 90.0
loop_
_atom_site_label
_atom_site_type_symbol
_atom_site_fract_x
_atom_site_fract_y
_atom_site_fract_z
C1 C     0.771320480     0.832954800     0.237418840 
C2 C     0.688455600     0.821928310     0.433686330 
C3 C     0.643388700     0.961182980     0.489234870 
C4 C     0.733021060     0.972296740     0.284871840 
C5 C     0.878756430     0.782895820     0.153369670 
C6 C     0.708175430     0.760115570     0.566075200 
C7 C     0.792433880     1.039057350     0.284891420 
C8 C     0.895974210     1.069331030     0.124953740 
N1 N     0.966235360     0.742138240     0.084901380 
N2 N     0.724198660     0.709828100     0.673798000 
N3 N     0.632173900     1.013219990     0.634532030 
N4 N     0.980854660     1.094157940    -0.006142020 
S1 S     0.728144400     1.082242860     0.532936360 
S2 S     0.548702100     0.880863090     0.550104120 
S3 S     0.758106240     0.909860450     0.064232700 

#END
data_53_7.81_XXII_14_1886 
# Day group submission to blind test 6
# Rank by free energy: 53
# Relative energy [kJ/mol]: 7.810
# Space group: P21/c
loop_
_symmetry_equiv_pos_site_id
_symmetry_equiv_pos_as_xyz
1 +x,+y,+z
2 -x,1/2+y,1/2-z
3 -x,-y,-z
4 +x,1/2-y,1/2+z
_cell_length_a 6.7931
_cell_length_b 7.1524
_cell_length_c 18.9403
_cell_angle_alpha 90.0
_cell_angle_beta 98.5341
_cell_angle_gamma 90.0
loop_
_atom_site_label
_atom_site_type_symbol
_atom_site_fract_x
_atom_site_fract_y
_atom_site_fract_z
S1 S     0.045506240     0.281872660     0.906285550 
S2 S     0.070239560     0.210666860     1.124896850 
S3 S     0.534016740     0.203054070     1.073812340 
N1 N     0.773841170     0.462398490     1.230242710 
N2 N     0.229998400     0.480140940     1.288154860 
N3 N    -0.033938160     0.267228490     0.985249650 
N4 N     0.579092690     0.267427740     0.866835420 
C1 C     0.474270910     0.304717400     1.153861210 
C2 C     0.290073580     0.310281610     1.173337190 
C3 C     0.116932070     0.246545680     1.036110260 
C4 C     0.310880610     0.243853910     1.015685500 
C5 C     0.639437720     0.391665620     1.195973320 
C6 C     0.256955060     0.403964360     1.236658190 
C7 C     0.296234250     0.263622770     0.942731340 
C8 C     0.451674220     0.265713250     0.901035350 

#END
data_54_7.87_XXII_4_4440 
# Day group submission to blind test 6
# Rank by free energy: 54
# Relative energy [kJ/mol]: 7.872
# Space group: P21
loop_
_symmetry_equiv_pos_site_id
_symmetry_equiv_pos_as_xyz
1 +x,+y,+z
2 -x,1/2+y,-z
_cell_length_a 6.7974
_cell_length_b 7.1234
_cell_length_c 9.4851
_cell_angle_alpha 90.0
_cell_angle_beta 97.8416
_cell_angle_gamma 90.0
loop_
_atom_site_label
_atom_site_type_symbol
_atom_site_fract_x
_atom_site_fract_y
_atom_site_fract_z
S1 S     0.448744500     0.743060480     0.185223840 
S2 S     0.424687480     0.717605700    -0.253839940 
S3 S    -0.042351350     0.713555640    -0.147150550 
N1 N    -0.273597930     0.982543310    -0.453986920 
N2 N     0.267830550     0.996910250    -0.573090630 
N3 N     0.527734160     0.738368550     0.026434420 
N4 N    -0.084404030     0.755727090     0.266966780 
C1 C     0.022227560     0.818462890    -0.304913010 
C2 C     0.206707280     0.824875160    -0.344164980 
C3 C     0.376838890     0.734183650    -0.074852550 
C4 C     0.183171200     0.734300670    -0.032610900 
C5 C    -0.140888240     0.908953600    -0.387116370 
C6 C     0.240405090     0.919768850    -0.470430340 
C7 C     0.198287820     0.742725490     0.113638230 
C8 C     0.042940080     0.749860750     0.197875780 

#END
data_55_7.87_XXII_14_290 
# Day group submission to blind test 6
# Rank by free energy: 55
# Relative energy [kJ/mol]: 7.873
# Space group: P21/c
loop_
_symmetry_equiv_pos_site_id
_symmetry_equiv_pos_as_xyz
1 +x,+y,+z
2 -x,1/2+y,1/2-z
3 -x,-y,-z
4 +x,1/2-y,1/2+z
_cell_length_a 8.9381
_cell_length_b 9.9546
_cell_length_c 10.348
_cell_angle_alpha 90.0
_cell_angle_beta 98.0773
_cell_angle_gamma 90.0
loop_
_atom_site_label
_atom_site_type_symbol
_atom_site_fract_x
_atom_site_fract_y
_atom_site_fract_z
S1 S     0.726687680     0.911222120     0.046695430 
S2 S     0.611990770     0.531336470     0.161072370 
S3 S     0.833553320     0.529056160    -0.103627670 
N1 N     0.851982590     0.167087170    -0.108153130 
N2 N     0.603107950     0.169309060     0.176245460 
N3 N     0.647827920     0.789411810     0.124697910 
N4 N     0.983717210     0.873359000    -0.215161600 
C1 C     0.770487850     0.391884340    -0.016237570 
C2 C     0.686574830     0.393007010     0.083304700 
C3 C     0.682767620     0.671392810     0.082632140 
C4 C     0.775724610     0.669054310    -0.019110530 
C5 C     0.815436710     0.267865010    -0.066929230 
C6 C     0.640524040     0.269563220     0.134580000 
C7 C     0.812391010     0.798711530    -0.049384150 
C8 C     0.906511840     0.839708180    -0.140460500 

#END
data_56_7.90_XXII_96_8330 
# Day group submission to blind test 6
# Rank by free energy: 56
# Relative energy [kJ/mol]: 7.902
# Space group: P43212
loop_
_symmetry_equiv_pos_site_id
_symmetry_equiv_pos_as_xyz
1 +x,+y,+z
2 1/2-y,1/2+x,3/4+z
3 -x,-y,1/2+z
4 1/2+y,1/2-x,1/4+z
5 +y,+x,-z
6 1/2+x,1/2-y,1/4-z
7 -y,-x,1/2-z
8 1/2-x,1/2+y,3/4-z
_cell_length_a 6.6018
_cell_length_b 6.6018
_cell_length_c 42.7297
_cell_angle_alpha 90.0
_cell_angle_beta 90.0
_cell_angle_gamma 90.0
loop_
_atom_site_label
_atom_site_type_symbol
_atom_site_fract_x
_atom_site_fract_y
_atom_site_fract_z
C1 C     0.198783080     0.068508690     0.600016070 
C2 C     0.013972430     0.002356950     0.590671500 
C3 C     0.034369170     0.228658760     0.537655000 
C4 C     0.225463510     0.301484070     0.548543250 
C5 C     0.257039420     0.068092500     0.631974800 
C6 C    -0.133711040    -0.061302120     0.612753760 
C7 C     0.270096820     0.483270540     0.534301620 
C8 C     0.444007130     0.604630320     0.538156410 
N1 N     0.304512980     0.067754930     0.658001440 
N2 N    -0.253847250    -0.113096670     0.630711210 
N3 N    -0.061054070     0.338524630     0.516953500 
N4 N     0.586532570     0.704118560     0.541313020 
S1 S     0.075599010     0.543449660     0.508246250 
S2 S    -0.071700900    -0.003058430     0.551078730 
S3 S     0.386045350     0.163794410     0.573762100 

#END
data_57_7.90_XXII_2_97955 
# Day group submission to blind test 6
# Rank by free energy: 57
# Relative energy [kJ/mol]: 7.904
# Space group: P-1
loop_
_symmetry_equiv_pos_site_id
_symmetry_equiv_pos_as_xyz
1 +x,+y,+z
2 -x,-y,-z
_cell_length_a 6.8668
_cell_length_b 6.8802
_cell_length_c 10.2856
_cell_angle_alpha 93.4702
_cell_angle_beta 96.4581
_cell_angle_gamma 111.0866
loop_
_atom_site_label
_atom_site_type_symbol
_atom_site_fract_x
_atom_site_fract_y
_atom_site_fract_z
S1 S     0.024497330     0.763379810     0.867167560 
S2 S     0.008826990     0.761114100     1.267748800 
S3 S     0.489791400     0.739679800     1.171652190 
N1 N     0.707012990     0.730315360     1.506106230 
N2 N     0.182206210     0.752969680     1.611220470 
N3 N    -0.062342910     0.763345350     1.012113400 
N4 N     0.554040460     0.750632240     0.799212330 
C1 C     0.413972010     0.742796860     1.330697080 
C2 C     0.232727380     0.750989590     1.366696270 
C3 C     0.079489410     0.760454900     1.107076670 
C4 C     0.271799410     0.753550240     1.070226190 
C5 C     0.575625200     0.735912820     1.427471700 
C6 C     0.204860560     0.752080340     1.501621770 
C7 C     0.265685260     0.756539100     0.935967300 
C8 C     0.424105390     0.753294460     0.860855500 

#END
data_58_7.91_XXII_33_3822 
# Day group submission to blind test 6
# Rank by free energy: 58
# Relative energy [kJ/mol]: 7.909
# Space group: Pna21
loop_
_symmetry_equiv_pos_site_id
_symmetry_equiv_pos_as_xyz
1 +x,+y,+z
2 -x,-y,1/2+z
3 1/2-x,1/2+y,1/2+z
4 1/2+x,1/2-y,+z
_cell_length_a 11.9444
_cell_length_b 9.9084
_cell_length_c 8.0761
_cell_angle_alpha 90.0
_cell_angle_beta 90.0
_cell_angle_gamma 90.0
loop_
_atom_site_label
_atom_site_type_symbol
_atom_site_fract_x
_atom_site_fract_y
_atom_site_fract_z
C1 C     0.593198520     0.595220600     0.014222270 
C2 C     0.695149690     0.583641410    -0.058342330 
C3 C     0.669720580     0.310326850    -0.088429280 
C4 C     0.564192980     0.323449710    -0.006857510 
C5 C     0.562259450     0.713833980     0.101521450 
C6 C     0.774483140     0.690127250    -0.047533540 
C7 C     0.528117800     0.198595640     0.046029080 
C8 C     0.429113260     0.167348300     0.132902610 
N1 N     0.537060530     0.810372740     0.172574020 
N2 N     0.838995140     0.776699670    -0.038764670 
N3 N     0.711963920     0.189072200    -0.099454200 
N4 N     0.347949130     0.141711210     0.204127920 
S1 S     0.626258270     0.076992800    -0.011932010 
S2 S     0.742791480     0.446519230    -0.181980150 
S3 S     0.484453940     0.472643390     0.005325210 

#END
data_59_7.93_XXII_14_2274 
# Day group submission to blind test 6
# Rank by free energy: 59
# Relative energy [kJ/mol]: 7.928
# Space group: P21/n
loop_
_symmetry_equiv_pos_site_id
_symmetry_equiv_pos_as_xyz
1 +x,+y,+z
2 1/2-x,1/2+y,1/2-z
3 -x,-y,-z
4 1/2+x,1/2-y,1/2+z
_cell_length_a 9.1652
_cell_length_b 9.7561
_cell_length_c 11.1256
_cell_angle_alpha 90.0
_cell_angle_beta 112.8474
_cell_angle_gamma 90.0
loop_
_atom_site_label
_atom_site_type_symbol
_atom_site_fract_x
_atom_site_fract_y
_atom_site_fract_z
S1 S     0.844948470     0.610854540     0.992202720 
S2 S     0.823041810     1.034235460     1.013886000 
S3 S     0.455138820     0.889644680     0.849676920 
N1 N     0.306764660     1.176480840     0.623848450 
N2 N     0.734972150     1.343233390     0.810876510 
N3 N     0.907419080     0.772450260     1.022673340 
N4 N     0.421359400     0.481387030     0.826643870 
C1 C     0.522410930     1.049199130     0.812479410 
C2 C     0.667542840     1.105577280     0.876084120 
C3 C     0.787286060     0.856771800     0.979771160 
C4 C     0.634156820     0.797845420     0.914692230 
C5 C     0.403522740     1.119380690     0.708471450 
C6 C     0.704723060     1.236621840     0.840124420 
C7 C     0.646404720     0.657130860     0.913123770 
C8 C     0.522747560     0.560577110     0.865598630 

#END
data_60_8.06_XXII_14_9111 
# Day group submission to blind test 6
# Rank by free energy: 60
# Relative energy [kJ/mol]: 8.058
# Space group: P21/n
loop_
_symmetry_equiv_pos_site_id
_symmetry_equiv_pos_as_xyz
1 +x,+y,+z
2 1/2-x,1/2+y,1/2-z
3 -x,-y,-z
4 1/2+x,1/2-y,1/2+z
_cell_length_a 11.7629
_cell_length_b 6.8716
_cell_length_c 12.594
_cell_angle_alpha 90.0
_cell_angle_beta 117.8028
_cell_angle_gamma 90.0
loop_
_atom_site_label
_atom_site_type_symbol
_atom_site_fract_x
_atom_site_fract_y
_atom_site_fract_z
S1 S     0.079324630     0.641781390     0.668612070 
S2 S     0.272134620     0.569758090     0.468255730 
S3 S     0.225578850     1.072190290     0.519769910 
N1 N     0.391792060     1.244877030     0.359244030 
N2 N     0.442366570     0.696863410     0.302540130 
N3 N     0.148894580     0.534349000     0.595115610 
N4 N     0.049320080     1.185235550     0.709895870 
C1 C     0.304098970     0.972494250     0.441522930 
C2 C     0.321100780     0.783151520     0.421822240 
C3 C     0.195013250     0.663551750     0.549399500 
C4 C     0.178917600     0.863518390     0.570918470 
C5 C     0.352476900     1.122740210     0.396131100 
C6 C     0.388017080     0.735546100     0.356000360 
C7 C     0.113346760     0.875467400     0.637228900 
C8 C     0.078178710     1.045648090     0.677147410 

#END
data_61_8.09_XXII_15_4785 
# Day group submission to blind test 6
# Rank by free energy: 61
# Relative energy [kJ/mol]: 8.091
# Space group: C2/c
loop_
_symmetry_equiv_pos_site_id
_symmetry_equiv_pos_as_xyz
1 +x,+y,+z
2 -x,+y,1/2-z
3 1/2+x,1/2+y,+z
4 1/2-x,1/2+y,1/2-z
5 -x,-y,-z
6 +x,-y,1/2+z
7 1/2-x,1/2-y,-z
8 1/2+x,1/2-y,1/2+z
_cell_length_a 16.1972
_cell_length_b 6.8581
_cell_length_c 16.7196
_cell_angle_alpha 90.0
_cell_angle_beta 91.7277
_cell_angle_gamma 90.0
loop_
_atom_site_label
_atom_site_type_symbol
_atom_site_fract_x
_atom_site_fract_y
_atom_site_fract_z
S1 S     0.187065720     0.573354140     0.842729950 
S2 S     0.043774270     0.614622710     0.633195230 
S3 S     0.099888140     1.062557020     0.705825820 
N1 N     0.135354620     1.274311200     0.508252410 
N2 N     0.066219860     0.749024740     0.422701300 
N3 N     0.133284950     0.500779690     0.761516950 
N4 N     0.247574580     1.090360380     0.903260230 
C1 C     0.098071120     0.993787270     0.602913760 
C2 C     0.075415240     0.815971030     0.574273580 
C3 C     0.107214420     0.651907640     0.720389860 
C4 C     0.130131240     0.839900510     0.750141720 
C5 C     0.118623960     1.148405960     0.550730950 
C6 C     0.070344120     0.779069560     0.490692030 
C7 C     0.176991530     0.820612980     0.819851240 
C8 C     0.215774190     0.968843980     0.865679050 

#END
data_62_8.40_XXII_33_2534 
# Day group submission to blind test 6
# Rank by free energy: 62
# Relative energy [kJ/mol]: 8.400
# Space group: Pna21
loop_
_symmetry_equiv_pos_site_id
_symmetry_equiv_pos_as_xyz
1 +x,+y,+z
2 -x,-y,1/2+z
3 1/2-x,1/2+y,1/2+z
4 1/2+x,1/2-y,+z
_cell_length_a 19.7436
_cell_length_b 7.6503
_cell_length_c 6.3891
_cell_angle_alpha 90.0
_cell_angle_beta 90.0
_cell_angle_gamma 90.0
loop_
_atom_site_label
_atom_site_type_symbol
_atom_site_fract_x
_atom_site_fract_y
_atom_site_fract_z
C1 C     0.607867770     0.768725660     0.604724690 
C2 C     0.564517320     0.779386800     0.440456720 
C3 C     0.603591880     0.456922070     0.307025450 
C4 C     0.648156200     0.446790280     0.482294340 
C5 C     0.633250730     0.920661660     0.704998540 
C6 C     0.539408550     0.943249780     0.370490380 
C7 C     0.699234560     0.328803850     0.441599060 
C8 C     0.754841880     0.284898550     0.569545990 
N1 N     0.653926350     1.044398690     0.786695130 
N2 N     0.518976950     1.076522020     0.313566100 
N3 N     0.617043000     0.356408050     0.146860860 
N4 N     0.800432040     0.248888300     0.674414160 
S1 S     0.685578480     0.236024430     0.195781630 
S2 S     0.532119360     0.597933920     0.297638120 
S3 S     0.638164390     0.568484050     0.714164380 

#END
data_63_8.50_XXII_14_1004 
# Day group submission to blind test 6
# Rank by free energy: 63
# Relative energy [kJ/mol]: 8.496
# Space group: P21/c
loop_
_symmetry_equiv_pos_site_id
_symmetry_equiv_pos_as_xyz
1 +x,+y,+z
2 -x,1/2+y,1/2-z
3 -x,-y,-z
4 +x,1/2-y,1/2+z
_cell_length_a 7.0223
_cell_length_b 13.2539
_cell_length_c 10.3099
_cell_angle_alpha 90.0
_cell_angle_beta 94.4435
_cell_angle_gamma 90.0
loop_
_atom_site_label
_atom_site_type_symbol
_atom_site_fract_x
_atom_site_fract_y
_atom_site_fract_z
S1 S     0.222176710     0.321560910     0.910056120 
S2 S     0.562315590     0.338477360     0.598687690 
S3 S     0.507607150     0.567211270     0.738039640 
N1 N     1.017190490     0.633845890     0.749438880 
N2 N     1.075195260     0.370513390     0.558738680 
N3 N     0.347623440     0.281894460     0.789139160 
N4 N     0.186289940     0.587812790     1.045183790 
C1 C     0.729048590     0.517994180     0.690821850 
C2 C     0.750181090     0.427007370     0.633237530 
C3 C     0.431696490     0.358327390     0.737290810 
C4 C     0.403998490     0.455437670     0.792233310 
C5 C     0.887884330     0.581842880     0.723125640 
C6 C     0.929387530     0.395863970     0.592175000 
C7 C     0.289701780     0.447416880     0.894520660 
C8 C     0.232891330     0.524566110     0.977306060 

#END
data_64_8.58_XXII_14_8375 
# Day group submission to blind test 6
# Rank by free energy: 64
# Relative energy [kJ/mol]: 8.580
# Space group: P21/c
loop_
_symmetry_equiv_pos_site_id
_symmetry_equiv_pos_as_xyz
1 +x,+y,+z
2 -x,1/2+y,1/2-z
3 -x,-y,-z
4 +x,1/2-y,1/2+z
_cell_length_a 10.4264
_cell_length_b 6.9576
_cell_length_c 12.6148
_cell_angle_alpha 90.0
_cell_angle_beta 94.6751
_cell_angle_gamma 90.0
loop_
_atom_site_label
_atom_site_type_symbol
_atom_site_fract_x
_atom_site_fract_y
_atom_site_fract_z
S1 S     0.920669000     0.377092790     0.627249160 
S2 S     1.313598060     0.414139080     0.606454410 
S3 S     1.198707200    -0.072002260     0.618655340 
N1 N     1.520134200    -0.268270560     0.636910340 
N2 N     1.645967370     0.263129800     0.623011750 
N3 N     1.066801410     0.470901060     0.620115930 
N4 N     0.829632920    -0.152760730     0.634225100 
C1 C     1.359213850     0.013326220     0.622055560 
C2 C     1.402265430     0.196733680     0.616179070 
C3 C     1.153411060     0.335687820     0.617896530 
C4 C     1.109027140     0.141835630     0.623907340 
C5 C     1.447999630    -0.141999600     0.630249590 
C6 C     1.536746570     0.233362810     0.619956790 
C7 C     0.977331100     0.141143120     0.628116290 
C8 C     0.896199220    -0.020325880     0.631466730 

#END
data_65_8.68_XXII_14_6937 
# Day group submission to blind test 6
# Rank by free energy: 65
# Relative energy [kJ/mol]: 8.677
# Space group: P21/c
loop_
_symmetry_equiv_pos_site_id
_symmetry_equiv_pos_as_xyz
1 +x,+y,+z
2 -x,1/2+y,1/2-z
3 -x,-y,-z
4 +x,1/2-y,1/2+z
_cell_length_a 12.108
_cell_length_b 6.7368
_cell_length_c 12.4887
_cell_angle_alpha 90.0
_cell_angle_beta 116.5374
_cell_angle_gamma 90.0
loop_
_atom_site_label
_atom_site_type_symbol
_atom_site_fract_x
_atom_site_fract_y
_atom_site_fract_z
S1 S     0.900438660     0.874989010     0.323327580 
S2 S     0.701070780     0.889775670    -0.047845910 
S3 S     0.774313490     0.424293130     0.053102100 
N1 N     0.461256700     0.219580450    -0.123965550 
N2 N     0.371074760     0.787555770    -0.236449430 
N3 N     0.826342840     0.973358090     0.186896560 
N4 N     0.950649850     0.329408560     0.411672710 
C1 C     0.623135010     0.499248210    -0.052532890 
C2 C     0.594028860     0.688516750    -0.092167060 
C3 C     0.786015310     0.832293760     0.106759490 
C4 C     0.812116920     0.632478210     0.148634900 
C5 C     0.533915180     0.345137720    -0.091898370 
C6 C     0.471086140     0.743111270    -0.171722170 
C7 C     0.873627090     0.630513300     0.271825050 
C8 C     0.915956120     0.465022560     0.348677060 

#END
data_66_8.83_XXII_14_8832 
# Day group submission to blind test 6
# Rank by free energy: 66
# Relative energy [kJ/mol]: 8.833
# Space group: P21/n
loop_
_symmetry_equiv_pos_site_id
_symmetry_equiv_pos_as_xyz
1 +x,+y,+z
2 1/2-x,1/2+y,1/2-z
3 -x,-y,-z
4 1/2+x,1/2-y,1/2+z
_cell_length_a 7.2658
_cell_length_b 6.8935
_cell_length_c 18.2727
_cell_angle_alpha 90.0
_cell_angle_beta 101.0025
_cell_angle_gamma 90.0
loop_
_atom_site_label
_atom_site_type_symbol
_atom_site_fract_x
_atom_site_fract_y
_atom_site_fract_z
S1 S     0.772994710     0.127236120     0.499708740 
S2 S     0.532285440     0.072924390     0.686268410 
S3 S     0.598904930     0.568886560     0.635581790 
N1 N     0.452677510     0.754557730     0.799940020 
N2 N     0.385385240     0.213047720     0.856692810 
N3 N     0.685944430     0.026443530     0.568714820 
N4 N     0.812127040     0.665515000     0.458105240 
C1 C     0.516419750     0.476409490     0.713947840 
C2 C     0.494130440     0.289268670     0.733558190 
C3 C     0.630806800     0.159228290     0.610750460 
C4 C     0.657141540     0.356836500     0.591290080 
C5 C     0.481250460     0.629844350     0.761387730 
C6 C     0.434119240     0.247221710     0.801498000 
C7 C     0.736501460     0.362993220     0.528564680 
C8 C     0.778035700     0.529194780     0.489861860 

#END
data_67_8.85_XXII_4_5088 
# Day group submission to blind test 6
# Rank by free energy: 67
# Relative energy [kJ/mol]: 8.847
# Space group: P21
loop_
_symmetry_equiv_pos_site_id
_symmetry_equiv_pos_as_xyz
1 +x,+y,+z
2 -x,1/2+y,-z
_cell_length_a 6.9863
_cell_length_b 6.5346
_cell_length_c 10.1546
_cell_angle_alpha 90.0
_cell_angle_beta 87.9043
_cell_angle_gamma 90.0
loop_
_atom_site_label
_atom_site_type_symbol
_atom_site_fract_x
_atom_site_fract_y
_atom_site_fract_z
C1 C     0.257889720     0.347797740     0.819970720 
C2 C     0.317986530     0.163527790     0.864115170 
C3 C     0.322888300     0.008295390     0.612581600 
C4 C     0.260196790     0.202838120     0.566753660 
C5 C     0.194393640     0.502194440     0.909797700 
C6 C     0.314486860     0.120479170     1.001344290 
C7 C     0.206144060     0.186163810     0.438036450 
C8 C     0.138047980     0.342490880     0.356401560 
N1 N     0.142748420     0.627803760     0.982850730 
N2 N     0.311663280     0.085461010     1.112905310 
N3 N     0.315410940    -0.144884030     0.530225380 
N4 N     0.082202150     0.470669890     0.289439190 
S1 S     0.236680610    -0.066417830     0.385679320 
S2 S     0.419657910    -0.039871590     0.768783870 
S3 S     0.262926360     0.435350150     0.654136640 

#END
data_68_8.88_XXII_15_6438 
# Day group submission to blind test 6
# Rank by free energy: 68
# Relative energy [kJ/mol]: 8.882
# Space group: I2/a
loop_
_symmetry_equiv_pos_site_id
_symmetry_equiv_pos_as_xyz
1 +x,+y,+z
2 -x,1/2+y,1/2-z
3 1/2+x,1/2+y,1/2+z
4 1/2-x,+y,-z
5 -x,-y,-z
6 +x,1/2-y,1/2+z
7 1/2-x,1/2-y,1/2-z
8 1/2+x,-y,+z
_cell_length_a 10.9202
_cell_length_b 10.4884
_cell_length_c 16.5238
_cell_angle_alpha 90.0
_cell_angle_beta 94.8022
_cell_angle_gamma 90.0
loop_
_atom_site_label
_atom_site_type_symbol
_atom_site_fract_x
_atom_site_fract_y
_atom_site_fract_z
S1 S     0.262528320     0.430909820     0.390429220 
S2 S     0.012738470     0.672615040     0.264021060 
S3 S     0.241218950     0.836956300     0.369550490 
N1 N     0.039904670     1.089270160     0.437039530 
N2 N    -0.235229210     0.880257720     0.325356620 
N3 N     0.136244860     0.475063010     0.333639930 
N4 N     0.500026500     0.642021950     0.506807910 
C1 C     0.082580210     0.879069900     0.363997580 
C2 C    -0.009049350     0.811993110     0.323026410 
C3 C     0.132742290     0.599168890     0.326729270 
C4 C     0.228589330     0.669645810     0.370401180 
C5 C     0.059047640     0.994938800     0.404263570 
C6 C    -0.133749540     0.849634610     0.324321260 
C7 C     0.311790360     0.587110520     0.409716370 
C8 C     0.415227500     0.617297260     0.463065270 

#END
data_69_8.92_XXII_2_22971 
# Day group submission to blind test 6
# Rank by free energy: 69
# Relative energy [kJ/mol]: 8.920
# Space group: P-1
loop_
_symmetry_equiv_pos_site_id
_symmetry_equiv_pos_as_xyz
1 +x,+y,+z
2 -x,-y,-z
_cell_length_a 5.5134
_cell_length_b 9.1326
_cell_length_c 9.3654
_cell_angle_alpha 75.9032
_cell_angle_beta 87.7358
_cell_angle_gamma 79.6487
loop_
_atom_site_label
_atom_site_type_symbol
_atom_site_fract_x
_atom_site_fract_y
_atom_site_fract_z
S1 S     0.712797170     0.718475250     0.206299790 
S2 S     0.870080910     0.292661680     0.110902480 
S3 S     1.308247110     0.349378010     0.358522770 
N1 N     1.697948080    -0.013434320     0.360288530 
N2 N     1.214671800    -0.078354450     0.094891820 
N3 N     0.686911380     0.570517350     0.136671090 
N4 N     1.223169240     0.748906780     0.454511630 
C1 C     1.308543920     0.190294610     0.281334040 
C2 C     1.142501810     0.168921750     0.188563110 
C3 C     0.869800090     0.457166550     0.179945780 
C4 C     1.049911790     0.480466620     0.274074500 
C5 C     1.523350680     0.077897740     0.324879980 
C6 C     1.182344500     0.032466150     0.136877880 
C7 C     0.985843660     0.624732650     0.299882190 
C8 C     1.116238290     0.692936100     0.384830320 

#END
data_70_8.97_XXII_14_7200 
# Day group submission to blind test 6
# Rank by free energy: 70
# Relative energy [kJ/mol]: 8.967
# Space group: P21
loop_
_symmetry_equiv_pos_site_id
_symmetry_equiv_pos_as_xyz
1 +x,+y,+z
_cell_length_a 6.7804
_cell_length_b 12.0705
_cell_length_c 13.7018
_cell_angle_alpha 90.0
_cell_angle_beta 56.2807
_cell_angle_gamma 90.0
loop_
_atom_site_label
_atom_site_type_symbol
_atom_site_fract_x
_atom_site_fract_y
_atom_site_fract_z
C1 C     0.675485300     0.028075930     0.815554900 
C2 C     0.834432280     0.021195480     0.845997800 
C3 C     1.169607820     0.119796600     0.640511850 
C4 C     0.998615290     0.129379230     0.611307690 
C5 C     0.483195410    -0.047179250     0.860518450 
C6 C     0.804701800    -0.056601610     0.930964070 
C7 C     1.111864420     0.139117140     0.491475750 
C8 C     1.008906930     0.148231700     0.426375860 
N1 N     0.326562810    -0.108463210     0.897136230 
N2 N     0.780541230    -0.119870550     1.000076130 
N3 N     1.393177520     0.121693420     0.553865960 
N4 N     0.924533560     0.155703180     0.372991530 
S1 S     1.417499030     0.139279660     0.426998780 
S2 S     1.093334600     0.104470060     0.786593960 
S3 S     0.689824640     0.127191910     0.714785810 
C9 C     0.445173840     0.528075930     0.696362290 
C10 C     0.286226850     0.521195480     0.665919400 
C11 C    -0.048948680     0.619796610     0.871405350 
C12 C     0.122043850     0.629379230     0.900609510 
C13 C     0.637463730     0.452820740     0.651398740 
C14 C     0.315957330     0.443398390     0.580953120 
C15 C     0.008794730     0.639117140     1.020441450 
C16 C     0.111752220     0.648231700     1.085541330 
N5 N     0.794096320     0.391536780     0.614780970 
N6 N     0.340117900     0.380129450     0.511841060 
N7 N    -0.272518370     0.621693430     0.958051230 
N8 N     0.196125590     0.655703180     1.138925670 
S4 S    -0.296839880     0.639279670     1.084918410 
S5 S     0.027324540     0.604470060     0.725323240 
S6 S     0.430834510     0.627191910     0.797131380 
C17 C     0.169296080     0.962264080     0.217340140 
C18 C     0.015882050     0.967556900     0.183328870 
C19 C    -0.322451660     0.864528870     0.384940550 
C20 C    -0.157015640     0.856669590     0.417871210 
C21 C     0.356690990     1.039750880     0.176450190 
C22 C     0.047313540     1.046000100     0.098522670 
C23 C    -0.276551120     0.845219430     0.537860300 
C24 C    -0.180459500     0.836946920     0.606137900 
N9 N     0.509336570     1.102852610     0.143150510 
N10 N     0.072858850     1.109794340     0.029540180 
N11 N    -0.547695610     0.859866770     0.469068770 
N12 N    -0.101715310     0.830165360     0.662127060 
S7 S    -0.580400950     0.841499250     0.597810620 
S8 S    -0.237329360     0.881276360     0.237540660 
S9 S     0.152848860     0.862609360     0.318201150 
C25 C     0.951363050     0.462264080     0.294577060 
C26 C     1.104777080     0.467556900     0.328588330 
C27 C     1.443110790     0.364528870     0.126976650 
C28 C     1.277674770     0.356669590     0.094045990 
C29 C     0.763968150     0.539750880     0.335467010 
C30 C     1.073345600     0.546000100     0.413394530 
C31 C     1.397210240     0.345219430    -0.025943110 
C32 C     1.301118620     0.336946930    -0.094220700 
N13 N     0.611322560     0.602852610     0.368766690 
N14 N     1.047800290     0.609794340     0.482377010 
N15 N     1.668354730     0.359866770     0.042848420 
N16 N     1.222374420     0.330165360    -0.150209860 
S10 S     1.701060070     0.341499250    -0.085893420 
S11 S     1.357988490     0.381276360     0.274376530 
S12 S     0.967810270     0.362609360     0.193716050 

#END
data_71_9.01_XXII_4_5853 
# Day group submission to blind test 6
# Rank by free energy: 71
# Relative energy [kJ/mol]: 9.012
# Space group: P21
loop_
_symmetry_equiv_pos_site_id
_symmetry_equiv_pos_as_xyz
1 +x,+y,+z
2 -x,1/2+y,-z
_cell_length_a 5.8334
_cell_length_b 9.026
_cell_length_c 9.1967
_cell_angle_alpha 90.0
_cell_angle_beta 97.7635
_cell_angle_gamma 90.0
loop_
_atom_site_label
_atom_site_type_symbol
_atom_site_fract_x
_atom_site_fract_y
_atom_site_fract_z
S1 S     0.094693370     0.140245420     0.801803040 
S2 S    -0.141868450     0.186241980     1.206042620 
S3 S     0.339362730    -0.024857810     1.231042400 
N1 N     0.633179180     0.159612640     1.562131960 
N2 N     0.058281610     0.413964210     1.530940680 
N3 N    -0.070535100     0.199126350     0.924458530 
N4 N     0.641554770    -0.094525100     0.866400920 
C1 C     0.294028450     0.120643870     1.355698150 
C2 C     0.099502880     0.204478840     1.346143340 
C3 C     0.007706480     0.147288690     1.054439390 
C4 C     0.209694990     0.056727810     1.066265540 
C5 C     0.480953350     0.142136840     1.469481730 
C6 C     0.076790760     0.319987840     1.448032910 
C7 C     0.285353810     0.044359740     0.931194670 
C8 C     0.481090320    -0.031959550     0.895597470 

#END
data_72_9.07_XXII_2_42551 
# Day group submission to blind test 6
# Rank by free energy: 72
# Relative energy [kJ/mol]: 9.066
# Space group: P-1
loop_
_symmetry_equiv_pos_site_id
_symmetry_equiv_pos_as_xyz
1 +x,+y,+z
2 -x,-y,-z
_cell_length_a 6.8145
_cell_length_b 6.8797
_cell_length_c 10.2289
_cell_angle_alpha 88.883
_cell_angle_beta 71.1979
_cell_angle_gamma 78.9049
loop_
_atom_site_label
_atom_site_type_symbol
_atom_site_fract_x
_atom_site_fract_y
_atom_site_fract_z
S1 S     0.190992500     0.428017520     0.068432780 
S2 S     0.580532000     0.445924420    -0.334386800 
S3 S     0.471015000    -0.038967640    -0.243034030 
N1 N     0.830601590    -0.264782300    -0.569022260 
N2 N     0.936281490     0.267708120    -0.673781850 
N3 N     0.334057570     0.515413270    -0.076858030 
N4 N     0.111797470    -0.102962430     0.133535480 
C1 C     0.649969990     0.033504330    -0.395515120 
C2 C     0.686572300     0.217392150    -0.431271840 
C3 C     0.420569300     0.374828420    -0.173718430 
C4 C     0.377986060     0.181532820    -0.138547110 
C5 C     0.749617520    -0.131029320    -0.491232530 
C6 C     0.824367460     0.245141660    -0.565093260 
C7 C     0.250972400     0.186792530    -0.002509250 
C8 C     0.174518800     0.027602920     0.072217520 

#END
data_73_9.07_XXII_1_1940 
# Day group submission to blind test 6
# Rank by free energy: 73
# Relative energy [kJ/mol]: 9.068
# Space group: P1
loop_
_symmetry_equiv_pos_site_id
_symmetry_equiv_pos_as_xyz
1 +x,+y,+z
_cell_length_a 5.448
_cell_length_b 5.771
_cell_length_c 7.4565
_cell_angle_alpha 82.0448
_cell_angle_beta 78.2357
_cell_angle_gamma 75.1175
loop_
_atom_site_label
_atom_site_type_symbol
_atom_site_fract_x
_atom_site_fract_y
_atom_site_fract_z
S1 S     0.145536690     0.381887170     0.360120170 
S2 S    -0.217312060    -0.012601050     0.790592740 
S3 S    -0.597264940     0.584101790     0.694596480 
N1 N    -1.161542640     0.464367290     1.005346070 
N2 N    -0.741093950    -0.183823260     1.118627020 
N3 N     0.094349050     0.155638120     0.516674820 
N4 N    -0.309128070     0.996620760     0.288010890 
C1 C    -0.686315220     0.343195040     0.847093660 
C2 C    -0.541636650     0.118709610     0.884092850 
C3 C    -0.133978800     0.212684870     0.618466950 
C4 C    -0.290925030     0.446284040     0.576888470 
C5 C    -0.948453720     0.410016780     0.934393560 
C6 C    -0.651718190    -0.048219230     1.013514740 
C7 C    -0.157621670     0.566227700     0.432390410 
C8 C    -0.240873240     0.802675350     0.353081910 

#END
data_74_9.08_XXII_61_1167 
# Day group submission to blind test 6
# Rank by free energy: 74
# Relative energy [kJ/mol]: 9.085
# Space group: Pbca
loop_
_symmetry_equiv_pos_site_id
_symmetry_equiv_pos_as_xyz
1 +x,+y,+z
2 1/2-x,-y,1/2+z
3 1/2+x,1/2-y,-z
4 -x,1/2+y,1/2-z
5 -x,-y,-z
6 1/2+x,+y,1/2-z
7 1/2-x,1/2+y,+z
8 +x,1/2-y,1/2+z
_cell_length_a 13.5454
_cell_length_b 7.1957
_cell_length_c 18.8234
_cell_angle_alpha 90.0
_cell_angle_beta 90.0
_cell_angle_gamma 90.0
loop_
_atom_site_label
_atom_site_type_symbol
_atom_site_fract_x
_atom_site_fract_y
_atom_site_fract_z
S1 S     0.230083750     0.361459390     0.436742990 
S2 S     0.232807910     0.229516140     0.651606310 
S3 S     0.003930130     0.182543900     0.579881110 
N1 N    -0.124309660     0.414580950     0.727563090 
N2 N     0.146421020     0.461377010     0.814131140 
N3 N     0.274637820     0.333348160     0.518571250 
N4 N    -0.035204180     0.306274310     0.373042240 
C1 C     0.029495520     0.284799660     0.664325600 
C2 C     0.121032480     0.303420020     0.692712440 
C3 C     0.204301400     0.280166730     0.561529620 
C4 C     0.107801640     0.260290880     0.532158810 
C5 C    -0.055283210     0.356359320     0.699186520 
C6 C     0.135029920     0.390536240     0.759666410 
C7 C     0.109448200     0.304744190     0.460962770 
C8 C     0.029954900     0.305578580     0.412649160 

#END
data_75_9.13_XXII_15_8752 
# Day group submission to blind test 6
# Rank by free energy: 75
# Relative energy [kJ/mol]: 9.131
# Space group: Cc
loop_
_symmetry_equiv_pos_site_id
_symmetry_equiv_pos_as_xyz
1 +x,+y,+z
_cell_length_a 15.2901
_cell_length_b 6.7421
_cell_length_c 17.8582
_cell_angle_alpha 90.0
_cell_angle_beta 93.3432
_cell_angle_gamma 90.0
loop_
_atom_site_label
_atom_site_type_symbol
_atom_site_fract_x
_atom_site_fract_y
_atom_site_fract_z
C1 C     0.139772670     0.806133400     0.917536230 
C2 C     0.162277250     0.999436220     0.927170040 
C3 C     0.001095960     1.117237020     0.870979920 
C4 C    -0.021600650     0.913270650     0.860854930 
C5 C     0.204199120     0.655283320     0.914529110 
C6 C     0.251589240     1.058023220     0.934673820 
C7 C    -0.092600980     0.896585140     0.810088910 
C8 C    -0.135076960     0.722200550     0.783960200 
N1 N     0.256645220     0.532441910     0.912084260 
N2 N     0.324226970     1.105701170     0.940782000 
N3 N    -0.046578310     1.247440160     0.832869600 
N4 N    -0.169908680     0.579253800     0.762532020 
S1 S    -0.125832680     1.133509780     0.781215710 
S2 S     0.087554930     1.200389080     0.934025490 
S3 S     0.030077440     0.715170430     0.910120950 
C9 C     0.863581750     0.544498140     0.594333970 
C10 C     0.837589660     0.734339050     0.581292440 
C11 C     0.997301210     0.872338690     0.633150720 
C12 C     1.023678810     0.671934370     0.646884790 
C13 C     0.801941630     0.389076860     0.601044690 
C14 C     0.747285130     0.784553540     0.573806520 
C15 C     1.095623930     0.667651130     0.697041160 
C16 C     1.141474050     0.500457880     0.725953140 
N5 N     0.751764440     0.262513970     0.606505250 
N6 N     0.673839570     0.825421350     0.567712310 
N7 N     1.043199500     1.011114350     0.668143810 
N8 N     1.179071760     0.363408410     0.749662660 
S4 S     1.125098190     0.910564690     0.720943440 
S5 S     0.908575090     0.940106460     0.569645880 
S6 S     0.974800920     0.463622280     0.602091920 
C17 C     0.639772670     0.306133400     0.917536230 
C18 C     0.662277250     0.499436220     0.927170040 
C19 C     0.501095960     0.617237020     0.870979920 
C20 C     0.478399350     0.413270650     0.860854930 
C21 C     0.704199120     0.155283320     0.914529110 
C22 C     0.751589240     0.558023220     0.934673820 
C23 C     0.407399020     0.396585140     0.810088910 
C24 C     0.364923040     0.222200550     0.783960200 
N9 N     0.756645220     0.032441910     0.912084260 
N10 N     0.824226970     0.605701170     0.940782000 
N11 N     0.453421690     0.747440160     0.832869600 
N12 N     0.330091320     0.079253800     0.762532020 
S7 S     0.374167320     0.633509780     0.781215710 
S8 S     0.587554930     0.700389080     0.934025490 
S9 S     0.530077440     0.215170430     0.910120950 
C25 C     0.363581750     0.044498140     0.594333970 
C26 C     0.337589660     0.234339050     0.581292440 
C27 C     0.497301210     0.372338690     0.633150720 
C28 C     0.523678810     0.171934370     0.646884790 
C29 C     0.301941630    -0.110923140     0.601044690 
C30 C     0.247285130     0.284553540     0.573806520 
C31 C     0.595623930     0.167651130     0.697041160 
C32 C     0.641474050     0.000457880     0.725953140 
N13 N     0.251764440    -0.237486030     0.606505250 
N14 N     0.173839570     0.325421350     0.567712310 
N15 N     0.543199500     0.511114350     0.668143810 
N16 N     0.679071760    -0.136591590     0.749662660 
S10 S     0.625098190     0.410564690     0.720943440 
S11 S     0.408575090     0.440106460     0.569645880 
S12 S     0.474800920    -0.036377720     0.602091920 
C33 C     0.863581750     0.304970240     0.094333970 
C34 C     0.837589660     0.115129330     0.081292440 
C35 C     0.997301210    -0.022870310     0.133150720 
C36 C     1.023678810     0.177534010     0.146884790 
C37 C     0.801941640     0.460391520     0.101044690 
C38 C     0.747285130     0.064914840     0.073806520 
C39 C     1.095623930     0.181817250     0.197041160 
C40 C     1.141474060     0.349010500     0.225953140 
N17 N     0.751764440     0.586954410     0.106505250 
N18 N     0.673839570     0.024047030     0.067712310 
N19 N     1.043199500    -0.161645960     0.168143810 
N20 N     1.179071760     0.486059970     0.249662660 
S13 S     1.125098190    -0.061096300     0.220943440 
S14 S     0.908575090    -0.090638070     0.069645880 
S15 S     0.974800920     0.385846100     0.102091920 
C41 C     0.139772670     0.043334980     0.417536230 
C42 C     0.162277250    -0.149967840     0.427170040 
C43 C     0.001095960    -0.267768640     0.370979920 
C44 C    -0.021600650    -0.063802270     0.360854930 
C45 C     0.204199120     0.194185060     0.414529110 
C46 C     0.251589240    -0.208554840     0.434673820 
C47 C    -0.092600980    -0.047116760     0.310088910 
C48 C    -0.135076960     0.127267840     0.283960200 
N21 N     0.256645220     0.317026470     0.412084260 
N22 N     0.324226970    -0.256232780     0.440782000 
N23 N    -0.046578310    -0.397971770     0.332869600 
N24 N    -0.169908680     0.270214580     0.262532020 
S16 S    -0.125832680    -0.284041400     0.281215710 
S17 S     0.087554930    -0.350920700     0.434025490 
S18 S     0.030077440     0.134297950     0.410120950 
C49 C     0.363581750     0.804970240     0.094333970 
C50 C     0.337589660     0.615129330     0.081292440 
C51 C     0.497301210     0.477129690     0.133150720 
C52 C     0.523678810     0.677534010     0.146884790 
C53 C     0.301941640     0.960391520     0.101044690 
C54 C     0.247285130     0.564914840     0.073806520 
C55 C     0.595623930     0.681817250     0.197041160 
C56 C     0.641474060     0.849010500     0.225953140 
N25 N     0.251764440     1.086954410     0.106505250 
N26 N     0.173839570     0.524047030     0.067712310 
N27 N     0.543199500     0.338354040     0.168143810 
N28 N     0.679071760     0.986059970     0.249662660 
S19 S     0.625098190     0.438903700     0.220943440 
S20 S     0.408575090     0.409361930     0.069645880 
S21 S     0.474800920     0.885846100     0.102091920 
C57 C     0.639772670     0.543334980     0.417536230 
C58 C     0.662277250     0.350032160     0.427170040 
C59 C     0.501095960     0.232231360     0.370979920 
C60 C     0.478399350     0.436197730     0.360854930 
C61 C     0.704199120     0.694185060     0.414529110 
C62 C     0.751589240     0.291445160     0.434673820 
C63 C     0.407399020     0.452883240     0.310088910 
C64 C     0.364923040     0.627267840     0.283960200 
N29 N     0.756645220     0.817026470     0.412084260 
N30 N     0.824226970     0.243767220     0.440782000 
N31 N     0.453421690     0.102028230     0.332869600 
N32 N     0.330091320     0.770214580     0.262532020 
S22 S     0.374167320     0.215958600     0.281215710 
S23 S     0.587554930     0.149079300     0.434025490 
S24 S     0.530077440     0.634297950     0.410120950 

#END
data_76_9.14_XXII_2_5750 
# Day group submission to blind test 6
# Rank by free energy: 76
# Relative energy [kJ/mol]: 9.139
# Space group: P-1
loop_
_symmetry_equiv_pos_site_id
_symmetry_equiv_pos_as_xyz
1 +x,+y,+z
2 -x,-y,-z
_cell_length_a 6.749
_cell_length_b 6.8623
_cell_length_c 10.1597
_cell_angle_alpha 91.1228
_cell_angle_beta 95.5966
_cell_angle_gamma 103.843
loop_
_atom_site_label
_atom_site_type_symbol
_atom_site_fract_x
_atom_site_fract_y
_atom_site_fract_z
S1 S     0.967386320     0.284318320     0.598645590 
S2 S     0.918973480     0.113933390     0.200420140 
S3 S     0.457528740     0.167006210     0.299576840 
N1 N     0.275897220     0.322382340    -0.022603950 
N2 N     0.817919320     0.282253850    -0.133063630 
N3 N     1.038819830     0.225631240     0.453452640 
N4 N     0.442046000     0.342148540     0.674204740 
C1 C     0.545581030     0.221970870     0.141848830 
C2 C     0.728601770     0.205642790     0.104256990 
C3 C     0.882941370     0.192548150     0.362064990 
C4 C     0.691862030     0.214880430     0.401344250 
C5 C     0.396901410     0.277342580     0.051171310 
C6 C     0.777846830     0.247904290    -0.026618540 
C7 C     0.714641810     0.269305070     0.534259660 
C8 C     0.564845290     0.309326300     0.611149870 

#END
data_77_9.20_XXII_14_7066 
# Day group submission to blind test 6
# Rank by free energy: 77
# Relative energy [kJ/mol]: 9.204
# Space group: P21/c
loop_
_symmetry_equiv_pos_site_id
_symmetry_equiv_pos_as_xyz
1 +x,+y,+z
2 -x,1/2+y,1/2-z
3 -x,-y,-z
4 +x,1/2-y,1/2+z
_cell_length_a 10.2464
_cell_length_b 6.7318
_cell_length_c 13.1477
_cell_angle_alpha 90.0
_cell_angle_beta 90.2767
_cell_angle_gamma 90.0
loop_
_atom_site_label
_atom_site_type_symbol
_atom_site_fract_x
_atom_site_fract_y
_atom_site_fract_z
S1 S     0.585901220     0.118900720     0.138142920 
S2 S     0.196506820     0.119804020     0.051961790 
S3 S     0.316067250     0.597007620     0.098426280 
N1 N    -0.001842080     0.797329320     0.164923470 
N2 N    -0.138144050     0.250611000     0.117996350 
N3 N     0.437865200     0.031994780     0.109472070 
N4 N     0.690090870     0.658237390     0.172430460 
C1 C     0.153251980     0.512423260     0.115654270 
C2 C     0.106984130     0.326201050     0.099245730 
C3 C     0.355854830     0.178488720     0.096115460 
C4 C     0.404900690     0.374738190     0.111595980 
C5 C     0.067713680     0.669527230     0.142832130 
C6 C    -0.028196690     0.284526170     0.109585460 
C7 C     0.535893260     0.366653520     0.135415340 
C8 C     0.620608500     0.526861410     0.155744650 

#END
data_78_9.23_XXII_2_2239 
# Day group submission to blind test 6
# Rank by free energy: 78
# Relative energy [kJ/mol]: 9.225
# Space group: P-1
loop_
_symmetry_equiv_pos_site_id
_symmetry_equiv_pos_as_xyz
1 +x,+y,+z
2 -x,-y,-z
_cell_length_a 5.8837
_cell_length_b 6.8774
_cell_length_c 11.834
_cell_angle_alpha 99.2291
_cell_angle_beta 95.4
_cell_angle_gamma 100.851
loop_
_atom_site_label
_atom_site_type_symbol
_atom_site_fract_x
_atom_site_fract_y
_atom_site_fract_z
C1 C     0.233295880     0.095386440     0.635900630 
C2 C     0.260402660     0.283705390     0.611256370 
C3 C     0.037774940     0.408134790     0.791862650 
C4 C     0.002797030     0.207611790     0.814459590 
C5 C     0.245561830    -0.072886910     0.551618190 
C6 C     0.280458710     0.317530010     0.497006870 
C7 C    -0.181385400     0.174163270     0.877550320 
C8 C    -0.273696660    -0.003121810     0.917376410 
N1 N     0.255554030    -0.209894380     0.483015000 
N2 N     0.296791720     0.345078950     0.404059990 
N3 N    -0.097315640     0.523075120     0.835511740 
N4 N    -0.349389850    -0.148430630     0.950028530 
S1 S    -0.284898920     0.396035720     0.908291410 
S2 S     0.261558930     0.505782740     0.712915000 
S3 S     0.180144360     0.035372720     0.773362430 

#END
data_79_9.23_XXII_14_233 
# Day group submission to blind test 6
# Rank by free energy: 79
# Relative energy [kJ/mol]: 9.228
# Space group: P21
loop_
_symmetry_equiv_pos_site_id
_symmetry_equiv_pos_as_xyz
1 +x,+y,+z
_cell_length_a 6.8693
_cell_length_b 12.7294
_cell_length_c 10.3309
_cell_angle_alpha 90.0
_cell_angle_beta 95.1793
_cell_angle_gamma 90.0
loop_
_atom_site_label
_atom_site_type_symbol
_atom_site_fract_x
_atom_site_fract_y
_atom_site_fract_z
S1 S     0.580740580     0.129085850     0.935128120 
S2 S     0.564315430     0.116623780     1.333901700 
S3 S     1.052876890     0.125082150     1.233740240 
N1 N     1.271676790     0.118516340     1.564281460 
N2 N     0.738722180     0.115393260     1.674007220 
N3 N     0.493501950     0.125417620     1.080469360 
N4 N     1.114201030     0.132037710     0.861488090 
C1 C     0.975383510     0.117441140     1.392564260 
C2 C     0.791224630     0.114695750     1.430133250 
C3 C     0.635713020     0.123146590     1.173289620 
C4 C     0.830376460     0.125666320     1.134635820 
C5 C     1.138826030     0.118032620     1.487300300 
C6 C     0.762275820     0.115075720     1.564713120 
C7 C     0.823697530     0.127792220     1.000903650 
C8 C     0.983297600     0.130123040     0.924322600 
S4 S     0.925934580     0.629085850     0.534855740 
S5 S     0.942359720     0.616623780     0.136082170 
S6 S     0.453798260     0.625082150     0.236243620 
N5 N     0.234998370     0.618516340    -0.094297600 
N6 N     0.767952980     0.615393260    -0.204023350 
N7 N     1.013173200     0.625417620     0.389514500 
N8 N     0.392474130     0.632037710     0.608495770 
C9 C     0.531291650     0.617441140     0.077419600 
C10 C     0.715450530     0.614695750     0.039850620 
C11 C     0.870962140     0.623146590     0.296694240 
C12 C     0.676298700     0.625666320     0.335348040 
C13 C     0.367849130     0.618032620    -0.017316430 
C14 C     0.744399340     0.615075720    -0.094729260 
C15 C     0.682977620     0.627792220     0.469080220 
C16 C     0.523377560     0.630123040     0.545661260 
S7 S     0.374847340     0.877661960     0.160488730 
S8 S     0.393812940     0.880083000    -0.238366750 
S9 S    -0.095519370     0.873541510    -0.139364240 
N9 N    -0.312265910     0.871494630    -0.470492310 
N10 N     0.221589640     0.872518000    -0.578716120 
N11 N     0.463050650     0.877772910     0.015384180 
N12 N    -0.159275990     0.875899150     0.232650890 
C17 C    -0.017012430     0.877271060    -0.298121880 
C18 C     0.167439910     0.879298810    -0.335236960 
C19 C     0.321381780     0.877523830    -0.077848670 
C20 C     0.126411600     0.875735810    -0.039688590 
C21 C    -0.179881310     0.874085950    -0.393218300 
C22 C     0.197297710     0.875561790    -0.469599220 
C23 C     0.132223990     0.876991520     0.094026130 
C24 C    -0.027923460     0.876392680     0.170172670 
S10 S     0.131827820     0.377661960     0.309495130 
S11 S     0.112862210     0.380083000     0.708350610 
S12 S     0.602194530     0.373541510     0.609348100 
N13 N     0.818941070     0.371494630     0.940476170 
N14 N     0.285085510     0.372518000     1.048699990 
N15 N     0.043624500     0.377772910     0.454599680 
N16 N     0.665951150     0.375899150     0.237332970 
C25 C     0.523687590     0.377271060     0.768105740 
C26 C     0.339235240     0.379298810     0.805220820 
C27 C     0.185293380     0.377523830     0.547832540 
C28 C     0.380263560     0.375735810     0.509672450 
C29 C     0.686556460     0.374085950     0.863202170 
C30 C     0.309377450     0.375561790     0.939583090 
C31 C     0.374451170     0.376991520     0.375957740 
C32 C     0.534598620     0.376392680     0.299811200 

#END
data_80_9.39_XXII_15_9019 
# Day group submission to blind test 6
# Rank by free energy: 80
# Relative energy [kJ/mol]: 9.385
# Space group: C2/c
loop_
_symmetry_equiv_pos_site_id
_symmetry_equiv_pos_as_xyz
1 +x,+y,+z
2 -x,+y,1/2-z
3 1/2+x,1/2+y,+z
4 1/2-x,1/2+y,1/2-z
5 -x,-y,-z
6 +x,-y,1/2+z
7 1/2-x,1/2-y,-z
8 1/2+x,1/2-y,1/2+z
_cell_length_a 16.8438
_cell_length_b 6.7701
_cell_length_c 16.7232
_cell_angle_alpha 90.0
_cell_angle_beta 90.3343
_cell_angle_gamma 90.0
loop_
_atom_site_label
_atom_site_type_symbol
_atom_site_fract_x
_atom_site_fract_y
_atom_site_fract_z
S1 S     0.058379760     0.570985780     0.906905500 
S2 S     0.203229700     0.581595390     1.108703360 
S3 S     0.156402460     1.046146950     1.044052050 
N1 N     0.129743410     1.249019130     1.245752370 
N2 N     0.185679420     0.702593980     1.321679240 
N3 N     0.111441260     0.485661870     0.983936210 
N4 N     0.014331770     1.105846990     0.851755350 
C1 C     0.160842630     0.970112080     1.146077350 
C2 C     0.178956060     0.785108800     1.171435110 
C3 C     0.140554500     0.632590320     1.025433550 
C4 C     0.120648140     0.827464090     0.999698690 
C5 C     0.143696770     1.123837870     1.201030200 
C6 C     0.182663550     0.739611340     1.254287810 
C7 C     0.073075750     0.818207380     0.932495990 
C8 C     0.040798990     0.976278530     0.888136610 

#END
data_81_9.49_XXII_33_5739 
# Day group submission to blind test 6
# Rank by free energy: 81
# Relative energy [kJ/mol]: 9.488
# Space group: Pna21
loop_
_symmetry_equiv_pos_site_id
_symmetry_equiv_pos_as_xyz
1 +x,+y,+z
2 -x,-y,1/2+z
3 1/2-x,1/2+y,1/2+z
4 1/2+x,1/2-y,+z
_cell_length_a 10.3068
_cell_length_b 11.4147
_cell_length_c 8.0429
_cell_angle_alpha 90.0
_cell_angle_beta 90.0
_cell_angle_gamma 90.0
loop_
_atom_site_label
_atom_site_type_symbol
_atom_site_fract_x
_atom_site_fract_y
_atom_site_fract_z
C1 C     0.390832990     0.889166880     0.865154640 
C2 C     0.469288380     0.799527230     0.818635070 
C3 C     0.411229820     0.676766760     1.094845780 
C4 C     0.332301210     0.772547340     1.147445590 
C5 C     0.406996350     1.004201820     0.801621600 
C6 C     0.577276960     0.817903890     0.712373070 
C7 C     0.322061330     0.772852330     1.318273320 
C8 C     0.265609180     0.858862440     1.421126660 
N1 N     0.420140380     1.097882030     0.749889400 
N2 N     0.665216610     0.832852020     0.625832270 
N3 N     0.459227850     0.609026910     1.210519220 
N4 N     0.219338200     0.929356810     1.505457060 
S1 S     0.408393320     0.653533780     1.396830180 
S2 S     0.444965030     0.650949710     0.881113340 
S3 S     0.260882160     0.874255510     1.010375290 

#END
data_82_9.55_XXII_15_9912 
# Day group submission to blind test 6
# Rank by free energy: 82
# Relative energy [kJ/mol]: 9.553
# Space group: P2/c
loop_
_symmetry_equiv_pos_site_id
_symmetry_equiv_pos_as_xyz
1 +x,+y,+z
_cell_length_a 13.9294
_cell_length_b 6.8367
_cell_length_c 19.8852
_cell_angle_alpha 90.0
_cell_angle_beta 94.4684
_cell_angle_gamma 90.0
loop_
_atom_site_label
_atom_site_type_symbol
_atom_site_fract_x
_atom_site_fract_y
_atom_site_fract_z
S1 S     0.139200750     0.471631320     0.230511640 
S2 S     0.329307040     0.560402990     0.082756480 
S3 S     0.256734360     0.083696630     0.089445980 
N1 N     0.494540730    -0.119882150     0.063146000 
N2 N     0.579906910     0.440653530     0.053949960 
N3 N     0.217511440     0.587643880     0.185326690 
N4 N     0.067662150    -0.066238800     0.223106140 
C1 C     0.376132430     0.163557460     0.077501840 
C2 C     0.404730760     0.352833570     0.074335760 
C3 C     0.251765870     0.467598010     0.141979570 
C4 C     0.220300330     0.269186560     0.143298750 
C5 C     0.441415920     0.007311440     0.069594770 
C6 C     0.501331800     0.401247480     0.063098050 
C7 C     0.155047020     0.246739320     0.191352190 
C8 C     0.107038940     0.074763850     0.208798250 
S4 S     0.360263410     0.471631390     0.769629270 
S5 S     0.170157110     0.560403020     0.917384430 
S6 S     0.242729790     0.083696660     0.910694920 
N5 N     0.004923430    -0.119882120     0.936994900 
N6 N    -0.080442760     0.440653570     0.946190940 
N7 N     0.281952720     0.587643940     0.814814220 
N8 N     0.431802010    -0.066238740     0.777034760 
C9 C     0.123331720     0.163557490     0.922639060 
C10 C     0.094733390     0.352833610     0.925805140 
C11 C     0.247698280     0.467598060     0.858161330 
C12 C     0.279163820     0.269186610     0.856842160 
C13 C     0.058048230     0.007311480     0.930546130 
C14 C    -0.001867650     0.401247510     0.937042850 
C15 C     0.344417140     0.246739380     0.808788720 
C16 C     0.392425220     0.074763910     0.791342660 
S7 S     0.621746670     0.820811880     0.719753950 
S8 S     0.827137810     0.892968500     0.581387190 
S9 S     0.753767350     0.417361250     0.590812950 
N9 N     0.994949510     0.211010740     0.579078340 
N10 N     1.081386460     0.770104880     0.566677870 
N11 N     0.704776060     0.931679050     0.677244260 
N12 N     0.550829650     0.282506170     0.716070500 
C17 C     0.874701170     0.495835580     0.583748270 
C18 C     0.903666440     0.684618080     0.579489560 
C19 C     0.743476670     0.806865820     0.637542980 
C20 C     0.711821320     0.608747420     0.639952020 
C21 C     0.940998360     0.338826700     0.581181040 
C22 C     1.001669900     0.731745830     0.572428750 
C23 C     0.641585510     0.591698600     0.684699100 
C24 C     0.591725370     0.421803060     0.701935370 
S10 S     0.877717480     0.820811870     0.280386960 
S11 S     0.672326350     0.892968480     0.418753720 
S12 S     0.745696810     0.417361230     0.409327960 
N13 N     0.504514640     0.211010730     0.421062570 
N14 N     0.418077690     0.770104870     0.433463040 
N15 N     0.794688090     0.931679030     0.322896650 
N16 N     0.948634500     0.282506160     0.284070410 
C25 C     0.624762990     0.495835570     0.416392640 
C26 C     0.595797710     0.684618070     0.420651350 
C27 C     0.755987480     0.806865800     0.362597930 
C28 C     0.787642830     0.608747400     0.360188890 
C29 C     0.558465790     0.338826680     0.418959880 
C30 C     0.497794250     0.731745810     0.427712160 
C31 C     0.857878640     0.591698590     0.315441810 
C32 C     0.907738780     0.421803050     0.298205540 
S13 S     0.877717480     0.611444120     0.780386960 
S14 S     0.672326340     0.539287490     0.918753720 
S15 S     0.745696800     1.014894740     0.909327960 
N17 N     0.504514640     1.221245250     0.921062570 
N18 N     0.418077690     0.662151110     0.933463040 
N19 N     0.794688090     0.500576940     0.822896650 
N20 N     0.948634500     1.149749820     0.784070410 
C33 C     0.624762980     0.936420410     0.916392630 
C34 C     0.595797710     0.747637910     0.920651350 
C35 C     0.755987480     0.625390170     0.862597930 
C36 C     0.787642830     0.823508580     0.860188880 
C37 C     0.558465790     1.093429290     0.918959870 
C38 C     0.497794250     0.700510160     0.927712160 
C39 C     0.857878640     0.840557390     0.815441810 
C40 C     0.907738780     1.010452930     0.798205540 
S16 S     0.621746670     0.611444130     0.219753950 
S17 S     0.827137800     0.539287510     0.081387190 
S18 S     0.753767340     1.014894760     0.090812950 
N21 N     0.994949510     1.221245260     0.079078340 
N22 N     1.081386460     0.662151120     0.066677870 
N23 N     0.704776060     0.500576960     0.177244260 
N24 N     0.550829650     1.149749830     0.216070500 
C41 C     0.874701160     0.936420430     0.083748270 
C42 C     0.903666440     0.747637930     0.079489560 
C43 C     0.743476670     0.625390190     0.137542980 
C44 C     0.711821320     0.823508600     0.139952020 
C45 C     0.940998360     1.093429310     0.081181030 
C46 C     1.001669900     0.700510180     0.072428750 
C47 C     0.641585510     0.840557400     0.184699100 
C48 C     0.591725370     1.010452950     0.201935370 
S19 S     0.360263400    -0.039375330     0.269629270 
S20 S     0.170157110    -0.128147000     0.417384430 
S21 S     0.242729790     0.348559360     0.410694930 
N25 N     0.004923420     0.552138140     0.436994910 
N26 N    -0.080442760    -0.008397540     0.446190950 
N27 N     0.281952710    -0.155387890     0.314814220 
N28 N     0.431802000     0.498494790     0.277034770 
C49 C     0.123331720     0.268698530     0.422639060 
C50 C     0.094733390     0.079422420     0.425805140 
C51 C     0.247698280    -0.035342020     0.358161340 
C52 C     0.279163820     0.163069430     0.356842160 
C53 C     0.058048230     0.424944550     0.430546140 
C54 C    -0.001867650     0.031008520     0.437042860 
C55 C     0.344417130     0.185516670     0.308788720 
C56 C     0.392425210     0.357492140     0.291342660 
S22 S     0.139200740    -0.039375400     0.730511640 
S23 S     0.329307040    -0.128147030     0.582756480 
S24 S     0.256734360     0.348559330     0.589445980 
N29 N     0.494540720     0.552138110     0.563146010 
N30 N     0.579906910    -0.008397580     0.553949970 
N31 N     0.217511430    -0.155387950     0.685326690 
N32 N     0.067662140     0.498494730     0.723106140 
C57 C     0.376132430     0.268698500     0.577501850 
C58 C     0.404730760     0.079422390     0.574335770 
C59 C     0.251765870    -0.035342070     0.641979570 
C60 C     0.220300330     0.163069380     0.643298750 
C61 C     0.441415920     0.424944520     0.569594780 
C62 C     0.501331810     0.031008480     0.563098050 
C63 C     0.155047010     0.185516610     0.691352190 
C64 C     0.107038930     0.357492080     0.708798250 

#END
data_83_9.63_XXII_15_14378 
# Day group submission to blind test 6
# Rank by free energy: 83
# Relative energy [kJ/mol]: 9.628
# Space group: P21/n
loop_
_symmetry_equiv_pos_site_id
_symmetry_equiv_pos_as_xyz
1 +x,+y,+z
_cell_length_a 10.5297
_cell_length_b 9.8348
_cell_length_c 17.6233
_cell_angle_alpha 90.0
_cell_angle_beta 96.012
_cell_angle_gamma 90.0
loop_
_atom_site_label
_atom_site_type_symbol
_atom_site_fract_x
_atom_site_fract_y
_atom_site_fract_z
S1 S     0.053598470     0.154023610     0.103489470 
S2 S     0.172169960     0.539590790     0.049482420 
S3 S    -0.089411240     0.539984930     0.165787300 
N1 N    -0.101411610     0.906272930     0.171067350 
N2 N     0.178146520     0.906112290     0.039815580 
N3 N     0.133279960     0.278176220     0.064858980 
N4 N    -0.213380280     0.189532960     0.232275770 
C1 C    -0.007589230     0.679395650     0.129660770 
C2 C     0.090198870     0.679050350     0.085279960 
C3 C     0.092788860     0.397295550     0.084547630 
C4 C    -0.008387740     0.398727340     0.132713830 
C5 C    -0.059337620     0.804559390     0.152498230 
C6 C     0.138724080     0.804347790     0.060191330 
C7 C    -0.041217050     0.267025940     0.148999660 
C8 C    -0.135796930     0.224467710     0.194752010 
S4 S     0.962253310    -0.163876870     0.386987420 
S5 S     0.848154680     0.220923760     0.445609230 
S6 S     1.103530720     0.222888220     0.324718490 
N5 N     1.116769040     0.589220150     0.321633220 
N6 N     0.844163650     0.587238990     0.457804690 
N7 N     0.885125130    -0.040277270     0.427838650 
N8 N     1.222580550    -0.126561120     0.253726540 
C9 C     1.024217090     0.361802660     0.363195070 
C10 C     0.928789390     0.360851870     0.409291130 
C11 C     0.925072240     0.079110850     0.408217790 
C12 C     1.023707670     0.081215010     0.358278470 
C13 C     1.075264910     0.487264350     0.340272150 
C14 C     0.882097270     0.485776900     0.436062270 
C15 C     1.055133690    -0.050245050     0.340547870 
C16 C     1.147122470    -0.092156660     0.292848000 
S7 S     0.554848220     0.336123120     0.105881110 
S8 S     0.668946860     0.720923760     0.047259300 
S9 S     0.413570810     0.722888220     0.168150040 
N9 N     0.400332490     1.089220150     0.171235310 
N10 N     0.672937880     1.087238980     0.035063840 
N11 N     0.631976400     0.459722730     0.065029890 
N12 N     0.294520980     0.373438880     0.239141990 
C17 C     0.492884440     0.861802660     0.129673460 
C18 C     0.588312140     0.860851870     0.083577400 
C19 C     0.592029290     0.579110850     0.084650740 
C20 C     0.493393860     0.581215000     0.134590060 
C21 C     0.441836620     0.987264340     0.152596380 
C22 C     0.635004260     0.985776900     0.056806260 
C23 C     0.461967840     0.449754940     0.152320660 
C24 C     0.369979070     0.407843330     0.200020530 
S10 S     0.463503050     0.654023600     0.389379070 
S11 S     0.344931550     1.039590790     0.443386130 
S12 S     0.606512750     1.039984930     0.327081240 
N13 N     0.618513130     1.406272920     0.321801190 
N14 N     0.338955000     1.406112290     0.453052960 
N15 N     0.383821550     0.778176220     0.428009560 
N16 N     0.730481800     0.689532950     0.260592770 
C25 C     0.524690750     1.179395650     0.363207780 
C26 C     0.426902650     1.179050340     0.407588580 
C27 C     0.424312660     0.897295540     0.408320910 
C28 C     0.525489260     0.898727330     0.360154710 
C29 C     0.576439130     1.304559390     0.340370310 
C30 C     0.378377430     1.304347790     0.432677220 
C31 C     0.558318570     0.767025940     0.343868880 
C32 C     0.652898450     0.724467700     0.298116540 
S13 S     0.963503060     0.666069380     0.889379070 
S14 S     0.844931560     0.280502200     0.943386120 
S15 S     1.106512760     0.280108060     0.827081240 
N17 N     1.118513140    -0.086179940     0.821801190 
N18 N     0.838955010    -0.086019310     0.953052960 
N19 N     0.883821560     0.541916770     0.928009550 
N20 N     1.230481800     0.630560030     0.760592760 
C33 C     1.024690760     0.140697340     0.863207770 
C34 C     0.926902660     0.141042640     0.907588570 
C35 C     0.924312660     0.422797440     0.908320910 
C36 C     1.025489270     0.421365650     0.860154710 
C37 C     1.076439140     0.015533600     0.840370310 
C38 C     0.878377440     0.015745200     0.932677210 
C39 C     1.058318570     0.553067050     0.843868880 
C40 C     1.152898450     0.595625280     0.798116530 
S16 S     0.054848210     0.983969860     0.605881120 
S17 S     0.168946850     0.599169230     0.547259300 
S18 S    -0.086429190     0.597204770     0.668150040 
N21 N    -0.099667520     0.230872840     0.671235310 
N22 N     0.172937880     0.232854000     0.535063840 
N23 N     0.131976400     0.860370260     0.565029890 
N24 N    -0.205479020     0.946654110     0.739141990 
C41 C    -0.007115570     0.458290330     0.629673460 
C42 C     0.088312140     0.459241120     0.583577410 
C43 C     0.092029280     0.740982140     0.584650740 
C44 C    -0.006606150     0.738877980     0.634590070 
C45 C    -0.058163380     0.332828640     0.652596380 
C46 C     0.135004250     0.334316090     0.556806270 
C47 C    -0.038032170     0.870338040     0.652320670 
C48 C    -0.130020940     0.912249650     0.700020540 
S19 S     0.462253310     0.483969870     0.886987420 
S20 S     0.348154670     0.099169230     0.945609240 
S21 S     0.603530710     0.097204770     0.824718500 
N25 N     0.616769040    -0.269127160     0.821633230 
N26 N     0.344163650    -0.267145990     0.957804700 
N27 N     0.385125120     0.360370260     0.927838650 
N28 N     0.722580540     0.446654110     0.753726550 
C49 C     0.524217090    -0.041709670     0.863195080 
C50 C     0.428789380    -0.040758880     0.909291130 
C51 C     0.425072240     0.240982140     0.908217800 
C52 C     0.523707670     0.238877990     0.858278480 
C53 C     0.575264900    -0.167171350     0.840272160 
C54 C     0.382097270    -0.165683910     0.936062270 
C55 C     0.555133680     0.370338040     0.840547880 
C56 C     0.647122460     0.412249660     0.792848010 
S22 S     0.553598470     0.166069390     0.603489460 
S23 S     0.672169970    -0.219497800     0.549482410 
S24 S     0.410588770    -0.219891940     0.665787290 
N29 N     0.398588390    -0.586179930     0.671067350 
N30 N     0.678146530    -0.586019300     0.539815570 
N31 N     0.633279970     0.041916770     0.564858980 
N32 N     0.286619730     0.130560040     0.732275770 
C57 C     0.492410770    -0.359302660     0.629660760 
C58 C     0.590198880    -0.358957350     0.585279960 
C59 C     0.592788870    -0.077202550     0.584547620 
C60 C     0.491612270    -0.078634340     0.632713830 
C61 C     0.440662390    -0.484466400     0.652498230 
C62 C     0.638724090    -0.484254800     0.560191320 
C63 C     0.458782960     0.053067050     0.648999650 
C64 C     0.364203080     0.095625290     0.694752000 

#END
data_84_9.64_XXII_14_14387 
# Day group submission to blind test 6
# Rank by free energy: 84
# Relative energy [kJ/mol]: 9.644
# Space group: P21/c
loop_
_symmetry_equiv_pos_site_id
_symmetry_equiv_pos_as_xyz
1 +x,+y,+z
2 -x,1/2+y,1/2-z
3 -x,-y,-z
4 +x,1/2-y,1/2+z
_cell_length_a 10.4352
_cell_length_b 6.9622
_cell_length_c 13.0374
_cell_angle_alpha 90.0
_cell_angle_beta 104.6726
_cell_angle_gamma 90.0
loop_
_atom_site_label
_atom_site_type_symbol
_atom_site_fract_x
_atom_site_fract_y
_atom_site_fract_z
S1 S     0.034926570     0.058024990     0.129511090 
S2 S    -0.362182920     0.019208260     0.123854680 
S3 S    -0.249851310     0.505195880     0.112048970 
N1 N    -0.562448890     0.703783690     0.130718150 
N2 N    -0.688964030     0.172616900     0.134594050 
N3 N    -0.112142420    -0.036246000     0.128671880 
N4 N     0.123698110     0.587529400     0.121229640 
C1 C    -0.404650950     0.420889330     0.126646250 
C2 C    -0.448024310     0.237418440     0.128027980 
C3 C    -0.200680730     0.098416610     0.123526600 
C4 C    -0.156608010     0.292334530     0.120539800 
C5 C    -0.491706680     0.576936500     0.128890830 
C6 C    -0.580973840     0.201678690     0.131650620 
C7 C    -0.023431410     0.293528450     0.124176070 
C8 C     0.057390360     0.455050300     0.122563170 

#END
data_85_9.65_XXII_14_8230 
# Day group submission to blind test 6
# Rank by free energy: 85
# Relative energy [kJ/mol]: 9.647
# Space group: P21
loop_
_symmetry_equiv_pos_site_id
_symmetry_equiv_pos_as_xyz
1 +x,+y,+z
_cell_length_a 6.8419
_cell_length_b 13.1817
_cell_length_c 10.1468
_cell_angle_alpha 90.0
_cell_angle_beta 95.656
_cell_angle_gamma 90.0
loop_
_atom_site_label
_atom_site_type_symbol
_atom_site_fract_x
_atom_site_fract_y
_atom_site_fract_z
S1 S     0.049620880     0.165705210     0.679837240 
S2 S     0.073764970     0.084708460     0.287022260 
S3 S    -0.402211300     0.071540480     0.385058170 
N1 N    -0.637401760     0.106872430     0.050418050 
N2 N    -0.097493130     0.143391610    -0.056070570 
N3 N     0.142940540     0.143592560     0.536897140 
N4 N    -0.488165520     0.164823130     0.746795850 
C1 C    -0.335781920     0.093348300     0.222649450 
C2 C    -0.151198830     0.102050510     0.185888070 
C3 C     0.003919500     0.118791470     0.445002970 
C4 C    -0.191554770     0.114408110     0.482858220 
C5 C    -0.502111160     0.100811660     0.127658050 
C6 C    -0.121588560     0.124856250     0.052426930 
C7 C    -0.191000680     0.140589570     0.614402630 
C8 C    -0.354291820     0.153906420     0.687140350 
S4 S     0.454438010     0.665705210     0.812427950 
S5 S     0.430293920     0.584708460     1.205242940 
S6 S     0.906270180     0.571540480     1.107207030 
N5 N     1.141460650     0.606872430     1.441847150 
N6 N     0.601552020     0.643391610     1.548335770 
N7 N     0.361118350     0.643592560     0.955368060 
N8 N     0.992224410     0.664823130     0.745469340 
C9 C     0.839840810     0.593348300     1.269615740 
C10 C     0.655257720     0.602050510     1.306377130 
C11 C     0.500139380     0.618791470     1.047262220 
C12 C     0.695613660     0.614408110     1.009406980 
C13 C     1.006170040     0.600811660     1.364607140 
C14 C     0.625647450     0.624856250     1.439838270 
C15 C     0.695059570     0.640589570     0.877862570 
C16 C     0.858350710     0.653906420     0.805124840 
S7 S     0.892641630     0.840627890     0.414476880 
S8 S     0.878042800     0.916582040     0.809825920 
S9 S     1.353371310     0.922581250     0.709797560 
N9 N     1.588981660     0.878467850     1.042474490 
N10 N     1.048237330     0.850162990     1.150625200 
N11 N     0.802387550     0.862422600     0.558546300 
N12 N     1.429129910     0.832818690     0.344900860 
C17 C     1.287056290     0.899742950     0.872001510 
C18 C     1.102458210     0.893841030     0.909435720 
C19 C     0.943862950     0.883453430     0.650492480 
C20 C     1.139022030     0.884860430     0.611791800 
C21 C     1.453553760     0.888005110     0.966023070 
C22 C     1.072563580     0.869746030     1.042472470 
C23 C     1.135349530     0.860521260     0.479466750 
C24 C     1.296781000     0.845298030     0.405535140 
S10 S     0.611417250     0.340627890     0.077788320 
S11 S     0.626016080     0.416582040    -0.317560730 
S12 S     0.150687580     0.422581250    -0.217532360 
N13 N    -0.084922780     0.378467850    -0.550209290 
N14 N     0.455821560     0.350162980    -0.658360000 
N15 N     0.701671340     0.362422600    -0.066281100 
N16 N     0.074928980     0.332818690     0.147364330 
C25 C     0.217002600     0.399742950    -0.379736310 
C26 C     0.401600680     0.393841030    -0.417170520 
C27 C     0.560195930     0.383453430    -0.158227280 
C28 C     0.365036850     0.384860430    -0.119526600 
C29 C     0.050505120     0.388005110    -0.473757880 
C30 C     0.431495310     0.369746030    -0.550207270 
C31 C     0.368709350     0.360521260     0.012798450 
C32 C     0.207277890     0.345298030     0.086730050 

#END
data_86_9.66_XXII_14_4259 
# Day group submission to blind test 6
# Rank by free energy: 86
# Relative energy [kJ/mol]: 9.656
# Space group: P21/n
loop_
_symmetry_equiv_pos_site_id
_symmetry_equiv_pos_as_xyz
1 +x,+y,+z
2 1/2-x,1/2+y,1/2-z
3 -x,-y,-z
4 1/2+x,1/2-y,1/2+z
_cell_length_a 6.8582
_cell_length_b 19.7369
_cell_length_c 7.2909
_cell_angle_alpha 90.0
_cell_angle_beta 108.159
_cell_angle_gamma 90.0
loop_
_atom_site_label
_atom_site_type_symbol
_atom_site_fract_x
_atom_site_fract_y
_atom_site_fract_z
S1 S     0.141342920     0.723511720     0.692008570 
S2 S     0.393198190     0.584303040     1.128772630 
S3 S    -0.131234140     0.584924810     0.991576340 
N1 N    -0.158233340     0.565444820     1.483469120 
N2 N     0.458334860     0.563034590     1.644406410 
N3 N     0.320712570     0.681163520     0.860431630 
N4 N    -0.438782390     0.716008440     0.581772850 
C1 C     0.034790390     0.578096320     1.233841210 
C2 C     0.242841250     0.578192580     1.287977160 
C3 C     0.235001640     0.639092610     0.950604470 
C4 C     0.016222210     0.638520310     0.893872360 
C5 C    -0.071600820     0.571128570     1.371458570 
C6 C     0.361657090     0.569833040     1.484521150 
C7 C    -0.061825200     0.684750760     0.747759330 
C8 C    -0.268963330     0.701928400     0.656563340 

#END
data_87_9.72_XXII_2_6748 
# Day group submission to blind test 6
# Rank by free energy: 87
# Relative energy [kJ/mol]: 9.721
# Space group: P-1
loop_
_symmetry_equiv_pos_site_id
_symmetry_equiv_pos_as_xyz
1 +x,+y,+z
2 -x,-y,-z
_cell_length_a 7.0613
_cell_length_b 8.2398
_cell_length_c 8.9021
_cell_angle_alpha 82.2992
_cell_angle_beta 70.2353
_cell_angle_gamma 75.4251
loop_
_atom_site_label
_atom_site_type_symbol
_atom_site_fract_x
_atom_site_fract_y
_atom_site_fract_z
S1 S     0.142850670     0.624154310     0.836118010 
S2 S     0.509058930     0.217793060     0.566735410 
S3 S     0.791835650     0.413053130     0.699313080 
N1 N     1.131831710     0.021910720     0.787543720 
N2 N     0.801123900    -0.207357460     0.629318950 
N3 N     0.203557270     0.455994690     0.729720220 
N4 N     0.496929550     0.806431620     0.974785350 
C1 C     0.830376330     0.191600250     0.691542330 
C2 C     0.716572750     0.114534620     0.640238780 
C3 C     0.402042450     0.392553720     0.689547710 
C4 C     0.521814790     0.472164120     0.744919700 
C5 C     0.996548250     0.098047540     0.744461600 
C6 C     0.763209310    -0.062967570     0.634223890 
C7 C     0.395802350     0.607106150     0.832274010 
C8 C     0.451388290     0.716625160     0.910573710 

#END
data_88_9.73_XXII_14_3732 
# Day group submission to blind test 6
# Rank by free energy: 88
# Relative energy [kJ/mol]: 9.734
# Space group: P21/n
loop_
_symmetry_equiv_pos_site_id
_symmetry_equiv_pos_as_xyz
1 +x,+y,+z
_cell_length_a 18.7299
_cell_length_b 6.7612
_cell_length_c 23.0751
_cell_angle_alpha 90.0
_cell_angle_beta 39.62
_cell_angle_gamma 90.0
loop_
_atom_site_label
_atom_site_type_symbol
_atom_site_fract_x
_atom_site_fract_y
_atom_site_fract_z
C1 C     0.477477310     0.185746300     0.855409450 
C2 C     0.497523200    -0.004659970     0.827436800 
C3 C     0.392513020    -0.135156970     0.989894070 
C4 C     0.369314010     0.064842720     1.019956770 
C5 C     0.541708580     0.344184600     0.792422750 
C6 C     0.583545890    -0.053536250     0.733700180 
C7 C     0.347427220     0.076938780     1.092155530 
C8 C     0.321865990     0.246767270     1.140985020 
N1 N     0.593996640     0.473212390     0.741144630 
N2 N     0.653556430    -0.093345230     0.657405550 
N3 N     0.393011400    -0.266025890     1.031286900 
N4 N     0.300907450     0.385988870     1.181028330 
S1 S     0.358321570    -0.158951280     1.115519860 
S2 S     0.417314900    -0.211119510     0.901794890 
S3 S     0.367963750     0.263304940     0.971420080 
C9 C     0.979378380     0.346323530     0.853806910 
C10 C     0.998672050     0.157895590     0.824118750 
C11 C     0.888591580     0.015850920     0.986796330 
C12 C     0.866211600     0.213922820     1.018619760 
C13 C     1.045735030     0.506377410     0.792255120 
C14 C     1.086014580     0.112836210     0.729940740 
C15 C     0.841918040     0.217916460     1.092164310 
C16 C     0.816214120     0.383356410     1.142924380 
N5 N     1.099753770     0.636720800     0.742145430 
N6 N     1.157099330     0.076134580     0.653286480 
N7 N     0.886339180    -0.121046710     1.028196810 
N8 N     0.795138120     0.518978800     1.184550600 
S4 S     0.849775820    -0.022450400     1.114505530 
S5 S     0.915929910    -0.049938820     0.896505120 
S6 S     0.868439980     0.419497330     0.970419200 
C17 C     0.518145180     0.685746300     0.643359230 
C18 C     0.498099290     0.495340030     0.671331880 
C19 C     0.603109470     0.364843030     0.508874610 
C20 C     0.626308480     0.564842720     0.478811920 
C21 C     0.453913910     0.844184600     0.706345940 
C22 C     0.412076610     0.446463750     0.765068500 
C23 C     0.648195270     0.576938780     0.406613160 
C24 C     0.673756500     0.746767270     0.357783670 
N9 N     0.401625850     0.973212390     0.757624050 
N10 N     0.342066060     0.406654770     0.841363140 
N11 N     0.602611090     0.233974110     0.467481790 
N12 N     0.694715040     0.885988870     0.317740360 
S7 S     0.637300920     0.341048720     0.383248830 
S8 S     0.578307600     0.288880490     0.596973800 
S9 S     0.627658740     0.763304940     0.527348600 
C25 C     0.016244110     0.846323520     0.644961770 
C26 C    -0.003049560     0.657895590     0.674649940 
C27 C     0.107030910     0.515850910     0.511972350 
C28 C     0.129410890     0.713922820     0.480148920 
C29 C    -0.050112530     1.006377410     0.706513570 
C30 C    -0.090392090     0.612836210     0.768827950 
C31 C     0.153704460     0.717916460     0.406604380 
C32 C     0.179408370     0.883356410     0.355844300 
N13 N    -0.104131280     1.136720800     0.756623260 
N14 N    -0.161476840     0.576134580     0.845482210 
N15 N     0.109283320     0.378953280     0.470571880 
N16 N     0.200484370     1.018978800     0.314218090 
S10 S     0.145846670     0.477549600     0.384263160 
S11 S     0.079692590     0.450061180     0.602263570 
S12 S     0.127182510     0.919497320     0.528349480 
C33 C     0.518145180     0.971003460     0.143359230 
C34 C     0.498099290     1.161409730     0.171331880 
C35 C     0.603109470     1.291906740     0.008874610 
C36 C     0.626308480     1.091907040    -0.021188080 
C37 C     0.453913910     0.812565160     0.206345940 
C38 C     0.412076610     1.210286020     0.265068500 
C39 C     0.648195270     1.079810980    -0.093386840 
C40 C     0.673756500     0.909982500    -0.142216330 
N17 N     0.401625860     0.683537380     0.257624050 
N18 N     0.342066060     1.250095000     0.341363140 
N19 N     0.602611090     1.422775660    -0.032518210 
N20 N     0.694715040     0.770760900    -0.182259640 
S13 S     0.637300920     1.315701050    -0.116751170 
S14 S     0.578307600     1.367869270     0.096973800 
S15 S     0.627658740     0.893444820     0.027348600 
C41 C     0.016244110     0.810426240     0.144961770 
C42 C    -0.003049560     0.998854170     0.174649940 
C43 C     0.107030910     1.140898850     0.011972350 
C44 C     0.129410890     0.942826940    -0.019851080 
C45 C    -0.050112530     0.650372360     0.206513570 
C46 C    -0.090392090     1.043913560     0.268827950 
C47 C     0.153704450     0.938833300    -0.093395620 
C48 C     0.179408370     0.773393350    -0.144155700 
N21 N    -0.104131270     0.520028970     0.256623260 
N22 N    -0.161476840     1.080615180     0.345482210 
N23 N     0.109283320     1.277796480    -0.029428120 
N24 N     0.200484370     0.637770970    -0.185781910 
S16 S     0.145846670     1.179200170    -0.115736840 
S17 S     0.079692590     1.206688590     0.102263570 
S18 S     0.127182510     0.737252440     0.028349480 
C49 C     0.477477310     0.471003460     0.355409450 
C50 C     0.497523200     0.661409740     0.327436800 
C51 C     0.392513020     0.791906740     0.489894070 
C52 C     0.369314010     0.591907050     0.519956770 
C53 C     0.541708580     0.312565170     0.292422750 
C54 C     0.583545890     0.710286020     0.233700180 
C55 C     0.347427220     0.579810990     0.592155530 
C56 C     0.321865990     0.409982500     0.640985010 
N25 N     0.593996640     0.183537380     0.241144630 
N26 N     0.653556430     0.750095000     0.157405550 
N27 N     0.393011400     0.922775660     0.531286900 
N28 N     0.300907450     0.270760900     0.681028330 
S19 S     0.358321570     0.815701050     0.615519860 
S20 S     0.417314900     0.867869280     0.401794890 
S21 S     0.367963750     0.393444830     0.471420080 
C57 C     0.979378380     0.310426240     0.353806910 
C58 C     0.998672050     0.498854170     0.324118750 
C59 C     0.888591580     0.640898850     0.486796330 
C60 C     0.866211600     0.442826950     0.518619760 
C61 C     1.045735030     0.150372360     0.292255120 
C62 C     1.086014580     0.543913560     0.229940740 
C63 C     0.841918040     0.438833310     0.592164310 
C64 C     0.816214120     0.273393350     0.642924380 
N29 N     1.099753770     0.020028970     0.242145430 
N30 N     1.157099330     0.580615190     0.153286480 
N31 N     0.886339180     0.777796480     0.528196810 
N32 N     0.795138120     0.137770970     0.684550600 
S22 S     0.849775820     0.679200170     0.614505530 
S23 S     0.915929900     0.706688590     0.396505120 
S24 S     0.868439990     0.237252440     0.470419200 

#END
data_89_9.75_XXII_29_6897 
# Day group submission to blind test 6
# Rank by free energy: 89
# Relative energy [kJ/mol]: 9.746
# Space group: Pca21
loop_
_symmetry_equiv_pos_site_id
_symmetry_equiv_pos_as_xyz
1 +x,+y,+z
2 -x,-y,1/2+z
3 1/2-x,+y,1/2+z
4 1/2+x,-y,+z
_cell_length_a 13.2909
_cell_length_b 9.5213
_cell_length_c 7.2982
_cell_angle_alpha 90.0
_cell_angle_beta 90.0
_cell_angle_gamma 90.0
loop_
_atom_site_label
_atom_site_type_symbol
_atom_site_fract_x
_atom_site_fract_y
_atom_site_fract_z
S1 S     0.755880460     0.379673450     0.275046710 
S2 S     0.758138130     0.815183190     0.253812800 
S3 S     0.524991690     0.678492020     0.154972610 
N1 N     0.387816240     0.946797500     0.416047510 
N2 N     0.658975680     1.121693400     0.496148900 
N3 N     0.800067850     0.543158880     0.288789790 
N4 N     0.487235490     0.260999800     0.179857880 
C1 C     0.548344130     0.834486130     0.283594800 
C2 C     0.640624880     0.888772480     0.319635440 
C3 C     0.728168000     0.633412870     0.256431940 
C4 C     0.630645840     0.578027580     0.218095090 
C5 C     0.459857340     0.896398090     0.356615690 
C6 C     0.650734920     1.017254340     0.417010890 
C7 C     0.633224000     0.433497580     0.226642380 
C8 C     0.553006590     0.338720830     0.200932430 

#END
data_90_9.75_XXII_33_711 
# Day group submission to blind test 6
# Rank by free energy: 90
# Relative energy [kJ/mol]: 9.755
# Space group: Pna21
loop_
_symmetry_equiv_pos_site_id
_symmetry_equiv_pos_as_xyz
1 +x,+y,+z
2 -x,-y,1/2+z
3 1/2-x,1/2+y,1/2+z
4 1/2+x,1/2-y,+z
_cell_length_a 22.5899
_cell_length_b 6.0842
_cell_length_c 6.86
_cell_angle_alpha 90.0
_cell_angle_beta 90.0
_cell_angle_gamma 90.0
loop_
_atom_site_label
_atom_site_type_symbol
_atom_site_fract_x
_atom_site_fract_y
_atom_site_fract_z
C1 C     0.059104230     0.778409100     0.121484350 
C2 C     0.042236680     0.764238910    -0.067822940 
C3 C     0.134956930     1.019574770    -0.180819320 
C4 C     0.150519430     1.037527760     0.020196560 
C5 C     0.017883260     0.755882670     0.276208590 
C6 C    -0.017692620     0.723615920    -0.119256120 
C7 C     0.183824560     1.224308150     0.049516020 
C8 C     0.208786220     1.301431140     0.224991320 
N1 N    -0.015685570     0.737527360     0.402251090 
N2 N    -0.066422870     0.690572750    -0.161105000 
N3 N     0.154144560     1.172923190    -0.298205460 
N4 N     0.229247770     1.364668400     0.368797020 
S1 S     0.194575820     1.354672600    -0.174266820 
S2 S     0.089877410     0.803235820    -0.271989990 
S3 S     0.133114840     0.837085110     0.196812560 

#END
data_91_9.76_XXII_2_1888 
# Day group submission to blind test 6
# Rank by free energy: 91
# Relative energy [kJ/mol]: 9.765
# Space group: P-1
loop_
_symmetry_equiv_pos_site_id
_symmetry_equiv_pos_as_xyz
1 +x,+y,+z
2 -x,-y,-z
_cell_length_a 6.7175
_cell_length_b 6.7721
_cell_length_c 10.216
_cell_angle_alpha 94.232
_cell_angle_beta 90.799
_cell_angle_gamma 88.9381
loop_
_atom_site_label
_atom_site_type_symbol
_atom_site_fract_x
_atom_site_fract_y
_atom_site_fract_z
C1 C     0.461864490     0.713013780     0.629092750 
C2 C     0.268355560     0.764381880     0.608714170 
C3 C     0.149003110     0.539539830     0.801655920 
C4 C     0.351977060     0.480348930     0.819180850 
C5 C     0.606696750     0.726400820     0.530462960 
C6 C     0.201813200     0.828526590     0.486051910 
C7 C     0.361520780     0.301391370     0.875238080 
C8 C     0.532507910     0.190439870     0.907541850 
N1 N     0.724628810     0.737299900     0.450181430 
N2 N     0.147648090     0.880729320     0.386259970 
N3 N     0.013055150     0.424535130     0.843339020 
N4 N     0.672652520     0.099469900     0.934030290 
S1 S     0.120323840     0.230088980     0.908569470 
S2 S     0.076885210     0.759560240     0.727489110 
S3 S     0.557670840     0.618341060     0.776196840 

#END
data_92_9.76_XXII_2_1888 
# Day group submission to blind test 6
# Rank by free energy: 92
# Relative energy [kJ/mol]: 9.765
# Space group: P-1
loop_
_symmetry_equiv_pos_site_id
_symmetry_equiv_pos_as_xyz
1 +x,+y,+z
_cell_length_a 6.7175
_cell_length_b 6.7721
_cell_length_c 10.216
_cell_angle_alpha 94.232
_cell_angle_beta 90.799
_cell_angle_gamma 88.9381
loop_
_atom_site_label
_atom_site_type_symbol
_atom_site_fract_x
_atom_site_fract_y
_atom_site_fract_z
C1 C     0.462656990     0.711622480     0.629109610 
C2 C     0.269148060     0.762990580     0.608731020 
C3 C     0.149795610     0.538148530     0.801672770 
C4 C     0.352769560     0.478957640     0.819197710 
C5 C     0.607489250     0.725009520     0.530479820 
C6 C     0.202605700     0.827135300     0.486068770 
C7 C     0.362313280     0.300000070     0.875254940 
C8 C     0.533300400     0.189048570     0.907558700 
N1 N     0.725421310     0.735908600     0.450198280 
N2 N     0.148440590     0.879338020     0.386276820 
N3 N     0.013847650     0.423143830     0.843355870 
N4 N     0.673445020     0.098078600     0.934047150 
S1 S     0.121116330     0.228697680     0.908586320 
S2 S     0.077677710     0.758168940     0.727505960 
S3 S     0.558463340     0.616949760     0.776213690 
C9 C     0.538928010     0.285594920     0.370924100 
C10 C     0.732436930     0.234226830     0.391302690 
C11 C     0.851789390     0.459068880     0.198360940 
C12 C     0.648815430     0.518259770     0.180836000 
C13 C     0.394095750     0.272207880     0.469553890 
C14 C     0.798979300     0.170082110     0.513964940 
C15 C     0.639271720     0.697217330     0.124778770 
C16 C     0.468284590     0.808168840     0.092475010 
N5 N     0.276163680     0.261308800     0.549835430 
N6 N     0.853144410     0.117879390     0.613756890 
N7 N     0.987737340     0.574073570     0.156677840 
N8 N     0.328139970     0.899138800     0.065986560 
S4 S     0.880468660     0.768519720     0.091447390 
S5 S     0.923907280     0.239048470     0.272527750 
S6 S     0.443121660     0.380267640     0.223820020 

#END
data_93_9.79_XXII_14_2787 
# Day group submission to blind test 6
# Rank by free energy: 93
# Relative energy [kJ/mol]: 9.786
# Space group: P21/n
loop_
_symmetry_equiv_pos_site_id
_symmetry_equiv_pos_as_xyz
1 +x,+y,+z
2 1/2-x,1/2+y,1/2-z
3 -x,-y,-z
4 1/2+x,1/2-y,1/2+z
_cell_length_a 8.6261
_cell_length_b 9.4878
_cell_length_c 12.1722
_cell_angle_alpha 90.0
_cell_angle_beta 110.2781
_cell_angle_gamma 90.0
loop_
_atom_site_label
_atom_site_type_symbol
_atom_site_fract_x
_atom_site_fract_y
_atom_site_fract_z
S1 S     0.533431290     0.869749490     0.861260530 
S2 S     0.906021310     1.150005620     1.041815160 
S3 S     0.551275560     1.318285770     0.902265110 
N1 N     0.739516510     1.601474160     0.782904510 
N2 N     1.163295310     1.377582210     0.927726230 
N3 N     0.721517030     0.923313540     0.944721770 
N4 N     0.149948690     1.091423650     0.712579930 
C1 C     0.746939740     1.371611090     0.896946760 
C2 C     0.889737840     1.300428780     0.950295780 
C3 C     0.723797780     1.060462940     0.954817010 
C4 C     0.574052410     1.134236940     0.894915950 
C5 C     0.742865730     1.498291420     0.834094870 
C6 C     1.040524010     1.342965590     0.937847580 
C7 C     0.452982440     1.040159870     0.834256010 
C8 C     0.286446450     1.068346710     0.767387090 

#END
data_94_9.84_XXII_14_1879 
# Day group submission to blind test 6
# Rank by free energy: 94
# Relative energy [kJ/mol]: 9.838
# Space group: P21/c
loop_
_symmetry_equiv_pos_site_id
_symmetry_equiv_pos_as_xyz
1 +x,+y,+z
2 1/2-x,1/2+y,1/2-z
3 -x,-y,-z
4 1/2+x,1/2-y,1/2+z
_cell_length_a 6.7414
_cell_length_b 17.8247
_cell_length_c 8.5401
_cell_angle_alpha 90.0
_cell_angle_beta 113.461
_cell_angle_gamma 90.0
loop_
_atom_site_label
_atom_site_type_symbol
_atom_site_fract_x
_atom_site_fract_y
_atom_site_fract_z
S1 S     0.497997900     0.284589430     0.803103030 
S2 S     0.744231100     0.437880680     1.201298340 
S3 S     0.205678430     0.417517040     1.071325910 
N1 N     0.218577260     0.394033730     1.504821620 
N2 N     0.858989250     0.437107300     1.659794530 
N3 N     0.681470190     0.336304930     0.954559290 
N4 N    -0.100832850     0.262409350     0.707433360 
C1 C     0.393165110     0.414905190     1.289606610 
C2 C     0.609100810     0.425856170     1.341200450 
C3 C     0.587823360     0.376111530     1.034331470 
C4 C     0.359687790     0.367867650     0.980457800 
C5 C     0.296977420     0.403399310     1.408197840 
C6 C     0.746874990     0.432053530     1.516866410 
C7 C     0.283304130     0.315494280     0.851436320 
C8 C     0.072216220     0.286320160     0.772316460 

#END
data_95_9.85_XXII_14_10689 
# Day group submission to blind test 6
# Rank by free energy: 95
# Relative energy [kJ/mol]: 9.847
# Space group: P21
loop_
_symmetry_equiv_pos_site_id
_symmetry_equiv_pos_as_xyz
1 +x,+y,+z
_cell_length_a 6.8322
_cell_length_b 12.8043
_cell_length_c 10.2855
_cell_angle_alpha 90.0
_cell_angle_beta 95.1074
_cell_angle_gamma 90.0
loop_
_atom_site_label
_atom_site_type_symbol
_atom_site_fract_x
_atom_site_fract_y
_atom_site_fract_z
S1 S     0.313656230     0.132613070     0.178088460 
S2 S     0.332113510     0.123866360    -0.222441810 
S3 S    -0.158423770     0.109502560    -0.121603930 
N1 N    -0.378299030     0.113194840    -0.453718280 
N2 N     0.157329540     0.123561240    -0.564033800 
N3 N     0.401940550     0.131824550     0.032184780 
N4 N    -0.222491460     0.120598460     0.251911740 
C1 C    -0.080533680     0.113205830    -0.281404600 
C2 C     0.104653820     0.116504720    -0.319176290 
C3 C     0.259417260     0.128242130    -0.061173050 
C4 C     0.063739240     0.123578120    -0.022346890 
C5 C    -0.244784520     0.113197510    -0.376468430 
C6 C     0.133703880     0.120399340    -0.454296980 
C7 C     0.069884150     0.125640910     0.111952520 
C8 C    -0.090739730     0.122873450     0.188827900 
S4 S     0.692046160     0.632613070     0.235158170 
S5 S     0.673588880     0.623866360     0.635688430 
S6 S     1.164126160     0.609502560     0.534850550 
N5 N     1.384001420     0.613194840     0.866964910 
N6 N     0.848372850     0.623561240     0.977280430 
N7 N     0.603761840     0.631824550     0.381061850 
N8 N     1.228193850     0.620598460     0.161334890 
C9 C     1.086236080     0.613205830     0.694651220 
C10 C     0.901048570     0.616504720     0.732422910 
C11 C     0.746285130     0.628242130     0.474419670 
C12 C     0.941963150     0.623578120     0.435593520 
C13 C     1.250486910     0.613197510     0.789715060 
C14 C     0.871998510     0.620399340     0.867543610 
C15 C     0.935818240     0.625640910     0.301294100 
C16 C     1.096442120     0.622873450     0.224418730 
S7 S     1.165486150     0.855498500     0.877095790 
S8 S     1.148910800     0.875654220     1.277136620 
S9 S     1.638782740     0.886718310     1.174668900 
N9 N     1.860185150     0.892291300     1.506368640 
N10 N     1.325267410     0.885530510     1.618228260 
N11 N     1.077918330     0.860514550     1.023098490 
N12 N     1.701091180     0.864944560     0.801641500 
C17 C     1.561686290     0.887631970     1.334740790 
C18 C     1.376741910     0.885569010     1.373033840 
C19 C     1.220833230     0.866629280     1.115965810 
C20 C     1.416255830     0.870017490     1.076536210 
C21 C     1.726341790     0.890204760     1.429426210 
C22 C     1.348354720     0.885547160     1.508340440 
C23 C     1.409480730     0.864139260     0.942388250 
C24 C     1.569684320     0.864579350     0.865080340 
S10 S    -0.159783760     0.355498500     0.536150840 
S11 S    -0.143208400     0.375654220     0.136110010 
S12 S    -0.633080350     0.386718310     0.238577730 
N13 N    -0.854482750     0.392291300    -0.093122020 
N14 N    -0.319565020     0.385530510    -0.204981640 
N15 N    -0.072215940     0.360514550     0.390148140 
N16 N    -0.695388790     0.364944560     0.611605130 
C25 C    -0.555983900     0.387631970     0.078505840 
C26 C    -0.371039510     0.385569010     0.040212790 
C27 C    -0.215130840     0.366629280     0.297280820 
C28 C    -0.410553440     0.370017490     0.336710420 
C29 C    -0.720639400     0.390204760    -0.016179580 
C30 C    -0.342652330     0.385547160    -0.095093810 
C31 C    -0.403778330     0.364139260     0.470858380 
C32 C    -0.563981930     0.364579350     0.548166290 

#END
data_96_9.87_XXII_14_3707 
# Day group submission to blind test 6
# Rank by free energy: 96
# Relative energy [kJ/mol]: 9.872
# Space group: P21/n
loop_
_symmetry_equiv_pos_site_id
_symmetry_equiv_pos_as_xyz
1 +x,+y,+z
2 1/2-x,1/2+y,1/2-z
3 -x,-y,-z
4 1/2+x,1/2-y,1/2+z
_cell_length_a 6.7582
_cell_length_b 20.1276
_cell_length_c 6.799
_cell_angle_alpha 90.0
_cell_angle_beta 93.4379
_cell_angle_gamma 90.0
loop_
_atom_site_label
_atom_site_type_symbol
_atom_site_fract_x
_atom_site_fract_y
_atom_site_fract_z
S1 S     0.706325830     0.433897830     0.377333520 
S2 S     0.819969080     0.635699300     0.433282420 
S3 S     0.805577140     0.582539480    -0.054357440 
N1 N     0.619831760     0.740779420    -0.251546580 
N2 N     0.623344950     0.800324880     0.308170930 
N3 N     0.741230660     0.507875330     0.483952690 
N4 N     0.685208790     0.392555890    -0.170263580 
C1 C     0.734292350     0.662016410     0.031349660 
C2 C     0.736347720     0.682181550     0.221864010 
C3 C     0.767550180     0.553471770     0.351230060 
C4 C     0.760833770     0.532431660     0.150416220 
C5 C     0.671169790     0.705459140    -0.124629740 
C6 C     0.674008300     0.747348140     0.269449210 
C7 C     0.723840960     0.465161500     0.139686440 
C8 C     0.702616400     0.425274120    -0.030631020 

#END
data_97_9.90_XXII_14_15952 
# Day group submission to blind test 6
# Rank by free energy: 97
# Relative energy [kJ/mol]: 9.904
# Space group: P21
loop_
_symmetry_equiv_pos_site_id
_symmetry_equiv_pos_as_xyz
1 +x,+y,+z
_cell_length_a 6.8128
_cell_length_b 12.8347
_cell_length_c 10.2804
_cell_angle_alpha 90.0
_cell_angle_beta 95.3018
_cell_angle_gamma 90.0
loop_
_atom_site_label
_atom_site_type_symbol
_atom_site_fract_x
_atom_site_fract_y
_atom_site_fract_z
S1 S     0.075981210     0.369863220     0.710362170 
S2 S     0.092065160     0.369109230     0.309317590 
S3 S    -0.399950820     0.382024110     0.409849290 
N1 N    -0.620518440     0.390421220     0.077421850 
N2 N    -0.083980350     0.376314370    -0.032647000 
N3 N     0.163661370     0.368082770     0.564316520 
N4 N    -0.461296780     0.383201800     0.783972250 
C1 C    -0.321625510     0.383688530     0.250137690 
C2 C    -0.136340690     0.377310770     0.212436070 
C3 C     0.020182730     0.369653420     0.470840450 
C4 C    -0.175819200     0.375123380     0.509592790 
C5 C    -0.486502530     0.387397640     0.154850950 
C6 C    -0.107461660     0.376760720     0.077193320 
C7 C    -0.168922560     0.374897940     0.644037400 
C8 C    -0.329547310     0.379455390     0.720904250 
S4 S     0.380373470     0.869863220     0.800177000 
S5 S     0.364289520     0.869109230     1.201221580 
S6 S     0.856305500     0.882024110     1.100689880 
N5 N     1.076873120     0.890421220     1.433117320 
N6 N     0.540335030     0.876314370     1.543186170 
N7 N     0.292693310     0.868082770     0.946222650 
N8 N     0.917651470     0.883201800     0.726566920 
C9 C     0.777980190     0.883688530     1.260401480 
C10 C     0.592695370     0.877310770     1.298103100 
C11 C     0.436171960     0.869653420     1.039698720 
C12 C     0.632173880     0.875123380     1.000946380 
C13 C     0.942857210     0.887397640     1.355688210 
C14 C     0.563816340     0.876760720     1.433345850 
C15 C     0.625277240     0.874897940     0.866501770 
C16 C     0.785901990     0.879455390     0.789634920 
S7 S     0.935254620     0.639210410     0.405441140 
S8 S     0.919039670     0.628824810     0.806267370 
S9 S     1.411056940     0.619100790     0.705307700 
N9 N     1.631491500     0.601662780     1.037195840 
N10 N     1.094951930     0.612277800     1.147732120 
N11 N     0.847530030     0.636867800     0.551460940 
N12 N     1.472524470     0.628352310     0.331374490 
C17 C     1.332671820     0.612943740     0.864836680 
C18 C     1.147391400     0.618123320     0.902765330 
C19 C     0.990975320     0.632819670     0.644831400 
C20 C     1.186976300     0.628585080     0.605893650 
C21 C     1.497508440     0.606725340     0.959926860 
C22 C     1.118468700     0.614897850     1.037943920 
C23 C     1.180124870     0.632534790     0.471541240 
C24 C     1.340763570     0.630241240     0.394547180 
S10 S     0.521100070     0.139210410     0.105098030 
S11 S     0.537315020     0.128824810    -0.295728200 
S12 S     0.045297740     0.119100790    -0.194768540 
N13 N    -0.175136820     0.101662780    -0.526656680 
N14 N     0.361402760     0.112277800    -0.637192950 
N15 N     0.608824660     0.136867800    -0.040921770 
N16 N    -0.016169780     0.128352310     0.179164670 
C25 C     0.123682870     0.112943740    -0.354297510 
C26 C     0.308963280     0.118123320    -0.392226160 
C27 C     0.465379360     0.132819670    -0.134292230 
C28 C     0.269378390     0.128585080    -0.095354480 
C29 C    -0.041153760     0.106725340    -0.449387700 
C30 C     0.337885980     0.114897850    -0.527404760 
C31 C     0.276229810     0.132534790     0.038997920 
C32 C     0.115591110     0.130241240     0.115991980 

#END
data_98_9.93_XXII_15_6126 
# Day group submission to blind test 6
# Rank by free energy: 98
# Relative energy [kJ/mol]: 9.932
# Space group: P1
loop_
_symmetry_equiv_pos_site_id
_symmetry_equiv_pos_as_xyz
1 +x,+y,+z
_cell_length_a 22.9048
_cell_length_b 6.7797
_cell_length_c 14.8407
_cell_angle_alpha 90.0
_cell_angle_beta 125.8368
_cell_angle_gamma 90.0
loop_
_atom_site_label
_atom_site_type_symbol
_atom_site_fract_x
_atom_site_fract_y
_atom_site_fract_z
C1 C     0.162914220     0.532727800     0.271113450 
C2 C     0.172007830     0.722910650     0.253268520 
C3 C     0.119424420     0.853969770     0.365887150 
C4 C     0.109641740     0.653591840     0.383758210 
C5 C     0.161632000     0.376385410     0.206404440 
C6 C     0.179451300     0.773327600     0.167605620 
C7 C     0.060059080     0.643385730     0.407876520 
C8 C     0.034117480     0.473866350     0.428801180 
N1 N     0.160590090     0.249067310     0.153727460 
N2 N     0.185513550     0.814375550     0.097909620 
N3 N     0.081109250     0.987232850     0.373124300 
N4 N     0.012843990     0.334907040     0.445957170 
S1 S     0.030967040     0.881433790     0.407464060 
S2 S     0.180624460     0.927732880     0.335525410 
S3 S     0.156361110     0.452046910     0.379317330 
C9 C     0.836442310     0.532727800     0.227690940 
C10 C     0.827348700     0.722910650     0.245535860 
C11 C     0.879932110     0.853969770     0.132917240 
C12 C     0.889714790     0.653591840     0.115046170 
C13 C     0.837724530     0.376385410     0.292399950 
C14 C     0.819905230     0.773327600     0.331198770 
C15 C     0.939297450     0.643385730     0.090927860 
C16 C     0.965239050     0.473866350     0.070003210 
N5 N     0.838766440     0.249067310     0.345076930 
N6 N     0.813842990     0.814375550     0.400894760 
N7 N     0.918247280     0.987232850     0.125680090 
N8 N     0.986512550     0.334907040     0.052847210 
S4 S     0.968389490     0.881433790     0.091340330 
S5 S     0.818732070     0.927732880     0.163278970 
S6 S     0.842995420     0.452046910     0.119487060 
C17 C     0.662914220     0.032727800     0.271113450 
C18 C     0.672007830     0.222910650     0.253268520 
C19 C     0.619424420     0.353969770     0.365887150 
C20 C     0.609641740     0.153591840     0.383758210 
C21 C     0.661632000    -0.123614590     0.206404440 
C22 C     0.679451300     0.273327600     0.167605620 
C23 C     0.560059080     0.143385730     0.407876520 
C24 C     0.534117480    -0.026133650     0.428801180 
N9 N     0.660590090    -0.250932690     0.153727460 
N10 N     0.685513550     0.314375550     0.097909620 
N11 N     0.581109250     0.487232850     0.373124300 
N12 N     0.512843990    -0.165092960     0.445957170 
S7 S     0.530967040     0.381433790     0.407464060 
S8 S     0.680624460     0.427732880     0.335525410 
S9 S     0.656361110    -0.047953090     0.379317330 
C25 C     0.336442310     0.032727800     0.227690940 
C26 C     0.327348700     0.222910650     0.245535860 
C27 C     0.379932110     0.353969770     0.132917240 
C28 C     0.389714790     0.153591840     0.115046170 
C29 C     0.337724530    -0.123614590     0.292399950 
C30 C     0.319905230     0.273327600     0.331198770 
C31 C     0.439297450     0.143385730     0.090927860 
C32 C     0.465239050    -0.026133650     0.070003210 
N13 N     0.338766440    -0.250932690     0.345076930 
N14 N     0.313842990     0.314375550     0.400894760 
N15 N     0.418247280     0.487232850     0.125680090 
N16 N     0.486512550    -0.165092960     0.052847210 
S10 S     0.468389490     0.381433790     0.091340330 
S11 S     0.318732070     0.427732880     0.163278970 
S12 S     0.342995420    -0.047953090     0.119487060 
C33 C     0.836442310     0.466964130     0.727690940 
C34 C     0.827348700     0.276781280     0.745535860 
C35 C     0.879932110     0.145722160     0.632917240 
C36 C     0.889714790     0.346100090     0.615046170 
C37 C     0.837724530     0.623306520     0.792399950 
C38 C     0.819905230     0.226364330     0.831198770 
C39 C     0.939297450     0.356306200     0.590927860 
C40 C     0.965239050     0.525825580     0.570003210 
N17 N     0.838766440     0.750624620     0.845076930 
N18 N     0.813842990     0.185316380     0.900894760 
N19 N     0.918247280     0.012459080     0.625680090 
N20 N     0.986512550     0.664784890     0.552847210 
S13 S     0.968389490     0.118258140     0.591340330 
S14 S     0.818732070     0.071959050     0.663278970 
S15 S     0.842995420     0.547645020     0.619487060 
C41 C     0.162914220     0.466964130     0.771113450 
C42 C     0.172007830     0.276781280     0.753268520 
C43 C     0.119424420     0.145722160     0.865887150 
C44 C     0.109641740     0.346100090     0.883758210 
C45 C     0.161632000     0.623306520     0.706404440 
C46 C     0.179451300     0.226364330     0.667605620 
C47 C     0.060059080     0.356306200     0.907876520 
C48 C     0.034117480     0.525825580     0.928801180 
N21 N     0.160590090     0.750624620     0.653727460 
N22 N     0.185513550     0.185316380     0.597909620 
N23 N     0.081109250     0.012459080     0.873124300 
N24 N     0.012843990     0.664784890     0.945957170 
S16 S     0.030967040     0.118258140     0.907464060 
S17 S     0.180624460     0.071959050     0.835525410 
S18 S     0.156361110     0.547645020     0.879317330 
C49 C     0.336442310     0.966964130     0.727690940 
C50 C     0.327348700     0.776781280     0.745535860 
C51 C     0.379932110     0.645722160     0.632917240 
C52 C     0.389714790     0.846100090     0.615046170 
C53 C     0.337724530     1.123306520     0.792399950 
C54 C     0.319905230     0.726364330     0.831198770 
C55 C     0.439297450     0.856306200     0.590927860 
C56 C     0.465239050     1.025825580     0.570003210 
N25 N     0.338766440     1.250624620     0.845076930 
N26 N     0.313842990     0.685316380     0.900894760 
N27 N     0.418247280     0.512459080     0.625680090 
N28 N     0.486512550     1.164784890     0.552847210 
S19 S     0.468389490     0.618258140     0.591340330 
S20 S     0.318732070     0.571959050     0.663278970 
S21 S     0.342995420     1.047645020     0.619487060 
C57 C     0.662914220     0.966964130     0.771113450 
C58 C     0.672007830     0.776781280     0.753268520 
C59 C     0.619424420     0.645722160     0.865887150 
C60 C     0.609641740     0.846100090     0.883758210 
C61 C     0.661632000     1.123306520     0.706404440 
C62 C     0.679451300     0.726364330     0.667605620 
C63 C     0.560059080     0.856306200     0.907876520 
C64 C     0.534117480     1.025825580     0.928801180 
N29 N     0.660590090     1.250624620     0.653727460 
N30 N     0.685513550     0.685316380     0.597909620 
N31 N     0.581109250     0.512459080     0.873124300 
N32 N     0.512843990     1.164784890     0.945957170 
S22 S     0.530967040     0.618258140     0.907464060 
S23 S     0.680624460     0.571959050     0.835525410 
S24 S     0.656361110     1.047645020     0.879317330 

#END
data_99_9.95_XXII_14_205 
# Day group submission to blind test 6
# Rank by free energy: 99
# Relative energy [kJ/mol]: 9.954
# Space group: P21/c
loop_
_symmetry_equiv_pos_site_id
_symmetry_equiv_pos_as_xyz
1 +x,+y,+z
2 -x,1/2+y,1/2-z
3 -x,-y,-z
4 +x,1/2-y,1/2+z
_cell_length_a 9.9967
_cell_length_b 7.3499
_cell_length_c 12.5878
_cell_angle_alpha 90.0
_cell_angle_beta 100.2447
_cell_angle_gamma 90.0
loop_
_atom_site_label
_atom_site_type_symbol
_atom_site_fract_x
_atom_site_fract_y
_atom_site_fract_z
S1 S     0.861965670     0.245991820     0.368404590 
S2 S     1.263103830     0.420354220     0.409164970 
S3 S     1.178106040     0.270378010     0.645714320 
N1 N     1.505342620     0.045731740     0.740409720 
N2 N     1.601315820     0.209574220     0.458809580 
N3 N     1.005443360     0.325376260     0.335613960 
N4 N     0.806110340     0.058698020     0.639023550 
C1 C     1.336351080     0.229983060     0.603286360 
C2 C     1.368773790     0.286696660     0.508487700 
C3 C     1.101323880     0.330844730     0.420938740 
C4 C     1.067648590     0.267802620     0.520116850 
C5 C     1.429519480     0.128400480     0.678876520 
C6 C     1.497010990     0.244161290     0.481095810 
C7 C     0.933865380     0.212355340     0.503765160 
C8 C     0.863676590     0.127922370     0.578099020 

#END
data_100_9.98_XXII_14_12027 
# Day group submission to blind test 6
# Rank by free energy: 100
# Relative energy [kJ/mol]: 9.980
# Space group: P21
loop_
_symmetry_equiv_pos_site_id
_symmetry_equiv_pos_as_xyz
1 +x,+y,+z
_cell_length_a 6.8742
_cell_length_b 12.7743
_cell_length_c 10.3304
_cell_angle_alpha 90.0
_cell_angle_beta 95.1485
_cell_angle_gamma 90.0
loop_
_atom_site_label
_atom_site_type_symbol
_atom_site_fract_x
_atom_site_fract_y
_atom_site_fract_z
S1 S     0.345560320     0.371745810     0.928678240 
S2 S     0.329387960     0.384536820     1.327457410 
S3 S     0.817200520     0.370827470     1.227240840 
N1 N     1.035799030     0.375754090     1.557830140 
N2 N     0.503878930     0.391712090     1.667350660 
N3 N     0.258429270     0.374741830     1.074096070 
N4 N     0.878503130     0.375810220     0.854681170 
C1 C     0.740034450     0.379896180     1.386047830 
C2 C     0.556231980     0.386447200     1.423504800 
C3 C     0.400541480     0.376443080     1.166878310 
C4 C     0.595022320     0.373657090     1.128117240 
C5 C     0.903181330     0.377609110     1.480821240 
C6 C     0.527358460     0.389356660     1.558070700 
C7 C     0.588366590     0.372465910     0.994360370 
C8 C     0.747763770     0.374298240     0.917636960 
S4 S     0.738753840     0.871745810     0.534027410 
S5 S     0.754926190     0.884536820     0.135248240 
S6 S     0.267113640     0.870827470     0.235464810 
N5 N     0.048515120     0.875754090    -0.095124500 
N6 N     0.580435230     0.891712090    -0.204645010 
N7 N     0.825884890     0.874741830     0.388609580 
N8 N     0.205811030     0.875810220     0.608024480 
C9 C     0.344279700     0.879896180     0.076657810 
C10 C     0.528082170     0.886447200     0.039200850 
C11 C     0.683772670     0.876443080     0.295827340 
C12 C     0.489291830     0.873657090     0.334588400 
C13 C     0.181132830     0.877609110    -0.018115600 
C14 C     0.556955700     0.889356660    -0.095365050 
C15 C     0.495947570     0.872465910     0.468345280 
C16 C     0.336550380     0.874298240     0.545068690 
S7 S     1.144338140     0.622684810     0.154794230 
S8 S     1.163123670     0.617802110    -0.244045970 
S9 S     0.674626430     0.631016040    -0.144930780 
N9 N     0.458190290     0.633360780    -0.476086020 
N10 N     0.990843850     0.617948170    -0.584437110 
N11 N     1.232477230     0.622320920     0.009649470 
N12 N     0.610616160     0.618793450     0.227015730 
C17 C     0.752801360     0.624879360    -0.303675500 
C18 C     0.936839320     0.618509420    -0.340761230 
C19 C     1.090936800     0.622910210    -0.083543110 
C20 C     0.896151960     0.625523390    -0.045304460 
C21 C     0.590290930     0.629560370    -0.398795350 
C22 C     0.966624140     0.618195710    -0.475233510 
C23 C     0.901890190     0.624025690     0.088411630 
C24 C     0.741868260     0.621156440     0.164544560 
S10 S    -0.060023990     0.122684810     0.307911420 
S11 S    -0.078809510     0.117802110     0.706751620 
S12 S     0.409687720     0.131016040     0.607636420 
N13 N     0.626123860     0.133360780     0.938791670 
N14 N     0.093470300     0.117948170     1.047142750 
N15 N    -0.148163080     0.122320920     0.453056180 
N16 N     0.473697990     0.118793450     0.235689910 
C25 C     0.331512790     0.124879360     0.766381140 
C26 C     0.147474830     0.118509420     0.803466880 
C27 C    -0.006622640     0.122910210     0.546248750 
C28 C     0.188162190     0.125523390     0.508010100 
C29 C     0.494023230     0.129560370     0.861501000 
C30 C     0.117690010     0.118195710     0.937939150 
C31 C     0.182423960     0.124025690     0.374294020 
C32 C     0.342445900     0.121156440     0.298161080 

#END
