# Supplementary material for: Report on the sixth blind test of organic crystal structure prediction methods
Source: Acta Crystallogr B Struct Sci Cryst Eng Mater. 2016 Aug 1;72(Pt 4):439–59. doi: 10.1107/S2052520616007447 (PMC4971545; doi:10.1107/S2052520616007447)
Supplement: Supplementary file 2 [file b-72-00439-sup2.zip › Group_03_Day/XXIII-1_Day.cif]

data_1_0.00_XXIII_2_2572 
# Day group submission to blind test 6
# Rank by lattice energy 1
# Relative energy [kJ/mol]:0.0
loop_
_symmetry_equiv_pos_site_id
_symmetry_equiv_pos_as_xyz
1 +x,+y,+z
2 -x,-y,-z
_cell_length_a 9.9981
_cell_length_b 14.0532
_cell_length_c 14.8901
_cell_angle_alpha 110.7465
_cell_angle_beta 119.1488
_cell_angle_gamma 120.5329
loop_
_atom_site_label
_atom_site_type_symbol
_atom_site_fract_x
_atom_site_fract_y
_atom_site_fract_z
C1 C     0.347777980     0.983616340     0.340509470 
C2 C     0.590725320     1.145000340     0.431082900 
C3 C     0.600251110     1.242421540     0.419723500 
C4 C     0.374079130     1.181504400     0.322569970 
C5 C     0.125400620     1.018786230     0.231426090 
C6 C     0.113252410     0.917166510     0.239836970 
C7 C    -0.143066960     0.742132890     0.141513110 
C8 C    -0.118349900     1.045933280     0.124202630 
C9 C    -0.353798690     0.943578760    -0.036043220 
C10 C    -0.380843950     1.026787460    -0.050388720 
C11 C    -0.174205620     1.214074380     0.093246320 
C12 C     0.057431060     1.314275430     0.253022150 
C13 C     0.085297260     1.232175520     0.269508500 
C14 C    -0.191078090     1.307085430     0.073644680 
C15 C    -0.082508460     1.363514720     0.029875360 
C16 C     0.219763440     1.502777950     0.170558910 
C17 C     0.301994640     1.446525200     0.180643520 
C18 C     0.581010910     1.574766590     0.316643560 
C19 C     0.783772350     1.762747140     0.444802220 
C20 C     0.703710140     1.820121590     0.435207790 
C21 C     0.424617830     1.691219560     0.299708020 
O1 O    -0.118653570     0.666772090     0.169679020 
O2 O    -0.365482340     0.663438150     0.040640620 
H1 H     0.332854320     0.903973140     0.344767720 
H2 H     0.769222390     1.194040310     0.507923470 
H3 H     0.786871240     1.367550200     0.486912200 
H4 H     0.386012680     1.257560220     0.313391200 
H5 H    -0.278220450     0.826075440     0.056781190 
H6 H    -0.513491470     0.798867240    -0.148967060 
H7 H    -0.564103290     0.945186760    -0.176019180 
H8 H     0.219854230     1.459555850     0.366735810 
H9 H     0.264097780     1.311950040     0.395040540 
H10 H    -0.070473860     1.429980530     0.191758810 
H11 H    -0.405674420     1.214978570    -0.028489980 
H12 H    -0.114465820     1.420214860     0.007163420 
H13 H    -0.206088510     1.240023480    -0.089570320 
H14 H     0.148569760     1.301584040     0.083525140 
H15 H     0.861881770     1.966013680     0.534517400 
H16 H     0.365649480     1.738155440     0.294446230 
H17 H    -0.300329160     0.552595610     0.096790880 
N1 N    -0.101961410     0.955524420     0.133314070 
Cl1 Cl     0.670056370     1.495122920     0.323433620 
Cl2 Cl     1.136529940     1.928344720     0.617287650 

#END
data_2_2.01_XXIII_2_3567 
# Day group submission to blind test 6
# Rank by lattice energy 2
# Relative energy [kJ/mol]:2.01239991281
loop_
_symmetry_equiv_pos_site_id
_symmetry_equiv_pos_as_xyz
1 +x,+y,+z
2 -x,-y,-z
_cell_length_a 34.393
_cell_length_b 9.3073
_cell_length_c 15.4297
_cell_angle_alpha 154.3263
_cell_angle_beta 149.7117
_cell_angle_gamma 48.1515
loop_
_atom_site_label
_atom_site_type_symbol
_atom_site_fract_x
_atom_site_fract_y
_atom_site_fract_z
C1 C     0.727657600     0.868773030     0.537207410 
C2 C     0.649086320     0.621687670     0.208807590 
C3 C     0.645079010     0.321970570    -0.011270110 
C4 C     0.717644120     0.269806060     0.094299830 
C5 C     0.798355350     0.516794590     0.427725500 
C6 C     0.802894690     0.824295670     0.653277760 
C7 C     0.885417830     1.095420320     1.005098250 
C8 C     0.870692250     0.143992270     0.323742690 
C9 C     0.937172280     0.193458330     0.420050880 
C10 C     0.938557770    -0.124650990     0.216822060 
C11 C     0.873852450    -0.498530860    -0.087054400 
C12 C     0.808527690    -0.544298390    -0.177840060 
C13 C     0.806877420    -0.229264090     0.024037440 
C14 C     0.870066110    -0.843804340    -0.324093620 
C15 C     0.809734860    -0.977515750    -0.594953090 
C16 C     0.715317640    -1.078734060    -0.811167590 
C17 C     0.689502760    -0.804840250    -0.720990660 
C18 C     0.605045490    -0.883936130    -0.900440360 
C19 C     0.544728010    -1.241267270    -1.174799340 
C20 C     0.569673920    -1.517863420    -1.268539080 
C21 C     0.654018430    -1.436887910    -1.088560460 
O1 O     0.877739550     1.353987590     1.180685630 
O2 O     0.956767660     1.103739430     1.143140880 
H1 H     0.732924960     1.104322850     0.713564720 
H2 H     0.591883150     0.660599750     0.124022460 
H3 H     0.584513720     0.127053810    -0.268948750 
H4 H     0.713114090     0.039884280    -0.079082250 
H5 H     0.928739660     0.686433550     0.789472190 
H6 H     0.986897370     0.482206180     0.652643110 
H7 H     0.990287580    -0.080991200     0.294194890 
H8 H     0.757937470    -0.831637250    -0.411281290 
H9 H     0.756274630    -0.269952380    -0.048688890 
H10 H     0.844150040    -1.083183260    -0.458112320 
H11 H     0.937273600    -0.777496030    -0.177245750 
H12 H     0.809778940    -1.226850840    -0.758289230 
H13 H     0.838633960    -0.747423390    -0.462534230 
H14 H     0.735936280    -0.522776160    -0.504232410 
H15 H     0.522374190    -1.795160490    -1.482829390 
H16 H     0.672571850    -1.654626530    -1.163562450 
H17 H     0.936178920     1.515368720     1.406488830 
N1 N     0.871043040     0.469403250     0.535087600 
Cl1 Cl     0.577050200    -0.526799610    -0.772920900 
Cl2 Cl     0.438489700    -1.350674840    -1.404020180 

#END
data_3_3.78_XXIII_14_26499 
# Day group submission to blind test 6
# Rank by lattice energy 3
# Relative energy [kJ/mol]:3.78337572142
loop_
_symmetry_equiv_pos_site_id
_symmetry_equiv_pos_as_xyz
1 +x,+y,+z
2 -x,1/2+y,1/2-z
3 -x,-y,-z
4 +x,1/2-y,1/2+z
_cell_length_a 13.4131
_cell_length_b 9.3032
_cell_length_c 16.8481
_cell_angle_alpha 90.0
_cell_angle_beta 116.8013
_cell_angle_gamma 90.0
loop_
_atom_site_label
_atom_site_type_symbol
_atom_site_fract_x
_atom_site_fract_y
_atom_site_fract_z
C1 C     0.775609190     0.986455540     0.716408890 
C2 C     0.684055780     0.970467890     0.634501160 
C3 C     0.579274060     0.945621390     0.631248800 
C4 C     0.566669930     0.937853950     0.708039510 
C5 C     0.658932180     0.954710970     0.792442360 
C6 C     0.765715650     0.978989110     0.795955880 
C7 C     0.864926590     0.995709290     0.881657350 
C8 C     0.544064250     0.950347130     0.873166180 
C9 C     0.520051950     0.848623010     0.923028650 
C10 C     0.419732230     0.855133630     0.928668880 
C11 C     0.341086090     0.962113890     0.884725310 
C12 C     0.366948590     1.064924770     0.836202260 
C13 C     0.466821800     1.059962840     0.830553930 
C14 C     0.228035370     0.961798510     0.883491160 
C15 C     0.139241090     0.880235930     0.801605010 
C16 C     0.130304280     0.940915920     0.715733860 
C17 C     0.186943400     0.876246490     0.673282160 
C18 C     0.188494660     0.938882300     0.598865500 
C19 C     0.133440560     1.068870230     0.565949100 
C20 C     0.075742460     1.133673770     0.607482100 
C21 C     0.074050670     1.069982020     0.681370930 
O1 O     0.958769300     1.030160790     0.874572810 
O2 O     0.868447420     0.981398590     0.954991810 
H1 H     0.857604620     1.005063450     0.720987350 
H2 H     0.693267740     0.976312290     0.573976990 
H3 H     0.506290370     0.931064580     0.567796570 
H4 H     0.485207640     0.916553880     0.703701590 
H5 H     0.718737240     0.941490940     0.926081310 
H6 H     0.579813680     0.763755740     0.956241680 
H7 H     0.401970910     0.774533960     0.967116890 
H8 H     0.307569420     1.149759350     0.802024460 
H9 H     0.485833000     1.140708520     0.793094430 
H10 H     0.199485720     1.072320770     0.882153240 
H11 H     0.233075100     0.911700240     0.943892100 
H12 H     0.058506940     0.886950280     0.802812000 
H13 H     0.162172830     0.766664910     0.806882650 
H14 H     0.232890960     0.777521680     0.699249750 
H15 H     0.032647440     1.234032420     0.581243560 
H16 H     0.029405420     1.122407750     0.713280620 
H17 H     1.017396780     1.036959590     0.934966260 
N1 N     0.646480580     0.944142480     0.868709920 
Cl1 Cl     0.261155640     0.852007400     0.548735140 
Cl2 Cl     0.135290740     1.152851150     0.473892740 

#END
data_4_4.88_XXIII_61_10923 
# Day group submission to blind test 6
# Rank by lattice energy 4
# Relative energy [kJ/mol]:4.87878134288
loop_
_symmetry_equiv_pos_site_id
_symmetry_equiv_pos_as_xyz
1 +x,+y,+z
2 1/2+x,1/2-y,-z
3 -x,1/2+y,1/2-z
4 1/2-x,-y,1/2+z
5 -x,-y,-z
6 1/2-x,1/2+y,+z
7 +x,1/2-y,1/2+z
8 1/2+x,+y,1/2-z
_cell_length_a 9.1116
_cell_length_b 25.1873
_cell_length_c 16.3916
_cell_angle_alpha 90.0
_cell_angle_beta 90.0
_cell_angle_gamma 90.0
loop_
_atom_site_label
_atom_site_type_symbol
_atom_site_fract_x
_atom_site_fract_y
_atom_site_fract_z
C1 C     0.715745020     0.073677160     0.706750590 
C2 C     0.784794710     0.108449890     0.759358930 
C3 C     0.789147440     0.162440900     0.739104650 
C4 C     0.725162320     0.181109110     0.668347730 
C5 C     0.653007320     0.146366070     0.614024280 
C6 C     0.649600840     0.091313760     0.634121720 
C7 C     0.579316620     0.052997920     0.579332550 
C8 C     0.568954580     0.218031690     0.521239600 
C9 C     0.609274840     0.235273160     0.443374260 
C10 C     0.585887060     0.287699780     0.420161690 
C11 C     0.522846150     0.324300540     0.473679110 
C12 C     0.480630350     0.306401830     0.550995790 
C13 C     0.502371380     0.254085680     0.574611550 
C14 C     0.510410060     0.382081070     0.450945080 
C15 C     0.647588300     0.414458810     0.477243030 
C16 C     0.668223440     0.414199270     0.568421570 
C17 C     0.752416320     0.374968090     0.605999910 
C18 C     0.762063450     0.371954070     0.690577340 
C19 C     0.687319730     0.408518010     0.739195110 
C20 C     0.603897790     0.448078790     0.702162930 
C21 C     0.594627290     0.450773100     0.617732140 
O1 O     0.575174960     0.002835210     0.609112630 
O2 O     0.527364200     0.062712570     0.512213400 
H1 H     0.711521100     0.031720260     0.720483770 
H2 H     0.835267590     0.094154100     0.814953070 
H3 H     0.844119340     0.190451060     0.778985400 
H4 H     0.732112070     0.222849550     0.653795940 
H5 H     0.557649420     0.135785820     0.503855450 
H6 H     0.660353830     0.207406600     0.401751810 
H7 H     0.618793560     0.300486570     0.359641920 
H8 H     0.430283330     0.333930070     0.593448350 
H9 H     0.467638760     0.240806880     0.634389150 
H10 H     0.413296710     0.399590030     0.479496570 
H11 H     0.496917480     0.386113420     0.384947940 
H12 H     0.635549730     0.455306600     0.455613440 
H13 H     0.744362950     0.397745310     0.447345980 
H14 H     0.809445280     0.345684540     0.569537030 
H15 H     0.546866710     0.476489420     0.740194170 
H16 H     0.528598170     0.481656870     0.589867860 
H17 H     0.527792140    -0.018251890     0.567389980 
N1 N     0.591291420     0.164541850     0.542994480 
Cl1 Cl     0.868565720     0.321501090     0.733903080 
Cl2 Cl     0.695716420     0.405953270     0.845576210 

#END
data_5_5.34_XXIII_15_54926 
# Day group submission to blind test 6
# Rank by lattice energy 5
# Relative energy [kJ/mol]:5.33546439838
loop_
_symmetry_equiv_pos_site_id
_symmetry_equiv_pos_as_xyz
1 +x,+y,+z
2 -x,+y,1/2-z
3 1/2+x,1/2+y,+z
4 1/2-x,1/2+y,1/2-z
5 -x,-y,-z
6 +x,-y,1/2+z
7 1/2-x,1/2-y,-z
8 1/2+x,1/2-y,1/2+z
_cell_length_a 25.9432
_cell_length_b 8.6408
_cell_length_c 27.3748
_cell_angle_alpha 90.0
_cell_angle_beta 39.5987
_cell_angle_gamma 90.0
loop_
_atom_site_label
_atom_site_type_symbol
_atom_site_fract_x
_atom_site_fract_y
_atom_site_fract_z
C1 C     0.168619160     0.663174270     0.005678580 
C2 C     0.204032210     0.678527180    -0.065607140 
C3 C     0.154187940     0.701973400    -0.069873700 
C4 C     0.071200470     0.711895550    -0.004493200 
C5 C     0.033798420     0.698864530     0.068954510 
C6 C     0.084350730     0.672186170     0.073415600 
C7 C     0.049202180     0.650799540     0.147787060 
C8 C    -0.106016770     0.747063780     0.140718260 
C9 C    -0.177467510     0.660793320     0.189888760 
C10 C    -0.236395900     0.698670860     0.198807390 
C11 C    -0.225847880     0.822043930     0.158738650 
C12 C    -0.154978220     0.909312920     0.110873070 
C13 C    -0.096017050     0.873864830     0.102185230 
C14 C    -0.286184760     0.851391760     0.162638230 
C15 C    -0.268792450     0.751639850     0.103927870 
C16 C    -0.189175660     0.792255380     0.022306450 
C17 C    -0.117110740     0.727766520    -0.013304770 
C18 C    -0.043008710     0.772931290    -0.086764890 
C19 C    -0.039849250     0.882982930    -0.126347100 
C20 C    -0.111471480     0.947156060    -0.091462020 
C21 C    -0.185184970     0.902400540    -0.017865750 
O1 O     0.104773800     0.635497730     0.143239840 
O2 O    -0.022905560     0.645356910     0.210155390 
H1 H     0.205467170     0.643033260     0.010768600 
H2 H     0.269024040     0.671209850    -0.117146240 
H3 H     0.180482120     0.711781310    -0.125232410 
H4 H     0.034338300     0.727030510    -0.009769850 
H5 H    -0.069077720     0.676615050     0.183024700 
H6 H    -0.185833970     0.563157530     0.220345070 
H7 H    -0.291124650     0.629629630     0.236811980 
H8 H    -0.145587370     1.006492910     0.079603620 
H9 H    -0.042304100     0.944787330     0.065867050 
H10 H    -0.285517700     0.973575740     0.151727260 
H11 H    -0.347279980     0.824800730     0.220059460 
H12 H    -0.317734790     0.768476150     0.113336290 
H13 H    -0.269271200     0.629581670     0.114805210 
H14 H    -0.118005840     0.643032150     0.016446340 
H15 H    -0.108657880     1.031854170    -0.122577470 
H16 H    -0.240409390     0.953895820     0.008618220 
H17 H     0.074096390     0.620803530     0.195381730 
N1 N    -0.048591690     0.707021000     0.134441400 
Cl1 Cl     0.045210520     0.689736900    -0.127615320 
Cl2 Cl     0.051914450     0.942198810    -0.218862610 

#END
data_6_5.51_XXIII_14_25802 
# Day group submission to blind test 6
# Rank by lattice energy 6
# Relative energy [kJ/mol]:5.50599785987
loop_
_symmetry_equiv_pos_site_id
_symmetry_equiv_pos_as_xyz
1 +x,+y,+z
2 -x,1/2+y,1/2-z
3 -x,-y,-z
4 +x,1/2-y,1/2+z
_cell_length_a 12.4304
_cell_length_b 9.1041
_cell_length_c 17.9847
_cell_angle_alpha 90.0
_cell_angle_beta 110.624
_cell_angle_gamma 90.0
loop_
_atom_site_label
_atom_site_type_symbol
_atom_site_fract_x
_atom_site_fract_y
_atom_site_fract_z
C1 C     0.306527760     0.432539930     0.946698430 
C2 C     0.389389730     0.425459190     0.911990100 
C3 C     0.356561330     0.449372620     0.830132870 
C4 C     0.243345480     0.476962790     0.784029600 
C5 C     0.156799370     0.481467680     0.817871420 
C6 C     0.190656920     0.460694200     0.901606410 
C7 C     0.105888110     0.469386820     0.941250760 
C8 C    -0.011103150     0.491463410     0.690580990 
C9 C    -0.106634500     0.579542260     0.651472970 
C10 C    -0.168070360     0.560450650     0.570924250 
C11 C    -0.135452900     0.455203120     0.526511030 
C12 C    -0.039751750     0.368031330     0.566053120 
C13 C     0.021262410     0.384101070     0.646703850 
C14 C    -0.203708600     0.428623880     0.439947240 
C15 C    -0.281744460     0.291681620     0.427814660 
C16 C    -0.337215940     0.251001430     0.341450440 
C17 C    -0.449229020     0.293823870     0.297475410 
C18 C    -0.498730170     0.259931990     0.217002600 
C19 C    -0.435812890     0.182492470     0.179180930 
C20 C    -0.323697250     0.139334310     0.222662750 
C21 C    -0.275239470     0.173222580     0.302789050 
O1 O     0.149060080     0.436027370     1.019590510 
O2 O     0.004775710     0.503253460     0.910006140 
H1 H     0.329635740     0.416546760     1.009979680 
H2 H     0.478203230     0.403429570     0.947639180 
H3 H     0.420742360     0.447834930     0.802044430 
H4 H     0.220511200     0.498686590     0.721289690 
H5 H    -0.007007540     0.528026140     0.805218330 
H6 H    -0.131968660     0.663381030     0.684851110 
H7 H    -0.242038840     0.629739660     0.541964780 
H8 H    -0.013047940     0.284271950     0.533217150 
H9 H     0.092696440     0.311809390     0.675988460 
H10 H    -0.145391560     0.412650930     0.407083160 
H11 H    -0.256770070     0.524223270     0.413730790 
H12 H    -0.229659960     0.199706340     0.460403070 
H13 H    -0.347083520     0.312122440     0.454345960 
H14 H    -0.499783010     0.353834730     0.325576730 
H15 H    -0.275652170     0.078660920     0.193002270 
H16 H    -0.188088480     0.138129620     0.335893210 
H17 H     0.085770640     0.447089920     1.038649410 
N1 N     0.044073520     0.509447110     0.772836710 
Cl1 Cl    -0.640091160     0.315387490     0.165434650 
Cl2 Cl    -0.494261610     0.137405860     0.078442050 

#END
data_7_5.75_XXIII_14_1959 
# Day group submission to blind test 6
# Rank by lattice energy 7
# Relative energy [kJ/mol]:5.75408606604
loop_
_symmetry_equiv_pos_site_id
_symmetry_equiv_pos_as_xyz
1 +x,+y,+z
2 -x,1/2+y,1/2-z
3 -x,-y,-z
4 +x,1/2-y,1/2+z
_cell_length_a 9.3198
_cell_length_b 17.5183
_cell_length_c 16.1727
_cell_angle_alpha 90.0
_cell_angle_beta 132.7402
_cell_angle_gamma 90.0
loop_
_atom_site_label
_atom_site_type_symbol
_atom_site_fract_x
_atom_site_fract_y
_atom_site_fract_z
C1 C     0.444423130     0.823512660     0.790257300 
C2 C     0.401998440     0.783377840     0.702401800 
C3 C     0.342173820     0.823864490     0.608813980 
C4 C     0.328587770     0.902531520     0.604223060 
C5 C     0.374725080     0.944817980     0.693884170 
C6 C     0.431374930     0.903556430     0.788203590 
C7 C     0.471739990     0.943603590     0.881753980 
C8 C     0.329745310     1.072865610     0.611626530 
C9 C     0.206361820     1.135712510     0.574937470 
C10 C     0.174487070     1.187279230     0.498669610 
C11 C     0.262109400     1.177594270     0.455616460 
C12 C     0.388111170     1.115602160     0.494466340 
C13 C     0.423583630     1.064221580     0.572001840 
C14 C     0.208394430     1.228475100     0.363057120 
C15 C     0.017046420     1.202042550     0.245233640 
C16 C     0.034787800     1.122856740     0.216560490 
C17 C     0.002646370     1.058824870     0.253477520 
C18 C     0.032116670     0.985586400     0.234290040 
C19 C     0.093045830     0.975154250     0.176531770 
C20 C     0.124202360     1.038669150     0.138720520 
C21 C     0.095788450     1.111651670     0.158922940 
O1 O     0.534198300     0.897383730     0.967899220 
O2 O     0.452770430     1.012054850     0.886675610 
H1 H     0.488115180     0.793730340     0.862896010 
H2 H     0.412852380     0.721748080     0.705452710 
H3 H     0.303981200     0.793508550     0.537724300 
H4 H     0.277624810     0.931968490     0.529773720 
H5 H     0.372777170     1.046046040     0.752457580 
H6 H     0.134548350     1.143155570     0.606049880 
H7 H     0.077027810     1.235249480     0.470664930 
H8 H     0.459149370     1.107091360     0.463028270 
H9 H     0.524783370     1.017553050     0.602401510 
H10 H     0.326304590     1.229045350     0.363543060 
H11 H     0.188345190     1.287245970     0.376440210 
H12 H    -0.019526860     1.242490190     0.181812030 
H13 H    -0.101819700     1.203798300     0.243864100 
H14 H    -0.042766590     1.065517890     0.299386270 
H15 H     0.170516740     1.030176280     0.093533010 
H16 H     0.121482190     1.160542510     0.129327830 
H17 H     0.553202320     0.930285040     1.022711800 
N1 N     0.360825530     1.022957920     0.690413720 
Cl1 Cl    -0.007092050     0.907824430     0.284745590 
Cl2 Cl     0.131045120     0.884114800     0.150278800 

#END
data_8_6.05_XXIII_2_14233 
# Day group submission to blind test 6
# Rank by lattice energy 8
# Relative energy [kJ/mol]:6.05037433188
loop_
_symmetry_equiv_pos_site_id
_symmetry_equiv_pos_as_xyz
1 +x,+y,+z
2 -x,-y,-z
_cell_length_a 7.8048
_cell_length_b 7.4934
_cell_length_c 29.3728
_cell_angle_alpha 43.5219
_cell_angle_beta 102.2155
_cell_angle_gamma 121.1245
loop_
_atom_site_label
_atom_site_type_symbol
_atom_site_fract_x
_atom_site_fract_y
_atom_site_fract_z
C1 C     0.169833850     0.186548780     0.048336430 
C2 C     0.098656250     0.242653370     0.073645110 
C3 C     0.183698020     0.229602210     0.122342130 
C4 C     0.337754730     0.165940970     0.144425870 
C5 C     0.414810570     0.111731950     0.118632750 
C6 C     0.325908930     0.120163750     0.069826030 
C7 C     0.394000590     0.056255560     0.042569750 
C8 C     0.691017380     0.076366030     0.179508460 
C9 C     0.728411190    -0.155407300     0.233584180 
C10 C     0.855539670    -0.126227310     0.271523260 
C11 C     0.947604010     0.132283030     0.257039060 
C12 C     0.912257030     0.365672130     0.202009140 
C13 C     0.787098110     0.340564360     0.163423880 
C14 C     1.067431070     0.151648210     0.302207760 
C15 C     0.940600930     0.098644230     0.349032910 
C16 C     0.744197920    -0.217838770     0.398727480 
C17 C     0.738103350    -0.449509380     0.466927920 
C18 C     0.559950680    -0.745540620     0.513007420 
C19 C     0.384413950    -0.814388670     0.490868040 
C20 C     0.389153940    -0.584538680     0.422720480 
C21 C     0.566648040    -0.289709670     0.377274220 
O1 O     0.306422130     0.093560390    -0.006726410 
O2 O     0.517042440    -0.024809150     0.060599540 
H1 H     0.105588550     0.191973380     0.011190940 
H2 H    -0.021733230     0.293254650     0.056526840 
H3 H     0.127374020     0.267541720     0.143768610 
H4 H     0.398722400     0.152199600     0.182886800 
H5 H     0.591126980    -0.027211110     0.125510630 
H6 H     0.654377530    -0.360455960     0.246323150 
H7 H     0.879063380    -0.311497050     0.314287780 
H8 H     0.984843530     0.571619550     0.188923120 
H9 H     0.765012800     0.526326100     0.120167760 
H10 H     1.212303220     0.378464570     0.270568310 
H11 H     1.110219180    -0.018993780     0.334430260 
H12 H     1.038868100     0.133400420     0.377531380 
H13 H     0.901471880     0.273418850     0.316400280 
H14 H     0.872512320    -0.401267090     0.485272770 
H15 H     0.252471510    -0.639825780     0.405903400 
H16 H     0.567704240    -0.114405530     0.324429700 
H17 H     0.361767970     0.042124330    -0.019727880 
N1 N     0.565974400     0.044739960     0.140840110 
Cl1 Cl     0.561700080    -1.023504690     0.598218240 
Cl2 Cl     0.157560800    -1.182600850     0.546718390 

#END
data_9_6.39_XXIII_2_41501 
# Day group submission to blind test 6
# Rank by lattice energy 9
# Relative energy [kJ/mol]:6.39451157209
loop_
_symmetry_equiv_pos_site_id
_symmetry_equiv_pos_as_xyz
1 +x,+y,+z
2 -x,-y,-z
_cell_length_a 32.4877
_cell_length_b 7.4009
_cell_length_c 13.3352
_cell_angle_alpha 149.6189
_cell_angle_beta 48.6367
_cell_angle_gamma 143.3553
loop_
_atom_site_label
_atom_site_type_symbol
_atom_site_fract_x
_atom_site_fract_y
_atom_site_fract_z
C1 C     0.951531700     0.859547660     0.694052890 
C2 C     0.926830980     0.852616560     0.636749770 
C3 C     0.878977450     0.941562350     0.748589870 
C4 C     0.857188960     1.041344720     0.915095540 
C5 C     0.882564430     1.057456470     0.978305910 
C6 C     0.930362600     0.958421880     0.862208870 
C7 C     0.956568230     0.950183100     0.914373760 
C8 C     0.821702400     1.310171140     1.286690980 
C9 C     0.770674840     1.134056350     1.358543920 
C10 C     0.732687350     1.295817750     1.508173250 
C11 C     0.743903060     1.634013850     1.589611900 
C12 C     0.795370630     1.810319930     1.517641340 
C13 C     0.834149480     1.654967850     1.369615960 
C14 C     0.700321090     1.792914930     1.745125310 
C15 C     0.652723720     1.658953460     1.665561400 
C16 C     0.602499430     1.762428390     1.811159160 
C17 C     0.531419910     1.415815190     1.763241960 
C18 C     0.484613760     1.506164200     1.899093090 
C19 C     0.508851970     1.949478790     2.087384970 
C20 C     0.579962010     2.299021870     2.136883080 
C21 C     0.626109380     2.206263790     2.000173880 
O1 O     1.004405400     0.876530130     0.797585210 
O2 O     0.938830280     1.000304400     1.048127120 
H1 H     0.987847240     0.786383040     0.609080050 
H2 H     0.943718420     0.775809480     0.506800000 
H3 H     0.857928620     0.929062670     0.703800920 
H4 H     0.819106070     1.099445450     0.996495550 
H5 H     0.876250290     1.098867250     1.157911520 
H6 H     0.760901510     0.868163470     1.295454340 
H7 H     0.693343610     1.154990060     1.562048800 
H8 H     0.806206890     2.080037370     1.580954550 
H9 H     0.875143410     1.806244820     1.320719910 
H10 H     0.733281190     2.160338750     1.877095940 
H11 H     0.668058560     1.647354490     1.794576090 
H12 H     0.685004900     1.836709320     1.632580000 
H13 H     0.624258650     1.298384690     1.524497790 
H14 H     0.511491860     1.068927090     1.618051310 
H15 H     0.598279220     2.642411610     2.282892280 
H16 H     0.681198010     2.482919040     2.040840250 
H17 H     1.016728430     0.874181870     0.845465780 
N1 N     0.861074800     1.151659440     1.141984800 
Cl1 Cl     0.396015570     1.055379980     1.827290310 
Cl2 Cl     0.452248410     2.079110260     2.263259590 

#END
data_10_6.53_XXIII_14_18172 
# Day group submission to blind test 6
# Rank by lattice energy 10
# Relative energy [kJ/mol]:6.52642337605
loop_
_symmetry_equiv_pos_site_id
_symmetry_equiv_pos_as_xyz
1 +x,+y,+z
2 -x,1/2+y,1/2-z
3 -x,-y,-z
4 +x,1/2-y,1/2+z
_cell_length_a 9.0281
_cell_length_b 17.1089
_cell_length_c 12.7932
_cell_angle_alpha 90.0
_cell_angle_beta 96.4767
_cell_angle_gamma 90.0
loop_
_atom_site_label
_atom_site_type_symbol
_atom_site_fract_x
_atom_site_fract_y
_atom_site_fract_z
C1 C     0.112950370     0.319434730     0.280149020 
C2 C     0.151605110     0.279696580     0.193261090 
C3 C     0.196677180     0.322739330     0.109357240 
C4 C     0.205601740     0.403321460     0.113156270 
C5 C     0.169622710     0.445037490     0.201990950 
C6 C     0.120040180     0.401397750     0.286520100 
C7 C     0.072456410     0.441198480     0.378622830 
C8 C     0.233602750     0.577129410     0.136973410 
C9 C     0.158273520     0.647859920     0.115019990 
C10 C     0.211404310     0.702049820     0.047657780 
C11 C     0.339649500     0.687435780    -0.001022390 
C12 C     0.415753690     0.617503560     0.022982320 
C13 C     0.365191100     0.563258450     0.091647250 
C14 C     0.385461680     0.742474410    -0.083438500 
C15 C     0.295547880     0.728138360    -0.192545950 
C16 C     0.325336950     0.648706670    -0.236569030 
C17 C     0.254187510     0.582359870    -0.202879370 
C18 C     0.288104860     0.508382770    -0.238385040 
C19 C     0.392986080     0.499596090    -0.309795890 
C20 C     0.463801830     0.565443860    -0.344300700 
C21 C     0.430586790     0.639065440    -0.307558830 
O1 O     0.035296860     0.392030800     0.454431800 
O2 O     0.063541050     0.511872350     0.390624610 
H1 H     0.075284210     0.287874060     0.345429320 
H2 H     0.145484390     0.216556220     0.189754890 
H3 H     0.224404910     0.292947670     0.039317530 
H4 H     0.237304670     0.434862640     0.046085880 
H5 H     0.129645730     0.548455090     0.268520290 
H6 H     0.057102180     0.659396460     0.150680870 
H7 H     0.150587920     0.756194630     0.031179240 
H8 H     0.516245370     0.604970170    -0.013063200 
H9 H     0.428230970     0.510404020     0.110712010 
H10 H     0.504292340     0.735878240    -0.090911080 
H11 H     0.367704120     0.803048850    -0.060446630 
H12 H     0.324443810     0.773336930    -0.247165470 
H13 H     0.176825760     0.734525650    -0.184586650 
H14 H     0.172816430     0.587659010    -0.147342700 
H15 H     0.544499950     0.558292160    -0.400000210 
H16 H     0.487055320     0.689768800    -0.334945520 
H17 H     0.004746690     0.425203540     0.509392870 
N1 N     0.177072170     0.525082020     0.207334640 
Cl1 Cl     0.197669060     0.427463670    -0.191086540 
Cl2 Cl     0.437427890     0.407788600    -0.357343980 

#END
data_11_6.90_XXIII_2_22302 
# Day group submission to blind test 6
# Rank by lattice energy 11
# Relative energy [kJ/mol]:6.90211659763
loop_
_symmetry_equiv_pos_site_id
_symmetry_equiv_pos_as_xyz
1 +x,+y,+z
2 -x,-y,-z
_cell_length_a 8.5398
_cell_length_b 15.6936
_cell_length_c 9.6665
_cell_angle_alpha 127.3948
_cell_angle_beta 84.7982
_cell_angle_gamma 75.1026
loop_
_atom_site_label
_atom_site_type_symbol
_atom_site_fract_x
_atom_site_fract_y
_atom_site_fract_z
C1 C     0.942984890     0.449829990     0.668894450 
C2 C     1.066595870     0.418897440     0.730578150 
C3 C     1.047328780     0.356943410     0.785922030 
C4 C     0.906354310     0.328815740     0.783336950 
C5 C     0.776397720     0.361915680     0.725061740 
C6 C     0.798347600     0.422303980     0.663666020 
C7 C     0.673913590     0.453315930     0.590585270 
C8 C     0.580872400     0.286507210     0.788955430 
C9 C     0.500254370     0.210622210     0.690948230 
C10 C     0.437939970     0.163038950     0.754877130 
C11 C     0.456080490     0.187558490     0.916180580 
C12 C     0.535291550     0.264270610     1.014221660 
C13 C     0.595396540     0.314308970     0.953825930 
C14 C     0.385822110     0.136630950     0.985493750 
C15 C     0.228226720     0.229625340     1.161373500 
C16 C     0.142331120     0.175311490     1.212217070 
C17 C    -0.018705040     0.177277670     1.196170970 
C18 C    -0.097127420     0.123576300     1.235740490 
C19 C    -0.013421110     0.065661050     1.290846610 
C20 C     0.147766180     0.063276410     1.307495640 
C21 C     0.224326740     0.117716240     1.269067210 
O1 O     0.708007340     0.514746200     0.545661230 
O2 O     0.549097320     0.428132500     0.567664340 
H1 H     0.955912520     0.495821650     0.621960830 
H2 H     1.177131410     0.440903900     0.733717480 
H3 H     1.144990270     0.329231540     0.830445030 
H4 H     0.897051980     0.278391770     0.822443990 
H5 H     0.563717570     0.350876200     0.654491890 
H6 H     0.488382130     0.188581250     0.563271630 
H7 H     0.376272380     0.104208710     0.676400650 
H8 H     0.549256410     0.286359270     1.141535060 
H9 H     0.650924050     0.376341840     1.035908540 
H10 H     0.484081830     0.094252100     1.013933150 
H11 H     0.348633580     0.068866020     0.879020150 
H12 H     0.268339080     0.291143700     1.274238890 
H13 H     0.137602410     0.279708690     1.138612530 
H14 H    -0.085753100     0.221444320     1.153044780 
H15 H     0.211267440     0.018826470     1.351589210 
H16 H     0.349281080     0.115601340     1.283977610 
H17 H     0.618782440     0.528419830     0.498162950 
N1 N     0.635108510     0.335277370     0.721113860 
Cl1 Cl    -0.300764880     0.131502360     1.216039070 
Cl2 Cl    -0.105979230    -0.003852170     1.340284650 

#END
data_12_7.27_XXIII_2_6877 
# Day group submission to blind test 6
# Rank by lattice energy 12
# Relative energy [kJ/mol]:7.27102903184
loop_
_symmetry_equiv_pos_site_id
_symmetry_equiv_pos_as_xyz
1 +x,+y,+z
2 -x,-y,-z
_cell_length_a 9.4833
_cell_length_b 9.0482
_cell_length_c 22.6908
_cell_angle_alpha 122.702
_cell_angle_beta 144.2732
_cell_angle_gamma 66.2457
loop_
_atom_site_label
_atom_site_type_symbol
_atom_site_fract_x
_atom_site_fract_y
_atom_site_fract_z
C1 C     0.238933270     0.039823350     0.284108940 
C2 C    -0.010995630     0.021796850     0.195145140 
C3 C    -0.129142400    -0.063868130     0.088945790 
C4 C    -0.000226930    -0.131301820     0.072359570 
C5 C     0.255229410    -0.116234750     0.161970740 
C6 C     0.375880290    -0.026885660     0.270221190 
C7 C     0.640800850    -0.001987080     0.366932370 
C8 C     0.293789270    -0.293229070     0.045873370 
C9 C     0.366643590    -0.258379760     0.020015000 
C10 C     0.282711000    -0.369028520    -0.077766220 
C11 C     0.123235270    -0.516024240    -0.152631990 
C12 C     0.055032790    -0.551492280    -0.125030950 
C13 C     0.139470030    -0.443050690    -0.027190360 
C14 C     0.013000690    -0.624844440    -0.263422240 
C15 C    -0.223580400    -0.551368610    -0.351096060 
C16 C    -0.414001560    -0.548283900    -0.367697630 
C17 C    -0.427953280    -0.400527590    -0.304792730 
C18 C    -0.589793800    -0.401697060    -0.313052640 
C19 C    -0.741777890    -0.551883270    -0.385189090 
C20 C    -0.730414970    -0.699580910    -0.448953720 
C21 C    -0.568103760    -0.697439080    -0.440099220 
O1 O     0.730187550     0.074178880     0.463844480 
O2 O     0.778765480    -0.042595860     0.366054190 
H1 H     0.335109810     0.106829380     0.367102330 
H2 H    -0.113443080     0.074116560     0.207410700 
H3 H    -0.325319740    -0.077293630     0.017811640 
H4 H    -0.096350680    -0.193909060    -0.010408420 
H5 H     0.564604160    -0.144526130     0.215724250 
H6 H     0.487186640    -0.143009660     0.076621860 
H7 H     0.339820230    -0.339048100    -0.096792940 
H8 H    -0.067140460    -0.665615010    -0.181366610 
H9 H     0.086862300    -0.474055940    -0.006754260 
H10 H    -0.027767790    -0.760825910    -0.292104550 
H11 H     0.141196360    -0.628189010    -0.257222910 
H12 H    -0.292339690    -0.632647200    -0.428876300 
H13 H    -0.180975090    -0.418333050    -0.324934190 
H14 H    -0.308938540    -0.283666450    -0.246932610 
H15 H    -0.849694910    -0.815257890    -0.505158790 
H16 H    -0.560634840    -0.813879940    -0.489911020 
H17 H     0.904251240     0.084344650     0.520257700 
N1 N     0.384574440    -0.180837370     0.146215700 
Cl1 Cl    -0.596384730    -0.212586210    -0.230972530 
Cl2 Cl    -0.946454390    -0.559363680    -0.397554610 

#END
data_13_7.34_XXIII_14_21101 
# Day group submission to blind test 6
# Rank by lattice energy 13
# Relative energy [kJ/mol]:7.3430272406
loop_
_symmetry_equiv_pos_site_id
_symmetry_equiv_pos_as_xyz
1 +x,+y,+z
2 -x,1/2+y,1/2-z
3 -x,-y,-z
4 +x,1/2-y,1/2+z
_cell_length_a 9.9977
_cell_length_b 24.4264
_cell_length_c 9.4986
_cell_angle_alpha 90.0
_cell_angle_beta 56.0293
_cell_angle_gamma 90.0
loop_
_atom_site_label
_atom_site_type_symbol
_atom_site_fract_x
_atom_site_fract_y
_atom_site_fract_z
C1 C     0.924621360     0.575867620     0.065640360 
C2 C     1.035155090     0.611001000    -0.059844230 
C3 C     0.995129040     0.666474460    -0.049414690 
C4 C     0.848619890     0.686199160     0.083564450 
C5 C     0.734190870     0.651100450     0.213675640 
C6 C     0.774213920     0.594575730     0.202837650 
C7 C     0.659554800     0.555905050     0.332675490 
C8 C     0.544077060     0.725990980     0.383540580 
C9 C     0.398761280     0.744501680     0.411916720 
C10 C     0.353351980     0.799036510     0.453473350 
C11 C     0.451217820     0.836406600     0.467050710 
C12 C     0.595316620     0.817200120     0.441044850 
C13 C     0.641315230     0.762860900     0.400551280 
C14 C     0.408845250     0.896358180     0.497120390 
C15 C     0.487429920     0.929121690     0.328634390 
C16 C     0.668807060     0.926180650     0.226863710 
C17 C     0.751630390     0.886223710     0.102333140 
C18 C     0.917753670     0.880175820     0.018284160 
C19 C     1.004093060     0.914274780     0.058086550 
C20 C     0.922487700     0.954606020     0.181371490 
C21 C     0.756775650     0.960427820     0.264476340 
O1 O     0.718739660     0.504533870     0.313173330 
O2 O     0.521708900     0.566312460     0.450710970 
H1 H     0.951847400     0.532788450     0.060544320 
H2 H     1.150247570     0.595864390    -0.164645030 
H3 H     1.079298910     0.694798840    -0.147185720 
H4 H     0.820245490     0.729052840     0.087169850 
H5 H     0.506724030     0.641255690     0.420361240 
H6 H     0.323014830     0.716002800     0.399231870 
H7 H     0.240561480     0.812834810     0.473978410 
H8 H     0.672788010     0.845312750     0.452284420 
H9 H     0.752637480     0.748555100     0.381992790 
H10 H     0.448267560     0.914089310     0.573931460 
H11 H     0.278063060     0.901607290     0.568126650 
H12 H     0.448241620     0.971802930     0.358345280 
H13 H     0.443581610     0.912843060     0.254306430 
H14 H     0.686630850     0.858606020     0.071854110 
H15 H     0.990298040     0.981125560     0.210926960 
H16 H     0.694959140     0.991826900     0.360830870 
H17 H     0.631963520     0.483320070     0.404983330 
N1 N     0.587363740     0.670438840     0.344183070 
Cl1 Cl     1.014313600     0.829076670    -0.136231080 
Cl2 Cl     1.212368760     0.907651040    -0.042834660 

#END
data_14_7.35_XXIII_14_219 
# Day group submission to blind test 6
# Rank by lattice energy 14
# Relative energy [kJ/mol]:7.34639887605
loop_
_symmetry_equiv_pos_site_id
_symmetry_equiv_pos_as_xyz
1 +x,+y,+z
2 -x,1/2+y,1/2-z
3 -x,-y,-z
4 +x,1/2-y,1/2+z
_cell_length_a 8.3332
_cell_length_b 14.7172
_cell_length_c 15.9725
_cell_angle_alpha 90.0
_cell_angle_beta 105.1717
_cell_angle_gamma 90.0
loop_
_atom_site_label
_atom_site_type_symbol
_atom_site_fract_x
_atom_site_fract_y
_atom_site_fract_z
C1 C     0.828286310     0.725515710     0.493161980 
C2 C     0.897942920     0.807729560     0.480171330 
C3 C     0.792202440     0.880443940     0.447087960 
C4 C     0.621417040     0.871467020     0.428632360 
C5 C     0.547321650     0.788398530     0.442288250 
C6 C     0.655117620     0.713695590     0.474581580 
C7 C     0.587159240     0.623689470     0.484654400 
C8 C     0.259061110     0.838522660     0.375927070 
C9 C     0.149825040     0.808726800     0.298691640 
C10 C     0.037649680     0.868825360     0.247166450 
C11 C     0.032659260     0.959990370     0.270598560 
C12 C     0.135484800     0.987739560     0.350320810 
C13 C     0.246058130     0.927881830     0.403061140 
C14 C    -0.061969240     1.028777030     0.206580060 
C15 C     0.038110730     1.054761170     0.140333000 
C16 C     0.214321630     1.081074100     0.185826840 
C17 C     0.249190780     1.167406370     0.221794140 
C18 C     0.407166790     1.189355480     0.272605830 
C19 C     0.533607920     1.124407710     0.287965940 
C20 C     0.500930070     1.038617520     0.250716660 
C21 C     0.342883940     1.017336640     0.200339280 
O1 O     0.704385470     0.560066350     0.517153750 
O2 O     0.439923720     0.602996180     0.465905090 
H1 H     0.906665450     0.667679030     0.517408120 
H2 H     1.031560610     0.815468810     0.494710280 
H3 H     0.843446760     0.945431710     0.435234170 
H4 H     0.543533210     0.928766930     0.402613770 
H5 H     0.343047000     0.711764850     0.426265500 
H6 H     0.157008710     0.738898430     0.278352560 
H7 H    -0.042906290     0.845189570     0.186196820 
H8 H     0.131946520     1.057901940     0.370435710 
H9 H     0.324531620     0.950370130     0.464787090 
H10 H    -0.083891000     1.090000650     0.240739690 
H11 H    -0.183461180     1.002448540     0.171076470 
H12 H    -0.025212640     1.110351960     0.099318960 
H13 H     0.039621180     0.996590960     0.098016430 
H14 H     0.152506470     1.218528070     0.211672150 
H15 H     0.599445840     0.988588690     0.262746960 
H16 H     0.318321440     0.949413990     0.174056290 
H17 H     0.643932280     0.504430370     0.519631790 
N1 N     0.378072150     0.777689620     0.424501460 
Cl1 Cl     0.442235600     1.298649310     0.316452870 
Cl2 Cl     0.732536750     1.148184760     0.353471470 

#END
data_15_7.39_XXIII_14_10379 
# Day group submission to blind test 6
# Rank by lattice energy 15
# Relative energy [kJ/mol]:7.38814789522
loop_
_symmetry_equiv_pos_site_id
_symmetry_equiv_pos_as_xyz
1 +x,+y,+z
2 -x,1/2+y,1/2-z
3 -x,-y,-z
4 +x,1/2-y,1/2+z
_cell_length_a 12.9747
_cell_length_b 8.8035
_cell_length_c 26.4597
_cell_angle_alpha 90.0
_cell_angle_beta 139.4455
_cell_angle_gamma 90.0
loop_
_atom_site_label
_atom_site_type_symbol
_atom_site_fract_x
_atom_site_fract_y
_atom_site_fract_z
C1 C     0.501661770     0.590203010     0.334601910 
C2 C     0.352997850     0.625225350     0.297695490 
C3 C     0.338908030     0.672529200     0.342753710 
C4 C     0.470385380     0.686491590     0.422501560 
C5 C     0.623667110     0.653621950     0.461307920 
C6 C     0.637998830     0.602639430     0.415675150 
C7 C     0.792868330     0.559901630     0.452624510 
C8 C     0.764809240     0.726732590     0.592997160 
C9 C     0.856404550     0.650934730     0.663307830 
C10 C     0.871341220     0.709217590     0.717406340 
C11 C     0.794748600     0.843320790     0.703056120 
C12 C     0.706018530     0.919723540     0.633350940 
C13 C     0.691803860     0.863708600     0.579181350 
C14 C     0.797924410     0.896191770     0.758364040 
C15 C     0.667116770     0.818903250     0.741950690 
C16 C     0.502727210     0.861342850     0.663502540 
C17 C     0.430679370     0.784856370     0.596574250 
C18 C     0.283468050     0.830313170     0.523526330 
C19 C     0.204664400     0.952876110     0.516274620 
C20 C     0.275173460     1.029191260     0.582757670 
C21 C     0.422795320     0.983963280     0.655444850 
O1 O     0.789193570     0.522062790     0.401648410 
O2 O     0.918051390     0.555568910     0.522503250 
H1 H     0.516046780     0.551453030     0.301462060 
H2 H     0.249344070     0.614932620     0.235213370 
H3 H     0.223115930     0.698128960     0.315244480 
H4 H     0.455159610     0.720332340     0.455740640 
H5 H     0.855513130     0.620714250     0.562654050 
H6 H     0.914293280     0.545404890     0.674625280 
H7 H     0.942020180     0.648106480     0.771328110 
H8 H     0.646441130     1.024733550     0.621056430 
H9 H     0.624879310     0.926367350     0.526278910 
H10 H     0.781962210     1.019356640     0.754249900 
H11 H     0.913072570     0.870540600     0.818247320 
H12 H     0.682818250     0.851995000     0.787316920 
H13 H     0.682979000     0.695790740     0.745814340 
H14 H     0.489914860     0.690118500     0.600699550 
H15 H     0.213168150     1.123647320     0.576792890 
H16 H     0.476380420     1.044930020     0.706645360 
H17 H     0.896981190     0.495114550     0.433086600 
N1 N     0.755392160     0.665617800     0.540539030 
Cl1 Cl     0.201024900     0.731465820     0.441820950 
Cl2 Cl     0.019134380     1.012927670     0.425669270 

#END
data_16_7.71_XXIII_2_5723 
# Day group submission to blind test 6
# Rank by lattice energy 16
# Relative energy [kJ/mol]:7.70584267657
loop_
_symmetry_equiv_pos_site_id
_symmetry_equiv_pos_as_xyz
1 +x,+y,+z
2 -x,-y,-z
_cell_length_a 17.1048
_cell_length_b 10.0987
_cell_length_c 8.0813
_cell_angle_alpha 86.2703
_cell_angle_beta 97.1667
_cell_angle_gamma 45.7646
loop_
_atom_site_label
_atom_site_type_symbol
_atom_site_fract_x
_atom_site_fract_y
_atom_site_fract_z
C1 C     0.911211990     0.278310440     0.810183900 
C2 C     0.855785450     0.248980190     0.888760010 
C3 C     0.742983870     0.358150310     0.813998620 
C4 C     0.687797750     0.490163610     0.662579490 
C5 C     0.743493010     0.519295850     0.577937620 
C6 C     0.857592200     0.412050790     0.656596030 
C7 C     0.918447470     0.444087510     0.582092070 
C8 C     0.582835120     0.759750760     0.325199040 
C9 C     0.522102370     0.944937180     0.244190670 
C10 C     0.415858480     1.059408420     0.138335970 
C11 C     0.365634810     0.995216250     0.111183990 
C12 C     0.427600710     0.809356150     0.189335720 
C13 C     0.535072360     0.691721450     0.293246320 
C14 C     0.245057150     1.129208720     0.013736400 
C15 C     0.162142130     1.258572970     0.124933360 
C16 C     0.168410360     1.149365000     0.271881430 
C17 C     0.256263560     1.046236090     0.418005640 
C18 C     0.265774680     0.936966150     0.549858340 
C19 C     0.185952100     0.931567570     0.539034730 
C20 C     0.097799500     1.034672450     0.394378670 
C21 C     0.089753330     1.141352320     0.262041340 
O1 O     1.027137090     0.326493790     0.667139640 
O2 O     0.879577630     0.564237930     0.456152390 
H1 H     0.997724110     0.198796330     0.866632320 
H2 H     0.898474160     0.145259820     1.006961260 
H3 H     0.696902440     0.341010530     0.875582200 
H4 H     0.599976490     0.575489850     0.610808520 
H5 H     0.735152960     0.674732710     0.393158980 
H6 H     0.558999850     0.998073090     0.266540150 
H7 H     0.370144390     1.202750410     0.078087540 
H8 H     0.391003410     0.755429690     0.169384520 
H9 H     0.582158680     0.546834120     0.348287750 
H10 H     0.227995460     1.050254890    -0.032352680 
H11 H     0.228377170     1.219497240    -0.098265120 
H12 H     0.076649500     1.364248420     0.044480310 
H13 H     0.180786620     1.334919540     0.172673700 
H14 H     0.319055250     1.048363790     0.429524880 
H15 H     0.035952380     1.030540470     0.387020830 
H16 H     0.020719320     1.220563150     0.149977690 
H17 H     1.056818070     0.363553890     0.607078130 
N1 N     0.690752450     0.649511780     0.427507440 
Cl1 Cl     0.379681200     0.806663360     0.727122210 
Cl2 Cl     0.193711060     0.798810800     0.703321940 

#END
data_17_7.78_XXIII_14_13766 
# Day group submission to blind test 6
# Rank by lattice energy 17
# Relative energy [kJ/mol]:7.78489711881
loop_
_symmetry_equiv_pos_site_id
_symmetry_equiv_pos_as_xyz
1 +x,+y,+z
2 -x,1/2+y,1/2-z
3 -x,-y,-z
4 +x,1/2-y,1/2+z
_cell_length_a 9.2278
_cell_length_b 16.554
_cell_length_c 14.0452
_cell_angle_alpha 90.0
_cell_angle_beta 66.0401
_cell_angle_gamma 90.0
loop_
_atom_site_label
_atom_site_type_symbol
_atom_site_fract_x
_atom_site_fract_y
_atom_site_fract_z
C1 C     0.841162900     0.319347320     0.993360270 
C2 C     0.916984280     0.251404900     1.007509750 
C3 C     0.827649440     0.181410510     1.047171360 
C4 C     0.667298150     0.179069780     1.070073620 
C5 C     0.587988170     0.247221720     1.054247130 
C6 C     0.677984190     0.319213520     1.016330400 
C7 C     0.601431710     0.393497450     1.003251540 
C8 C     0.327444310     0.178675370     1.100827600 
C9 C     0.172639240     0.186657800     1.176941060 
C10 C     0.068008390     0.121922220     1.201394100 
C11 C     0.114332550     0.047207870     1.152061280 
C12 C     0.267885700     0.040352260     1.074668870 
C13 C     0.372924990     0.104930960     1.048290080 
C14 C     0.007527900    -0.025460720     1.188027330 
C15 C     0.017856730    -0.065691580     1.285033810 
C16 C     0.184387090    -0.091865960     1.264400340 
C17 C     0.290339440    -0.037760880     1.277998480 
C18 C     0.447632860    -0.059118540     1.251756170 
C19 C     0.501561890    -0.135813860     1.211743180 
C20 C     0.396460390    -0.190422650     1.198586070 
C21 C     0.239705420    -0.168461800     1.224517570 
O1 O     0.703348680     0.455458750     0.961122290 
O2 O     0.459550290     0.402883850     1.027059370 
H1 H     0.906539900     0.374676330     0.964450740 
H2 H     1.042719700     0.252633030     0.989392970 
H3 H     0.883709490     0.127900960     1.061364910 
H4 H     0.600773200     0.124891700     1.103061260 
H5 H     0.380922300     0.301030630     1.075649380 
H6 H     0.136058500     0.243819550     1.217301590 
H7 H    -0.050967750     0.129260510     1.261323920 
H8 H     0.306474190    -0.016833640     1.034676420 
H9 H     0.490117880     0.098440910     0.986651800 
H10 H     0.039928870    -0.070033390     1.125305560 
H11 H    -0.115847170    -0.008332120     1.207827000 
H12 H    -0.061846050    -0.117777840     1.308237000 
H13 H    -0.024368250    -0.022695660     1.349665260 
H14 H     0.251779270     0.022413140     1.307486830 
H15 H     0.438880050    -0.249906860     1.168012730 
H16 H     0.159554250    -0.211571670     1.213312660 
H17 H     0.638494870     0.500403580     0.957835350 
N1 N     0.428508550     0.245993430     1.077182530 
Cl1 Cl     0.574901670     0.012118230     1.268955680 
Cl2 Cl     0.698304050    -0.165081430     1.177686770 

#END
data_18_7.98_XXIII_14_3571 
# Day group submission to blind test 6
# Rank by lattice energy 18
# Relative energy [kJ/mol]:7.98471857887
loop_
_symmetry_equiv_pos_site_id
_symmetry_equiv_pos_as_xyz
1 +x,+y,+z
2 -x,1/2+y,1/2-z
3 -x,-y,-z
4 +x,1/2-y,1/2+z
_cell_length_a 4.4532
_cell_length_b 28.8498
_cell_length_c 14.6796
_cell_angle_alpha 90.0
_cell_angle_beta 99.3135
_cell_angle_gamma 90.0
loop_
_atom_site_label
_atom_site_type_symbol
_atom_site_fract_x
_atom_site_fract_y
_atom_site_fract_z
C1 C     0.734734920     0.392586100     0.179663820 
C2 C     0.614257600     0.367985360     0.245948530 
C3 C     0.455398130     0.392154800     0.305701850 
C4 C     0.423065560     0.439770470     0.300558510 
C5 C     0.549878650     0.465756920     0.234734450 
C6 C     0.705220440     0.440979810     0.172088890 
C7 C     0.825712250     0.465250020     0.097957740 
C8 C     0.383454900     0.543824640     0.282282470 
C9 C     0.208586410     0.579995030     0.237580170 
C10 C     0.074417340     0.612454180     0.287939270 
C11 C     0.105696130     0.609809890     0.384070700 
C12 C     0.283416380     0.573965230     0.428290230 
C13 C     0.423363740     0.541577650     0.378783500 
C14 C    -0.040898110     0.645895840     0.436771830 
C15 C     0.179265930     0.685793790     0.472323420 
C16 C     0.012467000     0.727185870     0.501971540 
C17 C    -0.097097790     0.727489530     0.585751860 
C18 C    -0.263644500     0.764901910     0.610719420 
C19 C    -0.322017100     0.802983550     0.551777830 
C20 C    -0.213048610     0.803012410     0.468129810 
C21 C    -0.048376280     0.765455780     0.443615890 
O1 O     0.975494190     0.437380010     0.046171760 
O2 O     0.799520930     0.506612650     0.080265890 
H1 H     0.853692240     0.374791550     0.131356490 
H2 H     0.639208900     0.330708750     0.250742070 
H3 H     0.352833860     0.373395220     0.356833950 
H4 H     0.293076690     0.457338030     0.346161330 
H5 H     0.589305440     0.526269560     0.170314280 
H6 H     0.176253410     0.581952500     0.162880530 
H7 H    -0.061810570     0.640012810     0.251793920 
H8 H     0.315408330     0.571363340     0.502993840 
H9 H     0.567313480     0.515028510     0.415029440 
H10 H    -0.128013930     0.630293020     0.495241510 
H11 H    -0.237140390     0.660696680     0.391736400 
H12 H     0.302632270     0.696087680     0.416987300 
H13 H     0.349157470     0.673116630     0.529121100 
H14 H    -0.053627770     0.698464370     0.632839690 
H15 H    -0.258517810     0.832667100     0.422872900 
H16 H     0.034865740     0.765945330     0.378194830 
H17 H     1.039631280     0.457278950    -0.000148630 
N1 N     0.521525640     0.512975930     0.227785340 
Cl1 Cl    -0.396386660     0.763105940     0.716409420 
Cl2 Cl    -0.528267360     0.850818690     0.580497150 

#END
data_19_8.19_XXIII_2_107 
# Day group submission to blind test 6
# Rank by lattice energy 19
# Relative energy [kJ/mol]:8.19215379935
loop_
_symmetry_equiv_pos_site_id
_symmetry_equiv_pos_as_xyz
1 +x,+y,+z
2 -x,-y,-z
_cell_length_a 8.4538
_cell_length_b 18.1275
_cell_length_c 6.8449
_cell_angle_alpha 81.677
_cell_angle_beta 71.6001
_cell_angle_gamma 77.3951
loop_
_atom_site_label
_atom_site_type_symbol
_atom_site_fract_x
_atom_site_fract_y
_atom_site_fract_z
C1 C     0.274675750     0.435774040     0.148924100 
C2 C     0.245340090     0.406646760     0.352462820 
C3 C     0.378623680     0.358633070     0.412618340 
C4 C     0.538260920     0.341837270     0.274066900 
C5 C     0.572378830     0.372610930     0.066841060 
C6 C     0.435110000     0.419501050     0.003494270 
C7 C     0.457896130     0.448848250    -0.212983620 
C8 C     0.883135940     0.318310910    -0.041757320 
C9 C     0.998093100     0.274762640    -0.198192600 
C10 C     1.153555340     0.236377280    -0.177206080 
C11 C     1.199225210     0.238846530     0.000751340 
C12 C     1.085856740     0.283713430     0.153525030 
C13 C     0.931036160     0.323798730     0.132861210 
C14 C     1.357348030     0.188564220     0.033718380 
C15 C     1.333270640     0.104977060     0.096415940 
C16 C     1.196271870     0.096435490     0.297644500 
C17 C     1.025517960     0.114855710     0.304206320 
C18 C     0.898048960     0.111450690     0.490670150 
C19 C     0.939618260     0.088254490     0.674751250 
C20 C     1.109386030     0.069364860     0.669667290 
C21 C     1.236053920     0.073859130     0.482965230 
O1 O     0.318301740     0.494823790    -0.247596940 
O2 O     0.586820730     0.434834050    -0.356718570 
H1 H     0.173237450     0.471669170     0.096773880 
H2 H     0.120967330     0.419860810     0.462331280 
H3 H     0.357342720     0.333251850     0.570074790 
H4 H     0.636867490     0.302778520     0.323825750 
H5 H     0.730876360     0.373792000    -0.222555020 
H6 H     0.963142160     0.270961690    -0.335315910 
H7 H     1.239638050     0.202512860    -0.299684350 
H8 H     1.118586170     0.287056640     0.292579730 
H9 H     0.848197580     0.359737250     0.251430640 
H10 H     1.392403610     0.208972380     0.154229680 
H11 H     1.463629100     0.189830880    -0.107609300 
H12 H     1.453299960     0.070126110     0.108880450 
H13 H     1.302428640     0.084360080    -0.027120550 
H14 H     0.990117080     0.133172330     0.163736420 
H15 H     1.140747880     0.051139280     0.812750380 
H16 H     1.367746940     0.059171090     0.481663790 
H17 H     0.349081850     0.509231840    -0.394572830 
N1 N     0.729816150     0.357002610    -0.074035140 
Cl1 Cl     0.686733760     0.137499230     0.488718880 
Cl2 Cl     0.783224650     0.082122640     0.912081110 

#END
data_20_8.22_XXIII_14_832 
# Day group submission to blind test 6
# Rank by lattice energy 20
# Relative energy [kJ/mol]:8.21994243003
loop_
_symmetry_equiv_pos_site_id
_symmetry_equiv_pos_as_xyz
1 +x,+y,+z
2 -x,1/2+y,1/2-z
3 -x,-y,-z
4 +x,1/2-y,1/2+z
_cell_length_a 16.2088
_cell_length_b 19.5207
_cell_length_c 9.677
_cell_angle_alpha 90.0
_cell_angle_beta 38.3481
_cell_angle_gamma 90.0
loop_
_atom_site_label
_atom_site_type_symbol
_atom_site_fract_x
_atom_site_fract_y
_atom_site_fract_z
C1 C     0.705667990     0.164685310     0.405710230 
C2 C     0.632388860     0.223764720     0.482811420 
C3 C     0.684667360     0.275387050     0.329883630 
C4 C     0.808224110     0.268753150     0.106486600 
C5 C     0.886300710     0.209584580     0.024704050 
C6 C     0.831352020     0.156010530     0.179675570 
C7 C     0.902697330     0.091124760     0.104747460 
C8 C     1.084278110     0.247951410    -0.372664900 
C9 C     1.158538640     0.222019030    -0.580801970 
C10 C     1.238661490     0.264949420    -0.764401300 
C11 C     1.246147610     0.335085890    -0.746990470 
C12 C     1.172784130     0.360514190    -0.539171190 
C13 C     1.094024190     0.317934630    -0.354714560 
C14 C     1.334938100     0.380652710    -0.949045520 
C15 C     1.459162970     0.404899340    -1.031604180 
C16 C     1.561967410     0.436213790    -1.260745310 
C17 C     1.534356970     0.495941920    -1.298421280 
C18 C     1.626482720     0.523158390    -1.511456530 
C19 C     1.749427860     0.491064810    -1.691492460 
C20 C     1.777875040     0.431615150    -1.655444110 
C21 C     1.684748630     0.404458320    -1.442313460 
O1 O     0.840346730     0.046412820     0.271751790 
O2 O     1.008349000     0.075350350    -0.087859490 
H1 H     0.666774930     0.123319380     0.519110960 
H2 H     0.535742950     0.229546390     0.657562570 
H3 H     0.627338560     0.321456420     0.385937300 
H4 H     0.844487190     0.308700120    -0.008464370 
H5 H     1.046208660     0.153242980    -0.235304800 
H6 H     1.151632450     0.167955000    -0.596342260 
H7 H     1.294982130     0.243767420    -0.923927270 
H8 H     1.177859250     0.414658980    -0.520787410 
H9 H     1.041965480     0.338708240    -0.197968020 
H10 H     1.280410780     0.425559820    -0.914644510 
H11 H     1.367980170     0.352710990    -1.084114240 
H12 H     1.502424560     0.360953120    -1.034946450 
H13 H     1.428650360     0.441394990    -0.911702410 
H14 H     1.440211830     0.522086610    -1.161386560 
H15 H     1.873230680     0.407012510    -1.795514950 
H16 H     1.708112020     0.357974510    -1.416768820 
H17 H     0.896187370     0.006060580     0.200806140 
N1 N     1.009228080     0.201475330    -0.195759270 
Cl1 Cl     1.585357070     0.597581350    -1.548408220 
Cl2 Cl     1.868821350     0.523953440    -1.961410140 

#END
data_21_8.24_XXIII_14_9163 
# Day group submission to blind test 6
# Rank by lattice energy 21
# Relative energy [kJ/mol]:8.23952345736
loop_
_symmetry_equiv_pos_site_id
_symmetry_equiv_pos_as_xyz
1 +x,+y,+z
2 -x,1/2+y,1/2-z
3 -x,-y,-z
4 +x,1/2-y,1/2+z
_cell_length_a 8.1654
_cell_length_b 37.5576
_cell_length_c 7.0775
_cell_angle_alpha 90.0
_cell_angle_beta 63.2513
_cell_angle_gamma 90.0
loop_
_atom_site_label
_atom_site_type_symbol
_atom_site_fract_x
_atom_site_fract_y
_atom_site_fract_z
C1 C     0.266141180     0.971976380     0.338625040 
C2 C     0.314526020     0.957791220     0.140561370 
C3 C     0.204037070     0.931143120     0.118965790 
C4 C     0.048519190     0.919233280     0.291228290 
C5 C    -0.004006770     0.933511210     0.494908090 
C6 C     0.108776660     0.960415310     0.517522970 
C7 C     0.060852960     0.976171410     0.725306460 
C8 C    -0.304974360     0.903842070     0.652279020 
C9 C    -0.374233730     0.871972030     0.759537680 
C10 C    -0.524079820     0.855689490     0.751149140 
C11 C    -0.607602820     0.870668250     0.636170810 
C12 C    -0.537749750     0.902824570     0.530319740 
C13 C    -0.388627060     0.919249520     0.537515750 
C14 C    -0.758127680     0.851536950     0.609463050 
C15 C    -0.688906490     0.835459260     0.384710590 
C16 C    -0.536338430     0.808914080     0.334008560 
C17 C    -0.356588500     0.820557910     0.268567800 
C18 C    -0.215732710     0.796568760     0.231021670 
C19 C    -0.252394320     0.760094970     0.255735490 
C20 C    -0.431043460     0.748192180     0.320268240 
C21 C    -0.571453570     0.772412170     0.359959200 
O1 O     0.170018250     1.003731030     0.719854390 
O2 O    -0.064192920     0.966645170     0.893440950 
H1 H     0.349208590     0.992486720     0.360062610 
H2 H     0.436417200     0.966934960     0.004706570 
H3 H     0.241530170     0.919235980    -0.034625240 
H4 H    -0.032912940     0.898050910     0.272923570 
H5 H    -0.172963080     0.929881880     0.808390260 
H6 H    -0.307889140     0.859784040     0.845803580 
H7 H    -0.573951890     0.830482000     0.831306540 
H8 H    -0.601264620     0.915129790     0.440924370 
H9 H    -0.335742520     0.944177100     0.455580190 
H10 H    -0.871003020     0.869826870     0.636822530 
H11 H    -0.813829420     0.830201820     0.726403300 
H12 H    -0.641538410     0.857125270     0.269162300 
H13 H    -0.803755080     0.822662100     0.371901810 
H14 H    -0.324917850     0.848671290     0.248547390 
H15 H    -0.458374930     0.719886470     0.338477370 
H16 H    -0.709914510     0.762690070     0.410479050 
H17 H     0.125384360     1.011451370     0.865089890 
N1 N    -0.156320550     0.920933860     0.665611850 
Cl1 Cl     0.004916850     0.813244470     0.155538830 
Cl2 Cl    -0.078946460     0.728941400     0.206634890 

#END
data_22_8.40_XXIII_14_22985 
# Day group submission to blind test 6
# Rank by lattice energy 22
# Relative energy [kJ/mol]:8.40034335759
loop_
_symmetry_equiv_pos_site_id
_symmetry_equiv_pos_as_xyz
1 +x,+y,+z
2 -x,1/2+y,1/2-z
3 -x,-y,-z
4 +x,1/2-y,1/2+z
_cell_length_a 12.6348
_cell_length_b 10.777
_cell_length_c 16.5502
_cell_angle_alpha 90.0
_cell_angle_beta 121.3587
_cell_angle_gamma 90.0
loop_
_atom_site_label
_atom_site_type_symbol
_atom_site_fract_x
_atom_site_fract_y
_atom_site_fract_z
C1 C     0.284170830     0.815858630     0.254661570 
C2 C     0.355157870     0.765223520     0.343962400 
C3 C     0.311944930     0.772861920     0.406400370 
C4 C     0.199865480     0.828444450     0.379592110 
C5 C     0.124915930     0.879228590     0.288232620 
C6 C     0.169732520     0.873258210     0.225154910 
C7 C     0.097417680     0.926447420     0.129828640 
C8 C    -0.058425760     0.915403210     0.302546760 
C9 C    -0.124345960     1.013880790     0.310462180 
C10 C    -0.200924350     0.994351770     0.346641720 
C11 C    -0.212928530     0.877009770     0.376492100 
C12 C    -0.146775230     0.778930380     0.367846760 
C13 C    -0.071373420     0.796822110     0.331094200 
C14 C    -0.289985160     0.852771490     0.420176130 
C15 C    -0.209103650     0.830962270     0.528173290 
C16 C    -0.280360880     0.768267170     0.566690810 
C17 C    -0.333162790     0.835034950     0.608996480 
C18 C    -0.402625080     0.775567590     0.640935880 
C19 C    -0.420558450     0.647483940     0.630381470 
C20 C    -0.368062050     0.579979860     0.588143820 
C21 C    -0.298847740     0.639846750     0.556836260 
O1 O     0.145992960     0.903989510     0.075105760 
O2 O     0.001836080     0.986337480     0.098521420 
H1 H     0.315708570     0.812225150     0.205232310 
H2 H     0.443003990     0.721302720     0.365463920 
H3 H     0.367420020     0.735766180     0.477443930 
H4 H     0.169194670     0.835472470     0.429428340 
H5 H    -0.024919080     0.982130310     0.199526930 
H6 H    -0.114695560     1.105826770     0.288508060 
H7 H    -0.251472940     1.072019340     0.352109670 
H8 H    -0.156452860     0.686192790     0.388831930 
H9 H    -0.023603680     0.719032000     0.322825470 
H10 H    -0.346805530     0.769963430     0.387841550 
H11 H    -0.354127290     0.929342610     0.406063810 
H12 H    -0.130627450     0.772340040     0.542235240 
H13 H    -0.170461560     0.919410110     0.563824740 
H14 H    -0.320526360     0.934521700     0.617986850 
H15 H    -0.381786110     0.480572860     0.580666310 
H16 H    -0.258099870     0.585940810     0.524495930 
H17 H     0.091085590     0.944294080     0.015233210 
N1 N     0.014217630     0.935818120     0.261989060 
Cl1 Cl    -0.465464040     0.864304680     0.694298200 
Cl2 Cl    -0.507006370     0.568945800     0.669160700 

#END
data_23_8.53_XXIII_14_51017 
# Day group submission to blind test 6
# Rank by lattice energy 23
# Relative energy [kJ/mol]:8.52934181038
loop_
_symmetry_equiv_pos_site_id
_symmetry_equiv_pos_as_xyz
1 +x,+y,+z
2 -x,1/2+y,1/2-z
3 -x,-y,-z
4 +x,1/2-y,1/2+z
_cell_length_a 10.8506
_cell_length_b 10.8768
_cell_length_c 16.5223
_cell_angle_alpha 90.0
_cell_angle_beta 83.2649
_cell_angle_gamma 90.0
loop_
_atom_site_label
_atom_site_type_symbol
_atom_site_fract_x
_atom_site_fract_y
_atom_site_fract_z
C1 C     0.221899670     0.792329440     0.888406870 
C2 C     0.153042900     0.732963410     0.835042280 
C3 C     0.196711550     0.732866030     0.751892250 
C4 C     0.307272340     0.789293070     0.723140480 
C5 C     0.380176970     0.848822740     0.776688330 
C6 C     0.334675010     0.850886320     0.861201540 
C7 C     0.404085490     0.914220660     0.919858360 
C8 C     0.561462330     0.887127090     0.672996330 
C9 C     0.623514470     0.986820650     0.633430450 
C10 C     0.699791590     0.969888530     0.560490280 
C11 C     0.715514360     0.853948670     0.524646020 
C12 C     0.653414620     0.754680820     0.564968690 
C13 C     0.578265950     0.770019900     0.638118140 
C14 C     0.792741020     0.834145830     0.443772720 
C15 C     0.711825240     0.816681700     0.373521250 
C16 C     0.787174520     0.775207750     0.295894770 
C17 C     0.827654650     0.858234880     0.234279650 
C18 C     0.901138280     0.819781340     0.164007040 
C19 C     0.935706440     0.696592260     0.154720370 
C20 C     0.895654660     0.612901890     0.216035930 
C21 C     0.822256320     0.651938780     0.285650380 
O1 O     0.354661240     0.900201400     0.998453310 
O2 O     0.498015310     0.975534510     0.903327880 
H1 H     0.189828620     0.795013530     0.952851180 
H2 H     0.066440610     0.688287570     0.857079530 
H3 H     0.142793840     0.688872790     0.708800770 
H4 H     0.338009550     0.790213150     0.658507810 
H5 H     0.526301660     0.958406480     0.790519560 
H6 H     0.611065660     1.077643070     0.660148400 
H7 H     0.747308330     1.048459480     0.530835790 
H8 H     0.665980710     0.663080740     0.539228340 
H9 H     0.534068600     0.691279150     0.669328850 
H10 H     0.850719930     0.752328240     0.446945930 
H11 H     0.855946040     0.911442760     0.429386990 
H12 H     0.640297910     0.748195210     0.392233970 
H13 H     0.663544460     0.902699820     0.363844870 
H14 H     0.801978600     0.954303890     0.240117480 
H15 H     0.922307400     0.517393570     0.208199050 
H16 H     0.791380880     0.585527480     0.332640300 
H17 H     0.407623080     0.946654360     1.030455610 
N1 N     0.489474900     0.906147540     0.748461740 
Cl1 Cl     0.947781870     0.928313040     0.088589250 
Cl2 Cl     1.027841740     0.644138950     0.067789710 

#END
data_24_8.63_XXIII_14_2206 
# Day group submission to blind test 6
# Rank by lattice energy 24
# Relative energy [kJ/mol]:8.6282262858
loop_
_symmetry_equiv_pos_site_id
_symmetry_equiv_pos_as_xyz
1 +x,+y,+z
2 -x,1/2+y,1/2-z
3 -x,-y,-z
4 +x,1/2-y,1/2+z
_cell_length_a 12.7867
_cell_length_b 10.1913
_cell_length_c 16.9019
_cell_angle_alpha 90.0
_cell_angle_beta 120.4616
_cell_angle_gamma 90.0
loop_
_atom_site_label
_atom_site_type_symbol
_atom_site_fract_x
_atom_site_fract_y
_atom_site_fract_z
C1 C     0.213603850     0.904264310     0.789617440 
C2 C     0.304056660     0.875153030     0.878076260 
C3 C     0.424712140     0.876077590     0.898637050 
C4 C     0.453857930     0.902864480     0.831953440 
C5 C     0.362831420     0.929802030     0.740637470 
C6 C     0.240008210     0.932322550     0.720188200 
C7 C     0.141016550     0.965527990     0.627700070 
C8 C     0.497369730     0.930983570     0.672931000 
C9 C     0.527492720     1.013146590     0.621102420 
C10 C     0.629497920     0.988118060     0.614278170 
C11 C     0.705877130     0.882336010     0.659945310 
C12 C     0.675034370     0.800697840     0.711506830 
C13 C     0.572257670     0.822975160     0.717582910 
C14 C     0.814445390     0.851524500     0.650649720 
C15 C     0.795329190     0.725696140     0.593644180 
C16 C     0.906057990     0.690499750     0.588316200 
C17 C     0.908677050     0.708353670     0.507666860 
C18 C     1.012551700     0.679833530     0.503749160 
C19 C     1.116351280     0.633595890     0.581602130 
C20 C     1.114623400     0.615476130     0.662660500 
C21 C     1.010642120     0.643394290     0.665767000 
O1 O     0.029153210     0.955151410     0.617268800 
O2 O     0.152311440     1.000469950     0.563260180 
H1 H     0.119704450     0.906348010     0.772041860 
H2 H     0.281995490     0.853607930     0.930645910 
H3 H     0.497311250     0.856757910     0.968181210 
H4 H     0.547878590     0.906270780     0.850109160 
H5 H     0.318454540     0.990716700     0.614132710 
H6 H     0.470345670     1.097142260     0.586515010 
H7 H     0.650843480     1.052993210     0.573515740 
H8 H     0.731924350     0.716728170     0.746985160 
H9 H     0.548838760     0.755436410     0.755520730 
H10 H     0.895157470     0.838501990     0.718541390 
H11 H     0.833653250     0.933449240     0.618198610 
H12 H     0.772455980     0.644900450     0.624822780 
H13 H     0.717145310     0.739686260     0.524812200 
H14 H     0.829186920     0.744290290     0.446402970 
H15 H     1.195296090     0.578761230     0.722599650 
H16 H     1.010601080     0.627868380     0.729225190 
H17 H    -0.027142450     0.980552850     0.554494870 
N1 N     0.389985540     0.956884600     0.673501770 
Cl1 Cl     1.008987850     0.702272850     0.399900290 
Cl2 Cl     1.248831100     0.597089400     0.580124860 

#END
data_25_8.75_XXIII_14_2882 
# Day group submission to blind test 6
# Rank by lattice energy 25
# Relative energy [kJ/mol]:8.75018517487
loop_
_symmetry_equiv_pos_site_id
_symmetry_equiv_pos_as_xyz
1 +x,+y,+z
2 -x,1/2+y,1/2-z
3 -x,-y,-z
4 +x,1/2-y,1/2+z
_cell_length_a 4.4788
_cell_length_b 15.6564
_cell_length_c 28.3152
_cell_angle_alpha 90.0
_cell_angle_beta 71.488
_cell_angle_gamma 90.0
loop_
_atom_site_label
_atom_site_type_symbol
_atom_site_fract_x
_atom_site_fract_y
_atom_site_fract_z
C1 C     0.401393160     0.188664360     0.384970490 
C2 C     0.564080420     0.256528580     0.357426590 
C3 C     0.689265610     0.318398720     0.381440710 
C4 C     0.647689780     0.313448280     0.431857360 
C5 C     0.476718590     0.245663770     0.460970060 
C6 C     0.355631510     0.181305040     0.436246390 
C7 C     0.192661700     0.106179120     0.463408010 
C8 C     0.524849140     0.295182090     0.542335210 
C9 C     0.647268860     0.260043320     0.577794400 
C10 C     0.733551080     0.312308650     0.610820000 
C11 C     0.705017080     0.401108320     0.609415630 
C12 C     0.579365520     0.435629820     0.574343930 
C13 C     0.487433070     0.383880920     0.541452930 
C14 C     0.798022740     0.455981030     0.646200950 
C15 C     0.522020720     0.471280110     0.694689730 
C16 C     0.634028980     0.506896010     0.735577060 
C17 C     0.693996850     0.593838520     0.738242700 
C18 C     0.811473750     0.625685290     0.774737490 
C19 C     0.870197780     0.570382910     0.809452840 
C20 C     0.810462530     0.483504220     0.807124650 
C21 C     0.694217760     0.452305170     0.770535670 
O1 O     0.081920400     0.052384600     0.435410860 
O2 O     0.154161580     0.089425230     0.507123030 
H1 H     0.306838210     0.139022990     0.367290470 
H2 H     0.597049750     0.261131770     0.317955340 
H3 H     0.823960210     0.371171030     0.360287880 
H4 H     0.753215400     0.361074030     0.449139460 
H5 H     0.340604880     0.181865210     0.525819080 
H6 H     0.677525190     0.191423720     0.578650140 
H7 H     0.830023240     0.283716720     0.637748390 
H8 H     0.550398900     0.504285950     0.572805040 
H9 H     0.382237290     0.412143530     0.515643760 
H10 H     0.889156860     0.517673180     0.629682370 
H11 H     0.989295780     0.424891020     0.655931160 
H12 H     0.402075560     0.410507650     0.706834120 
H13 H     0.350131120     0.513975660     0.686878520 
H14 H     0.649361580     0.638054790     0.711840670 
H15 H     0.855615590     0.441042460     0.834236300 
H16 H     0.648767730     0.384483450     0.769198170 
H17 H    -0.015979820     0.005750630     0.457279400 
N1 N     0.432163450     0.238894280     0.510995400 
Cl1 Cl     0.882524480     0.735306990     0.776045340 
Cl2 Cl     1.016402590     0.607484940     0.855997230 

#END
data_26_8.85_XXIII_15_17515 
# Day group submission to blind test 6
# Rank by lattice energy 26
# Relative energy [kJ/mol]:8.85210750811
loop_
_symmetry_equiv_pos_site_id
_symmetry_equiv_pos_as_xyz
1 +x,+y,+z
2 -x,+y,1/2-z
3 1/2+x,1/2+y,+z
4 1/2-x,1/2+y,1/2-z
5 -x,-y,-z
6 +x,-y,1/2+z
7 1/2-x,1/2-y,-z
8 1/2+x,1/2-y,1/2+z
_cell_length_a 17.4373
_cell_length_b 9.0741
_cell_length_c 37.0795
_cell_angle_alpha 90.0
_cell_angle_beta 138.8265
_cell_angle_gamma 90.0
loop_
_atom_site_label
_atom_site_type_symbol
_atom_site_fract_x
_atom_site_fract_y
_atom_site_fract_z
C1 C     0.343495740     0.858538220     0.331178630 
C2 C     0.456334250     0.807552720     0.367827110 
C3 C     0.518112770     0.771394590     0.421018440 
C4 C     0.467634140     0.783796670     0.436826520 
C5 C     0.351854100     0.833314250     0.399816450 
C6 C     0.289520260     0.873033970     0.345923910 
C7 C     0.170758230     0.931745040     0.306182400 
C8 C     0.344215130     0.798881290     0.463754060 
C9 C     0.331896740     0.890615370     0.489499740 
C10 C     0.371729700     0.845449670     0.537195910 
C11 C     0.425907770     0.708886420     0.561006200 
C12 C     0.435761320     0.616880400     0.534427170 
C13 C     0.394889260     0.659866900     0.486309810 
C14 C     0.480424550     0.668170090     0.615884010 
C15 C     0.605725220     0.730871160     0.664049040 
C16 C     0.687439920     0.669106300     0.664997020 
C17 C     0.694200750     0.732067040     0.633120190 
C18 C     0.763222430     0.669430810     0.630811550 
C19 C     0.827861150     0.542583190     0.660966420 
C20 C     0.822268240     0.479586770     0.693170710 
C21 C     0.752500030     0.542185840     0.694958880 
O1 O     0.120377380     0.956463000     0.255872840 
O2 O     0.117320550     0.959115070     0.314989000 
H1 H     0.294146680     0.889230760     0.290040110 
H2 H     0.496485030     0.797144190     0.355751330 
H3 H     0.607574260     0.733778740     0.450839570 
H4 H     0.518378020     0.758025930     0.478472970 
H5 H     0.223309470     0.901456560     0.387435130 
H6 H     0.291866440     0.997953340     0.471993050 
H7 H     0.362111070     0.918740660     0.556729110 
H8 H     0.476636060     0.509807810     0.551815280 
H9 H     0.401604290     0.585577810     0.465958310 
H10 H     0.483802170     0.548302660     0.619978460 
H11 H     0.427680200     0.710618300     0.619477470 
H12 H     0.638528790     0.705285240     0.702630900 
H13 H     0.601884760     0.850897150     0.660395220 
H14 H     0.644064840     0.829633990     0.609008790 
H15 H     0.873022250     0.381677700     0.716656540 
H16 H     0.748730270     0.491432020     0.720070470 
H17 H     0.043927780     0.995927810     0.234056120 
N1 N     0.300755630     0.847406000     0.415007560 
Cl1 Cl     0.766160580     0.752288580     0.589260450 
Cl2 Cl     0.916008350     0.460748770     0.659390120 

#END
data_27_8.95_XXIII_2_8070 
# Day group submission to blind test 6
# Rank by lattice energy 27
# Relative energy [kJ/mol]:8.94938153122
loop_
_symmetry_equiv_pos_site_id
_symmetry_equiv_pos_as_xyz
1 +x,+y,+z
2 -x,-y,-z
_cell_length_a 9.0803
_cell_length_b 12.2346
_cell_length_c 19.6865
_cell_angle_alpha 130.7198
_cell_angle_beta 83.9975
_cell_angle_gamma 133.0175
loop_
_atom_site_label
_atom_site_type_symbol
_atom_site_fract_x
_atom_site_fract_y
_atom_site_fract_z
C1 C     0.239729860     0.092550700     0.864809140 
C2 C    -0.018812600    -0.089463420     0.795055600 
C3 C    -0.178788840    -0.335726580     0.694024060 
C4 C    -0.083553380    -0.399138120     0.664734610 
C5 C     0.178907640    -0.217227960     0.735979820 
C6 C     0.343531880     0.035146430     0.837474050 
C7 C     0.620709610     0.236351380     0.911642420 
C8 C     0.151835590    -0.508218130     0.617650670 
C9 C     0.267532510    -0.528635190     0.567295660 
C10 C     0.153925030    -0.753617760     0.478158290 
C11 C    -0.079718500    -0.966608400     0.434869580 
C12 C    -0.191007390    -0.943576300     0.487004030 
C13 C    -0.076912540    -0.718016830     0.577889190 
C14 C    -0.214548370    -1.214886220     0.329236030 
C15 C    -0.352793040    -1.328707550     0.220020350 
C16 C    -0.573161650    -1.399376070     0.198228610 
C17 C    -0.530558110    -1.217930160     0.261322130 
C18 C    -0.732845960    -1.281334530     0.245400500 
C19 C    -0.983152810    -1.529403280     0.164081480 
C20 C    -1.027498640    -1.711519430     0.100430670 
C21 C    -0.824142020    -1.646335630     0.118067070 
O1 O     0.750304050     0.464035500     1.006779310 
O2 O     0.736595230     0.214001690     0.893900550 
H1 H     0.368842020     0.285135900     0.942317490 
H2 H    -0.095346300    -0.041764980     0.817537400 
H3 H    -0.381550960    -0.480972490     0.636558570 
H4 H    -0.211327190    -0.589854130     0.584777940 
H5 H     0.472795280    -0.123449420     0.759205630 
H6 H     0.446363690    -0.366313010     0.598470050 
H7 H     0.246247770    -0.765207620     0.440032640 
H8 H    -0.371237310    -1.105379890     0.455731250 
H9 H    -0.164195190    -0.704433380     0.618514930 
H10 H    -0.354258710    -1.345138500     0.323417150 
H11 H    -0.077101330    -1.194651630     0.332315830 
H12 H    -0.422691990    -1.493545320     0.147444940 
H13 H    -0.213525410    -1.194126880     0.228058550 
H14 H    -0.338482760    -1.024596900     0.324489370 
H15 H    -1.221912510    -1.903543820     0.037231810 
H16 H    -0.861754380    -1.790328750     0.067948070 
H17 H     0.928630080     0.578670120     1.046911740 
N1 N     0.279018360    -0.274572590     0.709112300 
Cl1 Cl    -0.665931440    -1.044285380     0.329650210 
Cl2 Cl    -1.243027330    -1.617421810     0.139760780 

#END
data_28_9.14_XXIII_14_24221 
# Day group submission to blind test 6
# Rank by lattice energy 28
# Relative energy [kJ/mol]:9.13581500668
loop_
_symmetry_equiv_pos_site_id
_symmetry_equiv_pos_as_xyz
1 +x,+y,+z
2 -x,1/2+y,1/2-z
3 -x,-y,-z
4 +x,1/2-y,1/2+z
_cell_length_a 10.0921
_cell_length_b 14.7734
_cell_length_c 16.8448
_cell_angle_alpha 90.0
_cell_angle_beta 132.0583
_cell_angle_gamma 90.0
loop_
_atom_site_label
_atom_site_type_symbol
_atom_site_fract_x
_atom_site_fract_y
_atom_site_fract_z
C1 C     0.299587370     0.905221720     0.192347020 
C2 C     0.359919190     0.985270910     0.183832450 
C3 C     0.505662220     1.028893060     0.277541660 
C4 C     0.590271610     0.992653270     0.377041650 
C5 C     0.532658800     0.910259440     0.387619090 
C6 C     0.382140940     0.866548440     0.292324670 
C7 C     0.310620350     0.782754200     0.297717220 
C8 C     0.774276320     0.902267290     0.585891790 
C9 C     0.783519480     0.906030010     0.672505170 
C10 C     0.940436730     0.932150190     0.772948710 
C11 C     1.091812790     0.956068170     0.790073920 
C12 C     1.082330980     0.950428330     0.703551170 
C13 C     0.926985520     0.923319480     0.603043710 
C14 C     1.254523690     0.993770410     0.896170200 
C15 C     1.239660860     1.097447260     0.904052310 
C16 C     1.227027380     1.149309910     0.822171220 
C17 C     1.062489600     1.162157600     0.719029500 
C18 C     1.051359400     1.204213260     0.640861880 
C19 C     1.205726030     1.234941750     0.665079290 
C20 C     1.370347750     1.222975210     0.767982490 
C21 C     1.380479430     1.180415030     0.845412920 
O1 O     0.174540470     0.746279190     0.200915580 
O2 O     0.362119310     0.745862180     0.379178610 
H1 H     0.185918900     0.870576020     0.121440570 
H2 H     0.294645730     1.014062860     0.106175680 
H3 H     0.553499550     1.092651310     0.272979910 
H4 H     0.700029680     1.028837610     0.447856740 
H5 H     0.548120110     0.821053080     0.484264610 
H6 H     0.666068060     0.889149040     0.659899550 
H7 H     0.944405320     0.935275080     0.838887890 
H8 H     1.198411070     0.967925030     0.714895100 
H9 H     0.923771870     0.917980300     0.537704280 
H10 H     1.373852750     0.980131410     0.908636410 
H11 H     1.273431560     0.960813390     0.961292480 
H12 H     1.356292560     1.120266050     0.984363730 
H13 H     1.122132920     1.110826950     0.893512510 
H14 H     0.941208430     1.138084160     0.698103620 
H15 H     1.489422250     1.247350500     0.786391460 
H16 H     1.509798520     1.171274660     0.925057990 
H17 H     0.138935960     0.692612190     0.215495470 
N1 N     0.614336730     0.873875900     0.485954990 
Cl1 Cl     0.841244910     1.216848260     0.512627710 
Cl2 Cl     1.197603350     1.288299930     0.569330380 

#END
data_29_9.25_XXIII_2_21577 
# Day group submission to blind test 6
# Rank by lattice energy 29
# Relative energy [kJ/mol]:9.25351777952
loop_
_symmetry_equiv_pos_site_id
_symmetry_equiv_pos_as_xyz
1 +x,+y,+z
2 -x,-y,-z
_cell_length_a 4.5687
_cell_length_b 20.466
_cell_length_c 23.4446
_cell_angle_alpha 74.1374
_cell_angle_beta 55.7768
_cell_angle_gamma 121.0603
loop_
_atom_site_label
_atom_site_type_symbol
_atom_site_fract_x
_atom_site_fract_y
_atom_site_fract_z
C1 C     0.708080170     0.827449790     0.792960450 
C2 C     0.465169280     0.758084340     0.884962610 
C3 C     0.382494730     0.674182930     0.914761280 
C4 C     0.527329180     0.658327290     0.855457600 
C5 C     0.763756100     0.726319310     0.762580810 
C6 C     0.863337920     0.814220130     0.730366610 
C7 C     1.144307890     0.893618780     0.630610420 
C8 C     0.833137670     0.629834870     0.721584530 
C9 C     1.337905840     0.676181880     0.627476380 
C10 C     1.276121140     0.597447140     0.641378870 
C11 C     0.715747110     0.470632290     0.749038910 
C12 C     0.211687360     0.424788150     0.842280690 
C13 C     0.263213170     0.502322050     0.829408500 
C14 C     0.661060670     0.387271030     0.760968130 
C15 C     0.407527390     0.333679730     0.740265930 
C16 C     0.494177510     0.274683740     0.726979500 
C17 C     0.013220280     0.148406730     0.820848800 
C18 C     0.109728040     0.096073700     0.808425330 
C19 C     0.694754650     0.170275500     0.700792960 
C20 C     1.177555430     0.296482310     0.606504680 
C21 C     1.077321350     0.347823060     0.619704300 
O1 O     1.185909720     0.968703210     0.613375040 
O2 O     1.337189190     0.897058640     0.565096790 
H1 H     0.788091530     0.894630400     0.766639480 
H2 H     0.348334240     0.769534950     0.932175310 
H3 H     0.206149390     0.620845470     0.985142630 
H4 H     0.472616160     0.594996000     0.878777160 
H5 H     1.155086120     0.778379310     0.629190480 
H6 H     1.781566510     0.774935910     0.543733600 
H7 H     1.675678780     0.635648190     0.567339000 
H8 H    -0.232711310     0.326353560     0.926697750 
H9 H    -0.142209660     0.463554900     0.902678560 
H10 H     0.336988470     0.309234870     0.845406290 
H11 H     1.143252020     0.441268660     0.699453680 
H12 H     0.678172190     0.410336170     0.663042290 
H13 H    -0.107994070     0.265458870     0.810393920 
H14 H    -0.445276520     0.088878910     0.905192690 
H15 H     1.628801630     0.353316860     0.523266000 
H16 H     1.457491390     0.446201040     0.545445010 
H17 H     1.382909240     1.016438550     0.545297110 
N1 N     0.913756210     0.712872900     0.701959560 
Cl1 Cl    -0.512907160    -0.062955880     0.929476320 
Cl2 Cl     0.837385350     0.108733310     0.681073500 

#END
data_30_9.30_XXIII_14_4688 
# Day group submission to blind test 6
# Rank by lattice energy 30
# Relative energy [kJ/mol]:9.29782986827
loop_
_symmetry_equiv_pos_site_id
_symmetry_equiv_pos_as_xyz
1 +x,+y,+z
2 -x,1/2+y,1/2-z
3 -x,-y,-z
4 +x,1/2-y,1/2+z
_cell_length_a 6.8414
_cell_length_b 35.3831
_cell_length_c 8.465
_cell_angle_alpha 90.0
_cell_angle_beta 71.8587
_cell_angle_gamma 90.0
loop_
_atom_site_label
_atom_site_type_symbol
_atom_site_fract_x
_atom_site_fract_y
_atom_site_fract_z
C1 C     0.133902730     0.032992690     0.256505490 
C2 C     0.329379470     0.048074930     0.217513410 
C3 C     0.375029670     0.072361060     0.331682410 
C4 C     0.230557400     0.080529160     0.482796840 
C5 C     0.031755880     0.064628440     0.527225800 
C6 C    -0.017286670     0.040886160     0.408566770 
C7 C    -0.225435120     0.025603930     0.441069130 
C8 C    -0.093346430     0.091451440     0.814987500 
C9 C    -0.260481760     0.112961430     0.910752460 
C10 C    -0.250076920     0.132017050     1.051107620 
C11 C    -0.072687710     0.130887650     1.099718090 
C12 C     0.091081290     0.108705080     1.006019240 
C13 C     0.081394940     0.088817250     0.867040540 
C14 C    -0.052604190     0.155886680     1.237820650 
C15 C    -0.008489020     0.197570970     1.180117420 
C16 C     0.189144910     0.201738420     1.038919510 
C17 C     0.195409420     0.193466490     0.876133300 
C18 C     0.379321570     0.194938080     0.746355990 
C19 C     0.560983860     0.205300790     0.777213790 
C20 C     0.556110080     0.213816710     0.938860100 
C21 C     0.372061000     0.211854980     1.068196210 
O1 O    -0.246027370     0.002350740     0.320192960 
O2 O    -0.373874830     0.032330710     0.562527950 
H1 H     0.092685900     0.014805110     0.169268280 
H2 H     0.443873650     0.041650650     0.099847340 
H3 H     0.525458910     0.085460780     0.301720670 
H4 H     0.268533910     0.100276760     0.565871930 
H5 H    -0.258165030     0.063417050     0.683139850 
H6 H    -0.397585860     0.114781630     0.872719890 
H7 H    -0.380820980     0.148758310     1.122239980 
H8 H     0.230067610     0.107129450     1.041611920 
H9 H     0.208750410     0.071064200     0.799828450 
H10 H     0.071836130     0.145713520     1.282291380 
H11 H    -0.194034900     0.155178890     1.343432070 
H12 H    -0.001661240     0.214803670     1.285478330 
H13 H    -0.137381490     0.208035400     1.142021010 
H14 H     0.056881780     0.185180890     0.849250780 
H15 H     0.697278040     0.221979300     0.961803040 
H16 H     0.370961710     0.218449550     1.193548150 
H17 H    -0.388987530    -0.005256550     0.355272250 
N1 N    -0.114564350     0.072235600     0.676649910 
Cl1 Cl     0.377419230     0.183172550     0.546164520 
Cl2 Cl     0.795014870     0.207935990     0.617264130 

#END
data_31_9.32_XXIII_15_396 
# Day group submission to blind test 6
# Rank by lattice energy 31
# Relative energy [kJ/mol]:9.3225985691
loop_
_symmetry_equiv_pos_site_id
_symmetry_equiv_pos_as_xyz
1 +x,+y,+z
2 -x,+y,1/2-z
3 1/2+x,1/2+y,+z
4 1/2-x,1/2+y,1/2-z
5 -x,-y,-z
6 +x,-y,1/2+z
7 1/2-x,1/2-y,-z
8 1/2+x,1/2-y,1/2+z
_cell_length_a 28.5438
_cell_length_b 9.4349
_cell_length_c 14.6722
_cell_angle_alpha 90.0
_cell_angle_beta 93.7777
_cell_angle_gamma 90.0
loop_
_atom_site_label
_atom_site_type_symbol
_atom_site_fract_x
_atom_site_fract_y
_atom_site_fract_z
C1 C     0.452817760     1.354004530     0.827897210 
C2 C     0.432159000     1.438179310     0.759532690 
C3 C     0.409918850     1.372799030     0.682677670 
C4 C     0.407952160     1.227018630     0.675092910 
C5 C     0.428292110     1.138902740     0.744611730 
C6 C     0.451585380     1.205237480     0.822273620 
C7 C     0.474746970     1.119814880     0.895545480 
C8 C     0.399391020     0.914233040     0.672700040 
C9 C     0.419494920     0.798658680     0.630166240 
C10 C     0.392780510     0.716781280     0.567419140 
C11 C     0.345634570     0.748084640     0.544754370 
C12 C     0.325645780     0.862240400     0.588972720 
C13 C     0.351799690     0.943837790     0.652422950 
C14 C     0.318192060     0.669041110     0.469659490 
C15 C     0.324025510     0.736183110     0.374367840 
C16 C     0.308328510     0.888669130     0.370680450 
C17 C     0.340163540     0.997448050     0.392607890 
C18 C     0.325332960     1.137565340     0.396937110 
C19 C     0.278010040     1.171210550     0.379102500 
C20 C     0.246018060     1.063411500     0.356446430 
C21 C     0.261109330     0.923790050     0.352337410 
O1 O     0.492546890     1.196905620     0.967654490 
O2 O     0.478970800     0.990882240     0.895788970 
H1 H     0.470659770     1.401492340     0.887609490 
H2 H     0.433487220     1.552536120     0.764998750 
H3 H     0.394127400     1.436605340     0.627374000 
H4 H     0.391351380     1.179599530     0.614256080 
H5 H     0.447437700     0.941336690     0.785098240 
H6 H     0.456276940     0.774791130     0.646016180 
H7 H     0.409118180     0.628203510     0.534566330 
H8 H     0.289003890     0.888096860     0.573087340 
H9 H     0.335485380     1.030634720     0.686710760 
H10 H     0.280887380     0.668377770     0.482562990 
H11 H     0.329654090     0.558528720     0.467868790 
H12 H     0.303710200     0.674370000     0.322551690 
H13 H     0.360902070     0.729052160     0.358977010 
H14 H     0.376881170     0.973503290     0.408395200 
H15 H     0.209420100     1.090348720     0.342209290 
H16 H     0.235699470     0.841020570     0.335098480 
H17 H     0.507021020     1.128971820     1.010144490 
N1 N     0.426992040     0.993967760     0.737030820 
Cl1 Cl     0.367011500     1.268733920     0.425747140 
Cl2 Cl     0.257826030     1.345625940     0.384553660 

#END
data_32_9.33_XXIII_14_1842 
# Day group submission to blind test 6
# Rank by lattice energy 32
# Relative energy [kJ/mol]:9.32601345982
loop_
_symmetry_equiv_pos_site_id
_symmetry_equiv_pos_as_xyz
1 +x,+y,+z
2 -x,1/2+y,1/2-z
3 -x,-y,-z
4 +x,1/2-y,1/2+z
_cell_length_a 4.5609
_cell_length_b 42.504
_cell_length_c 11.7685
_cell_angle_alpha 90.0
_cell_angle_beta 55.0877
_cell_angle_gamma 90.0
loop_
_atom_site_label
_atom_site_type_symbol
_atom_site_fract_x
_atom_site_fract_y
_atom_site_fract_z
C1 C     0.525724390     0.028295210     0.138702740 
C2 C     0.854649510     0.042047640     0.046371630 
C3 C     0.966875910     0.066274430     0.093604370 
C4 C     0.753444350     0.076884180     0.228810830 
C5 C     0.413571300     0.063582420     0.324355100 
C6 C     0.302089480     0.038329290     0.277131130 
C7 C    -0.036252140     0.021868300     0.372803710 
C8 C     0.267872200     0.095387070     0.529203220 
C9 C     0.192209660     0.086707990     0.658283290 
C10 C     0.250943380     0.107602740     0.733556950 
C11 C     0.389262650     0.137709080     0.683174510 
C12 C     0.458139600     0.146399780     0.555721790 
C13 C     0.396312790     0.125726980     0.479577450 
C14 C     0.447603380     0.159358900     0.769979510 
C15 C     0.094748040     0.172963110     0.895999720 
C16 C     0.134818430     0.183044390     1.009251030 
C17 C     0.217045490     0.213881060     1.021279050 
C18 C     0.270100540     0.222136660     1.122922680 
C19 C     0.241890270     0.199395080     1.214186740 
C20 C     0.158781830     0.168515590     1.203097450 
C21 C     0.106120780     0.160529350     1.101837390 
O1 O    -0.108269420    -0.001122900     0.312474350 
O2 O    -0.245129960     0.027005300     0.496924200 
H1 H     0.434346940     0.009119950     0.106069890 
H2 H     1.023478530     0.033984380    -0.059851060 
H3 H     1.227357220     0.076957100     0.023606970 
H4 H     0.850842610     0.095163130     0.262859290 
H5 H    -0.018092060     0.059050470     0.519089890 
H6 H     0.093204220     0.063201490     0.697194160 
H7 H     0.194835650     0.100234710     0.832494520 
H8 H     0.560522710     0.169756320     0.515011510 
H9 H     0.442937230     0.133290670     0.382683000 
H10 H     0.627581460     0.178669210     0.707751630 
H11 H     0.578830770     0.146169210     0.809001770 
H12 H    -0.110739020     0.154713750     0.936552420 
H13 H     0.004618380     0.192431190     0.862431220 
H14 H     0.240593740     0.231954060     0.951638950 
H15 H     0.135460330     0.151028150     1.274671280 
H16 H     0.041020000     0.136407480     1.094571070 
H17 H    -0.333454770    -0.010209830     0.386128070 
N1 N     0.195532830     0.073408060     0.459175970 
Cl1 Cl     0.371481480     0.261244870     1.133190210 
Cl2 Cl     0.307519330     0.208595120     1.342768320 

#END
data_33_9.45_XXIII_14_44165 
# Day group submission to blind test 6
# Rank by lattice energy 33
# Relative energy [kJ/mol]:9.45110046118
loop_
_symmetry_equiv_pos_site_id
_symmetry_equiv_pos_as_xyz
1 +x,+y,+z
2 -x,1/2+y,1/2-z
3 -x,-y,-z
4 +x,1/2-y,1/2+z
_cell_length_a 4.4427
_cell_length_b 29.0999
_cell_length_c 15.9613
_cell_angle_alpha 90.0
_cell_angle_beta 116.2547
_cell_angle_gamma 90.0
loop_
_atom_site_label
_atom_site_type_symbol
_atom_site_fract_x
_atom_site_fract_y
_atom_site_fract_z
C1 C     0.648204190     0.391717850     0.336080980 
C2 C     0.716490830     0.365761050     0.274090460 
C3 C     0.808102370     0.388422650     0.211531090 
C4 C     0.824902450     0.435809750     0.209769120 
C5 C     0.749872970     0.463083790     0.271197950 
C6 C     0.664208090     0.439947220     0.336652230 
C7 C     0.604343050     0.465844010     0.406670370 
C8 C     0.851712450     0.539177870     0.215288300 
C9 C     1.071011600     0.575696970     0.258745560 
C10 C     1.158296320     0.606258360     0.206577770 
C11 C     1.034117970     0.601411840     0.109802160 
C12 C     0.812089110     0.565326180     0.066793440 
C13 C     0.718705090     0.534712090     0.118189200 
C14 C     1.134356960     0.635649360     0.055840520 
C15 C     0.923687390     0.680250810     0.033470490 
C16 C     1.089803000     0.718957190     0.006823900 
C17 C     1.032071610     0.726118110    -0.085387490 
C18 C     1.200007650     0.760694050    -0.108160630 
C19 C     1.429847590     0.788766760    -0.038222390 
C20 C     1.488519840     0.781911930     0.054086020 
C21 C     1.320370190     0.747390080     0.076111760 
O1 O     0.516420980     0.439312280     0.461996050 
O2 O     0.629639300     0.507460570     0.418356670 
H1 H     0.582731050     0.375179160     0.386422150 
H2 H     0.703049690     0.328636190     0.274701380 
H3 H     0.869889540     0.368664440     0.163639270 
H4 H     0.903554360     0.452276630     0.162109170 
H5 H     0.746764900     0.524792410     0.326731470 
H6 H     1.175560480     0.579307080     0.333975860 
H7 H     1.331214140     0.634038580     0.241842410 
H8 H     0.708012510     0.561086320    -0.008365950 
H9 H     0.538974360     0.507794320     0.082845240 
H10 H     1.113916820     0.620602230    -0.009264350 
H11 H     1.398388000     0.644846500     0.096990780 
H12 H     0.893604390     0.690212690     0.095386540 
H13 H     0.672043170     0.673466220    -0.021919680 
H14 H     0.854579430     0.704827710    -0.140909790 
H15 H     1.665995060     0.803924660     0.107908160 
H16 H     1.368374390     0.742495480     0.148286430 
H17 H     0.488254400     0.460241550     0.505110310 
N1 N     0.765233500     0.510104190     0.271440270 
Cl1 Cl     1.116515110     0.768000920    -0.225126230 
Cl2 Cl     1.646327150     0.832528380    -0.063432830 

#END
data_34_9.49_XXIII_14_3188 
# Day group submission to blind test 6
# Rank by lattice energy 34
# Relative energy [kJ/mol]:9.49349281099
loop_
_symmetry_equiv_pos_site_id
_symmetry_equiv_pos_as_xyz
1 +x,+y,+z
2 -x,1/2+y,1/2-z
3 -x,-y,-z
4 +x,1/2-y,1/2+z
_cell_length_a 15.16
_cell_length_b 16.9151
_cell_length_c 31.1598
_cell_angle_alpha 90.0
_cell_angle_beta 165.8776
_cell_angle_gamma 90.0
loop_
_atom_site_label
_atom_site_type_symbol
_atom_site_fract_x
_atom_site_fract_y
_atom_site_fract_z
C1 C     0.107104210     0.311543850     0.896802060 
C2 C    -0.005553730     0.239864820     0.860153370 
C3 C     0.001054240     0.173331850     0.836628660 
C4 C     0.125134730     0.178023880     0.853407720 
C5 C     0.251248390     0.250092300     0.895730020 
C6 C     0.233787640     0.318513110     0.914242510 
C7 C     0.341812660     0.396412620     0.948851800 
C8 C     0.497746610     0.197541280     0.942554850 
C9 C     0.495828100     0.215113510     0.897655720 
C10 C     0.633872400     0.161977060     0.933151070 
C11 C     0.773143260     0.088804260     1.011702090 
C12 C     0.773070030     0.071656600     1.055469790 
C13 C     0.642522170     0.125007880     1.024095470 
C14 C     0.907137510     0.029399250     1.042592990 
C15 C     0.599394650    -0.021927710     0.878232340 
C16 C     0.330560880     0.027120340     0.726708870 
C17 C     0.411601890     0.052264650     0.723419640 
C18 C     0.180169650     0.102469390     0.591988630 
C19 C    -0.140188510     0.128130650     0.460036210 
C20 C    -0.223899370     0.103068290     0.461902540 
C21 C     0.009819450     0.053271870     0.594214510 
O1 O     0.331499340     0.454450020     0.973869770 
O2 O     0.433430570     0.411558810     0.955310350 
H1 H     0.098746160     0.364277230     0.912431200 
H2 H    -0.101346350     0.235574000     0.847693220 
H3 H    -0.095457700     0.116944090     0.803040620 
H4 H     0.117947430     0.126220840     0.829789190 
H5 H     0.414784510     0.313062350     0.921843850 
H6 H     0.385678040     0.271190460     0.835049450 
H7 H     0.630399550     0.177287490     0.897734660 
H8 H     0.885658290     0.015971660     1.119595420 
H9 H     0.664892290     0.111255280     1.068414430 
H10 H     1.104892250    -0.009821280     1.150977950 
H11 H     1.045953370     0.059719610     1.081817880 
H12 H     0.718516040    -0.066667830     0.913387150 
H13 H     0.462339700    -0.053135550     0.839623630 
H14 H     0.658929300     0.033266890     0.824622070 
H15 H    -0.471941980     0.123414540     0.359588680 
H16 H    -0.055503650     0.035441530     0.595869830 
H17 H     0.403953620     0.502239220     0.993305820 
N1 N     0.376210460     0.256345950     0.913363380 
Cl1 Cl     0.299557900     0.132297820     0.596494120 
Cl2 Cl    -0.439033890     0.191176340     0.292295900 

#END
data_35_9.63_XXIII_14_10695 
# Day group submission to blind test 6
# Rank by lattice energy 35
# Relative energy [kJ/mol]:9.63285848219
loop_
_symmetry_equiv_pos_site_id
_symmetry_equiv_pos_as_xyz
1 +x,+y,+z
2 -x,1/2+y,1/2-z
3 -x,-y,-z
4 +x,1/2-y,1/2+z
_cell_length_a 12.5242
_cell_length_b 9.4041
_cell_length_c 27.4529
_cell_angle_alpha 90.0
_cell_angle_beta 141.8976
_cell_angle_gamma 90.0
loop_
_atom_site_label
_atom_site_type_symbol
_atom_site_fract_x
_atom_site_fract_y
_atom_site_fract_z
C1 C     0.348911880     0.369920540     0.532085350 
C2 C     0.294825730     0.458425250     0.549801150 
C3 C     0.245454910     0.397819920     0.576547020 
C4 C     0.251723860     0.252601310     0.585999800 
C5 C     0.308283310     0.160259940     0.569057540 
C6 C     0.356547310     0.221555600     0.540871980 
C7 C     0.411751920     0.131199020     0.520055530 
C8 C     0.292897560    -0.057433500     0.614573690 
C9 C     0.185687770    -0.177033380     0.577940520 
C10 C     0.166431540    -0.252499950     0.614240700 
C11 C     0.251906110    -0.210728260     0.687390830 
C12 C     0.361254270    -0.092441230     0.724173140 
C13 C     0.382786780    -0.017048530     0.688875970 
C14 C     0.217101880    -0.284046370     0.722696010 
C15 C     0.062909910    -0.215941510     0.695164990 
C16 C     0.096332540    -0.062183560     0.719362590 
C17 C     0.048709930     0.045273770     0.669934740 
C18 C     0.091669490     0.186426150     0.694479460 
C19 C     0.183273410     0.222505310     0.769387870 
C20 C     0.230203530     0.116028330     0.818910700 
C21 C     0.187110540    -0.024636230     0.794029120 
O1 O     0.465072600     0.204656250     0.499481260 
O2 O     0.412389720     0.001216920     0.519811530 
H1 H     0.386373010     0.413545390     0.510656120 
H2 H     0.289621720     0.572388340     0.542607180 
H3 H     0.200226790     0.464921670     0.589802460 
H4 H     0.210097880     0.208771610     0.605469820 
H5 H     0.335005960    -0.041686930     0.554636120 
H6 H     0.116470780    -0.209121650     0.520560190 
H7 H     0.081644310    -0.344461930     0.584631160 
H8 H     0.430208580    -0.058506600     0.781297550 
H9 H     0.469596090     0.073202450     0.718725930 
H10 H     0.332101100    -0.279446800     0.787150870 
H11 H     0.187999060    -0.396427300     0.706108770 
H12 H     0.039838980    -0.276264150     0.720319750 
H13 H    -0.053491820    -0.225042400     0.630972490 
H14 H    -0.019905370     0.019487750     0.612093480 
H15 H     0.300388100     0.144817720     0.876752390 
H16 H     0.225411920    -0.106357080     0.833470040 
H17 H     0.496079970     0.133574510     0.486672160 
N1 N     0.312554600     0.015714920     0.577243110 
Cl1 Cl     0.029542590     0.315900630     0.629896850 
Cl2 Cl     0.240740700     0.398287720     0.802720430 

#END
data_36_9.71_XXIII_14_10242 
# Day group submission to blind test 6
# Rank by lattice energy 36
# Relative energy [kJ/mol]:9.71092455648
loop_
_symmetry_equiv_pos_site_id
_symmetry_equiv_pos_as_xyz
1 +x,+y,+z
2 -x,1/2+y,1/2-z
3 -x,-y,-z
4 +x,1/2-y,1/2+z
_cell_length_a 9.1188
_cell_length_b 9.0793
_cell_length_c 27.5657
_cell_angle_alpha 90.0
_cell_angle_beta 118.8245
_cell_angle_gamma 90.0
loop_
_atom_site_label
_atom_site_type_symbol
_atom_site_fract_x
_atom_site_fract_y
_atom_site_fract_z
C1 C     0.479371550     0.383562760     0.888975160 
C2 C     0.326274590     0.354583870     0.843345140 
C3 C     0.315984320     0.349864180     0.791042590 
C4 C     0.456042520     0.370197140     0.784760460 
C5 C     0.614440510     0.396446510     0.830910690 
C6 C     0.624252720     0.405639580     0.884063460 
C7 C     0.782810700     0.441639000     0.933405020 
C8 C     0.774787040     0.394254650     0.778693210 
C9 C     0.878962900     0.490244610     0.769376380 
C10 C     0.904870420     0.470399610     0.724140780 
C11 C     0.826581690     0.356157160     0.686364400 
C12 C     0.726037040     0.259086350     0.696673240 
C13 C     0.701353180     0.275999480     0.742303660 
C14 C     0.837037380     0.347199330     0.633552960 
C15 C     0.715243670     0.457234410     0.589273560 
C16 C     0.535823040     0.431191700     0.575232390 
C17 C     0.472791180     0.492484570     0.607858730 
C18 C     0.311347160     0.460911590     0.597788400 
C19 C     0.209017450     0.367692140     0.554222100 
C20 C     0.270347060     0.306804950     0.521215040 
C21 C     0.432248090     0.338088370     0.531807630 
O1 O     0.774535040     0.439056960     0.981150260 
O2 O     0.914379300     0.473101550     0.934249410 
H1 H     0.490586120     0.390657330     0.929776920 
H2 H     0.216068340     0.337818120     0.847929860 
H3 H     0.196318750     0.331360810     0.754425430 
H4 H     0.443247790     0.370096260     0.743749000 
H5 H     0.855800810     0.454754630     0.860352030 
H6 H     0.937826740     0.581202730     0.797694450 
H7 H     0.984852750     0.547004000     0.717494430 
H8 H     0.664679200     0.168901360     0.668196750 
H9 H     0.625878630     0.197123010     0.749904570 
H10 H     0.806903310     0.235572880     0.616678020 
H11 H     0.964270690     0.371366210     0.641507200 
H12 H     0.727929870     0.447289610     0.551935200 
H13 H     0.752364680     0.569297240     0.604941700 
H14 H     0.550440100     0.563672780     0.642247730 
H15 H     0.190080940     0.235193150     0.487360720 
H16 H     0.478393830     0.289236170     0.505861090 
H17 H     0.885113490     0.466114620     1.009999590 
N1 N     0.755034450     0.417294110     0.825512620 
Cl1 Cl     0.241515190     0.538774100     0.641035560 
Cl2 Cl     0.005124320     0.325530570     0.540026530 

#END
data_37_9.76_XXIII_14_23603 
# Day group submission to blind test 6
# Rank by lattice energy 37
# Relative energy [kJ/mol]:9.76306159701
loop_
_symmetry_equiv_pos_site_id
_symmetry_equiv_pos_as_xyz
1 +x,+y,+z
2 -x,1/2+y,1/2-z
3 -x,-y,-z
4 +x,1/2-y,1/2+z
_cell_length_a 10.4948
_cell_length_b 13.1597
_cell_length_c 18.3944
_cell_angle_alpha 90.0
_cell_angle_beta 128.8246
_cell_angle_gamma 90.0
loop_
_atom_site_label
_atom_site_type_symbol
_atom_site_fract_x
_atom_site_fract_y
_atom_site_fract_z
C1 C     0.193639700     0.544147870     0.577756440 
C2 C     0.111201700     0.579685960     0.608659160 
C3 C     0.114250920     0.683985900     0.624603130 
C4 C     0.194876570     0.751131840     0.608193610 
C5 C     0.276983890     0.716827510     0.574740090 
C6 C     0.277636450     0.610259800     0.560782320 
C7 C     0.368162040     0.568738720     0.531079010 
C8 C     0.353905520     0.888999860     0.556837820 
C9 C     0.498336970     0.942179980     0.593395350 
C10 C     0.498924270     1.047664760     0.591716610 
C11 C     0.357000540     1.103533080     0.554856990 
C12 C     0.212822060     1.049812690     0.516738920 
C13 C     0.209864830     0.944298930     0.516572110 
C14 C     0.363039990     1.217508710     0.564070100 
C15 C     0.423536990     1.251094560     0.662090120 
C16 C     0.315035290     1.211770110     0.683243340 
C17 C     0.338835470     1.114540560     0.720106870 
C18 C     0.232412700     1.074586310     0.733597720 
C19 C     0.100111060     1.132108520     0.710909190 
C20 C     0.076001100     1.229445760     0.674694880 
C21 C     0.182282840     1.268548080     0.660866310 
O1 O     0.350196410     0.467155020     0.515911820 
O2 O     0.454790810     0.616877260     0.520251190 
H1 H     0.195790800     0.463793450     0.566338670 
H2 H     0.047171550     0.527645630     0.621341050 
H3 H     0.053860550     0.713416850     0.651075560 
H4 H     0.198626080     0.830766810     0.623456140 
H5 H     0.430244650     0.747735940     0.546595650 
H6 H     0.610094870     0.899875490     0.623883750 
H7 H     0.612600190     1.087289110     0.621200050 
H8 H     0.100697730     1.091335770     0.487097260 
H9 H     0.095807050     0.904634920     0.484839590 
H10 H     0.241577620     1.249676360     0.511132490 
H11 H     0.445014700     1.249918530     0.552503730 
H12 H     0.428264180     1.334091600     0.665780610 
H13 H     0.548371430     1.223368350     0.714510300 
H14 H     0.439404890     1.068094590     0.737176850 
H15 H    -0.026339980     1.273800430     0.657678080 
H16 H     0.161365290     1.344326520     0.632197880 
H17 H     0.416621960     0.449512030     0.498005240 
N1 N     0.358381330     0.782409800     0.558467270 
Cl1 Cl     0.267360010     0.951428260     0.778285990 
Cl2 Cl    -0.036326450     1.084861950     0.726961850 

#END
data_38_9.82_XXIII_14_11507 
# Day group submission to blind test 6
# Rank by lattice energy 38
# Relative energy [kJ/mol]:9.81775145419
loop_
_symmetry_equiv_pos_site_id
_symmetry_equiv_pos_as_xyz
1 +x,+y,+z
2 -x,1/2+y,1/2-z
3 -x,-y,-z
4 +x,1/2-y,1/2+z
_cell_length_a 14.0212
_cell_length_b 16.4645
_cell_length_c 13.181
_cell_angle_alpha 90.0
_cell_angle_beta 40.0596
_cell_angle_gamma 90.0
loop_
_atom_site_label
_atom_site_type_symbol
_atom_site_fract_x
_atom_site_fract_y
_atom_site_fract_z
C1 C     0.010645250     0.751846910     0.086661380 
C2 C     0.034295500     0.824139250     0.117970220 
C3 C     0.112592460     0.822760440     0.145945730 
C4 C     0.166000730     0.750945030     0.142290420 
C5 C     0.143617700     0.676408670     0.109941440 
C6 C     0.063469910     0.677581960     0.082006280 
C7 C     0.034593620     0.602053150     0.050121290 
C8 C     0.288448040     0.596348330     0.116705930 
C9 C     0.249412960     0.543307900     0.226740180 
C10 C     0.342607990     0.533164990     0.233938000 
C11 C     0.476152340     0.575545550     0.132775700 
C12 C     0.515237250     0.627623260     0.021398520 
C13 C     0.423458990     0.637870770     0.012612020 
C14 C     0.570463150     0.568999450     0.149939460 
C15 C     0.535641000     0.636815200     0.256634570 
C16 C     0.576271420     0.719795670     0.184354260 
C17 C     0.474498760     0.766117900     0.212523140 
C18 C     0.515609620     0.839934460     0.136019670 
C19 C     0.659971350     0.868879370     0.029934920 
C20 C     0.761965550     0.823280650     0.002051190 
C21 C     0.720285480     0.749602790     0.078452090 
O1 O    -0.032866570     0.613154300     0.014247220 
O2 O     0.065394420     0.533497080     0.053750360 
H1 H    -0.049935270     0.750957670     0.065222790 
H2 H    -0.007367870     0.880717830     0.121313010 
H3 H     0.131884170     0.878685310     0.171651450 
H4 H     0.224730510     0.751762230     0.165869180 
H5 H     0.157853870     0.553884330     0.102652000 
H6 H     0.145057490     0.510920540     0.307240680 
H7 H     0.310268790     0.492053520     0.320688070 
H8 H     0.619036650     0.660650660    -0.059535070 
H9 H     0.455816870     0.677863850    -0.075080490 
H10 H     0.688012940     0.572285900     0.034370030 
H11 H     0.552192480     0.510150820     0.201158350 
H12 H     0.597167740     0.624365540     0.276320090 
H13 H     0.417687160     0.634546110     0.371358800 
H14 H     0.362420630     0.744402790     0.292872580 
H15 H     0.873515020     0.846250260    -0.079662540 
H16 H     0.801207680     0.714660170     0.054905780 
H17 H    -0.046277140     0.559329570    -0.002834780 
N1 N     0.193943150     0.604718030     0.109134270 
Cl1 Cl     0.382978950     0.894880040     0.175651240 
Cl2 Cl     0.716252120     0.961040400    -0.068929380 

#END
data_39_9.87_XXIII_2_8860 
# Day group submission to blind test 6
# Rank by lattice energy 39
# Relative energy [kJ/mol]:9.86881897599
loop_
_symmetry_equiv_pos_site_id
_symmetry_equiv_pos_as_xyz
1 +x,+y,+z
2 -x,-y,-z
_cell_length_a 24.7005
_cell_length_b 6.8009
_cell_length_c 8.5666
_cell_angle_alpha 70.7579
_cell_angle_beta 53.1571
_cell_angle_gamma 98.5792
loop_
_atom_site_label
_atom_site_type_symbol
_atom_site_fract_x
_atom_site_fract_y
_atom_site_fract_z
C1 C     0.442781520     0.808505230     0.909901550 
C2 C     0.412645360     0.911438410     1.036460980 
C3 C     0.357950990     0.973675830     1.058491220 
C4 C     0.335079080     0.937992970     0.953048040 
C5 C     0.366268910     0.837777380     0.818808660 
C6 C     0.420667200     0.768803420     0.801011620 
C7 C     0.452514010     0.652139870     0.674563400 
C8 C     0.299381460     0.878564160     0.686458160 
C9 C     0.249736340     0.729962200     0.697621560 
C10 C     0.206121840     0.802279440     0.663639600 
C11 C     0.209515950     1.022678370     0.620843400 
C12 C     0.259608440     1.170563930     0.608300900 
C13 C     0.304537570     1.102011770     0.638272150 
C14 C     0.162959260     1.100887550     0.579880590 
C15 C     0.208916070     1.251198050     0.320968060 
C16 C     0.160033190     1.309209540     0.281521030 
C17 C     0.129737220     1.176684340     0.234105640 
C18 C     0.082015690     1.221746760     0.206204310 
C19 C     0.063577220     1.401656700     0.226584350 
C20 C     0.093622380     1.535259570     0.273766450 
C21 C     0.141316300     1.489446450     0.300700010 
O1 O     0.506157890     0.608254890     0.662836270 
O2 O     0.434535700     0.593941410     0.585230350 
H1 H     0.484203420     0.754937700     0.892970910 
H2 H     0.430388210     0.940756550     1.119061370 
H3 H     0.332248160     1.049644880     1.161557620 
H4 H     0.291450810     0.982560800     0.977390980 
H5 H     0.363687170     0.700579620     0.646801150 
H6 H     0.245263750     0.556501670     0.735371690 
H7 H     0.167839610     0.683826930     0.673884100 
H8 H     0.264192810     1.344013450     0.572412410 
H9 H     0.344456380     1.222907840     0.620753140 
H10 H     0.141580500     1.201880510     0.659177080 
H11 H     0.113002990     0.947784540     0.661764000 
H12 H     0.256255050     1.412138920     0.240841280 
H13 H     0.234042460     1.155715480     0.239374150 
H14 H     0.143291780     1.036231160     0.217497860 
H15 H     0.079338260     1.675205900     0.288152790 
H16 H     0.164441800     1.595853010     0.336407220 
H17 H     0.521745080     0.529943430     0.578377330 
N1 N     0.344332950     0.800000550     0.713067660 
Cl1 Cl     0.046674330     1.050187340     0.144691440 
Cl2 Cl     0.003790560     1.464226420     0.193542730 

#END
data_40_10.26_XXIII_2_3885 
# Day group submission to blind test 6
# Rank by lattice energy 40
# Relative energy [kJ/mol]:10.2619012622
loop_
_symmetry_equiv_pos_site_id
_symmetry_equiv_pos_as_xyz
1 +x,+y,+z
2 -x,-y,-z
_cell_length_a 17.3104
_cell_length_b 13.3587
_cell_length_c 10.1149
_cell_angle_alpha 108.2017
_cell_angle_beta 59.4515
_cell_angle_gamma 149.5984
loop_
_atom_site_label
_atom_site_type_symbol
_atom_site_fract_x
_atom_site_fract_y
_atom_site_fract_z
C1 C     0.340315970     0.024747620     0.658175380 
C2 C     0.432411210     0.196861700     0.585746330 
C3 C     0.409667550     0.277966050     0.681524580 
C4 C     0.299214960     0.190508710     0.845609310 
C5 C     0.205553000     0.016236080     0.922407430 
C6 C     0.226455990    -0.068584560     0.824800400 
C7 C     0.127742080    -0.254362820     0.896102910 
C8 C     0.070196270     0.000093070     1.198867530 
C9 C    -0.101002270    -0.138800430     1.317755120 
C10 C    -0.129402760    -0.072305080     1.434195510 
C11 C     0.010852360     0.133779870     1.435213220 
C12 C     0.181512550     0.270625010     1.317655180 
C13 C     0.211730980     0.205552010     1.201624490 
C14 C    -0.022594610     0.207583780     1.552322620 
C15 C    -0.043250260     0.272263430     1.488309290 
C16 C     0.124643030     0.459548710     1.343592260 
C17 C     0.169620850     0.440117430     1.190304520 
C18 C     0.330027900     0.613892140     1.057953420 
C19 C     0.448013490     0.811114150     1.076704330 
C20 C     0.403697240     0.831847310     1.229034350 
C21 C     0.243976550     0.657754960     1.360785500 
O1 O     0.168939190    -0.309511780     0.790242550 
O2 O     0.016302220    -0.357720150     1.036768520 
H1 H     0.353682830    -0.042744820     0.587141700 
H2 H     0.519428880     0.266596650     0.457265280 
H3 H     0.478677090     0.411302990     0.627137380 
H4 H     0.282275360     0.254654910     0.915723080 
H5 H     0.017554900    -0.212169150     1.123927830 
H6 H    -0.211089040    -0.298450830     1.316825230 
H7 H    -0.263223590    -0.182144480     1.524797720 
H8 H     0.292767900     0.431056270     1.316591500 
H9 H     0.344979340     0.313357310     1.113379620 
H10 H     0.085135920     0.339162950     1.578654470 
H11 H    -0.142828030     0.084856900     1.665637470 
H12 H    -0.084131300     0.304770380     1.583819770 
H13 H    -0.148603920     0.141910240     1.458970150 
H14 H     0.080698510     0.288876160     1.172919820 
H15 H     0.495310180     0.985077220     1.242724060 
H16 H     0.211667210     0.676532360     1.478716350 
H17 H     0.094480340    -0.433587540     0.851421490 
N1 N     0.093894230    -0.073766870     1.085007440 
Cl1 Cl     0.379819290     0.579119390     0.869409030 
Cl2 Cl     0.650207660     1.033208660     0.913515410 

#END
data_41_10.27_XXIII_2_3841 
# Day group submission to blind test 6
# Rank by lattice energy 41
# Relative energy [kJ/mol]:10.2660066141
loop_
_symmetry_equiv_pos_site_id
_symmetry_equiv_pos_as_xyz
1 +x,+y,+z
2 -x,-y,-z
_cell_length_a 17.4384
_cell_length_b 9.393
_cell_length_c 9.6371
_cell_angle_alpha 73.4022
_cell_angle_beta 61.3445
_cell_angle_gamma 114.1342
loop_
_atom_site_label
_atom_site_type_symbol
_atom_site_fract_x
_atom_site_fract_y
_atom_site_fract_z
C1 C     0.805128180     0.460349220     0.081677500 
C2 C     0.720870240     0.292513140     0.128829830 
C3 C     0.621082000     0.259171950     0.186895130 
C4 C     0.606972440     0.392040540     0.194173010 
C5 C     0.692787610     0.566157340     0.143197130 
C6 C     0.793401980     0.598330020     0.088268490 
C7 C     0.883514510     0.771656650     0.042670830 
C8 C     0.594550750     0.703294550     0.176301950 
C9 C     0.547350340     0.753273400     0.296933890 
C10 C     0.464474470     0.762610560     0.322743280 
C11 C     0.425177090     0.720637240     0.231562120 
C12 C     0.474506020     0.674831480     0.108218510 
C13 C     0.558593640     0.667704710     0.078870150 
C14 C     0.325782320     0.708038320     0.278938020 
C15 C     0.208259740     0.505352370     0.471819490 
C16 C     0.192917630     0.341592100     0.457939080 
C17 C     0.234393300     0.256679210     0.505148590 
C18 C     0.228431820     0.115729090     0.478755320 
C19 C     0.179782030     0.056141290     0.405301190 
C20 C     0.137428250     0.139038360     0.359099950 
C21 C     0.144249990     0.280464940     0.384924240 
O1 O     0.976648660     0.788136870    -0.018140540 
O2 O     0.880164150     0.894919580     0.056118190 
H1 H     0.882391040     0.488685590     0.039122590 
H2 H     0.731381640     0.187900230     0.122945480 
H3 H     0.552622910     0.126438240     0.228774230 
H4 H     0.527937450     0.360088200     0.243957680 
H5 H     0.739600110     0.805045200     0.136268620 
H6 H     0.575508090     0.782641920     0.371535530 
H7 H     0.428319110     0.800039600     0.418259180 
H8 H     0.446124460     0.643021800     0.034529320 
H9 H     0.596931850     0.635378530    -0.020220450 
H10 H     0.329513830     0.734476720     0.156878880 
H11 H     0.330337190     0.820299140     0.296838360 
H12 H     0.139301610     0.505288000     0.501746910 
H13 H     0.202430590     0.483214630     0.595310710 
H14 H     0.273817350     0.302401880     0.559865870 
H15 H     0.099307750     0.091476340     0.303151580 
H16 H     0.111352240     0.344251290     0.347347280 
H17 H     1.028308760     0.905659550    -0.040991900 
N1 N     0.679624940     0.698872850     0.151112660 
Cl1 Cl     0.283847010     0.017646450     0.537598820 
Cl2 Cl     0.170607590    -0.120492500     0.369896310 

#END
data_42_10.31_XXIII_2_3205 
# Day group submission to blind test 6
# Rank by lattice energy 42
# Relative energy [kJ/mol]:10.3123348197
loop_
_symmetry_equiv_pos_site_id
_symmetry_equiv_pos_as_xyz
1 +x,+y,+z
2 -x,-y,-z
_cell_length_a 13.2368
_cell_length_b 8.2017
_cell_length_c 26.3269
_cell_angle_alpha 130.542
_cell_angle_beta 114.5869
_cell_angle_gamma 29.4911
loop_
_atom_site_label
_atom_site_type_symbol
_atom_site_fract_x
_atom_site_fract_y
_atom_site_fract_z
C1 C     0.306215350     0.602243470     0.054313400 
C2 C     0.419977480     0.603992280     0.081242330 
C3 C     0.501337040     0.535721760     0.131651770 
C4 C     0.471757300     0.462632120     0.153813200 
C5 C     0.357989240     0.455121900     0.126435870 
C6 C     0.272416100     0.530283170     0.075875630 
C7 C     0.147728950     0.537625340     0.046931130 
C8 C     0.434646130     0.233855500     0.187579020 
C9 C     0.308877900     0.448728340     0.249445770 
C10 C     0.414381980     0.293692910     0.286913930 
C11 C     0.646554880    -0.076076710     0.264168650 
C12 C     0.771466990    -0.292764710     0.201506550 
C13 C     0.668114960    -0.142314340     0.163432620 
C14 C     0.757296160    -0.212620690     0.309814080 
C15 C     0.824024880    -0.084178820     0.353896900 
C16 C     0.629587230     0.387851560     0.397039320 
C17 C     0.590032670     0.519310080     0.365517230 
C18 C     0.401256680     0.954848030     0.401643270 
C19 C     0.248536180     1.269031710     0.471024780 
C20 C     0.287509350     1.141137080     0.503266540 
C21 C     0.475875840     0.704949080     0.466487970 
O1 O     0.090800860     0.581256890    -0.004431310 
O2 O     0.094312350     0.509462750     0.065146550 
H1 H     0.239667610     0.658089510     0.015860260 
H2 H     0.443860570     0.661226370     0.064205240 
H3 H     0.587106500     0.544666100     0.154585690 
H4 H     0.530507430     0.422220590     0.194218280 
H5 H     0.219334920     0.441017660     0.133286760 
H6 H     0.128052940     0.741728830     0.268567170 
H7 H     0.313840780     0.470232840     0.335872030 
H8 H     0.952602200    -0.583887130     0.182213070 
H9 H     0.766952190    -0.315653570     0.114563570 
H10 H     0.907636320    -0.562699590     0.275536240 
H11 H     0.642818280    -0.060095750     0.347780330 
H12 H     0.960868780    -0.281517980     0.316057120 
H13 H     0.887672320    -0.159121570     0.390247890 
H14 H     0.704487550     0.281488410     0.311382500 
H15 H     0.168802500     1.386607320     0.557181610 
H16 H     0.502732030     0.611197120     0.492187040 
H17 H     0.008680600     0.585523300    -0.018306150 
N1 N     0.325293750     0.389415890     0.149189070 
Cl1 Cl     0.359390570     1.095780720     0.357887860 
Cl2 Cl     0.009114290     1.820248430     0.518509670 

#END
data_43_10.37_XXIII_2_1235 
# Day group submission to blind test 6
# Rank by lattice energy 43
# Relative energy [kJ/mol]:10.3655150868
loop_
_symmetry_equiv_pos_site_id
_symmetry_equiv_pos_as_xyz
1 +x,+y,+z
2 -x,-y,-z
_cell_length_a 12.4302
_cell_length_b 37.6399
_cell_length_c 15.3317
_cell_angle_alpha 88.533
_cell_angle_beta 39.5674
_cell_angle_gamma 127.001
loop_
_atom_site_label
_atom_site_type_symbol
_atom_site_fract_x
_atom_site_fract_y
_atom_site_fract_z
C1 C     0.519496640     0.006170620     0.620882440 
C2 C    -0.227961530    -0.147382420     1.130499400 
C3 C    -0.367301790    -0.192386550     1.300911530 
C4 C     0.228268350    -0.085583470     0.968803830 
C5 C     0.998200610     0.072684270     0.445968170 
C6 C     1.139214100     0.117801300     0.272393980 
C7 C     1.921184630     0.278403560    -0.264401830 
C8 C     1.569009140     0.162534870     0.216403250 
C9 C     1.904806160     0.198836970     0.025923820 
C10 C     1.901299770     0.186246020     0.114787530 
C11 C     1.559505670     0.136097140     0.397899830 
C12 C     1.238762650     0.103150580     0.578326700 
C13 C     1.246111340     0.116978790     0.487573520 
C14 C     1.479243720     0.105003810     0.541071230 
C15 C     0.727482100    -0.071866560     1.032932860 
C16 C     0.008483680    -0.198325680     1.469329020 
C17 C    -0.290530750    -0.259348410     1.575525830 
C18 C    -0.913594060    -0.365523110     1.949740010 
C19 C    -1.250201940    -0.412763410     2.226084320 
C20 C    -0.959461940    -0.353466000     2.125399910 
C21 C    -0.336979400    -0.247441750     1.750964480 
O1 O     1.977155680     0.308301570    -0.376960240 
O2 O     2.493678330     0.381210720    -0.598429320 
H1 H     0.643182760     0.043686570     0.478800160 
H2 H    -0.697909660    -0.231748160     1.393280820 
H3 H    -0.951612190    -0.313328720     1.700120500 
H4 H     0.100918390    -0.124796240     1.111918420 
H5 H     2.099329220     0.280866140    -0.242889210 
H6 H     2.159762550     0.235106890    -0.186876430 
H7 H     2.159080660     0.213626040    -0.032653590 
H8 H     0.974868120     0.065149550     0.796076620 
H9 H     1.003483760     0.092920870     0.625245180 
H10 H     1.467649730     0.124418500     0.594276920 
H11 H     1.979003560     0.190950200     0.239547050 
H12 H     0.697827760    -0.087850640     1.119468450 
H13 H     0.762393110    -0.087830320     0.969177560 
H14 H    -0.028845320    -0.221839850     1.359308580 
H15 H    -1.226025040    -0.391314980     2.343009170 
H16 H    -0.114742580    -0.201650270     1.675370910 
H17 H     2.512912460     0.415999050    -0.736892020 
N1 N     1.591478850     0.178789260     0.114179660 
Cl1 Cl    -1.255201500    -0.436207870     2.060244950 
Cl2 Cl    -2.028968030    -0.544691710     2.696228180 

#END
data_44_10.37_XXIII_2_1240 
# Day group submission to blind test 6
# Rank by lattice energy 44
# Relative energy [kJ/mol]:10.3685445394
loop_
_symmetry_equiv_pos_site_id
_symmetry_equiv_pos_as_xyz
1 +x,+y,+z
2 -x,-y,-z
_cell_length_a 9.3722
_cell_length_b 9.134
_cell_length_c 39.3747
_cell_angle_alpha 101.7136
_cell_angle_beta 30.9885
_cell_angle_gamma 125.8686
loop_
_atom_site_label
_atom_site_type_symbol
_atom_site_fract_x
_atom_site_fract_y
_atom_site_fract_z
C1 C     0.669838690     0.152634740     0.581044850 
C2 C     0.656987870     0.207127710     0.618518460 
C3 C     0.464706780     0.265731250     0.664913000 
C4 C     0.284650930     0.266483930     0.674542460 
C5 C     0.288089580     0.207961490     0.637951250 
C6 C     0.490939530     0.152384450     0.589311420 
C7 C     0.521903790     0.099419770     0.546550770 
C8 C    -0.149243460     0.228373780     0.701849980 
C9 C    -0.036074440     0.391941440     0.663413780 
C10 C    -0.296130000     0.409965720     0.717190260 
C11 C    -0.672019730     0.268218920     0.810085720 
C12 C    -0.788139530     0.101638160     0.848435360 
C13 C    -0.534707280     0.079654950     0.795820190 
C14 C    -0.917752750     0.309682670     0.864339440 
C15 C    -0.649491580     0.537111770     0.844440270 
C16 C    -0.628775100     0.488139900     0.873793430 
C17 C    -0.255349430     0.559141560     0.811258320 
C18 C    -0.253113700     0.496761870     0.840121870 
C19 C    -0.626238980     0.362480410     0.932605740 
C20 C    -0.998679510     0.292485360     0.995312480 
C21 C    -0.999281720     0.354568680     0.966063210 
O1 O     0.694163020     0.033674940     0.508133400 
O2 O     0.410681910     0.110977440     0.543091750 
H1 H     0.821083990     0.109531820     0.543912040 
H2 H     0.796646900     0.206572390     0.611423160 
H3 H     0.457941990     0.313404490     0.693555290 
H4 H     0.147099010     0.317275890     0.709096200 
H5 H     0.189291160     0.197944830     0.607410430 
H6 H     0.260171260     0.506326730     0.590856830 
H7 H    -0.200376850     0.539474740     0.685842880 
H8 H    -1.080940510    -0.012128910     0.920659850 
H9 H    -0.635398210    -0.053394360     0.827396950 
H10 H    -1.286506870     0.133302940     0.940368120 
H11 H    -0.938195720     0.351926030     0.845322520 
H12 H    -0.831761270     0.565085770     0.882506680 
H13 H    -0.285649900     0.714997660     0.768883500 
H14 H     0.034400010     0.660262670     0.739590220 
H15 H    -1.285574640     0.189595460     1.066767860 
H16 H    -1.293175960     0.297564790     1.015903720 
H17 H     0.700584510     0.006608900     0.481935580 
N1 N     0.115109500     0.210963930     0.646169920 
Cl1 Cl     0.222523660     0.588366330     0.758561920 
Cl2 Cl    -0.637821360     0.279876280     0.971798630 

#END
data_45_10.40_XXIII_14_27166 
# Day group submission to blind test 6
# Rank by lattice energy 45
# Relative energy [kJ/mol]:10.4015824748
loop_
_symmetry_equiv_pos_site_id
_symmetry_equiv_pos_as_xyz
1 +x,+y,+z
2 -x,1/2+y,1/2-z
3 -x,-y,-z
4 +x,1/2-y,1/2+z
_cell_length_a 13.4904
_cell_length_b 12.7274
_cell_length_c 26.9242
_cell_angle_alpha 90.0
_cell_angle_beta 155.2469
_cell_angle_gamma 90.0
loop_
_atom_site_label
_atom_site_type_symbol
_atom_site_fract_x
_atom_site_fract_y
_atom_site_fract_z
C1 C     0.035394970     0.324708630     0.325267440 
C2 C     0.172088170     0.278921900     0.424073370 
C3 C     0.100649580     0.289142580     0.441095270 
C4 C    -0.104556170     0.341978310     0.360243530 
C5 C    -0.249557490     0.387413520     0.257416270 
C6 C    -0.173813320     0.379445730     0.241436540 
C7 C    -0.307519130     0.430586850     0.140644380 
C8 C    -0.562990590     0.453519350     0.172513440 
C9 C    -0.664939970     0.551320920     0.136858060 
C10 C    -0.780100880     0.568007350     0.129253930 
C11 C    -0.795326080     0.488862580     0.158195590 
C12 C    -0.697543890     0.391026180     0.191314700 
C13 C    -0.585118550     0.372593860     0.197343160 
C14 C    -0.896319750     0.512676340     0.162753860 
C15 C    -0.713392090     0.568018510     0.280159150 
C16 C    -0.511547210     0.496973130     0.386508910 
C17 C    -0.330138710     0.474037310     0.435495580 
C18 C    -0.150431920     0.404217070     0.529771220 
C19 C    -0.146551570     0.357401880     0.578427940 
C20 C    -0.325828190     0.380229360     0.530605220 
C21 C    -0.506861240     0.448759170     0.435210130 
O1 O    -0.219558840     0.412378040     0.134678830 
O2 O    -0.482324670     0.486203030     0.066246070 
H1 H     0.088226110     0.319784370     0.310784520 
H2 H     0.332625810     0.237026750     0.487665150 
H3 H     0.207796010     0.255796840     0.519320030 
H4 H    -0.151372890     0.350500100     0.377592020 
H5 H    -0.523230360     0.481270130     0.115246580 
H6 H    -0.650944460     0.614077940     0.116155290 
H7 H    -0.856313980     0.644605890     0.102199770 
H8 H    -0.708598520     0.327949420     0.213268300 
H9 H    -0.516485730     0.295244600     0.220262690 
H10 H    -0.956253800     0.440447060     0.153533920 
H11 H    -1.050527130     0.564114240     0.088914490 
H12 H    -0.803515520     0.595325190     0.272685240 
H13 H    -0.646161650     0.637567440     0.291507430 
H14 H    -0.328558170     0.509695010     0.399744430 
H15 H    -0.321427340     0.344055540     0.568960490 
H16 H    -0.645539850     0.465610990     0.398782910 
H17 H    -0.320680150     0.451005790     0.066123920 
N1 N    -0.453900220     0.440539790     0.175797930 
Cl1 Cl     0.067712400     0.376411660     0.584791830 
Cl2 Cl     0.078862710     0.271020590     0.698531140 

#END
data_46_10.43_XXIII_14_55 
# Day group submission to blind test 6
# Rank by lattice energy 46
# Relative energy [kJ/mol]:10.4289329434
loop_
_symmetry_equiv_pos_site_id
_symmetry_equiv_pos_as_xyz
1 +x,+y,+z
2 -x,1/2+y,1/2-z
3 -x,-y,-z
4 +x,1/2-y,1/2+z
_cell_length_a 14.038
_cell_length_b 16.5092
_cell_length_c 13.1524
_cell_angle_alpha 90.0
_cell_angle_beta 139.6805
_cell_angle_gamma 90.0
loop_
_atom_site_label
_atom_site_type_symbol
_atom_site_fract_x
_atom_site_fract_y
_atom_site_fract_z
C1 C     0.195548420     0.329082640     0.949141150 
C2 C     0.261383960     0.291727960     0.920518570 
C3 C     0.282457910     0.336422040     0.848375900 
C4 C     0.240160900     0.416603490     0.807555930 
C5 C     0.174291360     0.456277200     0.837365040 
C6 C     0.150813350     0.410562760     0.908812870 
C7 C     0.078383940     0.447336110     0.938129490 
C8 C     0.161041450     0.590841380     0.742085250 
C9 C     0.047833510     0.640237730     0.613234320 
C10 C     0.075525010     0.696428760     0.559455870 
C11 C     0.215701250     0.704666180     0.631131270 
C12 C     0.328715470     0.656021690     0.761605830 
C13 C     0.302793750     0.600255690     0.817465720 
C14 C     0.241202160     0.759774270     0.562316400 
C15 C     0.212195840     0.716400090     0.435842500 
C16 C     0.316345410     0.646709530     0.503454910 
C17 C     0.283582610     0.569644600     0.513933440 
C18 C     0.384225130     0.506536550     0.586943270 
C19 C     0.519862110     0.519532960     0.650225080 
C20 C     0.553050910     0.596112550     0.639291740 
C21 C     0.452303800     0.658896850     0.566896590 
O1 O     0.072299810     0.398341790     1.015705620 
O2 O     0.025539630     0.515372530     0.898922500 
H1 H     0.176489110     0.295887600     1.003256280 
H2 H     0.295015870     0.228928120     0.952264810 
H3 H     0.331999890     0.308099120     0.822636310 
H4 H     0.255579630     0.449049180     0.749626230 
H5 H     0.068260130     0.554932660     0.804686380 
H6 H    -0.061975350     0.633511500     0.555012510 
H7 H    -0.013990440     0.733821770     0.458614330 
H8 H     0.438831590     0.661705290     0.820201990 
H9 H     0.392277350     0.564010750     0.919998320 
H10 H     0.354448440     0.782289180     0.654978200 
H11 H     0.168705210     0.812525710     0.508132780 
H12 H     0.223631980     0.760398680     0.383494110 
H13 H     0.098425470     0.694808710     0.342234530 
H14 H     0.179801010     0.558381410     0.467324210 
H15 H     0.658077400     0.605693830     0.687857750 
H16 H     0.480103300     0.718269140     0.559967920 
H17 H     0.021447660     0.429151840     1.026123050 
N1 N     0.130173040     0.535611000     0.795562520 
Cl1 Cl     0.337149880     0.411614260     0.598044290 
Cl2 Cl     0.649368030     0.441968760     0.742904350 

#END
data_47_10.43_XXIII_14_7502 
# Day group submission to blind test 6
# Rank by lattice energy 47
# Relative energy [kJ/mol]:10.4312163722
loop_
_symmetry_equiv_pos_site_id
_symmetry_equiv_pos_as_xyz
1 +x,+y,+z
2 -x,1/2+y,1/2-z
3 -x,-y,-z
4 +x,1/2-y,1/2+z
_cell_length_a 7.7802
_cell_length_b 37.9993
_cell_length_c 13.8843
_cell_angle_alpha 90.0
_cell_angle_beta 152.7255
_cell_angle_gamma 90.0
loop_
_atom_site_label
_atom_site_type_symbol
_atom_site_fract_x
_atom_site_fract_y
_atom_site_fract_z
C1 C     0.525852570     0.026657710     0.363428440 
C2 C     0.874476210     0.039195040     0.510591360 
C3 C     1.061730110     0.062189380     0.666244600 
C4 C     0.905330920     0.072123760     0.675189480 
C5 C     0.550103140     0.059501510     0.527045840 
C6 C     0.357650810     0.036314710     0.367330380 
C7 C    -0.016755900     0.023062310     0.205135150 
C8 C     0.560994640     0.091271110     0.688048450 
C9 C     0.387439680     0.122396640     0.630567950 
C10 C     0.555255990     0.143771390     0.783269990 
C11 C     0.897105190     0.134706970     0.995268420 
C12 C     1.063577600     0.102853030     1.050813460 
C13 C     0.898896250     0.081327250     0.900090180 
C14 C     1.103929810     0.160118330     1.162495550 
C15 C     1.474653930     0.172734070     1.299772460 
C16 C     1.414629520     0.188400270     1.171236470 
C17 C     1.408425650     0.224715350     1.154901400 
C18 C     1.340997820     0.239303790     1.030863750 
C19 C     1.274765220     0.217429930     0.919079710 
C20 C     1.279441040     0.181062000     0.934007880 
C21 C     1.349833310     0.166754980     1.059081670 
O1 O    -0.155329490    -0.000298300     0.071589690 
O2 O    -0.201960640     0.031353920     0.183393750 
H1 H     0.373253260     0.009064440     0.240421470 
H2 H     0.999202300     0.031542670     0.504801410 
H3 H     1.333652460     0.072686120     0.781685570 
H4 H     1.053269260     0.090185400     0.795492590 
H5 H     0.117835580     0.062712800     0.405480430 
H6 H     0.126790560     0.130211850     0.466789340 
H7 H     0.424705590     0.168584370     0.737378910 
H8 H     1.327250820     0.094928850     1.214677900 
H9 H     1.028672030     0.056654350     0.944165670 
H10 H     1.171726710     0.147899530     1.265532770 
H11 H     0.926318310     0.182908940     1.088985440 
H12 H     1.609614940     0.191960890     1.414168200 
H13 H     1.665329640     0.150280750     1.389063680 
H14 H     1.458989100     0.242232650     1.240224950 
H15 H     1.226863290     0.164251470     0.846400370 
H16 H     1.350432430     0.138433320     1.067886350 
H17 H    -0.401705790    -0.006637600    -0.027596590 
N1 N     0.390607770     0.069719000     0.532932220 
Cl1 Cl     1.344717330     0.285114220     1.020672520 
Cl2 Cl     1.186845590     0.234477020     0.760611880 

#END
data_48_10.64_XXIII_2_7610 
# Day group submission to blind test 6
# Rank by lattice energy 48
# Relative energy [kJ/mol]:10.642149603
loop_
_symmetry_equiv_pos_site_id
_symmetry_equiv_pos_as_xyz
1 +x,+y,+z
2 -x,-y,-z
_cell_length_a 9.1332
_cell_length_b 26.15
_cell_length_c 15.4339
_cell_angle_alpha 132.97
_cell_angle_beta 101.4511
_cell_angle_gamma 121.6975
loop_
_atom_site_label
_atom_site_type_symbol
_atom_site_fract_x
_atom_site_fract_y
_atom_site_fract_z
C1 C     0.320874010     0.987396380     0.720625520 
C2 C     0.446770920     1.009158700     0.835217420 
C3 C     0.541205800     1.091165800     1.012811110 
C4 C     0.505127830     1.147458610     1.071018790 
C5 C     0.371569090     1.124146480     0.953268780 
C6 C     0.282000630     1.043680300     0.776094000 
C7 C     0.156269790     1.021963500     0.655012470 
C8 C     0.361508440     1.238427880     1.150098020 
C9 C     0.563597080     1.388098470     1.335532370 
C10 C     0.586430400     1.446241570     1.472415350 
C11 C     0.412812120     1.358696220     1.430971550 
C12 C     0.205263420     1.207199980     1.241552120 
C13 C     0.176293540     1.146430690     1.101166800 
C14 C     0.474803080     1.434089880     1.600764500 
C15 C     0.849912580     1.578468180     1.861805010 
C16 C     0.846879670     1.503810410     1.810751280 
C17 C     0.981295960     1.506137890     1.779285160 
C18 C     0.951817850     1.424924680     1.711386690 
C19 C     0.787385860     1.340057070     1.674689690 
C20 C     0.655003880     1.338215180     1.707603070 
C21 C     0.684440510     1.419142570     1.774620410 
O1 O     0.058154920     0.933219330     0.478556130 
O2 O     0.136672750     1.076227270     0.700897770 
H1 H     0.250333350     0.926529610     0.585230290 
H2 H     0.475112710     0.965081800     0.790264750 
H3 H     0.647621910     1.112837990     1.109170010 
H4 H     0.587773690     1.213650880     1.212932580 
H5 H     0.286454930     1.178360140     0.942262200 
H6 H     0.705430610     1.459167620     1.372961740 
H7 H     0.747267200     1.563529770     1.617028810 
H8 H     0.065341620     1.136005270     1.204202500 
H9 H     0.009154920     1.027216780     0.952585710 
H10 H     0.231786060     1.326066550     1.492225450 
H11 H     0.491212890     1.495283230     1.650856890 
H12 H     0.884351700     1.630803940     1.979213060 
H13 H     1.094640420     1.690726160     1.976581650 
H14 H     1.104331390     1.568682740     1.802667230 
H15 H     0.529671530     1.273003110     1.680209450 
H16 H     0.578151390     1.415707880     1.798176100 
H17 H    -0.014667420     0.929619180     0.416103530 
N1 N     0.338318990     1.181225690     1.011715570 
Cl1 Cl     1.121231430     1.430557290     1.671426500 
Cl2 Cl     0.743358940     1.235782010     1.588266270 

#END
data_49_10.70_XXIII_14_44425 
# Day group submission to blind test 6
# Rank by lattice energy 49
# Relative energy [kJ/mol]:10.695513051
loop_
_symmetry_equiv_pos_site_id
_symmetry_equiv_pos_as_xyz
1 +x,+y,+z
2 -x,1/2+y,1/2-z
3 -x,-y,-z
4 +x,1/2-y,1/2+z
_cell_length_a 4.4122
_cell_length_b 14.3054
_cell_length_c 37.6666
_cell_angle_alpha 90.0
_cell_angle_beta 51.8791
_cell_angle_gamma 90.0
loop_
_atom_site_label
_atom_site_type_symbol
_atom_site_fract_x
_atom_site_fract_y
_atom_site_fract_z
C1 C    -0.013996180     0.651592590     0.605088540 
C2 C    -0.329792610     0.709936780     0.630443200 
C3 C    -0.406445040     0.771416190     0.607980100 
C4 C    -0.169558620     0.775748150     0.561408100 
C5 C     0.159110390     0.718169790     0.534802160 
C6 C     0.232304580     0.653713160     0.557685700 
C7 C     0.553923540     0.587463720     0.532304430 
C8 C     0.377787750     0.777379390     0.459783790 
C9 C     0.444021410     0.735551150     0.421936500 
C10 C     0.437955000     0.788566050     0.391575850 
C11 C     0.361868170     0.884522820     0.397951010 
C12 C     0.301072570     0.925971940     0.435429640 
C13 C     0.311680930     0.873832430     0.465858900 
C14 C     0.360755300     0.939798860     0.363962360 
C15 C     0.767318200     0.974107960     0.323940300 
C16 C     0.782662540     1.004391690     0.284529290 
C17 C     0.676895270     1.094373580     0.281865680 
C18 C     0.674790750     1.120101990     0.246356930 
C19 C     0.780142710     1.055485190     0.212721210 
C20 C     0.886943320     0.965512610     0.215067800 
C21 C     0.887471020     0.940454170     0.250607770 
O1 O     0.593629790     0.532897280     0.558579310 
O2 O     0.774770600     0.578150850     0.491289020 
H1 H     0.048765070     0.602111930     0.621456970 
H2 H    -0.516416120     0.707298800     0.666933900 
H3 H    -0.657750160     0.816357530     0.627227640 
H4 H    -0.240978550     0.822386980     0.545020850 
H5 H     0.593661320     0.667574860     0.473989480 
H6 H     0.494707090     0.660844080     0.417053180 
H7 H     0.486771840     0.754530670     0.362691890 
H8 H     0.246607740     1.000555900     0.440927600 
H9 H     0.274550080     0.908158420     0.493910560 
H10 H     0.167191360     0.999925510     0.379924630 
H11 H     0.249559950     0.895897210     0.350540660 
H12 H     0.971690330     0.917002840     0.313314590 
H13 H     0.854810320     1.030967810     0.335274030 
H14 H     0.594916590     1.145821080     0.307487120 
H15 H     0.969572870     0.915875240     0.188799500 
H16 H     0.971528610     0.870143790     0.251971360 
H17 H     0.810123150     0.492287150     0.538019440 
N1 N     0.399014480     0.720602240     0.488583890 
Cl1 Cl     0.538916880     1.233974550     0.244930730 
Cl2 Cl     0.782540620     1.084644270     0.167516770 

#END
data_50_10.70_XXIII_14_21626 
# Day group submission to blind test 6
# Rank by lattice energy 50
# Relative energy [kJ/mol]:10.6988039054
loop_
_symmetry_equiv_pos_site_id
_symmetry_equiv_pos_as_xyz
1 +x,+y,+z
2 -x,1/2+y,1/2-z
3 -x,-y,-z
4 +x,1/2-y,1/2+z
_cell_length_a 6.8066
_cell_length_b 23.7883
_cell_length_c 12.1882
_cell_angle_alpha 90.0
_cell_angle_beta 86.6985
_cell_angle_gamma 90.0
loop_
_atom_site_label
_atom_site_type_symbol
_atom_site_fract_x
_atom_site_fract_y
_atom_site_fract_z
C1 C     0.039481590     0.935322070     0.848821000 
C2 C     0.221737760     0.927265810     0.795352480 
C3 C     0.326439210     0.974263940     0.755113710 
C4 C     0.252914580     1.028010380     0.770444470 
C5 C     0.069468830     1.037355380     0.827319100 
C6 C    -0.040395230     0.989361130     0.865276410 
C7 C    -0.238242870     0.995622330     0.918196920 
C8 C     0.083484470     1.142456620     0.822761600 
C9 C    -0.033420460     1.186749900     0.787646550 
C10 C     0.047154630     1.239596780     0.767800430 
C11 C     0.246680720     1.250061340     0.780468400 
C12 C     0.360973060     1.206095780     0.817874370 
C13 C     0.281477570     1.153220290     0.840193980 
C14 C     0.337789320     1.305191580     0.744231490 
C15 C     0.373603950     1.308169220     0.617335100 
C16 C     0.512687640     1.263138930     0.573415240 
C17 C     0.445484560     1.208428470     0.557783700 
C18 C     0.574752770     1.165782560     0.523883890 
C19 C     0.774560880     1.177429080     0.503476850 
C20 C     0.842758080     1.231897130     0.518179610 
C21 C     0.712972540     1.274152890     0.553272470 
O1 O    -0.320363580     0.946609220     0.953949250 
O2 O    -0.329673340     1.039616090     0.930703240 
H1 H    -0.046689350     0.899751560     0.878778860 
H2 H     0.280947570     0.885335110     0.783508900 
H3 H     0.467254830     0.968887340     0.710073990 
H4 H     0.334563640     1.063228750     0.735572820 
H5 H    -0.150231270     1.090752390     0.871748160 
H6 H    -0.187543220     1.179010370     0.775231630 
H7 H    -0.046006170     1.273065460     0.739720020 
H8 H     0.515934510     1.213173860     0.829127540 
H9 H     0.372670980     1.120461460     0.871844300 
H10 H     0.477992000     1.311143410     0.782194600 
H11 H     0.242106530     1.340210030     0.770604100 
H12 H     0.432728660     1.349580420     0.594749480 
H13 H     0.232014120     1.304115580     0.579996950 
H14 H     0.291507640     1.198312700     0.573608610 
H15 H     0.997628420     1.240689370     0.501773940 
H16 H     0.768538560     1.316336030     0.564707030 
H17 H    -0.449632280     0.956365880     0.985422640 
N1 N    -0.006806730     1.090333340     0.843660950 
Cl1 Cl     0.481793050     1.097843820     0.508846860 
Cl2 Cl     0.941603410     1.125166140     0.459537370 

#END
data_51_10.74_XXIII_2_803 
# Day group submission to blind test 6
# Rank by lattice energy 51
# Relative energy [kJ/mol]:10.7395292874
loop_
_symmetry_equiv_pos_site_id
_symmetry_equiv_pos_as_xyz
1 +x,+y,+z
2 -x,-y,-z
_cell_length_a 11.4072
_cell_length_b 14.8705
_cell_length_c 10.9095
_cell_angle_alpha 37.5827
_cell_angle_beta 72.8471
_cell_angle_gamma 59.6974
loop_
_atom_site_label
_atom_site_type_symbol
_atom_site_fract_x
_atom_site_fract_y
_atom_site_fract_z
C1 C     0.845093460     0.646488570     0.518526620 
C2 C     0.818963920     0.708827210     0.341314540 
C3 C     0.908063170     0.763268890     0.202431010 
C4 C     1.020665540     0.754520800     0.240866340 
C5 C     1.049864460     0.690326960     0.421530240 
C6 C     0.958812470     0.635976430     0.562360930 
C7 C     0.982475440     0.570263990     0.751344840 
C8 C     1.270677370     0.704816110     0.351601660 
C9 C     1.313475270     0.811163700     0.280308650 
C10 C     1.423600910     0.830306020     0.177806390 
C11 C     1.493106660     0.745124960     0.143033650 
C12 C     1.450807580     0.636745620     0.218240850 
C13 C     1.341805660     0.615936340     0.321645650 
C14 C     1.603556420     0.777401820     0.015538120 
C15 C     1.543436430     0.915549150    -0.214675690 
C16 C     1.469604670     0.872285460    -0.244509580 
C17 C     1.326586570     0.931989070    -0.259869360 
C18 C     1.259017290     0.880448690    -0.268096420 
C19 C     1.334411490     0.766875180    -0.260176040 
C20 C     1.477254670     0.707631820    -0.246605190 
C21 C     1.543791100     0.760199360    -0.239290100 
O1 O     0.894553200     0.511009340     0.878049200 
O2 O     1.071222010     0.565729100     0.799499700 
H1 H     0.777700690     0.604328510     0.628050050 
H2 H     0.730828890     0.716214460     0.309964170 
H3 H     0.888907790     0.814410040     0.061106020 
H4 H     1.086551560     0.799528750     0.129765140 
H5 H     1.163756480     0.654489400     0.579188410 
H6 H     1.258792820     0.879879360     0.303701630 
H7 H     1.454851990     0.914429770     0.122019420 
H8 H     1.503867580     0.568137860     0.194614510 
H9 H     1.310903540     0.530817290     0.379981880 
H10 H     1.682270100     0.663175790     0.072310450 
H11 H     1.655905250     0.814951470     0.028234920 
H12 H     1.628017900     0.933095180    -0.299142380 
H13 H     1.471809200     1.032840470    -0.275787170 
H14 H     1.266553520     1.016958450    -0.261069940 
H15 H     1.534964270     0.620348460    -0.241785010 
H16 H     1.655177070     0.712008370    -0.227367670 
H17 H     0.920253530     0.473033300     0.994592340 
N1 N     1.160284550     0.684568780     0.457798590 
Cl1 Cl     1.079325780     0.959945000    -0.286931160 
Cl2 Cl     1.254089150     0.696644710    -0.266456610 

#END
data_52_10.82_XXIII_2_6878 
# Day group submission to blind test 6
# Rank by lattice energy 52
# Relative energy [kJ/mol]:10.8193521006
loop_
_symmetry_equiv_pos_site_id
_symmetry_equiv_pos_as_xyz
1 +x,+y,+z
2 -x,-y,-z
_cell_length_a 9.4325
_cell_length_b 11.1918
_cell_length_c 14.4334
_cell_angle_alpha 103.8805
_cell_angle_beta 131.1181
_cell_angle_gamma 56.8846
loop_
_atom_site_label
_atom_site_type_symbol
_atom_site_fract_x
_atom_site_fract_y
_atom_site_fract_z
C1 C     0.537572630     0.517219370     0.654512270 
C2 C     0.766642840     0.443209310     0.741951780 
C3 C     0.876946150     0.357006790     0.850711500 
C4 C     0.761169010     0.342903950     0.870126510 
C5 C     0.527492260     0.414983580     0.780874150 
C6 C     0.414403070     0.505947620     0.671540270 
C7 C     0.171036780     0.590423590     0.578250310 
C8 C     0.491821050     0.305312990     0.890836510 
C9 C     0.390893630     0.354253750     0.943368810 
C10 C     0.464179830     0.260866740     1.033043750 
C11 C     0.641298300     0.116880200     1.074415800 
C12 C     0.737693150     0.068198350     1.019517760 
C13 C     0.663726520     0.159721220     0.928259970 
C14 C     0.738408380     0.021860700     1.182876830 
C15 C     0.899796060     0.052563960     1.310764390 
C16 C     1.089845540     0.028636810     1.327861810 
C17 C     1.065698420     0.139259560     1.280429880 
C18 C     1.233758950     0.115306140     1.287434910 
C19 C     1.431009640    -0.020601330     1.343351660 
C20 C     1.457273560    -0.131353540     1.391716640 
C21 C     1.288005270    -0.106776100     1.383650210 
O1 O     0.088017500     0.665396380     0.476508650 
O2 O     0.044988270     0.598037460     0.586061100 
H1 H     0.447579560     0.586589820     0.570613040 
H2 H     0.858704850     0.453186580     0.727237200 
H3 H     1.056348130     0.300767360     0.922204740 
H4 H     0.850435660     0.278738450     0.956405290 
H5 H     0.242985200     0.474048580     0.736921340 
H6 H     0.256167280     0.466499370     0.913979900 
H7 H     0.384788130     0.301546230     1.073283750 
H8 H     0.874467980    -0.043363660     1.049334940 
H9 H     0.738367490     0.118307480     0.885472000 
H10 H     0.828309050    -0.092604050     1.179979760 
H11 H     0.606438900     0.039530790     1.177039600 
H12 H     0.964026940    -0.017815950     1.386215910 
H13 H     0.806434640     0.164734910     1.316389850 
H14 H     0.913203290     0.244939200     1.235275750 
H15 H     1.611016350    -0.236222890     1.435468670 
H16 H     1.310687130    -0.194398230     1.421263500 
H17 H    -0.071835140     0.717016540     0.423756220 
N1 N     0.409700540     0.402721000     0.798901460 
Cl1 Cl     1.190908270     0.257808140     1.223865190 
Cl2 Cl     1.646507320    -0.055234280     1.354258420 

#END
data_53_10.88_XXIII_2_2897 
# Day group submission to blind test 6
# Rank by lattice energy 53
# Relative energy [kJ/mol]:10.878099544
loop_
_symmetry_equiv_pos_site_id
_symmetry_equiv_pos_as_xyz
1 +x,+y,+z
2 -x,-y,-z
_cell_length_a 13.2793
_cell_length_b 8.9824
_cell_length_c 12.9194
_cell_angle_alpha 75.3538
_cell_angle_beta 41.6482
_cell_angle_gamma 86.1054
loop_
_atom_site_label
_atom_site_type_symbol
_atom_site_fract_x
_atom_site_fract_y
_atom_site_fract_z
C1 C     0.726357930     0.350804330     0.980630600 
C2 C     0.809547710     0.425919050     0.985519050 
C3 C     0.827715980     0.339362870     1.075835130 
C4 C     0.765697920     0.181450110     1.157461380 
C5 C     0.681888190     0.101854260     1.152541980 
C6 C     0.661294570     0.190238770     1.062651720 
C7 C     0.571211230     0.115731860     1.056982440 
C8 C     0.647275980    -0.160840860     1.307672480 
C9 C     0.523581280    -0.266892110     1.463202500 
C10 C     0.549318380    -0.374862750     1.536679700 
C11 C     0.698004510    -0.379594040     1.458471940 
C12 C     0.821138320    -0.274980000     1.301726650 
C13 C     0.797096820    -0.167741300     1.226384680 
C14 C     0.723835320    -0.485224050     1.545330220 
C15 C     0.714186720    -0.406065010     1.645836760 
C16 C     0.833223140    -0.257998830     1.539219260 
C17 C     0.799565800    -0.114104590     1.509526250 
C18 C     0.912430190     0.021217050     1.400796560 
C19 C     1.061829400     0.014583890     1.319798210 
C20 C     1.096191510    -0.128375060     1.349634860 
C21 C     0.982939190    -0.262974230     1.458131130 
O1 O     0.570420440     0.211408820     0.958051690 
O2 O     0.500278080    -0.019301610     1.131811410 
H1 H     0.709094480     0.414932650     0.913250050 
H2 H     0.858702490     0.549632130     0.921728690 
H3 H     0.890466270     0.396235910     1.083681370 
H4 H     0.779191200     0.118414440     1.228565840 
H5 H     0.545016540    -0.095526550     1.239824770 
H6 H     0.407383020    -0.262606190     1.526301430 
H7 H     0.451710150    -0.455414270     1.657986210 
H8 H     0.937840610    -0.277087990     1.237845700 
H9 H     0.894187320    -0.089159300     1.104149880 
H10 H     0.837161860    -0.517838020     1.456639690 
H11 H     0.637785830    -0.593658500     1.628379950 
H12 H     0.730145050    -0.488927660     1.709075490 
H13 H     0.598543710    -0.379967780     1.739505940 
H14 H     0.685189270    -0.106652950     1.568860130 
H15 H     1.212040430    -0.132539330     1.287096760 
H16 H     1.011814030    -0.373515230     1.479334580 
H17 H     0.506747240     0.149278340     0.966351040 
N1 N     0.618209720    -0.054588610     1.235008450 
Cl1 Cl     0.863002870     0.197633700     1.367730390 
Cl2 Cl     1.207251130     0.181520160     1.181520620 

#END
data_54_10.93_XXIII_14_9205 
# Day group submission to blind test 6
# Rank by lattice energy 54
# Relative energy [kJ/mol]:10.9329543579
loop_
_symmetry_equiv_pos_site_id
_symmetry_equiv_pos_as_xyz
1 +x,+y,+z
2 -x,1/2+y,1/2-z
3 -x,-y,-z
4 +x,1/2-y,1/2+z
_cell_length_a 4.4747
_cell_length_b 24.9692
_cell_length_c 16.6796
_cell_angle_alpha 90.0
_cell_angle_beta 85.8923
_cell_angle_gamma 90.0
loop_
_atom_site_label
_atom_site_type_symbol
_atom_site_fract_x
_atom_site_fract_y
_atom_site_fract_z
C1 C     0.227715180     0.663005880     0.555430230 
C2 C     0.095094240     0.712976780     0.557290720 
C3 C    -0.092669150     0.726399640     0.496812580 
C4 C    -0.141862790     0.691177960     0.435219960 
C5 C    -0.003661820     0.640359160     0.431092790 
C6 C     0.181878560     0.626085350     0.493927950 
C7 C     0.318828540     0.572781190     0.496243910 
C8 C    -0.202653350     0.611875810     0.301137140 
C9 C    -0.374380780     0.569210220     0.275192740 
C10 C    -0.522359320     0.573402140     0.205144440 
C11 C    -0.508299870     0.620229020     0.159167060 
C12 C    -0.334364370     0.662446240     0.185051570 
C13 C    -0.180990020     0.658513910     0.254439830 
C14 C    -0.666972710     0.623614320     0.082606550 
C15 C    -0.459022610     0.609553550     0.007457330 
C16 C    -0.630535400     0.603792330    -0.066605310 
C17 C    -0.722599540     0.648747690    -0.107911050 
C18 C    -0.892559710     0.643576680    -0.174162220 
C19 C    -0.972461640     0.592792020    -0.200429380 
C20 C    -0.881235870     0.547704220    -0.159650570 
C21 C    -0.712718740     0.553260530    -0.093425800 
O1 O     0.498694990     0.565994540     0.557364150 
O2 O     0.281985040     0.535988180     0.449604180 
H1 H     0.369693130     0.651118550     0.602104090 
H2 H     0.133039590     0.740905060     0.605133450 
H3 H    -0.204603940     0.764940580     0.498179010 
H4 H    -0.293466150     0.702111470     0.390411620 
H5 H     0.032259230     0.567353030     0.380569160 
H6 H    -0.392860420     0.533007160     0.311083530 
H7 H    -0.655343500     0.539916160     0.186409070 
H8 H    -0.316000900     0.699084400     0.150030600 
H9 H    -0.040746870     0.691239180     0.271692590 
H10 H    -0.759219930     0.663746000     0.075116010 
H11 H    -0.857066860     0.595974580     0.085839950 
H12 H    -0.343253780     0.572042010     0.018686050 
H13 H    -0.286327940     0.640422740    -0.001426340 
H14 H    -0.662259020     0.688547490    -0.088916720 
H15 H    -0.943366690     0.508476770    -0.180444050 
H16 H    -0.643318120     0.517760150    -0.062281270 
H17 H     0.571294530     0.529545180     0.552647360 
N1 N    -0.049001600     0.604596830     0.370791060 
Cl1 Cl    -1.001894570     0.701496120    -0.223150220 
Cl2 Cl    -1.183891000     0.584358300    -0.283587200 

#END
data_55_10.94_XXIII_2_35159 
# Day group submission to blind test 6
# Rank by lattice energy 55
# Relative energy [kJ/mol]:10.9408797445
loop_
_symmetry_equiv_pos_site_id
_symmetry_equiv_pos_as_xyz
1 +x,+y,+z
2 -x,-y,-z
_cell_length_a 8.1687
_cell_length_b 31.144
_cell_length_c 7.1695
_cell_angle_alpha 35.8449
_cell_angle_beta 61.8937
_cell_angle_gamma 67.3502
loop_
_atom_site_label
_atom_site_type_symbol
_atom_site_fract_x
_atom_site_fract_y
_atom_site_fract_z
C1 C     0.667386030     0.556907960     0.962390610 
C2 C     0.596957210     0.586770620     1.057483930 
C3 C     0.695946610     0.642903760     0.894520250 
C4 C     0.862666950     0.667248650     0.648167500 
C5 C     0.940424260     0.635764270     0.554895500 
C6 C     0.837139710     0.580190150     0.713409640 
C7 C     0.908761720     0.546258230     0.623670170 
C8 C     1.233131550     0.699792530     0.217537050 
C9 C     1.373639510     0.666172330     0.363583780 
C10 C     1.487043390     0.708098800     0.270154890 
C11 C     1.461748700     0.783771010     0.031790160 
C12 C     1.323814660     0.817179410    -0.120504780 
C13 C     1.210900410     0.775785120    -0.029632750 
C14 C     1.567297220     0.827372600    -0.035231910 
C15 C     1.465369230     0.827140490     0.211089180 
C16 C     1.270239780     0.856506180     0.193751010 
C17 C     1.240177740     0.931649290    -0.075433100 
C18 C     1.064575700     0.959513320    -0.119482290 
C19 C     0.914399060     0.911937130     0.111276860 
C20 C     0.942071860     0.837075680     0.386673250 
C21 C     1.118596900     0.809639410     0.425161280 
O1 O     0.790369780     0.498053530     0.777075070 
O2 O     1.059842850     0.557873550     0.430355790 
H1 H     0.592913730     0.514178090     1.080521510 
H2 H     0.467010150     0.567625710     1.251928110 
H3 H     0.641550370     0.668433420     0.959263150 
H4 H     0.935451960     0.711295080     0.522363880 
H5 H     1.161403220     0.626378310     0.298704760 
H6 H     1.390301220     0.607151350     0.555286910 
H7 H     1.593924530     0.681311610     0.389668600 
H8 H     1.302536260     0.875935350    -0.306868270 
H9 H     1.101654190     0.801315150    -0.142759240 
H10 H     1.582592740     0.884073800    -0.289872240 
H11 H     1.706865430     0.804738100    -0.011318100 
H12 H     1.544194780     0.859961160     0.152963910 
H13 H     1.461713390     0.771036940     0.463970530 
H14 H     1.354874050     0.969508830    -0.259028720 
H15 H     0.825031340     0.800472180     0.566896440 
H16 H     1.138936820     0.750924590     0.633652450 
H17 H     0.853736570     0.479771070     0.697756000 
N1 N     1.109808860     0.657684490     0.321222610 
Cl1 Cl     1.037850510     1.054095030    -0.467484060 
Cl2 Cl     0.692963000     0.944300590     0.058435600 

#END
data_56_11.00_XXIII_2_849 
# Day group submission to blind test 6
# Rank by lattice energy 56
# Relative energy [kJ/mol]:10.9986936962
loop_
_symmetry_equiv_pos_site_id
_symmetry_equiv_pos_as_xyz
1 +x,+y,+z
2 -x,-y,-z
_cell_length_a 8.0698
_cell_length_b 10.2496
_cell_length_c 21.0613
_cell_angle_alpha 124.4941
_cell_angle_beta 127.1542
_cell_angle_gamma 45.9433
loop_
_atom_site_label
_atom_site_type_symbol
_atom_site_fract_x
_atom_site_fract_y
_atom_site_fract_z
C1 C     0.720361070     0.212074600     0.959852130 
C2 C     0.578119210     0.150430160     0.935344240 
C3 C     0.341688300     0.221791290     0.875635160 
C4 C     0.251137000     0.350181880     0.840894980 
C5 C     0.393916200     0.414178480     0.864519880 
C6 C     0.633740170     0.343189030     0.926058750 
C7 C     0.788346960     0.408689640     0.955590680 
C8 C     0.075494450     0.620172950     0.768781740 
C9 C    -0.081562760     0.815063440     0.781009090 
C10 C    -0.312400990     0.893561000     0.721162060 
C11 C    -0.393275300     0.780612390     0.648347070 
C12 C    -0.230237710     0.585885990     0.635173730 
C13 C     0.001641280     0.505979320     0.693948600 
C14 C    -0.658139110     0.863826520     0.590818620 
C15 C    -0.824264750     0.906660630     0.623654640 
C16 C    -0.713331510     0.741091690     0.648320860 
C17 C    -0.729828550     0.586590600     0.588637940 
C18 C    -0.602399230     0.423629330     0.609488390 
C19 C    -0.456641620     0.413848990     0.691363870 
C20 C    -0.443675790     0.569041810     0.751670850 
C21 C    -0.570371040     0.730502740     0.730178640 
O1 O     1.016297870     0.321006310     1.010423180 
O2 O     0.728313170     0.530978140     0.935467720 
H1 H     0.902908410     0.160614900     1.006330830 
H2 H     0.647825520     0.049573680     0.962120440 
H3 H     0.225304200     0.177144090     0.855908690 
H4 H     0.067374900     0.403879340     0.795397160 
H5 H     0.410505600     0.596036130     0.859724390 
H6 H    -0.023437470     0.904062260     0.838437920 
H7 H    -0.434305240     1.045237190     0.732526080 
H8 H    -0.287841730     0.495324720     0.578649990 
H9 H     0.125697310     0.354854340     0.682691320 
H10 H    -0.671893310     0.765315600     0.529872890 
H11 H    -0.728735730     0.993588290     0.583232930 
H12 H    -1.008237250     0.945030040     0.576376390 
H13 H    -0.844799550     1.027919080     0.677130520 
H14 H    -0.838986800     0.589938300     0.524551130 
H15 H    -0.331150400     0.560925320     0.815073810 
H16 H    -0.552166260     0.847862210     0.777460750 
H17 H     1.097515610     0.377437300     1.025295390 
N1 N     0.305347790     0.543070440     0.831123440 
Cl1 Cl    -0.627104890     0.233476830     0.531455440 
Cl2 Cl    -0.288499290     0.210427130     0.720083700 

#END
data_57_11.08_XXIII_2_2064 
# Day group submission to blind test 6
# Rank by lattice energy 57
# Relative energy [kJ/mol]:11.0771154771
loop_
_symmetry_equiv_pos_site_id
_symmetry_equiv_pos_as_xyz
1 +x,+y,+z
2 -x,-y,-z
_cell_length_a 21.0509
_cell_length_b 7.043
_cell_length_c 40.391
_cell_angle_alpha 22.6573
_cell_angle_beta 99.327
_cell_angle_gamma 119.7078
loop_
_atom_site_label
_atom_site_type_symbol
_atom_site_fract_x
_atom_site_fract_y
_atom_site_fract_z
C1 C     0.639380600     0.072818720     0.235794720 
C2 C     0.696717750     0.375424160     0.160678090 
C3 C     0.793154970     0.637358870     0.122227520 
C4 C     0.829165050     0.579153680     0.160706110 
C5 C     0.769595730     0.250532290     0.240587430 
C6 C     0.673981460     0.007875850     0.276258610 
C7 C     0.612613970    -0.297912120     0.353170830 
C8 C     0.865152940     0.132113770     0.292594170 
C9 C     0.967134540     0.688300420     0.236620780 
C10 C     1.023176850     0.598288460     0.256294350 
C11 C     0.981035370    -0.034318550     0.330107620 
C12 C     0.878497920    -0.591558790     0.386425600 
C13 C     0.819964880    -0.522834130     0.369917980 
C14 C     1.046991370    -0.089124070     0.343697290 
C15 C     1.194604920     0.905145170     0.174407460 
C16 C     1.247340490     0.747738770     0.199429800 
C17 C     1.348550880     1.229987970     0.152779180 
C18 C     1.392468990     1.045192120     0.182534510 
C19 C     1.334956670     0.367820930     0.260233290 
C20 C     1.233833320    -0.117118040     0.307219520 
C21 C     1.190652150     0.071316070     0.277136380 
O1 O     0.514705610    -0.589435400     0.391966400 
O2 O     0.642766740    -0.302635450     0.382277790 
H1 H     0.566174540    -0.119757070     0.264866560 
H2 H     0.668740500     0.419987100     0.130561400 
H3 H     0.842098750     0.901840660     0.059602700 
H4 H     0.906536850     0.809952750     0.126226270 
H5 H     0.772046510     0.096584850     0.314139320 
H6 H     1.002218540     1.193436760     0.177222820 
H7 H     1.101707060     1.033348200     0.212547810 
H8 H     0.841450650    -1.108512760     0.447565790 
H9 H     0.736820210    -0.995070760     0.420115250 
H10 H     0.959985280    -0.951316110     0.465323360 
H11 H     1.074960940    -0.019738810     0.359931590 
H12 H     1.169618860     0.896900130     0.149532060 
H13 H     1.286994190     1.769473610     0.054388900 
H14 H     1.395007060     1.761214490     0.091881050 
H15 H     1.190185350    -0.637505910     0.366767460 
H16 H     1.112134860    -0.309729150     0.314031680 
H17 H     0.484028610    -0.758844500     0.439491880 
N1 N     0.805485500     0.198194900     0.278176560 
Cl1 Cl     1.520203190     1.678045270     0.120365250 
Cl2 Cl     1.387172400     0.115322980     0.299589490 

#END
data_58_11.08_XXIII_14_22041 
# Day group submission to blind test 6
# Rank by lattice energy 58
# Relative energy [kJ/mol]:11.0802853033
loop_
_symmetry_equiv_pos_site_id
_symmetry_equiv_pos_as_xyz
1 +x,+y,+z
2 -x,1/2+y,1/2-z
3 -x,-y,-z
4 +x,1/2-y,1/2+z
_cell_length_a 4.7764
_cell_length_b 18.9376
_cell_length_c 25.5022
_cell_angle_alpha 90.0
_cell_angle_beta 58.1863
_cell_angle_gamma 90.0
loop_
_atom_site_label
_atom_site_type_symbol
_atom_site_fract_x
_atom_site_fract_y
_atom_site_fract_z
C1 C     0.851057300     0.580348050     0.357404040 
C2 C     0.772891240     0.588330770     0.312754480 
C3 C     0.655020090     0.529746760     0.296712330 
C4 C     0.621401590     0.464626980     0.323869580 
C5 C     0.705230920     0.454910640     0.368813160 
C6 C     0.818846180     0.514989240     0.386174480 
C7 C     0.894139140     0.509688470     0.434847600 
C8 C     0.584425750     0.325571820     0.383283280 
C9 C     0.360480180     0.282894970     0.432629770 
C10 C     0.273962660     0.217031100     0.421836540 
C11 C     0.404134270     0.191623460     0.361822610 
C12 C     0.629693090     0.234153500     0.312946750 
C13 C     0.721643950     0.300046010     0.323140670 
C14 C     0.308210810     0.119395920     0.351698510 
C15 C     0.471389460     0.059336060     0.367444100 
C16 C     0.334207320    -0.012033810     0.366571140 
C17 C     0.029352480    -0.033036510     0.416585520 
C18 C    -0.111531390    -0.097089050     0.416150370 
C19 C     0.053451130    -0.141768330     0.365081550 
C20 C     0.357865280    -0.121367390     0.315018370 
C21 C     0.496169810    -0.057101100     0.315773730 
O1 O     1.012867700     0.570122430     0.444299900 
O2 O     0.857023820     0.457397570     0.466000500 
H1 H     0.937893230     0.624886080     0.371460240 
H2 H     0.799165690     0.639082910     0.291101510 
H3 H     0.585763280     0.535217750     0.262683940 
H4 H     0.523339980     0.420648320     0.311560860 
H5 H     0.700995530     0.393009000     0.433344710 
H6 H     0.252240010     0.302523630     0.479338600 
H7 H     0.097660310     0.185124730     0.460757400 
H8 H     0.737614370     0.215371330     0.265951410 
H9 H     0.903038640     0.331304720     0.284529320 
H10 H     0.373799700     0.113490730     0.303870900 
H11 H     0.040530400     0.113126910     0.380547310 
H12 H     0.737714600     0.060651010     0.334835650 
H13 H     0.430906780     0.069326300     0.413189180 
H14 H    -0.102390550     0.000610000     0.456795090 
H15 H     0.484360220    -0.156348410     0.275692260 
H16 H     0.733487700    -0.042040970     0.276373950 
H17 H     1.048495400     0.559914620     0.477527530 
N1 N     0.671901500     0.390953150     0.396686750 
Cl1 Cl    -0.494700330    -0.119911350     0.480255350 
Cl2 Cl    -0.113366400    -0.222900740     0.362654770 

#END
data_59_11.21_XXIII_14_2078 
# Day group submission to blind test 6
# Rank by lattice energy 59
# Relative energy [kJ/mol]:11.2106744712
loop_
_symmetry_equiv_pos_site_id
_symmetry_equiv_pos_as_xyz
1 +x,+y,+z
2 -x,1/2+y,1/2-z
3 -x,-y,-z
4 +x,1/2-y,1/2+z
_cell_length_a 7.8168
_cell_length_b 30.9838
_cell_length_c 8.5323
_cell_angle_alpha 90.0
_cell_angle_beta 111.6627
_cell_angle_gamma 90.0
loop_
_atom_site_label
_atom_site_type_symbol
_atom_site_fract_x
_atom_site_fract_y
_atom_site_fract_z
C1 C     0.912301070     0.367114980     0.320880700 
C2 C     0.903688360     0.328847790     0.235354470 
C3 C     0.987344230     0.326676960     0.115996610 
C4 C     1.078569490     0.361781070     0.084379170 
C5 C     1.090699570     0.401067390     0.171465760 
C6 C     1.003760120     0.403519780     0.291584760 
C7 C     1.007056700     0.443752320     0.383017350 
C8 C     1.292411830     0.436699920     0.043644460 
C9 C     1.270174380     0.469388180    -0.075170480 
C10 C     1.382802970     0.470887980    -0.168743390 
C11 C     1.519188980     0.439893150    -0.147638660 
C12 C     1.542422940     0.407772740    -0.026300360 
C13 C     1.431986100     0.406164410     0.068902970 
C14 C     1.628351180     0.439114370    -0.260828690 
C15 C     1.533152780     0.411644740    -0.422000880 
C16 C     1.510403940     0.365272630    -0.380250900 
C17 C     1.351468240     0.351826640    -0.356485030 
C18 C     1.335717860     0.309982900    -0.304265510 
C19 C     1.479834580     0.280703370    -0.275130370 
C20 C     1.638505160     0.293751890    -0.299811900 
C21 C     1.653239530     0.335586020    -0.351753320 
O1 O     0.930428460     0.440382690     0.501365290 
O2 O     1.070366680     0.478253610     0.360564200 
H1 H     0.847680240     0.369867830     0.412733560 
H2 H     0.832526310     0.301166090     0.259426210 
H3 H     0.980338950     0.297168330     0.045552850 
H4 H     1.139164390     0.359363040    -0.010355670 
H5 H     1.160835400     0.464194090     0.193053950 
H6 H     1.162790930     0.493224290    -0.094587630 
H7 H     1.362612900     0.496324140    -0.261309350 
H8 H     1.648362980     0.383524650    -0.006511570 
H9 H     1.453455670     0.381336620     0.163535160 
H10 H     1.765714440     0.425937760    -0.192797820 
H11 H     1.646610400     0.471922300    -0.299275510 
H12 H     1.615263030     0.413327690    -0.501503560 
H13 H     1.398742700     0.425778490    -0.493560990 
H14 H     1.239259530     0.374202660    -0.375518710 
H15 H     1.749326870     0.270818150    -0.277899560 
H16 H     1.778122270     0.345297680    -0.369515350 
H17 H     0.939951680     0.468827770     0.550679440 
N1 N     1.178814760     0.436262550     0.138893380 
Cl1 Cl     1.133293170     0.295296550    -0.275328430 
Cl2 Cl     1.466295070     0.227962870    -0.208277120 

#END
data_60_11.34_XXIII_14_25853 
# Day group submission to blind test 6
# Rank by lattice energy 60
# Relative energy [kJ/mol]:11.3446914395
loop_
_symmetry_equiv_pos_site_id
_symmetry_equiv_pos_as_xyz
1 +x,+y,+z
2 -x,1/2+y,1/2-z
3 -x,-y,-z
4 +x,1/2-y,1/2+z
_cell_length_a 8.7529
_cell_length_b 9.4576
_cell_length_c 26.3957
_cell_angle_alpha 90.0
_cell_angle_beta 66.9482
_cell_angle_gamma 90.0
loop_
_atom_site_label
_atom_site_type_symbol
_atom_site_fract_x
_atom_site_fract_y
_atom_site_fract_z
C1 C     0.847407720     0.352421170     0.115649370 
C2 C     0.791203130     0.434344340     0.162703620 
C3 C     0.738412300     0.367062510     0.213995010 
C4 C     0.743189330     0.221714210     0.217953380 
C5 C     0.801522920     0.135964730     0.170419730 
C6 C     0.853643550     0.204091750     0.118195000 
C7 C     0.912170510     0.120797070     0.067314850 
C8 C     0.784352520    -0.086855070     0.221828610 
C9 C     0.678990880    -0.204200660     0.236037800 
C10 C     0.660166960    -0.283860730     0.282421760 
C11 C     0.744483430    -0.248526500     0.315909460 
C12 C     0.851910140    -0.132326890     0.300734790 
C13 C     0.872686000    -0.052810580     0.254352110 
C14 C     0.711577990    -0.325861670     0.369072280 
C15 C     0.568920520    -0.256754920     0.418549760 
C16 C     0.605559130    -0.104290270     0.425985830 
C17 C     0.548171860     0.003376120     0.401920320 
C18 C     0.593636460     0.143387850     0.404278380 
C19 C     0.698415690     0.177926070     0.430906430 
C20 C     0.755258150     0.071188560     0.455469490 
C21 C     0.708990110    -0.068235250     0.453031900 
O1 O     0.969415830     0.199999980     0.020829360 
O2 O     0.912487150    -0.008162500     0.064199960 
H1 H     0.887822520     0.401349790     0.075497010 
H2 H     0.787088470     0.548372890     0.159956840 
H3 H     0.691642280     0.428940660     0.251570170 
H4 H     0.699193150     0.172551410     0.258064070 
H5 H     0.829240850    -0.061217550     0.138369730 
H6 H     0.610820340    -0.231221370     0.210835970 
H7 H     0.576784710    -0.374002210     0.293079900 
H8 H     0.919812550    -0.103368910     0.325831370 
H9 H     0.957461700     0.036022570     0.242978290 
H10 H     0.823904210    -0.327068250     0.377775920 
H11 H     0.678601460    -0.435975530     0.365720760 
H12 H     0.550761420    -0.316805240     0.455888940 
H13 H     0.453847900    -0.264096830     0.411702540 
H14 H     0.469867770    -0.021412820     0.379970670 
H15 H     0.835693230     0.098839530     0.476328500 
H16 H     0.755195500    -0.150161330     0.472074100 
H17 H     1.002480340     0.133213240    -0.009334050 
N1 N     0.803861900    -0.008627920     0.174271030 
Cl1 Cl     0.517928300     0.273272940     0.372980680 
Cl2 Cl     0.760480710     0.352072170     0.434156970 

#END
data_61_11.43_XXIII_14_7688 
# Day group submission to blind test 6
# Rank by lattice energy 61
# Relative energy [kJ/mol]:11.4285805831
loop_
_symmetry_equiv_pos_site_id
_symmetry_equiv_pos_as_xyz
1 +x,+y,+z
2 -x,1/2+y,1/2-z
3 -x,-y,-z
4 +x,1/2-y,1/2+z
_cell_length_a 16.3019
_cell_length_b 9.1141
_cell_length_c 22.0784
_cell_angle_alpha 90.0
_cell_angle_beta 143.2178
_cell_angle_gamma 90.0
loop_
_atom_site_label
_atom_site_type_symbol
_atom_site_fract_x
_atom_site_fract_y
_atom_site_fract_z
C1 C     0.190666410     0.160085770     0.502452480 
C2 C     0.246455540     0.078924840     0.488740620 
C3 C     0.275222800     0.149234850     0.450839340 
C4 C     0.251648540     0.297581580     0.429462120 
C5 C     0.197684070     0.383380180     0.445071570 
C6 C     0.164629440     0.311084780     0.480920570 
C7 C     0.101005580     0.391858390     0.493384830 
C8 C     0.218298160     0.623570010     0.403853680 
C9 C     0.131608320     0.736518930     0.333060640 
C10 C     0.173107300     0.832256880     0.312219750 
C11 C     0.300878230     0.817660670     0.359898860 
C12 C     0.387802370     0.706818840     0.432044470 
C13 C     0.348621770     0.611902740     0.454900430 
C14 C     0.338181900     0.908321900     0.327338560 
C15 C     0.272406110     0.846402680     0.229649850 
C16 C     0.309354110     0.687718050     0.241321030 
C17 C     0.229988360     0.576607040     0.220008720 
C18 C     0.268474680     0.430230010     0.237906760 
C19 C     0.387830500     0.392418350     0.277366420 
C20 C     0.467210580     0.502400620     0.298198580 
C21 C     0.428241030     0.648436950     0.280420440 
O1 O     0.082683380     0.310663410     0.533289470 
O2 O     0.064634360     0.520181240     0.470843130 
H1 H     0.165080800     0.108234900     0.529884290 
H2 H     0.265825700    -0.037232830     0.505750800 
H3 H     0.315455060     0.087044920     0.436732370 
H4 H     0.271142340     0.347937530     0.397599060 
H5 H     0.117822160     0.576443380     0.425161110 
H6 H     0.031018620     0.747259900     0.293917070 
H7 H     0.103632960     0.918037410     0.256317710 
H8 H     0.487882870     0.693687650     0.470599410 
H9 H     0.419141160     0.528974540     0.512596030 
H10 H     0.449497720     0.910343330     0.387645700 
H11 H     0.304524870     1.021957520     0.313214810 
H12 H     0.305674490     0.912720080     0.210752410 
H13 H     0.161142740     0.857490410     0.167150160 
H14 H     0.138360750     0.603518140     0.191064970 
H15 H     0.559232650     0.472193350     0.328304940 
H16 H     0.491625530     0.732827070     0.297583880 
H17 H     0.039054300     0.375409860     0.536373170 
N1 N     0.173181970     0.530849470     0.423811920 
Cl1 Cl     0.165621090     0.296725070     0.211245590 
Cl2 Cl     0.440238160     0.209814600     0.301373550 

#END
data_62_11.50_XXIII_14_26285 
# Day group submission to blind test 6
# Rank by lattice energy 62
# Relative energy [kJ/mol]:11.5001651058
loop_
_symmetry_equiv_pos_site_id
_symmetry_equiv_pos_as_xyz
1 +x,+y,+z
2 -x,1/2+y,1/2-z
3 -x,-y,-z
4 +x,1/2-y,1/2+z
_cell_length_a 9.2453
_cell_length_b 16.2861
_cell_length_c 20.2154
_cell_angle_alpha 90.0
_cell_angle_beta 40.4192
_cell_angle_gamma 90.0
loop_
_atom_site_label
_atom_site_type_symbol
_atom_site_fract_x
_atom_site_fract_y
_atom_site_fract_z
C1 C     0.147150690     0.064839230     0.652432100 
C2 C     0.134839210     0.088720820     0.722162500 
C3 C    -0.074227570     0.107864370     0.821655560 
C4 C    -0.266192730     0.102220330     0.850963750 
C5 C    -0.257959050     0.076780560     0.781434210 
C6 C    -0.044599710     0.058633700     0.679472950 
C7 C    -0.022723400     0.035569430     0.602046250 
C8 C    -0.669100140     0.081923840     0.906154420 
C9 C    -0.811393930     0.127872080     0.915145370 
C10 C    -1.033994960     0.138299510     1.009595900 
C11 C    -1.121510230     0.104213320     1.097953940 
C12 C    -0.979295830     0.057198050     1.088008340 
C13 C    -0.756797200     0.045386820     0.993699210 
C14 C    -1.357001810     0.123311480     1.200829830 
C15 C    -1.372582430     0.204953830     1.245638650 
C16 C    -1.260993270     0.199556680     1.273411240 
C17 C    -1.030007930     0.207586410     1.199052840 
C18 C    -0.925781410     0.197675330     1.223714380 
C19 C    -1.051920660     0.180625840     1.324029210 
C20 C    -1.282414710     0.173015720     1.398745190 
C21 C    -1.385104730     0.182035380     1.373358210 
O1 O     0.188082740     0.015952630     0.510422090 
O2 O    -0.173398770     0.033421430     0.613778350 
H1 H     0.306566830     0.050678730     0.574669490 
H2 H     0.284282840     0.093175110     0.699961990 
H3 H    -0.087717800     0.127973460     0.877337110 
H4 H    -0.424258480     0.118888390     0.927781320 
H5 H    -0.416151180     0.062849770     0.749298510 
H6 H    -0.744877690     0.155768410     0.847472100 
H7 H    -1.141161940     0.174563050     1.014992770 
H8 H    -1.043438750     0.029431410     1.155232460 
H9 H    -0.651076490     0.007387380     0.987625100 
H10 H    -1.423977630     0.073621190     1.254647120 
H11 H    -1.463951360     0.128445220     1.194420900 
H12 H    -1.548426300     0.220713820     1.313593200 
H13 H    -1.296942470     0.253860900     1.189795820 
H14 H    -0.928675900     0.220764870     1.120771930 
H15 H    -1.379458180     0.160166970     1.476457080 
H16 H    -1.564759090     0.175711950     1.432377260 
H17 H     0.179968400     0.002935750     0.466606440 
N1 N    -0.446366820     0.071441730     0.808761550 
Cl1 Cl    -0.635192490     0.206718690     1.126570830 
Cl2 Cl    -0.927817270     0.168851330     1.358423890 

#END
data_63_11.65_XXIII_14_865 
# Day group submission to blind test 6
# Rank by lattice energy 63
# Relative energy [kJ/mol]:11.6495781746
loop_
_symmetry_equiv_pos_site_id
_symmetry_equiv_pos_as_xyz
1 +x,+y,+z
2 -x,1/2+y,1/2-z
3 -x,-y,-z
4 +x,1/2-y,1/2+z
_cell_length_a 19.2252
_cell_length_b 18.0992
_cell_length_c 11.8226
_cell_angle_alpha 90.0
_cell_angle_beta 152.4737
_cell_angle_gamma 90.0
loop_
_atom_site_label
_atom_site_type_symbol
_atom_site_fract_x
_atom_site_fract_y
_atom_site_fract_z
C1 C     0.941208130     0.567188130     0.250644460 
C2 C     1.063671770     0.593029870     0.487299080 
C3 C     1.044330190     0.611908820     0.573310450 
C4 C     0.906256140     0.604530720     0.426711500 
C5 C     0.779654230     0.577787600     0.184646440 
C6 C     0.798908450     0.559254520     0.096052270 
C7 C     0.671109010     0.533432740    -0.155956660 
C8 C     0.609150000     0.585054140     0.104262230 
C9 C     0.491494550     0.632851810    -0.037118150 
C10 C     0.461223020     0.649021840     0.031970770 
C11 C     0.547837080     0.618715640     0.243780250 
C12 C     0.660796230     0.568439310     0.377596660 
C13 C     0.690791370     0.551190220     0.308803900 
C14 C     0.534505560     0.646424440     0.344338680 
C15 C     0.622858600     0.720048700     0.487230210 
C16 C     0.779580330     0.714354130     0.664981460 
C17 C     0.892219590     0.677094460     0.886359860 
C18 C     1.031544850     0.663330600     1.037796600 
C19 C     1.060394180     0.687464180     0.969358830 
C20 C     0.949814560     0.726256520     0.751373370 
C21 C     0.810949610     0.739312490     0.600962910 
O1 O     0.708209930     0.513649450    -0.209403360 
O2 O     0.540428480     0.529087620    -0.312744130 
H1 H     0.952466740     0.552667730     0.178579020 
H2 H     1.172315310     0.598857500     0.603532980 
H3 H     1.138324860     0.632957640     0.757638150 
H4 H     0.894320770     0.619982120     0.497268050 
H5 H     0.555194670     0.560029640    -0.141872720 
H6 H     0.426529310     0.658392530    -0.197845560 
H7 H     0.371706710     0.687599670    -0.076780300 
H8 H     0.728379030     0.543538870     0.541182740 
H9 H     0.778668520     0.512103800     0.414480540 
H10 H     0.579769960     0.605172180     0.467972480 
H11 H     0.416864940     0.655586280     0.197998060 
H12 H     0.626673270     0.734168520     0.582633620 
H13 H     0.562126420     0.764366120     0.356552850 
H14 H     0.871725740     0.656940280     0.941685480 
H15 H     0.972994030     0.745092730     0.699705790 
H16 H     0.724514950     0.767529270     0.428325450 
H17 H     0.614994550     0.498448290    -0.379170020 
N1 N     0.641518340     0.571016080     0.036282320 
Cl1 Cl     1.166954970     0.614994270     1.310727140 
Cl2 Cl     1.232389260     0.669802880     1.150832790 

#END
data_64_11.68_XXIII_2_29949 
# Day group submission to blind test 6
# Rank by lattice energy 64
# Relative energy [kJ/mol]:11.6845055474
loop_
_symmetry_equiv_pos_site_id
_symmetry_equiv_pos_as_xyz
1 +x,+y,+z
2 -x,-y,-z
_cell_length_a 12.0762
_cell_length_b 10.3347
_cell_length_c 15.3511
_cell_angle_alpha 136.736
_cell_angle_beta 98.3296
_cell_angle_gamma 110.6349
loop_
_atom_site_label
_atom_site_type_symbol
_atom_site_fract_x
_atom_site_fract_y
_atom_site_fract_z
C1 C     0.157951760     0.625390440     0.494828070 
C2 C     0.178554630     0.815499230     0.635532050 
C3 C     0.082266760     0.858307790     0.627746480 
C4 C    -0.031847810     0.713800110     0.482627070 
C5 C    -0.055164010     0.518143700     0.337167390 
C6 C     0.043072330     0.474998230     0.345065730 
C7 C     0.025092550     0.275422450     0.198471760 
C8 C    -0.287561450     0.367493200     0.163665420 
C9 C    -0.323435830     0.393934730     0.089528230 
C10 C    -0.441692770     0.387241000     0.061648200 
C11 C    -0.525787570     0.356317380     0.107887020 
C12 C    -0.492144910     0.321220800     0.176834950 
C13 C    -0.375546760     0.325328770     0.203891490 
C14 C    -0.636530610     0.391157350     0.103435390 
C15 C    -0.553347270     0.679910770     0.256318050 
C16 C    -0.440088610     0.817870080     0.410387650 
C17 C    -0.488560390     0.787885020     0.475796570 
C18 C    -0.387751620     0.886229190     0.604850190 
C19 C    -0.235168340     1.019646740     0.671830830 
C20 C    -0.185039290     1.056038040     0.609953830 
C21 C    -0.286724890     0.955279960     0.480310620 
O1 O     0.116704990     0.239992090     0.220948860 
O2 O    -0.062199440     0.146105320     0.064820900 
H1 H     0.230646270     0.588178080     0.497206530 
H2 H     0.267702540     0.929556030     0.749759010 
H3 H     0.096656890     1.007358280     0.736694570 
H4 H    -0.104223430     0.751231190     0.479715300 
H5 H    -0.163116110     0.262696670     0.100679290 
H6 H    -0.256275180     0.424465250     0.056933170 
H7 H    -0.466164460     0.413049760     0.006798830 
H8 H    -0.556799390     0.294524280     0.212387830 
H9 H    -0.350763440     0.298409640     0.257744550 
H10 H    -0.718164190     0.293307240     0.099742140 
H11 H    -0.701164190     0.306726200    -0.005920930 
H12 H    -0.637271040     0.697377060     0.261083090 
H13 H    -0.494135430     0.767719230     0.244283070 
H14 H    -0.606798850     0.681883900     0.424329880 
H15 H    -0.066476760     1.160961280     0.662983250 
H16 H    -0.246897200     0.978067170     0.430104930 
H17 H     0.094552060     0.106155760     0.116751780 
N1 N    -0.166354220     0.377977020     0.193597310 
Cl1 Cl    -0.456562030     0.835816580     0.678308880 
Cl2 Cl    -0.105142600     1.141568490     0.831563670 

#END
data_65_11.69_XXIII_2_2806 
# Day group submission to blind test 6
# Rank by lattice energy 65
# Relative energy [kJ/mol]:11.6862746058
loop_
_symmetry_equiv_pos_site_id
_symmetry_equiv_pos_as_xyz
1 +x,+y,+z
2 -x,-y,-z
_cell_length_a 13.4681
_cell_length_b 14.8347
_cell_length_c 8.1826
_cell_angle_alpha 83.7294
_cell_angle_beta 142.8517
_cell_angle_gamma 98.0272
loop_
_atom_site_label
_atom_site_type_symbol
_atom_site_fract_x
_atom_site_fract_y
_atom_site_fract_z
C1 C     0.214192400     0.242812660     0.591359680 
C2 C     0.110351000     0.163830650     0.482546660 
C3 C     0.009982180     0.150502080     0.491972470 
C4 C     0.012010090     0.215161440     0.604043930 
C5 C     0.115357790     0.296938730     0.712918580 
C6 C     0.219773370     0.309939970     0.707824710 
C7 C     0.334360310     0.391921580     0.826253310 
C8 C     0.006949520     0.365062510     0.808763410 
C9 C     0.066686920     0.387266860     1.039269620 
C10 C    -0.041909390     0.393080070     1.025683700 
C11 C    -0.212180180     0.376262300     0.784118710 
C12 C    -0.270767920     0.355879600     0.553728350 
C13 C    -0.163797980     0.350898730     0.563898920 
C14 C    -0.328215210     0.372396070     0.776508040 
C15 C    -0.346923880     0.276425830     0.850794860 
C16 C    -0.407721430     0.203784060     0.664955970 
C17 C    -0.295919180     0.158262620     0.729213810 
C18 C    -0.350097840     0.096637430     0.549087830 
C19 C    -0.518534640     0.079405500     0.299858570 
C20 C    -0.631187630     0.124005810     0.234776700 
C21 C    -0.576037660     0.185489140     0.415709470 
O1 O     0.417331450     0.397746470     0.790234360 
O2 O     0.359106650     0.451879420     0.949332590 
H1 H     0.294479220     0.254513960     0.589782700 
H2 H     0.107788910     0.112879320     0.393870880 
H3 H    -0.070339370     0.088284260     0.412461290 
H4 H    -0.064200860     0.202197700     0.613557240 
H5 H     0.212010040     0.411638470     0.928733430 
H6 H     0.198776530     0.398868110     1.229112390 
H7 H     0.006981770     0.409636320     1.207357810 
H8 H    -0.402537410     0.343180420     0.363196210 
H9 H    -0.212004270     0.336231720     0.382234230 
H10 H    -0.449994420     0.390123560     0.574288520 
H11 H    -0.283884920     0.421998510     0.917706010 
H12 H    -0.432564870     0.277256500     0.841211960 
H13 H    -0.227395010     0.261336670     1.059837800 
H14 H    -0.164596570     0.171889070     0.919085960 
H15 H    -0.761644610     0.109943270     0.041802300 
H16 H    -0.665350470     0.220033050     0.361232310 
H17 H     0.488818580     0.453663450     0.878807910 
N1 N     0.119485390     0.361089480     0.827427210 
Cl1 Cl    -0.203215420     0.042632310     0.641084140 
Cl2 Cl    -0.591813790     0.003115230     0.066696750 

#END
data_66_11.91_XXIII_2_2027 
# Day group submission to blind test 6
# Rank by lattice energy 66
# Relative energy [kJ/mol]:11.9131002286
loop_
_symmetry_equiv_pos_site_id
_symmetry_equiv_pos_as_xyz
1 +x,+y,+z
2 -x,-y,-z
_cell_length_a 20.524
_cell_length_b 14.4574
_cell_length_c 11.4874
_cell_angle_alpha 137.0656
_cell_angle_beta 61.9188
_cell_angle_gamma 151.1886
loop_
_atom_site_label
_atom_site_type_symbol
_atom_site_fract_x
_atom_site_fract_y
_atom_site_fract_z
C1 C     0.885042330     0.750093660     0.149879230 
C2 C     0.964367550     0.954614890     0.188802120 
C3 C     0.878620780     0.868079320     0.087290770 
C4 C     0.717474980     0.585257550    -0.047773110 
C5 C     0.633642950     0.373661200    -0.087852090 
C6 C     0.721181120     0.460153380     0.013006820 
C7 C     0.642623210     0.248408140    -0.027889180 
C8 C     0.368666210    -0.024090720    -0.322392560 
C9 C     0.257137680    -0.290669150    -0.526950870 
C10 C     0.148966810    -0.414623820    -0.629566560 
C11 C     0.149193000    -0.276796660    -0.532858140 
C12 C     0.259159610    -0.013180820    -0.327778630 
C13 C     0.366782420     0.111427950    -0.222878100 
C14 C     0.041886840    -0.399459330    -0.650424890 
C15 C     0.116777970    -0.293437800    -0.738421270 
C16 C     0.260108220     0.028762980    -0.578076250 
C17 C     0.408496180     0.229015230    -0.478156390 
C18 C     0.538793530     0.526806880    -0.321259270 
C19 C     0.523068690     0.629815770    -0.262909120 
C20 C     0.375728760     0.431626760    -0.362604240 
C21 C     0.245857090     0.134632650    -0.517861430 
O1 O     0.738860000     0.365596670     0.087247210 
O2 O     0.503942780    -0.012676280    -0.152720220 
H1 H     0.948375800     0.809587820     0.224214730 
H2 H     1.090590950     1.176852420     0.294612240 
H3 H     0.938693980     1.023745560     0.113182100 
H4 H     0.655341730     0.524390280    -0.126154500 
H5 H     0.430611120    -0.048486440    -0.257984730 
H6 H     0.257301800    -0.397667640    -0.604497970 
H7 H     0.064067510    -0.620614570    -0.788451290 
H8 H     0.260942990     0.097052510    -0.248725770 
H9 H     0.448979980     0.313052460    -0.063463180 
H10 H     0.013840020    -0.337958830    -0.555768360 
H11 H    -0.070019840    -0.637324610    -0.774231550 
H12 H     0.027942240    -0.412168390    -0.838729530 
H13 H     0.148527020    -0.348368690    -0.828728540 
H14 H     0.423471030     0.154369220    -0.520192020 
H15 H     0.364410930     0.512744980    -0.317355140 
H16 H     0.131779490    -0.016956630    -0.593600260 
H17 H     0.673801090     0.204730270     0.044521510 
N1 N     0.473913750     0.091147050    -0.223008370 
Cl1 Cl     0.720900570     0.766390290    -0.199633420 
Cl2 Cl     0.683993120     1.001981450    -0.067873880 

#END
data_67_11.95_XXIII_14_11026 
# Day group submission to blind test 6
# Rank by lattice energy 67
# Relative energy [kJ/mol]:11.9473385913
loop_
_symmetry_equiv_pos_site_id
_symmetry_equiv_pos_as_xyz
1 +x,+y,+z
2 -x,1/2+y,1/2-z
3 -x,-y,-z
4 +x,1/2-y,1/2+z
_cell_length_a 11.9792
_cell_length_b 14.0266
_cell_length_c 14.8422
_cell_angle_alpha 90.0
_cell_angle_beta 48.4126
_cell_angle_gamma 90.0
loop_
_atom_site_label
_atom_site_type_symbol
_atom_site_fract_x
_atom_site_fract_y
_atom_site_fract_z
C1 C     0.340555120     0.931481780     0.896094430 
C2 C     0.382504730     1.005921470     0.818243900 
C3 C     0.524009040     1.046399430     0.753974710 
C4 C     0.622084810     1.011874410     0.765405380 
C5 C     0.582925560     0.934531520     0.842341090 
C6 C     0.437229050     0.894901800     0.910423700 
C7 C     0.385948800     0.818034940     0.997291010 
C8 C     0.830598890     0.920459110     0.785508490 
C9 C     0.886910520     0.926467050     0.843198100 
C10 C     1.037049430     0.945365300     0.777553830 
C11 C     1.135375170     0.960088510     0.653135110 
C12 C     1.078903600     0.951871440     0.596036560 
C13 C     0.929520150     0.931412820     0.660249410 
C14 C     1.293145960     0.992830520     0.585096750 
C15 C     1.301002930     1.101763170     0.599294720 
C16 C     1.238624500     1.159320870     0.555670680 
C17 C     1.085707910     1.177197440     0.631982620 
C18 C     1.025288710     1.224159630     0.590366060 
C19 C     1.117922130     1.254898050     0.470922910 
C20 C     1.270739090     1.237979600     0.394323530 
C21 C     1.330082440     1.190468900     0.436422950 
O1 O     0.248462070     0.784354980     1.050310390 
O2 O     0.454733330     0.784584630     1.024168070 
H1 H     0.230985410     0.899889630     0.948541430 
H2 H     0.306583210     1.033138340     0.808359220 
H3 H     0.558026320     1.106528730     0.694684330 
H4 H     0.728834320     1.046231340     0.717163050 
H5 H     0.631160230     0.852829740     0.924378270 
H6 H     0.811335120     0.917105290     0.940040420 
H7 H     1.077884130     0.950563390     0.824350800 
H8 H     1.153063510     0.962338380     0.499413520 
H9 H     0.889548810     0.923448870     0.613316750 
H10 H     1.362755170     0.976188160     0.489363210 
H11 H     1.341141790     0.955421200     0.617210380 
H12 H     1.417178180     1.121899760     0.549211330 
H13 H     1.238775640     1.117332120     0.694262500 
H14 H     1.011495780     1.152997430     0.724501780 
H15 H     1.341971510     1.262402340     0.302008390 
H16 H     1.449274600     1.177461300     0.375444390 
H17 H     0.227521330     0.735482470     1.105769670 
N1 N     0.678726830     0.899517920     0.855192000 
Cl1 Cl     0.832311620     1.242496670     0.690093640 
Cl2 Cl     1.046587970     1.314336870     0.415029750 

#END
data_68_12.01_XXIII_2_3904 
# Day group submission to blind test 6
# Rank by lattice energy 68
# Relative energy [kJ/mol]:12.0055386135
loop_
_symmetry_equiv_pos_site_id
_symmetry_equiv_pos_as_xyz
1 +x,+y,+z
2 -x,-y,-z
_cell_length_a 9.0483
_cell_length_b 7.9139
_cell_length_c 24.9656
_cell_angle_alpha 68.3192
_cell_angle_beta 140.2094
_cell_angle_gamma 120.9774
loop_
_atom_site_label
_atom_site_type_symbol
_atom_site_fract_x
_atom_site_fract_y
_atom_site_fract_z
C1 C     0.669005380     0.100281890     0.267641600 
C2 C     0.894853270     0.179951190     0.348018280 
C3 C     1.031117890     0.384037510     0.359605950 
C4 C     0.941442320     0.505418360     0.292628050 
C5 C     0.709094430     0.427745800     0.210144290 
C6 C     0.572610210     0.219359400     0.197994680 
C7 C     0.335643790     0.127828230     0.113535870 
C8 C     0.710154870     0.753363910     0.144321440 
C9 C     0.716441110     0.851582970     0.086224600 
C10 C     0.801737450     1.056051020     0.084670950 
C11 C     0.885689570     1.168929260     0.141191130 
C12 C     0.873850090     1.069343720     0.197791010 
C13 C     0.785653450     0.864893590     0.199231450 
C14 C     1.005769870     1.390760670     0.145848230 
C15 C     1.287604690     1.465158180     0.200417270 
C16 C     1.435723710     1.400705970     0.289168540 
C17 C     1.452687670     1.217347450     0.310369110 
C18 C     1.572868550     1.150086580     0.390494340 
C19 C     1.680269680     1.266811720     0.451318690 
C20 C     1.665837010     1.450587160     0.430919390 
C21 C     1.544336120     1.516246280     0.350622080 
O1 O     0.220494260    -0.069441170     0.112230260 
O2 O     0.240923800     0.212720330     0.047833490 
H1 H     0.561345640    -0.057139690     0.256616200 
H2 H     0.966149190     0.085967070     0.400887170 
H3 H     1.211507590     0.449578690     0.421918530 
H4 H     1.053513350     0.661623810     0.303335490 
H5 H     0.466972410     0.472222760     0.086191660 
H6 H     0.656242260     0.766018690     0.043032280 
H7 H     0.807026770     1.129300440     0.039573550 
H8 H     0.936178330     1.153426230     0.241937510 
H9 H     0.774068660     0.791154540     0.242642350 
H10 H     0.988534340     1.454461880     0.172223130 
H11 H     0.910474530     1.446238800     0.083085330 
H12 H     1.364231510     1.626204800     0.200268830 
H13 H     1.303728290     1.408998770     0.171710930 
H14 H     1.367999480     1.123224620     0.263945260 
H15 H     1.750578340     1.540735900     0.478486910 
H16 H     1.533713630     1.659356060     0.335635260 
H17 H     0.070045050    -0.111254110     0.053633680 
N1 N     0.618420300     0.546335770     0.142900710 
Cl1 Cl     1.583633910     0.917314280     0.412513200 
Cl2 Cl     1.832968270     1.187897120     0.552733730 

#END
data_69_12.02_XXIII_14_12363 
# Day group submission to blind test 6
# Rank by lattice energy 69
# Relative energy [kJ/mol]:12.0240460234
loop_
_symmetry_equiv_pos_site_id
_symmetry_equiv_pos_as_xyz
1 +x,+y,+z
2 -x,1/2+y,1/2-z
3 -x,-y,-z
4 +x,1/2-y,1/2+z
_cell_length_a 9.6457
_cell_length_b 17.4184
_cell_length_c 15.9475
_cell_angle_alpha 90.0
_cell_angle_beta 135.3979
_cell_angle_gamma 90.0
loop_
_atom_site_label
_atom_site_type_symbol
_atom_site_fract_x
_atom_site_fract_y
_atom_site_fract_z
C1 C     0.210250660     0.187208950     0.314008210 
C2 C     0.029876350     0.222967790     0.226102180 
C3 C    -0.128672780     0.180105700     0.126576550 
C4 C    -0.108216400     0.103116730     0.116481490 
C5 C     0.073496720     0.065002010     0.206347920 
C6 C     0.236639750     0.109063660     0.306395670 
C7 C     0.432640450     0.074238650     0.399763820 
C8 C    -0.048468160    -0.065207540     0.113731640 
C9 C    -0.004183130    -0.120096380     0.071423820 
C10 C    -0.142079020    -0.175474200    -0.010049350 
C11 C    -0.328747990    -0.177547520    -0.053169000 
C12 C    -0.370097340    -0.123622690    -0.008593270 
C13 C    -0.232335850    -0.068654630     0.074450120 
C14 C    -0.485231740    -0.231649670    -0.152346520 
C15 C    -0.588750100    -0.200154990    -0.276746810 
C16 C    -0.694350130    -0.125455470    -0.306057390 
C17 C    -0.591352850    -0.056058740    -0.262904070 
C18 C    -0.684707530     0.012549430    -0.282765180 
C19 C    -0.884706490     0.012942450    -0.347746470 
C20 C    -0.988938380    -0.055908510    -0.391790970 
C21 C    -0.894190320    -0.124300640    -0.370653160 
O1 O     0.570029740     0.122020870     0.491855260 
O2 O     0.478209600     0.008756620     0.399704810 
H1 H     0.336291250     0.219143110     0.390945710 
H2 H     0.012316310     0.283192860     0.233498940 
H3 H    -0.270509590     0.207351630     0.055050250 
H4 H    -0.231927160     0.072141360     0.037231950 
H5 H     0.239666290    -0.029452360     0.259497130 
H6 H     0.138674700    -0.118297260     0.102343840 
H7 H    -0.105111950    -0.217034350    -0.042345680 
H8 H    -0.513345160    -0.124314800    -0.039909510 
H9 H    -0.266722170    -0.028667800     0.109431710 
H10 H    -0.596538560    -0.241394540    -0.151758680 
H11 H    -0.420165190    -0.287440750    -0.139463160 
H12 H    -0.693960420    -0.242970880    -0.344805120 
H13 H    -0.477729130    -0.192331320    -0.277972350 
H14 H    -0.435918440    -0.054995140    -0.211564280 
H15 H    -1.144128120    -0.055164550    -0.442552110 
H16 H    -0.977290590    -0.177489450    -0.405185490 
H17 H     0.691368650     0.092734560     0.545738040 
N1 N     0.097122980    -0.011363930     0.197785050 
Cl1 Cl    -0.546004690     0.097259860    -0.223898400 
Cl2 Cl    -1.007959570     0.097967030    -0.375466820 

#END
data_70_12.04_XXIII_14_61842 
# Day group submission to blind test 6
# Rank by lattice energy 70
# Relative energy [kJ/mol]:12.0426190179
loop_
_symmetry_equiv_pos_site_id
_symmetry_equiv_pos_as_xyz
1 +x,+y,+z
2 -x,1/2+y,1/2-z
3 -x,-y,-z
4 +x,1/2-y,1/2+z
_cell_length_a 16.1358
_cell_length_b 8.3386
_cell_length_c 14.7616
_cell_angle_alpha 90.0
_cell_angle_beta 101.6733
_cell_angle_gamma 90.0
loop_
_atom_site_label
_atom_site_type_symbol
_atom_site_fract_x
_atom_site_fract_y
_atom_site_fract_z
C1 C     0.186235640     0.135292170     0.244384450 
C2 C     0.226118830     0.185779710     0.331427400 
C3 C     0.176387900     0.233213100     0.394107110 
C4 C     0.089072140     0.226986190     0.370953880 
C5 C     0.046950690     0.171997510     0.283290520 
C6 C     0.097603010     0.127976660     0.218400300 
C7 C     0.058199350     0.077464590     0.124289900 
C8 C    -0.099634950     0.170644300     0.315500940 
C9 C    -0.180274550     0.231065890     0.277233200 
C10 C    -0.243485690     0.233050660     0.328349840 
C11 C    -0.228621770     0.177683660     0.419722950 
C12 C    -0.148442090     0.117084980     0.457042950 
C13 C    -0.084854250     0.111285110     0.405980450 
C14 C    -0.296170810     0.188885860     0.476550890 
C15 C    -0.320349980     0.364681210     0.492512960 
C16 C    -0.382217020     0.376738810     0.556230440 
C17 C    -0.461573960     0.303888070     0.532279900 
C18 C    -0.518074440     0.307389290     0.591879800 
C19 C    -0.496177550     0.386285740     0.676927930 
C20 C    -0.417365780     0.459341740     0.701323220 
C21 C    -0.360931240     0.453882560     0.641621680 
O1 O     0.114311980     0.030038970     0.072788360 
O2 O    -0.017593470     0.076184680     0.091082480 
H1 H     0.222962220     0.100523050     0.193930980 
H2 H     0.294477370     0.190390490     0.350274570 
H3 H     0.206357590     0.277197140     0.461968090 
H4 H     0.052161000     0.268089710     0.419806660 
H5 H    -0.061901550     0.142666130     0.190542910 
H6 H    -0.192567640     0.276100500     0.206876440 
H7 H    -0.305503490     0.279239380     0.296744160 
H8 H    -0.135687690     0.070556110     0.527129490 
H9 H    -0.024597910     0.057201870     0.435748860 
H10 H    -0.274238450     0.131468840     0.543675090 
H11 H    -0.353142910     0.124233140     0.442707820 
H12 H    -0.262904230     0.431559750     0.521540110 
H13 H    -0.346955250     0.419484940     0.425553240 
H14 H    -0.480319060     0.243273550     0.466403060 
H15 H    -0.400818340     0.520124190     0.767273790 
H16 H    -0.299626540     0.511018130     0.661688890 
H17 H     0.080836900     0.001575790     0.012899750 
N1 N    -0.039676880     0.164834440     0.258810250 
Cl1 Cl    -0.615919410     0.211849430     0.558391240 
Cl2 Cl    -0.565749030     0.395772340     0.753349980 

#END
data_71_12.12_XXIII_2_14293 
# Day group submission to blind test 6
# Rank by lattice energy 71
# Relative energy [kJ/mol]:12.1195446979
loop_
_symmetry_equiv_pos_site_id
_symmetry_equiv_pos_as_xyz
1 +x,+y,+z
2 -x,-y,-z
_cell_length_a 20.1528
_cell_length_b 4.4851
_cell_length_c 28.096
_cell_angle_alpha 79.8244
_cell_angle_beta 48.8471
_cell_angle_gamma 121.9784
loop_
_atom_site_label
_atom_site_type_symbol
_atom_site_fract_x
_atom_site_fract_y
_atom_site_fract_z
C1 C     0.531160650     0.980684020     0.684622890 
C2 C     0.680304140     1.603788290     0.587285880 
C3 C     0.663688460     1.794150320     0.557565610 
C4 C     0.503118240     1.371943880     0.622354420 
C5 C     0.349909800     0.732162380     0.720988470 
C6 C     0.365505440     0.538263390     0.752835640 
C7 C     0.209199570    -0.115674240     0.857680540 
C8 C     0.146108720     0.393449670     0.770166030 
C9 C    -0.017575710     0.057103180     0.861325850 
C10 C    -0.069363250     0.113399030     0.850368540 
C11 C     0.040129290     0.509738370     0.748520970 
C12 C     0.202123970     0.838062900     0.658336180 
C13 C     0.254677850     0.779593280     0.668495200 
C14 C    -0.021369460     0.554328230     0.739955250 
C15 C    -0.141961920     0.051151820     0.772166250 
C16 C    -0.238185310     0.001142500     0.790236010 
C17 C    -0.158038630     0.375429470     0.702282930 
C18 C    -0.244629750     0.345880450     0.718952690 
C19 C    -0.414268910    -0.063223950     0.824946800 
C20 C    -0.495468270    -0.439617770     0.913322330 
C21 C    -0.408087100    -0.406373410     0.895903740 
O1 O     0.246297050    -0.230112400     0.874543710 
O2 O     0.055808020    -0.540648060     0.927447860 
H1 H     0.538919810     0.820119710     0.710829400 
H2 H     0.806815560     1.937977310     0.535790440 
H3 H     0.778040960     2.282138950     0.482761820 
H4 H     0.493207070     1.533321130     0.598634310 
H5 H     0.085096580    -0.129709330     0.861889120 
H6 H    -0.102180250    -0.241809780     0.940276730 
H7 H    -0.196135840    -0.148038470     0.921925560 
H8 H     0.288781400     1.142965840     0.578597420 
H9 H     0.378471330     1.025961650     0.598079370 
H10 H     0.093738420     1.009379150     0.655869240 
H11 H    -0.097755440     0.504318420     0.795245950 
H12 H    -0.240862650    -0.391963430     0.848534740 
H13 H    -0.060155080     0.151257510     0.707770130 
H14 H    -0.026682990     0.695468610     0.619337590 
H15 H    -0.627256950    -0.757257730     0.995333290 
H16 H    -0.473109110    -0.702870830     0.965566550 
H17 H     0.133146650    -0.670827460     0.946055830 
N1 N     0.188763350     0.302761610     0.787102040 
Cl1 Cl    -0.137041080     0.827348940     0.605264260 
Cl2 Cl    -0.528091820    -0.117040140     0.849849210 

#END
data_72_12.12_XXIII_14_22754 
# Day group submission to blind test 6
# Rank by lattice energy 72
# Relative energy [kJ/mol]:12.120616043
loop_
_symmetry_equiv_pos_site_id
_symmetry_equiv_pos_as_xyz
1 +x,+y,+z
2 -x,1/2+y,1/2-z
3 -x,-y,-z
4 +x,1/2-y,1/2+z
_cell_length_a 14.775
_cell_length_b 9.0308
_cell_length_c 14.1071
_cell_angle_alpha 90.0
_cell_angle_beta 87.5245
_cell_angle_gamma 90.0
loop_
_atom_site_label
_atom_site_type_symbol
_atom_site_fract_x
_atom_site_fract_y
_atom_site_fract_z
C1 C     0.161002330     0.165637700     0.747719750 
C2 C     0.140860880     0.274501470     0.814081230 
C3 C     0.071246980     0.374665950     0.796722410 
C4 C     0.022049450     0.364580970     0.715869080 
C5 C     0.040238480     0.252535310     0.647970810 
C6 C     0.112576600     0.152376550     0.664571380 
C7 C     0.138030470     0.037411390     0.594932620 
C8 C    -0.088005630     0.313103970     0.544632730 
C9 C    -0.099015630     0.355297420     0.450364140 
C10 C    -0.179104900     0.420649190     0.423722420 
C11 C    -0.250309080     0.447546600     0.489845410 
C12 C    -0.238949220     0.404310490     0.583704490 
C13 C    -0.159661280     0.336994330     0.611134490 
C14 C    -0.335162980     0.525355850     0.461304210 
C15 C    -0.331312550     0.694049060     0.479785690 
C16 C    -0.413583760     0.773160070     0.445596940 
C17 C    -0.411424920     0.839780350     0.356418860 
C18 C    -0.487838630     0.908553470     0.322376700 
C19 C    -0.568392400     0.911120090     0.377748720 
C20 C    -0.571233890     0.844826590     0.466972530 
C21 C    -0.494664370     0.776749670     0.500390270 
O1 O     0.204235510    -0.054340820     0.622973440 
O2 O     0.105583600     0.020376960     0.517439330 
H1 H     0.215297150     0.088010700     0.758505530 
H2 H     0.178853030     0.282979790     0.877755450 
H3 H     0.055675180     0.462946490     0.846916340 
H4 H    -0.029986260     0.445301530     0.703114900 
H5 H     0.019292130     0.168188470     0.518643000 
H6 H    -0.044034210     0.336530490     0.398367040 
H7 H    -0.186253970     0.451979180     0.350168980 
H8 H    -0.293824010     0.421193300     0.636248840 
H9 H    -0.153951660     0.299887730     0.683551460 
H10 H    -0.394507100     0.479446770     0.500018810 
H11 H    -0.345440290     0.507007230     0.385896270 
H12 H    -0.324965590     0.712944070     0.555806060 
H13 H    -0.270036230     0.738757000     0.444242340 
H14 H    -0.349617970     0.839298630     0.312274570 
H15 H    -0.633858250     0.847857460     0.509622870 
H16 H    -0.497989000     0.726195440     0.570165220 
H17 H     0.215199610    -0.123051080     0.571106440 
N1 N    -0.007418060     0.241125780     0.567000940 
Cl1 Cl    -0.480162150     0.991018290     0.210244520 
Cl2 Cl    -0.665966500     0.996111210     0.338019410 

#END
data_73_12.13_XXIII_2_8075 
# Day group submission to blind test 6
# Rank by lattice energy 73
# Relative energy [kJ/mol]:12.1273264671
loop_
_symmetry_equiv_pos_site_id
_symmetry_equiv_pos_as_xyz
1 +x,+y,+z
2 -x,-y,-z
_cell_length_a 12.8422
_cell_length_b 12.5386
_cell_length_c 9.2237
_cell_angle_alpha 133.3814
_cell_angle_beta 66.6575
_cell_angle_gamma 103.6621
loop_
_atom_site_label
_atom_site_type_symbol
_atom_site_fract_x
_atom_site_fract_y
_atom_site_fract_z
C1 C     0.857229500     0.862423970     0.359343930 
C2 C     0.787017920     0.813897300     0.460448900 
C3 C     0.676778220     0.777844880     0.450662650 
C4 C     0.638433720     0.788119200     0.340093590 
C5 C     0.709249740     0.835267070     0.232914890 
C6 C     0.820898020     0.874666440     0.245929340 
C7 C     0.897185980     0.930628590     0.146013520 
C8 C     0.570386250     0.799060390     0.077019600 
C9 C     0.509174870     0.890228020     0.098224880 
C10 C     0.409421070     0.845135680     0.049371680 
C11 C     0.367015870     0.709197180    -0.019819930 
C12 C     0.429862180     0.617750560    -0.044355890 
C13 C     0.530493850     0.660724600     0.001357360 
C14 C     0.252672920     0.668457850    -0.049971020 
C15 C     0.154254190     0.729623230     0.159894680 
C16 C     0.160822700     0.665485340     0.246893980 
C17 C     0.228522230     0.726274890     0.372273600 
C18 C     0.241215310     0.661405460     0.440630860 
C19 C     0.185163850     0.534483730     0.385777660 
C20 C     0.116836050     0.473647640     0.261946540 
C21 C     0.105223610     0.538459300     0.193046300 
O1 O     1.002446670     0.955200710     0.161092050 
O2 O     0.873333610     0.955910840     0.055905270 
H1 H     0.942311340     0.892857900     0.366360800 
H2 H     0.816434640     0.805215490     0.547097190 
H3 H     0.619391810     0.741944940     0.531878730 
H4 H     0.552222200     0.762328580     0.339078200 
H5 H     0.724777090     0.899669940     0.076511690 
H6 H     0.540102210     0.997054670     0.155221430 
H7 H     0.362794850     0.917943440     0.068379500 
H8 H     0.399307810     0.511150640    -0.099476150 
H9 H     0.578709190     0.586975080    -0.022427280 
H10 H     0.249255870     0.548940610    -0.166129520 
H11 H     0.238604070     0.711712840    -0.111347070 
H12 H     0.073307660     0.705093180     0.131745630 
H13 H     0.157149180     0.849222760     0.275159490 
H14 H     0.273573310     0.823901760     0.415280770 
H15 H     0.073168450     0.375666000     0.220825490 
H16 H     0.052048910     0.489384990     0.095994690 
H17 H     1.043298710     0.992737040     0.091787880 
N1 N     0.672067830     0.847335270     0.124020380 
Cl1 Cl     0.328934300     0.741659930     0.594283920 
Cl2 Cl     0.198435020     0.449905680     0.469068350 

#END
data_74_12.24_XXIII_2_5329 
# Day group submission to blind test 6
# Rank by lattice energy 74
# Relative energy [kJ/mol]:12.2402103348
loop_
_symmetry_equiv_pos_site_id
_symmetry_equiv_pos_as_xyz
1 +x,+y,+z
2 -x,-y,-z
_cell_length_a 10.4175
_cell_length_b 9.6268
_cell_length_c 16.816
_cell_angle_alpha 106.5863
_cell_angle_beta 36.8124
_cell_angle_gamma 97.6439
loop_
_atom_site_label
_atom_site_type_symbol
_atom_site_fract_x
_atom_site_fract_y
_atom_site_fract_z
C1 C     0.908791900     0.551767310     0.444363400 
C2 C     0.696866570     0.583529150     0.581275790 
C3 C     0.532416430     0.632040130     0.615731640 
C4 C     0.579066410     0.650772950     0.516364020 
C5 C     0.794807370     0.621675650     0.376316600 
C6 C     0.962237060     0.568958650     0.340425220 
C7 C     1.188672950     0.528644360     0.195621950 
C8 C     0.707040480     0.695324250     0.290968780 
C9 C     0.731992090     0.623515980     0.193241960 
C10 C     0.604065200     0.677471500     0.201195070 
C11 C     0.445812790     0.803344150     0.307022920 
C12 C     0.423634540     0.875221150     0.403085630 
C13 C     0.552854130     0.823382670     0.395290520 
C14 C     0.310941500     0.860081790     0.311926300 
C15 C     0.431978940     0.950940690     0.210071500 
C16 C     0.312855840     0.983588600     0.196890550 
C17 C     0.344938390     0.880715950     0.102713460 
C18 C     0.230442770     0.904360350     0.092324790 
C19 C     0.080459100     1.033093360     0.177059470 
C20 C     0.047528290     1.136577890     0.271213980 
C21 C     0.162434010     1.111881180     0.281005860 
O1 O     1.329901470     0.486371840     0.178686090 
O2 O     1.254651410     0.529646210     0.094639720 
H1 H     1.038986400     0.511781060     0.414104180 
H2 H     0.658741180     0.569592970     0.659936190 
H3 H     0.364424380     0.654562130     0.722056170 
H4 H     0.448447080     0.685300080     0.545315280 
H5 H     1.001534590     0.596719970     0.177137630 
H6 H     0.850696890     0.523985510     0.112398770 
H7 H     0.624944020     0.619344800     0.125031700 
H8 H     0.304073650     0.974246370     0.485253670 
H9 H     0.536296990     0.883266360     0.468882580 
H10 H     0.158393670     0.927505690     0.417367080 
H11 H     0.267112230     0.767464010     0.285164450 
H12 H     0.454256110     1.052931470     0.245270000 
H13 H     0.594322710     0.889245100     0.108093700 
H14 H     0.460875370     0.780264870     0.035694130 
H15 H    -0.068512330     1.236242910     0.336184280 
H16 H     0.134885660     1.193756750     0.354806880 
H17 H     1.471116030     0.461549050     0.079776100 
N1 N     0.845309820     0.638652480     0.275646040 
Cl1 Cl     0.278948640     0.770773640    -0.028019850 
Cl2 Cl    -0.066711750     1.067586980     0.167416430 

#END
data_75_12.26_XXIII_14_59591 
# Day group submission to blind test 6
# Rank by lattice energy 75
# Relative energy [kJ/mol]:12.2591255326
loop_
_symmetry_equiv_pos_site_id
_symmetry_equiv_pos_as_xyz
1 +x,+y,+z
2 -x,1/2+y,1/2-z
3 -x,-y,-z
4 +x,1/2-y,1/2+z
_cell_length_a 25.4378
_cell_length_b 10.9276
_cell_length_c 15.0332
_cell_angle_alpha 90.0
_cell_angle_beta 151.4407
_cell_angle_gamma 90.0
loop_
_atom_site_label
_atom_site_type_symbol
_atom_site_fract_x
_atom_site_fract_y
_atom_site_fract_z
C1 C     0.734125490     0.717912760     0.499338120 
C2 C     0.789297190     0.781585550     0.646952410 
C3 C     0.741578290     0.790064240     0.660507890 
C4 C     0.640471400     0.737917170     0.528154720 
C5 C     0.581651600     0.674377130     0.374294270 
C6 C     0.631328750     0.663409460     0.362495690 
C7 C     0.577130470     0.594010190     0.210837760 
C8 C     0.412800530     0.637462740     0.214190190 
C9 C     0.353774700     0.536544200     0.158082420 
C10 C     0.280985220     0.549222830     0.120522400 
C11 C     0.265376370     0.661957330     0.139198640 
C12 C     0.324180810     0.762456010     0.194219550 
C13 C     0.396185950     0.751447360     0.229956840 
C14 C     0.190587250     0.673996890     0.107502170 
C15 C     0.254898760     0.671195070     0.291850460 
C16 C     0.179718380     0.676611820     0.259716920 
C17 C     0.135607250     0.787963920     0.222163650 
C18 C     0.062737250     0.793635000     0.185077460 
C19 C     0.032971130     0.686742120     0.185697910 
C20 C     0.076555150     0.575215320     0.223015040 
C21 C     0.148946710     0.570397120     0.259247220 
O1 O     0.630897540     0.597792050     0.211922590 
O2 O     0.491746300     0.535782700     0.090854240 
H1 H     0.769644100     0.708347920     0.486572180 
H2 H     0.868384480     0.823036490     0.750993170 
H3 H     0.784613180     0.837430520     0.777434940 
H4 H     0.606491250     0.743491560     0.543924090 
H5 H     0.454058390     0.565850620     0.151897190 
H6 H     0.365826250     0.448138380     0.144762050 
H7 H     0.235818730     0.469803230     0.076665450 
H8 H     0.312038210     0.851721820     0.206280910 
H9 H     0.437803910     0.831514490     0.266129530 
H10 H     0.130305710     0.599741930     0.018093550 
H11 H     0.143927880     0.759495230     0.034492170 
H12 H     0.304212710     0.587625450     0.367572860 
H13 H     0.312643370     0.747933070     0.378881130 
H14 H     0.157887930     0.872157090     0.221805880 
H15 H     0.053268770     0.492821440     0.223599590 
H16 H     0.182265420     0.482815840     0.288260900 
H17 H     0.587876570     0.548167420     0.107596140 
N1 N     0.481562230     0.621313070     0.242212690 
Cl1 Cl     0.010304700     0.936063630     0.138779710 
Cl2 Cl    -0.057559540     0.689562350     0.141340340 

#END
data_76_12.29_XXIII_15_29619 
# Day group submission to blind test 6
# Rank by lattice energy 76
# Relative energy [kJ/mol]:12.2857333431
loop_
_symmetry_equiv_pos_site_id
_symmetry_equiv_pos_as_xyz
1 +x,+y,+z
2 -x,+y,1/2-z
3 1/2+x,1/2+y,+z
4 1/2-x,1/2+y,1/2-z
5 -x,-y,-z
6 +x,-y,1/2+z
7 1/2-x,1/2-y,-z
8 1/2+x,1/2-y,1/2+z
_cell_length_a 25.9096
_cell_length_b 12.9546
_cell_length_c 24.6154
_cell_angle_alpha 90.0
_cell_angle_beta 151.5925
_cell_angle_gamma 90.0
loop_
_atom_site_label
_atom_site_type_symbol
_atom_site_fract_x
_atom_site_fract_y
_atom_site_fract_z
C1 C     0.016883910     0.731913890     0.360604970 
C2 C     0.095316030     0.701672360     0.469984140 
C3 C     0.103081870     0.597064630     0.490836090 
C4 C     0.035460470     0.524394350     0.404978480 
C5 C    -0.043826750     0.553236110     0.293136680 
C6 C    -0.053602210     0.660169990     0.271060630 
C7 C    -0.138235610     0.696368690     0.155417570 
C8 C    -0.109654670     0.374510560     0.213234880 
C9 C    -0.208342590     0.321643710     0.126544800 
C10 C    -0.210225380     0.214726570     0.128163850 
C11 C    -0.114409680     0.157046310     0.216357020 
C12 C    -0.016519770     0.210230720     0.301210540 
C13 C    -0.013539100     0.317174340     0.299700650 
C14 C    -0.117190910     0.042419230     0.223859940 
C15 C    -0.123341730     0.016593420     0.279694580 
C16 C    -0.023016950     0.049776240     0.402877470 
C17 C    -0.009267740     0.152342340     0.431606280 
C18 C     0.086059420     0.184567210     0.544862080 
C19 C     0.169167520     0.113947260     0.631961020 
C20 C     0.155902110     0.011421970     0.604169480 
C21 C     0.060963150    -0.019952720     0.490760390 
O1 O    -0.134016230     0.798919270     0.148838360 
O2 O    -0.208917370     0.643279850     0.069150330 
H1 H     0.007756610     0.812386410     0.341460420 
H2 H     0.148892480     0.758013130     0.537874220 
H3 H     0.162526120     0.571748540     0.575489270 
H4 H     0.041921860     0.444694410     0.423317310 
H5 H    -0.174480420     0.514230740     0.127546170 
H6 H    -0.283214740     0.365470000     0.058661850 
H7 H    -0.287573530     0.175425930     0.060553450 
H8 H     0.058978230     0.167288360     0.370147040 
H9 H     0.063189070     0.356234440     0.365071690 
H10 H    -0.045065190     0.005683680     0.273442370 
H11 H    -0.187803030     0.008234400     0.138452970 
H12 H    -0.134720130    -0.066608730     0.273966490 
H13 H    -0.194919700     0.054374480     0.230554730 
H14 H    -0.072411650     0.208548130     0.365598030 
H15 H     0.220400230    -0.043045750     0.672078470 
H16 H     0.051999010    -0.100034360     0.470478590 
H17 H    -0.194061590     0.812758660     0.068994420 
N1 N    -0.112210840     0.482453350     0.206419840 
Cl1 Cl     0.099219050     0.314695900     0.574895430 
Cl2 Cl     0.289629920     0.151008060     0.775415220 

#END
data_77_12.44_XXIII_14_1563 
# Day group submission to blind test 6
# Rank by lattice energy 77
# Relative energy [kJ/mol]:12.4426875003
loop_
_symmetry_equiv_pos_site_id
_symmetry_equiv_pos_as_xyz
1 +x,+y,+z
2 -x,1/2+y,1/2-z
3 -x,-y,-z
4 +x,1/2-y,1/2+z
_cell_length_a 9.0311
_cell_length_b 12.6067
_cell_length_c 17.6854
_cell_angle_alpha 90.0
_cell_angle_beta 81.846
_cell_angle_gamma 90.0
loop_
_atom_site_label
_atom_site_type_symbol
_atom_site_fract_x
_atom_site_fract_y
_atom_site_fract_z
C1 C     0.837824830     0.735860690     0.669078430 
C2 C     0.786909550     0.827405280     0.707056190 
C3 C     0.758679490     0.916528520     0.664087460 
C4 C     0.778896110     0.913580710     0.585229780 
C5 C     0.828659510     0.820452620     0.545243430 
C6 C     0.860104330     0.730142300     0.588869640 
C7 C     0.918175360     0.632240660     0.550892820 
C8 C     0.809595880     0.893388260     0.416103430 
C9 C     0.910258770     0.918207950     0.350865310 
C10 C     0.872455600     0.992203990     0.298628480 
C11 C     0.734577410     1.044316090     0.309965010 
C12 C     0.633675720     1.017511330     0.374537190 
C13 C     0.669342870     0.942710010     0.426704400 
C14 C     0.701315830     1.132602750     0.257504900 
C15 C     0.761550780     1.241156340     0.281412950 
C16 C     0.688459500     1.275390430     0.359488640 
C17 C     0.743715080     1.240709370     0.425003790 
C18 C     0.670466720     1.265703820     0.497360070 
C19 C     0.540441690     1.326953860     0.505362820 
C20 C     0.485079000     1.362520330     0.440311070 
C21 C     0.558328280     1.336678120     0.368261580 
O1 O     0.934134280     0.551416790     0.599562740 
O2 O     0.951972510     0.619501280     0.482080530 
H1 H     0.862372870     0.666176770     0.700701030 
H2 H     0.770464700     0.830359560     0.768844980 
H3 H     0.721141580     0.989897440     0.692580650 
H4 H     0.759023220     0.984253560     0.553696540 
H5 H     0.904161410     0.750561660     0.444496300 
H6 H     1.018647360     0.879683430     0.342049900 
H7 H     0.952564350     1.010904360     0.248686110 
H8 H     0.525402480     1.056180910     0.384363510 
H9 H     0.588439040     0.921936770     0.475595590 
H10 H     0.580641960     1.139177330     0.257215940 
H11 H     0.752200740     1.115511620     0.198910710 
H12 H     0.741903430     1.300941530     0.239148820 
H13 H     0.882564470     1.234984030     0.280415410 
H14 H     0.843489760     1.192239870     0.420213330 
H15 H     0.384655210     1.410413580     0.446899950 
H16 H     0.513412070     1.364624520     0.318165050 
H17 H     0.974108170     0.492758200     0.567740970 
N1 N     0.850614300     0.816653940     0.466912020 
Cl1 Cl     0.744219350     1.218238790     0.577168880 
Cl2 Cl     0.445227300     1.360350020     0.595177690 

#END
data_78_12.51_XXIII_2_44130 
# Day group submission to blind test 6
# Rank by lattice energy 78
# Relative energy [kJ/mol]:12.5080646034
loop_
_symmetry_equiv_pos_site_id
_symmetry_equiv_pos_as_xyz
1 +x,+y,+z
2 -x,-y,-z
_cell_length_a 22.6361
_cell_length_b 19.7981
_cell_length_c 6.8013
_cell_angle_alpha 150.9116
_cell_angle_beta 50.0147
_cell_angle_gamma 139.4434
loop_
_atom_site_label
_atom_site_type_symbol
_atom_site_fract_x
_atom_site_fract_y
_atom_site_fract_z
C1 C     0.492684240     0.235740670     0.644998610 
C2 C     0.511586420     0.324886800     1.003012880 
C3 C     0.598852010     0.397702910     1.082764040 
C4 C     0.664889750     0.378965800     0.807488830 
C5 C     0.646479250     0.285104940     0.435408720 
C6 C     0.558298720     0.214569250     0.358825210 
C7 C     0.535586450     0.121343180    -0.013976620 
C8 C     0.790355250     0.284153340     0.120798540 
C9 C     0.863864720     0.324931270    -0.056665090 
C10 C     0.941887870     0.336213950    -0.121647150 
C11 C     0.949978490     0.310463340    -0.005669990 
C12 C     0.876183100     0.269926460     0.171903160 
C13 C     0.797241390     0.255109190     0.231549600 
C14 C     1.032482690     0.316254480    -0.086106710 
C15 C     1.009828700     0.145354880    -0.403061380 
C16 C     1.089104720     0.152893090    -0.451428330 
C17 C     1.118785920     0.232600290    -0.131069080 
C18 C     1.193759480     0.247471510    -0.158704710 
C19 C     1.240357760     0.180742880    -0.513224060 
C20 C     1.211350000     0.101157810    -0.833951650 
C21 C     1.136638380     0.087950820    -0.802339840 
O1 O     0.447564530     0.051891550    -0.057698900 
O2 O     0.587991760     0.103791130    -0.272042320 
H1 H     0.426297770     0.180218190     0.578012500 
H2 H     0.460150610     0.339673870     1.219624380 
H3 H     0.615807170     0.471703760     1.366652030 
H4 H     0.732453490     0.439877450     0.880527080 
H5 H     0.693564090     0.213577500    -0.070677320 
H6 H     0.859345580     0.348161430    -0.142154610 
H7 H     0.997866740     0.367387740    -0.261165090 
H8 H     0.880054750     0.247460550     0.261528850 
H9 H     0.740332760     0.218225710     0.357167110 
H10 H     1.060037250     0.400853990     0.195072040 
H11 H     1.086452340     0.363424370    -0.192026130 
H12 H     0.988417320     0.063029640    -0.693275940 
H13 H     0.951498320     0.094256580    -0.308391900 
H14 H     1.083255910     0.284008140     0.145347310 
H15 H     1.247779820     0.049828730    -1.107409690 
H16 H     1.114941530     0.025611570    -1.055029860 
H17 H     0.441698910    -0.003862140    -0.309658890 
N1 N     0.711364310     0.265510410     0.158965810 
Cl1 Cl     1.227696390     0.349932830     0.254966190 
Cl2 Cl     1.334112530     0.194355760    -0.563584910 

#END
data_79_12.53_XXIII_2_5194 
# Day group submission to blind test 6
# Rank by lattice energy 79
# Relative energy [kJ/mol]:12.5278788544
loop_
_symmetry_equiv_pos_site_id
_symmetry_equiv_pos_as_xyz
1 +x,+y,+z
2 -x,-y,-z
_cell_length_a 14.2733
_cell_length_b 11.8735
_cell_length_c 16.246
_cell_angle_alpha 44.8962
_cell_angle_beta 147.1142
_cell_angle_gamma 116.1075
loop_
_atom_site_label
_atom_site_type_symbol
_atom_site_fract_x
_atom_site_fract_y
_atom_site_fract_z
C1 C     0.300363420     0.047540500     0.077524970 
C2 C     0.309134100     0.050746720    -0.002509640 
C3 C     0.434057730     0.111984660     0.021138290 
C4 C     0.548708940     0.166588270     0.124335400 
C5 C     0.543923660     0.162289910     0.209788540 
C6 C     0.414630310     0.102539900     0.182995210 
C7 C     0.397149340     0.101216800     0.260608940 
C8 C     0.801565730     0.264009160     0.367724570 
C9 C     0.813336440     0.413900220     0.331285330 
C10 C     0.957963130     0.461637170     0.389370530 
C11 C     1.093768700     0.363084240     0.483376470 
C12 C     1.082812740     0.211833480     0.522620810 
C13 C     0.940168200     0.161582080     0.467517370 
C14 C     1.238043340     0.425981820     0.525610310 
C15 C     1.163400930     0.551464120     0.331127390 
C16 C     1.125892940     0.461910460     0.275816620 
C17 C     0.954837140     0.445085090     0.149860880 
C18 C     0.924765610     0.351991580     0.110589910 
C19 C     1.065670890     0.275089020     0.195682460 
C20 C     1.236278900     0.292224700     0.320345620 
C21 C     1.265797430     0.384248280     0.360152140 
O1 O     0.277288890     0.031381550     0.235198260 
O2 O     0.478325360     0.156571340     0.341386890 
H1 H     0.203747140     0.002785400     0.059607220 
H2 H     0.220005240     0.007979180    -0.083358790 
H3 H     0.441468000     0.118189030    -0.043118020 
H4 H     0.641100780     0.216020090     0.136652220 
H5 H     0.623373120     0.229405420     0.341950820 
H6 H     0.707084550     0.493074740     0.255346530 
H7 H     0.963907650     0.579009660     0.358477520 
H8 H     1.187419510     0.132176700     0.597076050 
H9 H     0.936238640     0.042447440     0.502557870 
H10 H     1.366418740     0.315245860     0.659071070 
H11 H     1.277401680     0.494789370     0.567826150 
H12 H     1.267257840     0.604098260     0.364624820 
H13 H     1.034295590     0.661407290     0.197439080 
H14 H     0.844026490     0.502506290     0.083428430 
H15 H     1.344622820     0.233053390     0.385011740 
H16 H     1.399722350     0.395850330     0.458214020 
H17 H     0.277240500     0.039827870     0.290190320 
N1 N     0.655471100     0.217842870     0.310712490 
Cl1 Cl     0.708326510     0.333257770    -0.045700490 
Cl2 Cl     1.033275470     0.157870710     0.149334400 

#END
data_80_12.55_XXIII_14_22282 
# Day group submission to blind test 6
# Rank by lattice energy 80
# Relative energy [kJ/mol]:12.550936535
loop_
_symmetry_equiv_pos_site_id
_symmetry_equiv_pos_as_xyz
1 +x,+y,+z
2 -x,1/2+y,1/2-z
3 -x,-y,-z
4 +x,1/2-y,1/2+z
_cell_length_a 15.8081
_cell_length_b 12.6725
_cell_length_c 18.0868
_cell_angle_alpha 90.0
_cell_angle_beta 33.3174
_cell_angle_gamma 90.0
loop_
_atom_site_label
_atom_site_type_symbol
_atom_site_fract_x
_atom_site_fract_y
_atom_site_fract_z
C1 C     0.324006350     0.739783540     0.195138060 
C2 C     0.397396890     0.829357440     0.116076480 
C3 C     0.307843420     0.912890390     0.154660600 
C4 C     0.149033240     0.907266810     0.270142690 
C5 C     0.071529900     0.817060890     0.353318340 
C6 C     0.162526780     0.731281810     0.313190310 
C7 C     0.089338680     0.633940220     0.392766220 
C8 C    -0.190639440     0.892659350     0.529462560 
C9 C    -0.316111070     0.874047230     0.574430240 
C10 C    -0.422550500     0.953527920     0.638198630 
C11 C    -0.406659140     1.053585410     0.658028690 
C12 C    -0.282371350     1.070779520     0.614917500 
C13 C    -0.176224670     0.991749700     0.552383840 
C14 C    -0.512877940     1.142490170     0.714217610 
C15 C    -0.454966890     1.202467610     0.602354500 
C16 C    -0.298724040     1.251184520     0.500390580 
C17 C    -0.165071180     1.194364800     0.387185940 
C18 C    -0.020569790     1.235384550     0.298247470 
C19 C    -0.007509020     1.334855970     0.321208490 
C20 C    -0.140281920     1.392491280     0.433428930 
C21 C    -0.284118040     1.350883370     0.521898160 
O1 O     0.189537050     0.562345010     0.347531930 
O2 O    -0.048353910     0.614006080     0.491460720 
H1 H     0.390154230     0.673595890     0.167175230 
H2 H     0.521828290     0.834470870     0.025474460 
H3 H     0.362846300     0.983403500     0.093126330 
H4 H     0.083143390     0.972160160     0.296002770 
H5 H    -0.128993050     0.737645920     0.510407650 
H6 H    -0.328273840     0.797239260     0.557597730 
H7 H    -0.518523860     0.937807360     0.671465870 
H8 H    -0.268105940     1.147536720     0.630081720 
H9 H    -0.081984550     1.006291800     0.521373960 
H10 H    -0.523430990     1.198552600     0.767623550 
H11 H    -0.628304400     1.112036940     0.787109090 
H12 H    -0.538404100     1.263844950     0.649057470 
H13 H    -0.450369510     1.147392750     0.552533080 
H14 H    -0.172525700     1.116373910     0.368525990 
H15 H    -0.129305160     1.469802300     0.450247290 
H16 H    -0.386408150     1.396557970     0.609185170 
H17 H     0.127548630     0.502324600     0.407222430 
N1 N    -0.086158210     0.810250280     0.467326160 
Cl1 Cl     0.142395240     1.159527130     0.159016420 
Cl2 Cl     0.171657110     1.389066770     0.212452890 

#END
data_81_12.57_XXIII_15_10618 
# Day group submission to blind test 6
# Rank by lattice energy 81
# Relative energy [kJ/mol]:12.5729635721
loop_
_symmetry_equiv_pos_site_id
_symmetry_equiv_pos_as_xyz
1 +x,+y,+z
2 -x,+y,1/2-z
3 1/2+x,1/2+y,+z
4 1/2-x,1/2+y,1/2-z
5 -x,-y,-z
6 +x,-y,1/2+z
7 1/2-x,1/2-y,-z
8 1/2+x,1/2-y,1/2+z
_cell_length_a 15.9177
_cell_length_b 10.6695
_cell_length_c 24.4179
_cell_angle_alpha 90.0
_cell_angle_beta 110.0394
_cell_angle_gamma 90.0
loop_
_atom_site_label
_atom_site_type_symbol
_atom_site_fract_x
_atom_site_fract_y
_atom_site_fract_z
C1 C     0.028527140     0.196564310     0.517949470 
C2 C     0.108178910     0.163766290     0.510952780 
C3 C     0.105372600     0.097445060     0.460924320 
C4 C     0.024969040     0.066846450     0.418483280 
C5 C    -0.057212300     0.101812330     0.424056130 
C6 C    -0.054441540     0.166696150     0.475762190 
C7 C    -0.137284340     0.200790270     0.485821390 
C8 C    -0.155495920     0.030144280     0.325206830 
C9 C    -0.228007490    -0.050888060     0.301080860 
C10 C    -0.251631540    -0.089896060     0.243550600 
C11 C    -0.203315030    -0.051403220     0.208369630 
C12 C    -0.130979250     0.029260540     0.232772050 
C13 C    -0.107411840     0.070804080     0.290021530 
C14 C    -0.232683580    -0.087256860     0.144880000 
C15 C    -0.289848930     0.016553260     0.104615280 
C16 C    -0.371753090     0.048537610     0.119470130 
C17 C    -0.450380990    -0.020061990     0.095543440 
C18 C    -0.524748930     0.003403320     0.111648120 
C19 C    -0.521218980     0.096902830     0.152349700 
C20 C    -0.442992640     0.166032910     0.176389820 
C21 C    -0.369165960     0.141968630     0.160112720 
O1 O    -0.124034320     0.268178270     0.535057240 
O2 O    -0.213146500     0.173433590     0.454602310 
H1 H     0.028569370     0.246073800     0.556586180 
H2 H     0.171467840     0.187694350     0.543879970 
H3 H     0.167110650     0.068162890     0.455252370 
H4 H     0.024606160     0.012893610     0.380974970 
H5 H    -0.191410990     0.088067290     0.395120220 
H6 H    -0.265677520    -0.082756160     0.327946590 
H7 H    -0.308935860    -0.151008810     0.225538420 
H8 H    -0.092936570     0.062167850     0.206243600 
H9 H    -0.052914580     0.136522980     0.307044160 
H10 H    -0.271820910    -0.173759680     0.137715600 
H11 H    -0.174489780    -0.105792670     0.131956300 
H12 H    -0.309327700    -0.014683940     0.059306740 
H13 H    -0.248654970     0.100397680     0.108706410 
H14 H    -0.454633610    -0.093237020     0.063959100 
H15 H    -0.440635760     0.238061230     0.208068640 
H16 H    -0.308371400     0.195301680     0.179855810 
H17 H    -0.182948260     0.283195350     0.536924370 
N1 N    -0.137773240     0.071997480     0.382559920 
Cl1 Cl    -0.621381330    -0.085981700     0.079947450 
Cl2 Cl    -0.612827740     0.129501780     0.173967360 

#END
data_82_12.60_XXIII_14_5419 
# Day group submission to blind test 6
# Rank by lattice energy 82
# Relative energy [kJ/mol]:12.6042421339
loop_
_symmetry_equiv_pos_site_id
_symmetry_equiv_pos_as_xyz
1 +x,+y,+z
2 -x,1/2+y,1/2-z
3 -x,-y,-z
4 +x,1/2-y,1/2+z
_cell_length_a 9.264
_cell_length_b 22.4751
_cell_length_c 15.6469
_cell_angle_alpha 90.0
_cell_angle_beta 38.1359
_cell_angle_gamma 90.0
loop_
_atom_site_label
_atom_site_type_symbol
_atom_site_fract_x
_atom_site_fract_y
_atom_site_fract_z
C1 C     0.771124840     0.961867120     0.784317410 
C2 C     0.541672850     0.942915000     0.894258400 
C3 C     0.460629170     0.915279660     1.006515750 
C4 C     0.604575980     0.907747660     1.009501410 
C5 C     0.838417670     0.927664380     0.899435580 
C6 C     0.922724010     0.954689700     0.783708960 
C7 C     1.166696180     0.974097300     0.663301300 
C8 C     0.919448540     0.903188280     1.013962720 
C9 C     1.061925310     0.863382790     0.992489990 
C10 C     1.005452270     0.846656610     1.101773760 
C11 C     0.805200370     0.868442440     1.235378790 
C12 C     0.666710470     0.909115860     1.255143140 
C13 C     0.722786640     0.926795250     1.146558960 
C14 C     0.729105060     0.844858840     1.356545830 
C15 C     0.586035940     0.786387660     1.414570230 
C16 C     0.373823990     0.794438770     1.457510230 
C17 C     0.388650990     0.785038100     1.362677090 
C18 C     0.199836410     0.796987450     1.397335000 
C19 C    -0.008787740     0.818578760     1.528773830 
C20 C    -0.025868470     0.827677120     1.624518540 
C21 C     0.163697450     0.815731320     1.588964640 
O1 O     1.217400980     1.002332260     0.565475810 
O2 O     1.319199110     0.966682740     0.645961290 
H1 H     0.839517640     0.982628370     0.695375680 
H2 H     0.427522930     0.948795050     0.892897740 
H3 H     0.282641830     0.898855650     1.092727820 
H4 H     0.538874390     0.885053250     1.095953220 
H5 H     1.154533770     0.928971500     0.809590220 
H6 H     1.215473410     0.845275340     0.889814490 
H7 H     1.117197030     0.815310910     1.083129630 
H8 H     0.511141670     0.927010150     1.357704040 
H9 H     0.614855300     0.959060230     1.164005190 
H10 H     0.621945490     0.878048810     1.439276920 
H11 H     0.881018810     0.836136430     1.326358010 
H12 H     0.533103310     0.771497980     1.502889630 
H13 H     0.698925950     0.751885770     1.335147340 
H14 H     0.550062130     0.769374770     1.259334160 
H15 H    -0.188552610     0.844126930     1.726467650 
H16 H     0.147913590     0.823377470     1.664492300 
H17 H     1.381871520     1.012121390     0.492120750 
N1 N     0.983589320     0.919923440     0.900794560 
Cl1 Cl     0.231261330     0.784976890     1.272870240 
Cl2 Cl    -0.249729970     0.834557740     1.576280920 

#END
data_83_12.61_XXIII_14_6521 
# Day group submission to blind test 6
# Rank by lattice energy 83
# Relative energy [kJ/mol]:12.6149878828
loop_
_symmetry_equiv_pos_site_id
_symmetry_equiv_pos_as_xyz
1 +x,+y,+z
2 -x,1/2+y,1/2-z
3 -x,-y,-z
4 +x,1/2-y,1/2+z
_cell_length_a 6.5261
_cell_length_b 23.8841
_cell_length_c 13.82
_cell_angle_alpha 90.0
_cell_angle_beta 66.1913
_cell_angle_gamma 90.0
loop_
_atom_site_label
_atom_site_type_symbol
_atom_site_fract_x
_atom_site_fract_y
_atom_site_fract_z
C1 C     0.891387050     0.906656880     0.045729610 
C2 C     0.698064170     0.874999100     0.086720350 
C3 C     0.608651510     0.861723420     0.194501120 
C4 C     0.706707030     0.880910330     0.260088580 
C5 C     0.900627320     0.914599870     0.220567080 
C6 C     0.996445010     0.926556520     0.109974570 
C7 C     1.207101580     0.957834810     0.061919970 
C8 C     0.923704570     0.932369450     0.394420270 
C9 C     1.082462390     0.926691400     0.438292220 
C10 C     1.016154260     0.925658250     0.547114510 
C11 C     0.790230210     0.929311090     0.616010290 
C12 C     0.633871890     0.936289000     0.571750350 
C13 C     0.698127520     0.938568690     0.462916880 
C14 C     0.717772560     0.920102050     0.732983580 
C15 C     0.723919360     0.857099170     0.759637920 
C16 C     0.572137420     0.822117730     0.725783860 
C17 C     0.641447640     0.805247330     0.620595850 
C18 C     0.497949430     0.776025880     0.586950720 
C19 C     0.281934310     0.762452590     0.658900630 
C20 C     0.211748040     0.778781280     0.764042400 
C21 C     0.355387630     0.808517490     0.796792750 
O1 O     1.271903700     0.967909060    -0.042700570 
O2 O     1.322781410     0.974105470     0.107234450 
H1 H     0.967176960     0.916539570    -0.037674360 
H2 H     0.619391710     0.860078850     0.036039450 
H3 H     0.460960840     0.835476660     0.227861260 
H4 H     0.637763890     0.868484400     0.342124150 
H5 H     1.155262240     0.951088740     0.243579960 
H6 H     1.257939700     0.922597440     0.385917880 
H7 H     1.142106390     0.920689100     0.579085540 
H8 H     0.457582580     0.939595260     0.623416760 
H9 H     0.573466090     0.945543320     0.431243220 
H10 H     0.547755400     0.935984610     0.775948830 
H11 H     0.827053670     0.943007300     0.761885100 
H12 H     0.675216510     0.852582070     0.844785540 
H13 H     0.896397200     0.842145540     0.720432210 
H14 H     0.807535230     0.815576170     0.563250790 
H15 H     0.044467510     0.767920650     0.819472580 
H16 H     0.297880920     0.821113790     0.878913480 
H17 H     1.412524250     0.987854230    -0.064655790 
N1 N     1.001133730     0.934266540     0.284081010 
Cl1 Cl     0.593224180     0.757553000     0.453457590 
Cl2 Cl     0.097075780     0.725236560     0.620087040 

#END
data_84_12.65_XXIII_2_8192 
# Day group submission to blind test 6
# Rank by lattice energy 84
# Relative energy [kJ/mol]:12.6539084371
loop_
_symmetry_equiv_pos_site_id
_symmetry_equiv_pos_as_xyz
1 +x,+y,+z
2 -x,-y,-z
_cell_length_a 9.1804
_cell_length_b 36.0032
_cell_length_c 6.6955
_cell_angle_alpha 146.528
_cell_angle_beta 117.3237
_cell_angle_gamma 53.9291
loop_
_atom_site_label
_atom_site_type_symbol
_atom_site_fract_x
_atom_site_fract_y
_atom_site_fract_z
C1 C     0.773108300     0.051085340     0.409545940 
C2 C     0.818249930     0.076534870     0.377997050 
C3 C     0.679308990     0.123060900     0.373913160 
C4 C     0.500120000     0.143521270     0.400902790 
C5 C     0.450874850     0.118281020     0.434025160 
C6 C     0.591947230     0.070856590     0.437768210 
C7 C     0.549472650     0.042373000     0.468754280 
C8 C     0.123101780     0.191777220     0.504363910 
C9 C    -0.015618160     0.174238490     0.269003550 
C10 C    -0.165483720     0.227927040     0.320908920 
C11 C    -0.180686660     0.299959860     0.606233890 
C12 C    -0.041974710     0.317208850     0.843711170 
C13 C     0.107638530     0.264191600     0.795233020 
C14 C    -0.336276750     0.356201710     0.644552570 
C15 C    -0.289055200     0.359375590     0.464970340 
C16 C    -0.139874870     0.384478020     0.645818280 
C17 C     0.039993470     0.333014140     0.516202200 
C18 C     0.179176380     0.356065770     0.700899160 
C19 C     0.140125210     0.431513280     1.020418140 
C20 C    -0.039330940     0.483321660     1.150184590 
C21 C    -0.177405710     0.459908910     0.964330440 
O1 O     0.696039920     0.003031020     0.498501680 
O2 O     0.399017170     0.051224790     0.469405150 
H1 H     0.877433730     0.014966820     0.412660880 
H2 H     0.958419630     0.060640750     0.355914540 
H3 H     0.711296640     0.143512870     0.347760840 
H4 H     0.395933110     0.178950070     0.393804090 
H5 H     0.251535380     0.110071800     0.435680320 
H6 H    -0.003955190     0.118194440     0.043793330 
H7 H    -0.271728020     0.213324370     0.134394170 
H8 H    -0.051386440     0.372958690     1.069465140 
H9 H     0.213522680     0.278388870     0.982086460 
H10 H    -0.377277300     0.411457130     0.931596940 
H11 H    -0.452951410     0.342696620     0.519073910 
H12 H    -0.410333320     0.397488480     0.481356030 
H13 H    -0.249508880     0.304416840     0.177304620 
H14 H     0.073577870     0.274166280     0.272387730 
H15 H    -0.068802230     0.541768640     1.396956490 
H16 H    -0.316334950     0.500944720     1.070074640 
H17 H     0.650128240    -0.012742590     0.514474070 
N1 N     0.273031460     0.137284780     0.452981680 
Cl1 Cl     0.402116970     0.288664700     0.524398980 
Cl2 Cl     0.310714350     0.462790250     1.262614840 

#END
data_85_12.67_XXIII_14_10341 
# Day group submission to blind test 6
# Rank by lattice energy 85
# Relative energy [kJ/mol]:12.6736595742
loop_
_symmetry_equiv_pos_site_id
_symmetry_equiv_pos_as_xyz
1 +x,+y,+z
2 -x,1/2+y,1/2-z
3 -x,-y,-z
4 +x,1/2-y,1/2+z
_cell_length_a 21.8632
_cell_length_b 24.2029
_cell_length_c 13.9078
_cell_angle_alpha 90.0
_cell_angle_beta 164.0621
_cell_angle_gamma 90.0
loop_
_atom_site_label
_atom_site_type_symbol
_atom_site_fract_x
_atom_site_fract_y
_atom_site_fract_z
C1 C     0.288258510     0.379725130     0.739690460 
C2 C     0.355540780     0.331790030     0.796063300 
C3 C     0.297232490     0.280898250     0.748679680 
C4 C     0.172084080     0.278178130     0.642661180 
C5 C     0.098699290     0.326594500     0.578514380 
C6 C     0.161326440     0.378440010     0.632790150 
C7 C     0.096828210     0.430282500     0.582145320 
C8 C    -0.132939250     0.277385270     0.348972560 
C9 C    -0.125798570     0.267221750     0.458687980 
C10 C    -0.235221040     0.221711580     0.331997840 
C11 C    -0.352594910     0.184940340     0.096130930 
C12 C    -0.362407130     0.196129810    -0.017233220 
C13 C    -0.256160250     0.241710970     0.104028670 
C14 C    -0.448868860     0.132174310    -0.009636830 
C15 C    -0.274379850     0.084732410     0.255639460 
C16 C    -0.172159610     0.075700040     0.312438640 
C17 C     0.026568520     0.101920060     0.588293940 
C18 C     0.112767620     0.098164940     0.626013470 
C19 C    -0.000193470     0.067910860     0.385148130 
C20 C    -0.197915080     0.041183300     0.110300370 
C21 C    -0.282474110     0.045041840     0.075175590 
O1 O     0.154231790     0.476131120     0.618807780 
O2 O     0.000689640     0.434658370     0.513921760 
H1 H     0.332978150     0.419611530     0.778093030 
H2 H     0.453304020     0.333578550     0.878520530 
H3 H     0.351943740     0.242683640     0.798248640 
H4 H     0.133673160     0.238414240     0.615622150 
H5 H    -0.044292990     0.360859850     0.479650390 
H6 H    -0.031702350     0.294896200     0.646803420 
H7 H    -0.225907070     0.214247770     0.422921930 
H8 H    -0.453739020     0.168396160    -0.202133120 
H9 H    -0.268212190     0.249941000     0.009501790 
H10 H    -0.590939490     0.119226700    -0.268154420 
H11 H    -0.510428790     0.138511260    -0.029505360 
H12 H    -0.354865940     0.046835620     0.159066090 
H13 H    -0.143981170     0.095020780     0.504578470 
H14 H     0.113943620     0.126760080     0.772940260 
H15 H    -0.283899660     0.017540800    -0.074285130 
H16 H    -0.437417170     0.024281650    -0.141712750 
H17 H     0.104799020     0.507043110     0.582699310 
N1 N    -0.023544200     0.324105110     0.477035670 
Cl1 Cl     0.361904500     0.132448890     0.976487760 
Cl2 Cl     0.100338580     0.062819600     0.419531290 

#END
data_86_12.69_XXIII_14_8950 
# Day group submission to blind test 6
# Rank by lattice energy 86
# Relative energy [kJ/mol]:12.6915055485
loop_
_symmetry_equiv_pos_site_id
_symmetry_equiv_pos_as_xyz
1 +x,+y,+z
2 -x,1/2+y,1/2-z
3 -x,-y,-z
4 +x,1/2-y,1/2+z
_cell_length_a 9.1173
_cell_length_b 12.6486
_cell_length_c 19.0875
_cell_angle_alpha 90.0
_cell_angle_beta 113.7415
_cell_angle_gamma 90.0
loop_
_atom_site_label
_atom_site_type_symbol
_atom_site_fract_x
_atom_site_fract_y
_atom_site_fract_z
C1 C     0.478534750     0.228185590     0.825876180 
C2 C     0.488933840     0.317878960     0.786882410 
C3 C     0.562852020     0.407884400     0.828972790 
C4 C     0.626809080     0.407541420     0.908009090 
C5 C     0.619888740     0.316292210     0.949070840 
C6 C     0.541817920     0.225156380     0.906284780 
C7 C     0.524068500     0.129205580     0.945266370 
C8 C     0.777722650     0.392409790     1.078061630 
C9 C     0.748250950     0.418784270     1.142425540 
C10 C     0.842573770     0.493496270     1.194389550 
C11 C     0.967557440     0.544865570     1.183616780 
C12 C     0.998049070     0.516492470     1.119988340 
C13 C     0.906021720     0.440919380     1.068143630 
C14 C     1.057194610     0.634128370     1.235390280 
C15 C     0.968884420     0.741491010     1.209996060 
C16 C     0.952139570     0.773323010     1.131059120 
C17 C     0.823759080     0.736800620     1.066289850 
C18 C     0.813652030     0.759465040     0.993189470 
C19 C     0.932150960     0.820178360     0.983668570 
C20 C     1.060105510     0.857576430     1.047954020 
C21 C     1.069844010     0.834067520     1.120766760 
O1 O     0.456017170     0.047296230     0.897465540 
O2 O     0.563629310     0.118889800     1.014163590 
H1 H     0.420236840     0.157919340     0.794910000 
H2 H     0.439478710     0.318765980     0.724953450 
H3 H     0.569764200     0.479899780     0.799627030 
H4 H     0.680014050     0.478874310     0.938803050 
H5 H     0.651907440     0.250222200     1.050410110 
H6 H     0.649835580     0.380884610     1.150757790 
H7 H     0.816898010     0.513397740     1.243609810 
H8 H     1.095172810     0.554586430     1.110615890 
H9 H     0.933748060     0.418944080     1.020050780 
H10 H     1.177206870     0.641196330     1.235938390 
H11 H     1.072000840     0.618216470     1.294191780 
H12 H     1.035048230     0.802378620     1.251311740 
H13 H     0.850563710     0.735160180     1.211464580 
H14 H     0.731389170     0.688637570     1.072270410 
H15 H     1.151149370     0.905037380     1.040174870 
H16 H     1.170642250     0.863411370     1.170254280 
H17 H     0.449828080    -0.009865690     0.929856130 
N1 N     0.681666460     0.315037510     1.027575620 
Cl1 Cl     0.651004430     0.709726350     0.914416580 
Cl2 Cl     0.923865620     0.850629280     0.892864090 

#END
data_87_12.75_XXIII_2_4704 
# Day group submission to blind test 6
# Rank by lattice energy 87
# Relative energy [kJ/mol]:12.7532312563
loop_
_symmetry_equiv_pos_site_id
_symmetry_equiv_pos_as_xyz
1 +x,+y,+z
2 -x,-y,-z
_cell_length_a 7.0341
_cell_length_b 24.8068
_cell_length_c 29.0988
_cell_angle_alpha 147.9696
_cell_angle_beta 26.1431
_cell_angle_gamma 153.8142
loop_
_atom_site_label
_atom_site_type_symbol
_atom_site_fract_x
_atom_site_fract_y
_atom_site_fract_z
C1 C     0.342566150     0.239930810     0.744010800 
C2 C     0.259416530     0.137889080     0.665473070 
C3 C     0.110725210     0.031710290     0.646451420 
C4 C     0.036264430     0.027161090     0.706257670 
C5 C     0.108140040     0.129267200     0.788392800 
C6 C     0.273089950     0.238586920     0.805937580 
C7 C     0.375698470     0.349796230     0.887108080 
C8 C    -0.252485940     0.016971340     0.859600000 
C9 C    -0.076572760     0.019105630     0.867463730 
C10 C    -0.360945070    -0.086608790     0.880599560 
C11 C    -0.822797750    -0.197315000     0.885026010 
C12 C    -1.001433060    -0.197372190     0.879649140 
C13 C    -0.726320960    -0.092234680     0.868110780 
C14 C    -1.093587190    -0.317639810     0.883710010 
C15 C    -0.816722670    -0.384042570     0.768289430 
C16 C    -0.695585870    -0.385540830     0.690840250 
C17 C    -0.185906080    -0.297108620     0.627477190 
C18 C    -0.074314540    -0.287333930     0.563609020 
C19 C    -0.478209030    -0.366224290     0.563151930 
C20 C    -0.988207540    -0.455769360     0.625435730 
C21 C    -1.094558820    -0.465499360     0.688271400 
O1 O     0.491439660     0.442926440     0.900167940 
O2 O     0.366044060     0.363442160     0.940508030 
H1 H     0.465444170     0.323864830     0.759341090 
H2 H     0.314995090     0.140638080     0.618577850 
H3 H     0.058596230    -0.048198010     0.583102070 
H4 H    -0.062922420    -0.054241660     0.688009810 
H5 H     0.164067320     0.208361270     0.894702080 
H6 H     0.288021220     0.103637230     0.861717360 
H7 H    -0.213609970    -0.083375540     0.885168060 
H8 H    -1.360501160    -0.282075000     0.883378910 
H9 H    -0.876573390    -0.094232400     0.865472300 
H10 H    -1.507371890    -0.380521780     0.916933840 
H11 H    -1.098314050    -0.301122740     0.933449120 
H12 H    -1.070502270    -0.479243320     0.768254970 
H13 H    -0.446373810    -0.334492710     0.743310100 
H14 H     0.128305820    -0.231821090     0.629812470 
H15 H    -1.298278930    -0.517058990     0.624093360 
H16 H    -1.495027800    -0.535018200     0.737001950 
H17 H     0.555245300     0.510303810     0.954329730 
N1 N     0.038414250     0.125205520     0.847350790 
Cl1 Cl     0.573541900    -0.173758120     0.486604290 
Cl2 Cl    -0.359311680    -0.354814990     0.486445120 

#END
data_88_12.80_XXIII_2_9053 
# Day group submission to blind test 6
# Rank by lattice energy 88
# Relative energy [kJ/mol]:12.8028509663
loop_
_symmetry_equiv_pos_site_id
_symmetry_equiv_pos_as_xyz
1 +x,+y,+z
2 -x,-y,-z
_cell_length_a 23.7354
_cell_length_b 9.451
_cell_length_c 15.0627
_cell_angle_alpha 128.4495
_cell_angle_beta 22.2465
_cell_angle_gamma 133.4646
loop_
_atom_site_label
_atom_site_type_symbol
_atom_site_fract_x
_atom_site_fract_y
_atom_site_fract_z
C1 C     0.876628480     0.785279090     0.318698340 
C2 C     0.999186060     0.716218200     0.117788870 
C3 C     1.037646590     0.659362270     0.122275830 
C4 C     0.954701680     0.669759260     0.323034730 
C5 C     0.828205220     0.738658750     0.531002500 
C6 C     0.789949240     0.798492770     0.526068840 
C7 C     0.663041410     0.876585970     0.733997280 
C8 C     0.765690570     0.684984970     0.761617140 
C9 C     0.801058600     0.812787130     0.832101950 
C10 C     0.818666570     0.747809070     0.865503820 
C11 C     0.801868600     0.554458970     0.829245870 
C12 C     0.763258800     0.426948250     0.763371110 
C13 C     0.744728990     0.490212310     0.730474580 
C14 C     0.820934020     0.483771480     0.865396580 
C15 C     0.669967040     0.439417270     1.127417730 
C16 C     0.637519830     0.620734670     1.264896440 
C17 C     0.735009800     0.758484130     1.236439080 
C18 C     0.716176980     0.934277620     1.346415990 
C19 C     0.597125590     0.974343350     1.489722270 
C20 C     0.498743700     0.837276160     1.520167880 
C21 C     0.519367300     0.662678250     1.407967650 
O1 O     0.633330840     0.916140260     0.708268350 
O2 O     0.586821600     0.907274110     0.918547190 
H1 H     0.845066550     0.831801910     0.320047750 
H2 H     1.064877960     0.707457270    -0.040438870 
H3 H     1.135057420     0.607391060    -0.034666970 
H4 H     0.987893270     0.627554350     0.321530780 
H5 H     0.672584010     0.825570910     0.859294110 
H6 H     0.817994990     0.964019870     0.855429640 
H7 H     0.848326100     0.849634070     0.917028420 
H8 H     0.747985860     0.275737490     0.736644720 
H9 H     0.714327950     0.389750390     0.680062520 
H10 H     0.923834370     0.592870670     0.791461320 
H11 H     0.846449890     0.351059210     0.770933480 
H12 H     0.688238430     0.374083900     1.137426300 
H13 H     0.566191180     0.331481340     1.203392950 
H14 H     0.828294350     0.730741240     1.125806140 
H15 H     0.407137350     0.869581270     1.630830240 
H16 H     0.443987090     0.558974180     1.429581550 
H17 H     0.549590740     0.967958800     0.854866390 
N1 N     0.747124530     0.752424800     0.729720020 
Cl1 Cl     0.843916540     1.101666710     1.300571620 
Cl2 Cl     0.568989270     1.193119230     1.631716670 

#END
data_89_12.86_XXIII_2_2665 
# Day group submission to blind test 6
# Rank by lattice energy 89
# Relative energy [kJ/mol]:12.8634091923
loop_
_symmetry_equiv_pos_site_id
_symmetry_equiv_pos_as_xyz
1 +x,+y,+z
2 -x,-y,-z
_cell_length_a 11.2508
_cell_length_b 12.7417
_cell_length_c 11.6537
_cell_angle_alpha 76.7254
_cell_angle_beta 134.2493
_cell_angle_gamma 76.7212
loop_
_atom_site_label
_atom_site_type_symbol
_atom_site_fract_x
_atom_site_fract_y
_atom_site_fract_z
C1 C     0.372861250     0.702581440     0.415288800 
C2 C     0.168862610     0.790097220     0.242978080 
C3 C     0.074666700     0.908194090     0.209279390 
C4 C     0.180923540     0.936919860     0.345878340 
C5 C     0.388629170     0.847808160     0.524744770 
C6 C     0.485860530     0.728695120     0.557160710 
C7 C     0.703337220     0.634778090     0.734576010 
C8 C     0.431720460     0.979490420     0.665758060 
C9 C     0.549607290     1.029489360     0.742714490 
C10 C     0.495363770     1.131232520     0.755432520 
C11 C     0.321126250     1.187958060     0.689688460 
C12 C     0.205383690     1.136606750     0.615016070 
C13 C     0.259674060     1.033222700     0.604464700 
C14 C     0.265991870     1.297496050     0.706649650 
C15 C     0.316354510     1.251422660     0.878288560 
C16 C     0.297873560     1.355084030     0.917079100 
C17 C     0.469069980     1.345267870     1.074215650 
C18 C     0.455856310     1.442374970     1.108514260 
C19 C     0.268676770     1.552278940     0.983534200 
C20 C     0.096498520     1.562962870     0.826067050 
C21 C     0.111142220     1.465362610     0.793594610 
O1 O     0.772419600     0.524414460     0.748018930 
O2 O     0.820094790     0.649057770     0.863342180 
H1 H     0.450520540     0.611537810     0.444048270 
H2 H     0.084248480     0.768294430     0.135380320 
H3 H    -0.084517260     0.979622380     0.073062180 
H4 H     0.105079080     1.030139680     0.313945670 
H5 H     0.648351800     0.809040600     0.773002870 
H6 H     0.682965470     0.988547150     0.790436610 
H7 H     0.588507760     1.168826510     0.814769910 
H8 H     0.070566560     1.177421470     0.565206350 
H9 H     0.170528740     0.992866930     0.551612700 
H10 H     0.106402580     1.374556370     0.573331540 
H11 H     0.346995300     1.341368860     0.726561170 
H12 H     0.217648760     1.222446650     0.848294940 
H13 H     0.469021300     1.164535940     1.006706820 
H14 H     0.615892010     1.260896850     1.172863830 
H15 H    -0.048096390     1.648196280     0.730525330 
H16 H    -0.024507750     1.475072020     0.670872930 
H17 H     0.916014900     0.472071070     0.868797950 
N1 N     0.497955610     0.873639110     0.662917930 
Cl1 Cl     0.676892280     1.422609500     1.310061520 
Cl2 Cl     0.244733620     1.676992510     1.019992210 

#END
data_90_12.87_XXIII_14_77039 
# Day group submission to blind test 6
# Rank by lattice energy 90
# Relative energy [kJ/mol]:12.8667956227
loop_
_symmetry_equiv_pos_site_id
_symmetry_equiv_pos_as_xyz
1 +x,+y,+z
2 -x,1/2+y,1/2-z
3 -x,-y,-z
4 +x,1/2-y,1/2+z
_cell_length_a 8.4008
_cell_length_b 10.0749
_cell_length_c 23.4779
_cell_angle_alpha 90.0
_cell_angle_beta 76.9586
_cell_angle_gamma 90.0
loop_
_atom_site_label
_atom_site_type_symbol
_atom_site_fract_x
_atom_site_fract_y
_atom_site_fract_z
C1 C     0.891720810     0.546958920     0.592800490 
C2 C     0.981467530     0.564217590     0.634823540 
C3 C     0.900394490     0.558875110     0.693771760 
C4 C     0.733420990     0.539588710     0.710247070 
C5 C     0.638593590     0.524935710     0.668104780 
C6 C     0.721928570     0.526641730     0.607943850 
C7 C     0.632962720     0.504325680     0.561713680 
C8 C     0.365144620     0.516150500     0.738196410 
C9 C     0.229661210     0.431425010     0.750438450 
C10 C     0.115165190     0.440703280     0.803168780 
C11 C     0.132828020     0.532585700     0.845808650 
C12 C     0.267819850     0.617540760     0.833083140 
C13 C     0.381662540     0.611188870     0.780097950 
C14 C     0.006684210     0.543819060     0.902518410 
C15 C    -0.089670400     0.675728990     0.907211580 
C16 C    -0.228106620     0.679526940     0.960680670 
C17 C    -0.389745370     0.677839020     0.955260560 
C18 C    -0.518761070     0.676335250     1.004391370 
C19 C    -0.486881250     0.675176310     1.060145690 
C20 C    -0.325450460     0.676925230     1.066040800 
C21 C    -0.197840540     0.679429420     1.016889280 
O1 O     0.726971360     0.515389320     0.506919510 
O2 O     0.487963880     0.477124070     0.568967350 
H1 H     0.951384180     0.548141130     0.546906940 
H2 H     1.112182840     0.579854510     0.622331720 
H3 H     0.969117430     0.568798110     0.727480750 
H4 H     0.674718730     0.532512560     0.756060230 
H5 H     0.423287170     0.479796600     0.649127770 
H6 H     0.215783510     0.357557720     0.718330270 
H7 H     0.011205520     0.373899810     0.811722980 
H8 H     0.283884760     0.691302240     0.865031170 
H9 H     0.481673220     0.681277580     0.770808450 
H10 H     0.064343570     0.536093100     0.939820640 
H11 H    -0.079628500     0.461374950     0.906322920 
H12 H    -0.005563140     0.758355760     0.907971680 
H13 H    -0.137192570     0.688030050     0.867892250 
H14 H    -0.417279460     0.678282500     0.912378960 
H15 H    -0.301855730     0.676973210     1.109485100 
H16 H    -0.073066330     0.681719430     1.022334630 
H17 H     0.655129570     0.497358680     0.480909180 
N1 N     0.472753650     0.505733480     0.683231270 
Cl1 Cl    -0.718606220     0.677030570     0.994322660 
Cl2 Cl    -0.644556400     0.672063500     1.123006230 

#END
data_91_12.91_XXIII_15_66255 
# Day group submission to blind test 6
# Rank by lattice energy 91
# Relative energy [kJ/mol]:12.9071252653
loop_
_symmetry_equiv_pos_site_id
_symmetry_equiv_pos_as_xyz
1 +x,+y,+z
2 -x,+y,1/2-z
3 1/2+x,1/2+y,+z
4 1/2-x,1/2+y,1/2-z
5 -x,-y,-z
6 +x,-y,1/2+z
7 1/2-x,1/2-y,-z
8 1/2+x,1/2-y,1/2+z
_cell_length_a 14.3796
_cell_length_b 7.1797
_cell_length_c 39.0459
_cell_angle_alpha 90.0
_cell_angle_beta 110.1881
_cell_angle_gamma 90.0
loop_
_atom_site_label
_atom_site_type_symbol
_atom_site_fract_x
_atom_site_fract_y
_atom_site_fract_z
C1 C     0.367576840     0.504493080     0.527808850 
C2 C     0.349004200     0.340291520     0.542711820 
C3 C     0.426070910     0.257850490     0.571146820 
C4 C     0.519520000     0.336123730     0.583764960 
C5 C     0.541021690     0.500737500     0.568134510 
C6 C     0.461966950     0.587576030     0.539886150 
C7 C     0.479167160     0.759590160     0.522813810 
C8 C     0.718609900     0.468215270     0.600459470 
C9 C     0.775742660     0.373583140     0.583641240 
C10 C     0.854526460     0.262495040     0.604317920 
C11 C     0.877213460     0.243478510     0.641879140 
C12 C     0.821330030     0.344127850     0.658627260 
C13 C     0.743058050     0.455815380     0.638218980 
C14 C     0.953052220     0.103157210     0.663226200 
C15 C     0.905258470    -0.091806840     0.661963180 
C16 C     0.820229090    -0.083998390     0.676149220 
C17 C     0.839191380    -0.070300250     0.713563820 
C18 C     0.762927100    -0.040261200     0.727181280 
C19 C     0.665283770    -0.026029960     0.703209480 
C20 C     0.645347770    -0.045664890     0.665891050 
C21 C     0.722199640    -0.072305550     0.652512690 
O1 O     0.396189140     0.832683960     0.498048890 
O2 O     0.558977130     0.837237540     0.529039860 
H1 H     0.309282610     0.572568260     0.506111390 
H2 H     0.276126770     0.277492780     0.532810800 
H3 H     0.412890020     0.130955780     0.583850480 
H4 H     0.577476970     0.271589380     0.606042350 
H5 H     0.643941900     0.680038920     0.563880280 
H6 H     0.756548780     0.383959560     0.554322380 
H7 H     0.897432210     0.186331270     0.590896880 
H8 H     0.838121820     0.331550610     0.687799490 
H9 H     0.698534050     0.531474760     0.651029240 
H10 H     0.985804650     0.147161780     0.691687350 
H11 H     1.013266130     0.091880480     0.652261070 
H12 H     0.961817890    -0.189659250     0.678034400 
H13 H     0.878695170    -0.141756990     0.633793030 
H14 H     0.914432750    -0.079297700     0.732641010 
H15 H     0.569505080    -0.036544120     0.647433040 
H16 H     0.705729350    -0.079634730     0.623289230 
H17 H     0.417576920     0.943932610     0.488896770 
N1 N     0.634737040     0.574034910     0.579590700 
Cl1 Cl     0.792312660    -0.019627450     0.774329550 
Cl2 Cl     0.567726870     0.019116700     0.719044910 

#END
data_92_12.93_XXIII_60_10061 
# Day group submission to blind test 6
# Rank by lattice energy 92
# Relative energy [kJ/mol]:12.9345807778
loop_
_symmetry_equiv_pos_site_id
_symmetry_equiv_pos_as_xyz
1 +x,+y,+z
2 1/2+x,1/2-y,-z
3 -x,+y,1/2-z
4 1/2-x,1/2-y,1/2+z
5 -x,-y,-z
6 1/2-x,1/2+y,+z
7 +x,-y,1/2+z
8 1/2+x,1/2+y,1/2-z
_cell_length_a 20.9243
_cell_length_b 12.5962
_cell_length_c 14.6633
_cell_angle_alpha 90.0
_cell_angle_beta 90.0
_cell_angle_gamma 90.0
loop_
_atom_site_label
_atom_site_type_symbol
_atom_site_fract_x
_atom_site_fract_y
_atom_site_fract_z
C1 C     0.914628550     0.069145380     0.240093660 
C2 C     0.888293190     0.065647660     0.153795520 
C3 C     0.869857340    -0.032766050     0.118159400 
C4 C     0.876570600    -0.124990500     0.168266240 
C5 C     0.902203010    -0.123119780     0.257333720 
C6 C     0.922426560    -0.023151920     0.292845640 
C7 C     0.952639740    -0.016059240     0.382865830 
C8 C     0.887891030    -0.316333300     0.285671800 
C9 C     0.928670640    -0.402844980     0.299652740 
C10 C     0.909529650    -0.504683660     0.275436380 
C11 C     0.849853520    -0.523026070     0.235821800 
C12 C     0.808298900    -0.436899440     0.226541360 
C13 C     0.826427900    -0.335141190     0.251763400 
C14 C     0.833998820    -0.628093170     0.192204690 
C15 C     0.866636690    -0.637927770     0.097022680 
C16 C     0.857853190    -0.538100130     0.041573610 
C17 C     0.800169580    -0.517725790    -0.002561990 
C18 C     0.788745360    -0.420229610    -0.044164820 
C19 C     0.835565080    -0.341324140    -0.042335100 
C20 C     0.893829280    -0.361726780    -0.000034040 
C21 C     0.904701500    -0.459100910     0.041336610 
O1 O     0.966287610     0.084452440     0.409304440 
O2 O     0.965989890    -0.090677250     0.432666670 
H1 H     0.930188990     0.143805560     0.268894040 
H2 H     0.882581360     0.137562580     0.114226340 
H3 H     0.850207290    -0.038009270     0.049918730 
H4 H     0.862689180    -0.199884310     0.138419600 
H5 H     0.935564230    -0.204605950     0.365826360 
H6 H     0.975916220    -0.389101320     0.327624770 
H7 H     0.942493040    -0.570343190     0.284658990 
H8 H     0.761330690    -0.449348670     0.197224800 
H9 H     0.793281110    -0.269757840     0.244517330 
H10 H     0.782254600    -0.634893430     0.183689700 
H11 H     0.849342210    -0.694613260     0.234849020 
H12 H     0.847133470    -0.706780560     0.061111950 
H13 H     0.917679440    -0.652321820     0.106807380 
H14 H     0.762748660    -0.577123250    -0.003661140 
H15 H     0.929965180    -0.300297060     0.001055910 
H16 H     0.949580950    -0.472634740     0.076179410 
H17 H     0.986331660     0.078029550     0.468516140 
N1 N     0.909207200    -0.213865570     0.308226310 
Cl1 Cl     0.714992990    -0.399012810    -0.097165250 
Cl2 Cl     0.822823650    -0.216900960    -0.091995550 

#END
data_93_12.96_XXIII_15_42493 
# Day group submission to blind test 6
# Rank by lattice energy 93
# Relative energy [kJ/mol]:12.9582861895
loop_
_symmetry_equiv_pos_site_id
_symmetry_equiv_pos_as_xyz
1 +x,+y,+z
2 -x,+y,1/2-z
3 1/2+x,1/2+y,+z
4 1/2-x,1/2+y,1/2-z
5 -x,-y,-z
6 +x,-y,1/2+z
7 1/2-x,1/2-y,-z
8 1/2+x,1/2-y,1/2+z
_cell_length_a 11.4977
_cell_length_b 9.0177
_cell_length_c 38.6898
_cell_angle_alpha 90.0
_cell_angle_beta 101.7417
_cell_angle_gamma 90.0
loop_
_atom_site_label
_atom_site_type_symbol
_atom_site_fract_x
_atom_site_fract_y
_atom_site_fract_z
C1 C     0.041804220     0.150978200     0.467408170 
C2 C    -0.045525450     0.249662540     0.452149010 
C3 C    -0.143320790     0.195935590     0.427761400 
C4 C    -0.155005510     0.046820340     0.419546860 
C5 C    -0.068553830    -0.056558670     0.435526050 
C6 C     0.033255940    -0.001253960     0.459513100 
C7 C     0.131059290    -0.100463310     0.475084810 
C8 C    -0.172182420    -0.283789660     0.407367400 
C9 C    -0.144507680    -0.405231250     0.387866400 
C10 C    -0.233943260    -0.489429620     0.367562810 
C11 C    -0.353743790    -0.454811380     0.365435310 
C12 C    -0.380588960    -0.335958310     0.385540900 
C13 C    -0.291915040    -0.252352860     0.406609750 
C14 C    -0.448778840    -0.534555630     0.339573600 
C15 C    -0.455251210    -0.479699590     0.301178930 
C16 C    -0.490565810    -0.318887030     0.296381140 
C17 C    -0.408386610    -0.206732780     0.308307850 
C18 C    -0.441983550    -0.058423380     0.305725520 
C19 C    -0.558680750    -0.019373530     0.290495230 
C20 C    -0.641008510    -0.130257970     0.278363450 
C21 C    -0.607189810    -0.278359910     0.281510430 
O1 O     0.219166600    -0.032941250     0.498298290 
O2 O     0.138545130    -0.232451040     0.468634570 
H1 H     0.119692940     0.189648560     0.485752520 
H2 H    -0.037467620     0.366516740     0.458576800 
H3 H    -0.211306920     0.271916930     0.414671080 
H4 H    -0.229715520     0.009744990     0.399848630 
H5 H    -0.002210580    -0.263283310     0.437332740 
H6 H    -0.052020040    -0.431733710     0.388652210 
H7 H    -0.210182470    -0.582084920     0.352481780 
H8 H    -0.472813670    -0.307321160     0.384582910 
H9 H    -0.315742060    -0.163706450     0.422654760 
H10 H    -0.535373760    -0.518285940     0.346566280 
H11 H    -0.431247380    -0.653911140     0.340374790 
H12 H    -0.519189580    -0.547853650     0.283170600 
H13 H    -0.368488790    -0.496802650     0.294348770 
H14 H    -0.317440120    -0.234151360     0.320180970 
H15 H    -0.731176630    -0.099265960     0.266462820 
H16 H    -0.672459460    -0.363496460     0.272011220 
H17 H     0.277975940    -0.109004510     0.506150070 
N1 N    -0.077832050    -0.205361370     0.427946360 
Cl1 Cl    -0.335640150     0.076311860     0.322196130 
Cl2 Cl    -0.603965130     0.165894740     0.286155660 

#END
data_94_12.98_XXIII_14_13479 
# Day group submission to blind test 6
# Rank by lattice energy 94
# Relative energy [kJ/mol]:12.9788573906
loop_
_symmetry_equiv_pos_site_id
_symmetry_equiv_pos_as_xyz
1 +x,+y,+z
2 -x,1/2+y,1/2-z
3 -x,-y,-z
4 +x,1/2-y,1/2+z
_cell_length_a 20.3082
_cell_length_b 12.6715
_cell_length_c 17.7295
_cell_angle_alpha 90.0
_cell_angle_beta 26.0091
_cell_angle_gamma 90.0
loop_
_atom_site_label
_atom_site_type_symbol
_atom_site_fract_x
_atom_site_fract_y
_atom_site_fract_z
C1 C     0.111128540     0.254903650     0.046405190 
C2 C     0.151108630     0.161913060     0.040544780 
C3 C     0.191885370     0.075294710    -0.045959010 
C4 C     0.194396540     0.082017600    -0.126286020 
C5 C     0.156020250     0.176645770    -0.124012190 
C6 C     0.112007040     0.264482320    -0.033504440 
C7 C     0.064825880     0.363821880    -0.020083490 
C8 C     0.210443510     0.109584170    -0.309221490 
C9 C     0.125180980     0.088097330    -0.285933080 
C10 C     0.176284420     0.016331560    -0.391906490 
C11 C     0.312485610    -0.036765500    -0.522725600 
C12 C     0.398171690    -0.013337260    -0.547035400 
C13 C     0.349195260     0.059199440    -0.443283470 
C14 C     0.358903490    -0.122326260    -0.624675720 
C15 C     0.291925770    -0.231315610    -0.533957590 
C16 C     0.350494900    -0.270466270    -0.519605750 
C17 C     0.284122020    -0.238393520    -0.383766730 
C18 C     0.344237180    -0.268459230    -0.376507520 
C19 C     0.471795440    -0.332345890    -0.505102040 
C20 C     0.538141570    -0.365294350    -0.640478090 
C21 C     0.478143150    -0.334312460    -0.647526410 
O1 O     0.034915050     0.441913960     0.060678530 
O2 O     0.050748080     0.379888610    -0.073216880 
H1 H     0.077411000     0.322759450     0.113973000 
H2 H     0.149704100     0.155975080     0.102887770 
H3 H     0.221440560     0.000925550    -0.050010490 
H4 H     0.223661060     0.013223760    -0.189188760 
H5 H     0.109114000     0.251208800    -0.173461970 
H6 H     0.018108660     0.127460710    -0.183071520 
H7 H     0.107991040     0.000226630    -0.370976020 
H8 H     0.504939360    -0.052790370    -0.648620060 
H9 H     0.418595580     0.077417000    -0.466347950 
H10 H     0.481313270    -0.128899930    -0.752425630 
H11 H     0.321398170    -0.102717340    -0.643114860 
H12 H     0.319362810    -0.288325270    -0.606406860 
H13 H     0.169592060    -0.224529100    -0.406106200 
H14 H     0.185831550    -0.188202730    -0.283275610 
H15 H     0.636565590    -0.415235470    -0.739327880 
H16 H     0.531475610    -0.360315220    -0.754166790 
H17 H     0.004072780     0.501888620     0.062408860 
N1 N     0.156504270     0.184240700    -0.201700930 
Cl1 Cl     0.257177180    -0.224055490    -0.204303450 
Cl2 Cl     0.550396700    -0.372316790    -0.500380730 

#END
data_95_13.24_XXIII_15_58621 
# Day group submission to blind test 6
# Rank by lattice energy 95
# Relative energy [kJ/mol]:13.236356765
loop_
_symmetry_equiv_pos_site_id
_symmetry_equiv_pos_as_xyz
1 +x,+y,+z
2 -x,+y,1/2-z
3 1/2+x,1/2+y,+z
4 1/2-x,1/2+y,1/2-z
5 -x,-y,-z
6 +x,-y,1/2+z
7 1/2-x,1/2-y,-z
8 1/2+x,1/2-y,1/2+z
_cell_length_a 31.1935
_cell_length_b 8.9771
_cell_length_c 31.0002
_cell_angle_alpha 90.0
_cell_angle_beta 153.1986
_cell_angle_gamma 90.0
loop_
_atom_site_label
_atom_site_type_symbol
_atom_site_fract_x
_atom_site_fract_y
_atom_site_fract_z
C1 C     0.193377090     0.834207660     0.531043130 
C2 C     0.271854040     0.837284330     0.628269620 
C3 C     0.356635040     0.898444320     0.688721600 
C4 C     0.362359590     0.956472930     0.652690230 
C5 C     0.282763950     0.955975750     0.553452510 
C6 C     0.196707540     0.891834240     0.491889910 
C7 C     0.112327420     0.883282170     0.388458260 
C8 C     0.364479650     1.090861530     0.567475840 
C9 C     0.399177690     1.048809010     0.558186730 
C10 C     0.473390380     1.127107200     0.605850340 
C11 C     0.515392460     1.248663380     0.664353000 
C12 C     0.479220200     1.291132840     0.672008230 
C13 C     0.404569690     1.214346550     0.624126930 
C14 C     0.594869110     1.335116180     0.714827390 
C15 C     0.558728010     1.454943670     0.650276330 
C16 C     0.506101050     1.386758820     0.565578160 
C17 C     0.556500310     1.318546020     0.577509050 
C18 C     0.509548050     1.245009210     0.502098340 
C19 C     0.410304550     1.239551640     0.412511010 
C20 C     0.359449690     1.307939740     0.399858720 
C21 C     0.406989670     1.380317300     0.475764570 
O1 O     0.034426040     0.827928810     0.338580080 
O2 O     0.107939770     0.920228030     0.346618760 
H1 H     0.127198170     0.786309400     0.482661030 
H2 H     0.268032510     0.792215410     0.657173540 
H3 H     0.419534180     0.899648260     0.765441390 
H4 H     0.428991010     1.000900090     0.700879910 
H5 H     0.230725860     0.988900910     0.446778120 
H6 H     0.368481900     0.952944570     0.514568640 
H7 H     0.499747640     1.092236070     0.598258530 
H8 H     0.509929770     1.386189660     0.716136540 
H9 H     0.376763110     1.249744690     0.630074690 
H10 H     0.642273250     1.259080100     0.740146610 
H11 H     0.637479780     1.390179400     0.777916460 
H12 H     0.619682170     1.518798610     0.693240600 
H13 H     0.512213750     1.532464210     0.625636820 
H14 H     0.633493280     1.321100030     0.646381420 
H15 H     0.282601410     1.302845680     0.330344080 
H16 H     0.366507520     1.430672680     0.465312500 
H17 H    -0.015250140     0.826675810     0.272373860 
N1 N     0.288004210     1.011460280     0.517043650 
Cl1 Cl     0.577041670     1.160482730     0.522172790 
Cl2 Cl     0.348377450     1.148593080     0.315750140 

#END
data_96_13.24_XXIII_61_1516 
# Day group submission to blind test 6
# Rank by lattice energy 96
# Relative energy [kJ/mol]:13.2376368027
loop_
_symmetry_equiv_pos_site_id
_symmetry_equiv_pos_as_xyz
1 +x,+y,+z
2 1/2+x,1/2-y,-z
3 -x,1/2+y,1/2-z
4 1/2-x,-y,1/2+z
5 -x,-y,-z
6 1/2-x,1/2+y,+z
7 +x,1/2-y,1/2+z
8 1/2+x,+y,1/2-z
_cell_length_a 21.2949
_cell_length_b 23.5749
_cell_length_c 7.6657
_cell_angle_alpha 90.0
_cell_angle_beta 90.0
_cell_angle_gamma 90.0
loop_
_atom_site_label
_atom_site_type_symbol
_atom_site_fract_x
_atom_site_fract_y
_atom_site_fract_z
C1 C     0.654634710     0.112369070     0.135744530 
C2 C     0.691521850     0.155315650     0.202967960 
C3 C     0.662104370     0.201139320     0.285219680 
C4 C     0.597446520     0.204483940     0.296783310 
C5 C     0.558748770     0.161778280     0.225516750 
C6 C     0.588784160     0.114249460     0.145712880 
C7 C     0.551751970     0.066678630     0.077508620 
C8 C     0.455794440     0.208991730     0.288602210 
C9 C     0.400113240     0.195776260     0.376737760 
C10 C     0.358736410     0.238335260     0.426445110 
C11 C     0.371715420     0.295357840     0.392923140 
C12 C     0.427174350     0.308176100     0.303707150 
C13 C     0.468479840     0.265980470     0.250361230 
C14 C     0.326002290     0.341194940     0.444523030 
C15 C     0.289799540     0.365353250     0.286118940 
C16 C     0.239289780     0.406452720     0.340751550 
C17 C     0.176265750     0.390825520     0.333800940 
C18 C     0.129208600     0.427544970     0.390110560 
C19 C     0.144951890     0.480813460     0.456031900 
C20 C     0.207879110     0.496865970     0.463422830 
C21 C     0.254403260     0.460130400     0.406129280 
O1 O     0.586575900     0.026171830    -0.001936460 
O2 O     0.494781030     0.061311740     0.087975960 
H1 H     0.676044550     0.075927170     0.074186860 
H2 H     0.742186360     0.153157390     0.193992030 
H3 H     0.690226430     0.234623550     0.342690570 
H4 H     0.576058210     0.239636530     0.364787390 
H5 H     0.472805970     0.127500990     0.199247830 
H6 H     0.389924180     0.151813170     0.407067940 
H7 H     0.315923200     0.227097630     0.494942190 
H8 H     0.438190180     0.352065510     0.273699920 
H9 H     0.509991710     0.277103970     0.176629220 
H10 H     0.350462720     0.375975660     0.510380780 
H11 H     0.292079690     0.324258020     0.538032900 
H12 H     0.323109380     0.386096470     0.198087270 
H13 H     0.269010870     0.330165940     0.213525460 
H14 H     0.162985100     0.349632370     0.283395340 
H15 H     0.219644750     0.538412990     0.513735240 
H16 H     0.303091140     0.473475710     0.411901420 
H17 H     0.557062680    -0.002634510    -0.038903620 
N1 N     0.494491730     0.164045370     0.235358440 
Cl1 Cl     0.051048700     0.405502610     0.374961970 
Cl2 Cl     0.087601020     0.528143850     0.529224980 

#END
data_97_13.28_XXIII_15_19842 
# Day group submission to blind test 6
# Rank by lattice energy 97
# Relative energy [kJ/mol]:13.2786286334
loop_
_symmetry_equiv_pos_site_id
_symmetry_equiv_pos_as_xyz
1 +x,+y,+z
2 -x,+y,1/2-z
3 1/2+x,1/2+y,+z
4 1/2-x,1/2+y,1/2-z
5 -x,-y,-z
6 +x,-y,1/2+z
7 1/2-x,1/2-y,-z
8 1/2+x,1/2-y,1/2+z
_cell_length_a 33.0891
_cell_length_b 9.3545
_cell_length_c 17.9488
_cell_angle_alpha 90.0
_cell_angle_beta 45.9738
_cell_angle_gamma 90.0
loop_
_atom_site_label
_atom_site_type_symbol
_atom_site_fract_x
_atom_site_fract_y
_atom_site_fract_z
C1 C     0.411466140     0.952100620     0.573384470 
C2 C     0.371678990     0.940368330     0.680039610 
C3 C     0.314808960     0.935584670     0.733032940 
C4 C     0.298323890     0.939837770     0.680410320 
C5 C     0.338270930     0.949153270     0.571348640 
C6 C     0.396149200     0.957327330     0.517392880 
C7 C     0.439686020     0.973817710     0.404437580 
C8 C     0.268970750     0.926084550     0.556838830 
C9 C     0.249150980     1.011251610     0.523752820 
C10 C     0.196888640     0.984729190     0.559039240 
C11 C     0.162613790     0.874175110     0.628888070 
C12 C     0.183283250     0.787897510     0.659744020 
C13 C     0.235744550     0.811936180     0.623954700 
C14 C     0.103320250     0.856744500     0.676832490 
C15 C     0.061706610     0.957466650     0.771349760 
C16 C     0.062364880     0.933502930     0.853533720 
C17 C     0.100127550     1.007969600     0.850163800 
C18 C     0.104348150     0.978765760     0.920508160 
C19 C     0.070374130     0.873993590     0.996233400 
C20 C     0.032254050     0.799828280     1.000707660 
C21 C     0.028421630     0.829387370     0.929958310 
O1 O     0.492801270     0.971234160     0.363535970 
O2 O     0.431698830     0.989578770     0.347894660 
H1 H     0.455651270     0.958130180     0.530477850 
H2 H     0.384254740     0.936519910     0.721847350 
H3 H     0.282714440     0.929683950     0.816934440 
H4 H     0.254121170     0.939462720     0.723500850 
H5 H     0.353865730     0.979559700     0.441974210 
H6 H     0.274864380     1.099133730     0.471104800 
H7 H     0.182114930     1.052903950     0.533127620 
H8 H     0.157660560     0.700734450     0.713377870 
H9 H     0.251193280     0.742090640     0.647621770 
H10 H     0.089565010     0.746176820     0.702165350 
H11 H     0.101138070     0.879684280     0.619939850 
H12 H     0.019347730     0.939983820     0.803779980 
H13 H     0.073027890     1.068236320     0.744546110 
H14 H     0.127568360     1.087909290     0.791014560 
H15 H     0.005845570     0.719264080     1.059953710 
H16 H    -0.001273130     0.770108990     0.934158960 
H17 H     0.517086410     0.984496310     0.289734160 
N1 N     0.322396450     0.954564180     0.518208230 
Cl1 Cl     0.153184580     1.074565170     0.910948330 
Cl2 Cl     0.074519270     0.833439420     1.085804110 

#END
data_98_13.30_XXIII_15_9789 
# Day group submission to blind test 6
# Rank by lattice energy 98
# Relative energy [kJ/mol]:13.3003135715
loop_
_symmetry_equiv_pos_site_id
_symmetry_equiv_pos_as_xyz
1 +x,+y,+z
2 -x,+y,1/2-z
3 1/2+x,1/2+y,+z
4 1/2-x,1/2+y,1/2-z
5 -x,-y,-z
6 +x,-y,1/2+z
7 1/2-x,1/2-y,-z
8 1/2+x,1/2-y,1/2+z
_cell_length_a 24.3039
_cell_length_b 10.246
_cell_length_c 26.199
_cell_angle_alpha 90.0
_cell_angle_beta 143.2064
_cell_angle_gamma 90.0
loop_
_atom_site_label
_atom_site_type_symbol
_atom_site_fract_x
_atom_site_fract_y
_atom_site_fract_z
C1 C     0.275449370     0.620246660     0.666051060 
C2 C     0.356480520     0.652763580     0.701977050 
C3 C     0.368468920     0.615896980     0.659845850 
C4 C     0.300570910     0.549719240     0.583249620 
C5 C     0.216749780     0.516965620     0.544796090 
C6 C     0.204990150     0.552544440     0.588247350 
C7 C     0.120666930     0.517875730     0.553019610 
C8 C     0.144330080     0.429691520     0.412291910 
C9 C     0.119048900     0.306989430     0.374873110 
C10 C     0.112187780     0.285467640     0.317496480 
C11 C     0.130923300     0.384650440     0.296386290 
C12 C     0.154398470     0.507663030     0.332912680 
C13 C     0.160532440     0.530724560     0.389523020 
C14 C     0.133676060     0.357877950     0.241897730 
C15 C     0.229809840     0.309648180     0.295690200 
C16 C     0.304471430     0.404789490     0.365403130 
C17 C     0.352411460     0.390261040     0.446720400 
C18 C     0.415660100     0.483538370     0.509590950 
C19 C     0.431883870     0.593876460     0.491755290 
C20 C     0.384877550     0.608721860     0.410907760 
C21 C     0.321968490     0.514998470     0.348561240 
O1 O     0.116435040     0.566139230     0.597968440 
O2 O     0.057554050     0.451707260     0.489475480 
H1 H     0.264639440     0.646237930     0.697562690 
H2 H     0.409991260     0.704807100     0.761946270 
H3 H     0.432148560     0.638188060     0.687527850 
H4 H     0.312401190     0.520194800     0.553027720 
H5 H     0.097054040     0.417331100     0.452379300 
H6 H     0.105944710     0.228583520     0.391942380 
H7 H     0.093260090     0.189221610     0.289697160 
H8 H     0.168651340     0.586574740     0.317088190 
H9 H     0.177785620     0.627062820     0.416316930 
H10 H     0.116411320     0.446667710     0.207975640 
H11 H     0.082669340     0.284061530     0.193714880 
H12 H     0.228765920     0.294977900     0.253564020 
H13 H     0.243639800     0.214895750     0.323519230 
H14 H     0.339318710     0.307005790     0.461352130 
H15 H     0.398197690     0.694164820     0.397686100 
H16 H     0.285523930     0.528482890     0.285778680 
H17 H     0.058652060     0.535651550     0.568866290 
N1 N     0.149525170     0.449716150     0.469211870 
Cl1 Cl     0.472899250     0.459783540     0.610060020 
Cl2 Cl     0.509795450     0.714311880     0.568486490 

#END
data_99_13.40_XXIII_14_68109 
# Day group submission to blind test 6
# Rank by lattice energy 99
# Relative energy [kJ/mol]:13.4013554901
loop_
_symmetry_equiv_pos_site_id
_symmetry_equiv_pos_as_xyz
1 +x,+y,+z
2 -x,1/2+y,1/2-z
3 -x,-y,-z
4 +x,1/2-y,1/2+z
_cell_length_a 15.5109
_cell_length_b 7.7194
_cell_length_c 16.687
_cell_angle_alpha 90.0
_cell_angle_beta 105.4375
_cell_angle_gamma 90.0
loop_
_atom_site_label
_atom_site_type_symbol
_atom_site_fract_x
_atom_site_fract_y
_atom_site_fract_z
C1 C     0.289097140     0.752992330     0.310378970 
C2 C     0.237692810     0.674816970     0.239181280 
C3 C     0.275950120     0.644733320     0.173410440 
C4 C     0.362755830     0.694311370     0.178075350 
C5 C     0.416003460     0.777311820     0.249575880 
C6 C     0.377722920     0.804461870     0.317534690 
C7 C     0.430804570     0.879990080     0.395784910 
C8 C     0.552516780     0.809335070     0.197971640 
C9 C     0.640600200     0.749172300     0.226355970 
C10 C     0.694003170     0.733245180     0.172108520 
C11 C     0.661717790     0.774796410     0.087815440 
C12 C     0.574321070     0.836877900     0.060212130 
C13 C     0.520251950     0.855562120     0.114263660 
C14 C     0.722477780     0.756593520     0.031258030 
C15 C     0.790399240     0.906983510     0.041162070 
C16 C     0.866369700     0.862687370     0.004230340 
C17 C     0.864512520     0.907428160    -0.077081250 
C18 C     0.933442060     0.858287790    -0.111440490 
C19 C     1.005592800     0.762618730    -0.064378480 
C20 C     1.008077520     0.717630440     0.017032400 
C21 C     0.939239880     0.767213440     0.050725830 
O1 O     0.384670490     0.902483790     0.453424140 
O2 O     0.509772250     0.920580470     0.411889000 
H1 H     0.261955380     0.775199580     0.362824000 
H2 H     0.169551000     0.635962080     0.234801580 
H3 H     0.237395560     0.580199600     0.117627710 
H4 H     0.391097420     0.666012800     0.127034350 
H5 H     0.536021620     0.865102280     0.314486710 
H6 H     0.665936030     0.712686780     0.291106450 
H7 H     0.761749550     0.684663280     0.195295190 
H8 H     0.547900290     0.872387880    -0.004613420 
H9 H     0.453529010     0.908331320     0.091787290 
H10 H     0.683672820     0.748320300    -0.033761790 
H11 H     0.759936970     0.635247400     0.045426850 
H12 H     0.817251830     0.934161880     0.107453170 
H13 H     0.755764210     1.024251960     0.012905310 
H14 H     0.809246490     0.981667110    -0.114831800 
H15 H     1.064448230     0.644159030     0.053301850 
H16 H     0.942205760     0.731527960     0.114248680 
H17 H     0.427007740     0.950702170     0.501663350 
N1 N     0.502368510     0.827327410     0.256235250 
Cl1 Cl     0.927412510     0.918990650    -0.213701380 
Cl2 Cl     1.093388990     0.697753560    -0.104851350 

#END
data_100_13.42_XXIII_2_5724 
# Day group submission to blind test 6
# Rank by lattice energy 100
# Relative energy [kJ/mol]:13.4219174935
loop_
_symmetry_equiv_pos_site_id
_symmetry_equiv_pos_as_xyz
1 +x,+y,+z
2 -x,-y,-z
_cell_length_a 18.8983
_cell_length_b 7.57
_cell_length_c 25.2878
_cell_angle_alpha 135.1497
_cell_angle_beta 98.443
_cell_angle_gamma 123.0056
loop_
_atom_site_label
_atom_site_type_symbol
_atom_site_fract_x
_atom_site_fract_y
_atom_site_fract_z
C1 C     0.968892970     0.236562860     0.625939420 
C2 C     0.895746340    -0.179883810     0.563771290 
C3 C     0.975125310    -0.162704580     0.575031710 
C4 C     1.125811950     0.267920670     0.649060860 
C5 C     1.205184660     0.706562640     0.716177300 
C6 C     1.121666860     0.679210500     0.701542860 
C7 C     1.192060260     1.102396970     0.762680960 
C8 C     1.476793380     1.323262470     0.843828730 
C9 C     1.538000330     1.418218220     0.822764650 
C10 C     1.665464080     1.631138820     0.881354850 
C11 C     1.734306060     1.749623970     0.960952610 
C12 C     1.674101690     1.660883270     0.983223740 
C13 C     1.548617130     1.456003930     0.927142870 
C14 C     1.858826180     1.922820510     1.011260620 
C15 C     1.738838960     1.291563230     0.875182730 
C16 C     1.589749560     0.754569810     0.702498230 
C17 C     1.633462600     0.735537260     0.661605700 
C18 C     1.500692400     0.260804300     0.505665020 
C19 C     1.320812070    -0.203640430     0.387828240 
C20 C     1.275876580    -0.188087170     0.427620700 
C21 C     1.408700340     0.284819420     0.583008910 
O1 O     1.108274510     1.056412960     0.751131260 
O2 O     1.313863880     1.470559030     0.819482810 
H1 H     0.908854340     0.228210020     0.617066810 
H2 H     0.778088340    -0.517355130     0.506025170 
H3 H     0.917109770    -0.495726870     0.523777630 
H4 H     1.182120320     0.262379200     0.653222670 
H5 H     1.382044760     1.359325190     0.812590760 
H6 H     1.483167420     1.316875990     0.758501730 
H7 H     1.708940560     1.692446740     0.861563790 
H8 H     1.728056190     1.760838100     1.047399490 
H9 H     1.508843000     1.410755050     0.950561410 
H10 H     1.972219300     2.307310230     1.135530710 
H11 H     1.932279200     2.142255060     1.027758540 
H12 H     1.838454930     1.456967840     0.924431420 
H13 H     1.666476870     1.075862240     0.859756380 
H14 H     1.772190140     1.091066990     0.751101880 
H15 H     1.136228600    -0.549104760     0.335718600 
H16 H     1.371891300     0.292875690     0.612367580 
H17 H     1.164934650     1.349919330     0.793218500 
N1 N     1.353719800     1.132682300     0.788739930 
Cl1 Cl     1.564031470     0.259571560     0.461696060 
Cl2 Cl     1.149678190    -0.807857030     0.190655960 

#END
