# Supplementary material for: Report on the sixth blind test of organic crystal structure prediction methods
Source: Acta Crystallogr B Struct Sci Cryst Eng Mater. 2016 Aug 1;72(Pt 4):439–59. doi: 10.1107/S2052520616007447 (PMC4971545; doi:10.1107/S2052520616007447)
Supplement: Supplementary file 2 [file b-72-00439-sup2.zip › Group_03_Day/XXIII-2_Day.cif]

data_1_0.00_XXIII_2_2214 
# Day group submission to blind test 6
# Rank by lattice energy 1
# Relative energy [kJ/mol]:0.0
loop_
_symmetry_equiv_pos_site_id
_symmetry_equiv_pos_as_xyz
1 +x,+y,+z
2 -x,-y,-z
_cell_length_a 9.7371
_cell_length_b 8.9549
_cell_length_c 12.654
_cell_angle_alpha 94.3269
_cell_angle_beta 76.4493
_cell_angle_gamma 62.744
loop_
_atom_site_label
_atom_site_type_symbol
_atom_site_fract_x
_atom_site_fract_y
_atom_site_fract_z
C1 C     0.636373760     0.843382270     0.363789550 
C2 C     0.551079510     0.936643320     0.296791140 
C3 C     0.635438020     0.919352890     0.186531540 
C4 C     0.801288560     0.813381840     0.144994160 
C5 C     0.891295480     0.719714450     0.212601590 
C6 C     0.805142760     0.734117410     0.324164310 
C7 C     0.890658400     0.634083020     0.397294470 
C8 C     1.163996560     0.609575950     0.075331470 
C9 C     1.298041350     0.451601780     0.015555320 
C10 C     1.409146170     0.443514060    -0.079599940 
C11 C     1.389047850     0.591337610    -0.119234170 
C12 C     1.257339000     0.748873420    -0.057330130 
C13 C     1.146745190     0.759175950     0.038817740 
C14 C     1.498674280     0.581162960    -0.228745290 
C15 C     1.449066010     0.536446250    -0.329720060 
C16 C     1.286495600     0.675509450    -0.331443030 
C17 C     1.143888550     0.693399430    -0.260392540 
C18 C     0.993444930     0.829222840    -0.254190060 
C19 C     0.982797570     0.950283830    -0.319828890 
C20 C     1.124086840     0.933090050    -0.391338290 
C21 C     1.274133660     0.797480510    -0.396605760 
O1 O     0.795216320     0.672404610     0.503026420 
O2 O     1.033655610     0.524615270     0.370174510 
N1 N     1.055841450     0.612047540     0.171687240 
Cl1 Cl     0.820051610     0.844649930    -0.162390780 
Cl2 Cl     0.796104870     1.122978710    -0.314533610 
H1 H     0.574054520     0.852383220     0.448822870 
H2 H     0.421141380     1.020184130     0.328752300 
H3 H     0.570467690     0.988602930     0.131773650 
H4 H     0.862866110     0.799683780     0.058962200 
H5 H     1.104803620     0.533163640     0.221851220 
H6 H     1.313195500     0.335370550     0.043997830 
H7 H     1.511409770     0.319504910    -0.125044190 
H8 H     1.240462550     0.865821890    -0.085384290 
H9 H     1.047314280     0.883085150     0.085983490 
H10 H     1.498381530     0.703256880    -0.230024020 
H11 H     1.623559830     0.482514140    -0.239603640 
H12 H     1.541891320     0.514953030    -0.406324030 
H13 H     1.447502050     0.415391160    -0.327262000 
H14 H     1.148857510     0.601384540    -0.208695150 
H15 H     1.115006670     1.026953390    -0.442311410 
H16 H     1.382992670     0.786844780    -0.452194290 
H17 H     0.859373270     0.599860770     0.545202630 

#END
data_2_2.48_XXIII_15_10710 
# Day group submission to blind test 6
# Rank by lattice energy 2
# Relative energy [kJ/mol]:2.48018700723
loop_
_symmetry_equiv_pos_site_id
_symmetry_equiv_pos_as_xyz
1 +x,+y,+z
2 -x,+y,1/2-z
3 1/2+x,1/2+y,+z
4 1/2-x,1/2+y,1/2-z
5 -x,-y,-z
6 +x,-y,1/2+z
7 1/2-x,1/2-y,-z
8 1/2+x,1/2-y,1/2+z
_cell_length_a 38.7526
_cell_length_b 8.333
_cell_length_c 17.9254
_cell_angle_alpha 90.0
_cell_angle_beta 139.0407
_cell_angle_gamma 90.0
loop_
_atom_site_label
_atom_site_type_symbol
_atom_site_fract_x
_atom_site_fract_y
_atom_site_fract_z
C1 C     0.073353330     0.586404590     0.653131730 
C2 C     0.108090620     0.572804090     0.650902190 
C3 C     0.162064080     0.563740970     0.754157800 
C4 C     0.180657770     0.565464290     0.856926560 
C5 C     0.145784940     0.574176710     0.861085150 
C6 C     0.090969090     0.588510000     0.756227840 
C7 C     0.053013960     0.610265040     0.755211240 
C8 C     0.213595970     0.526422270     1.068986210 
C9 C     0.239365460     0.613396710     1.167043510 
C10 C     0.288381840     0.564688940     1.272968210 
C11 C     0.313748580     0.430871950     1.284193060 
C12 C     0.287118220     0.342644320     1.186166920 
C13 C     0.237737930     0.388292010     1.080106360 
C14 C     0.369131340     0.387672950     1.396800020 
C15 C     0.411442450     0.489692900     1.424893710 
C16 C     0.415717420     0.449661630     1.350063460 
C17 C     0.376443300     0.498669240     1.236333030 
C18 C     0.377270560     0.451317950     1.163371140 
C19 C     0.417907830     0.353879980     1.203287290 
C20 C     0.457411090     0.305327860     1.316598520 
C21 C     0.456106910     0.352198570     1.388848610 
O1 O     0.002246360     0.606647520     0.649734320 
O2 O     0.063815980     0.631850130     0.838472200 
N1 N     0.164125230     0.578323610     0.963185360 
Cl1 Cl     0.326341260     0.515371350     1.021603860 
Cl2 Cl     0.420437250     0.291632660     1.114414880 
H1 H     0.031538350     0.596742900     0.574746790 
H2 H     0.093820680     0.571312810     0.570711400 
H3 H     0.190094470     0.557070180     0.754407000 
H4 H     0.222552510     0.560496340     0.935549860 
H5 H     0.137718000     0.618148340     0.958277280 
H6 H     0.220716270     0.719891740     1.159144020 
H7 H     0.307768810     0.634417230     1.347749300 
H8 H     0.305621160     0.236817180     1.192915650 
H9 H     0.217765680     0.317336310     1.005602310 
H10 H     0.376585640     0.260671320     1.397945020 
H11 H     0.374227400     0.406075950     1.465138360 
H12 H     0.449560050     0.469654230     1.513865480 
H13 H     0.401854050     0.616697040     1.416505860 
H14 H     0.344686620     0.574713960     1.203441280 
H15 H     0.488909300     0.230303140     1.347167520 
H16 H     0.486953310     0.311882130     1.476565560 
H17 H    -0.019940030     0.625944710     0.656388440 

#END
data_3_3.57_XXIII_2_4019 
# Day group submission to blind test 6
# Rank by lattice energy 3
# Relative energy [kJ/mol]:3.56879952922
loop_
_symmetry_equiv_pos_site_id
_symmetry_equiv_pos_as_xyz
1 +x,+y,+z
2 -x,-y,-z
_cell_length_a 36.5465
_cell_length_b 44.1437
_cell_length_c 8.1498
_cell_angle_alpha 70.8434
_cell_angle_beta 108.6758
_cell_angle_gamma 175.6926
loop_
_atom_site_label
_atom_site_type_symbol
_atom_site_fract_x
_atom_site_fract_y
_atom_site_fract_z
C1 C     0.193273270     0.465511750     0.787540360 
C2 C    -0.197701700     0.153144230     0.690638050 
C3 C    -0.297367410     0.056464460     0.567269540 
C4 C    -0.016578470     0.263835070     0.543243120 
C5 C     0.377917370     0.578000350     0.643587090 
C6 C     0.486576990     0.682803350     0.766625510 
C7 C     0.906626030     1.019809890     0.868647710 
C8 C     0.548442180     0.674836690     0.522125780 
C9 C     0.900046010     0.961145290     0.396030380 
C10 C     0.795232200     0.855286190     0.298131690 
C11 C     0.334863630     0.460253530     0.319306660 
C12 C    -0.011969360     0.177654170     0.447892570 
C13 C     0.092154610     0.282255690     0.548813910 
C14 C     0.204933440     0.334550210     0.202246800 
C15 C    -0.042160560     0.151889430     0.041725430 
C16 C    -0.492454030    -0.204299990     0.093303540 
C17 C    -0.459100430    -0.145768270     0.101128600 
C18 C    -0.861900280    -0.464389350     0.160968780 
C19 C    -1.309254430    -0.850739730     0.213606050 
C20 C    -1.347302490    -0.913025880     0.204729610 
C21 C    -0.942890400    -0.592897790     0.145164790 
O1 O     0.947346700     1.068660950     0.986399240 
O2 O     1.206189000     1.247452040     0.854003920 
N1 N     0.658617220     0.785501360     0.620106560 
Cl1 Cl    -0.792278720    -0.368087510     0.169386600 
Cl2 Cl    -1.824014290    -1.259201300     0.290204710 
H1 H     0.283155180     0.550670330     0.882098000 
H2 H    -0.420125870    -0.011364960     0.708773120 
H3 H    -0.597586200    -0.183278290     0.487680890 
H4 H    -0.098174660     0.186064710     0.445649810 
H5 H     0.969229360     1.038255030     0.681502670 
H6 H     1.254069790     1.265670230     0.375130340 
H7 H     1.072685610     1.081528850     0.200694880 
H8 H    -0.369495530    -0.129326230     0.468849650 
H9 H    -0.179244370     0.060699290     0.648445910 
H10 H    -0.044617390     0.108322720     0.275788580 
H11 H     0.532689530     0.595162090     0.155401030 
H12 H    -0.136693550     0.059073550    -0.036091430 
H13 H     0.223046780     0.389351600    -0.040147160 
H14 H    -0.113596650     0.152895250     0.063791860 
H15 H    -1.696116200    -1.213982250     0.244796920 
H16 H    -0.978524570    -0.646433260     0.139905110 
H17 H     1.236129590     1.299866430     1.045687900 

#END
data_4_3.77_XXIII_14_2882 
# Day group submission to blind test 6
# Rank by lattice energy 4
# Relative energy [kJ/mol]:3.77376148663
loop_
_symmetry_equiv_pos_site_id
_symmetry_equiv_pos_as_xyz
1 +x,+y,+z
2 -x,1/2+y,1/2-z
3 -x,-y,-z
4 +x,1/2-y,1/2+z
_cell_length_a 4.4662
_cell_length_b 15.4243
_cell_length_c 28.4224
_cell_angle_alpha 90.0
_cell_angle_beta 67.9334
_cell_angle_gamma 90.0
loop_
_atom_site_label
_atom_site_type_symbol
_atom_site_fract_x
_atom_site_fract_y
_atom_site_fract_z
C1 C     0.312540060     0.204324030     0.389708320 
C2 C     0.447461620     0.276847700     0.361046770 
C3 C     0.610601540     0.336228450     0.379950500 
C4 C     0.633230300     0.324298900     0.426724330 
C5 C     0.493819320     0.251397480     0.457008100 
C6 C     0.332381620     0.189776460     0.437221900 
C7 C     0.185101660     0.111395090     0.466007230 
C8 C     0.602935500     0.291222070     0.535493610 
C9 C     0.672283060     0.250145450     0.574371010 
C10 C     0.752465690     0.297916560     0.609198360 
C11 C     0.766564580     0.388533110     0.607064650 
C12 C     0.689447030     0.429006450     0.569239700 
C13 C     0.606267530     0.382006180     0.534118810 
C14 C     0.846673890     0.440004070     0.645889740 
C15 C     0.559554310     0.445238780     0.697600470 
C16 C     0.657265020     0.480878790     0.739133520 
C17 C     0.732949320     0.568548870     0.739740240 
C18 C     0.835174150     0.601856070     0.776662550 
C19 C     0.864323490     0.547227050     0.813903550 
C20 C     0.789974970     0.459695520     0.813574790 
C21 C     0.688066600     0.427002980     0.776530220 
O1 O     0.017198700     0.064059810     0.444294980 
O2 O     0.204085600     0.087694140     0.505817050 
N1 N     0.510245840     0.237514060     0.503633520 
Cl1 Cl     0.924281210     0.712392230     0.775372450 
Cl2 Cl     0.991465880     0.586223530     0.861053160 
H1 H     0.187931130     0.156749840     0.375846630 
H2 H     0.429495400     0.286923600     0.324515130 
H3 H     0.724454450     0.392644660     0.357633030 
H4 H     0.772090920     0.369584550     0.439163440 
H5 H     0.423536950     0.178778120     0.518893050 
H6 H     0.666753460     0.179911900     0.576375460 
H7 H     0.807888840     0.264078070     0.638421640 
H8 H     0.690912650     0.499273370     0.567218360 
H9 H     0.534053230     0.416568120     0.507093780 
H10 H     0.923402190     0.505486550     0.631787140 
H11 H     1.051130300     0.410017850     0.652057800 
H12 H     0.458229790     0.380370490     0.708177570 
H13 H     0.368605300     0.485010560     0.693270550 
H14 H     0.711402710     0.612291270     0.711376290 
H15 H     0.812568950     0.417765110     0.842585180 
H16 H     0.631142160     0.358636460     0.776848760 
H17 H    -0.061321520     0.011883610     0.463865220 

#END
data_5_3.92_XXIII_61_14998 
# Day group submission to blind test 6
# Rank by lattice energy 5
# Relative energy [kJ/mol]:3.92339704931
loop_
_symmetry_equiv_pos_site_id
_symmetry_equiv_pos_as_xyz
1 +x,+y,+z
2 1/2-x,-y,1/2+z
3 1/2+x,1/2-y,-z
4 -x,1/2+y,1/2-z
5 -x,-y,-z
6 1/2+x,+y,1/2-z
7 1/2-x,1/2+y,+z
8 +x,1/2-y,1/2+z
_cell_length_a 16.5835
_cell_length_b 8.8663
_cell_length_c 25.1583
_cell_angle_alpha 90.0
_cell_angle_beta 90.0
_cell_angle_gamma 90.0
loop_
_atom_site_label
_atom_site_type_symbol
_atom_site_fract_x
_atom_site_fract_y
_atom_site_fract_z
C1 C     0.793566140     0.293925470     0.075467000 
C2 C     0.740975160     0.224236810     0.110291790 
C3 C     0.761800730     0.215895140     0.164090360 
C4 C     0.832876610     0.277872940     0.182689770 
C5 C     0.886378790     0.352979000     0.148112000 
C6 C     0.866506610     0.357161780     0.093053250 
C7 C     0.922190840     0.425388100     0.054525820 
C8 C     0.979687970     0.437618420     0.219177840 
C9 C     1.058164560     0.403133630     0.235585080 
C10 C     1.081196730     0.424383040     0.288219070 
C11 C     1.026518350     0.476602570     0.326165630 
C12 C     0.949099820     0.516054830     0.308920010 
C13 C     0.925851210     0.498250920     0.256356120 
C14 C     1.048163460     0.484146430     0.384285020 
C15 C     1.021830970     0.338812840     0.414184540 
C16 C     0.931528970     0.321373370     0.415574500 
C17 C     0.892796250     0.235403240     0.376811840 
C18 C     0.809132290     0.228098080     0.374331530 
C19 C     0.762510160     0.305985700     0.411456580 
C20 C     0.800674810     0.390599330     0.450750630 
C21 C     0.884262100     0.398358650     0.452649680 
O1 O     0.888599840     0.450082780     0.006360550 
O2 O     0.992617870     0.457639570     0.062832060 
N1 N     0.957539650     0.415323490     0.165981920 
Cl1 Cl     0.764654560     0.121882530     0.323600250 
Cl2 Cl     0.657258400     0.299971550     0.409888470 
H1 H     0.779668850     0.300192340     0.033536360 
H2 H     0.685119970     0.175701480     0.096040830 
H3 H     0.722324870     0.158896350     0.191959750 
H4 H     0.847875310     0.267946570     0.224324210 
H5 H     0.999994770     0.427923690     0.137309120 
H6 H     1.100704250     0.358394750     0.206906360 
H7 H     1.142199560     0.395879500     0.300173850 
H8 H     0.906187830     0.561410490     0.337210870 
H9 H     0.865958240     0.531237000     0.243850170 
H10 H     1.019469630     0.581666340     0.403010310 
H11 H     1.113315220     0.497787930     0.388921270 
H12 H     1.045312000     0.343329690     0.454808820 
H13 H     1.049301070     0.241218800     0.394828630 
H14 H     0.927790540     0.175854320     0.347195570 
H15 H     0.764115050     0.450033850     0.479567660 
H16 H     0.912907960     0.465778500     0.483247910 
H17 H     0.929882100     0.482736810    -0.018182450 

#END
data_6_4.49_XXIII_2_3148 
# Day group submission to blind test 6
# Rank by lattice energy 6
# Relative energy [kJ/mol]:4.49417322688
loop_
_symmetry_equiv_pos_site_id
_symmetry_equiv_pos_as_xyz
1 +x,+y,+z
2 -x,-y,-z
_cell_length_a 7.1714
_cell_length_b 7.8776
_cell_length_c 20.5698
_cell_angle_alpha 96.6749
_cell_angle_beta 86.2878
_cell_angle_gamma 56.8928
loop_
_atom_site_label
_atom_site_type_symbol
_atom_site_fract_x
_atom_site_fract_y
_atom_site_fract_z
C1 C     0.178485710     0.609715630     0.952913540 
C2 C     0.048823980     0.789774560     0.928716520 
C3 C    -0.077461520     0.792790360     0.879243450 
C4 C    -0.076738250     0.621041350     0.855409580 
C5 C     0.051239260     0.436497810     0.880221040 
C6 C     0.183672840     0.431984830     0.929698590 
C7 C     0.326524420     0.243113110     0.956159260 
C8 C    -0.093444320     0.250086210     0.818626670 
C9 C    -0.007650020     0.072223190     0.771263820 
C10 C    -0.149585930     0.047829600     0.734247800 
C11 C    -0.379464310     0.200679190     0.742067650 
C12 C    -0.464446680     0.376671140     0.790310450 
C13 C    -0.325389440     0.401716670     0.828385550 
C14 C    -0.532668160     0.176588860     0.700681310 
C15 C    -0.649746240     0.345021710     0.657738110 
C16 C    -0.485790960     0.326956040     0.603010600 
C17 C    -0.467168200     0.236503810     0.538462470 
C18 C    -0.311697220     0.212006860     0.487673180 
C19 C    -0.171525980     0.278924960     0.501044730 
C20 C    -0.189403160     0.370236780     0.565356210 
C21 C    -0.344747570     0.394156360     0.615703580 
O1 O     0.432391830     0.265990580     1.005080250 
O2 O     0.352551710     0.077099520     0.938270360 
N1 N     0.054798050     0.264374410     0.856760000 
Cl1 Cl    -0.297657220     0.097296900     0.407842870 
Cl2 Cl     0.025933850     0.251683440     0.438938800 
H1 H     0.279885690     0.602039280     0.990578650 
H2 H     0.046731300     0.925215560     0.947273900 
H3 H    -0.176831480     0.931333430     0.858628280 
H4 H    -0.171913490     0.625830620     0.816226440 
H5 H     0.168699030     0.136204850     0.873989720 
H6 H     0.171464890    -0.046057600     0.763463750 
H7 H    -0.079112110    -0.090810520     0.697472620 
H8 H    -0.643576370     0.495899260     0.799055730 
H9 H    -0.396642700     0.536709680     0.866633300 
H10 H    -0.663717000     0.182146520     0.733255310 
H11 H    -0.436995200     0.025285660     0.668482680 
H12 H    -0.778186600     0.332716110     0.636198710 
H13 H    -0.737419850     0.496956360     0.689364120 
H14 H    -0.574234320     0.183435850     0.526836960 
H15 H    -0.080297910     0.422019350     0.575340670 
H16 H    -0.355528740     0.464840550     0.665396690 
H17 H     0.511030810     0.138952220     1.022184750 

#END
data_7_5.16_XXIII_14_7604 
# Day group submission to blind test 6
# Rank by lattice energy 7
# Relative energy [kJ/mol]:5.15640997607
loop_
_symmetry_equiv_pos_site_id
_symmetry_equiv_pos_as_xyz
1 +x,+y,+z
2 -x,1/2+y,1/2-z
3 -x,-y,-z
4 +x,1/2-y,1/2+z
_cell_length_a 13.4655
_cell_length_b 9.228
_cell_length_c 16.9317
_cell_angle_alpha 90.0
_cell_angle_beta 116.3951
_cell_angle_gamma 90.0
loop_
_atom_site_label
_atom_site_type_symbol
_atom_site_fract_x
_atom_site_fract_y
_atom_site_fract_z
C1 C     0.723237360     0.489721820     0.779733930 
C2 C     0.814403940     0.479559480     0.860963850 
C3 C     0.919440810     0.462632510     0.864081040 
C4 C     0.932825860     0.456903500     0.787892680 
C5 C     0.840948150     0.468680160     0.704169020 
C6 C     0.733765640     0.484231640     0.700791510 
C7 C     0.635014010     0.495746040     0.615841240 
C8 C     0.956017580     0.465440270     0.623784550 
C9 C     0.982980270     0.353598110     0.581225850 
C10 C     1.083451620     0.355567720     0.576330820 
C11 C     1.160609630     0.465996220     0.616015980 
C12 C     1.132398240     0.577993860     0.657961250 
C13 C     1.031443530     0.578655310     0.661535710 
C14 C     1.273341260     0.461464640     0.617487840 
C15 C     1.360874630     0.383448300     0.700696250 
C16 C     1.366647290     0.444779030     0.785079080 
C17 C     1.305573100     0.381674340     0.824316420 
C18 C     1.303723710     0.442561730     0.898773430 
C19 C     1.363585420     0.568817580     0.935401690 
C20 C     1.425427590     0.632137460     0.896985900 
C21 C     1.426920890     0.570493610     0.822710330 
O1 O     0.540817820     0.524251630     0.623110300 
O2 O     0.632460740     0.483112230     0.543093010 
N1 N     0.853790980     0.462340360     0.628392810 
Cl1 Cl     1.225264610     0.357751160     0.944551860 
Cl2 Cl     1.363095010     0.649335970     1.028583710 
H1 H     0.641038460     0.502124640     0.775221710 
H2 H     0.804738160     0.484057830     0.921056090 
H3 H     0.992160340     0.453194900     0.927061810 
H4 H     1.014661460     0.442118430     0.792186990 
H5 H     0.782375690     0.460516470     0.571463150 
H6 H     0.924699120     0.265545870     0.552276960 
H7 H     1.103104050     0.268020540     0.542838240 
H8 H     1.190637630     0.665537870     0.688566850 
H9 H     1.010390190     0.666371660     0.693847070 
H10 H     1.301886570     0.571976270     0.616032850 
H11 H     1.268977210     0.406003210     0.558987590 
H12 H     1.441900990     0.391504780     0.700663670 
H13 H     1.339880790     0.268347190     0.696357780 
H14 H     1.256962530     0.285193080     0.796120130 
H15 H     1.472154270     0.729551300     0.926050470 
H16 H     1.475247230     0.621467940     0.793493310 
H17 H     0.480785440     0.530164650     0.564204150 

#END
data_8_5.27_XXIII_14_3543 
# Day group submission to blind test 6
# Rank by lattice energy 8
# Relative energy [kJ/mol]:5.26778504346
loop_
_symmetry_equiv_pos_site_id
_symmetry_equiv_pos_as_xyz
1 +x,+y,+z
2 -x,1/2+y,1/2-z
3 -x,-y,-z
4 +x,1/2-y,1/2+z
_cell_length_a 7.7277
_cell_length_b 38.5087
_cell_length_c 14.0692
_cell_angle_alpha 90.0
_cell_angle_beta 26.8757
_cell_angle_gamma 90.0
loop_
_atom_site_label
_atom_site_type_symbol
_atom_site_fract_x
_atom_site_fract_y
_atom_site_fract_z
C1 C     0.464803190     0.525914540     0.656400670 
C2 C     0.114355360     0.538773010     0.856759610 
C3 C    -0.061530280     0.564524250     0.887904890 
C4 C     0.107081320     0.576719590     0.723025760 
C5 C     0.461931150     0.563523610     0.517633030 
C6 C     0.644339390     0.537712990     0.485030130 
C7 C     1.018949350     0.523665560     0.274086260 
C8 C     0.452189330     0.593402180     0.365798020 
C9 C     0.645566020     0.620426610     0.225531450 
C10 C     0.478868500     0.637560300     0.230660390 
C11 C     0.113848940     0.628810100     0.377181550 
C12 C    -0.074539600     0.601269080     0.514457160 
C13 C     0.090382320     0.583694770     0.509421460 
C14 C    -0.069690280     0.648260550     0.385717550 
C15 C    -0.469702080     0.663099910     0.605701470 
C16 C    -0.446650280     0.693075700     0.663276680 
C17 C    -0.389647980     0.687035910     0.732170610 
C18 C    -0.349793490     0.714439480     0.776215000 
C19 C    -0.367018920     0.748655020     0.752087460 
C20 C    -0.424121060     0.754938580     0.683699330 
C21 C    -0.462868020     0.727412040     0.639585920 
O1 O     1.151463600     0.498964940     0.269003750 
O2 O     1.206144230     0.532212980     0.112841050 
N1 N     0.633789100     0.576066480     0.352728170 
Cl1 Cl    -0.277630590     0.704968240     0.861062710 
Cl2 Cl    -0.319449510     0.783866010     0.806226830 
H1 H     0.609281380     0.506310150     0.627299730 
H2 H    -0.019896130     0.529342050     0.986888190 
H3 H    -0.333059520     0.575454440     1.043283540 
H4 H    -0.029286090     0.597152590     0.749471140 
H5 H     0.898831760     0.566251960     0.210161370 
H6 H     0.924925690     0.628147900     0.114636370 
H7 H     0.631920650     0.658748260     0.121993850 
H8 H    -0.354491910     0.593135590     0.626749050 
H9 H    -0.058349890     0.562148210     0.615131490 
H10 H    -0.100149270     0.630757010     0.339646970 
H11 H     0.117474390     0.669429920     0.271331000 
H12 H    -0.650833530     0.642539060     0.723415460 
H13 H    -0.605955990     0.671917150     0.606805350 
H14 H    -0.372931700     0.660776720     0.750859880 
H15 H    -0.438187230     0.781515520     0.665859090 
H16 H    -0.506901850     0.732793440     0.586313360 
H17 H     1.386945190     0.489710020     0.127988330 

#END
data_9_6.09_XXIII_2_2472 
# Day group submission to blind test 6
# Rank by lattice energy 9
# Relative energy [kJ/mol]:6.08895508107
loop_
_symmetry_equiv_pos_site_id
_symmetry_equiv_pos_as_xyz
1 +x,+y,+z
2 -x,-y,-z
_cell_length_a 35.6171
_cell_length_b 7.2984
_cell_length_c 7.2819
_cell_angle_alpha 113.7292
_cell_angle_beta 142.7927
_cell_angle_gamma 56.0535
loop_
_atom_site_label
_atom_site_type_symbol
_atom_site_fract_x
_atom_site_fract_y
_atom_site_fract_z
C1 C     0.452512460     0.937114240     0.049401760 
C2 C     0.428684280     0.777494950    -0.081654630 
C3 C     0.379298160     0.811802560    -0.124060670 
C4 C     0.355260910     0.999105020    -0.032984920 
C5 C     0.379630960     1.162833830     0.105740640 
C6 C     0.429042010     1.130024920     0.143734250 
C7 C     0.455280200     1.296204160     0.278478590 
C8 C     0.317161750     1.398169950     0.225711600 
C9 C     0.271326770     1.618777400     0.170138410 
C10 C     0.233536090     1.677265060     0.208305850 
C11 C     0.239271830     1.518809800     0.298907710 
C12 C     0.285886890     1.299194430     0.357870680 
C13 C     0.324669150     1.238754260     0.324520480 
C14 C     0.198078750     1.584509230     0.340549580 
C15 C     0.156853020     1.448532930     0.164487970 
C16 C     0.104577700     1.550129560     0.152413540 
C17 C     0.034818260     1.661895670    -0.115402240 
C18 C    -0.013721550     1.760923440    -0.126955930 
C19 C     0.007238410     1.748873110     0.132346920 
C20 C     0.076873490     1.636877440     0.401045600 
C21 C     0.124860860     1.538707170     0.410457970 
O1 O     0.504389790     1.236019530     0.314197780 
O2 O     0.437240970     1.473789980     0.358829550 
N1 N     0.356318890     1.350143200     0.196880140 
Cl1 Cl    -0.100401440     1.898183990    -0.470578800 
Cl2 Cl    -0.051780540     1.870232320     0.128521110 
H1 H     0.490088500     0.916412410     0.081890550 
H2 H     0.447441340     0.629825860    -0.152502910 
H3 H     0.358879490     0.690705230    -0.232093470 
H4 H     0.315894130     1.023999650    -0.075307510 
H5 H     0.373414770     1.463559780     0.269825270 
H6 H     0.265295950     1.743679990     0.094696970 
H7 H     0.198313120     1.849430050     0.163595090 
H8 H     0.293155880     1.172333700     0.436649300 
H9 H     0.361969430     1.068849100     0.382054400 
H10 H     0.231948240     1.568628700     0.582948890 
H11 H     0.162155440     1.759882220     0.263707220 
H12 H     0.130781030     1.438282620    -0.067158500 
H13 H     0.192060770     1.278633920     0.270101680 
H14 H     0.017310860     1.673222890    -0.319672940 
H15 H     0.092697100     1.627405800     0.600865800 
H16 H     0.178788030     1.451409580     0.621254520 
H17 H     0.521441030     1.348207790     0.420994280 

#END
data_10_6.09_XXIII_14_11217 
# Day group submission to blind test 6
# Rank by lattice energy 10
# Relative energy [kJ/mol]:6.09220689349
loop_
_symmetry_equiv_pos_site_id
_symmetry_equiv_pos_as_xyz
1 +x,+y,+z
2 -x,1/2+y,1/2-z
3 -x,-y,-z
4 +x,1/2-y,1/2+z
_cell_length_a 13.1124
_cell_length_b 8.6757
_cell_length_c 17.9711
_cell_angle_alpha 90.0
_cell_angle_beta 108.8305
_cell_angle_gamma 90.0
loop_
_atom_site_label
_atom_site_type_symbol
_atom_site_fract_x
_atom_site_fract_y
_atom_site_fract_z
C1 C     0.172179300     0.908394240     0.337847360 
C2 C     0.248265720     0.877757450     0.301678790 
C3 C     0.352570240     0.836896220     0.348395360 
C4 C     0.379322650     0.824175180     0.429028840 
C5 C     0.301985730     0.850103610     0.466981310 
C6 C     0.196572260     0.896248930     0.419777610 
C7 C     0.115205390     0.937734460     0.456361850 
C8 C     0.422383780     0.773281000     0.599199870 
C9 C     0.476348170     0.850823700     0.669132520 
C10 C     0.569595430     0.789258070     0.721910100 
C11 C     0.613083910     0.651075820     0.705852980 
C12 C     0.557706360     0.573401590     0.636423440 
C13 C     0.463304290     0.632171650     0.583969180 
C14 C     0.720231450     0.592990520     0.758707000 
C15 C     0.816489240     0.675404050     0.743016430 
C16 C     0.824799880     0.636352220     0.663467630 
C17 C     0.758408920     0.710120700     0.596180720 
C18 C     0.759202190     0.667660990     0.521789350 
C19 C     0.827206380     0.549892350     0.513380590 
C20 C     0.893975600     0.476054580     0.580120300 
C21 C     0.892417610     0.518721830     0.654257150 
O1 O     0.019615610     0.979920550     0.404155710 
O2 O     0.128325720     0.939371650     0.526849140 
N1 N     0.327756960     0.837476330     0.547126150 
Cl1 Cl     0.673369310     0.764231110     0.440005760 
Cl2 Cl     0.830756080     0.493008630     0.420992660 
H1 H     0.091614570     0.943399380     0.303465540 
H2 H     0.227901130     0.887176780     0.238494960 
H3 H     0.414298430     0.815850850     0.321455020 
H4 H     0.460807900     0.794636010     0.463734400 
H5 H     0.271745090     0.881867860     0.569099610 
H6 H     0.444753420     0.959989090     0.681311930 
H7 H     0.610492870     0.851530210     0.775652230 
H8 H     0.589455960     0.465328050     0.622991310 
H9 H     0.421035560     0.569241990     0.530977780 
H10 H     0.726986370     0.468881150     0.750898210 
H11 H     0.726841970     0.611955670     0.820287080 
H12 H     0.891019300     0.641988000     0.788730740 
H13 H     0.807290400     0.799827340     0.748120620 
H14 H     0.704870960     0.801446630     0.601188500 
H15 H     0.946780040     0.385253200     0.573215660 
H16 H     0.944561520     0.459415770     0.705564860 
H17 H    -0.029190740     1.009152840     0.432084790 

#END
data_11_6.13_XXIII_14_1959 
# Day group submission to blind test 6
# Rank by lattice energy 11
# Relative energy [kJ/mol]:6.12843115442
loop_
_symmetry_equiv_pos_site_id
_symmetry_equiv_pos_as_xyz
1 +x,+y,+z
2 -x,1/2+y,1/2-z
3 -x,-y,-z
4 +x,1/2-y,1/2+z
_cell_length_a 9.2252
_cell_length_b 17.4646
_cell_length_c 14.0172
_cell_angle_alpha 90.0
_cell_angle_beta 121.5954
_cell_angle_gamma 90.0
loop_
_atom_site_label
_atom_site_type_symbol
_atom_site_fract_x
_atom_site_fract_y
_atom_site_fract_z
C1 C     0.865052340     0.175857400     0.201802860 
C2 C     0.996342590     0.217251290     0.287454220 
C3 C     1.118459860     0.178420550     0.383828110 
C4 C     1.111088770     0.099986790     0.393164270 
C5 C     0.980653530     0.056309280     0.305541140 
C6 C     0.853593030     0.095972210     0.208542200 
C7 C     0.708150900     0.054608320     0.117683480 
C8 C     1.099069640    -0.071240480     0.391290930 
C9 C     1.051402910    -0.134783480     0.429588940 
C10 C     1.173239200    -0.186152620     0.504213630 
C11 C     1.345937730    -0.175314320     0.544492320 
C12 C     1.391801090    -0.112827160     0.503534520 
C13 C     1.271188530    -0.061720970     0.427613200 
C14 C     1.479452580    -0.226321460     0.634066810 
C15 C     1.531204650    -0.201369130     0.754332450 
C16 C     1.605354830    -0.121833560     0.783642290 
C17 C     1.499356080    -0.057726750     0.742930090 
C18 C     1.566745100     0.015779300     0.762013300 
C19 C     1.742777900     0.026579100     0.822896260 
C20 C     1.849502330    -0.036900490     0.864225160 
C21 C     1.781173940    -0.110214120     0.844363210 
O1 O     0.599677380     0.099855890     0.030904350 
O2 O     0.678713520    -0.013729100     0.116349250 
N1 N     0.971567090    -0.021626490     0.314229440 
Cl1 Cl     1.426533590     0.093450410     0.707677500 
Cl2 Cl     1.832565440     0.118016170     0.848656450 
H1 H     0.767138860     0.204500340     0.127280740 
H2 H     1.003288110     0.278709130     0.280652780 
H3 H     1.220347390     0.209965620     0.453275320 
H4 H     1.204719480     0.071731100     0.469460310 
H5 H     0.861122990    -0.045804010     0.253711220 
H6 H     0.918187810    -0.143058350     0.400940190 
H7 H     1.133362020    -0.234750560     0.533229100 
H8 H     1.524750850    -0.103791670     0.531975350 
H9 H     1.309982470    -0.014634270     0.395824380 
H10 H     1.593166720    -0.226645240     0.628280500 
H11 H     1.433191450    -0.285333750     0.621717390 
H12 H     1.623574890    -0.242426140     0.814200690 
H13 H     1.418681680    -0.204484940     0.761339450 
H14 H     1.362573060    -0.064516900     0.695260190 
H15 H     1.985827070    -0.028167250     0.911690170 
H16 H     1.866215320    -0.159044530     0.876580560 
H17 H     0.504822850     0.068556370    -0.021993030 

#END
data_12_6.35_XXIII_14_9457 
# Day group submission to blind test 6
# Rank by lattice energy 12
# Relative energy [kJ/mol]:6.34863623977
loop_
_symmetry_equiv_pos_site_id
_symmetry_equiv_pos_as_xyz
1 +x,+y,+z
2 -x,1/2+y,1/2-z
3 -x,-y,-z
4 +x,1/2-y,1/2+z
_cell_length_a 15.6001
_cell_length_b 25.0023
_cell_length_c 9.4123
_cell_angle_alpha 90.0
_cell_angle_beta 148.6065
_cell_angle_gamma 90.0
loop_
_atom_site_label
_atom_site_type_symbol
_atom_site_fract_x
_atom_site_fract_y
_atom_site_fract_z
C1 C     0.578875930     0.921300450     0.596502740 
C2 C     0.469430770     0.885307380     0.500508040 
C3 C     0.508671480     0.830822840     0.553215580 
C4 C     0.652538130     0.812772210     0.694990550 
C5 C     0.764504540     0.848715960     0.790131330 
C6 C     0.726651090     0.904364700     0.742317710 
C7 C     0.842497270     0.944086020     0.850027040 
C8 C     0.958897090     0.777483830     0.993726870 
C9 C     1.107985270     0.762214660     1.266364930 
C10 C     1.159919610     0.709234790     1.333219940 
C11 C     1.062658590     0.670013630     1.131696830 
C12 C     0.915162060     0.685964110     0.858971820 
C13 C     0.864029390     0.738904630     0.789830850 
C14 C     1.111118590     0.611848380     1.204487500 
C15 C     1.032860780     0.582091110     1.222019850 
C16 C     0.847936400     0.580077140     0.951848310 
C17 C     0.753893920     0.620556580     0.880490030 
C18 C     0.583880280     0.621860200     0.623794710 
C19 C     0.504497260     0.582068640     0.433277650 
C20 C     0.597234880     0.541255950     0.503400370 
C21 C     0.767096540     0.540409590     0.759766980 
O1 O     0.783780190     0.994702250     0.768997860 
O2 O     0.980500910     0.934914410     0.999851650 
N1 N     0.906735050     0.831233260     0.927297520 
Cl1 Cl     0.473967490     0.674327730     0.546299340 
Cl2 Cl     0.291230240     0.582135780     0.108563610 
H1 H     0.553058550     0.963707420     0.562194640 
H2 H     0.356190550     0.899067500     0.388562180 
H3 H     0.425828330     0.801902380     0.483456530 
H4 H     0.679792360     0.770490720     0.733822650 
H5 H     0.990640120     0.860551490     1.028109750 
H6 H     1.182284270     0.792061580     1.424981670 
H7 H     1.276069230     0.698059730     1.546080000 
H8 H     0.839324580     0.656441310     0.698558720 
H9 H     0.750350140     0.750763050     0.577918260 
H10 H     1.073463820     0.591872930     1.053080300 
H11 H     1.244892550     0.608177000     1.401420880 
H12 H     1.082129200     0.541391000     1.295318560 
H13 H     1.070756480     0.602050540     1.373619770 
H14 H     0.813110400     0.652118950     1.024029630 
H15 H     0.534737290     0.510400720     0.355087370 
H16 H     0.837445280     0.508504940     0.810316050 
H17 H     0.866738070     1.018085110     0.846932570 

#END
data_13_6.61_XXIII_3571_710 
# Day group submission to blind test 6
# Rank by lattice energy 13
# Relative energy [kJ/mol]:6.60710110795
loop_
_symmetry_equiv_pos_site_id
_symmetry_equiv_pos_as_xyz
1 +x,+y,+z
2 -x,1/2+y,1/2-z
3 -x,-y,-z
4 +x,1/2-y,1/2+z
_cell_length_a 4.4819
_cell_length_b 27.8109
_cell_length_c 18.2079
_cell_angle_alpha 90.0
_cell_angle_beta 54.043
_cell_angle_gamma 90.0
loop_
_atom_site_label
_atom_site_type_symbol
_atom_site_fract_x
_atom_site_fract_y
_atom_site_fract_z
C1 C     0.855155960     0.610910470     0.184024300 
C2 C     0.822560070     0.637485670     0.252481660 
C3 C     0.885820140     0.614722480     0.310709360 
C4 C     0.974864630     0.566478300     0.301365400 
C5 C     1.005901060     0.538495280     0.232517760 
C6 C     0.946867120     0.561823700     0.172256530 
C7 C     0.979622650     0.534999000     0.098403650 
C8 C     1.103125740     0.459718990     0.281995210 
C9 C     1.379244240     0.424630670     0.245780940 
C10 C     1.386722740     0.391852480     0.302176590 
C11 C     1.123973710     0.393326650     0.396263620 
C12 C     0.849688580     0.428455300     0.431776350 
C13 C     0.835704100     0.461057800     0.375976690 
C14 C     1.128193470     0.356621350     0.456606280 
C15 C     0.932636200     0.309315270     0.462467900 
C16 C     1.037316720     0.267151900     0.495132730 
C17 C     0.960048750     0.267593190     0.581412590 
C18 C     1.062734900     0.229493940     0.611576990 
C19 C     1.246767870     0.189908150     0.555209830 
C20 C     1.325270050     0.189141710     0.469103160 
C21 C     1.221968320     0.227408580     0.439487660 
O1 O     0.880209850     0.560692800     0.052960250 
O2 O     1.081650240     0.493336580     0.077248800 
N1 N     1.097792130     0.490732720     0.221746510 
Cl1 Cl     0.956772750     0.232321930     0.720446380 
Cl2 Cl     1.381036470     0.141256230     0.590274090 
H1 H     0.810535350     0.627611850     0.137604740 
H2 H     0.751871970     0.675267930     0.260486290 
H3 H     0.867705060     0.635146700     0.363931230 
H4 H     1.030336830     0.549963080     0.345906540 
H5 H     1.145083220     0.475312630     0.165248170 
H6 H     1.588983250     0.423674770     0.173088600 
H7 H     1.603548760     0.364992960     0.272660860 
H8 H     0.640091240     0.430108340     0.504515820 
H9 H     0.614464070     0.487082370     0.405061000 
H10 H     1.000188550     0.371363740     0.524558400 
H11 H     1.413798460     0.348174380     0.429678960 
H12 H     1.004577090     0.301040740     0.395192330 
H13 H     0.633967010     0.314915800     0.506586590 
H14 H     0.816913280     0.297765790     0.626563290 
H15 H     1.467733140     0.158371780     0.425780440 
H16 H     1.285762110     0.226228090     0.372142020 
H17 H     0.902919470     0.540477920     0.006749750 

#END
data_14_6.67_XXIII_2_1433 
# Day group submission to blind test 6
# Rank by lattice energy 14
# Relative energy [kJ/mol]:6.67182341777
loop_
_symmetry_equiv_pos_site_id
_symmetry_equiv_pos_as_xyz
1 +x,+y,+z
2 -x,-y,-z
_cell_length_a 6.8447
_cell_length_b 8.3653
_cell_length_c 17.7773
_cell_angle_alpha 89.7172
_cell_angle_beta 100.7381
_cell_angle_gamma 70.6255
loop_
_atom_site_label
_atom_site_type_symbol
_atom_site_fract_x
_atom_site_fract_y
_atom_site_fract_z
C1 C     0.154096190     0.191997890     0.062901710 
C2 C     0.016653350     0.127455750     0.089797500 
C3 C    -0.118978080     0.227674130     0.134355900 
C4 C    -0.119858890     0.389363100     0.150418330 
C5 C     0.017399360     0.458762160     0.122850970 
C6 C     0.158557020     0.355423320     0.078470160 
C7 C     0.312160380     0.416104350     0.050580790 
C8 C    -0.093427310     0.734517320     0.184528620 
C9 C     0.018332840     0.813932360     0.236332070 
C10 C    -0.085129170     0.932843440     0.282779850 
C11 C    -0.301813470     0.975100260     0.279704270 
C12 C    -0.412533530     0.895869410     0.227416320 
C13 C    -0.311596070     0.778695970     0.179841210 
C14 C    -0.414168710     1.105401720     0.329581590 
C15 C    -0.541591590     1.278816360     0.284672300 
C16 C    -0.648981880     1.409740220     0.335281570 
C17 C    -0.554158790     1.523823080     0.367755090 
C18 C    -0.648724210     1.641843170     0.416503840 
C19 C    -0.841649090     1.647177810     0.433516230 
C20 C    -0.937727920     1.533756410     0.401296730 
C21 C    -0.842240950     1.416503770     0.352792660 
O1 O     0.434236500     0.303692740     0.009531950 
O2 O     0.335972890     0.553188480     0.061562460 
N1 N     0.015778520     0.620633230     0.136102220 
Cl1 Cl    -0.521557360     1.781583010     0.455055490 
Cl2 Cl    -0.966531140     1.793417490     0.494137450 
H1 H     0.262730880     0.116735900     0.029160940 
H2 H     0.015200430     0.001413790     0.077082190 
H3 H    -0.225895740     0.178511020     0.157070090 
H4 H    -0.223755870     0.462482220     0.186090970 
H5 H     0.134123850     0.649167540     0.118549790 
H6 H     0.187296620     0.780364220     0.240297240 
H7 H     0.004828330     0.992417170     0.322780610 
H8 H    -0.581527010     0.927500570     0.223193330 
H9 H    -0.402187630     0.723829060     0.137921610 
H10 H    -0.521812870     1.059967040     0.354935690 
H11 H    -0.299558530     1.123882740     0.377417320 
H12 H    -0.659229950     1.261370330     0.237670510 
H13 H    -0.434888040     1.323089370     0.258336330 
H14 H    -0.404781860     1.522397630     0.355185590 
H15 H    -1.087700970     1.539144740     0.414551560 
H16 H    -0.919660830     1.329609120     0.327967600 
H17 H     0.527838350     0.354339490    -0.007589970 

#END
data_15_6.81_XXIII_14_3172 
# Day group submission to blind test 6
# Rank by lattice energy 15
# Relative energy [kJ/mol]:6.81261415873
loop_
_symmetry_equiv_pos_site_id
_symmetry_equiv_pos_as_xyz
1 +x,+y,+z
2 -x,1/2+y,1/2-z
3 -x,-y,-z
4 +x,1/2-y,1/2+z
_cell_length_a 8.7931
_cell_length_b 17.0229
_cell_length_c 12.9311
_cell_angle_alpha 90.0
_cell_angle_beta 97.4027
_cell_angle_gamma 90.0
loop_
_atom_site_label
_atom_site_type_symbol
_atom_site_fract_x
_atom_site_fract_y
_atom_site_fract_z
C1 C     0.861720890     0.321561440     0.211204260 
C2 C     0.822822520     0.281015320     0.296513910 
C3 C     0.796947470     0.323363730     0.385363440 
C4 C     0.806939190     0.404347200     0.387934570 
C5 C     0.842298850     0.447075280     0.300669530 
C6 C     0.872918370     0.403941010     0.211169210 
C7 C     0.920606110     0.444454960     0.120407410 
C8 C     0.795078240     0.580241490     0.370751290 
C9 C     0.874532610     0.650376580     0.396223930 
C10 C     0.819077070     0.704740620     0.462228100 
C11 C     0.685078100     0.690433490     0.506590900 
C12 C     0.603823440     0.621584750     0.477806110 
C13 C     0.656581930     0.567280540     0.410727370 
C14 C     0.632284580     0.745468940     0.585829660 
C15 C     0.712585790     0.731958740     0.698729220 
C16 C     0.678253250     0.653120480     0.743691950 
C17 C     0.735809480     0.584141720     0.704771630 
C18 C     0.694420350     0.510866690     0.739361040 
C19 C     0.594025470     0.505028350     0.814323010 
C20 C     0.536659960     0.573305000     0.854024180 
C21 C     0.577847040     0.646373980     0.818558920 
O1 O     0.938714010     0.395960440     0.039995340 
O2 O     0.945845530     0.514723930     0.113799330 
N1 N     0.854291330     0.527527320     0.302836300 
Cl1 Cl     0.770149480     0.427074890     0.686444330 
Cl2 Cl     0.538856590     0.414012740     0.859672900 
H1 H     0.885201610     0.290265330     0.142267760 
H2 H     0.814502040     0.217575590     0.295056220 
H3 H     0.770031280     0.292595160     0.454150560 
H4 H     0.789627270     0.435471030     0.458271100 
H5 H     0.903674950     0.551400450     0.243433080 
H6 H     0.980686010     0.661444990     0.364369620 
H7 H     0.883165850     0.758415580     0.481385400 
H8 H     0.497506710     0.609960840     0.509185270 
H9 H     0.590144540     0.515053250     0.388743570 
H10 H     0.508381120     0.739754170     0.585751900 
H11 H     0.654139090     0.806291280     0.564664110 
H12 H     0.677099080     0.778462050     0.748778010 
H13 H     0.836409840     0.738373490     0.698420570 
H14 H     0.814594900     0.586834910     0.647301960 
H15 H     0.459279840     0.568504670     0.912349870 
H16 H     0.530633320     0.698882070     0.849590910 
H17 H     0.975349860     0.427570990    -0.013802450 

#END
data_16_6.99_XXIII_2_3814 
# Day group submission to blind test 6
# Rank by lattice energy 16
# Relative energy [kJ/mol]:6.98753909115
loop_
_symmetry_equiv_pos_site_id
_symmetry_equiv_pos_as_xyz
1 +x,+y,+z
2 -x,-y,-z
_cell_length_a 10.2139
_cell_length_b 9.4474
_cell_length_c 12.7561
_cell_angle_alpha 107.5437
_cell_angle_beta 88.4798
_cell_angle_gamma 124.3013
loop_
_atom_site_label
_atom_site_type_symbol
_atom_site_fract_x
_atom_site_fract_y
_atom_site_fract_z
C1 C     0.232695020     0.052147440     0.775258690 
C2 C     0.154841200     0.043126740     0.684017010 
C3 C     0.142447810    -0.067434630     0.577450060 
C4 C     0.208366350    -0.164230340     0.562505790 
C5 C     0.291524310    -0.153861070     0.654257500 
C6 C     0.300842140    -0.044866440     0.763164350 
C7 C     0.377292300    -0.036861250     0.862551930 
C8 C     0.362316550    -0.354867600     0.537111370 
C9 C     0.296343780    -0.538536100     0.516629950 
C10 C     0.299275190    -0.645237710     0.415223190 
C11 C     0.363578110    -0.573490650     0.330894190 
C12 C     0.430879670    -0.388926010     0.352752770 
C13 C     0.431646140    -0.280297820     0.454445390 
C14 C     0.351758440    -0.693469190     0.217001040 
C15 C     0.192441650    -0.781600680     0.137922540 
C16 C     0.174109990    -0.640390420     0.124213340 
C17 C     0.085480960    -0.591294850     0.190321640 
C18 C     0.076912290    -0.451912690     0.184689930 
C19 C     0.157240590    -0.359224020     0.111736310 
C20 C     0.245016510    -0.408348960     0.044679470 
C21 C     0.253148930    -0.547469280     0.050972760 
O1 O     0.387354010     0.082119470     0.958970870 
O2 O     0.428541880    -0.126200750     0.863808650 
N1 N     0.359383890    -0.247526760     0.640240810 
Cl1 Cl    -0.035124260    -0.396185330     0.270839100 
Cl2 Cl     0.150208140    -0.182895930     0.102288350 
H1 H     0.242107130     0.134291080     0.858745760 
H2 H     0.103189700     0.118886980     0.694921120 
H3 H     0.079520130    -0.079229840     0.504702400 
H4 H     0.195107670    -0.250287150     0.479425840 
H5 H     0.391803010    -0.255702500     0.711531180 
H6 H     0.242490880    -0.596851650     0.580491460 
H7 H     0.247333360    -0.787742420     0.400649910 
H8 H     0.482796670    -0.329733270     0.288881570 
H9 H     0.485564640    -0.137206710     0.470563130 
H10 H     0.453537530    -0.613180040     0.179072190 
H11 H     0.357551180    -0.802455850     0.223958960 
H12 H     0.190108550    -0.866051120     0.056455140 
H13 H     0.091027400    -0.872417540     0.171823530 
H14 H     0.024500570    -0.659237170     0.248860700 
H15 H     0.306242140    -0.336564130    -0.012150830 
H16 H     0.322554000    -0.583444400    -0.001527210 
H17 H     0.437579800     0.078007680     1.020060120 

#END
data_17_7.00_XXIII_2_3612 
# Day group submission to blind test 6
# Rank by lattice energy 17
# Relative energy [kJ/mol]:6.9983695969
loop_
_symmetry_equiv_pos_site_id
_symmetry_equiv_pos_as_xyz
1 +x,+y,+z
2 -x,-y,-z
_cell_length_a 4.5117
_cell_length_b 11.9393
_cell_length_c 17.7094
_cell_angle_alpha 101.61
_cell_angle_beta 95.7605
_cell_angle_gamma 84.1923
loop_
_atom_site_label
_atom_site_type_symbol
_atom_site_fract_x
_atom_site_fract_y
_atom_site_fract_z
C1 C     0.518477020     0.715371380     0.881853610 
C2 C     0.340454650     0.624831980     0.860416610 
C3 C     0.202956690     0.588920130     0.917756750 
C4 C     0.246858460     0.640848380     0.994695990 
C5 C     0.429974040     0.732655490     1.018109210 
C6 C     0.566074970     0.770740350     0.959451340 
C7 C     0.746747840     0.869811850     0.978734290 
C8 C     0.318036210     0.775555140     1.156184190 
C9 C     0.188450730     0.876657870     1.199128900 
C10 C     0.029821140     0.873186910     1.261844670 
C11 C    -0.007307030     0.769291340     1.283070920 
C12 C     0.125129430     0.668761010     1.240202500 
C13 C     0.288501120     0.671339950     1.178175450 
C14 C    -0.174696430     0.765933680     1.351988390 
C15 C     0.035485920     0.766165810     1.426616040 
C16 C    -0.134633090     0.774542100     1.496827710 
C17 C    -0.191441570     0.675893960     1.521815230 
C18 C    -0.356595620     0.682457360     1.585101410 
C19 C    -0.468067570     0.789124500     1.624634840 
C20 C    -0.412277260     0.888204540     1.600134050 
C21 C    -0.247595740     0.880818530     1.536949290 
O1 O     0.859183400     0.895287080     0.916895740 
O2 O     0.798099060     0.927513670     1.043194520 
N1 N     0.488557680     0.782250980     1.094827510 
Cl1 Cl    -0.418738330     0.555394660     1.613511010 
Cl2 Cl    -0.675396330     0.801600710     1.704515750 
H1 H     0.624462180     0.746061210     0.838707050 
H2 H     0.306752880     0.583102350     0.800378940 
H3 H     0.059083110     0.518977510     0.902114160 
H4 H     0.134931460     0.611958030     1.037482730 
H5 H     0.597631830     0.854450420     1.100925930 
H6 H     0.211008510     0.957724730     1.182454570 
H7 H    -0.070295280     0.952565820     1.294214220 
H8 H     0.102641500     0.587018330     1.256058550 
H9 H     0.398220430     0.592979510     1.147491170 
H10 H    -0.299990920     0.689677300     1.340966410 
H11 H    -0.339211970     0.840133360     1.361688960 
H12 H     0.172949780     0.838744390     1.434837640 
H13 H     0.188794730     0.688503420     1.419107640 
H14 H    -0.106303020     0.592209830     1.492208100 
H15 H    -0.498502400     0.970608520     1.631290080 
H16 H    -0.205270300     0.958829800     1.518831980 
H17 H     0.982452820     0.958610220     0.934606660 

#END
data_18_7.10_XXIII_15_9789 
# Day group submission to blind test 6
# Rank by lattice energy 18
# Relative energy [kJ/mol]:7.09692681115
loop_
_symmetry_equiv_pos_site_id
_symmetry_equiv_pos_as_xyz
1 +x,+y,+z
2 -x,+y,1/2-z
3 1/2+x,1/2+y,+z
4 1/2-x,1/2+y,1/2-z
5 -x,-y,-z
6 +x,-y,1/2+z
7 1/2-x,1/2-y,-z
8 1/2+x,1/2-y,1/2+z
_cell_length_a 24.0926
_cell_length_b 10.1075
_cell_length_c 15.9763
_cell_angle_alpha 90.0
_cell_angle_beta 101.0477
_cell_angle_gamma 90.0
loop_
_atom_site_label
_atom_site_type_symbol
_atom_site_fract_x
_atom_site_fract_y
_atom_site_fract_z
C1 C     0.133828770     0.156936000     0.663200500 
C2 C     0.086829900     0.128206590     0.697562090 
C3 C     0.033182320     0.157985660     0.650030150 
C4 C     0.026789090     0.213806390     0.569884850 
C5 C     0.074207390     0.242565250     0.533054930 
C6 C     0.128924410     0.213827860     0.581763200 
C7 C     0.179788250     0.244062900     0.547715280 
C8 C     0.015751460     0.317641390     0.397034850 
C9 C    -0.001020040     0.445382790     0.370067000 
C10 C    -0.052340610     0.465941220     0.314703210 
C11 C    -0.088505480     0.360423860     0.286329040 
C12 C    -0.071280590     0.233019280     0.313702840 
C13 C    -0.019715950     0.211281910     0.367837590 
C14 C    -0.146957800     0.384351970     0.234895500 
C15 C    -0.187935890     0.432973710     0.292387160 
C16 C    -0.190653970     0.336612670     0.363518350 
C17 C    -0.158692730     0.358186970     0.444743580 
C18 C    -0.157698070     0.265716240     0.509511970 
C19 C    -0.189077580     0.149306210     0.493708740 
C20 C    -0.221458290     0.127316890     0.412872120 
C21 C    -0.222211200     0.220138620     0.348617340 
O1 O     0.228556380     0.210598820     0.600779590 
O2 O     0.180929870     0.293100670     0.478108250 
N1 N     0.068007720     0.297402840     0.453416130 
Cl1 Cl    -0.116543460     0.298924550     0.609845970 
Cl2 Cl    -0.188802120     0.030239670     0.573041900 
H1 H     0.175806490     0.135971360     0.698640480 
H2 H     0.091419300     0.084117450     0.760257110 
H3 H    -0.004323890     0.137682630     0.676037200 
H4 H    -0.015023930     0.237167910     0.534929370 
H5 H     0.104644730     0.319361610     0.433931500 
H6 H     0.026377390     0.527876770     0.393223670 
H7 H    -0.064853410     0.565882420     0.294514840 
H8 H    -0.098906420     0.149843710     0.292877310 
H9 H    -0.006711340     0.112071540     0.388499940 
H10 H    -0.163536590     0.293071040     0.202830990 
H11 H    -0.145744270     0.458326160     0.185286420 
H12 H    -0.230046000     0.446740480     0.253210760 
H13 H    -0.173759820     0.529429930     0.319099730 
H14 H    -0.133276440     0.446718320     0.458051280 
H15 H    -0.245927900     0.037142480     0.401223730 
H16 H    -0.247532530     0.201227360     0.285993840 
H17 H     0.259442510     0.221814040     0.570757130 

#END
data_19_7.29_XXIII_2_2360 
# Day group submission to blind test 6
# Rank by lattice energy 19
# Relative energy [kJ/mol]:7.29497512523
loop_
_symmetry_equiv_pos_site_id
_symmetry_equiv_pos_as_xyz
1 +x,+y,+z
2 -x,-y,-z
_cell_length_a 4.4772
_cell_length_b 13.1897
_cell_length_c 17.1988
_cell_angle_alpha 107.416
_cell_angle_beta 88.2956
_cell_angle_gamma 102.2268
loop_
_atom_site_label
_atom_site_type_symbol
_atom_site_fract_x
_atom_site_fract_y
_atom_site_fract_z
C1 C     0.413339390     0.395923600     0.677608190 
C2 C     0.565034020     0.344928060     0.718303180 
C3 C     0.698219030     0.260090740     0.672504160 
C4 C     0.675573380     0.225829050     0.588267430 
C5 C     0.520037670     0.276083810     0.545313370 
C6 C     0.388022800     0.363892670     0.592039480 
C7 C     0.232286380     0.423083500     0.551849820 
C8 C     0.641879370     0.172484520     0.404803210 
C9 C     0.775098350     0.206969640     0.339935950 
C10 C     0.921773460     0.139924640     0.280208950 
C11 C     0.942049530     0.036985580     0.283277040 
C12 C     0.805301680     0.002659470     0.347778100 
C13 C     0.654101790     0.068277280     0.407256970 
C14 C     1.099716560    -0.035899360     0.218119710 
C15 C     0.870906780    -0.128486970     0.157830570 
C16 C     1.029221810    -0.198883890     0.091151590 
C17 C     1.150405140    -0.162053580     0.026409480 
C18 C     1.306649490    -0.224137650    -0.034168770 
C19 C     1.344866120    -0.325092830    -0.030681420 
C20 C     1.225260040    -0.362457730     0.033716110 
C21 C     1.069519670    -0.299865530     0.093944170 
O1 O     0.120250710     0.503873770     0.604426590 
O2 O     0.198590020     0.405077220     0.478329100 
N1 N     0.483139810     0.241152540     0.461717730 
Cl1 Cl     1.451123540    -0.173438160    -0.113823240 
Cl2 Cl     1.538885690    -0.405934310    -0.105482830 
H1 H     0.311049790     0.462584030     0.711301240 
H2 H     0.581811630     0.370613040     0.784258120 
H3 H     0.821778270     0.219783790     0.703141570 
H4 H     0.784995420     0.161219130     0.554774590 
H5 H     0.384583860     0.290369560     0.439906780 
H6 H     0.765339450     0.287330380     0.337338300 
H7 H     1.024993240     0.168663040     0.230723560 
H8 H     0.814071260    -0.077478760     0.351255540 
H9 H     0.538989940     0.037757350     0.454465910 
H10 H     1.250156590    -0.071976240     0.245859000 
H11 H     1.245955760     0.012131570     0.184118890 
H12 H     0.728789370    -0.178255970     0.191288310 
H13 H     0.716854590    -0.092436340     0.131310720 
H14 H     1.122818170    -0.084207180     0.022240070 
H15 H     1.255256500    -0.440834720     0.035934870 
H16 H     0.977453750    -0.330278390     0.143627090 
H17 H     0.010628600     0.535028250     0.573073690 

#END
data_20_7.35_XXIII_2_2365 
# Day group submission to blind test 6
# Rank by lattice energy 20
# Relative energy [kJ/mol]:7.34899479523
loop_
_symmetry_equiv_pos_site_id
_symmetry_equiv_pos_as_xyz
1 +x,+y,+z
2 -x,-y,-z
_cell_length_a 16.0413
_cell_length_b 18.8329
_cell_length_c 12.7412
_cell_angle_alpha 65.5506
_cell_angle_beta 97.3861
_cell_angle_gamma 157.6352
loop_
_atom_site_label
_atom_site_type_symbol
_atom_site_fract_x
_atom_site_fract_y
_atom_site_fract_z
C1 C     0.575901000     0.743723760     0.144080320 
C2 C     0.473819650     0.653086630     0.079793680 
C3 C     0.454064090     0.564686680     0.076300810 
C4 C     0.528624640     0.561613970     0.138640160 
C5 C     0.625643380     0.646055460     0.208742400 
C6 C     0.654293160     0.744013930     0.208068340 
C7 C     0.767766860     0.847939800     0.272048180 
C8 C     0.610542360     0.487333380     0.328033880 
C9 C     0.794930090     0.591370250     0.335675330 
C10 C     0.708403950     0.436709290     0.398820290 
C11 C     0.438410360     0.175574320     0.454875440 
C12 C     0.250469330     0.068515210     0.451372510 
C13 C     0.332020390     0.219071630     0.389912330 
C14 C     0.349331310     0.012002950     0.518672170 
C15 C     0.365705080     0.004918060     0.407811530 
C16 C     0.699984550     0.313962040     0.227808160 
C17 C     0.904501770     0.432948630     0.179908710 
C18 C     1.217746110     0.721350670     0.016231800 
C19 C     1.331353640     0.896226750    -0.103049460 
C20 C     1.128524670     0.779022400    -0.056600170 
C21 C     0.816598090     0.491338630     0.106754270 
O1 O     0.755414270     0.908704170     0.276639170 
O2 O     0.865241970     0.879703310     0.319317220 
N1 N     0.705150840     0.648478740     0.268921980 
Cl1 Cl     1.460841300     0.855992960    -0.035132770 
Cl2 Cl     1.722505700     1.259311280    -0.310028890 
H1 H     0.598238510     0.817614480     0.145957750 
H2 H     0.414192080     0.654135200     0.031180260 
H3 H     0.382652500     0.500265360     0.022288860 
H4 H     0.521062440     0.501292100     0.129737570 
H5 H     0.812742100     0.751880080     0.294061250 
H6 H     1.008864770     0.796641490     0.290105200 
H7 H     0.857630420     0.524233860     0.401497050 
H8 H     0.032806070    -0.139329370     0.499225620 
H9 H     0.174583210     0.123751560     0.394700890 
H10 H     0.104018150    -0.219359350     0.648389970 
H11 H     0.509937040     0.117249270     0.524205840 
H12 H     0.285929150    -0.126879730     0.465771560 
H13 H     0.196152690    -0.110411860     0.407296600 
H14 H     0.821644420     0.301363210     0.270258660 
H15 H     1.218292880     0.915959730    -0.149824740 
H16 H     0.663287270     0.404898660     0.140611120 
H17 H     0.824374630     0.964632290     0.325689030 

#END
data_21_7.44_XXIII_14_6280 
# Day group submission to blind test 6
# Rank by lattice energy 21
# Relative energy [kJ/mol]:7.43767525069
loop_
_symmetry_equiv_pos_site_id
_symmetry_equiv_pos_as_xyz
1 +x,+y,+z
2 -x,1/2+y,1/2-z
3 -x,-y,-z
4 +x,1/2-y,1/2+z
_cell_length_a 9.8698
_cell_length_b 13.1282
_cell_length_c 19.3341
_cell_angle_alpha 90.0
_cell_angle_beta 130.4264
_cell_angle_gamma 90.0
loop_
_atom_site_label
_atom_site_type_symbol
_atom_site_fract_x
_atom_site_fract_y
_atom_site_fract_z
C1 C     0.308001910     0.444037950     0.418870580 
C2 C     0.391834350     0.403345790     0.389360430 
C3 C     0.382592510     0.298115200     0.375279710 
C4 C     0.293962350     0.235136470     0.391674640 
C5 C     0.210676690     0.274766260     0.423756150 
C6 C     0.216281270     0.382240030     0.435976360 
C7 C     0.124413910     0.428833560     0.464642800 
C8 C     0.127101090     0.106175440     0.444587920 
C9 C    -0.030989420     0.051632760     0.402100670 
C10 C    -0.028697800    -0.054105280     0.405311100 
C11 C     0.129641360    -0.108570420     0.449270360 
C12 C     0.287126350    -0.053356670     0.493537790 
C13 C     0.287212750     0.052382520     0.492369820 
C14 C     0.128003970    -0.222557570     0.440224810 
C15 C     0.060040700    -0.256411920     0.345335710 
C16 C     0.157792980    -0.206345310     0.318489070 
C17 C     0.286356260    -0.260081800     0.324108980 
C18 C     0.380978530    -0.214531190     0.301716580 
C19 C     0.346291590    -0.113639660     0.272208050 
C20 C     0.215649480    -0.059801450     0.264700730 
C21 C     0.122364780    -0.105619830     0.287313260 
O1 O     0.154876630     0.529808850     0.481113560 
O2 O     0.027774470     0.384684270     0.473687340 
N1 N     0.120712290     0.213048360     0.439403900 
Cl1 Cl     0.541529630    -0.286360770     0.311190470 
Cl2 Cl     0.462043850    -0.052946750     0.243817840 
H1 H     0.310867300     0.525217540     0.429138020 
H2 H     0.461903370     0.452127230     0.376567230 
H3 H     0.444501580     0.264863910     0.350420390 
H4 H     0.286881620     0.154249100     0.379321600 
H5 H     0.043237960     0.250579400     0.448414960 
H6 H    -0.155354460     0.092930930     0.365617060 
H7 H    -0.153035880    -0.095027000     0.370813830 
H8 H     0.411857230    -0.093884940     0.528585250 
H9 H     0.411111210     0.093651540     0.527908180 
H10 H     0.262531500    -0.252332600     0.492341370 
H11 H     0.043299530    -0.258115950     0.451393720 
H12 H     0.071225780    -0.339175240     0.344951680 
H13 H    -0.081611720    -0.237858020     0.294655600 
H14 H     0.315768010    -0.338529990     0.346845460 
H15 H     0.187938480     0.018160410     0.240870250 
H16 H     0.021894110    -0.062143880     0.281178520 
H17 H     0.090354640     0.555443500     0.499322730 

#END
data_22_7.76_XXIII_15_3358 
# Day group submission to blind test 6
# Rank by lattice energy 22
# Relative energy [kJ/mol]:7.76062440127
loop_
_symmetry_equiv_pos_site_id
_symmetry_equiv_pos_as_xyz
1 +x,+y,+z
2 -x,+y,1/2-z
3 1/2+x,1/2+y,+z
4 1/2-x,1/2+y,1/2-z
5 -x,-y,-z
6 +x,-y,1/2+z
7 1/2-x,1/2-y,-z
8 1/2+x,1/2-y,1/2+z
_cell_length_a 17.3062
_cell_length_b 8.857
_cell_length_c 25.9224
_cell_angle_alpha 90.0
_cell_angle_beta 106.4576
_cell_angle_gamma 90.0
loop_
_atom_site_label
_atom_site_type_symbol
_atom_site_fract_x
_atom_site_fract_y
_atom_site_fract_z
C1 C     0.182501270     0.640085770     0.173521730 
C2 C     0.224024130     0.691274510     0.138650610 
C3 C     0.181297190     0.718837050     0.084969860 
C4 C     0.098932950     0.697812530     0.066928280 
C5 C     0.055017120     0.649055090     0.102138130 
C6 C     0.098677190     0.617407310     0.156484430 
C7 C     0.057118280     0.559152860     0.194481150 
C8 C    -0.080757730     0.685028220     0.037674850 
C9 C    -0.146800830     0.597302070     0.009917620 
C10 C    -0.201868520     0.652507060    -0.036165840 
C11 C    -0.192285190     0.795157100    -0.056539040 
C12 C    -0.127296190     0.883214440    -0.027836520 
C13 C    -0.072506880     0.830377750     0.018751150 
C14 C    -0.246032890     0.847682760    -0.109931160 
C15 C    -0.220485910     0.780148810    -0.157973170 
C16 C    -0.141075700     0.842646910    -0.161359490 
C17 C    -0.068969780     0.786223730    -0.127721880 
C18 C     0.004620400     0.850517490    -0.126911830 
C19 C     0.007413440     0.972823810    -0.160305760 
C20 C    -0.064081580     1.029213270    -0.194244710 
C21 C    -0.137463880     0.965005240    -0.194556100 
O1 O     0.105301310     0.546432170     0.245411360 
O2 O    -0.013954170     0.524065430     0.183654710 
N1 N    -0.026719840     0.625469840     0.084254890 
Cl1 Cl     0.092448680     0.775583850    -0.083118450 
Cl2 Cl     0.098617140     1.056876340    -0.160611150 
H1 H     0.214129030     0.615779980     0.215002430 
H2 H     0.288561910     0.708203210     0.152495700 
H3 H     0.212929410     0.756006820     0.056627310 
H4 H     0.067609290     0.717214980     0.025080470 
H5 H    -0.050159320     0.570043320     0.110641180 
H6 H    -0.153924170     0.485052760     0.024611030 
H7 H    -0.252182880     0.581984470    -0.057283700 
H8 H    -0.119008030     0.994969460    -0.042500820 
H9 H    -0.023259950     0.901612320     0.040529140 
H10 H    -0.245318950     0.970845460    -0.112412920 
H11 H    -0.308322590     0.813800290    -0.114116490 
H12 H    -0.267232020     0.805140030    -0.195291360 
H13 H    -0.217080480     0.657344470    -0.153735420 
H14 H    -0.069607900     0.691756970    -0.101421930 
H15 H    -0.061467330     1.123659900    -0.220174610 
H16 H    -0.192586280     1.011130360    -0.220960820 
H17 H     0.073151650     0.512718360     0.268198800 

#END
data_23_7.98_XXIII_14_10414 
# Day group submission to blind test 6
# Rank by lattice energy 23
# Relative energy [kJ/mol]:7.98153404798
loop_
_symmetry_equiv_pos_site_id
_symmetry_equiv_pos_as_xyz
1 +x,+y,+z
2 -x,1/2+y,1/2-z
3 -x,-y,-z
4 +x,1/2-y,1/2+z
_cell_length_a 18.0236
_cell_length_b 14.1979
_cell_length_c 7.6375
_cell_angle_alpha 90.0
_cell_angle_beta 97.7029
_cell_angle_gamma 90.0
loop_
_atom_site_label
_atom_site_type_symbol
_atom_site_fract_x
_atom_site_fract_y
_atom_site_fract_z
C1 C     0.094928130     0.125988790     0.074641340 
C2 C     0.109553690     0.156101690    -0.089301570 
C3 C     0.049353430     0.169617150    -0.222534810 
C4 C    -0.023684210     0.156014150    -0.191193390 
C5 C    -0.040162950     0.128052780    -0.023485460 
C6 C     0.021462270     0.111093180     0.110952260 
C7 C     0.009325790     0.071925500     0.282886590 
C8 C    -0.179057050     0.123115530    -0.103847210 
C9 C    -0.234594950     0.055346140    -0.092596930 
C10 C    -0.302957160     0.060850250    -0.200436430 
C11 C    -0.318291390     0.133531680    -0.322972280 
C12 C    -0.263371250     0.202461640    -0.329865190 
C13 C    -0.195091950     0.198402470    -0.221663240 
C14 C    -0.390123450     0.136073130    -0.449155690 
C15 C    -0.378901880     0.109785740    -0.640872810 
C16 C    -0.356529440     0.008235230    -0.659076560 
C17 C    -0.409232490    -0.058121950    -0.729396490 
C18 C    -0.390096260    -0.152604060    -0.743131650 
C19 C    -0.316992840    -0.182064560    -0.686529160 
C20 C    -0.263760290    -0.116164080    -0.617232330 
C21 C    -0.283245760    -0.022145900    -0.603983110 
O1 O     0.073343320     0.054911500     0.391881880 
O2 O    -0.051188400     0.051600270     0.328101080 
N1 N    -0.112367490     0.117334890     0.013938250 
Cl1 Cl    -0.459099300    -0.232032970    -0.832603320 
Cl2 Cl    -0.290344120    -0.299837730    -0.701162750 
H1 H     0.140394200     0.112392560     0.178924900 
H2 H     0.166528200     0.167555470    -0.114573960 
H3 H     0.059597280     0.190730030    -0.353625040 
H4 H    -0.068782240     0.165299880    -0.297859010 
H5 H    -0.114261070     0.081085790     0.128130840 
H6 H    -0.223346160    -0.002438900    -0.000026360 
H7 H    -0.344610700     0.006608730    -0.191316280 
H8 H    -0.274445940     0.261324600    -0.420282100 
H9 H    -0.155070250     0.254943440    -0.224523540 
H10 H    -0.414303620     0.206881760    -0.451142150 
H11 H    -0.431060960     0.088117730    -0.404060210 
H12 H    -0.430941020     0.123542330    -0.728179570 
H13 H    -0.336187820     0.156006410    -0.683455920 
H14 H    -0.466315490    -0.036929890    -0.774476280 
H15 H    -0.207095220    -0.139459250    -0.574125050 
H16 H    -0.241083530     0.027959350    -0.549613480 
H17 H     0.061507160     0.021633780     0.494962700 

#END
data_24_8.03_XXIII_15_4091 
# Day group submission to blind test 6
# Rank by lattice energy 24
# Relative energy [kJ/mol]:8.02965326607
loop_
_symmetry_equiv_pos_site_id
_symmetry_equiv_pos_as_xyz
1 +x,+y,+z
2 -x,+y,1/2-z
3 1/2+x,1/2+y,+z
4 1/2-x,1/2+y,1/2-z
5 -x,-y,-z
6 +x,-y,1/2+z
7 1/2-x,1/2-y,-z
8 1/2+x,1/2-y,1/2+z
_cell_length_a 35.3597
_cell_length_b 4.5108
_cell_length_c 23.4884
_cell_angle_alpha 90.0
_cell_angle_beta 96.0888
_cell_angle_gamma 90.0
loop_
_atom_site_label
_atom_site_type_symbol
_atom_site_fract_x
_atom_site_fract_y
_atom_site_fract_z
C1 C     0.199309680     0.749926000     0.356850860 
C2 C     0.190946210     0.559428250     0.311224770 
C3 C     0.219825860     0.376753880     0.294747310 
C4 C     0.256284000     0.388303010     0.322466730 
C5 C     0.265622300     0.583194400     0.368779170 
C6 C     0.235978490     0.765950630     0.386311620 
C7 C     0.243005860     0.963853070     0.435933000 
C8 C     0.332663380     0.412076870     0.391720660 
C9 C     0.351769860     0.297646010     0.442169730 
C10 C     0.383157460     0.114151810     0.440211620 
C11 C     0.396254580     0.036570130     0.388164560 
C12 C     0.377254030     0.154377940     0.338047280 
C13 C     0.346189890     0.341977340     0.339492850 
C14 C     0.430716470    -0.158412780     0.386255140 
C15 C     0.467877070     0.022800670     0.386529670 
C16 C     0.502506670    -0.172978710     0.388085650 
C17 C     0.517141820    -0.255016890     0.337577740 
C18 C     0.548371390    -0.443443600     0.338366100 
C19 C     0.565542720    -0.553247810     0.390342410 
C20 C     0.551140080    -0.472364460     0.441049150 
C21 C     0.519979880    -0.284552130     0.439841740 
O1 O     0.212105160     1.120816480     0.447175340 
O2 O     0.273187290     0.994097520     0.465922280 
N1 N     0.301999450     0.607938080     0.395660750 
Cl1 Cl     0.565354890    -0.536587660     0.273470220 
Cl2 Cl     0.604864950    -0.789321200     0.393448960 
H1 H     0.177467250     0.891066430     0.371076640 
H2 H     0.162553650     0.550529740     0.288973370 
H3 H     0.213764970     0.222424590     0.259562920 
H4 H     0.277785350     0.241191640     0.309243780 
H5 H     0.303394590     0.736673430     0.431354510 
H6 H     0.341503030     0.351484440     0.482807460 
H7 H     0.397424230     0.026439180     0.479834450 
H8 H     0.387140530     0.100928670     0.297077690 
H9 H     0.332856430     0.439194950     0.300288240 
H10 H     0.427484530    -0.298124970     0.347973940 
H11 H     0.433379140    -0.308542550     0.423035190 
H12 H     0.470389270     0.169659220     0.423799340 
H13 H     0.465921390     0.165425160     0.348704790 
H14 H     0.504367720    -0.171742140     0.296755140 
H15 H     0.564708630    -0.557550830     0.481189310 
H16 H     0.509225090    -0.222907380     0.479733110 
H17 H     0.219324410     1.254856140     0.478541930 

#END
data_25_8.06_XXIII_14_8783 
# Day group submission to blind test 6
# Rank by lattice energy 25
# Relative energy [kJ/mol]:8.05609594751
loop_
_symmetry_equiv_pos_site_id
_symmetry_equiv_pos_as_xyz
1 +x,+y,+z
2 -x,1/2+y,1/2-z
3 -x,-y,-z
4 +x,1/2-y,1/2+z
_cell_length_a 10.451
_cell_length_b 13.0672
_cell_length_c 16.9374
_cell_angle_alpha 90.0
_cell_angle_beta 122.8425
_cell_angle_gamma 90.0
loop_
_atom_site_label
_atom_site_type_symbol
_atom_site_fract_x
_atom_site_fract_y
_atom_site_fract_z
C1 C     0.955839530     0.449335370     0.075715240 
C2 C     1.100226030     0.412747970     0.108129340 
C3 C     1.126931490     0.307453570     0.122832410 
C4 C     1.011319540     0.240390140     0.103795980 
C5 C     0.862380930     0.275752640     0.068811540 
C6 C     0.835991620     0.383314860     0.056362500 
C7 C     0.685936730     0.425741760     0.025904740 
C8 C     0.751885520     0.102628420     0.051139460 
C9 C     0.690741470     0.048582100     0.094660850 
C10 C     0.692327190    -0.057700710     0.095849100 
C11 C     0.755627460    -0.113390360     0.054687980 
C12 C     0.814314840    -0.058818850     0.010315830 
C13 C     0.811482360     0.047414070     0.007410770 
C14 C     0.773769960    -0.227839030     0.066189720 
C15 C     0.907320260    -0.259237660     0.165868130 
C16 C     1.058209040    -0.217953950     0.188221570 
C17 C     1.101906210    -0.117869460     0.220604230 
C18 C     1.236164010    -0.076984500     0.235541440 
C19 C     1.329565910    -0.135988390     0.218053500 
C20 C     1.287082590    -0.235917080     0.185869100 
C21 C     1.152726940    -0.276181440     0.171066600 
O1 O     0.673016540     0.526720910     0.006013630 
O2 O     0.579754120     0.378431290     0.019349120 
N1 N     0.745842760     0.209917960     0.049237140 
Cl1 Cl     1.283936050     0.049046140     0.275946970 
Cl2 Cl     1.499038100    -0.087425380     0.235739740 
H1 H     0.932323410     0.530462740     0.065166970 
H2 H     1.191242120     0.464777820     0.122885550 
H3 H     1.240171670     0.277123430     0.150490360 
H4 H     1.036155550     0.159838500     0.117836200 
H5 H     0.655292620     0.245379810     0.044298230 
H6 H     0.643448960     0.090786740     0.128189030 
H7 H     0.645510670    -0.098017670     0.130680550 
H8 H     0.864032400    -0.100259330    -0.022168250 
H9 H     0.855007010     0.087922370    -0.028973660 
H10 H     0.793749010    -0.259765100     0.014103980 
H11 H     0.669262910    -0.262820570     0.053834150 
H12 H     0.912418880    -0.342726450     0.170905400 
H13 H     0.883576670    -0.231203600     0.217487770 
H14 H     1.030736460    -0.070251840     0.233776090 
H15 H     1.360253500    -0.281388460     0.172781190 
H16 H     1.121113440    -0.354079810     0.145735990 
H17 H     0.577712520     0.552953840    -0.005884240 

#END
data_26_8.08_XXIII_14_10625 
# Day group submission to blind test 6
# Rank by lattice energy 26
# Relative energy [kJ/mol]:8.07895721961
loop_
_symmetry_equiv_pos_site_id
_symmetry_equiv_pos_as_xyz
1 +x,+y,+z
2 -x,1/2+y,1/2-z
3 -x,-y,-z
4 +x,1/2-y,1/2+z
_cell_length_a 9.2507
_cell_length_b 16.5241
_cell_length_c 14.0784
_cell_angle_alpha 90.0
_cell_angle_beta 114.8646
_cell_angle_gamma 90.0
loop_
_atom_site_label
_atom_site_type_symbol
_atom_site_fract_x
_atom_site_fract_y
_atom_site_fract_z
C1 C     0.164554040     0.182161340     0.993141110 
C2 C     0.090029480     0.250032120     1.008675700 
C3 C     0.180334630     0.320162050     1.048022130 
C4 C     0.340160330     0.322759210     1.068948280 
C5 C     0.417781560     0.254845520     1.051208030 
C6 C     0.327179430     0.182560360     1.014180050 
C7 C     0.403487530     0.107879780     1.001888510 
C8 C     0.677837990     0.324231660     1.098857700 
C9 C     0.831635460     0.316792380     1.178818660 
C10 C     0.935838030     0.382125040     1.206181790 
C11 C     0.890029320     0.456821280     1.155931420 
C12 C     0.737226180     0.463238120     1.075108790 
C13 C     0.632689060     0.398142570     1.045952490 
C14 C     0.996519590     0.529857030     1.193640680 
C15 C     0.985704530     0.570397530     1.290023760 
C16 C     0.817829000     0.594705850     1.268773820 
C17 C     0.713243480     0.538757620     1.280163860 
C18 C     0.555057830     0.558798340     1.253895960 
C19 C     0.498435680     0.635791450     1.215339470 
C20 C     0.601921770     0.692102710     1.203946650 
C21 C     0.759787840     0.671575490     1.230344090 
O1 O     0.300708820     0.045789920     0.960887560 
O2 O     0.545875830     0.098352850     1.027028110 
N1 N     0.576566100     0.256660490     1.071231700 
Cl1 Cl     0.430182220     0.485656960     1.269581070 
Cl2 Cl     0.300356330     0.663331410     1.181063670 
H1 H     0.098669090     0.126609860     0.964883650 
H2 H    -0.035307950     0.248559760     0.992065220 
H3 H     0.125657550     0.373540560     1.063645490 
H4 H     0.407518050     0.377122430     1.101470830 
H5 H     0.626153350     0.201229370     1.075278340 
H6 H     0.868042350     0.259574700     1.219684940 
H7 H     1.054148880     0.375132060     1.268890610 
H8 H     0.698981600     0.520437410     1.034426970 
H9 H     0.516125950     0.404188180     0.981697540 
H10 H     0.963975500     0.574425350     1.130592230 
H11 H     1.120740760     0.513048130     1.215118030 
H12 H     1.063447920     0.623481210     1.312702570 
H13 H     1.031192430     0.528039570     1.355753250 
H14 H     0.753766420     0.478348350     1.308532500 
H15 H     0.557431520     0.751790180     1.174444890 
H16 H     0.838708000     0.716072560     1.220683270 
H17 H     0.360879830    -0.002314090     0.962140050 

#END
data_27_8.17_XXIII_14_11872 
# Day group submission to blind test 6
# Rank by lattice energy 27
# Relative energy [kJ/mol]:8.16820276529
loop_
_symmetry_equiv_pos_site_id
_symmetry_equiv_pos_as_xyz
1 +x,+y,+z
2 1/2-x,1/2+y,1/2-z
3 -x,-y,-z
4 1/2+x,1/2-y,1/2+z
_cell_length_a 9.3266
_cell_length_b 13.3701
_cell_length_c 15.6195
_cell_angle_alpha 90.0
_cell_angle_beta 95.2092
_cell_angle_gamma 90.0
loop_
_atom_site_label
_atom_site_type_symbol
_atom_site_fract_x
_atom_site_fract_y
_atom_site_fract_z
C1 C     0.831195530     0.272835590     0.997248210 
C2 C     0.912358360     0.186506040     1.006708550 
C3 C     0.858640200     0.105712220     1.051010250 
C4 C     0.726429940     0.110789620     1.084094260 
C5 C     0.640222810     0.197402150     1.073399620 
C6 C     0.696152980     0.280646680     1.030031960 
C7 C     0.615803380     0.374880180     1.021623620 
C8 C     0.444801890     0.123873850     1.149359860 
C9 C     0.429132240     0.133112530     1.237097510 
C10 C     0.366806130     0.056292350     1.280962770 
C11 C     0.322541380    -0.032324840     1.239171870 
C12 C     0.340381290    -0.041248460     1.151638540 
C13 C     0.399591370     0.035975410     1.106857310 
C14 C     0.266599100    -0.118715370     1.288497240 
C15 C     0.389486690    -0.176836490     1.340355070 
C16 C     0.493566820    -0.222204910     1.283002030 
C17 C     0.612150130    -0.167564740     1.260890600 
C18 C     0.704683880    -0.206250290     1.204251520 
C19 C     0.679350880    -0.300851150     1.168233560 
C20 C     0.561141510    -0.355873300     1.189853770 
C21 C     0.469406180    -0.316802280     1.246615020 
O1 O     0.679290410     0.445564230     0.975879780 
O2 O     0.502400730     0.392914780     1.052061360 
N1 N     0.507528400     0.202245760     1.104576150 
Cl1 Cl     0.852205310    -0.134255990     1.180020240 
Cl2 Cl     0.792797600    -0.352151340     1.096753490 
H1 H     0.870760870     0.336933520     0.964366570 
H2 H     1.016004560     0.181751750     0.980909140 
H3 H     0.921306490     0.037644150     1.060141510 
H4 H     0.687911430     0.047531750     1.118444510 
H5 H     0.464710130     0.272006820     1.105278910 
H6 H     0.465708400     0.200923060     1.270254940 
H7 H     0.354461820     0.064804830     1.349005380 
H8 H     0.307615250    -0.109739930     1.118210790 
H9 H     0.411911750     0.028816390     1.038844010 
H10 H     0.206701740    -0.170219800     1.244193170 
H11 H     0.191757610    -0.091675120     1.333344590 
H12 H     0.342289450    -0.235695770     1.377505350 
H13 H     0.446627890    -0.125936110     1.386389100 
H14 H     0.633115390    -0.093650550     1.287348720 
H15 H     0.542467900    -0.429326250     1.161959530 
H16 H     0.377879360    -0.360678500     1.262779110 
H17 H     0.619543390     0.504729610     0.973905430 

#END
data_28_8.41_XXIII_2_1235 
# Day group submission to blind test 6
# Rank by lattice energy 28
# Relative energy [kJ/mol]:8.41166041698
loop_
_symmetry_equiv_pos_site_id
_symmetry_equiv_pos_as_xyz
1 +x,+y,+z
2 -x,-y,-z
_cell_length_a 10.0244
_cell_length_b 8.9093
_cell_length_c 11.2533
_cell_angle_alpha 72.9188
_cell_angle_beta 92.3774
_cell_angle_gamma 86.6849
loop_
_atom_site_label
_atom_site_type_symbol
_atom_site_fract_x
_atom_site_fract_y
_atom_site_fract_z
C1 C     0.645673300     0.865648210     0.147042630 
C2 C     0.692991250     0.949231460     0.223654250 
C3 C     0.731431180     0.868152920     0.348135400 
C4 C     0.724874720     0.707165390     0.393903480 
C5 C     0.680416880     0.618768260     0.316392150 
C6 C     0.637863840     0.701590480     0.190500770 
C7 C     0.581234860     0.617925970     0.108133550 
C8 C     0.723338500     0.364737530     0.481481010 
C9 C     0.635895090     0.277111690     0.563289230 
C10 C     0.682657900     0.186457050     0.682448970 
C11 C     0.816013580     0.184996590     0.723950960 
C12 C     0.902931350     0.271878270     0.640785060 
C13 C     0.857996380     0.359777900     0.520937140 
C14 C     0.863635160     0.102674060     0.857345950 
C15 C     0.835359010     0.208047970     0.943214700 
C16 C     0.877316510     0.372711660     0.887958750 
C17 C     0.782113700     0.494357680     0.827693900 
C18 C     0.819727180     0.644179220     0.766886870 
C19 C     0.954765880     0.674323530     0.765282910 
C20 C     1.050564930     0.554136460     0.827006440 
C21 C     1.011986150     0.405219850     0.887997910 
O1 O     0.543244840     0.712363260    -0.007801620 
O2 O     0.565536260     0.477040840     0.136112680 
N1 N     0.675604280     0.458635000     0.361190570 
Cl1 Cl     0.695006240     0.791337700     0.693432720 
Cl2 Cl     1.006576050     0.859713100     0.687405990 
H1 H     0.612884680     0.925597030     0.051178680 
H2 H     0.698706140     1.075410470     0.188422060 
H3 H     0.766048510     0.931549670     0.410899690 
H4 H     0.753316120     0.647521370     0.490675810 
H5 H     0.626111250     0.407767340     0.304444220 
H6 H     0.531336980     0.281330470     0.532977820 
H7 H     0.613376450     0.119283520     0.745064430 
H8 H     1.007093620     0.271574580     0.670821940 
H9 H     0.926285300     0.426376640     0.457198290 
H10 H     0.971342380     0.071874040     0.862388550 
H11 H     0.815316380    -0.007255840     0.893118700 
H12 H     0.887369750     0.153076510     1.034460190 
H13 H     0.728260800     0.213458390     0.957587870 
H14 H     0.677070130     0.472737980     0.825205780 
H15 H     1.154993300     0.578873800     0.826355520 
H16 H     1.087992340     0.312795600     0.934880460 
H17 H     0.508964640     0.647526620    -0.055774080 

#END
data_29_8.43_XXIII_15_12012 
# Day group submission to blind test 6
# Rank by lattice energy 29
# Relative energy [kJ/mol]:8.43335134629
loop_
_symmetry_equiv_pos_site_id
_symmetry_equiv_pos_as_xyz
1 +x,+y,+z
2 -x,+y,1/2-z
3 1/2+x,1/2+y,+z
4 1/2-x,1/2+y,1/2-z
5 -x,-y,-z
6 +x,-y,1/2+z
7 1/2-x,1/2-y,-z
8 1/2+x,1/2-y,1/2+z
_cell_length_a 20.2709
_cell_length_b 13.3426
_cell_length_c 16.6597
_cell_angle_alpha 90.0
_cell_angle_beta 120.0537
_cell_angle_gamma 90.0
loop_
_atom_site_label
_atom_site_type_symbol
_atom_site_fract_x
_atom_site_fract_y
_atom_site_fract_z
C1 C     0.430438330     1.157817310     0.453792820 
C2 C     0.493530570     1.154505970     0.442736830 
C3 C     0.549868460     1.227972080     0.485878030 
C4 C     0.543830040     1.301555780     0.540152070 
C5 C     0.481146310     1.304378650     0.554896920 
C6 C     0.422511830     1.231615550     0.508640400 
C7 C     0.352444860     1.236514130     0.513869170 
C8 C     0.532372780     1.445458460     0.666350880 
C9 C     0.516039030     1.548031680     0.658949900 
C10 C     0.571875600     1.616344200     0.715516140 
C11 C     0.645678040     1.584863350     0.779422560 
C12 C     0.661369860     1.482271950     0.786229240 
C13 C     0.605644410     1.413110760     0.731392150 
C14 C     0.708252910     1.659750890     0.833180490 
C15 C     0.735258860     1.712616030     0.771719880 
C16 C     0.771085400     1.640476010     0.735005190 
C17 C     0.725574130     1.582431720     0.656640970 
C18 C     0.757690560     1.511397910     0.625379130 
C19 C     0.836480850     1.496915150     0.672532730 
C20 C     0.882316100     1.554398070     0.750757070 
C21 C     0.849815250     1.625247100     0.781555540 
O1 O     0.302412590     1.162225650     0.466943670 
O2 O     0.336467880     1.301352550     0.553111380 
N1 N     0.475054970     1.377080480     0.609227200 
Cl1 Cl     0.697403040     1.441591760     0.526440920 
Cl2 Cl     0.879095050     1.408409120     0.635570380 
H1 H     0.385185200     1.103468340     0.419570310 
H2 H     0.498710360     1.096974870     0.400410520 
H3 H     0.598992160     1.228425530     0.476320790 
H4 H     0.587557670     1.358205980     0.571518200 
H5 H     0.422152220     1.384719330     0.600830170 
H6 H     0.459401980     1.573472880     0.608307560 
H7 H     0.558121340     1.695628100     0.708597900 
H8 H     0.718367070     1.456210720     0.835010650 
H9 H     0.618573840     1.333778060     0.738291520 
H10 H     0.756907940     1.622505870     0.890922410 
H11 H     0.688463810     1.717325900     0.863039420 
H12 H     0.776386000     1.770960490     0.812526070 
H13 H     0.686498000     1.749916520     0.714145320 
H14 H     0.664339930     1.591855750     0.619239470 
H15 H     0.943371520     1.543060270     0.786815220 
H16 H     0.886357150     1.669281190     0.842690200 
H17 H     0.255320960     1.174810720     0.466543400 

#END
data_30_8.49_XXIII_19_3180 
# Day group submission to blind test 6
# Rank by lattice energy 30
# Relative energy [kJ/mol]:8.48874062393
loop_
_symmetry_equiv_pos_site_id
_symmetry_equiv_pos_as_xyz
1 +x,+y,+z
2 1/2-x,-y,1/2+z
3 1/2+x,1/2-y,-z
4 -x,1/2+y,1/2-z
_cell_length_a 4.5763
_cell_length_b 11.6049
_cell_length_c 33.8446
_cell_angle_alpha 90.0
_cell_angle_beta 90.0
_cell_angle_gamma 90.0
loop_
_atom_site_label
_atom_site_type_symbol
_atom_site_fract_x
_atom_site_fract_y
_atom_site_fract_z
C1 C     0.760508110     0.025057090     0.557407860 
C2 C     0.568369090     0.113781400     0.565434460 
C3 C     0.388882200     0.154184770     0.534997820 
C4 C     0.404221970     0.108237850     0.497374730 
C5 C     0.598927010     0.017733140     0.488427660 
C6 C     0.779757640    -0.024525380     0.519613200 
C7 C     0.983668750    -0.120168830     0.512876540 
C8 C     0.429268730    -0.014929840     0.419189640 
C9 C     0.323614470    -0.114388210     0.400768640 
C10 C     0.138660840    -0.106377460     0.368310570 
C11 C     0.051446990     0.000443590     0.353435860 
C12 C     0.160183210     0.099419750     0.371813990 
C13 C     0.348976440     0.092556230     0.403878900 
C14 C    -0.147070060     0.009052930     0.318000050 
C15 C     0.020136370     0.040951440     0.279828400 
C16 C    -0.179872030     0.050316950     0.244590140 
C17 C    -0.275257450    -0.048724210     0.225119770 
C18 C    -0.468253760    -0.042022310     0.193455630 
C19 C    -0.569976190     0.065184990     0.180719980 
C20 C    -0.476355400     0.164478820     0.199988520 
C21 C    -0.283689660     0.156928500     0.231592060 
O1 O     1.149294060    -0.146606920     0.544735800 
O2 O     1.015102850    -0.173486080     0.482016780 
N1 N     0.626842050    -0.026712780     0.450908520 
Cl1 Cl    -0.577892900    -0.169440250     0.170256330 
Cl2 Cl    -0.811796790     0.077785540     0.141022330 
H1 H     0.900642420    -0.008567950     0.580390780 
H2 H     0.556500590     0.150912470     0.594726420 
H3 H     0.234482790     0.223067940     0.540730240 
H4 H     0.260040610     0.140307120     0.474664240 
H5 H     0.760590350    -0.096606850     0.449935170 
H6 H     0.385489370    -0.197943710     0.412398600 
H7 H     0.058154740    -0.184672040     0.354581940 
H8 H     0.098651670     0.183622890     0.360610330 
H9 H     0.439481410     0.170326870     0.416564530 
H10 H    -0.316135470     0.074058920     0.323183950 
H11 H    -0.260772170    -0.072744730     0.313475210 
H12 H     0.134680570     0.122550810     0.284321330 
H13 H     0.187952670    -0.024326360     0.274439860 
H14 H    -0.198575020    -0.132784430     0.234376940 
H15 H    -0.555621150     0.247249050     0.189896780 
H16 H    -0.212576830     0.235154190     0.246223070 
H17 H     1.287700790    -0.204516050     0.536244530 

#END
data_31_8.74_XXIII_14_5416 
# Day group submission to blind test 6
# Rank by lattice energy 31
# Relative energy [kJ/mol]:8.74352248199
loop_
_symmetry_equiv_pos_site_id
_symmetry_equiv_pos_as_xyz
1 +x,+y,+z
2 -x,1/2+y,1/2-z
3 -x,-y,-z
4 +x,1/2-y,1/2+z
_cell_length_a 9.7904
_cell_length_b 16.0678
_cell_length_c 12.4328
_cell_angle_alpha 90.0
_cell_angle_beta 100.3612
_cell_angle_gamma 90.0
loop_
_atom_site_label
_atom_site_type_symbol
_atom_site_fract_x
_atom_site_fract_y
_atom_site_fract_z
C1 C     0.208628130     0.852295430     0.140620490 
C2 C     0.129088200     0.815056820     0.208250290 
C3 C     0.127407010     0.850285020     0.310972890 
C4 C     0.201016750     0.921945400     0.344062930 
C5 C     0.279819120     0.962341260     0.275049340 
C6 C     0.284470480     0.925428650     0.171479920 
C7 C     0.373426700     0.960510050     0.099595360 
C8 C     0.341422230     1.086065940     0.395089020 
C9 C     0.461533450     1.123008450     0.454015460 
C10 C     0.453603040     1.176170400     0.540713570 
C11 C     0.326660080     1.193413950     0.572489930 
C12 C     0.207090810     1.158054720     0.511392950 
C13 C     0.213268220     1.105760630     0.423426450 
C14 C     0.320239840     1.242108500     0.675011150 
C15 C     0.382108140     1.194308720     0.781098370 
C16 C     0.298496500     1.118580070     0.800529160 
C17 C     0.291802670     1.049258450     0.731822770 
C18 C     0.207013550     0.981901370     0.744335540 
C19 C     0.126908830     0.982377180     0.826587750 
C20 C     0.133291520     1.050865090     0.895753600 
C21 C     0.217704950     1.118216790     0.882354510 
O1 O     0.376193620     0.914482080     0.009019600 
O2 O     0.443384850     1.023721440     0.116618600 
N1 N     0.354020300     1.033297990     0.307299170 
Cl1 Cl     0.203362980     0.897491850     0.654888320 
Cl2 Cl     0.018911060     0.898946470     0.844898150 
H1 H     0.214412470     0.825431150     0.061851270 
H2 H     0.070769870     0.759025750     0.182820210 
H3 H     0.068534860     0.820922020     0.366566210 
H4 H     0.200409600     0.946686180     0.424734040 
H5 H     0.417209520     1.052615220     0.255831340 
H6 H     0.561075500     1.108622270     0.431900330 
H7 H     0.548370960     1.203206630     0.585915690 
H8 H     0.107153300     1.170944960     0.533804640 
H9 H     0.118815380     1.080083090     0.376627350 
H10 H     0.212663060     1.258806030     0.677650020 
H11 H     0.378027230     1.300447240     0.674705310 
H12 H     0.388169260     1.236557890     0.850697470 
H13 H     0.488638170     1.176076780     0.776668330 
H14 H     0.353338060     1.046758920     0.667962330 
H15 H     0.071335480     1.050885140     0.959576020 
H16 H     0.220340700     1.171342350     0.936438860 
H17 H     0.437592930     0.940738710    -0.033532260 

#END
data_32_8.86_XXIII_15_396 
# Day group submission to blind test 6
# Rank by lattice energy 32
# Relative energy [kJ/mol]:8.86405808199
loop_
_symmetry_equiv_pos_site_id
_symmetry_equiv_pos_as_xyz
1 +x,+y,+z
2 -x,+y,1/2-z
3 1/2+x,1/2+y,+z
4 1/2-x,1/2+y,1/2-z
5 -x,-y,-z
6 +x,-y,1/2+z
7 1/2-x,1/2-y,-z
8 1/2+x,1/2-y,1/2+z
_cell_length_a 28.0971
_cell_length_b 9.3795
_cell_length_c 14.8198
_cell_angle_alpha 90.0
_cell_angle_beta 92.8111
_cell_angle_gamma 90.0
loop_
_atom_site_label
_atom_site_type_symbol
_atom_site_fract_x
_atom_site_fract_y
_atom_site_fract_z
C1 C     0.452701440     1.353079030     0.830604170 
C2 C     0.432028250     1.438386370     0.763628280 
C3 C     0.410309430     1.373369570     0.687155310 
C4 C     0.408817120     1.226838510     0.678620570 
C5 C     0.429032730     1.137511520     0.746854090 
C6 C     0.451797570     1.203483420     0.824179620 
C7 C     0.474976810     1.116860290     0.896003050 
C8 C     0.400441680     0.912348310     0.674305250 
C9 C     0.421718070     0.799821420     0.629413500 
C10 C     0.395132740     0.717766230     0.567115470 
C11 C     0.347160810     0.747523200     0.546312570 
C12 C     0.326108980     0.859556490     0.592218980 
C13 C     0.352040660     0.940450380     0.655729210 
C14 C     0.319250450     0.665672300     0.474049810 
C15 C     0.321598600     0.732400510     0.378320300 
C16 C     0.306961680     0.886889870     0.374468680 
C17 C     0.339316910     0.993702400     0.400835290 
C18 C     0.325381650     1.135794970     0.403182740 
C19 C     0.278364380     1.173648200     0.379516530 
C20 C     0.245817130     1.067926550     0.353184620 
C21 C     0.260060690     0.926199390     0.350824060 
O1 O     0.495223560     1.194438530     0.964693590 
O2 O     0.476951760     0.986695970     0.897990020 
N1 N     0.427989120     0.991946560     0.738461410 
Cl1 Cl     0.367808650     1.264361740     0.436327050 
Cl2 Cl     0.259362520     1.350904390     0.381931600 
H1 H     0.470205340     1.400270020     0.889940710 
H2 H     0.432931600     1.553344700     0.769888200 
H3 H     0.394466250     1.438156720     0.633027430 
H4 H     0.392523790     1.179724330     0.618243820 
H5 H     0.446055480     0.938053170     0.788726010 
H6 H     0.459189150     0.777720800     0.643744230 
H7 H     0.412253510     0.630668780     0.533033970 
H8 H     0.288771410     0.883759170     0.577862140 
H9 H     0.334937140     1.025471000     0.691427880 
H10 H     0.281866160     0.660070870     0.491233100 
H11 H     0.332283340     0.556030520     0.470918680 
H12 H     0.298884680     0.670184340     0.331035740 
H13 H     0.358119890     0.722260190     0.356688780 
H14 H     0.375821460     0.966878610     0.420421230 
H15 H     0.209471990     1.098017100     0.334590200 
H16 H     0.234221940     0.845130570     0.330374290 
H17 H     0.506890280     1.128120970     1.010563770 

#END
data_33_8.88_XXIII_2_1610 
# Day group submission to blind test 6
# Rank by lattice energy 33
# Relative energy [kJ/mol]:8.8760325117
loop_
_symmetry_equiv_pos_site_id
_symmetry_equiv_pos_as_xyz
1 +x,+y,+z
2 -x,-y,-z
_cell_length_a 9.7877
_cell_length_b 8.8403
_cell_length_c 13.0297
_cell_angle_alpha 113.851
_cell_angle_beta 86.9675
_cell_angle_gamma 112.3395
loop_
_atom_site_label
_atom_site_type_symbol
_atom_site_fract_x
_atom_site_fract_y
_atom_site_fract_z
C1 C     0.031733740     0.831358700     0.909828640 
C2 C    -0.108490880     0.773352590     0.856451120 
C3 C    -0.121941160     0.757637050     0.745849990 
C4 C     0.001945000     0.801603800     0.690859840 
C5 C     0.146526790     0.864576280     0.744541330 
C6 C     0.160081270     0.876548100     0.856295380 
C7 C     0.306340220     0.930313170     0.914393530 
C8 C     0.272971500     0.907820870     0.582632090 
C9 C     0.347260620     0.815231190     0.503186930 
C10 C     0.347325770     0.808586670     0.394794140 
C11 C     0.271753470     0.890892310     0.362008250 
C12 C     0.202790330     0.988561750     0.443208390 
C13 C     0.204421370     0.999185620     0.552423520 
C14 C     0.249804570     0.857552970     0.240104380 
C15 C     0.130243610     0.668210010     0.166747470 
C16 C    -0.016700980     0.621821580     0.214423760 
C17 C    -0.141702140     0.614219680     0.162821910 
C18 C    -0.278402850     0.572100870     0.205146230 
C19 C    -0.292244430     0.534400240     0.300134670 
C20 C    -0.168905370     0.537368410     0.350834190 
C21 C    -0.033226850     0.579755990     0.308330240 
O1 O     0.302325660     0.945794390     1.021895050 
O2 O     0.424024600     0.958909710     0.873779390 
N1 N     0.270738550     0.909277690     0.691079220 
Cl1 Cl    -0.429908390     0.567055870     0.136549440 
Cl2 Cl    -0.460928660     0.482014430     0.356922490 
H1 H     0.045466780     0.842307720     0.994661580 
H2 H    -0.206030410     0.739295970     0.899088300 
H3 H    -0.231092340     0.709362690     0.701552440 
H4 H    -0.011811820     0.786785850     0.605140550 
H5 H     0.365110310     0.924504150     0.730213080 
H6 H     0.402266590     0.746082720     0.526616710 
H7 H     0.403036540     0.733166980     0.333627300 
H8 H     0.144622700     1.054938190     0.419987160 
H9 H     0.151156690     1.076459430     0.614482260 
H10 H     0.216471700     0.959493040     0.235102980 
H11 H     0.354009970     0.870262640     0.202517920 
H12 H     0.112456910     0.659023410     0.081992980 
H13 H     0.174981900     0.567868370     0.157810940 
H14 H    -0.133966280     0.642841900     0.088889430 
H15 H    -0.180611600     0.505547740     0.423616060 
H16 H     0.060483240     0.580194970     0.349019960 
H17 H     0.401752160     0.980180510     1.054423100 

#END
data_34_8.88_XXIII_2_1526 
# Day group submission to blind test 6
# Rank by lattice energy 34
# Relative energy [kJ/mol]:8.88344472274
loop_
_symmetry_equiv_pos_site_id
_symmetry_equiv_pos_as_xyz
1 +x,+y,+z
2 -x,-y,-z
_cell_length_a 11.0769
_cell_length_b 9.4506
_cell_length_c 10.8078
_cell_angle_alpha 88.3743
_cell_angle_beta 100.2225
_cell_angle_gamma 123.1491
loop_
_atom_site_label
_atom_site_type_symbol
_atom_site_fract_x
_atom_site_fract_y
_atom_site_fract_z
C1 C     0.533902880     0.131514710     0.360778040 
C2 C     0.466432380    -0.006680980     0.273424990 
C3 C     0.385117130    -0.006486700     0.158459330 
C4 C     0.369982120     0.127609330     0.132578160 
C5 C     0.435322210     0.268371840     0.221419600 
C6 C     0.521115670     0.270298980     0.337179460 
C7 C     0.596881740     0.416095440     0.431476970 
C8 C     0.314493980     0.404603600     0.106579450 
C9 C     0.351465340     0.553978030     0.048515130 
C10 C     0.246443710     0.561035460    -0.038083040 
C11 C     0.102212630     0.419868970    -0.070869140 
C12 C     0.065803960     0.272551060    -0.010784900 
C13 C     0.169100400     0.264311410     0.077265080 
C14 C    -0.006556000     0.421674580    -0.175472000 
C15 C     0.015405700     0.393394120    -0.308508270 
C16 C     0.003339880     0.228326120    -0.327248050 
C17 C     0.121531950     0.214297350    -0.278642780 
C18 C     0.108106450     0.059684230    -0.287595770 
C19 C    -0.024850050    -0.084763340    -0.345729110 
C20 C    -0.143218940    -0.072047520    -0.394731080 
C21 C    -0.129006790     0.082890030    -0.385213970 
O1 O     0.658226070     0.390950430     0.542706860 
O2 O     0.608526280     0.551385000     0.416601290 
N1 N     0.423415000     0.403982530     0.195028770 
Cl1 Cl     0.260355360     0.050919500    -0.224114810 
Cl2 Cl    -0.046327750    -0.281562560    -0.358616370 
H1 H     0.599014890     0.135878060     0.449683540 
H2 H     0.477705100    -0.112290400     0.293073540 
H3 H     0.334128140    -0.111770830     0.087262290 
H4 H     0.309691260     0.126598230     0.041995340 
H5 H     0.493395200     0.508445620     0.256185830 
H6 H     0.463590540     0.663621300     0.071254160 
H7 H     0.278022000     0.677755380    -0.082588800 
H8 H    -0.045552590     0.161356400    -0.033979260 
H9 H     0.137061460     0.149287400     0.123716010 
H10 H    -0.118479150     0.322802040    -0.165559080 
H11 H     0.003040500     0.542953070    -0.169757030 
H12 H    -0.066202190     0.396719100    -0.379869490 
H13 H     0.123604610     0.499149640    -0.321452060 
H14 H     0.225351190     0.323971230    -0.232201830 
H15 H    -0.245847340    -0.184316570    -0.440065420 
H16 H    -0.222543390     0.090389030    -0.423362160 
H17 H     0.711783240     0.498081000     0.593379310 

#END
data_35_9.59_XXIII_14_9690 
# Day group submission to blind test 6
# Rank by lattice energy 35
# Relative energy [kJ/mol]:9.58792204503
loop_
_symmetry_equiv_pos_site_id
_symmetry_equiv_pos_as_xyz
1 +x,+y,+z
2 -x,1/2+y,1/2-z
3 -x,-y,-z
4 +x,1/2-y,1/2+z
_cell_length_a 14.0194
_cell_length_b 16.5333
_cell_length_c 19.5574
_cell_angle_alpha 90.0
_cell_angle_beta 154.9827
_cell_angle_gamma 90.0
loop_
_atom_site_label
_atom_site_type_symbol
_atom_site_fract_x
_atom_site_fract_y
_atom_site_fract_z
C1 C     0.314075420     0.749956950     0.415352900 
C2 C     0.224866040     0.678556320     0.382094350 
C3 C     0.080248880     0.681445490     0.344727640 
C4 C     0.027489530     0.753898310     0.341673590 
C5 C     0.119280790     0.827474980     0.377504240 
C6 C     0.264624980     0.824820590     0.413911160 
C7 C     0.361311780     0.899482550     0.448819650 
C8 C    -0.035657430     0.908288490     0.372431300 
C9 C    -0.231149490     0.954580610     0.252840570 
C10 C    -0.330881680     0.963630520     0.251998330 
C11 C    -0.243083410     0.924595150     0.366469380 
C12 C    -0.045919960     0.879024170     0.486674760 
C13 C     0.057483810     0.871006000     0.490523620 
C14 C    -0.361381320     0.928587540     0.357706200 
C15 C    -0.543037610     0.861529220     0.248122100 
C16 C    -0.442573110     0.777952710     0.316999660 
C17 C    -0.382175780     0.737585100     0.296260850 
C18 C    -0.272279810     0.663374490     0.369835710 
C19 C    -0.221979400     0.627695480     0.465385750 
C20 C    -0.282960080     0.667187860     0.485863680 
C21 C    -0.391259690     0.741639980     0.412881730 
O1 O     0.501305940     0.887240690     0.486109180 
O2 O     0.325160710     0.968026190     0.446031080 
N1 N     0.063038420     0.899555190     0.371069480 
Cl1 Cl    -0.197025710     0.617123370     0.341608200 
Cl2 Cl    -0.084484340     0.534453600     0.559827920 
H1 H     0.424900030     0.749615150     0.443442920 
H2 H     0.265163430     0.621472300     0.384084180 
H3 H     0.006443770     0.626151050     0.316485710 
H4 H    -0.085597230     0.754687300     0.311549700 
H5 H     0.128224920     0.949638330     0.390796830 
H6 H    -0.303580000     0.983141780     0.161016970 
H7 H    -0.482395780     0.999991750     0.158503490 
H8 H     0.026941470     0.849161540     0.578124560 
H9 H     0.209944750     0.835489830     0.584203270 
H10 H    -0.239021170     0.923209260     0.478768700 
H11 H    -0.444361450     0.987285700     0.309500130 
H12 H    -0.639019090     0.873524330     0.232432370 
H13 H    -0.661223880     0.865471840     0.128561250 
H14 H    -0.419142750     0.764151490     0.222974660 
H15 H    -0.244282680     0.639012230     0.559530620 
H16 H    -0.436030190     0.771796760     0.431118320 
H17 H     0.553843920     0.939456030     0.504730870 

#END
data_36_9.61_XXIII_14_7798 
# Day group submission to blind test 6
# Rank by lattice energy 36
# Relative energy [kJ/mol]:9.60727020353
loop_
_symmetry_equiv_pos_site_id
_symmetry_equiv_pos_as_xyz
1 +x,+y,+z
2 -x,1/2+y,1/2-z
3 -x,-y,-z
4 +x,1/2-y,1/2+z
_cell_length_a 9.7453
_cell_length_b 17.188
_cell_length_c 13.5704
_cell_angle_alpha 90.0
_cell_angle_beta 125.2638
_cell_angle_gamma 90.0
loop_
_atom_site_label
_atom_site_type_symbol
_atom_site_fract_x
_atom_site_fract_y
_atom_site_fract_z
C1 C     0.446063280     0.808073280     0.327028440 
C2 C     0.452266140     0.771677050     0.238948390 
C3 C     0.393688120     0.811740940     0.131671490 
C4 C     0.333574920     0.886898750     0.114191460 
C5 C     0.330534600     0.925982620     0.204286740 
C6 C     0.385674370     0.884543760     0.312132080 
C7 C     0.375335070     0.919955140     0.406045440 
C8 C     0.256192090     1.056634590     0.107028210 
C9 C     0.128636410     1.112609880     0.060868200 
C10 C     0.113300270     1.170231020    -0.016630170 
C11 C     0.222691850     1.173673480    -0.051728990 
C12 C     0.351548570     1.118659320    -0.003224020 
C13 C     0.369769290     1.061286280     0.075579900 
C14 C     0.193251650     1.230071310    -0.147088060 
C15 C     0.052414660     1.202583270    -0.276767000 
C16 C     0.092330900     1.125670960    -0.308249040 
C17 C     0.070938420     1.056124410    -0.265411130 
C18 C     0.119214940     0.985410880    -0.286217900 
C19 C     0.189970910     0.982956760    -0.350965120 
C20 C     0.211211860     1.051899170    -0.394449110 
C21 C     0.163223860     1.122392270    -0.372896370 
O1 O     0.436567990     0.874352560     0.504501870 
O2 O     0.316722120     0.983868070     0.401072480 
N1 N     0.268177630     1.000318860     0.186518340 
Cl1 Cl     0.090249760     0.900594810    -0.228989590 
Cl2 Cl     0.252537950     0.895267040    -0.378897490 
H1 H     0.487449330     0.777986230     0.409802890 
H2 H     0.499435890     0.712826550     0.252065210 
H3 H     0.393118120     0.783537230     0.059964080 
H4 H     0.285189780     0.915873830     0.029469020 
H5 H     0.249757630     1.018404870     0.249281450 
H6 H     0.040912660     1.109821890     0.085523680 
H7 H     0.012435000     1.212455190    -0.052193610 
H8 H     0.438754920     1.120266360    -0.028447870 
H9 H     0.472424210     1.020237160     0.113119960 
H10 H     0.309274640     1.238061220    -0.140973270 
H11 H     0.157680860     1.287124270    -0.132747710 
H12 H     0.033515450     1.246955560    -0.341246350 
H13 H    -0.065084120     1.198007840    -0.284057510 
H14 H     0.017336720     1.056443980    -0.214404920 
H15 H     0.265596090     1.049615790    -0.444924800 
H16 H     0.181622250     1.175601500    -0.406798620 
H17 H     0.420921510     0.903924300     0.558005830 

#END
data_37_9.73_XXIII_2_3841 
# Day group submission to blind test 6
# Rank by lattice energy 37
# Relative energy [kJ/mol]:9.72675617784
loop_
_symmetry_equiv_pos_site_id
_symmetry_equiv_pos_as_xyz
1 +x,+y,+z
2 -x,-y,-z
_cell_length_a 9.099
_cell_length_b 9.5887
_cell_length_c 11.7167
_cell_angle_alpha 100.2711
_cell_angle_beta 92.6582
_cell_angle_gamma 96.2136
loop_
_atom_site_label
_atom_site_type_symbol
_atom_site_fract_x
_atom_site_fract_y
_atom_site_fract_z
C1 C     0.342270680     0.823395130     0.179795890 
C2 C     0.428155490     0.775465450     0.261639080 
C3 C     0.365758660     0.750986350     0.364319990 
C4 C     0.220329340     0.771348050     0.383384780 
C5 C     0.129459480     0.816862960     0.299735080 
C6 C     0.193731720     0.845042030     0.196299540 
C7 C     0.108185640     0.901583650     0.109322100 
C8 C    -0.103611640     0.788139660     0.401191350 
C9 C    -0.203978990     0.875184860     0.455067710 
C10 C    -0.295756700     0.828090490     0.535408210 
C11 C    -0.289035310     0.694425550     0.565899360 
C12 C    -0.189978760     0.607613690     0.510482050 
C13 C    -0.099264170     0.652439100     0.428689410 
C14 C    -0.376328820     0.650448320     0.662415940 
C15 C    -0.301953240     0.716932650     0.784899970 
C16 C    -0.146700820     0.679363510     0.801454030 
C17 C    -0.027943580     0.753808690     0.758084200 
C18 C     0.113939320     0.713680570     0.765895960 
C19 C     0.139605340     0.597285880     0.817452900 
C20 C     0.022000260     0.522497010     0.861110020 
C21 C    -0.119490860     0.563213030     0.852891100 
O1 O     0.186197420     0.928805240     0.018656770 
O2 O    -0.020229600     0.927321400     0.114565270 
N1 N    -0.014711070     0.838607840     0.318667380 
Cl1 Cl     0.257624220     0.811366480     0.709472490 
Cl2 Cl     0.316198660     0.543154990     0.828668260 
H1 H     0.388303770     0.845774110     0.100667620 
H2 H     0.542137300     0.758936900     0.247205330 
H3 H     0.432079740     0.716663180     0.431105310 
H4 H     0.176074310     0.754910300     0.464502860 
H5 H    -0.065998950     0.883473060     0.257935220 
H6 H    -0.208241320     0.980261970     0.433879050 
H7 H    -0.372132810     0.897695030     0.576610340 
H8 H    -0.183053980     0.503102290     0.532205250 
H9 H    -0.025162250     0.582219530     0.385693790 
H10 H    -0.388939370     0.534161680     0.653119690 
H11 H    -0.487827840     0.682675550     0.657376930 
H12 H    -0.370292070     0.680674760     0.850699860 
H13 H    -0.299905640     0.832940560     0.797301980 
H14 H    -0.045150130     0.843541230     0.716756900 
H15 H     0.042681980     0.432686750     0.901342530 
H16 H    -0.209982300     0.503433040     0.886942680 
H17 H     0.124250880     0.971693000    -0.031244950 

#END
data_38_9.86_XXIII_14_7688 
# Day group submission to blind test 6
# Rank by lattice energy 38
# Relative energy [kJ/mol]:9.85684862826
loop_
_symmetry_equiv_pos_site_id
_symmetry_equiv_pos_as_xyz
1 +x,+y,+z
2 -x,1/2+y,1/2-z
3 -x,-y,-z
4 +x,1/2-y,1/2+z
_cell_length_a 12.9919
_cell_length_b 9.0457
_cell_length_c 19.8119
_cell_angle_alpha 90.0
_cell_angle_beta 123.4326
_cell_angle_gamma 90.0
loop_
_atom_site_label
_atom_site_type_symbol
_atom_site_fract_x
_atom_site_fract_y
_atom_site_fract_z
C1 C     0.172705490     0.152632970     0.680206010 
C2 C     0.254204940     0.067132140     0.746322910 
C3 C     0.359149780     0.134389020     0.811649840 
C4 C     0.380425070     0.283909560     0.811407490 
C5 C     0.296868010     0.374100920     0.745387410 
C6 C     0.191497870     0.305165730     0.677921090 
C7 C     0.105591730     0.390606040     0.604994500 
C8 C     0.401701100     0.611987370     0.810159640 
C9 C     0.463589580     0.724182520     0.797521590 
C10 C     0.545583070     0.816687150     0.860577840 
C11 C     0.569413040     0.799831320     0.938081790 
C12 C     0.505891260     0.689023590     0.949767140 
C13 C     0.422399580     0.597050560     0.887012530 
C14 C     0.669751370     0.887462700     1.008493370 
C15 C     0.800597370     0.829979380     1.037643380 
C16 C     0.818854820     0.670503750     1.064039560 
C17 C     0.774911100     0.556745430     1.007069880 
C18 C     0.783634320     0.409857500     1.030291930 
C19 C     0.836936440     0.373990840     1.111564120 
C20 C     0.881309330     0.486566210     1.168852120 
C21 C     0.872025890     0.633100930     1.145138850 
O1 O     0.013173550     0.308718040     0.545179050 
O2 O     0.113435860     0.522362560     0.594852290 
N1 N     0.317644530     0.522650010     0.744424470 
Cl1 Cl     0.725949370     0.272904700     0.955712210 
Cl2 Cl     0.849438020     0.190781080     1.143230540 
H1 H     0.092147050     0.103191060     0.628216950 
H2 H     0.237977210    -0.050047260     0.747066280 
H3 H     0.426131190     0.068822610     0.863339220 
H4 H     0.463659140     0.332162470     0.861697390 
H5 H     0.258762320     0.573261730     0.690665340 
H6 H     0.447566510     0.736799680     0.738031440 
H7 H     0.593406400     0.901958040     0.849557760 
H8 H     0.522794590     0.673649280     1.009366460 
H9 H     0.372877350     0.513691580     0.897386310 
H10 H     0.657794080     0.882524820     1.058927910 
H11 H     0.664170690     1.004004670     0.991941000 
H12 H     0.869317750     0.899023350     1.087708570 
H13 H     0.814748170     0.842758200     0.988418990 
H14 H     0.732170730     0.581679630     0.943630080 
H15 H     0.922919240     0.458031120     1.231788510 
H16 H     0.906605030     0.719489360     1.190513730 
H17 H    -0.036511410     0.370449000     0.498171940 

#END
data_39_10.17_XXIII_14_11036 
# Day group submission to blind test 6
# Rank by lattice energy 39
# Relative energy [kJ/mol]:10.1659311885
loop_
_symmetry_equiv_pos_site_id
_symmetry_equiv_pos_as_xyz
1 +x,+y,+z
2 -x,1/2+y,1/2-z
3 -x,-y,-z
4 +x,1/2-y,1/2+z
_cell_length_a 9.0562
_cell_length_b 8.8738
_cell_length_c 25.2362
_cell_angle_alpha 90.0
_cell_angle_beta 102.6609
_cell_angle_gamma 90.0
loop_
_atom_site_label
_atom_site_type_symbol
_atom_site_fract_x
_atom_site_fract_y
_atom_site_fract_z
C1 C     0.310174010     0.613104110     0.396450020 
C2 C     0.376804450     0.642227780     0.353265140 
C3 C     0.285482650     0.645043120     0.300783480 
C4 C     0.131100700     0.622234790     0.291885030 
C5 C     0.060168710     0.594910400     0.335463550 
C6 C     0.153518150     0.588951470     0.388891810 
C7 C     0.088331080     0.554831550     0.435869150 
C8 C    -0.205757210     0.597658280     0.280510050 
C9 C    -0.333349050     0.503847290     0.270506800 
C10 C    -0.450031560     0.527090640     0.225398460 
C11 C    -0.443540280     0.643450750     0.188671430 
C12 C    -0.318026160     0.739022420     0.199821470 
C13 C    -0.201258530     0.718209580     0.245106780 
C14 C    -0.560400840     0.656700980     0.136297940 
C15 C    -0.532834920     0.543377030     0.092518570 
C16 C    -0.381851260     0.566552440     0.077778660 
C17 C    -0.249211030     0.513312500     0.111768200 
C18 C    -0.108344260     0.544401090     0.100913870 
C19 C    -0.097640390     0.629422210     0.055359270 
C20 C    -0.229180830     0.682284270     0.021061700 
C21 C    -0.369526660     0.651427000     0.032354060 
O1 O     0.190875220     0.554467120     0.483759330 
O2 O    -0.044744600     0.527964690     0.434685790 
N1 N    -0.092890610     0.571152360     0.327385720 
Cl1 Cl     0.053218380     0.476178810     0.145697900 
Cl2 Cl     0.077260830     0.671145660     0.040301380 
H1 H     0.378138340     0.608064290     0.437368160 
H2 H     0.497584150     0.660860940     0.359886940 
H3 H     0.335735430     0.664231640     0.266122160 
H4 H     0.064400110     0.620533550     0.250822740 
H5 H    -0.128425760     0.540483850     0.361321840 
H6 H    -0.338810950     0.411473620     0.298129900 
H7 H    -0.546762420     0.451713850     0.218166910 
H8 H    -0.310818490     0.831137180     0.172262380 
H9 H    -0.107320960     0.796249600     0.253255680 
H10 H    -0.560129050     0.771088000     0.120198570 
H11 H    -0.673655610     0.636118170     0.143378380 
H12 H    -0.623673330     0.555193490     0.056256680 
H13 H    -0.539786260     0.428910560     0.107863180 
H14 H    -0.254289860     0.447908190     0.147483230 
H15 H    -0.220191670     0.747651370    -0.014290440 
H16 H    -0.470797870     0.694393460     0.005408410 
H17 H     0.135939860     0.535218780     0.511880650 

#END
data_40_10.18_XXIII_14_583 
# Day group submission to blind test 6
# Rank by lattice energy 40
# Relative energy [kJ/mol]:10.1805747505
loop_
_symmetry_equiv_pos_site_id
_symmetry_equiv_pos_as_xyz
1 +x,+y,+z
2 -x,1/2+y,1/2-z
3 -x,-y,-z
4 +x,1/2-y,1/2+z
_cell_length_a 10.3116
_cell_length_b 14.4388
_cell_length_c 15.4602
_cell_angle_alpha 90.0
_cell_angle_beta 125.8786
_cell_angle_gamma 90.0
loop_
_atom_site_label
_atom_site_type_symbol
_atom_site_fract_x
_atom_site_fract_y
_atom_site_fract_z
C1 C     0.586261290     0.906058020     0.693111830 
C2 C     0.501045860     0.983910040     0.683691120 
C3 C     0.538761640     1.027404680     0.776743620 
C4 C     0.656740770     0.992938980     0.876514010 
C5 C     0.743283360     0.912484740     0.888032010 
C6 C     0.707317300     0.869122220     0.793361970 
C7 C     0.797953130     0.787877800     0.799747400 
C8 C     0.900030170     0.904440830     1.086548730 
C9 C     1.061646130     0.909238350     1.173155870 
C10 C     1.105423840     0.934623040     1.273678100 
C11 C     0.990296420     0.957133570     1.290719670 
C12 C     0.829211950     0.949618590     1.204430750 
C13 C     0.783817900     0.923056860     1.103954270 
C14 C     1.037539220     0.995018560     1.396281220 
C15 C     1.064468530     1.101484460     1.404108610 
C16 C     0.913257630     1.153199740     1.322948450 
C17 C     0.869960410     1.166348750     1.219708880 
C18 C     0.724770350     1.207170410     1.141167270 
C19 C     0.620072030     1.236336090     1.165106090 
C20 C     0.662706980     1.224125680     1.268081170 
C21 C     0.807596440     1.182773300     1.345938680 
O1 O     0.749449030     0.754210400     0.703428560 
O2 O     0.908966020     0.751175890     0.881600230 
N1 N     0.860677550     0.877307760     0.986497580 
Cl1 Cl     0.676861060     1.219798600     1.012927140 
Cl2 Cl     0.436458020     1.287954260     1.068836480 
H1 H     0.561437520     0.871779350     0.622707740 
H2 H     0.407986610     1.011212240     0.605817550 
H3 H     0.475634580     1.089673080     0.771399990 
H4 H     0.685506150     1.029224040     0.946789840 
H5 H     0.924901640     0.824522260     0.985547650 
H6 H     1.152233720     0.893873390     1.160461630 
H7 H     1.231448820     0.938739320     1.339504790 
H8 H     0.737479690     0.965348680     1.215952940 
H9 H     0.658309260     0.916222130     1.038930040 
H10 H     0.945045630     0.979464810     1.408006480 
H11 H     1.148161410     0.962215440     1.461742820 
H12 H     1.108988270     1.124331750     1.484522870 
H13 H     1.157483280     1.116853460     1.392867630 
H14 H     0.948423940     1.143396970     1.199001110 
H15 H     0.581269870     1.247274770     1.286190280 
H16 H     0.838441540     1.173302000     1.425541830 
H17 H     0.816950430     0.701781520     0.716299640 

#END
data_41_10.27_XXIII_14_8647 
# Day group submission to blind test 6
# Rank by lattice energy 41
# Relative energy [kJ/mol]:10.2721178439
loop_
_symmetry_equiv_pos_site_id
_symmetry_equiv_pos_as_xyz
1 +x,+y,+z
2 -x,1/2+y,1/2-z
3 -x,-y,-z
4 +x,1/2-y,1/2+z
_cell_length_a 6.7071
_cell_length_b 23.5993
_cell_length_c 18.0689
_cell_angle_alpha 90.0
_cell_angle_beta 137.097
_cell_angle_gamma 90.0
loop_
_atom_site_label
_atom_site_type_symbol
_atom_site_fract_x
_atom_site_fract_y
_atom_site_fract_z
C1 C     0.297537810     0.436014730     0.160095130 
C2 C     0.230230910     0.427475760     0.215468330 
C3 C     0.198300460     0.474742470     0.252847380 
C4 C     0.226973990     0.529139360     0.233333160 
C5 C     0.290140600     0.538906660     0.175162040 
C6 C     0.329691600     0.490750210     0.139237480 
C7 C     0.411841010     0.497790120     0.083588330 
C8 C     0.262833160     0.644376550     0.175120310 
C9 C     0.453811340     0.689864450     0.214719690 
C10 C     0.402635730     0.742120610     0.233660160 
C11 C     0.162027470     0.750720470     0.214705800 
C12 C    -0.031235200     0.705550210     0.172599610 
C13 C     0.015087140     0.653273380     0.151869200 
C14 C     0.127023270     0.805095070     0.247927190 
C15 C     0.345357150     0.810319100     0.372828720 
C16 C     0.299398730     0.765658750     0.418966680 
C17 C     0.377223870     0.709272760     0.427035840 
C18 C     0.315579760     0.667227830     0.461842420 
C19 C     0.174650810     0.680883440     0.489733780 
C20 C     0.097372640     0.736927280     0.482442310 
C21 C     0.158331560     0.778686060     0.447039590 
O1 O     0.431186160     0.448402260     0.051338960 
O2 O     0.461688790     0.542725450     0.065957890 
N1 N     0.319015080     0.592656710     0.154804390 
Cl1 Cl     0.417457660     0.597469100     0.469246150 
Cl2 Cl     0.093087090     0.629245920     0.533738670 
H1 H     0.328383510     0.400314970     0.131818940 
H2 H     0.206044420     0.385010180     0.230681270 
H3 H     0.152232570     0.469074070     0.298728310 
H4 H     0.208210770     0.564677850     0.265519940 
H5 H     0.402468350     0.594062490     0.125427560 
H6 H     0.644224560     0.683529530     0.231616800 
H7 H     0.555536820     0.776537470     0.265540860 
H8 H    -0.220703580     0.711265600     0.156482200 
H9 H    -0.141373780     0.619377020     0.117090920 
H10 H    -0.096382630     0.808290880     0.208545790 
H11 H     0.161235320     0.841487790     0.220655070 
H12 H     0.322318790     0.852319150     0.391394080 
H13 H     0.568457790     0.807541540     0.411695520 
H14 H     0.487136160     0.697453840     0.406236610 
H15 H    -0.011046190     0.747326910     0.504449430 
H16 H     0.094528560     0.822064990     0.441092690 
H17 H     0.480228400     0.456081820     0.013642600 

#END
data_42_10.32_XXIII_2_709 
# Day group submission to blind test 6
# Rank by lattice energy 42
# Relative energy [kJ/mol]:10.3182137068
loop_
_symmetry_equiv_pos_site_id
_symmetry_equiv_pos_as_xyz
1 +x,+y,+z
2 -x,-y,-z
_cell_length_a 11.5737
_cell_length_b 5.8625
_cell_length_c 30.7791
_cell_angle_alpha 46.2875
_cell_angle_beta 47.5164
_cell_angle_gamma 42.4831
loop_
_atom_site_label
_atom_site_type_symbol
_atom_site_fract_x
_atom_site_fract_y
_atom_site_fract_z
C1 C     0.404951930     0.573962320     0.946171850 
C2 C     0.507779240     0.322005810     0.921568540 
C3 C     0.460933430     0.415418400     0.877546630 
C4 C     0.317170300     0.754626600     0.857747190 
C5 C     0.213216640     1.019751750     0.880992900 
C6 C     0.257689190     0.921459640     0.927169590 
C7 C     0.145601470     1.173016230     0.957160700 
C8 C     0.012817540     1.485876630     0.816655400 
C9 C    -0.165059190     1.592039090     0.835747000 
C10 C    -0.227647710     1.727393440     0.792365380 
C11 C    -0.114414790     1.755081410     0.729308100 
C12 C     0.063809110     1.644355950     0.710917940 
C13 C     0.126846540     1.514498640     0.753618630 
C14 C    -0.180504900     1.885591470     0.683347150 
C15 C    -0.187363580     1.588871950     0.696310180 
C16 C    -0.226486820     1.696028390     0.644948300 
C17 C    -0.397467780     1.810422030     0.655693900 
C18 C    -0.435537610     1.916561220     0.608033360 
C19 C    -0.301145400     1.908587710     0.548407290 
C20 C    -0.129492480     1.793407860     0.537263390 
C21 C    -0.092891780     1.688525940     0.584995070 
O1 O     0.201593750     1.037965610     1.001164750 
O2 O     0.011386410     1.476394760     0.946210440 
N1 N     0.072948100     1.360840730     0.860541740 
Cl1 Cl    -0.652926000     2.056903690     0.624790390 
Cl2 Cl    -0.342371520     2.038238910     0.487242120 
H1 H     0.435593220     0.506919500     0.981212460 
H2 H     0.621023570     0.056054470     0.936638540 
H3 H     0.537544970     0.218585580     0.858687660 
H4 H     0.282238400     0.819230550     0.824241490 
H5 H    -0.008036330     1.506301460     0.887270250 
H6 H    -0.253447970     1.568171060     0.884716980 
H7 H    -0.366707460     1.811686320     0.807876360 
H8 H     0.153890860     1.665578200     0.662094880 
H9 H     0.263895290     1.438153840     0.738305290 
H10 H    -0.090649970     1.964470110     0.634402110 
H11 H    -0.316098150     2.130829500     0.686087240 
H12 H    -0.056179940     1.334284490     0.699335200 
H13 H    -0.289534500     1.532903880     0.742892440 
H14 H    -0.503842500     1.818092300     0.701646460 
H15 H    -0.025685790     1.786170480     0.490987390 
H16 H     0.041746310     1.597879730     0.575562040 
H17 H     0.122863400     1.220613500     1.017961700 

#END
data_43_10.36_XXIII_14_10908 
# Day group submission to blind test 6
# Rank by lattice energy 43
# Relative energy [kJ/mol]:10.3568801992
loop_
_symmetry_equiv_pos_site_id
_symmetry_equiv_pos_as_xyz
1 +x,+y,+z
2 -x,1/2+y,1/2-z
3 -x,-y,-z
4 +x,1/2-y,1/2+z
_cell_length_a 8.3548
_cell_length_b 15.283
_cell_length_c 15.0907
_cell_angle_alpha 90.0
_cell_angle_beta 75.8062
_cell_angle_gamma 90.0
loop_
_atom_site_label
_atom_site_type_symbol
_atom_site_fract_x
_atom_site_fract_y
_atom_site_fract_z
C1 C     0.423092580     0.277354160     0.510216670 
C2 C     0.425550430     0.366447100     0.524907320 
C3 C     0.526773920     0.399321940     0.578632150 
C4 C     0.622581140     0.344392970     0.616964900 
C5 C     0.622324680     0.253017100     0.602639240 
C6 C     0.519608220     0.219438050     0.547721850 
C7 C     0.514642740     0.125327980     0.530323650 
C8 C     0.819850220     0.228880570     0.696497660 
C9 C     0.750990220     0.249044660     0.788210530 
C10 C     0.849289080     0.282690730     0.842124620 
C11 C     1.017825970     0.297582390     0.805823610 
C12 C     1.085966880     0.275266660     0.714759320 
C13 C     0.988432330     0.241162550     0.660387260 
C14 C     1.119477890     0.344979130     0.860819160 
C15 C     1.054941130     0.439371670     0.883787260 
C16 C     1.033945500     0.487803050     0.800141960 
C17 C     0.877709650     0.514424250     0.793986020 
C18 C     0.854141880     0.554971030     0.715554840 
C19 C     0.988439860     0.569879150     0.641555850 
C20 C     1.145650940     0.544562290     0.647589810 
C21 C     1.167945120     0.504179870     0.726019540 
O1 O     0.406831440     0.102793590     0.480446030 
O2 O     0.597286390     0.069246120     0.556166140 
N1 N     0.718357280     0.198597310     0.639939190 
Cl1 Cl     0.654172320     0.586162750     0.712683580 
Cl2 Cl     0.964339170     0.619418590     0.541378910 
H1 H     0.346388120     0.250110840     0.468890860 
H2 H     0.350971670     0.410105650     0.495182630 
H3 H     0.531721870     0.469067090     0.590499020 
H4 H     0.700752580     0.371410800     0.657605600 
H5 H     0.714875430     0.134480580     0.622931000 
H6 H     0.619953180     0.238836610     0.816005610 
H7 H     0.793700400     0.298875580     0.912998560 
H8 H     1.216208430     0.286791000     0.685261350 
H9 H     1.041083480     0.225882600     0.589089060 
H10 H     1.248423900     0.346906140     0.822161320 
H11 H     1.116590100     0.310435010     0.924738270 
H12 H     1.140742430     0.474568770     0.915422290 
H13 H     0.936521520     0.437136220     0.934363420 
H14 H     0.771201770     0.502405250     0.849986500 
H15 H     1.249443120     0.556762670     0.590084340 
H16 H     1.291164600     0.484579070     0.729062570 
H17 H     0.414178940     0.040730340     0.468096050 

#END
data_44_10.38_XXIII_14_11026 
# Day group submission to blind test 6
# Rank by lattice energy 44
# Relative energy [kJ/mol]:10.3751864517
loop_
_symmetry_equiv_pos_site_id
_symmetry_equiv_pos_as_xyz
1 +x,+y,+z
2 -x,1/2+y,1/2-z
3 -x,-y,-z
4 +x,1/2-y,1/2+z
_cell_length_a 11.198
_cell_length_b 13.7712
_cell_length_c 14.6452
_cell_angle_alpha 90.0
_cell_angle_beta 125.9762
_cell_angle_gamma 90.0
loop_
_atom_site_label
_atom_site_type_symbol
_atom_site_fract_x
_atom_site_fract_y
_atom_site_fract_z
C1 C     0.357122890     0.421386620     0.734465750 
C2 C     0.398495080     0.499459970     0.699675710 
C3 C     0.530276120     0.547903960     0.779201710 
C4 C     0.619580650     0.517599290     0.890235800 
C5 C     0.581866450     0.436190640     0.926784990 
C6 C     0.445605110     0.388660060     0.846835700 
C7 C     0.394320220     0.308374570     0.881614020 
C8 C     0.820174630     0.425699320     1.117371880 
C9 C     0.875080970     0.437743140     1.230708910 
C10 C     1.024471670     0.454213210     1.312286520 
C11 C     1.123339890     0.460893630     1.283754600 
C12 C     1.067737540     0.447908200     1.170675760 
C13 C     0.919093440     0.429833090     1.088473140 
C14 C     1.281970930     0.489006280     1.370399540 
C15 C     1.304266070     0.599964160     1.394380960 
C16 C     1.238500740     0.660786650     1.289478020 
C17 C     1.086591510     0.677216080     1.216956580 
C18 C     1.024653430     0.728122520     1.116711210 
C19 C     1.114021330     0.763313000     1.086603020 
C20 C     1.265465750     0.747260910     1.158189970 
C21 C     1.326577160     0.696404520     1.258327250 
O1 O     0.267330110     0.267123220     0.795246260 
O2 O     0.453373620     0.279830660     0.978139790 
N1 N     0.669209580     0.407101080     1.037809740 
Cl1 Cl     0.833628180     0.746458900     1.029968380 
Cl2 Cl     1.040214110     0.827247060     0.961030880 
H1 H     0.254361530     0.383948530     0.675416630 
H2 H     0.328990520     0.523608030     0.612797380 
H3 H     0.562780790     0.611137060     0.754541110 
H4 H     0.718966300     0.557467100     0.950690410 
H5 H     0.619234200     0.360996230     1.059685590 
H6 H     0.799271460     0.434517540     1.253839890 
H7 H     1.064424870     0.463666530     1.399531650 
H8 H     1.142178060     0.452498800     1.146286890 
H9 H     0.879356340     0.418587750     1.001765520 
H10 H     1.348120390     0.465844830     1.341546680 
H11 H     1.326216660     0.451607830     1.450226750 
H12 H     1.422318450     0.614977540     1.453195220 
H13 H     1.254027210     0.620503770     1.436969930 
H14 H     1.014566800     0.650011050     1.237633800 
H15 H     1.334309240     0.774914740     1.134635570 
H16 H     1.444749900     0.684226100     1.312934690 
H17 H     0.236246410     0.221581220     0.827707830 

#END
data_45_10.44_XXIII_14_3024 
# Day group submission to blind test 6
# Rank by lattice energy 45
# Relative energy [kJ/mol]:10.4400960431
loop_
_symmetry_equiv_pos_site_id
_symmetry_equiv_pos_as_xyz
1 +x,+y,+z
2 -x,1/2+y,1/2-z
3 -x,-y,-z
4 +x,1/2-y,1/2+z
_cell_length_a 4.4946
_cell_length_b 34.1657
_cell_length_c 12.0459
_cell_angle_alpha 90.0
_cell_angle_beta 96.9611
_cell_angle_gamma 90.0
loop_
_atom_site_label
_atom_site_type_symbol
_atom_site_fract_x
_atom_site_fract_y
_atom_site_fract_z
C1 C     0.545658530     0.937052270     0.238281160 
C2 C     0.376956510     0.925136850     0.320628170 
C3 C     0.224718240     0.953485170     0.375671650 
C4 C     0.244556380     0.992773840     0.350239610 
C5 C     0.416454010     1.005686540     0.266869900 
C6 C     0.568512420     0.976718520     0.209530190 
C7 C     0.742967390     0.987734040     0.118896520 
C8 C     0.261935010     1.075528560     0.270820470 
C9 C     0.113504370     1.098323200     0.184808030 
C10 C    -0.062893820     1.129787140     0.209298100 
C11 C    -0.099992480     1.139238840     0.319702060 
C12 C     0.050843890     1.116519280     0.404997690 
C13 C     0.232123220     1.085319280     0.381574220 
C14 C    -0.285295250     1.174140070     0.345343720 
C15 C    -0.113367810     1.213125180     0.338451060 
C16 C    -0.309227190     1.248222780     0.351499830 
C17 C    -0.477596620     1.264764210     0.258407850 
C18 C    -0.667557610     1.296312980     0.269478870 
C19 C    -0.691732640     1.311897440     0.375137980 
C20 C    -0.524486360     1.295582100     0.468604850 
C21 C    -0.335689270     1.264090830     0.456745710 
O1 O     0.878960800     0.957164240     0.074803390 
O2 O     0.772278240     1.020823320     0.083159120 
N1 N     0.450015270     1.044817320     0.243342180 
Cl1 Cl    -0.871334880     1.315739310     0.149278120 
Cl2 Cl    -0.926355870     1.351575280     0.393005010 
H1 H     0.663569200     0.915799510     0.193499750 
H2 H     0.362016810     0.894460610     0.341688410 
H3 H     0.088460520     0.944741490     0.439812880 
H4 H     0.121810160     1.013916500     0.393355700 
H5 H     0.558499410     1.048804680     0.174831930 
H6 H     0.136102200     1.090879860     0.098746410 
H7 H    -0.177146200     1.146980550     0.141292910 
H8 H     0.029417570     1.123611960     0.491469890 
H9 H     0.355746700     1.069011010     0.449102180 
H10 H    -0.356280920     1.171303380     0.428641960 
H11 H    -0.490063440     1.175392790     0.286151710 
H12 H     0.080172660     1.213306010     0.402892670 
H13 H    -0.025030410     1.214482810     0.257868960 
H14 H    -0.461820240     1.253245350     0.175566590 
H15 H    -0.543687710     1.307919210     0.550164350 
H16 H    -0.206294360     1.251815720     0.530356540 
H17 H     0.999372060     0.966895280     0.019550610 

#END
data_46_10.45_XXIII_14_1230 
# Day group submission to blind test 6
# Rank by lattice energy 46
# Relative energy [kJ/mol]:10.4470992796
loop_
_symmetry_equiv_pos_site_id
_symmetry_equiv_pos_as_xyz
1 +x,+y,+z
2 -x,1/2+y,1/2-z
3 -x,-y,-z
4 +x,1/2-y,1/2+z
_cell_length_a 4.4306
_cell_length_b 24.8255
_cell_length_c 16.6606
_cell_angle_alpha 90.0
_cell_angle_beta 96.3437
_cell_angle_gamma 90.0
loop_
_atom_site_label
_atom_site_type_symbol
_atom_site_fract_x
_atom_site_fract_y
_atom_site_fract_z
C1 C     0.256759140     0.836990340     0.063735300 
C2 C     0.375691040     0.785506790     0.068558540 
C3 C     0.564847920     0.769422190     0.011161740 
C4 C     0.628256130     0.803459140    -0.050496770 
C5 C     0.506552280     0.855983780    -0.057363540 
C6 C     0.318057770     0.872831720     0.002360020 
C7 C     0.189938110     0.927420320     0.001101310 
C8 C     0.723972740     0.884189170    -0.184784370 
C9 C     0.848183600     0.930847340    -0.215607240 
C10 C     1.001542820     0.928593270    -0.283674990 
C11 C     1.037038360     0.880007040    -0.324038520 
C12 C     0.907250690     0.833993410    -0.294212690 
C13 C     0.750290910     0.835656640    -0.226386100 
C14 C     1.195753300     0.878235910    -0.399479860 
C15 C     0.976295890     0.889758030    -0.476480740 
C16 C     1.141911990     0.897472820    -0.549922390 
C17 C     1.207340130     0.853506960    -0.597108760 
C18 C     1.369869960     0.859848040    -0.663346400 
C19 C     1.470323930     0.910884720    -0.683412240 
C20 C     1.406176470     0.955044460    -0.636639590 
C21 C     1.244064940     0.948325800    -0.570655290 
O1 O     0.007682490     0.936354710     0.059627290 
O2 O     0.233729220     0.963146500    -0.046778790 
N1 N     0.558471800     0.890635440    -0.118503600 
Cl1 Cl     1.442903570     0.803055070    -0.720126630 
Cl2 Cl     1.674061730     0.920816050    -0.766166460 
H1 H     0.112978460     0.850853350     0.107863300 
H2 H     0.325452050     0.758437580     0.116239440 
H3 H     0.665825400     0.729586640     0.014687940 
H4 H     0.782919490     0.790264550    -0.092093650 
H5 H     0.475360230     0.928264210    -0.111052630 
H6 H     0.826502800     0.968824720    -0.184591110 
H7 H     1.097489770     0.965277930    -0.305598880 
H8 H     0.925507200     0.795842790    -0.325117640 
H9 H     0.640664480     0.799579560    -0.207929270 
H10 H     1.303377130     0.839017820    -0.405567080 
H11 H     1.377853300     0.908209450    -0.395382470 
H12 H     0.846008890     0.926062590    -0.466320790 
H13 H     0.812675580     0.856791600    -0.486091410 
H14 H     1.130890170     0.813552210    -0.582855690 
H15 H     1.483876570     0.994505680    -0.652772880 
H16 H     1.195277330     0.983164080    -0.535025940 
H17 H    -0.072169510     0.972516820     0.053158800 

#END
data_47_10.48_XXIII_2_3205 
# Day group submission to blind test 6
# Rank by lattice energy 47
# Relative energy [kJ/mol]:10.4819898624
loop_
_symmetry_equiv_pos_site_id
_symmetry_equiv_pos_as_xyz
1 +x,+y,+z
2 -x,-y,-z
_cell_length_a 7.202
_cell_length_b 8.1312
_cell_length_c 19.1225
_cell_angle_alpha 74.5673
_cell_angle_beta 78.3272
_cell_angle_gamma 64.4146
loop_
_atom_site_label
_atom_site_type_symbol
_atom_site_fract_x
_atom_site_fract_y
_atom_site_fract_z
C1 C     0.355934080     0.748378280     0.056098460 
C2 C     0.498034660     0.783943250     0.081770330 
C3 C     0.636354330     0.640060260     0.128629910 
C4 C     0.634489950     0.464574460     0.148304490 
C5 C     0.492492890     0.424400820     0.121925940 
C6 C     0.349090610     0.571567610     0.075180790 
C7 C     0.192202060     0.540806780     0.048350230 
C8 C     0.629808560     0.090907240     0.183170860 
C9 C     0.554266160    -0.006342660     0.245406720 
C10 C     0.689780760    -0.165391260     0.287021630 
C11 C     0.903114260    -0.229709730     0.268468780 
C12 C     0.977197170    -0.133658880     0.205103240 
C13 C     0.843265230     0.024166270     0.162746000 
C14 C     1.050469810    -0.390910450     0.317537630 
C15 C     1.162914620    -0.328790160     0.360170950 
C16 C     1.015161740    -0.177975650     0.400530770 
C17 C     0.935071160     0.007654440     0.364093510 
C18 C     0.787172650     0.146082480     0.399253030 
C19 C     0.716889040     0.100629840     0.472405240 
C20 C     0.796405130    -0.083902790     0.509394160 
C21 C     0.943404700    -0.221484980     0.473654880 
O1 O     0.068977730     0.692416150     0.003961550 
O2 O     0.167605690     0.395393630     0.062384540 
N1 N     0.489813830     0.250644460     0.141084520 
Cl1 Cl     0.690766100     0.374944580     0.349663250 
Cl2 Cl     0.531255090     0.270191880     0.518745950 
H1 H     0.245502980     0.857336040     0.020570930 
H2 H     0.500948300     0.920959800     0.066497820 
H3 H     0.746502100     0.665944520     0.150587920 
H4 H     0.739326880     0.357019240     0.185894860 
H5 H     0.370615820     0.240424470     0.124489430 
H6 H     0.389171420     0.045425760     0.261479360 
H7 H     0.628871570    -0.237190680     0.336050250 
H8 H     1.142400790    -0.182995570     0.188747570 
H9 H     0.902328840     0.096312570     0.113443840 
H10 H     1.167821470    -0.490277860     0.285847220 
H11 H     0.965234330    -0.465249390     0.356634970 
H12 H     1.270725710    -0.278441310     0.321591320 
H13 H     1.255512330    -0.449899710     0.398339220 
H14 H     0.985854610     0.046214720     0.307307440 
H15 H     0.741759570    -0.118078340     0.566143040 
H16 H     1.002693290    -0.364704180     0.503197450 
H17 H    -0.020828760     0.656654370    -0.014364260 

#END
data_48_10.59_XXIII_2_4183 
# Day group submission to blind test 6
# Rank by lattice energy 48
# Relative energy [kJ/mol]:10.5905731544
loop_
_symmetry_equiv_pos_site_id
_symmetry_equiv_pos_as_xyz
1 +x,+y,+z
2 -x,-y,-z
_cell_length_a 9.4612
_cell_length_b 8.1583
_cell_length_c 15.5669
_cell_angle_alpha 97.242
_cell_angle_beta 108.0825
_cell_angle_gamma 115.9555
loop_
_atom_site_label
_atom_site_type_symbol
_atom_site_fract_x
_atom_site_fract_y
_atom_site_fract_z
C1 C     0.142948720     0.997782370     0.901614070 
C2 C     0.142547570     1.136008060     0.858845260 
C3 C    -0.012688850     1.133756140     0.816962980 
C4 C    -0.163629900     0.995638090     0.817248000 
C5 C    -0.166668680     0.851636770     0.859511170 
C6 C    -0.008465230     0.854960890     0.903192950 
C7 C    -0.002591920     0.711181040     0.949701610 
C8 C    -0.484530200     0.672439730     0.804846740 
C9 C    -0.598520600     0.653972840     0.847448180 
C10 C    -0.766036630     0.607835860     0.793098100 
C11 C    -0.822869310     0.583647360     0.695749460 
C12 C    -0.707846470     0.602259270     0.653843230 
C13 C    -0.541451400     0.644568580     0.707059620 
C14 C    -0.999195240     0.550210420     0.638461500 
C15 C    -1.003407630     0.739122480     0.641680750 
C16 C    -0.871611860     0.878328410     0.613246580 
C17 C    -0.703109570     1.004028170     0.680107730 
C18 C    -0.577629410     1.124878850     0.653647030 
C19 C    -0.618792020     1.120828720     0.558890590 
C20 C    -0.786512170     0.995760380     0.491628950 
C21 C    -0.911283630     0.876029140     0.518730970 
O1 O     0.154379680     0.726781650     0.983683140 
O2 O    -0.123487450     0.584649000     0.958603520 
N1 N    -0.315955390     0.716399130     0.861238910 
Cl1 Cl    -0.369334800     1.280373760     0.741196050 
Cl2 Cl    -0.464754970     1.269642120     0.522599310 
H1 H     0.261102550     0.996797950     0.935117180 
H2 H     0.260314110     1.244682770     0.858229580 
H3 H    -0.015817070     1.242287630     0.784022840 
H4 H    -0.281015550     0.998932250     0.785756270 
H5 H    -0.303010110     0.625931310     0.898074890 
H6 H    -0.554206730     0.676542450     0.923306490 
H7 H    -0.852987270     0.593660270     0.827304290 
H8 H    -0.749317680     0.583758540     0.578325530 
H9 H    -0.454612960     0.656548520     0.673270660 
H10 H    -1.042576240     0.471770640     0.564426440 
H11 H    -1.092420760     0.461423040     0.664173480 
H12 H    -1.132623970     0.704399950     0.595112430 
H13 H    -0.980402490     0.806004260     0.713828990 
H14 H    -0.667531030     1.007784990     0.753744080 
H15 H    -0.817742050     0.993933970     0.418367650 
H16 H    -1.041271620     0.779327740     0.465423730 
H17 H     0.143952500     0.622381140     1.009520300 

#END
data_49_10.62_XXIII_2_3736 
# Day group submission to blind test 6
# Rank by lattice energy 49
# Relative energy [kJ/mol]:10.6239630785
loop_
_symmetry_equiv_pos_site_id
_symmetry_equiv_pos_as_xyz
1 +x,+y,+z
2 -x,-y,-z
_cell_length_a 10.1379
_cell_length_b 10.9723
_cell_length_c 10.7151
_cell_angle_alpha 71.4671
_cell_angle_beta 67.7283
_cell_angle_gamma 59.94
loop_
_atom_site_label
_atom_site_type_symbol
_atom_site_fract_x
_atom_site_fract_y
_atom_site_fract_z
C1 C     0.558866800     0.121864310     0.315039080 
C2 C     0.538981270     0.167186170     0.430007500 
C3 C     0.388846550     0.214823750     0.522483380 
C4 C     0.262377080     0.215902450     0.500774540 
C5 C     0.280468950     0.167927440     0.385031550 
C6 C     0.432750770     0.121430530     0.289731940 
C7 C     0.458114620     0.074379620     0.165487690 
C8 C     0.006651510     0.193858350     0.458814690 
C9 C    -0.131589760     0.300571890     0.423853210 
C10 C    -0.277940650     0.327870170     0.519208180 
C11 C    -0.289627170     0.252645100     0.652232860 
C12 C    -0.150909610     0.143906410     0.685127220 
C13 C    -0.004700290     0.113745100     0.589939660 
C14 C    -0.443974470     0.297003640     0.761693700 
C15 C    -0.476206750     0.423844340     0.822861340 
C16 C    -0.329188470     0.409527530     0.842605090 
C17 C    -0.279377170     0.327045350     0.959384930 
C18 C    -0.137170750     0.303497560     0.973684900 
C19 C    -0.042633050     0.363790650     0.870340800 
C20 C    -0.092600490     0.448173000     0.754180000 
C21 C    -0.234208970     0.470516110     0.740687210 
O1 O     0.610083710     0.026221760     0.088837500 
O2 O     0.356924460     0.074666990     0.129667590 
N1 N     0.154863750     0.170015790     0.362501750 
Cl1 Cl    -0.080659520     0.197542890     1.122059040 
Cl2 Cl     0.137114850     0.336684590     0.883570730 
H1 H     0.673145280     0.085492840     0.241340260 
H2 H     0.637538680     0.166436890     0.447936140 
H3 H     0.369898050     0.252124800     0.612865640 
H4 H     0.147496140     0.253598710     0.573339070 
H5 H     0.177368260     0.144987180     0.270830290 
H6 H    -0.122858920     0.362563550     0.322116600 
H7 H    -0.384105380     0.412168000     0.490867390 
H8 H    -0.157342750     0.083473570     0.787573150 
H9 H     0.101880530     0.029494080     0.617000420 
H10 H    -0.440539910     0.206447140     0.843848330 
H11 H    -0.543127000     0.327856900     0.722186770 
H12 H    -0.568321390     0.432062610     0.919509780 
H13 H    -0.522433570     0.522855830     0.753307740 
H14 H    -0.350226910     0.278338330     1.040497440 
H15 H    -0.019129350     0.495169380     0.674686930 
H16 H    -0.269712490     0.534059790     0.648482410 
H17 H     0.619622410    -0.011262970     0.013962850 

#END
data_50_10.68_XXIII_61_1516 
# Day group submission to blind test 6
# Rank by lattice energy 50
# Relative energy [kJ/mol]:10.6762682917
loop_
_symmetry_equiv_pos_site_id
_symmetry_equiv_pos_as_xyz
1 +x,+y,+z
2 1/2+x,1/2-y,-z
3 -x,1/2+y,1/2-z
4 1/2-x,-y,1/2+z
5 -x,-y,-z
6 1/2-x,1/2+y,+z
7 +x,1/2-y,1/2+z
8 1/2+x,+y,1/2-z
_cell_length_a 21.462
_cell_length_b 23.2896
_cell_length_c 7.4524
_cell_angle_alpha 90.0
_cell_angle_beta 90.0
_cell_angle_gamma 90.0
loop_
_atom_site_label
_atom_site_type_symbol
_atom_site_fract_x
_atom_site_fract_y
_atom_site_fract_z
C1 C     0.654321200     0.113455130     0.115365660 
C2 C     0.693199140     0.156949880     0.173286140 
C3 C     0.667166220     0.203317650     0.265875560 
C4 C     0.603688670     0.206904530     0.295377380 
C5 C     0.562811430     0.163887820     0.232813700 
C6 C     0.589626200     0.115618570     0.143011740 
C7 C     0.550774010     0.067038420     0.085745430 
C8 C     0.461063220     0.211812180     0.312424020 
C9 C     0.402111230     0.197276870     0.379927110 
C10 C     0.359827430     0.239499900     0.428882400 
C11 C     0.374344650     0.297757440     0.412647030 
C12 C     0.432610000     0.311939750     0.342173730 
C13 C     0.475333780     0.270155100     0.291055150 
C14 C     0.327839960     0.343597980     0.462241240 
C15 C     0.292980610     0.367423240     0.296442250 
C16 C     0.241098010     0.407933520     0.347149110 
C17 C     0.179065100     0.390734630     0.335436950 
C18 C     0.130866770     0.427380890     0.385924580 
C19 C     0.144351530     0.482359510     0.449149460 
C20 C     0.206234030     0.500041990     0.460771900 
C21 C     0.253933300     0.463238840     0.410274120 
O1 O     0.583617490     0.023169530     0.013902050 
O2 O     0.494160790     0.063605820     0.099732050 
N1 N     0.499564840     0.166523580     0.257698110 
Cl1 Cl     0.054107210     0.403016510     0.367641160 
Cl2 Cl     0.085459060     0.529840230     0.513671320 
H1 H     0.673268730     0.076408900     0.047140770 
H2 H     0.742899330     0.154675300     0.149746120 
H3 H     0.697017450     0.237099630     0.317206530 
H4 H     0.585323370     0.242185170     0.372820400 
H5 H     0.476768850     0.130221570     0.220094680 
H6 H     0.390160920     0.152309980     0.395534780 
H7 H     0.314748360     0.226925860     0.481799990 
H8 H     0.444965100     0.356794170     0.324864810 
H9 H     0.518715200     0.283119280     0.229884100 
H10 H     0.351043900     0.379023220     0.531780470 
H11 H     0.293584150     0.326053050     0.556035310 
H12 H     0.326387620     0.389165260     0.208757640 
H13 H     0.274113270     0.331398590     0.219785750 
H14 H     0.167445190     0.348300930     0.286423460 
H15 H     0.216299970     0.542856010     0.509142040 
H16 H     0.301785520     0.477860990     0.419458690 
H17 H     0.554373970    -0.005720480    -0.025880930 

#END
data_51_10.78_XXIII_2_606 
# Day group submission to blind test 6
# Rank by lattice energy 51
# Relative energy [kJ/mol]:10.783917251
loop_
_symmetry_equiv_pos_site_id
_symmetry_equiv_pos_as_xyz
1 +x,+y,+z
2 -x,-y,-z
_cell_length_a 9.26
_cell_length_b 9.4995
_cell_length_c 11.9936
_cell_angle_alpha 87.7654
_cell_angle_beta 82.3197
_cell_angle_gamma 78.8452
loop_
_atom_site_label
_atom_site_type_symbol
_atom_site_fract_x
_atom_site_fract_y
_atom_site_fract_z
C1 C     0.159459090     0.243775550     0.238215040 
C2 C     0.078045100     0.312773490     0.332154120 
C3 C     0.150692230     0.328117560     0.424843200 
C4 C     0.301212140     0.277506840     0.422816100 
C5 C     0.387054100     0.208888520     0.327033940 
C6 C     0.312811050     0.190655730     0.233323750 
C7 C     0.394294590     0.114105130     0.133318550 
C8 C     0.625786590     0.178957950     0.406357440 
C9 C     0.718066110     0.060577570     0.448829830 
C10 C     0.808440700     0.078985900     0.528719220 
C11 C     0.807465120     0.214718500     0.569900100 
C12 C     0.715554190     0.332442690     0.526329070 
C13 C     0.626737030     0.315693900     0.445116140 
C14 C     0.893743350     0.232025760     0.664831580 
C15 C     0.810001600     0.201093980     0.781506720 
C16 C     0.659891030     0.297588740     0.804015980 
C17 C     0.535594480     0.259486740     0.768186170 
C18 C     0.398426850     0.351763030     0.781906190 
C19 C     0.383484560     0.484998080     0.831789160 
C20 C     0.506848940     0.523903390     0.867940920 
C21 C     0.643414020     0.431030240     0.854048670 
O1 O     0.310296860     0.110489400     0.049847420 
O2 O     0.524964990     0.055488400     0.121743660 
N1 N     0.536574640     0.158260060     0.324300440 
Cl1 Cl     0.247067010     0.297224710     0.735284320 
Cl2 Cl     0.213297100     0.604315560     0.850240250 
H1 H     0.106034270     0.228620880     0.165949920 
H2 H    -0.039918150     0.353029160     0.334348090 
H3 H     0.088722920     0.379667020     0.500331860 
H4 H     0.353739150     0.288723660     0.496256860 
H5 H     0.584264560     0.095635740     0.257585880 
H6 H     0.717515400    -0.045609640     0.419139810 
H7 H     0.879070760    -0.014250490     0.560914100 
H8 H     0.713132860     0.438960830     0.556812750 
H9 H     0.557626940     0.408291730     0.411262370 
H10 H     0.915404620     0.341254320     0.663819690 
H11 H     1.001526420     0.159194170     0.654361000 
H12 H     0.877789600     0.214674010     0.846866120 
H13 H     0.797125230     0.088947840     0.785038230 
H14 H     0.544914680     0.157590280     0.727900100 
H15 H     0.494338510     0.627080790     0.906997460 
H16 H     0.738433210     0.463122190     0.882498160 
H17 H     0.370389870     0.054011030    -0.010831380 

#END
data_52_10.79_XXIII_14_11387 
# Day group submission to blind test 6
# Rank by lattice energy 52
# Relative energy [kJ/mol]:10.7851739693
loop_
_symmetry_equiv_pos_site_id
_symmetry_equiv_pos_as_xyz
1 +x,+y,+z
2 -x,1/2+y,1/2-z
3 -x,-y,-z
4 +x,1/2-y,1/2+z
_cell_length_a 8.3601
_cell_length_b 14.8193
_cell_length_c 16.0278
_cell_angle_alpha 90.0
_cell_angle_beta 106.7102
_cell_angle_gamma 90.0
loop_
_atom_site_label
_atom_site_type_symbol
_atom_site_fract_x
_atom_site_fract_y
_atom_site_fract_z
C1 C     0.324342160     0.276320020     0.491151190 
C2 C     0.393148860     0.194941460     0.477323100 
C3 C     0.286243430     0.122556150     0.444328850 
C4 C     0.115157250     0.131163840     0.426925410 
C5 C     0.042174660     0.213232210     0.441741030 
C6 C     0.150817000     0.287526500     0.473756140 
C7 C     0.082947420     0.376635660     0.484851890 
C8 C    -0.246477820     0.160378220     0.377146090 
C9 C    -0.354895780     0.187809130     0.297465970 
C10 C    -0.465624890     0.126503610     0.245334170 
C11 C    -0.467903730     0.036356720     0.270325740 
C12 C    -0.364699970     0.010843830     0.352000410 
C13 C    -0.256761430     0.072037770     0.405444840 
C14 C    -0.561704250    -0.034311250     0.207520500 
C15 C    -0.463234040    -0.059996650     0.142086270 
C16 C    -0.286277710    -0.087331130     0.188608150 
C17 C    -0.249757430    -0.173411520     0.223867030 
C18 C    -0.089158330    -0.195641940     0.274212220 
C19 C     0.038168830    -0.131408930     0.289541340 
C20 C     0.003446300    -0.045755330     0.253227910 
C21 C    -0.157045020    -0.024143070     0.203500440 
O1 O     0.201425930     0.440288730     0.514805630 
O2 O    -0.064877720     0.396191940     0.468225280 
N1 N    -0.127830210     0.221453440     0.428010980 
Cl1 Cl    -0.051796160    -0.304459830     0.317596120 
Cl2 Cl     0.240884590    -0.155599270     0.353712560 
H1 H     0.403646290     0.333811260     0.515432700 
H2 H     0.527083630     0.187566740     0.491331840 
H3 H     0.337019610     0.058140650     0.432213120 
H4 H     0.035797000     0.074204540     0.401199340 
H5 H    -0.165374070     0.286484270     0.429625820 
H6 H    -0.349433810     0.256835810     0.276026970 
H7 H    -0.546618320     0.148413870     0.182812940 
H8 H    -0.366247370    -0.058540070     0.373194120 
H9 H    -0.177802170     0.051535440     0.468737310 
H10 H    -0.579311890    -0.094579130     0.243177730 
H11 H    -0.685661470    -0.010190930     0.170873610 
H12 H    -0.528572350    -0.114747700     0.100176820 
H13 H    -0.461770750    -0.002099080     0.100119180 
H14 H    -0.346721740    -0.224165570     0.213550690 
H15 H     0.102527130     0.003773480     0.265102010 
H16 H    -0.182939190     0.043511840     0.177610220 
H17 H     0.146669660     0.497101890     0.517907430 

#END
data_53_10.81_XXIII_2_124 
# Day group submission to blind test 6
# Rank by lattice energy 53
# Relative energy [kJ/mol]:10.8114011073
loop_
_symmetry_equiv_pos_site_id
_symmetry_equiv_pos_as_xyz
1 +x,+y,+z
2 -x,-y,-z
_cell_length_a 9.2038
_cell_length_b 10.6695
_cell_length_c 10.6185
_cell_angle_alpha 107.777
_cell_angle_beta 83.7123
_cell_angle_gamma 109.2269
loop_
_atom_site_label
_atom_site_type_symbol
_atom_site_fract_x
_atom_site_fract_y
_atom_site_fract_z
C1 C     0.572878400     0.443294800     0.634645200 
C2 C     0.611207480     0.581729330     0.705495630 
C3 C     0.649707200     0.620264290     0.838786100 
C4 C     0.652052260     0.523022680     0.899084470 
C5 C     0.615363910     0.381330250     0.828278220 
C6 C     0.573027110     0.341598400     0.693012050 
C7 C     0.531160500     0.195615780     0.613767350 
C8 C     0.681855810     0.299114210     1.005448520 
C9 C     0.616026790     0.197048510     1.070715700 
C10 C     0.680368090     0.203140900     1.185376420 
C11 C     0.811317360     0.311638600     1.240667270 
C12 C     0.877123590     0.411703980     1.174150840 
C13 C     0.815084220     0.406135630     1.058070190 
C14 C     0.881260220     0.318110670     1.365572510 
C15 C     0.931318120     0.190196030     1.354133430 
C16 C     0.967428730     0.183999810     1.486808860 
C17 C     0.862948200     0.093374950     1.549357730 
C18 C     0.893338240     0.089396020     1.673466670 
C19 C     1.030419120     0.176954900     1.737072320 
C20 C     1.135842600     0.267673960     1.675175710 
C21 C     1.104536580     0.270961450     1.551555710 
O1 O     0.517347010     0.177032610     0.483466400 
O2 O     0.511663240     0.096477370     0.655564290 
N1 N     0.615291890     0.282830150     0.886535730 
Cl1 Cl     0.757262000    -0.026945820     1.746144130 
Cl2 Cl     1.073654310     0.175362930     1.892595210 
H1 H     0.541382320     0.410282420     0.531768590 
H2 H     0.610214200     0.658609770     0.658903700 
H3 H     0.677110600     0.727999780     0.896901640 
H4 H     0.678023220     0.555021340     1.003038810 
H5 H     0.567913030     0.183806410     0.830275320 
H6 H     0.513003990     0.113381470     1.030691770 
H7 H     0.625829350     0.122982560     1.233799970 
H8 H     0.980665100     0.495537120     1.212893950 
H9 H     0.872602860     0.482910710     1.006957770 
H10 H     0.979680190     0.412107880     1.394247630 
H11 H     0.797289700     0.326158980     1.446846700 
H12 H     1.031442770     0.192121240     1.288010080 
H13 H     0.839630800     0.096178630     1.307844700 
H14 H     0.755919730     0.024192600     1.501831380 
H15 H     1.242220860     0.334817520     1.724897850 
H16 H     1.188252140     0.341758390     1.504591720 
H17 H     0.494423560     0.079645960     0.436848720 

#END
data_54_10.90_XXIII_14_8950 
# Day group submission to blind test 6
# Rank by lattice energy 54
# Relative energy [kJ/mol]:10.9031809811
loop_
_symmetry_equiv_pos_site_id
_symmetry_equiv_pos_as_xyz
1 +x,+y,+z
2 -x,1/2+y,1/2-z
3 -x,-y,-z
4 +x,1/2-y,1/2+z
_cell_length_a 8.8944
_cell_length_b 12.9619
_cell_length_c 18.5393
_cell_angle_alpha 90.0
_cell_angle_beta 112.1758
_cell_angle_gamma 90.0
loop_
_atom_site_label
_atom_site_type_symbol
_atom_site_fract_x
_atom_site_fract_y
_atom_site_fract_z
C1 C     0.527593660     0.729710150     0.674671220 
C2 C     0.518996040     0.818836190     0.713767320 
C3 C     0.448352800     0.906808950     0.670402720 
C4 C     0.386255570     0.905145910     0.589973430 
C5 C     0.390702940     0.814375050     0.548854040 
C6 C     0.465849800     0.725419760     0.592852660 
C7 C     0.480206260     0.629943940     0.553419540 
C8 C     0.226759560     0.885597380     0.418380540 
C9 C     0.257256570     0.919375270     0.353485680 
C10 C     0.155676680     0.991194650     0.302565400 
C11 C     0.023369270     1.033115040     0.315599870 
C12 C    -0.006941740     0.998102180     0.380093300 
C13 C     0.091776280     0.924813420     0.430557950 
C14 C    -0.074848400     1.119862640     0.265857130 
C15 C     0.016143050     1.224660340     0.285978560 
C16 C     0.035807030     1.262338420     0.365967660 
C17 C     0.158655350     1.222252530     0.431918740 
C18 C     0.171651350     1.250631730     0.506346060 
C19 C     0.061164240     1.320294230     0.516146870 
C20 C    -0.061432120     1.360874510     0.450761770 
C21 C    -0.073945240     1.331910940     0.376560910 
O1 O     0.534986540     0.548675920     0.602096120 
O2 O     0.447870230     0.619886640     0.483636530 
N1 N     0.331257660     0.812681530     0.468894790 
Cl1 Cl     0.328123130     1.197124080     0.586400950 
Cl2 Cl     0.073199710     1.358039620     0.608638070 
H1 H     0.583166760     0.660931840     0.706621620 
H2 H     0.567336420     0.820782390     0.776796090 
H3 H     0.442977540     0.978142580     0.699893040 
H4 H     0.334533080     0.974471640     0.557868340 
H5 H     0.363329580     0.750006870     0.445169150 
H6 H     0.361820930     0.889255170     0.343837430 
H7 H     0.181932050     1.016697530     0.252792470 
H8 H    -0.109123280     1.029337350     0.391309810 
H9 H     0.065193920     0.898007640     0.479763640 
H10 H    -0.190950540     1.127039330     0.272931780 
H11 H    -0.102083930     1.103394340     0.204294740 
H12 H    -0.051486800     1.281880860     0.242499500 
H13 H     0.134866400     1.216015700     0.281834560 
H14 H     0.245370850     1.167912810     0.425817290 
H15 H    -0.146341420     1.415100690     0.458755160 
H16 H    -0.170634510     1.363952530     0.326295600 
H17 H     0.543672040     0.490170070     0.571565050 

#END
data_55_10.90_XXIII_15_13658 
# Day group submission to blind test 6
# Rank by lattice energy 55
# Relative energy [kJ/mol]:10.9033921026
loop_
_symmetry_equiv_pos_site_id
_symmetry_equiv_pos_as_xyz
1 +x,+y,+z
2 -x,+y,1/2-z
3 1/2+x,1/2+y,+z
4 1/2-x,1/2+y,1/2-z
5 -x,-y,-z
6 +x,-y,1/2+z
7 1/2-x,1/2-y,-z
8 1/2+x,1/2-y,1/2+z
_cell_length_a 29.2519
_cell_length_b 9.3748
_cell_length_c 19.331
_cell_angle_alpha 90.0
_cell_angle_beta 131.4648
_cell_angle_gamma 90.0
loop_
_atom_site_label
_atom_site_type_symbol
_atom_site_fract_x
_atom_site_fract_y
_atom_site_fract_z
C1 C     0.118035850     0.627307500     0.124523800 
C2 C     0.165166380     0.532075340     0.182347570 
C3 C     0.217889680     0.579408450     0.269084850 
C4 C     0.222801990     0.718054520     0.297386490 
C5 C     0.174766470     0.816441170     0.240183650 
C6 C     0.121491310     0.769207680     0.151355390 
C7 C     0.070960190     0.867980390     0.087389860 
C8 C     0.221604080     1.003428460     0.360210790 
C9 C     0.253529900     1.130482330     0.381413370 
C10 C     0.293860580     1.180948420     0.471670540 
C11 C     0.304181920     1.105383120     0.543160600 
C12 C     0.271773750     0.978824120     0.521107230 
C13 C     0.230712320     0.928558840     0.431048580 
C14 C     0.352992290     1.151274630     0.642246130 
C15 C     0.417683480     1.104243180     0.683373850 
C16 C     0.420896630     0.946885970     0.671014320 
C17 C     0.408376030     0.896450690     0.592107530 
C18 C     0.406961030     0.750978900     0.576783000 
C19 C     0.417739300     0.652821840     0.640475780 
C20 C     0.430408120     0.702122820     0.719556820 
C21 C     0.431974890     0.847628380     0.734497830 
O1 O     0.023960590     0.808428210     0.005305870 
O2 O     0.068716370     0.993219710     0.102519390 
N1 N     0.180524230     0.955144150     0.267819180 
Cl1 Cl     0.391389210     0.694872130     0.476729570 
Cl2 Cl     0.415786870     0.469127360     0.623378020 
H1 H     0.077137040     0.594190500     0.056730930 
H2 H     0.161611920     0.423192040     0.160592010 
H3 H     0.255993170     0.507408310     0.315021590 
H4 H     0.264340720     0.752880810     0.363846200 
H5 H     0.144657510     1.019042610     0.219790120 
H6 H     0.246705420     1.188229530     0.326632520 
H7 H     0.318464160     1.279529510     0.486914520 
H8 H     0.279169380     0.918188790     0.575546370 
H9 H     0.205740390     0.830713010     0.415148230 
H10 H     0.343709840     1.105146670     0.683831080 
H11 H     0.352873170     1.267246210     0.648343340 
H12 H     0.450651830     1.131980030     0.756676520 
H13 H     0.430111410     1.164737200     0.649572980 
H14 H     0.398804320     0.970451990     0.540958140 
H15 H     0.439036660     0.625455250     0.768885110 
H16 H     0.441768440     0.884226450     0.796348530 
H17 H    -0.007951580     0.879117070    -0.030605550 

#END
data_56_11.06_XXIII_2_2027 
# Day group submission to blind test 6
# Rank by lattice energy 56
# Relative energy [kJ/mol]:11.0633840002
loop_
_symmetry_equiv_pos_site_id
_symmetry_equiv_pos_as_xyz
1 +x,+y,+z
2 -x,-y,-z
_cell_length_a 9.1964
_cell_length_b 8.9733
_cell_length_c 12.8574
_cell_angle_alpha 89.9536
_cell_angle_beta 68.2587
_cell_angle_gamma 82.4505
loop_
_atom_site_label
_atom_site_type_symbol
_atom_site_fract_x
_atom_site_fract_y
_atom_site_fract_z
C1 C     0.148031880     0.132108950     0.356276200 
C2 C     0.068794100     0.181482500     0.287293600 
C3 C     0.156790670     0.216504850     0.177721080 
C4 C     0.319656000     0.204055760     0.138702980 
C5 C     0.402847940     0.156213380     0.208298230 
C6 C     0.313758100     0.117671170     0.319218430 
C7 C     0.393707110     0.062584940     0.394458620 
C8 C     0.666348060     0.192691550     0.068756320 
C9 C     0.800235000     0.095419660     0.001332870 
C10 C     0.903397980     0.142396150    -0.098683570 
C11 C     0.874147340     0.285536590    -0.135705400 
C12 C     0.741009180     0.382376070    -0.067170690 
C13 C     0.638853200     0.337832880     0.034040500 
C14 C     0.976922590     0.330984610    -0.249231470 
C15 C     0.934244010     0.269140080    -0.345508520 
C16 C     0.771549940     0.335522020    -0.338823720 
C17 C     0.637738190     0.282675760    -0.263226550 
C18 C     0.486573870     0.349723260    -0.250365170 
C19 C     0.466462640     0.471832900    -0.313446430 
C20 C     0.599084880     0.525113890    -0.389191360 
C21 C     0.749797860     0.457765640    -0.401357830 
O1 O     0.293486510     0.045583070     0.500194540 
O2 O     0.536548540     0.033768780     0.369395290 
N1 N     0.564651910     0.142843540     0.170199950 
Cl1 Cl     0.324227100     0.277977690    -0.153928530 
Cl2 Cl     0.278580430     0.559352670    -0.299816300 
H1 H     0.083378700     0.102873960     0.440966070 
H2 H    -0.058859480     0.191847070     0.317241450 
H3 H     0.097230250     0.253329370     0.121550600 
H4 H     0.384659920     0.229843830     0.053310640 
H5 H     0.614166050     0.089734880     0.221292620 
H6 H     0.821913180    -0.017166660     0.027983770 
H7 H     1.006462460     0.065228320    -0.149964180 
H8 H     0.716519610     0.494367720    -0.093853160 
H9 H     0.537359990     0.415099340     0.086558420 
H10 H     0.966696940     0.453652560    -0.250984360 
H11 H     1.101069970     0.288797780    -0.266051600 
H12 H     1.022075390     0.293785070    -0.425778260 
H13 H     0.942760520     0.146607900    -0.342538870 
H14 H     0.650193290     0.188375000    -0.213298460 
H15 H     0.582724080     0.619462010    -0.438114290 
H16 H     0.851765180     0.501203140    -0.460372070 
H17 H     0.355727170     0.012615860     0.544384250 

#END
data_57_11.10_XXIII_14_12341 
# Day group submission to blind test 6
# Rank by lattice energy 57
# Relative energy [kJ/mol]:11.1006458094
loop_
_symmetry_equiv_pos_site_id
_symmetry_equiv_pos_as_xyz
1 +x,+y,+z
2 -x,1/2+y,1/2-z
3 -x,-y,-z
4 +x,1/2-y,1/2+z
_cell_length_a 10.6744
_cell_length_b 10.6316
_cell_length_c 17.5786
_cell_angle_alpha 90.0
_cell_angle_beta 78.9737
_cell_angle_gamma 90.0
loop_
_atom_site_label
_atom_site_type_symbol
_atom_site_fract_x
_atom_site_fract_y
_atom_site_fract_z
C1 C     0.748869170     0.106258570     0.156039590 
C2 C     0.847609930     0.146513770     0.190541040 
C3 C     0.959230170     0.192148810     0.143466660 
C4 C     0.970552610     0.198742420     0.064028100 
C5 C     0.869618180     0.161298500     0.027682700 
C6 C     0.757020980     0.112521340     0.075284980 
C7 C     0.651765590     0.065602710     0.040425780 
C8 C     0.972599300     0.244082360    -0.099692130 
C9 C     1.054813680     0.192045900    -0.163231090 
C10 C     1.144631260     0.267136230    -0.210252900 
C11 C     1.156660140     0.394629500    -0.193981450 
C12 C     1.073562920     0.445815810    -0.130405130 
C13 C     0.982004550     0.372255100    -0.084084430 
C14 C     1.263772520     0.472686610    -0.238798440 
C15 C     1.391964570     0.448191630    -0.211744540 
C16 C     1.377378130     0.456763990    -0.124884130 
C17 C     1.359169730     0.348223200    -0.079670730 
C18 C     1.335679950     0.354993140     0.000821930 
C19 C     1.328665520     0.471803480     0.037569460 
C20 C     1.347453960     0.580782950    -0.007105030 
C21 C     1.371914370     0.573067550    -0.087433900 
O1 O     0.554492770     0.015923960     0.092392770 
O2 O     0.647218900     0.067298980    -0.028512250 
N1 N     0.882741940     0.166545470    -0.051505110 
Cl1 Cl     1.315714840     0.215062230     0.054006040 
Cl2 Cl     1.296869340     0.484553620     0.138525710 
H1 H     0.662465920     0.068673530     0.190843600 
H2 H     0.839358660     0.141544970     0.252809810 
H3 H     1.039119180     0.221934620     0.169000280 
H4 H     1.058081920     0.232534580     0.028677740 
H5 H     0.807652640     0.131253740    -0.072419640 
H6 H     1.048008130     0.092451280    -0.174875750 
H7 H     1.208145790     0.225196790    -0.259286630 
H8 H     1.081638870     0.544522160    -0.116618980 
H9 H     0.918214150     0.413028550    -0.034936890 
H10 H     1.239667970     0.572414990    -0.231081980 
H11 H     1.277054910     0.452848430    -0.300881160 
H12 H     1.463146970     0.515820290    -0.239977960 
H13 H     1.426620470     0.354528360    -0.230918740 
H14 H     1.361384360     0.256741410    -0.106862470 
H15 H     1.342762940     0.670996460     0.021798710 
H16 H     1.385879740     0.658901190    -0.121315020 
H17 H     0.487607030    -0.009937370     0.065715330 

#END
data_58_11.35_XXIII_14_865 
# Day group submission to blind test 6
# Rank by lattice energy 58
# Relative energy [kJ/mol]:11.3460020414
loop_
_symmetry_equiv_pos_site_id
_symmetry_equiv_pos_as_xyz
1 +x,+y,+z
2 -x,1/2+y,1/2-z
3 -x,-y,-z
4 +x,1/2-y,1/2+z
_cell_length_a 10.0925
_cell_length_b 18.3745
_cell_length_c 11.831
_cell_angle_alpha 90.0
_cell_angle_beta 120.6986
_cell_angle_gamma 90.0
loop_
_atom_site_label
_atom_site_type_symbol
_atom_site_fract_x
_atom_site_fract_y
_atom_site_fract_z
C1 C     0.053742670     0.069853450     0.190224150 
C2 C    -0.070709780     0.096448550     0.076181940 
C3 C    -0.051254420     0.113290460    -0.029865970 
C4 C     0.088576160     0.102921710    -0.022373640 
C5 C     0.216682530     0.074507900     0.092385000 
C6 C     0.197661220     0.058398600     0.201239670 
C7 C     0.328679610     0.033207420     0.326043560 
C8 C     0.388207500     0.082302840     0.001184870 
C9 C     0.499089500     0.135419990     0.026983240 
C10 C     0.527361210     0.157400200    -0.071367000 
C11 C     0.442809200     0.128638000    -0.198045380 
C12 C     0.335864200     0.073745860    -0.221476570 
C13 C     0.309429730     0.050258400    -0.123251240 
C14 C     0.453971770     0.160544980    -0.310257100 
C15 C     0.349954340     0.229210590    -0.367156800 
C16 C     0.191371840     0.216804780    -0.387831490 
C17 C     0.082583730     0.175666200    -0.493727640 
C18 C    -0.057482190     0.157161040    -0.505175490 
C19 C    -0.090988880     0.180200470    -0.410017760 
C20 C     0.015862030     0.222377740    -0.305161330 
C21 C     0.155495700     0.240222360    -0.294286670 
O1 O     0.296121070     0.025843230     0.423049480 
O2 O     0.458065080     0.019979220     0.347091870 
N1 N     0.354874290     0.062326130     0.099501470 
Cl1 Cl    -0.187945770     0.104402390    -0.639171270 
Cl2 Cl    -0.264212010     0.157221930    -0.419107540 
H1 H     0.042849180     0.057280320     0.274389470 
H2 H    -0.180893870     0.104426890     0.069235440 
H3 H    -0.146962200     0.134668350    -0.120208520 
H4 H     0.100483230     0.116468230    -0.105582670 
H5 H     0.441868610     0.046961790     0.189592010 
H6 H     0.561107090     0.159894300     0.123842910 
H7 H     0.612536540     0.199398940    -0.050311790 
H8 H     0.270488340     0.049982250    -0.318714270 
H9 H     0.226000130     0.007826090    -0.142573730 
H10 H     0.417583400     0.119992260    -0.388239280 
H11 H     0.572661840     0.175556300    -0.278966420 
H12 H     0.342928870     0.244642440    -0.459360040 
H13 H     0.404373520     0.274425320    -0.298656690 
H14 H     0.106613870     0.156468420    -0.568007620 
H15 H    -0.010730250     0.240243240    -0.231810230 
H16 H     0.239115080     0.271383010    -0.210175770 
H17 H     0.384942220     0.006082440     0.500206780 

#END
data_59_11.51_XXIII_2_3816 
# Day group submission to blind test 6
# Rank by lattice energy 59
# Relative energy [kJ/mol]:11.5107322447
loop_
_symmetry_equiv_pos_site_id
_symmetry_equiv_pos_as_xyz
1 +x,+y,+z
2 -x,-y,-z
_cell_length_a 9.7067
_cell_length_b 10.282
_cell_length_c 11.7663
_cell_angle_alpha 109.0855
_cell_angle_beta 91.2078
_cell_angle_gamma 113.5837
loop_
_atom_site_label
_atom_site_type_symbol
_atom_site_fract_x
_atom_site_fract_y
_atom_site_fract_z
C1 C     0.184619840     0.144681420     0.610529340 
C2 C     0.095032510     0.061430500     0.674414640 
C3 C     0.094731400     0.137332570     0.797191240 
C4 C     0.180334780     0.292775670     0.853855130 
C5 C     0.270670560     0.380516840     0.789794240 
C6 C     0.273530140     0.303037310     0.665478560 
C7 C     0.369919720     0.386771190     0.595346970 
C8 C     0.349047040     0.627456000     0.961884470 
C9 C     0.483287920     0.726885790     1.046861720 
C10 C     0.478023570     0.820470510     1.161184090 
C11 C     0.339392040     0.815574850     1.194729480 
C12 C     0.205914280     0.716152530     1.108905760 
C13 C     0.210001670     0.624113160     0.993762930 
C14 C     0.332544480     0.905124590     1.322855780 
C15 C     0.334590320     0.823635040     1.412731550 
C16 C     0.208590500     0.664047340     1.370890250 
C17 C     0.231176500     0.541347800     1.293671470 
C18 C     0.112950150     0.395004070     1.248205770 
C19 C    -0.031268770     0.369122460     1.279011700 
C20 C    -0.054923040     0.490852740     1.356045540 
C21 C     0.063929170     0.636583200     1.401363800 
O1 O     0.352579790     0.300043420     0.476662470 
O2 O     0.459432660     0.521765720     0.634930610 
N1 N     0.356748400     0.534786130     0.845944990 
Cl1 Cl     0.149281070     0.246075150     1.152517040 
Cl2 Cl    -0.183115550     0.187181660     1.223363980 
H1 H     0.188545090     0.088918920     0.516038850 
H2 H     0.027379240    -0.060416450     0.630591820 
H3 H     0.027490210     0.074079560     0.849944440 
H4 H     0.180003580     0.348011700     0.949188480 
H5 H     0.431748420     0.584141430     0.797132340 
H6 H     0.591177030     0.729361020     1.022621560 
H7 H     0.583436990     0.896777030     1.226038840 
H8 H     0.096907560     0.710350950     1.132904250 
H9 H     0.105660750     0.548910410     0.927939510 
H10 H     0.228512460     0.922517120     1.322947900 
H11 H     0.429104180     1.018065650     1.357055610 
H12 H     0.324732750     0.891392560     1.502975260 
H13 H     0.445141320     0.819874300     1.421784220 
H14 H     0.341369210     0.559038730     1.267057360 
H15 H    -0.166819850     0.469857760     1.380004120 
H16 H     0.043512280     0.730163360     1.461143310 
H17 H     0.418404850     0.363438730     0.436720850 

#END
data_60_11.52_XXIII_14_1446 
# Day group submission to blind test 6
# Rank by lattice energy 60
# Relative energy [kJ/mol]:11.5210506273
loop_
_symmetry_equiv_pos_site_id
_symmetry_equiv_pos_as_xyz
1 +x,+y,+z
2 -x,1/2+y,1/2-z
3 -x,-y,-z
4 +x,1/2-y,1/2+z
_cell_length_a 16.7282
_cell_length_b 7.2081
_cell_length_c 18.5347
_cell_angle_alpha 90.0
_cell_angle_beta 118.2431
_cell_angle_gamma 90.0
loop_
_atom_site_label
_atom_site_type_symbol
_atom_site_fract_x
_atom_site_fract_y
_atom_site_fract_z
C1 C     0.662115250     0.521152000     0.524930700 
C2 C     0.695002950     0.349475790     0.518631660 
C3 C     0.641966450     0.239175490     0.450532930 
C4 C     0.559266490     0.300732700     0.389321440 
C5 C     0.524971150     0.476780320     0.393547360 
C6 C     0.578154450     0.587660840     0.464205990 
C7 C     0.544171420     0.766508390     0.476505600 
C8 C     0.374531650     0.450340030     0.266960220 
C9 C     0.285090390     0.489239920     0.249327370 
C10 C     0.212556810     0.405163940     0.183541130 
C11 C     0.226302470     0.279940450     0.132978180 
C12 C     0.315489410     0.246642910     0.149150640 
C13 C     0.388760380     0.331387550     0.214293390 
C14 C     0.148252420     0.175653510     0.066272990 
C15 C     0.139379150    -0.024071580     0.092877720 
C16 C     0.124168390    -0.026240040     0.166807750 
C17 C     0.036344430    -0.025670660     0.157181610 
C18 C     0.021010870    -0.019056070     0.224696460 
C19 C     0.094320160    -0.013004810     0.303588390 
C20 C     0.182322400    -0.013865360     0.313815930 
C21 C     0.197000560    -0.020318400     0.246188280 
O1 O     0.600312450     0.849514640     0.548196610 
O2 O     0.471850720     0.838757310     0.429720540 
N1 N     0.444859760     0.546174050     0.332152790 
Cl1 Cl    -0.090920060    -0.019068830     0.208235590 
Cl2 Cl     0.078394870    -0.004706720     0.390156540 
H1 H     0.700672300     0.608041490     0.577709180 
H2 H     0.760016910     0.300903380     0.565912710 
H3 H     0.665532250     0.102391900     0.445033670 
H4 H     0.519495250     0.210362390     0.338445100 
H5 H     0.425796950     0.665005250     0.349465250 
H6 H     0.273090150     0.583793020     0.288690260 
H7 H     0.144040430     0.434532600     0.172271500 
H8 H     0.328152900     0.154124490     0.109458990 
H9 H     0.456474480     0.310248260     0.222376250 
H10 H     0.157094440     0.166673350     0.011528690 
H11 H     0.084815360     0.250251390     0.048900420 
H12 H     0.083272200    -0.094244430     0.041612440 
H13 H     0.201223140    -0.101069190     0.106395510 
H14 H    -0.021608360    -0.030390960     0.096543060 
H15 H     0.238828680    -0.008783730     0.375167930 
H16 H     0.265873620    -0.018726640     0.255245330 
H17 H     0.571749670     0.961932400     0.553084710 

#END
data_61_11.64_XXIII_15_10856 
# Day group submission to blind test 6
# Rank by lattice energy 61
# Relative energy [kJ/mol]:11.6409693155
loop_
_symmetry_equiv_pos_site_id
_symmetry_equiv_pos_as_xyz
1 +x,+y,+z
2 -x,+y,1/2-z
3 1/2+x,1/2+y,+z
4 1/2-x,1/2+y,1/2-z
5 -x,-y,-z
6 +x,-y,1/2+z
7 1/2-x,1/2-y,-z
8 1/2+x,1/2-y,1/2+z
_cell_length_a 17.4173
_cell_length_b 9.3802
_cell_length_c 24.2334
_cell_angle_alpha 90.0
_cell_angle_beta 101.2553
_cell_angle_gamma 90.0
loop_
_atom_site_label
_atom_site_type_symbol
_atom_site_fract_x
_atom_site_fract_y
_atom_site_fract_z
C1 C     0.085298400     0.282181120     0.112776610 
C2 C     0.049990870     0.284888800     0.159067450 
C3 C     0.097387620     0.284509900     0.212863700 
C4 C     0.178012140     0.283036100     0.220099810 
C5 C     0.215355100     0.282310760     0.173382410 
C6 C     0.167220420     0.280523830     0.118540840 
C7 C     0.202598300     0.273937420     0.068485170 
C8 C     0.347737830     0.281921650     0.233009080 
C9 C     0.392787450     0.160945300     0.250157010 
C10 C     0.444539340     0.159503950     0.301731320 
C11 C     0.451455190     0.277068410     0.337740590 
C12 C     0.405677950     0.397155330     0.320319500 
C13 C     0.354794350     0.400433790     0.268483130 
C14 C     0.501437190     0.269874650     0.395961830 
C15 C     0.461177430     0.182619940     0.436705680 
C16 C     0.380577190     0.238904280     0.438317560 
C17 C     0.314658350     0.176583880     0.405287790 
C18 C     0.240355490     0.232945910     0.403568160 
C19 C     0.230946250     0.353829310     0.435141770 
C20 C     0.296447480     0.416468750     0.468465140 
C21 C     0.370371530     0.359354360     0.470006190 
O1 O     0.149748260     0.273751950     0.019480540 
O2 O     0.272629620     0.267971030     0.068142480 
N1 N     0.295314920     0.283700480     0.180359470 
Cl1 Cl     0.160196370     0.149098280     0.361393150 
Cl2 Cl     0.138764340     0.428531290     0.433963950 
H1 H     0.050228550     0.280879090     0.070720240 
H2 H    -0.013161400     0.286363310     0.153826340 
H3 H     0.070998160     0.284944300     0.249839710 
H4 H     0.213283830     0.281316600     0.262044760 
H5 H     0.316656370     0.270750730     0.144584450 
H6 H     0.386733530     0.068575070     0.222790150 
H7 H     0.479253660     0.064738960     0.314456110 
H8 H     0.409651340     0.489010050     0.347892010 
H9 H     0.319827930     0.494251490     0.255124520 
H10 H     0.513057630     0.377695050     0.412628810 
H11 H     0.558127410     0.221087180     0.394714880 
H12 H     0.497871210     0.185526910     0.478832080 
H13 H     0.457034440     0.071233180     0.423249440 
H14 H     0.320669200     0.084140940     0.379760810 
H15 H     0.288651420     0.509737290     0.493065310 
H16 H     0.420744840     0.409597600     0.496126200 
H17 H     0.177699450     0.268863180    -0.011210780 

#END
data_62_11.76_XXIII_2_2623 
# Day group submission to blind test 6
# Rank by lattice energy 62
# Relative energy [kJ/mol]:11.761471523
loop_
_symmetry_equiv_pos_site_id
_symmetry_equiv_pos_as_xyz
1 +x,+y,+z
2 -x,-y,-z
_cell_length_a 8.8553
_cell_length_b 9.5683
_cell_length_c 11.8364
_cell_angle_alpha 98.9269
_cell_angle_beta 85.777
_cell_angle_gamma 101.7257
loop_
_atom_site_label
_atom_site_type_symbol
_atom_site_fract_x
_atom_site_fract_y
_atom_site_fract_z
C1 C     0.127601050     0.314346430     0.769035830 
C2 C     0.053503130     0.230997460     0.675711190 
C3 C     0.141745780     0.195353660     0.576304460 
C4 C     0.300101260     0.240784850     0.570863330 
C5 C     0.378391460     0.324356990     0.665664840 
C6 C     0.288530680     0.362977990     0.766316720 
C7 C     0.362694900     0.452726130     0.866696370 
C8 C     0.638727810     0.331648870     0.570591770 
C9 C     0.741155650     0.439681970     0.521636250 
C10 C     0.844720570     0.403676580     0.433043710 
C11 C     0.845865400     0.259840340     0.388737070 
C12 C     0.743453660     0.152645150     0.438675230 
C13 C     0.641980620     0.187293440     0.528873650 
C14 C     0.948009360     0.220816670     0.286057460 
C15 C     0.876189220     0.225727310     0.171272780 
C16 C     0.728891240     0.116050240     0.151371110 
C17 C     0.589285030     0.145260810     0.202362910 
C18 C     0.454118270     0.041718130     0.191229230 
C19 C     0.456429300    -0.094031260     0.128444970 
C20 C     0.595032960    -0.124112500     0.077144690 
C21 C     0.729663460    -0.020124520     0.088791430 
O1 O     0.266519090     0.464810430     0.960593120 
O2 O     0.498408130     0.512292320     0.871389830 
N1 N     0.535659210     0.370035210     0.661139980 
Cl1 Cl     0.283250850     0.085547290     0.257362900 
Cl2 Cl     0.289237220    -0.227230920     0.112379180 
H1 H     0.062375930     0.344438970     0.846715190 
H2 H    -0.070529290     0.194642320     0.679281740 
H3 H     0.085821780     0.131442420     0.501543410 
H4 H     0.364999330     0.212864960     0.492644530 
H5 H     0.578059850     0.445484500     0.727092680 
H6 H     0.738593340     0.551678050     0.553606680 
H7 H     0.923648520     0.488958560     0.396235500 
H8 H     0.743106580     0.040226070     0.406179350 
H9 H     0.564664810     0.102965470     0.567459250 
H10 H     0.970862690     0.112713230     0.285939480 
H11 H     1.059527440     0.295416830     0.290148570 
H12 H     0.960437100     0.206801770     0.101130950 
H13 H     0.854390870     0.334212900     0.171375940 
H14 H     0.584778530     0.249433490     0.251878030 
H15 H     0.595907210    -0.229353520     0.028229780 
H16 H     0.836689870    -0.045543990     0.048550780 
H17 H     0.329446640     0.520353310     1.021696610 

#END
data_63_11.81_XXIII_2_542 
# Day group submission to blind test 6
# Rank by lattice energy 63
# Relative energy [kJ/mol]:11.8090125667
loop_
_symmetry_equiv_pos_site_id
_symmetry_equiv_pos_as_xyz
1 +x,+y,+z
2 -x,-y,-z
_cell_length_a 16.5599
_cell_length_b 18.854
_cell_length_c 10.0186
_cell_angle_alpha 122.9148
_cell_angle_beta 104.2433
_cell_angle_gamma 27.7157
loop_
_atom_site_label
_atom_site_type_symbol
_atom_site_fract_x
_atom_site_fract_y
_atom_site_fract_z
C1 C     0.609478280     0.513208510     0.636562790 
C2 C     0.482199070     0.661501820     0.840331670 
C3 C     0.464958700     0.628522870     0.915222850 
C4 C     0.569855440     0.453345920     0.789062690 
C5 C     0.696616970     0.302723250     0.580629310 
C6 C     0.718263070     0.333348200     0.504128780 
C7 C     0.854161140     0.178145510     0.288440850 
C8 C     0.748469990     0.107737550     0.490052100 
C9 C     0.911387380    -0.104125530     0.367532690 
C10 C     0.864006010    -0.132897360     0.389570620 
C11 C     0.654122180     0.047273770     0.534974070 
C12 C     0.492175610     0.258017360     0.655275510 
C13 C     0.536492750     0.289518400     0.633501410 
C14 C     0.604085260     0.016446650     0.564481200 
C15 C     0.595467030     0.043423390     0.739944120 
C16 C     0.539240940     0.018912990     0.773091580 
C17 C     0.326933060     0.204073140     0.919550310 
C18 C     0.271953840     0.183266320     0.947520390 
C19 C     0.430749120    -0.025614070     0.827876650 
C20 C     0.643504210    -0.211729830     0.681189900 
C21 C     0.696758550    -0.189382430     0.654348730 
O1 O     0.847680660     0.236721500     0.239303120 
O2 O     0.964278750     0.010809310     0.158538130 
N1 N     0.805562790     0.125093130     0.454041820 
Cl1 Cl     0.002662370     0.422438110     1.134366170 
Cl2 Cl     0.369545830    -0.059798780     0.857957790 
H1 H     0.628017090     0.533018750     0.574565020 
H2 H     0.399350870     0.799255600     0.940036060 
H3 H     0.370047400     0.740090180     1.074597410 
H4 H     0.559299320     0.427377410     0.849770110 
H5 H     0.908027090     0.017793900     0.308434370 
H6 H     1.075664190    -0.245874490     0.255127550 
H7 H     0.993021890    -0.298787410     0.292271030 
H8 H     0.326430940     0.401325150     0.766523060 
H9 H     0.405660910     0.454884950     0.724467490 
H10 H     0.726375810    -0.146856260     0.428645800 
H11 H     0.447563310     0.136361070     0.592989770 
H12 H     0.753197030    -0.079271410     0.710007850 
H13 H     0.476031160     0.205135200     0.874829350 
H14 H     0.201066240     0.367873930     1.014576080 
H15 H     0.765882690    -0.373146820     0.589526870 
H16 H     0.863356380    -0.336027550     0.540027850 
H17 H     0.928476740     0.134443850     0.096229630 

#END
data_64_11.82_XXIII_14_6092 
# Day group submission to blind test 6
# Rank by lattice energy 64
# Relative energy [kJ/mol]:11.8216112489
loop_
_symmetry_equiv_pos_site_id
_symmetry_equiv_pos_as_xyz
1 +x,+y,+z
2 -x,1/2+y,1/2-z
3 -x,-y,-z
4 +x,1/2-y,1/2+z
_cell_length_a 12.2758
_cell_length_b 8.9436
_cell_length_c 18.3768
_cell_angle_alpha 90.0
_cell_angle_beta 108.7974
_cell_angle_gamma 90.0
loop_
_atom_site_label
_atom_site_type_symbol
_atom_site_fract_x
_atom_site_fract_y
_atom_site_fract_z
C1 C     0.761305450     0.254090910     0.943988720 
C2 C     0.860838510     0.325190840     0.943312960 
C3 C     0.962605670     0.298219510     1.003770090 
C4 C     0.964820970     0.201467500     1.062830630 
C5 C     0.864627080     0.125129140     1.063883800 
C6 C     0.760415230     0.154735130     1.003079100 
C7 C     0.651899340     0.086302760     1.003205860 
C8 C     0.965143070     0.000638610     1.186401500 
C9 C     0.967171650     0.049349640     1.259013400 
C10 C     1.065833730     0.030829130     1.322228290 
C11 C     1.165458960    -0.031344370     1.313885470 
C12 C     1.161483830    -0.083074000     1.241316640 
C13 C     1.062433540    -0.068971370     1.178375060 
C14 C     1.277589120    -0.030951760     1.379138970 
C15 C     1.339575910     0.122660560     1.386354000 
C16 C     1.353087040     0.174354360     1.311637300 
C17 C     1.449204230     0.134192510     1.291488520 
C18 C     1.459007610     0.175333230     1.220749100 
C19 C     1.372091400     0.259004840     1.169074230 
C20 C     1.276362210     0.301220280     1.189150680 
C21 C     1.267029660     0.259070490     1.259513520 
O1 O     0.560711340     0.124722530     0.941922800 
O2 O     0.639471860     0.002645340     1.052518910 
N1 N     0.867003510     0.025546020     1.121293380 
Cl1 Cl     1.581513990     0.120458540     1.198803640 
Cl2 Cl     1.380323610     0.312808840     1.079598630 
H1 H     0.681071340     0.274145990     0.898597870 
H2 H     0.859915960     0.400832380     0.897145470 
H3 H     1.041622390     0.353683570     1.004681340 
H4 H     1.044494580     0.182530320     1.108812580 
H5 H     0.787924800    -0.007344600     1.121517190 
H6 H     0.891431290     0.102719290     1.265296900 
H7 H     1.066520490     0.070238160     1.378228910 
H8 H     1.237746310    -0.132772820     1.233865460 
H9 H     1.060147160    -0.108865200     1.122258680 
H10 H     1.334139780    -0.117994790     1.369720240 
H11 H     1.263625390    -0.055680130     1.433736520 
H12 H     1.423730040     0.114723820     1.430794690 
H13 H     1.289721510     0.205742120     1.405802980 
H14 H     1.517795150     0.069268120     1.330616410 
H15 H     1.209578930     0.366976050     1.149104250 
H16 H     1.191149380     0.290907780     1.273684710 
H17 H     0.493025580     0.073003310     0.944612730 

#END
data_65_11.87_XXIII_14_2592 
# Day group submission to blind test 6
# Rank by lattice energy 65
# Relative energy [kJ/mol]:11.8686233582
loop_
_symmetry_equiv_pos_site_id
_symmetry_equiv_pos_as_xyz
1 +x,+y,+z
2 -x,1/2+y,1/2-z
3 -x,-y,-z
4 +x,1/2-y,1/2+z
_cell_length_a 12.4543
_cell_length_b 9.426
_cell_length_c 17.0533
_cell_angle_alpha 90.0
_cell_angle_beta 79.9716
_cell_angle_gamma 90.0
loop_
_atom_site_label
_atom_site_type_symbol
_atom_site_fract_x
_atom_site_fract_y
_atom_site_fract_z
C1 C     0.701681790     0.877303020     0.471266210 
C2 C     0.786733110     0.972442240     0.453142540 
C3 C     0.892234550     0.919897990     0.428069460 
C4 C     0.911910260     0.775866320     0.420738350 
C5 C     0.826140700     0.676812310     0.438341000 
C6 C     0.718912470     0.730078870     0.464986140 
C7 C     0.625947230     0.632692350     0.483374460 
C8 C     0.936299270     0.462747370     0.390536260 
C9 C     0.968095690     0.333790840     0.420197780 
C10 C     1.058012170     0.260590100     0.380037720 
C11 C     1.120029740     0.314458110     0.310252820 
C12 C     1.084909200     0.440330840     0.279409360 
C13 C     0.994405630     0.513449480     0.318280640 
C14 C     1.224354330     0.244114340     0.271230270 
C15 C     1.325322430     0.308581520     0.300535600 
C16 C     1.343583470     0.461359300     0.276022820 
C17 C     1.294848140     0.569063110     0.326022600 
C18 C     1.301660130     0.710066850     0.301771550 
C19 C     1.359303540     0.746017480     0.226740840 
C20 C     1.409460630     0.639422140     0.176785450 
C21 C     1.401270660     0.498656830     0.201162580 
O1 O     0.527959850     0.697962380     0.490870760 
O2 O     0.631196170     0.503984900     0.490116550 
N1 N     0.844960850     0.533302670     0.432921040 
Cl1 Cl     1.235142080     0.838883040     0.366479260 
Cl2 Cl     1.370072010     0.921778330     0.193828530 
H1 H     0.619345770     0.914766680     0.490957250 
H2 H     0.772011610     1.085479550     0.458596310 
H3 H     0.960457340     0.992531350     0.414530490 
H4 H     0.994477150     0.738310950     0.402788620 
H5 H     0.780194330     0.471566650     0.455575810 
H6 H     0.922469010     0.292556430     0.475450780 
H7 H     1.081862300     0.161559820     0.404559460 
H8 H     1.129485310     0.482330350     0.224005180 
H9 H     0.968321370     0.609589680     0.292497420 
H10 H     1.235148850     0.255103970     0.206485630 
H11 H     1.221360750     0.130574810     0.284571950 
H12 H     1.397333400     0.245857300     0.276117770 
H13 H     1.313733920     0.299349870     0.365336080 
H14 H     1.248652250     0.543376730     0.384043710 
H15 H     1.454451680     0.668203510     0.118850090 
H16 H     1.439910440     0.416937480     0.161177010 
H17 H     0.472313180     0.625549640     0.501322880 

#END
data_66_12.03_XXIII_15_10724 
# Day group submission to blind test 6
# Rank by lattice energy 66
# Relative energy [kJ/mol]:12.0345774237
loop_
_symmetry_equiv_pos_site_id
_symmetry_equiv_pos_as_xyz
1 +x,+y,+z
2 -x,+y,1/2-z
3 1/2+x,1/2+y,+z
4 1/2-x,1/2+y,1/2-z
5 -x,-y,-z
6 +x,-y,1/2+z
7 1/2-x,1/2-y,-z
8 1/2+x,1/2-y,1/2+z
_cell_length_a 15.5336
_cell_length_b 9.9364
_cell_length_c 24.955
_cell_angle_alpha 90.0
_cell_angle_beta 86.5015
_cell_angle_gamma 90.0
loop_
_atom_site_label
_atom_site_type_symbol
_atom_site_fract_x
_atom_site_fract_y
_atom_site_fract_z
C1 C     0.212293900     1.109237490     0.836361410 
C2 C     0.269633410     1.141915710     0.874516780 
C3 C     0.254111000     1.093643120     0.926887250 
C4 C     0.183289140     1.013869740     0.940610710 
C5 C     0.124315280     0.978449640     0.902199040 
C6 C     0.139284090     1.029356940     0.849109610 
C7 C     0.080967940     0.994321790     0.807063510 
C8 C     0.039069570     0.812416280     0.958671240 
C9 C    -0.045700320     0.787619470     0.978746800 
C10 C    -0.062147160     0.698931260     1.021140090 
C11 C     0.004962340     0.633590080     1.045414490 
C12 C     0.088930420     0.654819690     1.023716310 
C13 C     0.106296030     0.741965140     0.980935640 
C14 C    -0.011482160     0.549674610     1.095208490 
C15 C    -0.017780860     0.636006440     1.147300620 
C16 C     0.067791540     0.695481990     1.160175160 
C17 C     0.100866410     0.806336040     1.131275350 
C18 C     0.183070160     0.855088920     1.138871080 
C19 C     0.233841770     0.794084730     1.176246020 
C20 C     0.201180650     0.684405930     1.205626120 
C21 C     0.119233680     0.635403470     1.197418250 
O1 O     0.115496310     1.015729660     0.756750860 
O2 O     0.008758950     0.946701780     0.814350090 
N1 N     0.052201720     0.902511960     0.915730910 
Cl1 Cl     0.220938250     0.992340440     1.100309660 
Cl2 Cl     0.337484150     0.852260710     1.187118290 
H1 H     0.222616140     1.145143470     0.795569220 
H2 H     0.325308530     1.204230080     0.864083960 
H3 H     0.297568350     1.119737190     0.957652950 
H4 H     0.171753910     0.980576350     0.981641710 
H5 H     0.007798110     0.900636000     0.887556470 
H6 H    -0.098346040     0.839852390     0.961112150 
H7 H    -0.128266970     0.682615750     1.036364440 
H8 H     0.142055020     0.603009200     1.040997540 
H9 H     0.171886560     0.754732520     0.964627100 
H10 H     0.039609070     0.474917750     1.098307830 
H11 H    -0.072139790     0.494519510     1.093006570 
H12 H    -0.042090610     0.572753130     1.180744200 
H13 H    -0.065209000     0.715830530     1.142647240 
H14 H     0.062752940     0.855558160     1.102212080 
H15 H     0.240713700     0.637908010     1.234686420 
H16 H     0.095241100     0.548987620     1.220268000 
H17 H     0.073433090     0.989166850     0.731770010 

#END
data_67_12.13_XXIII_2_595 
# Day group submission to blind test 6
# Rank by lattice energy 67
# Relative energy [kJ/mol]:12.1286942158
loop_
_symmetry_equiv_pos_site_id
_symmetry_equiv_pos_as_xyz
1 +x,+y,+z
2 -x,-y,-z
_cell_length_a 15.3393
_cell_length_b 27.0552
_cell_length_c 12.0854
_cell_angle_alpha 14.4975
_cell_angle_beta 128.2839
_cell_angle_gamma 126.3152
loop_
_atom_site_label
_atom_site_type_symbol
_atom_site_fract_x
_atom_site_fract_y
_atom_site_fract_z
C1 C     0.051151850     0.606930980     0.151130620 
C2 C     0.081212230     0.801609960    -0.248339690 
C3 C     0.168216440     0.858046150    -0.233773200 
C4 C     0.222743990     0.723308740     0.169888890 
C5 C     0.192301950     0.524330410     0.581081770 
C6 C     0.104704680     0.466077940     0.567674730 
C7 C     0.070396840     0.260365000     0.984848540 
C8 C     0.308793290     0.427360450     1.045944700 
C9 C     0.399181150     0.300517850     1.418559150 
C10 C     0.458884440     0.327462190     1.504026070 
C11 C     0.431785630     0.482808460     1.218246560 
C12 C     0.340948550     0.608454910     0.847365760 
C13 C     0.279593510     0.581437760     0.761942270 
C14 C     0.498982110     0.516241670     1.301788190 
C15 C     0.572812150     0.697075700     0.957562750 
C16 C     0.650525360     0.717297510     1.071742100 
C17 C     0.635310450     0.871237330     0.801686430 
C18 C     0.706080930     0.889570410     0.907915550 
C19 C     0.794113210     0.752592240     1.289761560 
C20 C     0.810332650     0.598507340     1.561079190 
C21 C     0.739409490     0.581384240     1.452807000 
O1 O    -0.014484760     0.229086190     0.915710030 
O2 O     0.110523100     0.124764840     1.365790890 
N1 N     0.248335810     0.388722190     0.984985860 
Cl1 Cl     0.682027100     1.086349180     0.554048900 
Cl2 Cl     0.885086910     0.769610580     1.436288340 
H1 H    -0.015001760     0.558780230     0.150655280 
H2 H     0.038807100     0.908094930    -0.566052280 
H3 H     0.194375790     1.009436080    -0.542502420 
H4 H     0.291286330     0.768932430     0.175374440 
H5 H     0.221027880     0.249133110     1.258962590 
H6 H     0.422187740     0.181187420     1.639036700 
H7 H     0.528470860     0.226765790     1.796266300 
H8 H     0.316424880     0.727963650     0.624816950 
H9 H     0.207902750     0.677622980     0.479510710 
H10 H     0.551631920     0.384774600     1.645414080 
H11 H     0.444186650     0.537589870     1.284085210 
H12 H     0.621314730     0.681868390     0.952294620 
H13 H     0.520184980     0.831166870     0.616601120 
H14 H     0.567649200     0.979585960     0.503086600 
H15 H     0.879189070     0.493428720     1.855421450 
H16 H     0.753791760     0.461161950     1.666570840 
H17 H    -0.038641290     0.095711710     1.195003070 

#END
data_68_12.25_XXIII_15_1178 
# Day group submission to blind test 6
# Rank by lattice energy 68
# Relative energy [kJ/mol]:12.2473924179
loop_
_symmetry_equiv_pos_site_id
_symmetry_equiv_pos_as_xyz
1 +x,+y,+z
2 -x,+y,1/2-z
3 1/2+x,1/2+y,+z
4 1/2-x,1/2+y,1/2-z
5 -x,-y,-z
6 +x,-y,1/2+z
7 1/2-x,1/2-y,-z
8 1/2+x,1/2-y,1/2+z
_cell_length_a 26.3356
_cell_length_b 9.3672
_cell_length_c 16.6796
_cell_angle_alpha 90.0
_cell_angle_beta 109.6134
_cell_angle_gamma 90.0
loop_
_atom_site_label
_atom_site_type_symbol
_atom_site_fract_x
_atom_site_fract_y
_atom_site_fract_z
C1 C     0.394675990     1.357214170     0.405618910 
C2 C     0.351159700     1.448784680     0.378260480 
C3 C     0.299095850     1.391953610     0.356442430 
C4 C     0.290926670     1.247428140     0.362911670 
C5 C     0.334810080     1.152220160     0.392383380 
C6 C     0.387815920     1.209495740     0.413175030 
C7 C     0.435082460     1.115544710     0.441220010 
C8 C     0.279729860     0.941610290     0.401361020 
C9 C     0.263598210     0.811913870     0.358882270 
C10 C     0.217537520     0.742806110     0.361837230 
C11 C     0.185663530     0.802222730     0.405343840 
C12 C     0.202736140     0.930454370     0.449005150 
C13 C     0.249150450     0.999186280     0.447782730 
C14 C     0.132888360     0.735446160     0.401551330 
C15 C     0.085328010     0.785535220     0.322606360 
C16 C     0.074030220     0.942796040     0.325295440 
C17 C     0.104136010     1.041947400     0.297665840 
C18 C     0.097356710     1.187752070     0.305802550 
C19 C     0.059802420     1.237238890     0.341682150 
C20 C     0.029362440     1.139211040     0.368978400 
C21 C     0.036576150     0.993642250     0.361022820 
O1 O     0.482604570     1.185648660     0.460326350 
O2 O     0.434377770     0.985895410     0.448982820 
N1 N     0.326826730     1.008084830     0.397447920 
Cl1 Cl     0.136993920     1.305918560     0.270935410 
Cl2 Cl     0.049978010     1.419537360     0.353075900 
H1 H     0.435311000     1.397847320     0.421918040 
H2 H     0.357225190     1.562246230     0.373124190 
H3 H     0.264305110     1.461565870     0.333467760 
H4 H     0.250332740     1.206086620     0.344492640 
H5 H     0.361095210     0.948828120     0.413475770 
H6 H     0.287332570     0.766653300     0.323187760 
H7 H     0.205598830     0.642542730     0.328167050 
H8 H     0.179113670     0.977584470     0.484338480 
H9 H     0.261830510     1.097685930     0.482680560 
H10 H     0.123666930     0.761446630     0.459085190 
H11 H     0.135641930     0.619128250     0.398877250 
H12 H     0.049304150     0.724568970     0.319522650 
H13 H     0.094810850     0.760296480     0.265209360 
H14 H     0.133719980     1.006084170     0.270171490 
H15 H     0.000162580     1.178327370     0.396398600 
H16 H     0.012740910     0.918817620     0.383073320 
H17 H     0.511132480     1.117957960     0.486067780 

#END
data_69_12.28_XXIII_14_1563 
# Day group submission to blind test 6
# Rank by lattice energy 69
# Relative energy [kJ/mol]:12.2791515104
loop_
_symmetry_equiv_pos_site_id
_symmetry_equiv_pos_as_xyz
1 +x,+y,+z
2 -x,1/2+y,1/2-z
3 -x,-y,-z
4 +x,1/2-y,1/2+z
_cell_length_a 8.8416
_cell_length_b 12.8971
_cell_length_c 17.6372
_cell_angle_alpha 90.0
_cell_angle_beta 101.1782
_cell_angle_gamma 90.0
loop_
_atom_site_label
_atom_site_type_symbol
_atom_site_fract_x
_atom_site_fract_y
_atom_site_fract_z
C1 C     0.157515350     0.240170730     0.165509030 
C2 C     0.205462880     0.331947580     0.202906400 
C3 C     0.231038100     0.417984290     0.158663230 
C4 C     0.211286370     0.411780450     0.079180490 
C5 C     0.165863610     0.318191230     0.039938550 
C6 C     0.136170270     0.231147950     0.084681530 
C7 C     0.079952650     0.133393680     0.046898350 
C8 C     0.188834280     0.385730590    -0.089266730 
C9 C     0.083351520     0.414659740    -0.155653500 
C10 C     0.124255450     0.486690660    -0.206761360 
C11 C     0.269128580     0.533935450    -0.192228070 
C12 C     0.374120970     0.503891200    -0.126033210 
C13 C     0.335803880     0.430408330    -0.075425620 
C14 C     0.308524040     0.618538740    -0.243977800 
C15 C     0.247606590     0.726808690    -0.225631750 
C16 C     0.314336180     0.764120970    -0.145095810 
C17 C     0.261178760     0.724121240    -0.081466470 
C18 C     0.328602230     0.753070240    -0.006626530 
C19 C     0.451892760     0.822658270     0.006047450 
C20 C     0.505786940     0.862876410    -0.056955970 
C21 C     0.437755370     0.833610140    -0.131597550 
O1 O     0.066190180     0.056218150     0.096999750 
O2 O     0.045583340     0.118506140    -0.022745020 
N1 N     0.145679470     0.311410460    -0.039059360 
Cl1 Cl     0.255565330     0.700579670     0.070391890 
Cl2 Cl     0.540053710     0.860763360     0.099211860 
H1 H     0.134595780     0.172874170     0.198043630 
H2 H     0.221439100     0.337410850     0.265194090 
H3 H     0.265947430     0.491379470     0.186651270 
H4 H     0.229788290     0.479739420     0.046411050 
H5 H     0.090627600     0.246436710    -0.062324380 
H6 H    -0.030684090     0.380281240    -0.166620960 
H7 H     0.040859670     0.508004920    -0.258011350 
H8 H     0.487823790     0.538791650    -0.113880000 
H9 H     0.419404870     0.407148990    -0.025029360 
H10 H     0.433607250     0.623068460    -0.238883300 
H11 H     0.259792700     0.600454270    -0.304380350 
H12 H     0.274392310     0.782626110    -0.267775210 
H13 H     0.121893070     0.722910380    -0.233559290 
H14 H     0.166038560     0.669954690    -0.089676960 
H15 H     0.601046190     0.917032370    -0.046811020 
H16 H     0.481572560     0.865438850    -0.179994180 
H17 H     0.025651810    -0.004570150     0.068002370 

#END
data_70_12.35_XXIII_61_13115 
# Day group submission to blind test 6
# Rank by lattice energy 70
# Relative energy [kJ/mol]:12.3509078706
loop_
_symmetry_equiv_pos_site_id
_symmetry_equiv_pos_as_xyz
1 +x,+y,+z
2 1/2-x,-y,1/2+z
3 1/2+x,1/2-y,-z
4 -x,1/2+y,1/2-z
5 -x,-y,-z
6 1/2+x,+y,1/2-z
7 1/2-x,1/2+y,+z
8 +x,1/2-y,1/2+z
_cell_length_a 14.5581
_cell_length_b 7.4822
_cell_length_c 35.6447
_cell_angle_alpha 90.0
_cell_angle_beta 90.0
_cell_angle_gamma 90.0
loop_
_atom_site_label
_atom_site_type_symbol
_atom_site_fract_x
_atom_site_fract_y
_atom_site_fract_z
C1 C     0.876778380     0.470632050     0.045415580 
C2 C     0.846579710     0.643041950     0.051754320 
C3 C     0.829969640     0.753490310     0.020871720 
C4 C     0.840872710     0.691541000    -0.015404120 
C5 C     0.869234550     0.514702740    -0.022618910 
C6 C     0.889131100     0.403736130     0.008928080 
C7 C     0.928372130     0.224498930     0.003788830 
C8 C     0.874375460     0.548466330    -0.091811080 
C9 C     0.945517670     0.530479960    -0.117891100 
C10 C     0.943874130     0.625958930    -0.151362040 
C11 C     0.871779750     0.742325560    -0.159785700 
C12 C     0.799404740     0.754599280    -0.134141800 
C13 C     0.799568550     0.657925150    -0.100898990 
C14 C     0.873903960     0.861860380    -0.193809550 
C15 C     0.910175180     1.051132820    -0.183892740 
C16 C     1.011250900     1.051147930    -0.174769230 
C17 C     1.076064930     1.079838710    -0.202913090 
C18 C     1.169739250     1.072864290    -0.195248030 
C19 C     1.200007060     1.036890120    -0.158870980 
C20 C     1.135770320     1.008570290    -0.130548970 
C21 C     1.042483990     1.015631370    -0.138434480 
O1 O     0.946059580     0.138415030     0.036322960 
O2 O     0.948046010     0.155382090    -0.026206170 
N1 N     0.876402050     0.446727160    -0.058577850 
Cl1 Cl     1.247355460     1.110479160    -0.231842360 
Cl2 Cl     1.316894620     1.027095530    -0.147929980 
H1 H     0.892461580     0.383431100     0.068725840 
H2 H     0.837222930     0.692070790     0.080065460 
H3 H     0.808386910     0.890687270     0.025167460 
H4 H     0.828604660     0.780877780    -0.038632950 
H5 H     0.914476850     0.332656110    -0.058790490 
H6 H     1.002949110     0.443436700    -0.111470790 
H7 H     1.000674030     0.612759380    -0.170833790 
H8 H     0.741237480     0.840201230    -0.140464170 
H9 H     0.741065260     0.664176080    -0.082224120 
H10 H     0.804621310     0.875218330    -0.205370280 
H11 H     0.917059350     0.803874760    -0.215751910 
H12 H     0.897516210     1.140261240    -0.207658260 
H13 H     0.870922160     1.103099570    -0.160141530 
H14 H     1.054205650     1.108213630    -0.231337900 
H15 H     1.159756960     0.980836710    -0.102414260 
H16 H     0.993441130     0.991991660    -0.116140940 
H17 H     0.979463950     0.029989850     0.030767580 

#END
data_71_12.40_XXIII_2_3910 
# Day group submission to blind test 6
# Rank by lattice energy 71
# Relative energy [kJ/mol]:12.3961855574
loop_
_symmetry_equiv_pos_site_id
_symmetry_equiv_pos_as_xyz
1 +x,+y,+z
2 -x,-y,-z
_cell_length_a 18.6593
_cell_length_b 4.4485
_cell_length_c 24.2951
_cell_angle_alpha 145.837
_cell_angle_beta 122.2712
_cell_angle_gamma 69.1745
loop_
_atom_site_label
_atom_site_type_symbol
_atom_site_fract_x
_atom_site_fract_y
_atom_site_fract_z
C1 C     0.512253000     0.178518630     0.801100320 
C2 C     0.532302090     0.737211070     0.899891990 
C3 C     0.600895980     1.024953130     0.941144960 
C4 C     0.649320410     0.760636080     0.886303030 
C5 C     0.630623760     0.190004270     0.785756730 
C6 C     0.559517800    -0.103648060     0.742592010 
C7 C     0.534275780    -0.696879900     0.636920290 
C8 C     0.747110610     0.094878350     0.750424040 
C9 C     0.753222250    -0.214858570     0.658445620 
C10 C     0.821709170    -0.076839380     0.671334840 
C11 C     0.886715640     0.374407120     0.775955000 
C12 C     0.881189410     0.674051850     0.866965900 
C13 C     0.813325390     0.537069680     0.855356920 
C14 C     0.962297780     0.509570250     0.788752590 
C15 C     1.031542250     0.155125240     0.774279480 
C16 C     1.097966510     0.206145990     0.764063420 
C17 C     1.088569870    -0.164686120     0.660612410 
C18 C     1.147877850    -0.112300360     0.649911180 
C19 C     1.218187270     0.316852860     0.743734240 
C20 C     1.228183110     0.689197490     0.847463270 
C21 C     1.168696530     0.633817870     0.857327950 
O1 O     0.466881050    -0.913074120     0.608699690 
O2 O     0.568524290    -0.990529990     0.576777500 
N1 N     0.678381190    -0.089481470     0.730199230 
Cl1 Cl     1.132379140    -0.592854260     0.517704750 
Cl2 Cl     1.294390740     0.397684400     0.734302470 
H1 H     0.458947660    -0.054648780     0.766443470 
H2 H     0.495229960     0.947299530     0.943892590 
H3 H     0.616931610     1.464664110     1.017619900 
H4 H     0.700237260     0.997973430     0.919194990 
H5 H     0.653737790    -0.493920990     0.656106920 
H6 H     0.702783540    -0.561505950     0.576682140 
H7 H     0.824339020    -0.321535130     0.598678420 
H8 H     0.931615280     1.019366480     0.949176030 
H9 H     0.813902420     0.763003220     0.927762740 
H10 H     0.991719710     0.939768380     0.869322910 
H11 H     0.940059320     0.443500290     0.727077280 
H12 H     1.062455890     0.269429430     0.843909270 
H13 H     0.999472390    -0.269572770     0.700508660 
H14 H     1.034697910    -0.502037530     0.586639250 
H15 H     1.283037090     1.019664710     0.919797820 
H16 H     1.177649650     0.926097950     0.938716630 
H17 H     0.456251990    -1.304527450     0.541178660 

#END
data_72_12.42_XXIII_790_1920 
# Day group submission to blind test 6
# Rank by lattice energy 72
# Relative energy [kJ/mol]:12.4238985777
loop_
_symmetry_equiv_pos_site_id
_symmetry_equiv_pos_as_xyz
1 +x,+y,+z
2 -x,1/2+y,1/2-z
3 -x,-y,-z
4 +x,1/2-y,1/2+z
_cell_length_a 4.4818
_cell_length_b 32.2895
_cell_length_c 21.5613
_cell_angle_alpha 90.0
_cell_angle_beta 141.9629
_cell_angle_gamma 90.0
loop_
_atom_site_label
_atom_site_type_symbol
_atom_site_fract_x
_atom_site_fract_y
_atom_site_fract_z
C1 C     0.481297870     0.909324920     0.644076170 
C2 C     0.502962640     0.888564430     0.703550210 
C3 C     0.611513450     0.911055110     0.774999480 
C4 C     0.702348330     0.953115700     0.787511840 
C5 C     0.683957270     0.974942510     0.727908810 
C6 C     0.567297130     0.952150130     0.654146490 
C7 C     0.526403950     0.973038740     0.587202780 
C8 C     0.790224430     1.044624290     0.792084290 
C9 C     0.448176200     1.076476640     0.737374120 
C10 C     0.449497240     1.105262200     0.785565420 
C11 C     0.785713930     1.102772210     0.888844350 
C12 C     1.126372310     1.070775400     0.942900790 
C13 C     1.133359160     1.042254050     0.895790160 
C14 C     0.794308470     1.134537080     0.941491860 
C15 C     1.166872830     1.169322170     0.989946750 
C16 C     1.200239800     1.199550080     1.048492790 
C17 C     0.922595260     1.235594710     1.003183070 
C18 C     0.938701590     1.263071520     1.055527740 
C19 C     1.236590350     1.254707230     1.155055100 
C20 C     1.515610930     1.218779100     1.201000390 
C21 C     1.496952640     1.191552820     1.148198530 
O1 O     0.431886100     0.947040110     0.524059820 
O2 O     0.572813270     1.010146350     0.585374850 
N1 N     0.794495840     1.016474370     0.742448640 
Cl1 Cl     0.582487830     1.307765990     0.994299050 
Cl2 Cl     1.269970820     1.288348970     1.223813680 
H1 H     0.394461280     0.892843120     0.587662380 
H2 H     0.435533910     0.855577700     0.694727470 
H3 H     0.626359860     0.895419970     0.821900730 
H4 H     0.781607380     0.969787130     0.842717420 
H5 H     0.722436450     1.028811030     0.688275210 
H6 H     0.180204620     1.078297600     0.656865000 
H7 H     0.180912800     1.129786270     0.741916730 
H8 H     1.393645120     1.068358670     1.023382130 
H9 H     1.408075290     1.018352040     0.939153230 
H10 H     0.883906470     1.119646340     1.000283360 
H11 H     0.435608230     1.148365170     0.888487290 
H12 H     1.521282590     1.155232170     1.039750410 
H13 H     1.067229420     1.185445260     0.930915690 
H14 H     0.690107650     1.242803620     0.926144910 
H15 H     1.747032560     1.212602010     1.278313800 
H16 H     1.717943850     1.163805510     1.185241300 
H17 H     0.436042710     0.963132040     0.486935780 

#END
data_73_12.44_XXIII_2_3179 
# Day group submission to blind test 6
# Rank by lattice energy 73
# Relative energy [kJ/mol]:12.4389035087
loop_
_symmetry_equiv_pos_site_id
_symmetry_equiv_pos_as_xyz
1 +x,+y,+z
2 -x,-y,-z
_cell_length_a 10.4552
_cell_length_b 8.9918
_cell_length_c 17.2584
_cell_angle_alpha 37.0858
_cell_angle_beta 82.3832
_cell_angle_gamma 85.6494
loop_
_atom_site_label
_atom_site_type_symbol
_atom_site_fract_x
_atom_site_fract_y
_atom_site_fract_z
C1 C     0.226169990     0.801936380     0.763145830 
C2 C     0.314409910     0.705660050     0.846285840 
C3 C     0.418153500     0.582251020     0.858373710 
C4 C     0.433928780     0.558288040     0.787998720 
C5 C     0.345949890     0.658108800     0.701187120 
C6 C     0.238882340     0.779932740     0.690496800 
C7 C     0.141910650     0.881000030     0.604949600 
C8 C     0.464703350     0.528231840     0.629077030 
C9 C     0.439981190     0.332429880     0.661115330 
C10 C     0.541482610     0.223716180     0.660547010 
C11 C     0.669625820     0.302354310     0.631707670 
C12 C     0.693112040     0.501205580     0.597742400 
C13 C     0.592534160     0.614096780     0.595493900 
C14 C     0.780030820     0.168163120     0.644249160 
C15 C     0.823842110    -0.041047860     0.781765950 
C16 C     0.855587440     0.050948040     0.821462900 
C17 C     0.764575600     0.022355080     0.899813600 
C18 C     0.788437900     0.122202770     0.929544890 
C19 C     0.905361020     0.251887330     0.881509610 
C20 C     0.997601240     0.278696680     0.804466260 
C21 C     0.972817970     0.178978650     0.775000650 
O1 O     0.054964680     1.016317550     0.593030370 
O2 O     0.134573560     0.851469720     0.547723530 
N1 N     0.361359700     0.637550280     0.629828770 
Cl1 Cl     0.669142370     0.082534770     1.026787300 
Cl2 Cl     0.939056250     0.381422560     0.915852500 
H1 H     0.144372690     0.896204630     0.752654190 
H2 H     0.302995840     0.724032880     0.901609110 
H3 H     0.487751000     0.502173730     0.924291310 
H4 H     0.513932240     0.459185890     0.800630500 
H5 H     0.283905410     0.682646780     0.585252740 
H6 H     0.340990750     0.265707700     0.686973790 
H7 H     0.520616960     0.071377130     0.685958170 
H8 H     0.791741120     0.567704380     0.573288810 
H9 H     0.612086910     0.769154240     0.567981660 
H10 H     0.862271990     0.298454550     0.573245260 
H11 H     0.752456420     0.087639690     0.623898480 
H12 H     0.907961880    -0.123843340     0.783739260 
H13 H     0.746601770    -0.185518630     0.851057310 
H14 H     0.672285110    -0.073591530     0.936167470 
H15 H     1.088406030     0.378038210     0.768298970 
H16 H     1.045457090     0.202700010     0.714343790 
H17 H    -0.009136360     1.062496250     0.541717180 

#END
data_74_12.48_XXIII_2_1794 
# Day group submission to blind test 6
# Rank by lattice energy 74
# Relative energy [kJ/mol]:12.4804168176
loop_
_symmetry_equiv_pos_site_id
_symmetry_equiv_pos_as_xyz
1 +x,+y,+z
2 -x,-y,-z
_cell_length_a 8.9963
_cell_length_b 10.6044
_cell_length_c 13.5966
_cell_angle_alpha 65.6585
_cell_angle_beta 54.4727
_cell_angle_gamma 70.161
loop_
_atom_site_label
_atom_site_type_symbol
_atom_site_fract_x
_atom_site_fract_y
_atom_site_fract_z
C1 C     0.841230870     0.845395440     0.170764680 
C2 C     0.920316530     0.817593070     0.057978010 
C3 C     0.859540370     0.904849940    -0.025648460 
C4 C     0.725019070     1.018127440     0.002269040 
C5 C     0.645969110     1.050792690     0.115375020 
C6 C     0.704048390     0.959875000     0.202138780 
C7 C     0.619017670     0.983138730     0.324739430 
C8 C     0.466784430     1.274482100     0.059314410 
C9 C     0.281936420     1.322559810     0.094672340 
C10 C     0.235586340     1.431899710     0.011470950 
C11 C     0.371225420     1.492859410    -0.110032100 
C12 C     0.555698150     1.446840240    -0.142965340 
C13 C     0.603514230     1.340103420    -0.059907910 
C14 C     0.322313340     1.601793530    -0.204750110 
C15 C     0.336312320     1.537347260    -0.294363070 
C16 C     0.527271380     1.466239740    -0.368090200 
C17 C     0.570609380     1.322570820    -0.324972700 
C18 C     0.749714100     1.256282950    -0.385222470 
C19 C     0.889078680     1.333433450    -0.491635690 
C20 C     0.846559990     1.476761920    -0.536498190 
C21 C     0.667587950     1.542266670    -0.475188760 
O1 O     0.699333390     0.895984840     0.391870450 
O2 O     0.487934200     1.070524980     0.367382420 
N1 N     0.511481790     1.162921120     0.143898740 
Cl1 Cl     0.795142330     1.076368480    -0.323737280 
Cl2 Cl     1.115965710     1.254582140    -0.570222450 
H1 H     0.883366730     0.778524800     0.238024200 
H2 H     1.025988000     0.729095020     0.035345780 
H3 H     0.916987170     0.883490810    -0.113653710 
H4 H     0.679019830     1.082722500    -0.063259850 
H5 H     0.440877280     1.163495940     0.235087410 
H6 H     0.175289730     1.272972030     0.187277690 
H7 H     0.091316480     1.467368960     0.040467470 
H8 H     0.663837860     1.495226350    -0.235309850 
H9 H     0.746968120     1.306610360    -0.086996130 
H10 H     0.414298190     1.681906960    -0.261363850 
H11 H     0.181906340     1.654123260    -0.156591010 
H12 H     0.295586000     1.620314470    -0.358941310 
H13 H     0.237633440     1.462398710    -0.238437060 
H14 H     0.465249230     1.261148440    -0.241413470 
H15 H     0.955153580     1.535746100    -0.619510320 
H16 H     0.637322570     1.654089690    -0.510825460 
H17 H     0.637493430     0.916769140     0.471039120 

#END
data_75_12.61_XXIII_2_4248 
# Day group submission to blind test 6
# Rank by lattice energy 75
# Relative energy [kJ/mol]:12.6106338007
loop_
_symmetry_equiv_pos_site_id
_symmetry_equiv_pos_as_xyz
1 +x,+y,+z
2 -x,-y,-z
_cell_length_a 7.1741
_cell_length_b 8.3736
_cell_length_c 18.0909
_cell_angle_alpha 87.4765
_cell_angle_beta 86.4089
_cell_angle_gamma 63.5499
loop_
_atom_site_label
_atom_site_type_symbol
_atom_site_fract_x
_atom_site_fract_y
_atom_site_fract_z
C1 C     0.855627280     0.259530210     0.450440770 
C2 C     0.657662200     0.304572360     0.427888970 
C3 C     0.632212310     0.199160670     0.375244540 
C4 C     0.800723500     0.051336780     0.346526450 
C5 C     1.003863490     0.001361450     0.369538890 
C6 C     1.030391320     0.109885290     0.422406160 
C7 C     1.238271760     0.066374300     0.448049240 
C8 C     1.176559410    -0.297379760     0.310329450 
C9 C     1.337002890    -0.393068590     0.258430440 
C10 C     1.354533710    -0.551167440     0.230375760 
C11 C     1.211717670    -0.617613230     0.252020820 
C12 C     1.051885160    -0.521026250     0.303816210 
C13 C     1.034133060    -0.363976660     0.333126570 
C14 C     1.226636780    -0.785817280     0.219504710 
C15 C     1.076679130    -0.747248250     0.156053030 
C16 C     1.103077760    -0.915207630     0.119792130 
C17 C     0.961742310    -0.985573950     0.135955860 
C18 C     0.987831560    -1.143001650     0.104043890 
C19 C     1.157535230    -1.232716370     0.054900280 
C20 C     1.299471220    -1.163179800     0.038239910 
C21 C     1.272304220    -1.006376160     0.070345340 
O1 O     1.235850810     0.175424190     0.501363010 
O2 O     1.402097690    -0.056279280     0.426474720 
N1 N     1.172435400    -0.142084550     0.339242670 
Cl1 Cl     0.804452060    -1.223645970     0.126720870 
Cl2 Cl     1.196345690    -1.430245860     0.013356980 
H1 H     0.879997800     0.339368340     0.490608800 
H2 H     0.524883850     0.420150930     0.450174300 
H3 H     0.478510030     0.234229610     0.355881520 
H4 H     0.778701990    -0.026031070     0.304631330 
H5 H     1.312199900    -0.159756600     0.356846700 
H6 H     1.447541220    -0.341992420     0.240458610 
H7 H     1.481094840    -0.623807730     0.190580180 
H8 H     0.940928490    -0.571183270     0.322728850 
H9 H     0.912531450    -0.294899820     0.374801330 
H10 H     1.191840360    -0.866201640     0.262437060 
H11 H     1.386244160    -0.867462860     0.198347550 
H12 H     1.105612870    -0.660307810     0.114785750 
H13 H     0.916104720    -0.672784640     0.177694440 
H14 H     0.828516010    -0.918043260     0.173789760 
H15 H     1.430180180    -1.233128630    -0.000198860 
H16 H     1.383784210    -0.953772900     0.056470340 
H17 H     1.372974280     0.130290070     0.520699910 

#END
data_76_12.61_XXIII_42_3789 
# Day group submission to blind test 6
# Rank by lattice energy 76
# Relative energy [kJ/mol]:12.6121468041
loop_
_symmetry_equiv_pos_site_id
_symmetry_equiv_pos_as_xyz
1 +x,+y,+z
2 -x,-y,-z
_cell_length_a 27.7884
_cell_length_b 15.1931
_cell_length_c 4.5494
_cell_angle_alpha 103.8746
_cell_angle_beta 74.8521
_cell_angle_gamma 41.8321
loop_
_atom_site_label
_atom_site_type_symbol
_atom_site_fract_x
_atom_site_fract_y
_atom_site_fract_z
C1 C     0.217464600     0.450909160     0.591522480 
C2 C     0.271721180     0.290883610     0.293998220 
C3 C     0.232147210     0.294077130     0.150209190 
C4 C     0.139945200     0.453189340     0.305409650 
C5 C     0.082580240     0.618590410     0.612459100 
C6 C     0.123946490     0.614940950     0.754111620 
C7 C     0.070257370     0.780451000     1.067162150 
C8 C    -0.070023740     0.826960390     0.717909380 
C9 C    -0.144872730     0.994598230     0.834500010 
C10 C    -0.210956040     1.057154740     0.800355440 
C11 C    -0.206088080     0.956662460     0.651576410 
C12 C    -0.133480720     0.792758620     0.547409280 
C13 C    -0.066919700     0.728457410     0.582500370 
C14 C    -0.279977630     1.027898430     0.626390730 
C15 C    -0.373781210     1.144440890     1.035662400 
C16 C    -0.457293770     1.253220770     1.050484490 
C17 C    -0.470848280     1.186358600     0.915472340 
C18 C    -0.545707650     1.283223990     0.914651100 
C19 C    -0.608687810     1.450223670     1.050673710 
C20 C    -0.595750640     1.518189680     1.186242540 
C21 C    -0.520862380     1.420594390     1.185628350 
O1 O     0.117523740     0.754736670     1.180003280 
O2 O    -0.009894200     0.931134320     1.224995860 
N1 N    -0.010061110     0.780029800     0.782701370 
Cl1 Cl    -0.558787330     1.191758840     0.742665800 
Cl2 Cl    -0.703880750     1.576895700     1.056768120 
H1 H     0.246547550     0.452685120     0.705579510 
H2 H     0.343618820     0.165849520     0.172998700 
H3 H     0.274084460     0.169969390    -0.088821380 
H4 H     0.113727220     0.449096890     0.175323000 
H5 H    -0.038602520     0.884857690     0.980878220 
H6 H    -0.149393140     1.073999420     0.946403170 
H7 H    -0.267162690     1.186309060     0.888721360 
H8 H    -0.128975110     0.713119380     0.439549120 
H9 H    -0.015705780     0.605460030     0.518827150 
H10 H    -0.247411270     0.918376910     0.375451750 
H11 H    -0.301650400     1.109563500     0.553927140 
H12 H    -0.396279160     1.234472790     1.291104190 
H13 H    -0.356336050     1.058839730     1.078327330 
H14 H    -0.423097970     1.057361510     0.809917560 
H15 H    -0.645128900     1.648080710     1.292691420 
H16 H    -0.512016160     1.475730670     1.293419100 
H17 H     0.076424550     0.869771750     1.393543730 

#END
data_77_12.69_XXIII_61_6490 
# Day group submission to blind test 6
# Rank by lattice energy 77
# Relative energy [kJ/mol]:12.6942116842
loop_
_symmetry_equiv_pos_site_id
_symmetry_equiv_pos_as_xyz
1 +x,+y,+z
2 1/2-x,-y,1/2+z
3 1/2+x,1/2-y,-z
4 -x,1/2+y,1/2-z
5 -x,-y,-z
6 1/2+x,+y,1/2-z
7 1/2-x,1/2+y,+z
8 +x,1/2-y,1/2+z
_cell_length_a 16.1359
_cell_length_b 14.1858
_cell_length_c 17.2967
_cell_angle_alpha 90.0
_cell_angle_beta 90.0
_cell_angle_gamma 90.0
loop_
_atom_site_label
_atom_site_type_symbol
_atom_site_fract_x
_atom_site_fract_y
_atom_site_fract_z
C1 C     0.810396340     0.068469400     0.334726590 
C2 C     0.739810520     0.099250940     0.297295480 
C3 C     0.669205380     0.119212610     0.341349460 
C4 C     0.668698300     0.106385420     0.420504520 
C5 C     0.739300270     0.072387780     0.459701270 
C6 C     0.812134810     0.054735490     0.415218380 
C7 C     0.889919180     0.027738090     0.453182600 
C8 C     0.672175850     0.066321470     0.589243330 
C9 C     0.683981010     0.111547530     0.660302350 
C10 C     0.619021230     0.119500130     0.712669160 
C11 C     0.540509680     0.083584420     0.695749830 
C12 C     0.529949530     0.036304900     0.625541290 
C13 C     0.594571850     0.026797760     0.573169220 
C14 C     0.467739750     0.102049190     0.748161720 
C15 C     0.426607480     0.198784100     0.730784200 
C16 C     0.393863010     0.203777430     0.649307120 
C17 C     0.444815840     0.234968160     0.589394910 
C18 C     0.417904970     0.233025520     0.513045470 
C19 C     0.338647900     0.200040280     0.495377830 
C20 C     0.287104960     0.169409880     0.554849050 
C21 C     0.314617130     0.171179130     0.630918680 
O1 O     0.954463250     0.018817300     0.403919150 
O2 O     0.899944390     0.015844950     0.522553650 
N1 N     0.739474750     0.057943660     0.538219570 
Cl1 Cl     0.485579150     0.271529850     0.440644020 
Cl2 Cl     0.302396460     0.196270590     0.400243740 
H1 H     0.866466340     0.054659050     0.302455360 
H2 H     0.739580640     0.109019860     0.235232060 
H3 H     0.613706220     0.145908220     0.313595930 
H4 H     0.613897940     0.124508410     0.453044460 
H5 H     0.796625900     0.046550720     0.560977930 
H6 H     0.744202200     0.141304780     0.673596230 
H7 H     0.629310970     0.155705650     0.767107330 
H8 H     0.469853330     0.006755720     0.611405190 
H9 H     0.585261340    -0.011702510     0.519881430 
H10 H     0.421346630     0.046466040     0.741399420 
H11 H     0.487458780     0.101429930     0.808666300 
H12 H     0.376104680     0.210341840     0.771887610 
H13 H     0.472255080     0.254545800     0.740163190 
H14 H     0.506950870     0.259502330     0.601607600 
H15 H     0.225592250     0.144357260     0.540758570 
H16 H     0.273840590     0.146579980     0.676477650 
H17 H     1.003732000     0.003357080     0.433013270 

#END
data_78_12.78_XXIII_2_525 
# Day group submission to blind test 6
# Rank by lattice energy 78
# Relative energy [kJ/mol]:12.7792733582
loop_
_symmetry_equiv_pos_site_id
_symmetry_equiv_pos_as_xyz
1 +x,+y,+z
2 -x,-y,-z
_cell_length_a 4.4325
_cell_length_b 8.1773
_cell_length_c 27.1653
_cell_angle_alpha 89.1625
_cell_angle_beta 90.6809
_cell_angle_gamma 104.5327
loop_
_atom_site_label
_atom_site_type_symbol
_atom_site_fract_x
_atom_site_fract_y
_atom_site_fract_z
C1 C     0.631830140     0.909704340     0.447673840 
C2 C     0.477133320     1.014200700     0.423249310 
C3 C     0.306600310     0.955096880     0.380620210 
C4 C     0.295628930     0.796744610     0.362452420 
C5 C     0.457244270     0.689267680     0.386214820 
C6 C     0.625273300     0.747750520     0.430305230 
C7 C     0.778443200     0.637287470     0.458824910 
C8 C     0.264393260     0.456299760     0.328041860 
C9 C     0.018193290     0.315182520     0.336928910 
C10 C    -0.167705910     0.236276230     0.298164960 
C11 C    -0.117009310     0.297932430     0.249982800 
C12 C     0.129012120     0.440213600     0.241543110 
C13 C     0.319371310     0.517974370     0.279870050 
C14 C    -0.315406740     0.210800830     0.207882980 
C15 C    -0.153917570     0.094989230     0.179317530 
C16 C    -0.354280570    -0.001028820     0.138633320 
C17 C    -0.432709200    -0.176984130     0.138590000 
C18 C    -0.616377530    -0.267219140     0.101177730 
C19 C    -0.724192090    -0.181273680     0.062806220 
C20 C    -0.645669260    -0.005241880     0.062357980 
C21 C    -0.462874370     0.083528180     0.099778060 
O1 O     0.920263250     0.708446530     0.500380700 
O2 O     0.782548280     0.493088880     0.448284690 
N1 N     0.457843120     0.534241600     0.367370680 
Cl1 Cl    -0.706497780    -0.487805090     0.103608960 
Cl2 Cl    -0.955240610    -0.288826750     0.015112100 
H1 H     0.761057700     0.950687830     0.481169650 
H2 H     0.485388280     1.138694240     0.437102510 
H3 H     0.179179620     1.034057690     0.361349240 
H4 H     0.160351320     0.753310000     0.329680010 
H5 H     0.544888610     0.460409110     0.391225350 
H6 H    -0.026903620     0.268418490     0.374350000 
H7 H    -0.357882030     0.126426720     0.305604860 
H8 H     0.173450080     0.490198190     0.204369990 
H9 H     0.512406410     0.626504490     0.272912840 
H10 H    -0.369962540     0.304941580     0.182611140 
H11 H    -0.537880750     0.134916130     0.221814080 
H12 H     0.063728980     0.172156290     0.163938230 
H13 H    -0.088124820     0.006092060     0.205189970 
H14 H    -0.351489990    -0.246525830     0.167958040 
H15 H    -0.729012290     0.060574380     0.032340150 
H16 H    -0.403194980     0.220395020     0.098521060 
H17 H     1.021663700     0.630579440     0.516644170 

#END
data_79_12.89_XXIII_14_219 
# Day group submission to blind test 6
# Rank by lattice energy 79
# Relative energy [kJ/mol]:12.8912210828
loop_
_symmetry_equiv_pos_site_id
_symmetry_equiv_pos_as_xyz
1 +x,+y,+z
2 -x,1/2+y,1/2-z
3 -x,-y,-z
4 +x,1/2-y,1/2+z
_cell_length_a 9.2432
_cell_length_b 15.977
_cell_length_c 14.8959
_cell_angle_alpha 90.0
_cell_angle_beta 116.8369
_cell_angle_gamma 90.0
loop_
_atom_site_label
_atom_site_type_symbol
_atom_site_fract_x
_atom_site_fract_y
_atom_site_fract_z
C1 C     0.830956660     0.186644650     0.991303390 
C2 C     0.903560390     0.258844380     0.980243900 
C3 C     0.809109540     0.331114620     0.944813820 
C4 C     0.646744470     0.331357470     0.922192700 
C5 C     0.570470070     0.258617470     0.934168260 
C6 C     0.665939340     0.184521500     0.968476190 
C7 C     0.593117680     0.106065420     0.979665340 
C8 C     0.303461720     0.326897650     0.882711980 
C9 C     0.152787150     0.320531180     0.797916230 
C10 C     0.047804740     0.388576970     0.766765120 
C11 C     0.091056150     0.464980430     0.817682040 
C12 C     0.239334950     0.469729050     0.904230860 
C13 C     0.343712940     0.401698880     0.937329830 
C14 C    -0.009867160     0.542351650     0.774881490 
C15 C     0.021715070     0.581338740     0.689740710 
C16 C     0.198067540     0.601881040     0.723962440 
C17 C     0.258246870     0.681296020     0.760267780 
C18 C     0.422420500     0.699625320     0.796470750 
C19 C     0.529236700     0.638034030     0.796239410 
C20 C     0.469905880     0.558685800     0.759119280 
C21 C     0.306342980     0.540926210     0.723434590 
O1 O     0.702178580     0.044320250     1.024604130 
O2 O     0.448961870     0.093896970     0.952959840 
N1 N     0.409247110     0.257816810     0.911974730 
Cl1 Cl     0.489990800     0.800502750     0.841315180 
Cl2 Cl     0.736217260     0.658027960     0.841142190 
H1 H     0.900424800     0.129626680     1.017703470 
H2 H     1.030798950     0.259304300     0.998120370 
H3 H     0.863118690     0.388192400     0.934287210 
H4 H     0.576240020     0.387804730     0.894089110 
H5 H     0.362290710     0.199864700     0.909086350 
H6 H     0.120042730     0.262329420     0.756017260 
H7 H    -0.067576750     0.382820030     0.699958510 
H8 H     0.274750580     0.528120740     0.945644940 
H9 H     0.457467520     0.406406930     1.005078980 
H10 H     0.018063090     0.588872250     0.834271820 
H11 H    -0.139123500     0.527856060     0.744179600 
H12 H    -0.052002160     0.637822180     0.661961570 
H13 H    -0.018971360     0.537131500     0.627036410 
H14 H     0.177736050     0.730127350     0.761287070 
H15 H     0.553200960     0.511247360     0.758736820 
H16 H     0.262721200     0.478613980     0.695919600 
H17 H     0.643972120    -0.004629330     1.028702970 

#END
data_80_12.89_XXIII_2_1216 
# Day group submission to blind test 6
# Rank by lattice energy 80
# Relative energy [kJ/mol]:12.8919191649
loop_
_symmetry_equiv_pos_site_id
_symmetry_equiv_pos_as_xyz
1 +x,+y,+z
2 -x,-y,-z
_cell_length_a 8.0544
_cell_length_b 34.962
_cell_length_c 8.0893
_cell_angle_alpha 68.7273
_cell_angle_beta 117.2781
_cell_angle_gamma 151.3781
loop_
_atom_site_label
_atom_site_type_symbol
_atom_site_fract_x
_atom_site_fract_y
_atom_site_fract_z
C1 C     0.985820400     0.449820830     0.781356950 
C2 C     0.829609570     0.426430820     0.900174330 
C3 C     0.770815370     0.381273120     1.045898000 
C4 C     0.871401270     0.361233060     1.074079640 
C5 C     1.033499690     0.384842060     0.955391960 
C6 C     1.088468440     0.429918260     0.804743480 
C7 C     1.244453590     0.454429460     0.671484850 
C8 C     1.068779870     0.315093250     1.104012780 
C9 C     0.938758990     0.258801140     1.032702680 
C10 C     0.874013290     0.207826670     1.148785130 
C11 C     0.935008540     0.210968960     1.338651030 
C12 C     1.068542200     0.268002090     1.409128340 
C13 C     1.139149310     0.320019720     1.295267250 
C14 C     0.855793980     0.154243930     1.463873580 
C15 C     1.199866500     0.197029390     1.619891000 
C16 C     1.107006860     0.144981130     1.775915820 
C17 C     1.140938690     0.156597460     1.943430300 
C18 C     1.046052370     0.107445810     2.086549460 
C19 C     0.914981030     0.045414390     2.063503460 
C20 C     0.880931870     0.033440360     1.896695600 
C21 C     0.976055610     0.082702240     1.754842210 
O1 O     1.288851530     0.498588800     0.540500100 
O2 O     1.332720150     0.438664920     0.671793120 
N1 N     1.147869980     0.368194190     0.983605200 
Cl1 Cl     1.096126290     0.125493730     2.293138850 
Cl2 Cl     0.793458510    -0.017607730     2.239285130 
H1 H     1.031229150     0.484047010     0.666226870 
H2 H     0.752502850     0.442364220     0.880046530 
H3 H     0.644012220     0.361320030     1.139378580 
H4 H     0.816332140     0.325135740     1.185898880 
H5 H     1.229533780     0.383103480     0.877376290 
H6 H     0.885466370     0.254839760     0.885070450 
H7 H     0.771168080     0.164319600     1.090071350 
H8 H     1.121739260     0.272479510     1.556434670 
H9 H     1.256537900     0.365697360     1.355183980 
H10 H     0.663674190     0.121433680     1.530480700 
H11 H     0.719709000     0.109237030     1.380722720 
H12 H     1.359922000     0.215751550     1.559215950 
H13 H     1.372241270     0.251795650     1.676846910 
H14 H     1.242930390     0.204475760     1.964800630 
H15 H     0.780539420    -0.014583260     1.880204540 
H16 H     0.949361550     0.072733150     1.626299450 
H17 H     1.404342200     0.514912430     0.462516100 

#END
data_81_12.94_XXIII_14_11165 
# Day group submission to blind test 6
# Rank by lattice energy 81
# Relative energy [kJ/mol]:12.9354375852
loop_
_symmetry_equiv_pos_site_id
_symmetry_equiv_pos_as_xyz
1 +x,+y,+z
2 -x,1/2+y,1/2-z
3 -x,-y,-z
4 +x,1/2-y,1/2+z
_cell_length_a 9.3502
_cell_length_b 23.5737
_cell_length_c 10.9593
_cell_angle_alpha 90.0
_cell_angle_beta 124.6539
_cell_angle_gamma 90.0
loop_
_atom_site_label
_atom_site_type_symbol
_atom_site_fract_x
_atom_site_fract_y
_atom_site_fract_z
C1 C     0.900010880     0.120577800     0.112253800 
C2 C     0.996045830     0.168987020     0.136442260 
C3 C     0.929650870     0.221296900     0.142430770 
C4 C     0.773138240     0.224914080     0.127933310 
C5 C     0.674298510     0.175980420     0.105703740 
C6 C     0.739571500     0.122757180     0.095595130 
C7 C     0.638989600     0.070467180     0.064362480 
C8 C     0.437992250     0.225975560     0.104785270 
C9 C     0.257085980     0.231007890     0.007853000 
C10 C     0.171360880     0.276807950     0.018733370 
C11 C     0.262335640     0.319016940     0.125442480 
C12 C     0.442016020     0.312432950     0.225439090 
C13 C     0.529101090     0.266630520     0.216866280 
C14 C     0.172492090     0.371947060     0.126104190 
C15 C     0.172033740     0.419763140     0.027977290 
C16 C     0.351786000     0.432644790     0.068132980 
C17 C     0.418320180     0.402990910     0.000701800 
C18 C     0.589149530     0.410729850     0.045633740 
C19 C     0.696737120     0.448886030     0.159330780 
C20 C     0.630984860     0.479158140     0.226263400 
C21 C     0.460346110     0.470987460     0.181036490 
O1 O     0.724906430     0.023004490     0.071935630 
O2 O     0.490595380     0.067401720     0.031599280 
N1 N     0.519074260     0.178456090     0.092348370 
Cl1 Cl     0.665506490     0.371124000    -0.041101790 
Cl2 Cl     0.912563020     0.459634950     0.219885310 
H1 H     0.946508290     0.079649200     0.104609860 
H2 H     1.119224160     0.166480710     0.148745940 
H3 H     1.000348280     0.260073640     0.157506050 
H4 H     0.723362710     0.266085420     0.128833890 
H5 H     0.446574270     0.142580780     0.050964090 
H6 H     0.184774310     0.199134330    -0.077363800 
H7 H     0.031327150     0.280205550    -0.058927070 
H8 H     0.515515740     0.343996360     0.311264690 
H9 H     0.667504240     0.261925640     0.298061540 
H10 H     0.237812000     0.387834430     0.239631520 
H11 H     0.037941010     0.362727740     0.086189430 
H12 H     0.113913190     0.457925300     0.039207720 
H13 H     0.088975180     0.406543400    -0.088122700 
H14 H     0.338407560     0.372329310    -0.085542770 
H15 H     0.714839680     0.508922360     0.313701720 
H16 H     0.411564130     0.494584940     0.235091150 
H17 H     0.646063840    -0.008835590     0.038299610 

#END
data_82_12.96_XXIII_15_925 
# Day group submission to blind test 6
# Rank by lattice energy 82
# Relative energy [kJ/mol]:12.9631413883
loop_
_symmetry_equiv_pos_site_id
_symmetry_equiv_pos_as_xyz
1 +x,+y,+z
2 -x,+y,1/2-z
3 1/2+x,1/2+y,+z
4 1/2-x,1/2+y,1/2-z
5 -x,-y,-z
6 +x,-y,1/2+z
7 1/2-x,1/2-y,-z
8 1/2+x,1/2-y,1/2+z
_cell_length_a 15.6118
_cell_length_b 6.8803
_cell_length_c 35.8784
_cell_angle_alpha 90.0
_cell_angle_beta 94.9299
_cell_angle_gamma 90.0
loop_
_atom_site_label
_atom_site_type_symbol
_atom_site_fract_x
_atom_site_fract_y
_atom_site_fract_z
C1 C     0.153019920     1.008773270     0.529229560 
C2 C     0.184054980     1.186630400     0.542124450 
C3 C     0.133636610     1.297961470     0.564423320 
C4 C     0.053616430     1.234842730     0.573039300 
C5 C     0.020200210     1.054556950     0.559929120 
C6 C     0.072325270     0.939168380     0.537672130 
C7 C     0.043403070     0.746934250     0.523983930 
C8 C    -0.117851820     1.066119930     0.591177490 
C9 C    -0.159806640     0.935553560     0.613386820 
C10 C    -0.220754010     1.000866000     0.636453940 
C11 C    -0.241625880     1.197815280     0.638435440 
C12 C    -0.200359120     1.326836630     0.615818780 
C13 C    -0.140125390     1.263148380     0.592189350 
C14 C    -0.308833710     1.267667570     0.663065300 
C15 C    -0.397773520     1.295030400     0.641153790 
C16 C    -0.465524970     1.357145600     0.666177150 
C17 C    -0.514654470     1.218864610     0.683125620 
C18 C    -0.575320660     1.273825660     0.707349890 
C19 C    -0.587722560     1.470230010     0.715007040 
C20 C    -0.538955070     1.609443050     0.698216670 
C21 C    -0.478557320     1.553242110     0.674112300 
O1 O     0.098865500     0.658646090     0.502488310 
O2 O    -0.023599420     0.666270550     0.530294370 
N1 N    -0.060045670     0.990162550     0.566970120 
Cl1 Cl    -0.634983520     1.093034140     0.727524180 
Cl2 Cl    -0.663337580     1.546045780     0.745110940 
H1 H     0.190903910     0.918398420     0.512276130 
H2 H     0.246343380     1.237924770     0.535287820 
H3 H     0.157239400     1.436756680     0.575324610 
H4 H     0.017216590     1.322572010     0.590968180 
H5 H    -0.072640440     0.851715060     0.558287420 
H6 H    -0.143290290     0.782602630     0.612684850 
H7 H    -0.252007610     0.896961130     0.653560750 
H8 H    -0.216201600     1.480363830     0.616325940 
H9 H    -0.112174850     1.365506700     0.573846940 
H10 H    -0.289077210     1.405748420     0.676289780 
H11 H    -0.315237600     1.163833190     0.685736170 
H12 H    -0.392171700     1.402843950     0.619100810 
H13 H    -0.416530820     1.158347590     0.627202900 
H14 H    -0.506363160     1.065686780     0.677497400 
H15 H    -0.549155670     1.761428690     0.704205050 
H16 H    -0.441324830     1.663570340     0.661185510 
H17 H     0.073834010     0.535811910     0.494242160 

#END
data_83_12.97_XXIII_2_5260 
# Day group submission to blind test 6
# Rank by lattice energy 83
# Relative energy [kJ/mol]:12.9718600288
loop_
_symmetry_equiv_pos_site_id
_symmetry_equiv_pos_as_xyz
1 +x,+y,+z
2 -x,-y,-z
_cell_length_a 8.6695
_cell_length_b 12.1841
_cell_length_c 10.1189
_cell_angle_alpha 66.8002
_cell_angle_beta 72.9682
_cell_angle_gamma 89.8231
loop_
_atom_site_label
_atom_site_type_symbol
_atom_site_fract_x
_atom_site_fract_y
_atom_site_fract_z
C1 C     0.967819950     0.190261620     0.382396680 
C2 C     1.131661490     0.228972260     0.338831230 
C3 C     1.243513050     0.172740280     0.264212110 
C4 C     1.192733090     0.082061700     0.230918390 
C5 C     1.026081850     0.042352060     0.272032880 
C6 C     0.911836420     0.097767780     0.351431540 
C7 C     0.736827130     0.055607450     0.407346630 
C8 C     1.060938830    -0.123391730     0.181883640 
C9 C     1.000555170    -0.245884600     0.252607300 
C10 C     1.079947470    -0.326802360     0.199530770 
C11 C     1.221874350    -0.288781910     0.075168760 
C12 C     1.280300690    -0.166064890     0.004033390 
C13 C     1.200926960    -0.083957200     0.054663110 
C14 C     1.306842040    -0.376251960     0.016187420 
C15 C     1.270035480    -0.370390430    -0.126967290 
C16 C     1.333718290    -0.470116120    -0.171891610 
C17 C     1.481722810    -0.449777700    -0.285392780 
C18 C     1.543580150    -0.542270580    -0.324617280 
C19 C     1.456898050    -0.657548970    -0.249868100 
C20 C     1.308712750    -0.678743550    -0.136340090 
C21 C     1.248094800    -0.586052440    -0.097952710 
O1 O     0.645703040     0.115215240     0.483371760 
O2 O     0.672743770    -0.026416840     0.393019330 
N1 N     0.971589610    -0.044022450     0.234821500 
Cl1 Cl     1.729776390    -0.510428530    -0.468294850 
Cl2 Cl     1.529341900    -0.776255370    -0.295554060 
H1 H     0.878533420     0.230450390     0.442734870 
H2 H     1.172439330     0.300564430     0.363363780 
H3 H     1.372848940     0.200120240     0.231458290 
H4 H     1.282287950     0.039034620     0.175678040 
H5 H     0.850751980    -0.073196250     0.286994630 
H6 H     0.891862140    -0.277292080     0.350795640 
H7 H     1.031333570    -0.421478780     0.256866510 
H8 H     1.389250460    -0.133649270    -0.094075350 
H9 H     1.245135780     0.011059950    -0.006578970 
H10 H     1.438548550    -0.358932660    -0.010304820 
H11 H     1.268683870    -0.467895010     0.104233810 
H12 H     1.138211180    -0.376472650    -0.104008030 
H13 H     1.321729830    -0.282720630    -0.220333960 
H14 H     1.550910860    -0.360958550    -0.345296900 
H15 H     1.241903580    -0.768286790    -0.079356190 
H16 H     1.132238090    -0.604007730    -0.009757220 
H17 H     0.533127570     0.080356760     0.522886590 

#END
data_84_12.98_XXIII_14_9763 
# Day group submission to blind test 6
# Rank by lattice energy 84
# Relative energy [kJ/mol]:12.9781372193
loop_
_symmetry_equiv_pos_site_id
_symmetry_equiv_pos_as_xyz
1 +x,+y,+z
2 -x,1/2+y,1/2-z
3 -x,-y,-z
4 +x,1/2-y,1/2+z
_cell_length_a 13.7328
_cell_length_b 14.8369
_cell_length_c 9.4915
_cell_angle_alpha 90.0
_cell_angle_beta 104.488
_cell_angle_gamma 90.0
loop_
_atom_site_label
_atom_site_type_symbol
_atom_site_fract_x
_atom_site_fract_y
_atom_site_fract_z
C1 C     0.683630040     0.356744670     0.465792250 
C2 C     0.604627930     0.372818120     0.528224540 
C3 C     0.508068860     0.384101120     0.437184250 
C4 C     0.490885480     0.378119620     0.287770750 
C5 C     0.570144140     0.360193610     0.221718150 
C6 C     0.668891860     0.350377360     0.314086560 
C7 C     0.755328440     0.335618170     0.252317970 
C8 C     0.461127030     0.352453430    -0.030760770 
C9 C     0.448843090     0.404331520    -0.157004900 
C10 C     0.358386870     0.402711430    -0.263222790 
C11 C     0.277181930     0.351206230    -0.245583160 
C12 C     0.290885770     0.298210910    -0.120260390 
C13 C     0.381376330     0.297975750    -0.014681660 
C14 C     0.176616630     0.355288050    -0.354726120 
C15 C     0.106064730     0.429340840    -0.319723460 
C16 C     0.086907630     0.419304140    -0.171014790 
C17 C     0.156480440     0.451692020    -0.048034190 
C18 C     0.143238660     0.437331600     0.090697220 
C19 C     0.059559460     0.389726040     0.108906340 
C20 C    -0.010348020     0.357286630    -0.013048210 
C21 C     0.003464690     0.371896490    -0.151315330 
O1 O     0.843533000     0.323708040     0.353399550 
O2 O     0.753643060     0.334831790     0.122937790 
N1 N     0.554136890     0.354222120     0.073429340 
Cl1 Cl     0.233472860     0.479568310     0.240073650 
Cl2 Cl     0.040276000     0.369973690     0.281368180 
H1 H     0.759259480     0.348972160     0.533190980 
H2 H     0.617377230     0.377395800     0.645242920 
H3 H     0.445119080     0.398375300     0.483524260 
H4 H     0.415924080     0.388839620     0.220357320 
H5 H     0.617639120     0.351642510     0.037174260 
H6 H     0.510577510     0.446149390    -0.170598750 
H7 H     0.350323370     0.443589190    -0.360282560 
H8 H     0.229513510     0.256470770    -0.105075040 
H9 H     0.390833460     0.255306980     0.080252850 
H10 H     0.138797500     0.290072380    -0.359030000 
H11 H     0.186816360     0.368331180    -0.463521030 
H12 H     0.034747620     0.427353910    -0.402790660 
H13 H     0.140044090     0.495185070    -0.328049000 
H14 H     0.222436230     0.488004820    -0.059244980 
H15 H    -0.075255770     0.320754160     0.001767190 
H16 H    -0.051513230     0.345844880    -0.245100270 
H17 H     0.894213940     0.320655210     0.298718060 

#END
data_85_13.02_XXIII_2_182 
# Day group submission to blind test 6
# Rank by lattice energy 85
# Relative energy [kJ/mol]:13.0212293332
loop_
_symmetry_equiv_pos_site_id
_symmetry_equiv_pos_as_xyz
1 +x,+y,+z
2 -x,-y,-z
_cell_length_a 7.3511
_cell_length_b 8.1983
_cell_length_c 16.6786
_cell_angle_alpha 98.6576
_cell_angle_beta 99.9155
_cell_angle_gamma 97.8184
loop_
_atom_site_label
_atom_site_type_symbol
_atom_site_fract_x
_atom_site_fract_y
_atom_site_fract_z
C1 C     0.243184670     0.981653320     0.960246230 
C2 C     0.280202610     1.134296310     0.935658870 
C3 C     0.147373250     1.176760770     0.874931560 
C4 C    -0.017446210     1.068495410     0.839268790 
C5 C    -0.057172450     0.911084680     0.862715160 
C6 C     0.076429230     0.869081860     0.925684510 
C7 C     0.041049510     0.709461630     0.954594970 
C8 C    -0.361900430     0.830521970     0.765111790 
C9 C    -0.544958530     0.825781440     0.778486130 
C10 C    -0.683699750     0.861327620     0.718801510 
C11 C    -0.642666020     0.906319250     0.645599650 
C12 C    -0.460939460     0.904448680     0.631572070 
C13 C    -0.322443820     0.865487920     0.689858190 
C14 C    -0.781468060     0.976349350     0.588360760 
C15 C    -0.787583090     1.161592480     0.624280470 
C16 C    -0.593483930     1.263589120     0.649847810 
C17 C    -0.498771510     1.319846840     0.591096060 
C18 C    -0.312448400     1.397915150     0.613112020 
C19 C    -0.218162500     1.421756920     0.695207620 
C20 C    -0.312794540     1.368930980     0.754590110 
C21 C    -0.498181210     1.290541700     0.731959040 
O1 O     0.191749460     0.674764690     1.004013480 
O2 O    -0.106823090     0.611759390     0.937647240 
N1 N    -0.220070880     0.802007950     0.827378920 
Cl1 Cl    -0.200668660     1.463367140     0.536254180 
Cl2 Cl     0.016765960     1.516316020     0.725485500 
H1 H     0.342615110     0.945858410     1.007411230 
H2 H     0.409221450     1.219570180     0.963105360 
H3 H     0.172319830     1.296447720     0.855086440 
H4 H    -0.118007320     1.104680190     0.792811400 
H5 H    -0.249588750     0.706690230     0.857940380 
H6 H    -0.576569790     0.797020490     0.836450750 
H7 H    -0.824322530     0.860040350     0.730815510 
H8 H    -0.426459060     0.937385160     0.574784970 
H9 H    -0.182187120     0.864661050     0.678140980 
H10 H    -0.741677570     0.970219890     0.527913940 
H11 H    -0.922254470     0.903814960     0.578568940 
H12 H    -0.874517460     1.214695350     0.578176190 
H13 H    -0.854410730     1.164914710     0.678033890 
H14 H    -0.568298520     1.301232480     0.526865900 
H15 H    -0.239320980     1.388192520     0.818184090 
H16 H    -0.568196940     1.246149260     0.778524640 
H17 H     0.154331090     0.570884210     1.022124840 

#END
data_86_13.03_XXIII_2_3529 
# Day group submission to blind test 6
# Rank by lattice energy 86
# Relative energy [kJ/mol]:13.0273357658
loop_
_symmetry_equiv_pos_site_id
_symmetry_equiv_pos_as_xyz
1 +x,+y,+z
2 -x,-y,-z
_cell_length_a 8.0389
_cell_length_b 8.9344
_cell_length_c 14.3745
_cell_angle_alpha 83.1198
_cell_angle_beta 80.553
_cell_angle_gamma 73.444
loop_
_atom_site_label
_atom_site_type_symbol
_atom_site_fract_x
_atom_site_fract_y
_atom_site_fract_z
C1 C     0.625538150     0.210269400     0.256311720 
C2 C     0.633864610     0.103364870     0.334374730 
C3 C     0.529787380    -0.000993860     0.345595600 
C4 C     0.421912010     0.000479400     0.279766970 
C5 C     0.413293250     0.107069600     0.198805930 
C6 C     0.516540990     0.215502760     0.188176590 
C7 C     0.509045550     0.332806110     0.107194170 
C8 C     0.211520280     0.000892580     0.128838130 
C9 C     0.034663040     0.054790800     0.116669000 
C10 C    -0.060426870    -0.050717720     0.110556890 
C11 C     0.016302760    -0.212134090     0.118482090 
C12 C     0.193564760    -0.264753450     0.129831200 
C13 C     0.290759180    -0.160534930     0.134203690 
C14 C    -0.091216440    -0.326176000     0.121033880 
C15 C    -0.183631960    -0.359331560     0.221980690 
C16 C    -0.056902590    -0.420046150     0.293060790 
C17 C    -0.003636430    -0.316192980     0.339006670 
C18 C     0.121598300    -0.370561620     0.400198260 
C19 C     0.196658610    -0.531121180     0.416271150 
C20 C     0.144246710    -0.635678900     0.370835230 
C21 C     0.018866450    -0.580397480     0.309907470 
O1 O     0.629210820     0.414490520     0.100545620 
O2 O     0.407425350     0.359633200     0.048866470 
N1 N     0.305984430     0.109865880     0.133202130 
Cl1 Cl     0.182151250    -0.234023710     0.455643090 
Cl2 Cl     0.354847490    -0.604289000     0.492368410 
H1 H     0.703088800     0.293338960     0.246219310 
H2 H     0.718344360     0.101216850     0.386193180 
H3 H     0.531863860    -0.084324050     0.407080350 
H4 H     0.340873120    -0.079591630     0.291138170 
H5 H     0.289450870     0.204669090     0.085637880 
H6 H    -0.027409590     0.179730400     0.112494830 
H7 H    -0.197610790    -0.006610340     0.101198140 
H8 H     0.256394320    -0.389552280     0.135603200 
H9 H     0.428504870    -0.203516440     0.141624480 
H10 H    -0.007240560    -0.436925680     0.095324030 
H11 H    -0.191494730    -0.281167710     0.074071320 
H12 H    -0.257372870    -0.443968260     0.219139840 
H13 H    -0.278572250    -0.250958340     0.244313410 
H14 H    -0.058269060    -0.191154010     0.326695500 
H15 H     0.202394330    -0.760015510     0.383933020 
H16 H    -0.020239930    -0.663419830     0.274949060 
H17 H     0.613592400     0.490158890     0.046502050 

#END
data_87_13.05_XXIII_15_8295 
# Day group submission to blind test 6
# Rank by lattice energy 87
# Relative energy [kJ/mol]:13.0478361547
loop_
_symmetry_equiv_pos_site_id
_symmetry_equiv_pos_as_xyz
1 +x,+y,+z
2 -x,+y,1/2-z
3 1/2+x,1/2+y,+z
4 1/2-x,1/2+y,1/2-z
5 -x,-y,-z
6 +x,-y,1/2+z
7 1/2-x,1/2-y,-z
8 1/2+x,1/2-y,1/2+z
_cell_length_a 18.0121
_cell_length_b 13.0365
_cell_length_c 18.0482
_cell_angle_alpha 90.0
_cell_angle_beta 111.2835
_cell_angle_gamma 90.0
loop_
_atom_site_label
_atom_site_type_symbol
_atom_site_fract_x
_atom_site_fract_y
_atom_site_fract_z
C1 C     0.096706100     0.198615620     0.258398430 
C2 C     0.055608000     0.159955060     0.183357110 
C3 C     0.056615630     0.054036450     0.171223400 
C4 C     0.096500730    -0.011601010     0.232975740 
C5 C     0.137818570     0.025966330     0.310295210 
C6 C     0.138575050     0.134102430     0.322310460 
C7 C     0.183606220     0.178625980     0.400464650 
C8 C     0.178844020    -0.146055870     0.370457100 
C9 C     0.251614140    -0.197799330     0.402708120 
C10 C     0.254011300    -0.304342070     0.402453340 
C11 C     0.184522490    -0.362383380     0.369685760 
C12 C     0.112059180    -0.310032040     0.339062950 
C13 C     0.108725410    -0.203683140     0.339884500 
C14 C     0.188353300    -0.476827010     0.359850310 
C15 C     0.209415880    -0.504452040     0.286073030 
C16 C     0.151851410    -0.456698070     0.211193510 
C17 C     0.167708740    -0.360779630     0.186126650 
C18 C     0.112369320    -0.312340130     0.120637960 
C19 C     0.039681010    -0.359732050     0.078853350 
C20 C     0.023506370    -0.455818960     0.103117590 
C21 C     0.079092980    -0.503588270     0.168606720 
O1 O     0.169202470     0.279599780     0.405867170 
O2 O     0.230845080     0.133058940     0.457173920 
N1 N     0.177739440    -0.038388710     0.372431910 
Cl1 Cl     0.135710530    -0.191666610     0.092816340 
Cl2 Cl    -0.031728450    -0.301285700    -0.003439060 
H1 H     0.097949440     0.280239060     0.269365390 
H2 H     0.023963730     0.210841180     0.134745280 
H3 H     0.026464080     0.022025440     0.112467760 
H4 H     0.097687280    -0.092712290     0.221476770 
H5 H     0.217889370    -0.002281940     0.419974580 
H6 H     0.306176040    -0.153736530     0.427058940 
H7 H     0.311178560    -0.342911640     0.426992190 
H8 H     0.057214130    -0.353287480     0.313461910 
H9 H     0.051796400    -0.164822100     0.317021740 
H10 H     0.130972860    -0.511451360     0.353136970 
H11 H     0.233050600    -0.511173180     0.412518470 
H12 H     0.209336360    -0.587914770     0.279828560 
H13 H     0.269852160    -0.477908520     0.296097860 
H14 H     0.223050790    -0.321758170     0.218482420 
H15 H    -0.032798050    -0.492331550     0.070174670 
H16 H     0.065420960    -0.578221870     0.186927060 
H17 H     0.204783070     0.304990700     0.456643330 

#END
data_88_13.08_XXIII_14_8832 
# Day group submission to blind test 6
# Rank by lattice energy 88
# Relative energy [kJ/mol]:13.0822731275
loop_
_symmetry_equiv_pos_site_id
_symmetry_equiv_pos_as_xyz
1 +x,+y,+z
2 1/2-x,1/2+y,1/2-z
3 -x,-y,-z
4 1/2+x,1/2-y,1/2+z
_cell_length_a 9.8153
_cell_length_b 15.3197
_cell_length_c 13.0428
_cell_angle_alpha 90.0
_cell_angle_beta 93.0122
_cell_angle_gamma 90.0
loop_
_atom_site_label
_atom_site_type_symbol
_atom_site_fract_x
_atom_site_fract_y
_atom_site_fract_z
C1 C     0.415355340     0.073852130     0.572519710 
C2 C     0.537927970     0.102345110     0.617477190 
C3 C     0.545211950     0.122138710     0.722403940 
C4 C     0.433093350     0.112164350     0.781021480 
C5 C     0.307613180     0.081629940     0.737176880 
C6 C     0.299101450     0.063492460     0.629881850 
C7 C     0.169866500     0.034990440     0.578800430 
C8 C     0.192200220     0.067619640     0.901837430 
C9 C     0.082076480     0.104352430     0.950564090 
C10 C     0.075678520     0.099612000     1.056579910 
C11 C     0.178933660     0.059313670     1.117319490 
C12 C     0.286548820     0.021009520     1.067745130 
C13 C     0.293289650     0.024124270     0.961822340 
C14 C     0.183765190     0.066121590     1.232674910 
C15 C     0.238329420     0.156621420     1.270604150 
C16 C     0.366790610     0.181404060     1.219152900 
C17 C     0.358842660     0.228376440     1.127486580 
C18 C     0.474060700     0.243081350     1.072389580 
C19 C     0.600300470     0.210281980     1.108456400 
C20 C     0.609786650     0.164369460     1.200664640 
C21 C     0.494112040     0.150272570     1.255341530 
O1 O     0.181838740     0.009766370     0.480398750 
O2 O     0.059121700     0.032945920     0.617307530 
N1 N     0.194867840     0.073243090     0.794625560 
Cl1 Cl     0.456525980     0.302028850     0.957748880 
Cl2 Cl     0.747001810     0.225187150     1.040061490 
H1 H     0.406280670     0.059222170     0.491363380 
H2 H     0.626268770     0.110180040     0.572021350 
H3 H     0.639297790     0.146808190     0.758851180 
H4 H     0.440149950     0.130100270     0.861144990 
H5 H     0.105575660     0.064839010     0.752960720 
H6 H     0.002824470     0.137608650     0.904581890 
H7 H    -0.009604640     0.129673670     1.092845190 
H8 H     0.367815520    -0.010892360     1.113124090 
H9 H     0.376872390    -0.007133060     0.925304720 
H10 H     0.250393300     0.015121780     1.265879310 
H11 H     0.082672940     0.055936250     1.262145270 
H12 H     0.256527600     0.154839810     1.354003640 
H13 H     0.159813380     0.205884570     1.253567530 
H14 H     0.261494960     0.252210440     1.096413680 
H15 H     0.708214950     0.139755160     1.228550250 
H16 H     0.503009930     0.113470790     1.326391020 
H17 H     0.093049610    -0.006109290     0.450688790 

#END
data_89_13.10_XXIII_14_3718 
# Day group submission to blind test 6
# Rank by lattice energy 89
# Relative energy [kJ/mol]:13.1049643029
loop_
_symmetry_equiv_pos_site_id
_symmetry_equiv_pos_as_xyz
1 +x,+y,+z
2 -x,1/2+y,1/2-z
3 -x,-y,-z
4 +x,1/2-y,1/2+z
_cell_length_a 11.5278
_cell_length_b 8.4774
_cell_length_c 19.2428
_cell_angle_alpha 90.0
_cell_angle_beta 91.0384
_cell_angle_gamma 90.0
loop_
_atom_site_label
_atom_site_type_symbol
_atom_site_fract_x
_atom_site_fract_y
_atom_site_fract_z
C1 C     0.292632570     0.639257530     0.901421510 
C2 C     0.230671250     0.542278110     0.856619990 
C3 C     0.225867100     0.580642480     0.785925420 
C4 C     0.282960450     0.711354170     0.760625370 
C5 C     0.347340440     0.811586310     0.805297220 
C6 C     0.351001500     0.773801930     0.877547380 
C7 C     0.412004230     0.876618760     0.927594990 
C8 C     0.386466140     1.014319500     0.715960320 
C9 C     0.343085050     1.168208570     0.715329710 
C10 C     0.323688910     1.246815150     0.652833590 
C11 C     0.346177650     1.173938470     0.589225230 
C12 C     0.389865430     1.020227400     0.590500030 
C13 C     0.411249090     0.941527870     0.652849240 
C14 C     0.317067570     1.253993150     0.521027080 
C15 C     0.185200820     1.253150160     0.504028000 
C16 C     0.116031450     1.358432210     0.551022790 
C17 C     0.135102100     1.520990770     0.551644890 
C18 C     0.076835510     1.618809250     0.597308980 
C19 C    -0.002151420     1.554587800     0.643729420 
C20 C    -0.021740970     1.392706890     0.643474250 
C21 C     0.037000120     1.295918290     0.597670460 
O1 O     0.407319850     0.824849140     0.993878630 
O2 O     0.463634630     0.998257700     0.913917960 
N1 N     0.409071510     0.938059420     0.780323200 
Cl1 Cl     0.104848120     1.821381480     0.595409330 
Cl2 Cl    -0.076811390     1.672901190     0.702265200 
H1 H     0.296944190     0.613573450     0.956427360 
H2 H     0.186395430     0.439044270     0.875943470 
H3 H     0.176926080     0.506790970     0.749921670 
H4 H     0.277313400     0.738829430     0.705853910 
H5 H     0.442196860     1.007101700     0.819056840 
H6 H     0.324163440     1.225435520     0.764210600 
H7 H     0.290228610     1.366169590     0.653644220 
H8 H     0.409003830     0.961697590     0.541885850 
H9 H     0.448882100     0.824493300     0.653006320 
H10 H     0.361916130     1.193836850     0.479059530 
H11 H     0.348315090     1.375829430     0.521617960 
H12 H     0.172356170     1.291492690     0.450064590 
H13 H     0.152809190     1.132310370     0.507236860 
H14 H     0.196190700     1.573703250     0.516412050 
H15 H    -0.082620910     1.343595900     0.679737780 
H16 H     0.022170740     1.169774320     0.598931980 
H17 H     0.453838000     0.892067050     1.023812330 

#END
data_90_13.11_XXIII_14_4563 
# Day group submission to blind test 6
# Rank by lattice energy 90
# Relative energy [kJ/mol]:13.1053912519
loop_
_symmetry_equiv_pos_site_id
_symmetry_equiv_pos_as_xyz
1 +x,+y,+z
2 -x,1/2+y,1/2-z
3 -x,-y,-z
4 +x,1/2-y,1/2+z
_cell_length_a 9.8798
_cell_length_b 13.2683
_cell_length_c 14.6257
_cell_angle_alpha 90.0
_cell_angle_beta 93.2106
_cell_angle_gamma 90.0
loop_
_atom_site_label
_atom_site_type_symbol
_atom_site_fract_x
_atom_site_fract_y
_atom_site_fract_z
C1 C     0.664704430     0.836906650     0.870078770 
C2 C     0.571167560     0.765712770     0.838940840 
C3 C     0.577725520     0.668963210     0.877133680 
C4 C     0.673679170     0.644841020     0.945954900 
C5 C     0.767885430     0.717186170     0.980546030 
C6 C     0.763715340     0.814991640     0.940080130 
C7 C     0.865503350     0.891120040     0.967967390 
C8 C     0.868387710     0.605458080     1.102194950 
C9 C     0.990669680     0.552648250     1.114343230 
C10 C     0.998055760     0.465232390     1.166648550 
C11 C     0.883867800     0.426904900     1.207011160 
C12 C     0.762891410     0.481075110     1.195708540 
C13 C     0.754784480     0.569504940     1.144838780 
C14 C     0.888024510     0.326200640     1.254969430 
C15 C     0.922891300     0.235680470     1.193751250 
C16 C     0.821520630     0.214068540     1.114699170 
C17 C     0.784171310     0.286993020     1.049047690 
C18 C     0.686641170     0.266688160     0.979258680 
C19 C     0.623583940     0.172583240     0.973569120 
C20 C     0.659946190     0.099393750     1.038429490 
C21 C     0.757207520     0.120309360     1.108140530 
O1 O     0.851138110     0.978744640     0.921326320 
O2 O     0.957940700     0.880423040     1.026265570 
N1 N     0.863419770     0.693950300     1.049085800 
Cl1 Cl     0.645808760     0.361591230     0.899298420 
Cl2 Cl     0.500222470     0.144471680     0.887060340 
H1 H     0.663880920     0.911637880     0.840619610 
H2 H     0.495403390     0.784074100     0.785199360 
H3 H     0.507386930     0.611128280     0.852242940 
H4 H     0.678019830     0.569113110     0.973029300 
H5 H     0.936093530     0.747304180     1.060561410 
H6 H     1.079008030     0.580212900     1.081401190 
H7 H     1.093573660     0.424908880     1.174173080 
H8 H     0.672924300     0.452889560     1.226389520 
H9 H     0.660279140     0.610760370     1.137412300 
H10 H     0.790227380     0.312235350     1.284101290 
H11 H     0.963867390     0.327991270     1.312552060 
H12 H     0.933099360     0.168462560     1.236734350 
H13 H     1.022811050     0.248869170     1.167057640 
H14 H     0.831792850     0.360173900     1.050460800 
H15 H     0.610984910     0.026477920     1.033959020 
H16 H     0.783216220     0.062480940     1.158457080 
H17 H     0.919651450     1.025835800     0.943976250 

#END
data_91_13.19_XXIII_14_2065 
# Day group submission to blind test 6
# Rank by lattice energy 91
# Relative energy [kJ/mol]:13.1878656391
loop_
_symmetry_equiv_pos_site_id
_symmetry_equiv_pos_as_xyz
1 +x,+y,+z
2 -x,1/2+y,1/2-z
3 -x,-y,-z
4 +x,1/2-y,1/2+z
_cell_length_a 8.7426
_cell_length_b 16.715
_cell_length_c 13.7655
_cell_angle_alpha 90.0
_cell_angle_beta 109.9841
_cell_angle_gamma 90.0
loop_
_atom_site_label
_atom_site_type_symbol
_atom_site_fract_x
_atom_site_fract_y
_atom_site_fract_z
C1 C     0.927117540     0.289125640     0.318867580 
C2 C     0.971548040     0.211323490     0.307806580 
C3 C     1.066049680     0.196517070     0.245566370 
C4 C     1.116139680     0.258159500     0.196773300 
C5 C     1.074237650     0.338310450     0.208158480 
C6 C     0.976167170     0.353369680     0.270345850 
C7 C     0.924389750     0.434985870     0.282806810 
C8 C     1.244636720     0.394353360     0.113674070 
C9 C     1.215571200     0.425556590     0.014820920 
C10 C     1.334763160     0.421037810    -0.030856080 
C11 C     1.484372400     0.384361430     0.019817020 
C12 C     1.513136610     0.354477390     0.119342490 
C13 C     1.396068490     0.359792390     0.166289130 
C14 C     1.604888140     0.369982370    -0.034718790 
C15 C     1.561274470     0.293352750    -0.102401720 
C16 C     1.554415340     0.220756400    -0.039078950 
C17 C     1.405774120     0.193727070    -0.035277900 
C18 C     1.398514000     0.130633770     0.028896210 
C19 C     1.541325910     0.093081690     0.090356570 
C20 C     1.690320800     0.119177340     0.086314650 
C21 C     1.696473660     0.182308140     0.022217760 
O1 O     0.832776850     0.439950920     0.344331430 
O2 O     0.955201750     0.495182010     0.242503420 
N1 N     1.122111650     0.399608950     0.158656330 
Cl1 Cl     1.208129530     0.100389290     0.030891370 
Cl2 Cl     1.537854600     0.013893140     0.172407390 
H1 H     0.852777450     0.302300520     0.365523240 
H2 H     0.932937270     0.162658000     0.345902830 
H3 H     1.100402340     0.135809860     0.234336050 
H4 H     1.186539390     0.244867220     0.147801880 
H5 H     1.077430100     0.454040840     0.168166350 
H6 H     1.098364000     0.452457430    -0.026004010 
H7 H     1.309511640     0.444992070    -0.108055020 
H8 H     1.628575430     0.325906480     0.160321630 
H9 H     1.420774070     0.336723850     0.243648450 
H10 H     1.727418970     0.363586640     0.021852550 
H11 H     1.607390840     0.420818020    -0.084187530 
H12 H     1.651811470     0.284490500    -0.140040430 
H13 H     1.443653670     0.302034380    -0.163422430 
H14 H     1.293746560     0.222930310    -0.080855930 
H15 H     1.800482330     0.089456920     0.133747780 
H16 H     1.813575360     0.202101510     0.020397710 
H17 H     0.798530970     0.494861270     0.344955730 

#END
data_92_13.42_XXIII_14_10509 
# Day group submission to blind test 6
# Rank by lattice energy 92
# Relative energy [kJ/mol]:13.4245981639
loop_
_symmetry_equiv_pos_site_id
_symmetry_equiv_pos_as_xyz
1 +x,+y,+z
2 -x,1/2+y,1/2-z
3 -x,-y,-z
4 +x,1/2-y,1/2+z
_cell_length_a 7.7703
_cell_length_b 31.3042
_cell_length_c 8.5669
_cell_angle_alpha 90.0
_cell_angle_beta 112.638
_cell_angle_gamma 90.0
loop_
_atom_site_label
_atom_site_type_symbol
_atom_site_fract_x
_atom_site_fract_y
_atom_site_fract_z
C1 C     0.428287360     0.867212180     0.838262370 
C2 C     0.424332460     0.828564380     0.759263010 
C3 C     0.504316700     0.825951110     0.638396660 
C4 C     0.587854160     0.861007330     0.599172070 
C5 C     0.596207230     0.900630320     0.680310540 
C6 C     0.512217100     0.903558500     0.801431230 
C7 C     0.511203210     0.944177890     0.886445360 
C8 C     0.794078670     0.936225900     0.549341060 
C9 C     0.769780220     0.968178670     0.428689430 
C10 C     0.884203330     0.969704570     0.337651940 
C11 C     1.021880310     0.938930490     0.360710770 
C12 C     1.047412790     0.907600180     0.484102180 
C13 C     0.936608610     0.906240860     0.578049700 
C14 C     1.135082450     0.938267230     0.252129720 
C15 C     1.047104920     0.909680210     0.092584840 
C16 C     1.023272010     0.863950220     0.135108900 
C17 C     0.863459360     0.851518440     0.160339280 
C18 C     0.845125130     0.810305740     0.212346450 
C19 C     0.987656260     0.780557730     0.239898170 
C20 C     1.147263370     0.792586890     0.214214630 
C21 C     1.164662920     0.833871470     0.162646390 
O1 O     0.435496070     0.941389610     1.004274470 
O2 O     0.570661700     0.978329200     0.859247870 
N1 N     0.677229110     0.935679580     0.640660220 
Cl1 Cl     0.641879480     0.797037590     0.243310270 
Cl2 Cl     0.970510140     0.728468090     0.305636400 
H1 H     0.365968010     0.870289800     0.930853600 
H2 H     0.359386750     0.800907170     0.789455120 
H3 H     0.500455770     0.796096360     0.572943170 
H4 H     0.645837410     0.858245530     0.503523270 
H5 H     0.661521420     0.963539230     0.694344600 
H6 H     0.660089560     0.991584130     0.406552260 
H7 H     0.863067010     0.994726960     0.244402040 
H8 H     1.155723180     0.883807650     0.506667270 
H9 H     0.959991350     0.881999590     0.674139800 
H10 H     1.275755530     0.926562680     0.325932350 
H11 H     1.149433450     0.970627470     0.210624070 
H12 H     1.135342110     0.911066950     0.019399020 
H13 H     0.911588170     0.923079380     0.013244930 
H14 H     0.752180780     0.874187160     0.141769920 
H15 H     1.256808390     0.769301620     0.235019460 
H16 H     1.290300710     0.842757160     0.144045560 
H17 H     0.440750260     0.969325060     1.053933280 

#END
data_93_13.44_XXIII_14_11629 
# Day group submission to blind test 6
# Rank by lattice energy 93
# Relative energy [kJ/mol]:13.443401508
loop_
_symmetry_equiv_pos_site_id
_symmetry_equiv_pos_as_xyz
1 +x,+y,+z
2 -x,1/2+y,1/2-z
3 -x,-y,-z
4 +x,1/2-y,1/2+z
_cell_length_a 18.4146
_cell_length_b 6.0524
_cell_length_c 18.6856
_cell_angle_alpha 90.0
_cell_angle_beta 114.7199
_cell_angle_gamma 90.0
loop_
_atom_site_label
_atom_site_type_symbol
_atom_site_fract_x
_atom_site_fract_y
_atom_site_fract_z
C1 C     0.595784340     0.078712530     0.439976770 
C2 C     0.609782940     0.270134520     0.407544280 
C3 C     0.546440730     0.365500300     0.343456020 
C4 C     0.470892580     0.273451480     0.313351940 
C5 C     0.454846960     0.079882380     0.346414240 
C6 C     0.519704160    -0.019673130     0.410890020 
C7 C     0.507994420    -0.226528310     0.445553410 
C8 C     0.310508200     0.075256590     0.256485470 
C9 C     0.267706410    -0.054165650     0.190233230 
C10 C     0.197950980     0.025831650     0.130456070 
C11 C     0.169812720     0.238112020     0.134418520 
C12 C     0.213435760     0.366753060     0.200698270 
C13 C     0.282423530     0.286615150     0.261468740 
C14 C     0.097354770     0.331158260     0.067124620 
C15 C     0.116292230     0.413804250    -0.001771570 
C16 C     0.131320930     0.228355480    -0.047736630 
C17 C     0.068187600     0.096383720    -0.097262040 
C18 C     0.081428210    -0.082505930    -0.136973830 
C19 C     0.158998850    -0.132525510    -0.127512210 
C20 C     0.222316900    -0.001636100    -0.078322780 
C21 C     0.208502500     0.176608100    -0.038854810 
O1 O     0.575070620    -0.302434820     0.505207010 
O2 O     0.445293920    -0.329010500     0.424901280 
N1 N     0.379998120    -0.011524820     0.317642430 
Cl1 Cl    -0.000348780    -0.240815040    -0.198279500 
Cl2 Cl     0.178434680    -0.355822400    -0.176103310 
H1 H     0.643734680    -0.000350100     0.488867810 
H2 H     0.668723640     0.343862880     0.430871400 
H3 H     0.556477770     0.513960400     0.316359280 
H4 H     0.423110790     0.348702450     0.263304320 
H5 H     0.376998560    -0.159295910     0.342048230 
H6 H     0.289641100    -0.217660780     0.186099380 
H7 H     0.165307370    -0.077569900     0.079777620 
H8 H     0.192463990     0.531371500     0.205353340 
H9 H     0.314521460     0.386223540     0.313334980 
H10 H     0.073741540     0.469767670     0.088393060 
H11 H     0.049958960     0.206960590     0.044808500 
H12 H     0.065647660     0.512625550    -0.041427190 
H13 H     0.168153530     0.523364510     0.021514880 
H14 H     0.007527040     0.131578390    -0.105495340 
H15 H     0.282260080    -0.041547950    -0.071124040 
H16 H     0.258551100     0.275193580     0.000033050 
H17 H     0.562349280    -0.435502970     0.526159490 

#END
data_94_13.50_XXIII_14_2376 
# Day group submission to blind test 6
# Rank by lattice energy 94
# Relative energy [kJ/mol]:13.5016903784
loop_
_symmetry_equiv_pos_site_id
_symmetry_equiv_pos_as_xyz
1 +x,+y,+z
2 -x,1/2+y,1/2-z
3 -x,-y,-z
4 +x,1/2-y,1/2+z
_cell_length_a 14.3165
_cell_length_b 9.7352
_cell_length_c 14.3002
_cell_angle_alpha 90.0
_cell_angle_beta 103.7253
_cell_angle_gamma 90.0
loop_
_atom_site_label
_atom_site_type_symbol
_atom_site_fract_x
_atom_site_fract_y
_atom_site_fract_z
C1 C     0.284257080     0.647988010     0.998229320 
C2 C     0.368446380     0.721881970     1.008894100 
C3 C     0.374214110     0.852310660     1.051132430 
C4 C     0.298061810     0.906523160     1.082831910 
C5 C     0.211671460     0.832327270     1.073543320 
C6 C     0.205218830     0.700194050     1.029440990 
C7 C     0.116870180     0.618722700     1.016231460 
C8 C     0.136729630     1.001131050     1.163598880 
C9 C     0.060440530     1.094784570     1.142001240 
C10 C     0.059002770     1.208126660     1.200593830 
C11 C     0.133767090     1.232773260     1.281538480 
C12 C     0.208845860     1.137750340     1.303204300 
C13 C     0.210368060     1.022766820     1.246012580 
C14 C     0.137594880     1.364035760     1.338231010 
C15 C     0.151967060     1.494777350     1.281314000 
C16 C     0.245062710     1.497339920     1.248888250 
C17 C     0.263857150     1.402318570     1.182383030 
C18 C     0.351939090     1.400888950     1.157366290 
C19 C     0.423567010     1.494853710     1.198590930 
C20 C     0.405590100     1.590069860     1.264677540 
C21 C     0.317509270     1.590589990     1.289595560 
O1 O     0.123293950     0.493182210     0.977958810 
O2 O     0.042369810     0.655042590     1.036584930 
N1 N     0.134960150     0.886367880     1.103306540 
Cl1 Cl     0.370354200     1.279194580     1.073488150 
Cl2 Cl     0.535252400     1.495886760     1.169151570 
H1 H     0.277418780     0.547435640     0.965229070 
H2 H     0.428541480     0.680052680     0.984409040 
H3 H     0.439052290     0.913140210     1.058857960 
H4 H     0.303712050     1.008612750     1.113171090 
H5 H     0.075105920     0.826492960     1.087488790 
H6 H     0.003131950     1.078224040     1.078282940 
H7 H    -0.000400030     1.280078410     1.181852660 
H8 H     0.267695690     1.154584200     1.365593190 
H9 H     0.268732300     0.949621640     1.264915220 
H10 H     0.195781410     1.357700380     1.403294240 
H11 H     0.070775760     1.377145000     1.361902390 
H12 H     0.148999170     1.584689790     1.326252060 
H13 H     0.091226390     1.503595980     1.218532590 
H14 H     0.209793800     1.328995370     1.148423610 
H15 H     0.461158440     1.662944330     1.296386570 
H16 H     0.305128220     1.664902610     1.341812030 
H17 H     0.063114690     0.445093450     0.971832200 

#END
data_95_13.57_XXIII_14_8524 
# Day group submission to blind test 6
# Rank by lattice energy 95
# Relative energy [kJ/mol]:13.5719454614
loop_
_symmetry_equiv_pos_site_id
_symmetry_equiv_pos_as_xyz
1 +x,+y,+z
2 -x,1/2+y,1/2-z
3 -x,-y,-z
4 +x,1/2-y,1/2+z
_cell_length_a 10.6292
_cell_length_b 14.0074
_cell_length_c 14.7327
_cell_angle_alpha 90.0
_cell_angle_beta 120.7889
_cell_angle_gamma 90.0
loop_
_atom_site_label
_atom_site_type_symbol
_atom_site_fract_x
_atom_site_fract_y
_atom_site_fract_z
C1 C     0.950039370     0.671254000     0.855271080 
C2 C     0.901090590     0.582686550     0.865022390 
C3 C     0.978544400     0.501433860     0.866077090 
C4 C     1.100483640     0.508667590     0.856077780 
C5 C     1.150769100     0.598254420     0.843972290 
C6 C     1.074021750     0.681225970     0.845246900 
C7 C     1.125093950     0.776679010     0.838384480 
C8 C     1.345454790     0.529846240     0.818708810 
C9 C     1.497241020     0.520532850     0.884390300 
C10 C     1.571162760     0.446251410     0.869230560 
C11 C     1.496219850     0.378243440     0.789856000 
C12 C     1.344891280     0.388376950     0.724615140 
C13 C     1.270104320     0.463405250     0.737725370 
C14 C     1.574742950     0.292418100     0.780783610 
C15 C     1.636586610     0.223717770     0.876672000 
C16 C     1.521150750     0.180103660     0.894781670 
C17 C     1.440038160     0.235580320     0.925575000 
C18 C     1.329117640     0.195331620     0.936714560 
C19 C     1.296202910     0.098360560     0.916620100 
C20 C     1.376104430     0.042505460     0.885812360 
C21 C     1.486789950     0.083201920     0.874834230 
O1 O     1.035563340     0.848126990     0.832710340 
O2 O     1.237654500     0.794946000     0.838522700 
N1 N     1.272491440     0.606033570     0.834654150 
Cl1 Cl     1.233034990     0.268806070     0.976585790 
Cl2 Cl     1.157197080     0.045368360     0.929355470 
H1 H     0.893665190     0.735368890     0.855630680 
H2 H     0.805494500     0.576370290     0.872744400 
H3 H     0.943894260     0.431264900     0.875774730 
H4 H     1.159608780     0.444963510     0.858918190 
H5 H     1.311201200     0.673643480     0.842344750 
H6 H     1.555948520     0.571676290     0.947585410 
H7 H     1.688792740     0.440097500     0.921384250 
H8 H     1.284292010     0.336354530     0.662729280 
H9 H     1.152919600     0.470681910     0.685647300 
H10 H     1.500222760     0.252588690     0.709202380 
H11 H     1.666464080     0.315621940     0.772126340 
H12 H     1.697138470     0.166674530     0.865122780 
H13 H     1.716038530     0.262810550     0.947436640 
H14 H     1.463132530     0.310716920     0.942276030 
H15 H     1.350513420    -0.032656760     0.870439100 
H16 H     1.547284720     0.038627680     0.850137140 
H17 H     1.082836210     0.907224270     0.833007160 

#END
data_96_13.58_XXIII_61_4785 
# Day group submission to blind test 6
# Rank by lattice energy 96
# Relative energy [kJ/mol]:13.5830365345
loop_
_symmetry_equiv_pos_site_id
_symmetry_equiv_pos_as_xyz
1 +x,+y,+z
2 1/2-x,-y,1/2+z
3 1/2+x,1/2-y,-z
4 -x,1/2+y,1/2-z
5 -x,-y,-z
6 1/2+x,+y,1/2-z
7 1/2-x,1/2+y,+z
8 +x,1/2-y,1/2+z
_cell_length_a 7.6544
_cell_length_b 14.4332
_cell_length_c 33.8669
_cell_angle_alpha 90.0
_cell_angle_beta 90.0
_cell_angle_gamma 90.0
loop_
_atom_site_label
_atom_site_type_symbol
_atom_site_fract_x
_atom_site_fract_y
_atom_site_fract_z
C1 C     0.861581630     0.169491180     0.033105330 
C2 C     0.954246790     0.227625070     0.008388240 
C3 C     0.982182660     0.200105730    -0.030710510 
C4 C     0.915241210     0.117697790    -0.044960580 
C5 C     0.815120800     0.058704760    -0.020649870 
C6 C     0.792002850     0.085138100     0.019626140 
C7 C     0.703568670     0.023180710     0.047573950 
C8 C     0.735611170    -0.053925630    -0.073513850 
C9 C     0.758946120    -0.148375070    -0.081216920 
C10 C     0.741266270    -0.182758740    -0.119323830 
C11 C     0.701996220    -0.124393680    -0.150990020 
C12 C     0.677560110    -0.030260920    -0.142989860 
C13 C     0.692223130     0.004862190    -0.104962560 
C14 C     0.693845830    -0.160531460    -0.192698140 
C15 C     0.866288190    -0.143657280    -0.215658590 
C16 C     1.012516620    -0.204670640    -0.201113450 
C17 C     1.038051230    -0.292369150    -0.217361580 
C18 C     1.167026650    -0.351312280    -0.202949400 
C19 C     1.273163950    -0.322879390    -0.171702170 
C20 C     1.248620110    -0.235408450    -0.155284840 
C21 C     1.119652150    -0.177053580    -0.169832020 
O1 O     0.690011630     0.058132440     0.084547160 
O2 O     0.645700240    -0.053765870     0.040140640 
N1 N     0.745644320    -0.023010610    -0.034324440 
Cl1 Cl     1.192561180    -0.460256210    -0.224782040 
Cl2 Cl     1.436876840    -0.394486300    -0.152688870 
H1 H     0.841478250     0.187841600     0.063716370 
H2 H     1.006387670     0.292495290     0.019257070 
H3 H     1.058969260     0.243408860    -0.050292840 
H4 H     0.941524920     0.097221940    -0.075056520 
H5 H     0.706316030    -0.066258240    -0.012392390 
H6 H     0.791811790    -0.194508700    -0.057072250 
H7 H     0.761126940    -0.256078990    -0.124640370 
H8 H     0.643557430     0.016465740    -0.166899990 
H9 H     0.666141860     0.077370450    -0.099406550 
H10 H     0.587729070    -0.126005280    -0.208592630 
H11 H     0.664637070    -0.234653590    -0.192712930 
H12 H     0.843434470    -0.157116790    -0.247019150 
H13 H     0.902844800    -0.070752090    -0.212886900 
H14 H     0.957344950    -0.315919610    -0.241635130 
H15 H     1.331314630    -0.213896430    -0.131049320 
H16 H     1.101217420    -0.109530560    -0.156527150 
H17 H     0.622097110     0.013592170     0.099390950 

#END
data_97_13.60_XXIII_15_2153 
# Day group submission to blind test 6
# Rank by lattice energy 97
# Relative energy [kJ/mol]:13.6006948063
loop_
_symmetry_equiv_pos_site_id
_symmetry_equiv_pos_as_xyz
1 +x,+y,+z
2 -x,+y,1/2-z
3 1/2+x,1/2+y,+z
4 1/2-x,1/2+y,1/2-z
5 -x,-y,-z
6 +x,-y,1/2+z
7 1/2-x,1/2-y,-z
8 1/2+x,1/2-y,1/2+z
_cell_length_a 24.8933
_cell_length_b 10.0717
_cell_length_c 16.3367
_cell_angle_alpha 90.0
_cell_angle_beta 107.283
_cell_angle_gamma 90.0
loop_
_atom_site_label
_atom_site_type_symbol
_atom_site_fract_x
_atom_site_fract_y
_atom_site_fract_z
C1 C     0.436586320     0.609740800     0.021886320 
C2 C     0.404148580     0.497511100     0.018656720 
C3 C     0.346749570     0.503138740    -0.026261640 
C4 C     0.322708920     0.617889180    -0.067473000 
C5 C     0.355183170     0.733344920    -0.065993220 
C6 C     0.413436840     0.728291480    -0.019147490 
C7 C     0.449099400     0.846098170    -0.012757370 
C8 C     0.276551860     0.859101840    -0.162975510 
C9 C     0.240373610     0.958331500    -0.150840880 
C10 C     0.185346050     0.965419340    -0.204269050 
C11 C     0.164804510     0.873551100    -0.270271000 
C12 C     0.202040970     0.778456140    -0.283991060 
C13 C     0.257304600     0.771668010    -0.231925790 
C14 C     0.102847270     0.863331590    -0.316607010 
C15 C     0.069365770     0.799626310    -0.259844710 
C16 C     0.095718180     0.673320920    -0.215999840 
C17 C     0.075870420     0.549904730    -0.250450240 
C18 C     0.101052710     0.432621410    -0.212452450 
C19 C     0.146402420     0.437627760    -0.137863790 
C20 C     0.165483860     0.560377420    -0.101482710 
C21 C     0.140396970     0.676546490    -0.140024140 
O1 O     0.504114670     0.823294360     0.027615090 
O2 O     0.433115550     0.956709470    -0.040111660 
N1 N     0.331208810     0.848311570    -0.105520620 
Cl1 Cl     0.074572010     0.281273980    -0.259981490 
Cl2 Cl     0.179944690     0.293547830    -0.088352700 
H1 H     0.480922060     0.608645980     0.056704310 
H2 H     0.422734850     0.407191750     0.050684210 
H3 H     0.320241460     0.416838300    -0.028805400 
H4 H     0.278267770     0.619988720    -0.101323340 
H5 H     0.356713860     0.929140580    -0.092303130 
H6 H     0.255343940     1.027158070    -0.097941200 
H7 H     0.157405230     1.040916490    -0.192529900 
H8 H     0.187092190     0.706493500    -0.335083900 
H9 H     0.285520840     0.696781280    -0.243124940 
H10 H     0.096734700     0.803034260    -0.374318320 
H11 H     0.084766980     0.961114880    -0.337452280 
H12 H     0.026269470     0.780564930    -0.299432520 
H13 H     0.066975830     0.871685130    -0.210948830 
H14 H     0.040763540     0.543358100    -0.308404160 
H15 H     0.200167060     0.563701830    -0.042929210 
H16 H     0.156296380     0.770763770    -0.111053420 
H17 H     0.524877980     0.904734870     0.028964530 

#END
data_98_13.62_XXIII_14_4946 
# Day group submission to blind test 6
# Rank by lattice energy 98
# Relative energy [kJ/mol]:13.6166339489
loop_
_symmetry_equiv_pos_site_id
_symmetry_equiv_pos_as_xyz
1 +x,+y,+z
2 -x,1/2+y,1/2-z
3 -x,-y,-z
4 +x,1/2-y,1/2+z
_cell_length_a 12.7501
_cell_length_b 24.0315
_cell_length_c 14.7951
_cell_angle_alpha 90.0
_cell_angle_beta 25.5593
_cell_angle_gamma 90.0
loop_
_atom_site_label
_atom_site_type_symbol
_atom_site_fract_x
_atom_site_fract_y
_atom_site_fract_z
C1 C     0.522261240     0.094733650     0.434697970 
C2 C     0.636882040     0.126153610     0.280062770 
C3 C     0.509918190     0.138987120     0.299501410 
C4 C     0.276349210     0.119737940     0.466882370 
C5 C     0.158066970     0.086415410     0.623812160 
C6 C     0.284257500     0.074753050     0.607768820 
C7 C     0.165555680     0.043702740     0.773166850 
C8 C    -0.216078740     0.068579840     0.823311260 
C9 C    -0.466393920     0.078016240     1.026741110 
C10 C    -0.615635150     0.078596590     1.067203770 
C11 C    -0.521837470     0.070085870     0.907529300 
C12 C    -0.273140850     0.059793420     0.706213040 
C13 C    -0.121701670     0.058400240     0.663659990 
C14 C    -0.680137120     0.078331180     0.948597940 
C15 C    -0.748375050     0.140270170     0.985681350 
C16 C    -0.528346590     0.177074010     0.802472910 
C17 C    -0.383267310     0.191869180     0.763357490 
C18 C    -0.169748350     0.221895240     0.585319720 
C19 C    -0.096294850     0.237667350     0.441600030 
C20 C    -0.239736970     0.223306370     0.479288810 
C21 C    -0.452721570     0.193227760     0.657458310 
O1 O     0.312214580     0.033498400     0.730662450 
O2 O    -0.044931900     0.027424330     0.937301870 
N1 N    -0.074292120     0.067027820     0.791739240 
Cl1 Cl     0.003601050     0.238683420     0.545833750 
Cl2 Cl     0.171942640     0.275045900     0.215081380 
H1 H     0.614081860     0.085081310     0.425979950 
H2 H     0.820233410     0.141188170     0.147935140 
H3 H     0.593574980     0.164951860     0.183229870 
H4 H     0.180063370     0.131656560     0.481197490 
H5 H    -0.153259170     0.051412380     0.909742860 
H6 H    -0.541397160     0.085586040     1.151694390 
H7 H    -0.808360590     0.086728350     1.225575420 
H8 H    -0.195475740     0.053169850     0.579325310 
H9 H     0.069438330     0.049106440     0.506954940 
H10 H    -0.586730740     0.062505000     0.816005410 
H11 H    -0.849016860     0.054584050     1.086666500 
H12 H    -0.864801760     0.143170060     1.016529540 
H13 H    -0.855777590     0.154833580     1.126752130 
H14 H    -0.434611460     0.179961780     0.871104610 
H15 H    -0.182498270     0.235777540     0.367815770 
H16 H    -0.561270140     0.182042010     0.683445410 
H17 H     0.220423240     0.011269720     0.844482820 

#END
data_99_13.67_XXIII_60_2662 
# Day group submission to blind test 6
# Rank by lattice energy 99
# Relative energy [kJ/mol]:13.6738051297
loop_
_symmetry_equiv_pos_site_id
_symmetry_equiv_pos_as_xyz
1 +x,+y,+z
2 1/2-x,1/2-y,1/2+z
3 1/2+x,1/2-y,-z
4 -x,+y,1/2-z
5 -x,-y,-z
6 1/2+x,1/2+y,1/2-z
7 1/2-x,1/2+y,+z
8 +x,-y,1/2+z
_cell_length_a 20.8491
_cell_length_b 12.5516
_cell_length_c 14.5641
_cell_angle_alpha 90.0
_cell_angle_beta 90.0
_cell_angle_gamma 90.0
loop_
_atom_site_label
_atom_site_type_symbol
_atom_site_fract_x
_atom_site_fract_y
_atom_site_fract_z
C1 C     0.585423220     0.434288000     0.239715060 
C2 C     0.611432890     0.437558930     0.152546810 
C3 C     0.631096190     0.535877350     0.117110400 
C4 C     0.626000020     0.628221750     0.168286800 
C5 C     0.600757420     0.626522660     0.258202690 
C6 C     0.579140820     0.526719690     0.293455210 
C7 C     0.548535590     0.520272750     0.384030420 
C8 C     0.615211870     0.820208230     0.285169210 
C9 C     0.573296720     0.905828820     0.298681120 
C10 C     0.590665520     1.007904730     0.271400440 
C11 C     0.650064530     1.027815000     0.230487170 
C12 C     0.692906980     0.942806830     0.222156600 
C13 C     0.676339950     0.840629150     0.249718730 
C14 C     0.663190720     1.131924720     0.182301320 
C15 C     0.624110390     1.137084030     0.091458540 
C16 C     0.634828390     1.037811740     0.034947740 
C17 C     0.694606000     1.017622800    -0.004296490 
C18 C     0.708129720     0.919957540    -0.044996850 
C19 C     0.661492350     0.840133930    -0.046788630 
C20 C     0.601434790     0.859887780    -0.008827160 
C21 C     0.588460590     0.957672300     0.031675170 
O1 O     0.534839760     0.419670010     0.410648530 
O2 O     0.534498260     0.595706060     0.433137220 
N1 N     0.595951720     0.717193290     0.310868020 
Cl1 Cl     0.784382460     0.899207930    -0.091643060 
Cl2 Cl     0.676891290     0.715364160    -0.095417940 
H1 H     0.568816420     0.359776680     0.268358530 
H2 H     0.615922130     0.365545890     0.112168850 
H3 H     0.650424790     0.541019310     0.048178500 
H4 H     0.640688580     0.703097800     0.138432600 
H5 H     0.566895890     0.708535280     0.366357270 
H6 H     0.526369130     0.891060770     0.328133230 
H7 H     0.556594200     1.072576540     0.279686750 
H8 H     0.739629120     0.956291920     0.191637550 
H9 H     0.710473530     0.776140470     0.243173810 
H10 H     0.714317720     1.138888010     0.166973020 
H11 H     0.650156830     1.200101810     0.225240770 
H12 H     0.638022060     1.208324030     0.052954480 
H13 H     0.573165210     1.144657520     0.107585280 
H14 H     0.731978330     1.077507270    -0.002323590 
H15 H     0.565574790     0.797589370    -0.010090840 
H16 H     0.542179380     0.970552790     0.063534510 
H17 H     0.510897700     0.421682410     0.467413940 

#END
data_100_13.73_XXIII_14_497 
# Day group submission to blind test 6
# Rank by lattice energy 100
# Relative energy [kJ/mol]:13.7338783219
loop_
_symmetry_equiv_pos_site_id
_symmetry_equiv_pos_as_xyz
1 +x,+y,+z
2 -x,1/2+y,1/2-z
3 -x,-y,-z
4 +x,1/2-y,1/2+z
_cell_length_a 9.1976
_cell_length_b 22.684
_cell_length_c 11.5573
_cell_angle_alpha 90.0
_cell_angle_beta 123.5074
_cell_angle_gamma 90.0
loop_
_atom_site_label
_atom_site_type_symbol
_atom_site_fract_x
_atom_site_fract_y
_atom_site_fract_z
C1 C     0.838287290     0.963817650     0.780932470 
C2 C     0.826948850     0.945598410     0.889716900 
C3 C     0.968739960     0.915847100     1.001131800 
C4 C     1.118809900     0.905434470     1.004276060 
C5 C     1.134611930     0.924661200     0.895626700 
C6 C     0.988980070     0.953776670     0.780686420 
C7 C     0.994686650     0.972931350     0.661978040 
C8 C     1.448524890     0.899316220     1.013221980 
C9 C     1.552805260     0.859771660     0.996918380 
C10 C     1.718656150     0.845324430     1.109003530 
C11 C     1.784758420     0.868990170     1.240655370 
C12 C     1.680888460     0.909210680     1.255280380 
C13 C     1.516000120     0.924704850     1.143751990 
C14 C     1.955769020     0.848075060     1.365016940 
C15 C     1.935425320     0.790086300     1.426381290 
C16 C     1.808697470     0.796623480     1.469523060 
C17 C     1.630455150     0.788468700     1.373108810 
C18 C     1.510820730     0.798560390     1.408720020 
C19 C     1.568153890     0.817043400     1.542635950 
C20 C     1.745800190     0.825072410     1.639737810 
C21 C     1.864447450     0.815011930     1.603230240 
O1 O     0.854715700     1.005162870     0.567985330 
O2 O     1.111034310     0.962273040     0.643959050 
N1 N     1.282467680     0.913464500     0.897126900 
Cl1 Cl     1.289112110     0.788014330     1.282415340 
Cl2 Cl     1.422136170     0.830326000     1.591579670 
H1 H     0.730066240     0.986261760     0.692740430 
H2 H     0.709838410     0.953684770     0.888075650 
H3 H     0.961468480     0.899994910     1.086318630 
H4 H     1.224740910     0.881236120     1.089955340 
H5 H     1.270765940     0.922002330     0.806096380 
H6 H     1.501767420     0.840163640     0.895950150 
H7 H     1.796797630     0.814251820     1.094226090 
H8 H     1.729588350     0.928574510     1.356152960 
H9 H     1.439226150     0.956598900     1.157455590 
H10 H     2.010875300     0.881975650     1.445711580 
H11 H     2.049987690     0.840384220     1.336969030 
H12 H     2.063174280     0.776848720     1.515545370 
H13 H     1.891091840     0.755248320     1.348522260 
H14 H     1.582696730     0.774965860     1.268113390 
H15 H     1.789426980     0.839171000     1.743533660 
H16 H     2.002296050     0.821716020     1.679960450 
H17 H     0.868496430     1.015847860     0.493606560 

#END
