# Supplementary material for: Report on the sixth blind test of organic crystal structure prediction methods
Source: Acta Crystallogr B Struct Sci Cryst Eng Mater. 2016 Aug 1;72(Pt 4):439–59. doi: 10.1107/S2052520616007447 (PMC4971545; doi:10.1107/S2052520616007447)
Supplement: Supplementary file 2 [file b-72-00439-sup2.zip › Group_03_Day/XXIV-1_Day.cif]

data_1_0.00_XXIV_14_17556 
# Day group submission to blind test 6
# Rank by lattice energy 1
# Relative energy [kJ/mol]:0.0
loop_
_symmetry_equiv_pos_site_id
_symmetry_equiv_pos_as_xyz
1 +x,+y,+z
2 -x,1/2+y,1/2-z
3 -x,-y,-z
4 +x,1/2-y,1/2+z
_cell_length_a 6.9092
_cell_length_b 13.0106
_cell_length_c 9.9592
_cell_angle_alpha 90.0
_cell_angle_beta 112.6048
_cell_angle_gamma 90.0
loop_
_atom_site_label
_atom_site_type_symbol
_atom_site_fract_x
_atom_site_fract_y
_atom_site_fract_z
C1 C     0.680306780     0.650273060     0.534515980 
C2 C     0.548539400     0.618979120     0.403765710 
C3 C     0.715000200     0.761139510     0.567325130 
C4 C     0.303632850     0.620221800     0.117103070 
S1 S     0.409524760     0.707075680     0.262939400 
O1 O     0.860067030     0.779570810     0.698787140 
O2 O     0.618565020     0.826680360     0.480599670 
N1 N     0.145890830     0.656437220     0.001447370 
N2 N     0.365055110     0.522680320     0.119561440 
H1 H     0.758218990     0.594822660     0.619131440 
H2 H     0.509352290     0.538659360     0.381652400 
H3 H     0.874020320     0.853372610     0.713667060 
H4 H     0.515527930     0.504571610     0.180917900 
H5 H     0.304450410     0.481059410     0.026617620 
H6 H     0.111321980     0.732206470    -0.002602460 
H7 H     0.107546610     0.618801270    -0.094223020 
O3 O     0.151305350     0.869891300     0.019744110 
H8 H     0.135591940     0.908555910     0.097538500 
H9 H     0.069229640     0.912025960    -0.061981960 
Cl1 Cl     0.117532330     0.489346850     0.754343740 

#END
data_2_0.44_XXIV_14_950 
# Day group submission to blind test 6
# Rank by lattice energy 2
# Relative energy [kJ/mol]:0.435161821544
loop_
_symmetry_equiv_pos_site_id
_symmetry_equiv_pos_as_xyz
1 +x,+y,+z
2 -x,1/2+y,1/2-z
3 -x,-y,-z
4 +x,1/2-y,1/2+z
_cell_length_a 13.9756
_cell_length_b 5.4657
_cell_length_c 14.5903
_cell_angle_alpha 90.0
_cell_angle_beta 131.7409
_cell_angle_gamma 90.0
loop_
_atom_site_label
_atom_site_type_symbol
_atom_site_fract_x
_atom_site_fract_y
_atom_site_fract_z
C1 C     0.567877730     0.087653250     0.911646480 
C2 C     0.656678740    -0.015614200     1.021442630 
C3 C     0.449018160    -0.046110130     0.812841790 
C4 C     0.794190380    -0.351264920     1.200021770 
S1 S     0.639066450    -0.317235410     1.055043090 
O1 O     0.373045360     0.077111380     0.707575940 
O2 O     0.425828390    -0.247662900     0.828961080 
N1 N     0.805914040    -0.506143200     1.276885340 
N2 N     0.896564410    -0.228960410     1.235185310 
H1 H     0.580334180     0.273032470     0.895052380 
H2 H     0.741283700     0.082675070     1.097178590 
H3 H     0.296848180    -0.019972030     0.647272540 
H4 H     0.904397530    -0.184663380     1.173198870 
H5 H     0.978807490    -0.232611850     1.324474940 
H6 H     0.731124950    -0.580692180     1.263245290 
H7 H     0.893610400    -0.575057540     1.347606140 
O3 O     0.941268620     0.658609140     0.583472490 
H8 H     0.886719470     0.537167890     0.521015510 
H9 H     0.912536760     0.806685500     0.535883380 
Cl1 Cl     0.156095310     0.838148300     0.519932910 

#END
data_3_0.50_XXIV_19_71011 
# Day group submission to blind test 6
# Rank by lattice energy 3
# Relative energy [kJ/mol]:0.504328031093
loop_
_symmetry_equiv_pos_site_id
_symmetry_equiv_pos_as_xyz
1 +x,+y,+z
2 1/2+x,1/2-y,-z
3 -x,1/2+y,1/2-z
4 1/2-x,-y,1/2+z
_cell_length_a 11.5233
_cell_length_b 10.5394
_cell_length_c 7.0778
_cell_angle_alpha 90.0
_cell_angle_beta 90.0
_cell_angle_gamma 90.0
loop_
_atom_site_label
_atom_site_type_symbol
_atom_site_fract_x
_atom_site_fract_y
_atom_site_fract_z
C1 C     0.128652860     0.997959580     0.435109900 
C2 C     0.021597440     0.975317700     0.371978960 
C3 C     0.227281800     0.919864330     0.369398070 
C4 C    -0.161519130     0.848296460     0.240017260 
S1 S    -0.009523160     0.851848560     0.206954910 
O1 O     0.328049340     0.955515710     0.444178280 
O2 O     0.215344770     0.834612980     0.255643330 
N1 N    -0.224609390     0.813313950     0.091865960 
N2 N    -0.210840550     0.868809310     0.406530600 
H1 H     0.145034210     1.076428320     0.530119540 
H2 H    -0.050862370     1.035231010     0.410452460 
H3 H     0.389050230     0.901907260     0.393455910 
H4 H    -0.166911110     0.870247170     0.529846590 
H5 H    -0.298451090     0.864259140     0.415376140 
H6 H    -0.193287660     0.823629110    -0.040519450 
H7 H    -0.310736510     0.799397360     0.110411110 
O3 O     0.614672080     0.114267330     0.256902910 
H8 H     0.571115890     0.037203190     0.275574490 
H9 H     0.552409550     0.175115260     0.249116310 
Cl1 Cl     0.973992110     0.158749830     0.798830410 

#END
data_4_1.60_XXIV_33_4819 
# Day group submission to blind test 6
# Rank by lattice energy 4
# Relative energy [kJ/mol]:1.60201631347
loop_
_symmetry_equiv_pos_site_id
_symmetry_equiv_pos_as_xyz
1 +x,+y,+z
2 -x,-y,1/2+z
3 1/2-x,1/2+y,1/2+z
4 1/2+x,1/2-y,+z
_cell_length_a 10.6375
_cell_length_b 11.5206
_cell_length_c 7.0664
_cell_angle_alpha 90.0
_cell_angle_beta 90.0
_cell_angle_gamma 90.0
loop_
_atom_site_label
_atom_site_type_symbol
_atom_site_fract_x
_atom_site_fract_y
_atom_site_fract_z
C1 C     0.517445570     0.882360050     0.892739840 
C2 C     0.483648460     0.774401790     0.938044860 
C3 C     0.438628050     0.981573230     0.951158540 
C4 C     0.348704880     0.591656070     1.050498940 
S1 S     0.349210380     0.744461750     1.081274560 
O1 O     0.483674850     1.083343850     0.893771880 
O2 O     0.343955520     0.968947870     1.045192000 
N1 N     0.318048440     0.528460300     1.200576450 
N2 N     0.369393620     0.542621690     0.883635130 
H1 H     0.602657100     0.898177740     0.813120410 
H2 H     0.540987800     0.700271260     0.901035200 
H3 H     0.428167470     1.144373040     0.938339060 
H4 H     0.368321240     0.586862600     0.760357490 
H5 H     0.364666730     0.454919670     0.876214230 
H6 H     0.329315280     0.561182600     1.332094160 
H7 H     0.310185230     0.441559570     1.182966650 
O3 O     0.376092560     0.638589330     0.537014830 
H8 H     0.314107420     0.699371730     0.529078330 
H9 H     0.452560310     0.681971730     0.518669300 
Cl1 Cl     0.145796170     0.778974270     0.508288330 

#END
data_5_1.66_XXIV_14_38482 
# Day group submission to blind test 6
# Rank by lattice energy 5
# Relative energy [kJ/mol]:1.65555462847
loop_
_symmetry_equiv_pos_site_id
_symmetry_equiv_pos_as_xyz
1 +x,+y,+z
2 -x,1/2+y,1/2-z
3 -x,-y,-z
4 +x,1/2-y,1/2+z
_cell_length_a 11.406
_cell_length_b 14.2611
_cell_length_c 10.6304
_cell_angle_alpha 90.0
_cell_angle_beta 29.4781
_cell_angle_gamma 90.0
loop_
_atom_site_label
_atom_site_type_symbol
_atom_site_fract_x
_atom_site_fract_y
_atom_site_fract_z
C1 C     0.329806660     0.399129230     0.276821330 
C2 C     0.297668820     0.387690780     0.183491310 
C3 C     0.567297770     0.383620450     0.110925310 
C4 C     0.363504890     0.337674150    -0.117677040 
S1 S     0.537792240     0.359258580    -0.144125720 
O1 O     0.565186050     0.384070120     0.237996820 
O2 O     0.742989660     0.370386670    -0.117591100 
N1 N     0.456405700     0.364650770    -0.313070780 
N2 N     0.154000020     0.294742610     0.082952470 
H1 H     0.182459270     0.419115410     0.474411130 
H2 H     0.127378490     0.400533370     0.298221530 
H3 H     0.726201740     0.373418080     0.117686290 
H4 H     0.106145280     0.256364430     0.203348570 
H5 H     0.058620250     0.285606310     0.092142500 
H6 H     0.592965450     0.410769680    -0.443408980 
H7 H     0.369084540     0.351702470    -0.312991910 
O3 O     0.143556820     0.533677430     0.702058460 
H8 H     0.077179490     0.563075680     0.837881550 
H9 H     0.132628090     0.468966950     0.738032960 
Cl1 Cl     0.001475230     0.346458360     0.938583380 

#END
data_6_2.05_XXIV_2_3340 
# Day group submission to blind test 6
# Rank by lattice energy 6
# Relative energy [kJ/mol]:2.04829418194
loop_
_symmetry_equiv_pos_site_id
_symmetry_equiv_pos_as_xyz
1 +x,+y,+z
2 -x,-y,-z
_cell_length_a 7.1546
_cell_length_b 7.7827
_cell_length_c 9.0258
_cell_angle_alpha 113.7135
_cell_angle_beta 89.9619
_cell_angle_gamma 110.6408
loop_
_atom_site_label
_atom_site_type_symbol
_atom_site_fract_x
_atom_site_fract_y
_atom_site_fract_z
C1 C     0.398743950     0.616992650     0.301591130 
C2 C     0.560295770     0.710299310     0.248586740 
C3 C     0.395713380     0.682806370     0.479300850 
C4 C     0.945850170     0.923500190     0.245305890 
S1 S     0.771543850     0.927700600     0.385225560 
O1 O     0.238897110     0.556933240     0.512582770 
O2 O     0.525891440     0.836096670     0.581627010 
N1 N     1.061638530     1.101145600     0.248316300 
N2 N     0.974794730     0.755197750     0.155886180 
H1 H     0.269903880     0.490447170     0.215091330 
H2 H     0.565813930     0.666322500     0.119164430 
H3 H     0.245969710     0.609265370     0.630753400 
H4 H     0.900782920     0.625214740     0.167208800 
H5 H     1.061318400     0.748576180     0.066530990 
H6 H     1.007631300     1.212518990     0.277776450 
H7 H     1.176585060     1.111819720     0.182531470 
O3 O     0.664831060     0.863089490     0.954560720 
H8 H     0.522971430     0.803200230     0.909198570 
H9 H     0.679374930     0.999307990     1.027362430 
Cl1 Cl     0.208415110     0.680504960     0.843440030 

#END
data_7_2.38_XXIV_14_20086 
# Day group submission to blind test 6
# Rank by lattice energy 7
# Relative energy [kJ/mol]:2.38499446074
loop_
_symmetry_equiv_pos_site_id
_symmetry_equiv_pos_as_xyz
1 +x,+y,+z
2 -x,1/2+y,1/2-z
3 -x,-y,-z
4 +x,1/2-y,1/2+z
_cell_length_a 10.7521
_cell_length_b 5.4585
_cell_length_c 28.9346
_cell_angle_alpha 90.0
_cell_angle_beta 30.1018
_cell_angle_gamma 90.0
loop_
_atom_site_label
_atom_site_type_symbol
_atom_site_fract_x
_atom_site_fract_y
_atom_site_fract_z
C1 C     0.849541020     0.929060320     0.117192000 
C2 C     1.068582460     1.040821620     0.050488470 
C3 C     0.643460050     1.047804180     0.158325070 
C4 C     1.412371140     1.397904410    -0.057362340 
S1 S     1.126201900     1.334756580     0.007488000 
O1 O     0.433203970     0.920899230     0.227975940 
O2 O     0.669407060     1.241272730     0.129833170 
N1 N     1.557902400     1.556215350    -0.125716040 
N2 N     1.480719200     1.301839020    -0.039166900 
H1 H     0.822727010     0.747697220     0.140091160 
H2 H     1.225939150     0.951267930     0.015758810 
H3 H     0.306825970     1.007808560     0.251232540 
H4 H     1.357080800     1.226743520     0.022576870 
H5 H     1.653677470     1.328095750    -0.082159610 
H6 H     1.524413360     1.613736890    -0.147559120 
H7 H     1.710258070     1.630520210    -0.159870070 
O3 O     0.814605400     0.847295540     0.873907450 
H8 H     0.914741360     0.993273590     0.842932510 
H9 H     0.939238820     0.720935400     0.834422750 
Cl1 Cl     0.955387510     0.862921230     0.691781870 

#END
data_8_2.43_XXIV_15_12165 
# Day group submission to blind test 6
# Rank by lattice energy 8
# Relative energy [kJ/mol]:2.42942559579
loop_
_symmetry_equiv_pos_site_id
_symmetry_equiv_pos_as_xyz
1 +x,+y,+z
2 -x,+y,1/2-z
3 1/2+x,1/2+y,+z
4 1/2-x,1/2+y,1/2-z
5 -x,-y,-z
6 +x,-y,1/2+z
7 1/2-x,1/2-y,-z
8 1/2+x,1/2-y,1/2+z
_cell_length_a 113.9666
_cell_length_b 9.9643
_cell_length_c 12.9195
_cell_angle_alpha 90.0
_cell_angle_beta 6.9844
_cell_angle_gamma 90.0
loop_
_atom_site_label
_atom_site_type_symbol
_atom_site_fract_x
_atom_site_fract_y
_atom_site_fract_z
C1 C     0.118582120     0.222099090     0.737978330 
C2 C     0.122496520     0.091627590     0.726380290 
C3 C     0.131473280     0.267702150     0.517243890 
C4 C     0.151104080    -0.174311860     0.461655420 
S1 S     0.142140940    -0.032996250     0.457682840 
O1 O     0.124766270     0.400137810     0.565544520 
O2 O     0.145428470     0.189468480     0.324483360 
N1 N     0.126361080    -0.290901450     0.636664110 
N2 N     0.182915490    -0.168359570     0.279949840 
H1 H     0.103341510     0.295164940     0.931214510 
H2 H     0.107771900     0.055299000     0.932541400 
H3 H     0.133033140     0.422855240     0.420649840 
H4 H     0.222511050    -0.090769810    -0.040050810 
H5 H     0.180828610    -0.251258040     0.343452520 
H6 H     0.090927930    -0.296060020     0.878701820 
H7 H     0.136396830    -0.376600780     0.589345530 
O3 O     0.456772730     0.802970400     0.823323690 
H8 H     0.419550130     0.866278850     1.189268240 
H9 H     0.517632840     0.850046270     0.291127260 
Cl1 Cl     0.145221480     0.470017370     0.179958710 

#END
data_9_2.46_XXIV_14_28387 
# Day group submission to blind test 6
# Rank by lattice energy 9
# Relative energy [kJ/mol]:2.46319797728
loop_
_symmetry_equiv_pos_site_id
_symmetry_equiv_pos_as_xyz
1 +x,+y,+z
2 -x,1/2+y,1/2-z
3 -x,-y,-z
4 +x,1/2-y,1/2+z
_cell_length_a 9.6615
_cell_length_b 13.2688
_cell_length_c 10.8099
_cell_angle_alpha 90.0
_cell_angle_beta 142.0668
_cell_angle_gamma 90.0
loop_
_atom_site_label
_atom_site_type_symbol
_atom_site_fract_x
_atom_site_fract_y
_atom_site_fract_z
C1 C     0.718003030     0.059602700     0.212408380 
C2 C     0.589012000     0.089318870     0.215669900 
C3 C     0.806285950    -0.044329120     0.270865290 
C4 C     0.359441250     0.092704300     0.268753060 
S1 S     0.521879660     0.007577340     0.293800840 
O1 O     0.932089690    -0.062785010     0.260388710 
O2 O     0.764907690    -0.105146640     0.322645340 
N1 N     0.207507080     0.050612940     0.235043800 
N2 N     0.380068520     0.192395740     0.278351200 
H1 H     0.752093210     0.110125650     0.160104080 
H2 H     0.510508780     0.162750500     0.161095690 
H3 H     0.983277400    -0.132201790     0.299795040 
H4 H     0.526086250     0.224438670     0.354321300 
H5 H     0.268645350     0.237430650     0.244057640 
H6 H     0.179050600    -0.024403670     0.211492280 
H7 H     0.116533030     0.093641860     0.229731770 
O3 O     0.219251370     0.657073550     0.724354220 
H8 H     0.155040010     0.700573910     0.741093910 
H9 H     0.172465100     0.690114650     0.616310310 
Cl1 Cl     0.916663440     0.242284640     0.124754850 

#END
data_10_2.69_XXIV_14_17754 
# Day group submission to blind test 6
# Rank by lattice energy 10
# Relative energy [kJ/mol]:2.6869502645
loop_
_symmetry_equiv_pos_site_id
_symmetry_equiv_pos_as_xyz
1 +x,+y,+z
2 -x,1/2+y,1/2-z
3 -x,-y,-z
4 +x,1/2-y,1/2+z
_cell_length_a 6.7444
_cell_length_b 9.7529
_cell_length_c 20.8769
_cell_angle_alpha 90.0
_cell_angle_beta 37.8711
_cell_angle_gamma 90.0
loop_
_atom_site_label
_atom_site_type_symbol
_atom_site_fract_x
_atom_site_fract_y
_atom_site_fract_z
C1 C     0.873672800     0.511816330     0.935577040 
C2 C     0.950720990     0.643547280     0.908087540 
C3 C     0.668068220     0.469358580     1.042249950 
C4 C     0.988437310     0.917624670     0.913894960 
S1 S     0.809359650     0.773537730     0.997172180 
O1 O     0.597895040     0.336339480     1.059656420 
O2 O     0.571929180     0.550805330     1.106492410 
N1 N     0.833993370     1.035471800     0.961081970 
N2 N     1.253847000     0.910985080     0.810339800 
H1 H     0.953777170     0.435776200     0.880897560 
H2 H     1.085703980     0.678090060     0.832426010 
H3 H     0.460595180     0.316042540     1.131142890 
H4 H     1.423432750     0.839089090     0.775985170 
H5 H     1.327656590     0.995062750     0.767149920 
H6 H     0.613884400     1.035969450     1.038129440 
H7 H     0.923212250     1.122477780     0.918830240 
O3 O     0.713006890     0.000557190     0.828169660 
H8 H     0.882462160     0.060032780     0.799884440 
H9 H     0.828502190    -0.078288170     0.783130680 
Cl1 Cl     0.201706220     0.218851100     0.762003340 

#END
data_11_2.97_XXIV_56_22437 
# Day group submission to blind test 6
# Rank by lattice energy 11
# Relative energy [kJ/mol]:2.97109155776
loop_
_symmetry_equiv_pos_site_id
_symmetry_equiv_pos_as_xyz
1 +x,+y,+z
2 1/2+x,-y,1/2-z
3 -x,1/2+y,1/2-z
4 1/2-x,1/2-y,+z
5 -x,-y,-z
6 1/2-x,+y,1/2+z
7 +x,1/2-y,1/2+z
8 1/2+x,1/2+y,-z
_cell_length_a 19.8834
_cell_length_b 11.4708
_cell_length_c 7.4738
_cell_angle_alpha 90.0
_cell_angle_beta 90.0
_cell_angle_gamma 90.0
loop_
_atom_site_label
_atom_site_type_symbol
_atom_site_fract_x
_atom_site_fract_y
_atom_site_fract_z
C1 C     0.804219160     0.440348840     0.881033240 
C2 C     0.848764280     0.523465370     0.920201250 
C3 C     0.731407310     0.465558030     0.888049410 
C4 C     0.903280080     0.719029900     1.056776120 
S1 S     0.823744400     0.665564800     0.989644900 
O1 O     0.693735290     0.376639340     0.833393260 
O2 O     0.709809930     0.559784080     0.934978820 
N1 N     0.909879950     0.833965990     1.056697320 
N2 N     0.952974970     0.651130540     1.113309020 
H1 H     0.820994390     0.355944480     0.834120770 
H2 H     0.902161530     0.509718570     0.902676130 
H3 H     0.646791420     0.399606410     0.838720450 
H4 H     0.944151920     0.568912780     1.155746210 
H5 H     0.996358660     0.684074180     1.163325340 
H6 H     0.877500930     0.886662090     0.990940340 
H7 H     0.953571700     0.871593230     1.095249660 
O3 O     0.430965750     0.675504130     0.801075380 
H8 H     0.424380210     0.758048360     0.816566640 
H9 H     0.436192500     0.649100190     0.922571950 
Cl1 Cl     0.441298590     0.582179330     0.177748420 

#END
data_12_3.56_XXIV_60_20083 
# Day group submission to blind test 6
# Rank by lattice energy 12
# Relative energy [kJ/mol]:3.56081353128
loop_
_symmetry_equiv_pos_site_id
_symmetry_equiv_pos_as_xyz
1 +x,+y,+z
2 1/2+x,1/2-y,-z
3 -x,+y,1/2-z
4 1/2-x,1/2-y,1/2+z
5 -x,-y,-z
6 1/2-x,1/2+y,+z
7 +x,-y,1/2+z
8 1/2+x,1/2+y,1/2-z
_cell_length_a 13.8042
_cell_length_b 10.0057
_cell_length_c 12.9648
_cell_angle_alpha 90.0
_cell_angle_beta 90.0
_cell_angle_gamma 90.0
loop_
_atom_site_label
_atom_site_type_symbol
_atom_site_fract_x
_atom_site_fract_y
_atom_site_fract_z
C1 C     0.384062130     0.731593160     0.224639850 
C2 C     0.382701070     0.602058110     0.200404070 
C3 C     0.367758830     0.774759930     0.332194600 
C4 C     0.354894800     0.336369060     0.211057830 
S1 S     0.363281200     0.475304890     0.294695190 
O1 O     0.368343930     0.906884350     0.343269060 
O2 O     0.355848050     0.695199690     0.401831220 
N1 N     0.376133250     0.218875370     0.252412210 
N2 N     0.328151110     0.344910620     0.112717560 
H1 H     0.399129160     0.805976060     0.166184630 
H2 H     0.399642080     0.567815340     0.123414290 
H3 H     0.357975880     0.928118050     0.415481330 
H4 H     0.286173790     0.420527150     0.087002540 
H5 H     0.327910720     0.262077260     0.067834920 
H6 H     0.408162660     0.209615580     0.322096950 
H7 H     0.364631770     0.134774890     0.210883100 
O3 O     0.954318200     0.307924060     0.556901020 
H8 H     0.914111190     0.368838410     0.518243590 
H9 H     1.014377960     0.357133370     0.554576500 
Cl1 Cl     0.150304470     0.467956800     0.550847700 

#END
data_13_3.88_XXIV_15_21562 
# Day group submission to blind test 6
# Rank by lattice energy 13
# Relative energy [kJ/mol]:3.87795070512
loop_
_symmetry_equiv_pos_site_id
_symmetry_equiv_pos_as_xyz
1 +x,+y,+z
2 -x,+y,1/2-z
3 1/2+x,1/2+y,+z
4 1/2-x,1/2+y,1/2-z
5 -x,-y,-z
6 +x,-y,1/2+z
7 1/2-x,1/2-y,-z
8 1/2+x,1/2-y,1/2+z
_cell_length_a 20.2581
_cell_length_b 11.4351
_cell_length_c 7.3327
_cell_angle_alpha 90.0
_cell_angle_beta 87.2379
_cell_angle_gamma 90.0
loop_
_atom_site_label
_atom_site_type_symbol
_atom_site_fract_x
_atom_site_fract_y
_atom_site_fract_z
C1 C     0.043874240     0.814213840     0.041864090 
C2 C     0.089315980     0.730754800     0.055751040 
C3 C    -0.023041830     0.785928860    -0.018429860 
C4 C     0.155918300     0.538782060    -0.053866300 
S1 S     0.073786450     0.581722310    -0.000033550 
O1 O    -0.055609180     0.880084630    -0.071777300 
O2 O    -0.043724750     0.686537380    -0.022323110 
N1 N     0.167809390     0.424899270    -0.051068560 
N2 N     0.203890060     0.614213960    -0.099528500 
H1 H     0.054977140     0.903514630     0.078838460 
H2 H     0.137176020     0.748469180     0.109143320 
H3 H    -0.098870360     0.855979970    -0.109157780 
H4 H     0.192764630     0.693678850    -0.150196710 
H5 H     0.249244550     0.586549500    -0.145279170 
H6 H     0.135341950     0.366711850     0.005511560 
H7 H     0.212901800     0.392532640    -0.088674740 
O3 O     0.176470210     0.915728690     0.268478870 
H8 H     0.168228980     0.998633890     0.273151710 
H9 H     0.181076950     0.897107620     0.395302250 
Cl1 Cl     0.182764040     0.837062990     0.660484700 

#END
data_14_4.29_XXIV_14_52102 
# Day group submission to blind test 6
# Rank by lattice energy 14
# Relative energy [kJ/mol]:4.28881930979
loop_
_symmetry_equiv_pos_site_id
_symmetry_equiv_pos_as_xyz
1 +x,+y,+z
2 -x,1/2+y,1/2-z
3 -x,-y,-z
4 +x,1/2-y,1/2+z
_cell_length_a 17.5336
_cell_length_b 5.6218
_cell_length_c 15.8078
_cell_angle_alpha 90.0
_cell_angle_beta 144.5352
_cell_angle_gamma 90.0
loop_
_atom_site_label
_atom_site_type_symbol
_atom_site_fract_x
_atom_site_fract_y
_atom_site_fract_z
C1 C     0.611086840     0.163343140     0.172554530 
C2 C     0.689583380    -0.003997630     0.275482070 
C3 C     0.469537890     0.164485810     0.065519670 
C4 C     0.773947650    -0.403129820     0.430557670 
S1 S     0.631028830    -0.227240830     0.293010640 
O1 O     0.402728800     0.331289930    -0.036147410 
O2 O     0.421972230     0.023859800     0.072215490 
N1 N     0.783052390    -0.534259230     0.508399060 
N2 N     0.861714820    -0.429655380     0.448454270 
H1 H     0.650462230     0.300582280     0.167339470 
H2 H     0.794481820    -0.000612430     0.359098210 
H3 H     0.311037220     0.322355830    -0.102291310 
H4 H     0.851514900    -0.354999770     0.381642390 
H5 H     0.948163930    -0.510422000     0.539879130 
H6 H     0.725901890    -0.500688520     0.507642390 
H7 H     0.838305520    -0.683829910     0.559126250 
O3 O     0.908000160     0.049683290     0.617600130 
H8 H     0.999478360     0.077911360     0.688483850 
H9 H     0.909345500    -0.020680900     0.674293110 
Cl1 Cl     0.864300330     0.675383370     0.252923670 

#END
data_15_4.33_XXIV_2_28956 
# Day group submission to blind test 6
# Rank by lattice energy 15
# Relative energy [kJ/mol]:4.32586887991
loop_
_symmetry_equiv_pos_site_id
_symmetry_equiv_pos_as_xyz
1 +x,+y,+z
2 -x,-y,-z
_cell_length_a 5.6684
_cell_length_b 7.2003
_cell_length_c 11.2337
_cell_angle_alpha 74.9781
_cell_angle_beta 87.2229
_cell_angle_gamma 69.8853
loop_
_atom_site_label
_atom_site_type_symbol
_atom_site_fract_x
_atom_site_fract_y
_atom_site_fract_z
C1 C     0.544089940     0.693739590     0.531310440 
C2 C     0.471808410     0.809294640     0.416753610 
C3 C     0.794514760     0.659797760     0.582901610 
C4 C     0.466719580     1.034120250     0.187376810 
S1 S     0.671155430     0.924969520     0.320962780 
O1 O     0.836761260     0.548016920     0.699319160 
O2 O     0.942064980     0.731260530     0.523082630 
N1 N     0.463389170     1.215245430     0.119914290 
N2 N     0.320339060     0.942771530     0.155505190 
H1 H     0.417225800     0.629972240     0.588615890 
H2 H     0.285959800     0.844870120     0.377877180 
H3 H     1.003056000     0.533493090     0.727296310 
H4 H     0.376535850     0.788343570     0.176326000 
H5 H     0.193567980     1.020253500     0.083656670 
H6 H     0.537577190     1.302551670     0.152502730 
H7 H     0.381165030     1.277223410     0.034000300 
O3 O     0.964486720     0.232861110     0.981619900 
H8 H     0.885588110     0.322849510     1.033456100 
H9 H     1.032121770     0.321487660     0.921512560 
Cl1 Cl     0.747052150     0.504839170     0.159236530 

#END
data_16_4.66_XXIV_61_54123 
# Day group submission to blind test 6
# Rank by lattice energy 16
# Relative energy [kJ/mol]:4.65796629712
loop_
_symmetry_equiv_pos_site_id
_symmetry_equiv_pos_as_xyz
1 +x,+y,+z
2 1/2+x,1/2-y,-z
3 -x,1/2+y,1/2-z
4 1/2-x,-y,1/2+z
5 -x,-y,-z
6 1/2-x,1/2+y,+z
7 +x,1/2-y,1/2+z
8 1/2+x,+y,1/2-z
_cell_length_a 22.3625
_cell_length_b 6.9759
_cell_length_c 11.2186
_cell_angle_alpha 90.0
_cell_angle_beta 90.0
_cell_angle_gamma 90.0
loop_
_atom_site_label
_atom_site_type_symbol
_atom_site_fract_x
_atom_site_fract_y
_atom_site_fract_z
C1 C     0.517725600     0.760347690     0.406531740 
C2 C     0.574444530     0.807894030     0.428339640 
C3 C     0.475503320     0.731273270     0.506149140 
C4 C     0.679195150     0.861285500     0.542575210 
S1 S     0.602344730     0.838054230     0.575898980 
O1 O     0.421361220     0.677596020     0.470302700 
O2 O     0.490120190     0.755494060     0.609354520 
N1 N     0.711109170     0.965698760     0.618119410 
N2 N     0.704997180     0.780316850     0.448612130 
H1 H     0.501745650     0.748155720     0.315778040 
H2 H     0.605319650     0.840546880     0.356984650 
H3 H     0.395948200     0.662319720     0.539799620 
H4 H     0.685125020     0.669529700     0.406433830 
H5 H     0.748566610     0.803540640     0.428974680 
H6 H     0.690970220     1.029885140     0.688292280 
H7 H     0.756094240     0.953692760     0.624866180 
O3 O     0.670704190     0.464242600     0.693669030 
H8 H     0.667932110     0.368789610     0.755625060 
H9 H     0.636662210     0.427070890     0.646202460 
Cl1 Cl     0.835399650     0.868433230     0.361015000 

#END
data_17_4.77_XXIV_14_41124 
# Day group submission to blind test 6
# Rank by lattice energy 17
# Relative energy [kJ/mol]:4.77397124888
loop_
_symmetry_equiv_pos_site_id
_symmetry_equiv_pos_as_xyz
1 +x,+y,+z
2 -x,1/2+y,1/2-z
3 -x,-y,-z
4 +x,1/2-y,1/2+z
_cell_length_a 5.2016
_cell_length_b 22.6773
_cell_length_c 7.4831
_cell_angle_alpha 90.0
_cell_angle_beta 77.1425
_cell_angle_gamma 90.0
loop_
_atom_site_label
_atom_site_type_symbol
_atom_site_fract_x
_atom_site_fract_y
_atom_site_fract_z
C1 C     0.225092770     0.473285700     0.224423790 
C2 C     0.133159410     0.424056800     0.313666710 
C3 C     0.044746620     0.522783350     0.212813970 
C4 C    -0.198935720     0.337404800     0.455789360 
S1 S    -0.207185500     0.414221830     0.417932610 
O1 O     0.161645470     0.566745620     0.107790050 
O2 O    -0.185768170     0.521998910     0.292424590 
N1 N    -0.389027260     0.316083380     0.587810580 
N2 N    -0.019290460     0.301570590     0.357771970 
H1 H     0.433714000     0.478320420     0.165647510 
H2 H     0.263578390     0.388864720     0.334596450 
H3 H     0.033247270     0.597771320     0.107311160 
H4 H     0.078567080     0.313955030     0.231346700 
H5 H    -0.011223240     0.258264840     0.388464310 
H6 H    -0.515121840     0.341305060     0.678519370 
H7 H    -0.418401960     0.272038510     0.600309000 
O3 O     0.442997830     0.696257200     0.897259560 
H8 H     0.556443680     0.682912010     0.974782300 
H9 H     0.278374280     0.678377840     0.957398640 
Cl1 Cl     0.120917720     0.333270100     0.919250740 

#END
data_18_4.96_XXIV_2_903 
# Day group submission to blind test 6
# Rank by lattice energy 18
# Relative energy [kJ/mol]:4.96379416483
loop_
_symmetry_equiv_pos_site_id
_symmetry_equiv_pos_as_xyz
1 +x,+y,+z
2 -x,-y,-z
_cell_length_a 5.4219
_cell_length_b 7.1665
_cell_length_c 11.8805
_cell_angle_alpha 107.5251
_cell_angle_beta 92.5565
_cell_angle_gamma 102.7864
loop_
_atom_site_label
_atom_site_type_symbol
_atom_site_fract_x
_atom_site_fract_y
_atom_site_fract_z
C1 C     0.696412450     0.787584490     0.009195010 
C2 C     0.668782680     0.659734930    -0.101136600 
C3 C     0.470317610     0.823787260     0.068913930 
C4 C     0.458578540     0.403769730    -0.318904370 
S1 S     0.363501720     0.529027590    -0.182243030 
O1 O     0.529156140     0.949336350     0.179788010 
O2 O     0.254928790     0.743007280     0.019791440 
N1 N     0.295006710     0.235392290    -0.384963920 
N2 N     0.677012820     0.472025590    -0.357360000 
H1 H     0.884424520     0.860497800     0.057326110 
H2 H     0.830849880     0.621932640    -0.144162860 
H3 H     0.372612740     0.964989880     0.213845620 
H4 H     0.757975390     0.621948740    -0.330673680 
H5 H     0.718253530     0.393210880    -0.437479930 
H6 H     0.145706480     0.166753110    -0.351759210 
H7 H     0.304200240     0.173600530    -0.472806910 
O3 O     0.243540100     0.719471790     0.584898350 
H8 H     0.123018350     0.798966000     0.612118760 
H9 H     0.398831170     0.809662000     0.630645730 
Cl1 Cl     0.821189650     0.942938220     0.670607780 

#END
data_19_5.03_XXIV_33_11339 
# Day group submission to blind test 6
# Rank by lattice energy 19
# Relative energy [kJ/mol]:5.02622679807
loop_
_symmetry_equiv_pos_site_id
_symmetry_equiv_pos_as_xyz
1 +x,+y,+z
2 -x,-y,1/2+z
3 1/2-x,1/2+y,1/2+z
4 1/2+x,1/2-y,+z
_cell_length_a 6.8706
_cell_length_b 9.5163
_cell_length_c 12.8981
_cell_angle_alpha 90.0
_cell_angle_beta 90.0
_cell_angle_gamma 90.0
loop_
_atom_site_label
_atom_site_type_symbol
_atom_site_fract_x
_atom_site_fract_y
_atom_site_fract_z
C1 C     0.074413690     0.739687610     0.886209940 
C2 C     0.088200530     0.603892310     0.861708340 
C3 C    -0.004653830     0.782479710     0.987890540 
C4 C     0.048469750     0.322719280     0.865673820 
S1 S     0.015380660     0.468362160     0.948828350 
O1 O    -0.009691740     0.921102260     1.000561330 
O2 O    -0.056948560     0.697117190     1.052166000 
N1 N     0.084644100     0.201181500     0.911939500 
N2 N     0.036761990     0.330499610     0.762833480 
H1 H     0.125422030     0.819438500     0.832906880 
H2 H     0.154926570     0.569731990     0.790123930 
H3 H    -0.061508400     0.941631960     1.068912380 
H4 H    -0.045411470     0.404695760     0.727907180 
H5 H     0.063354860     0.243926920     0.719400970 
H6 H     0.121631670     0.196831030     0.987686070 
H7 H     0.085302640     0.111181030     0.870233950 
O3 O     0.309862290     0.704218640     0.615232500 
H8 H     0.298575650     0.797145260     0.644017580 
H9 H     0.415123150     0.663527510     0.654221090 
Cl1 Cl     0.146149060     0.001889370     0.694308090 

#END
data_20_5.13_XXIV_14_14438 
# Day group submission to blind test 6
# Rank by lattice energy 20
# Relative energy [kJ/mol]:5.13373735454
loop_
_symmetry_equiv_pos_site_id
_symmetry_equiv_pos_as_xyz
1 +x,+y,+z
2 -x,1/2+y,1/2-z
3 -x,-y,-z
4 +x,1/2-y,1/2+z
_cell_length_a 22.1336
_cell_length_b 5.4097
_cell_length_c 13.3603
_cell_angle_alpha 90.0
_cell_angle_beta 32.2053
_cell_angle_gamma 90.0
loop_
_atom_site_label
_atom_site_type_symbol
_atom_site_fract_x
_atom_site_fract_y
_atom_site_fract_z
C1 C     0.567970350     0.741446900     0.786483570 
C2 C     0.673726470     0.799222100     0.611787770 
C3 C     0.476888210     0.928534650     0.908381130 
C4 C     0.860550160     1.070392490     0.312706030 
S1 S     0.711783030     1.099897700     0.515825370 
O1 O     0.376879540     0.842600120     1.078577520 
O2 O     0.493983100     1.136581490     0.853812630 
N1 N     0.918927080     1.226630030     0.174492150 
N2 N     0.913913780     0.907827200     0.296033700 
H1 H     0.547102430     0.554790730     0.838375690 
H2 H     0.739897920     0.660981200     0.516353620 
H3 H     0.320910940     0.973079750     1.150291610 
H4 H     0.874639000     0.837655830     0.411929560 
H5 H     0.999707970     0.908914980     0.178092550 
H6 H     0.879271500     1.340179270     0.181280730 
H7 H     1.002707600     1.255575990     0.067961640 
O3 O     0.142211410     0.904953510     0.992222310 
H8 H     0.172411180     0.753219600     0.923301350 
H9 H     0.180093740     1.028018530     0.899233550 
Cl1 Cl     0.823639650     0.609103320     0.151966550 

#END
data_21_5.40_XXIV_13_18565 
# Day group submission to blind test 6
# Rank by lattice energy 21
# Relative energy [kJ/mol]:5.39892888768
loop_
_symmetry_equiv_pos_site_id
_symmetry_equiv_pos_as_xyz
1 +x,+y,+z
2 -x,+y,1/2-z
3 -x,-y,-z
4 +x,-y,1/2+z
_cell_length_a 10.1991
_cell_length_b 7.4304
_cell_length_c 11.9111
_cell_angle_alpha 90.0
_cell_angle_beta 105.0722
_cell_angle_gamma 90.0
loop_
_atom_site_label
_atom_site_type_symbol
_atom_site_fract_x
_atom_site_fract_y
_atom_site_fract_z
C1 C     0.876363020     0.166358070     0.332474820 
C2 C     0.795190760     0.301529610     0.284021530 
C3 C     1.018170430     0.201030930     0.398673410 
C4 C     0.725849770     0.621598730     0.183602410 
S1 S     0.845215680     0.531957530     0.306481960 
O1 O     1.091776180     0.051150540     0.422120450 
O2 O     1.060350690     0.351420940     0.427057470 
N1 N     0.665280080     0.774326180     0.198812210 
N2 N     0.705823690     0.546409360     0.079771800 
H1 H     0.840153130     0.028883520     0.321132190 
H2 H     0.691127950     0.278989130     0.235279480 
H3 H     1.183063710     0.082870820     0.465947630 
H4 H     0.765219120     0.446028220     0.063838820 
H5 H     0.639346700     0.604284420     0.011097400 
H6 H     0.655687920     0.805147380     0.278947030 
H7 H     0.599204940     0.834459760     0.130818970 
O3 O     0.532274990     0.259022930     0.412052040 
H8 H     0.575639240     0.144155910     0.409798240 
H9 H     0.462422460     0.221235720     0.448175890 
Cl1 Cl     0.352315420     0.884290050     0.049995610 

#END
data_22_5.53_XXIV_61_21623 
# Day group submission to blind test 6
# Rank by lattice energy 22
# Relative energy [kJ/mol]:5.5340520055
loop_
_symmetry_equiv_pos_site_id
_symmetry_equiv_pos_as_xyz
1 +x,+y,+z
2 1/2+x,1/2-y,-z
3 -x,1/2+y,1/2-z
4 1/2-x,-y,1/2+z
5 -x,-y,-z
6 1/2-x,1/2+y,+z
7 +x,1/2-y,1/2+z
8 1/2+x,+y,1/2-z
_cell_length_a 23.638
_cell_length_b 10.6178
_cell_length_c 7.1847
_cell_angle_alpha 90.0
_cell_angle_beta 90.0
_cell_angle_gamma 90.0
loop_
_atom_site_label
_atom_site_type_symbol
_atom_site_fract_x
_atom_site_fract_y
_atom_site_fract_z
C1 C     0.213671570     0.462796990     0.904132190 
C2 C     0.162346340     0.515065670     0.900678910 
C3 C     0.264249320     0.539055560     0.860852300 
C4 C     0.077027030     0.681772590     0.839731420 
S1 S     0.151770700     0.676636680     0.846176180 
O1 O     0.312193680     0.474142060     0.873473500 
O2 O     0.260983210     0.650005250     0.821060170 
N1 N     0.055079090     0.796581500     0.840139820 
N2 N     0.043383550     0.581808600     0.828846820 
H1 H     0.218833350     0.365243940     0.944365660 
H2 H     0.125784590     0.462415440     0.946654880 
H3 H     0.343595080     0.529902560     0.845386990 
H4 H     0.058733180     0.496567870     0.793134070 
H5 H     0.001460960     0.593448980     0.805753860 
H6 H     0.078069010     0.876604240     0.848178410 
H7 H     0.012817590     0.809025850     0.827844390 
O3 O     0.056602420     0.344829980     0.690746080 
H8 H     0.071329340     0.354283920     0.566341430 
H9 H     0.076932900     0.270269570     0.728217260 
Cl1 Cl     0.414453930     0.913722710     0.305613240 

#END
data_23_5.69_XXIV_56_14487 
# Day group submission to blind test 6
# Rank by lattice energy 23
# Relative energy [kJ/mol]:5.68709326163
loop_
_symmetry_equiv_pos_site_id
_symmetry_equiv_pos_as_xyz
1 +x,+y,+z
2 1/2+x,-y,1/2-z
3 -x,1/2+y,1/2-z
4 1/2-x,1/2-y,+z
5 -x,-y,-z
6 1/2-x,+y,1/2+z
7 +x,1/2-y,1/2+z
8 1/2+x,1/2+y,-z
_cell_length_a 10.8308
_cell_length_b 21.4045
_cell_length_c 7.6023
_cell_angle_alpha 90.0
_cell_angle_beta 90.0
_cell_angle_gamma 90.0
loop_
_atom_site_label
_atom_site_type_symbol
_atom_site_fract_x
_atom_site_fract_y
_atom_site_fract_z
C1 C     0.933323090     0.797309910     0.028333070 
C2 C     1.017378670     0.841500100    -0.002658170 
C3 C     0.954599910     0.732571270    -0.032113630 
C4 C     1.204287470     0.902914920    -0.152272870 
S1 S     1.161419450     0.824843110    -0.106113800 
O1 O     0.856273550     0.696036140    -0.012064180 
O2 O     1.052696990     0.715974790    -0.093769470 
N1 N     1.323927380     0.913180470    -0.174776110 
N2 N     1.123488780     0.948824450    -0.173954660 
H1 H     0.848818810     0.808414740     0.097627090 
H2 H     1.006228930     0.888446080     0.047459520 
H3 H     0.876664270     0.654376750    -0.053318490 
H4 H     1.032882040     0.941048350    -0.196305950 
H5 H     1.150816210     0.991862550    -0.213428870 
H6 H     1.391118800     0.883145610    -0.138187090 
H7 H     1.352603300     0.956879670    -0.205124930 
O3 O     0.123529720     0.039139290     0.257087570 
H8 H     0.128662290     0.053552520     0.377080870 
H9 H     0.194151140     0.060632830     0.208991090 
Cl1 Cl     0.623164170     0.577984440     0.369650110 

#END
data_24_5.72_XXIV_61_58775 
# Day group submission to blind test 6
# Rank by lattice energy 24
# Relative energy [kJ/mol]:5.72014928656
loop_
_symmetry_equiv_pos_site_id
_symmetry_equiv_pos_as_xyz
1 +x,+y,+z
2 1/2+x,1/2-y,-z
3 -x,1/2+y,1/2-z
4 1/2-x,-y,1/2+z
5 -x,-y,-z
6 1/2-x,1/2+y,+z
7 +x,1/2-y,1/2+z
8 1/2+x,+y,1/2-z
_cell_length_a 12.8294
_cell_length_b 9.8238
_cell_length_c 13.1708
_cell_angle_alpha 90.0
_cell_angle_beta 90.0
_cell_angle_gamma 90.0
loop_
_atom_site_label
_atom_site_type_symbol
_atom_site_fract_x
_atom_site_fract_y
_atom_site_fract_z
C1 C     0.401861960     0.989772050     0.878335260 
C2 C     0.406899690     0.858224380     0.853739980 
C3 C     0.374130740     1.031697220     0.982680850 
C4 C     0.375326620     0.585302890     0.860891910 
S1 S     0.379277180     0.726926530     0.942744270 
O1 O     0.365894790     1.165935220     0.992912930 
O2 O     0.360654010     0.949547000     1.050287750 
N1 N     0.377386220     0.464802920     0.906349550 
N2 N     0.372371030     0.593520280     0.759538720 
H1 H     0.421304630     1.066979680     0.822841860 
H2 H     0.434462190     0.825934280     0.780003960 
H3 H     0.348357980     1.186533890     1.062940620 
H4 H     0.335087630     0.673274620     0.727373190 
H5 H     0.363661200     0.505313350     0.720480290 
H6 H     0.384482260     0.459394390     0.982655850 
H7 H     0.362135590     0.379906460     0.865652420 
O3 O     0.869950410     0.492714570     0.383204130 
H8 H     0.848925360     0.408093940     0.352289070 
H9 H     0.812577480     0.549980460     0.362923820 
Cl1 Cl     0.813559580     0.288027660     0.806008200 

#END
data_25_5.79_XXIV_14_20778 
# Day group submission to blind test 6
# Rank by lattice energy 25
# Relative energy [kJ/mol]:5.7920345515
loop_
_symmetry_equiv_pos_site_id
_symmetry_equiv_pos_as_xyz
1 +x,+y,+z
2 -x,1/2+y,1/2-z
3 -x,-y,-z
4 +x,1/2-y,1/2+z
_cell_length_a 28.6951
_cell_length_b 10.6004
_cell_length_c 7.2245
_cell_angle_alpha 90.0
_cell_angle_beta 156.0205
_cell_angle_gamma 90.0
loop_
_atom_site_label
_atom_site_type_symbol
_atom_site_fract_x
_atom_site_fract_y
_atom_site_fract_z
C1 C     0.567703530     0.007072420     0.469314550 
C2 C     0.670599470     0.061784330     0.835437030 
C3 C     0.467361260     0.077545560     0.175407890 
C4 C     0.844755050     0.220112040     1.545443930 
S1 S     0.693498270     0.220784370     0.988868630 
O1 O     0.373235310     0.007096150    -0.155355850 
O2 O     0.472958320     0.188351480     0.237349220 
N1 N     0.894504590     0.332555750     1.720363920 
N2 N     0.907199720     0.116258850     1.792620090 
H1 H     0.556230590    -0.088535930     0.378424840 
H2 H     0.743414120     0.014261310     1.038539010 
H3 H     0.310751780     0.059053280    -0.336653420 
H4 H     0.873217870     0.036253600     1.721604470 
H5 H     0.993708260     0.122140700     2.114630570 
H6 H     0.853882780     0.410104610     1.524666720 
H7 H     0.980885190     0.340324680     2.041010540 
O3 O     0.136095230     0.128178690     0.667448130 
H8 H     0.150425040     0.129596000     0.850866420 
H9 H     0.164013820     0.210698190     0.735341860 
Cl1 Cl     0.160846560     0.099614960     0.169892080 

#END
data_26_5.85_XXIV_9_4406 
# Day group submission to blind test 6
# Rank by lattice energy 26
# Relative energy [kJ/mol]:5.84697595937
loop_
_symmetry_equiv_pos_site_id
_symmetry_equiv_pos_as_xyz
1 +x,+y,+z
2 +x,-y,1/2+z
3 1/2+x,1/2+y,+z
4 1/2+x,1/2-y,1/2+z
_cell_length_a 13.0781
_cell_length_b 9.5923
_cell_length_c 12.9757
_cell_angle_alpha 90.0
_cell_angle_beta 149.1645
_cell_angle_gamma 90.0
loop_
_atom_site_label
_atom_site_type_symbol
_atom_site_fract_x
_atom_site_fract_y
_atom_site_fract_z
C1 C     0.137821120     0.772645120     0.903441210 
C2 C     0.139313890     0.908310550     0.882282930 
C3 C     0.169662550     0.725323320     1.038070170 
C4 C     0.195602260     1.184081340     0.944203620 
S1 S     0.172576340     1.038907710     1.007377390 
O1 O     0.167267130     0.587285660     1.045505590 
O2 O     0.192709840     0.806766560     1.128712780 
N1 N     0.134107310     1.305253040     0.928345700 
N2 N     0.272785430     1.175619250     0.916856970 
H1 H     0.110079300     0.696187950     0.819783870 
H2 H     0.107781870     0.945889770     0.778145150 
H3 H     0.187150550     0.563597030     1.134711960 
H4 H     0.366734360     1.097680000     0.978779010 
H5 H     0.269745410     1.259808210     0.867241330 
H6 H     0.048035850     1.307890790     0.917741230 
H7 H     0.161124460     1.395129160     0.913456940 
O3 O     0.398047480     1.208271530     0.393694130 
H8 H     0.479460670     1.172424810     0.519235510 
H9 H     0.368994580     1.301350770     0.391908340 
Cl1 Cl     0.185429660     0.500846020     0.762020770 

#END
data_27_5.91_XXIV_61_7940 
# Day group submission to blind test 6
# Rank by lattice energy 27
# Relative energy [kJ/mol]:5.90552724851
loop_
_symmetry_equiv_pos_site_id
_symmetry_equiv_pos_as_xyz
1 +x,+y,+z
2 1/2+x,1/2-y,-z
3 -x,1/2+y,1/2-z
4 1/2-x,-y,1/2+z
5 -x,-y,-z
6 1/2-x,1/2+y,+z
7 +x,1/2-y,1/2+z
8 1/2+x,+y,1/2-z
_cell_length_a 10.911
_cell_length_b 23.0967
_cell_length_c 6.8517
_cell_angle_alpha 90.0
_cell_angle_beta 90.0
_cell_angle_gamma 90.0
loop_
_atom_site_label
_atom_site_type_symbol
_atom_site_fract_x
_atom_site_fract_y
_atom_site_fract_z
C1 C     0.846253620     0.023299760     0.671383630 
C2 C     0.816759500     0.079220170     0.659435210 
C3 C     0.749106990    -0.021156100     0.677024730 
C4 C     0.688751130     0.178477950     0.639362330 
S1 S     0.661461930     0.102987920     0.646395990 
O1 O     0.792615210    -0.074927440     0.676559110 
O2 O     0.640998760    -0.008491830     0.677827040 
N1 N     0.607386510     0.209656020     0.542089370 
N2 N     0.784638380     0.203675320     0.724362570 
H1 H     0.941360070     0.009989660     0.671725890 
H2 H     0.885930480     0.112433140     0.644922910 
H3 H     0.724119450    -0.101737150     0.678394080 
H4 H     0.823906760     0.184276160     0.840757780 
H5 H     0.799445130     0.246724460     0.709764300 
H6 H     0.540764540     0.190775860     0.461726560 
H7 H     0.603840690     0.253298170     0.553821070 
O3 O     0.948848070     0.825306090     0.535901460 
H8 H     0.894731450     0.855530970     0.580223250 
H9 H     1.017438370     0.830350000     0.622803100 
Cl1 Cl     0.137410960     0.666685030     0.344631030 

#END
data_28_6.04_XXIV_14_27929 
# Day group submission to blind test 6
# Rank by lattice energy 28
# Relative energy [kJ/mol]:6.04164105561
loop_
_symmetry_equiv_pos_site_id
_symmetry_equiv_pos_as_xyz
1 +x,+y,+z
2 -x,1/2+y,1/2-z
3 -x,-y,-z
4 +x,1/2-y,1/2+z
_cell_length_a 11.448
_cell_length_b 11.559
_cell_length_c 10.7506
_cell_angle_alpha 90.0
_cell_angle_beta 143.1479
_cell_angle_gamma 90.0
loop_
_atom_site_label
_atom_site_type_symbol
_atom_site_fract_x
_atom_site_fract_y
_atom_site_fract_z
C1 C     0.693466590     0.855644320     0.172907340 
C2 C     0.722531980     0.748626410     0.240195220 
C3 C     0.743307420     0.956202240     0.293787850 
C4 C     0.798343880     0.569078810     0.452071690 
S1 S     0.834545050     0.721219650     0.482579800 
O1 O     0.711480830     1.057028790     0.210705260 
O2 O     0.811194970     0.945108150     0.455373110 
N1 N     0.939164700     0.505922940     0.621988810 
N2 N     0.634599690     0.520453480     0.273367680 
H1 H     0.634241830     0.869692420     0.030379750 
H2 H     0.693698010     0.673521400     0.158551780 
H3 H     0.749378750     1.118894080     0.299051100 
H4 H     0.514570740     0.565985320     0.148208930 
H5 H     0.627738220     0.432985250     0.267679080 
H6 H     1.072483460     0.540240250     0.750009960 
H7 H     0.919138770     0.419775600     0.615463580 
O3 O     0.289358110     0.873681200     0.418955500 
H8 H     0.278359080     0.822599970     0.339121030 
H9 H     0.272404910     0.820291800     0.472468830 
Cl1 Cl     0.251246430     0.758148160     0.120358270 

#END
data_29_6.25_XXIV_14_33467 
# Day group submission to blind test 6
# Rank by lattice energy 29
# Relative energy [kJ/mol]:6.25393618457
loop_
_symmetry_equiv_pos_site_id
_symmetry_equiv_pos_as_xyz
1 +x,+y,+z
2 -x,1/2+y,1/2-z
3 -x,-y,-z
4 +x,1/2-y,1/2+z
_cell_length_a 32.5727
_cell_length_b 5.44
_cell_length_c 23.066
_cell_angle_alpha 90.0
_cell_angle_beta 11.728
_cell_angle_gamma 90.0
loop_
_atom_site_label
_atom_site_type_symbol
_atom_site_fract_x
_atom_site_fract_y
_atom_site_fract_z
C1 C     0.227586590     0.137470080     0.905361160 
C2 C     0.244588410     0.157726810     0.824428550 
C3 C     0.236477100    -0.106785300     0.920838200 
C4 C     0.279434280     0.045364330     0.662275450 
S1 S     0.269228710    -0.103596320     0.744396680 
O1 O     0.233834480    -0.095926020     0.982073570 
O2 O     0.247985990    -0.295132620     0.876790320 
N1 N     0.374433390    -0.077288890     0.489447850 
N2 N     0.187679320     0.256564410     0.777481820 
H1 H     0.217142110     0.300145430     0.946648240 
H2 H     0.252230940     0.335512780     0.793027490 
H3 H     0.241835330    -0.261885900     0.986294330 
H4 H     0.076623590     0.325731460     0.956157270 
H5 H     0.204385910     0.335795040     0.714960370 
H6 H     0.472115380    -0.214797440     0.363380200 
H7 H     0.359540050    -0.029242860     0.467884090 
O3 O     0.146280000     0.017262130     0.225225630 
H8 H     0.232975410    -0.102677560     0.087236920 
H9 H     0.156200970     0.148342130     0.183512390 
Cl1 Cl     0.701699610     1.003060210     0.537760110 

#END
data_30_6.39_XXIV_19_76752 
# Day group submission to blind test 6
# Rank by lattice energy 30
# Relative energy [kJ/mol]:6.38683150662
loop_
_symmetry_equiv_pos_site_id
_symmetry_equiv_pos_as_xyz
1 +x,+y,+z
2 1/2+x,1/2-y,-z
3 -x,1/2+y,1/2-z
4 1/2-x,-y,1/2+z
_cell_length_a 7.8363
_cell_length_b 20.0239
_cell_length_c 5.699
_cell_angle_alpha 90.0
_cell_angle_beta 90.0
_cell_angle_gamma 90.0
loop_
_atom_site_label
_atom_site_type_symbol
_atom_site_fract_x
_atom_site_fract_y
_atom_site_fract_z
C1 C     0.580502800     0.063147280     0.372490790 
C2 C     0.507071010     0.102184520     0.533003980 
C3 C     0.562258750    -0.010181380     0.386622620 
C4 C     0.363232500     0.142289410     0.941001880 
S1 S     0.385255660     0.069355680     0.770276160 
O1 O     0.648622480    -0.042203510     0.220217590 
O2 O     0.475968690    -0.036935000     0.536634810 
N1 N     0.225868390     0.145042740     1.076590800 
N2 N     0.483580880     0.188589260     0.958580610 
H1 H     0.650106710     0.084836050     0.227218940 
H2 H     0.511173670     0.156065370     0.519030080 
H3 H     0.630289320    -0.089854150     0.238752580 
H4 H     0.597432410     0.184111350     0.877698690 
H5 H     0.457634950     0.232111430     1.041344460 
H6 H     0.123970540     0.115487280     1.044882980 
H7 H     0.220970700     0.173442430     1.223240570 
O3 O     0.791842160     0.704446110     0.000101420 
H8 H     0.902196010     0.703005030    -0.073334190 
H9 H     0.766193700     0.751154490     0.016445280 
Cl1 Cl     0.867117720     0.180936980     0.753219650 

#END
data_31_6.60_XXIV_19_71180 
# Day group submission to blind test 6
# Rank by lattice energy 31
# Relative energy [kJ/mol]:6.59735790454
loop_
_symmetry_equiv_pos_site_id
_symmetry_equiv_pos_as_xyz
1 +x,+y,+z
2 1/2+x,1/2-y,-z
3 -x,1/2+y,1/2-z
4 1/2-x,-y,1/2+z
_cell_length_a 4.3701
_cell_length_b 12.1789
_cell_length_c 16.1776
_cell_angle_alpha 90.0
_cell_angle_beta 90.0
_cell_angle_gamma 90.0
loop_
_atom_site_label
_atom_site_type_symbol
_atom_site_fract_x
_atom_site_fract_y
_atom_site_fract_z
C1 C     0.064447510     0.766523840     0.872950490 
C2 C    -0.020657470     0.804300660     0.799041150 
C3 C    -0.063254300     0.662679120     0.905276760 
C4 C    -0.361776930     0.834757360     0.660445140 
S1 S    -0.279775180     0.731945080     0.734072180 
O1 O     0.051126010     0.635219900     0.978602860 
O2 O    -0.247210390     0.608500710     0.866536330 
N1 N    -0.467681420     0.798974300     0.588510530 
N2 N    -0.351095990     0.941456940     0.676961110 
H1 H     0.233296870     0.810333680     0.909120960 
H2 H     0.084438170     0.876741730     0.772623180 
H3 H    -0.038550330     0.565928730     0.995700980 
H4 H    -0.313381800     0.970023780     0.734599190 
H5 H    -0.446994630     0.995314270     0.636950040 
H6 H    -0.453823050     0.718552550     0.573741680 
H7 H    -0.556538160     0.851722410     0.546663470 
O3 O     0.762613910     0.048228330     0.826245310 
H8 H     0.940488720     0.046277300     0.861575760 
H9 H     0.607597380     0.041840640     0.868464960 
Cl1 Cl     0.790572300     0.448131910     0.042194800 

#END
data_32_6.68_XXIV_14_7590 
# Day group submission to blind test 6
# Rank by lattice energy 32
# Relative energy [kJ/mol]:6.67972656665
loop_
_symmetry_equiv_pos_site_id
_symmetry_equiv_pos_as_xyz
1 +x,+y,+z
2 -x,1/2+y,1/2-z
3 -x,-y,-z
4 +x,1/2-y,1/2+z
_cell_length_a 20.2113
_cell_length_b 6.934
_cell_length_c 10.4799
_cell_angle_alpha 90.0
_cell_angle_beta 35.6901
_cell_angle_gamma 90.0
loop_
_atom_site_label
_atom_site_type_symbol
_atom_site_fract_x
_atom_site_fract_y
_atom_site_fract_z
C1 C     0.561145520     0.164240840     0.763379880 
C2 C     0.667763730     0.154513140     0.554403820 
C3 C     0.466059220     0.168577710     0.820713420 
C4 C     0.850292700     0.139983220     0.114433360 
S1 S     0.700705940     0.136492480     0.337186480 
O1 O     0.364972500     0.170802010     1.035232310 
O2 O     0.481410010     0.166375220     0.682004660 
N1 N     0.905767300     0.046307320    -0.062855020 
N2 N     0.905997910     0.230178680     0.120699950 
H1 H     0.543462180     0.166483010     0.892406270 
H2 H     0.738642520     0.142869790     0.508359290 
H3 H     0.306758280     0.171747290     1.060934120 
H4 H     0.868459840     0.346342240     0.219823110 
H5 H     0.991717880     0.239213880    -0.017918390 
H6 H     0.865546050    -0.038477720    -0.063960270 
H7 H     0.990827680     0.057921720    -0.206456170 
O3 O     0.868495880     0.951166790     0.454814180 
H8 H     0.845218400     0.900548520     0.572696620 
H9 H     0.829984690     0.867616310     0.455947710 
Cl1 Cl     0.169239020     0.335523310     0.697188740 

#END
data_33_6.90_XXIV_14_60170 
# Day group submission to blind test 6
# Rank by lattice energy 33
# Relative energy [kJ/mol]:6.89531571278
loop_
_symmetry_equiv_pos_site_id
_symmetry_equiv_pos_as_xyz
1 +x,+y,+z
2 -x,1/2+y,1/2-z
3 -x,-y,-z
4 +x,1/2-y,1/2+z
_cell_length_a 10.3202
_cell_length_b 13.4131
_cell_length_c 8.1759
_cell_angle_alpha 90.0
_cell_angle_beta 51.5935
_cell_angle_gamma 90.0
loop_
_atom_site_label
_atom_site_type_symbol
_atom_site_fract_x
_atom_site_fract_y
_atom_site_fract_z
C1 C     0.716488840     0.499131550     0.783574500 
C2 C     0.845210260     0.461130460     0.763351710 
C3 C     0.686282160     0.607666210     0.808658960 
C4 C     1.117903380     0.443086140     0.737274100 
S1 S     0.984402800     0.537329580     0.767718720 
O1 O     0.550894160     0.633883020     0.833162820 
O2 O     0.777676900     0.665207350     0.807733910 
N1 N     1.270879480     0.472040100     0.650249630 
N2 N     1.072522260     0.349467100     0.799776190 
H1 H     0.635907780     0.451152170     0.776235070 
H2 H     0.874790360     0.382686420     0.733226180 
H3 H     0.538936310     0.705801630     0.848260030 
H4 H     0.954208940     0.327163760     0.905985800 
H5 H     1.158854500     0.296482250     0.754046590 
H6 H     1.319417650     0.537302690     0.573494850 
H7 H     1.350019240     0.424030680     0.642870060 
O3 O     0.215428840     0.738232350     0.873909760 
H8 H     0.292683650     0.767843760     0.889090350 
H9 H     0.294616490     0.711730820     0.734915210 
Cl1 Cl     0.459422270     0.831265740     0.916153440 

#END
data_34_6.98_XXIV_61_67510 
# Day group submission to blind test 6
# Rank by lattice energy 34
# Relative energy [kJ/mol]:6.98280387605
loop_
_symmetry_equiv_pos_site_id
_symmetry_equiv_pos_as_xyz
1 +x,+y,+z
2 1/2+x,1/2-y,-z
3 -x,1/2+y,1/2-z
4 1/2-x,-y,1/2+z
5 -x,-y,-z
6 1/2-x,1/2+y,+z
7 +x,1/2-y,1/2+z
8 1/2+x,+y,1/2-z
_cell_length_a 8.7168
_cell_length_b 21.862
_cell_length_c 8.9241
_cell_angle_alpha 90.0
_cell_angle_beta 90.0
_cell_angle_gamma 90.0
loop_
_atom_site_label
_atom_site_type_symbol
_atom_site_fract_x
_atom_site_fract_y
_atom_site_fract_z
C1 C     0.635154060     0.466472470     0.819247570 
C2 C     0.730473230     0.421963290     0.861328650 
C3 C     0.650214550     0.528345090     0.884333120 
C4 C     0.922840830     0.356448840     1.032343310 
S1 S     0.878893020     0.433954800     0.995833870 
O1 O     0.530761530     0.564208230     0.854528200 
O2 O     0.759693190     0.542933010     0.960517370 
N1 N     1.067781480     0.343914330     1.064521310 
N2 N     0.816825800     0.313099720     1.039379160 
H1 H     0.547533300     0.457954440     0.735861020 
H2 H     0.726032180     0.376911850     0.811355790 
H3 H     0.547902460     0.603819190     0.900726540 
H4 H     0.703418340     0.322102480     1.034135100 
H5 H     0.846592470     0.268365960     1.042955870 
H6 H     1.155555770     0.372639420     1.042050100 
H7 H     1.095589340     0.304037950     1.115402260 
O3 O     0.411210420     0.759335270     0.738803640 
H8 H     0.476805840     0.786718470     0.683774740 
H9 H     0.479218370     0.743001200     0.813767700 
Cl1 Cl     0.944698480     0.322549060     0.480562420 

#END
data_35_7.05_XXIV_2_1278 
# Day group submission to blind test 6
# Rank by lattice energy 35
# Relative energy [kJ/mol]:7.05122404825
loop_
_symmetry_equiv_pos_site_id
_symmetry_equiv_pos_as_xyz
1 +x,+y,+z
2 -x,-y,-z
_cell_length_a 5.3547
_cell_length_b 7.1266
_cell_length_c 11.9013
_cell_angle_alpha 97.1578
_cell_angle_beta 99.8869
_cell_angle_gamma 103.1484
loop_
_atom_site_label
_atom_site_type_symbol
_atom_site_fract_x
_atom_site_fract_y
_atom_site_fract_z
C1 C     0.271922170     0.713746610     0.927004410 
C2 C     0.313789290     0.751658550     0.823908820 
C3 C     0.494421440     0.746505150     1.026075640 
C4 C     0.553673440     0.791358920     0.645609540 
S1 S     0.635075410     0.838488070     0.798108630 
O1 O     0.420361390     0.691758540     1.120656920 
O2 O     0.718971940     0.817241780     1.019289830 
N1 N     0.718312000     0.896334900     0.591987180 
N2 N     0.339174140     0.659664560     0.584746460 
H1 H     0.073995310     0.665621550     0.940327200 
H2 H     0.153867950     0.740783200     0.752254520 
H3 H     0.574469220     0.718814500     1.182404470 
H4 H     0.264611640     0.541700920     0.619050630 
H5 H     0.306538300     0.637016080     0.497151050 
H6 H     0.873666060     1.005268930     0.635601090 
H7 H     0.716012200     0.853119460     0.507456100 
O3 O     0.221085240     0.574521660     0.352885920 
H8 H     0.090647510     0.638878410     0.322678240 
H9 H     0.366710220     0.634310220     0.320728880 
Cl1 Cl     0.773146560     0.760267140     0.328941710 

#END
data_36_7.08_XXIV_14_67861 
# Day group submission to blind test 6
# Rank by lattice energy 36
# Relative energy [kJ/mol]:7.08301123278
loop_
_symmetry_equiv_pos_site_id
_symmetry_equiv_pos_as_xyz
1 +x,+y,+z
2 -x,1/2+y,1/2-z
3 -x,-y,-z
4 +x,1/2-y,1/2+z
_cell_length_a 10.9032
_cell_length_b 5.6464
_cell_length_c 13.8957
_cell_angle_alpha 90.0
_cell_angle_beta 103.2883
_cell_angle_gamma 90.0
loop_
_atom_site_label
_atom_site_type_symbol
_atom_site_fract_x
_atom_site_fract_y
_atom_site_fract_z
C1 C     0.025643530     0.607111400     0.153011830 
C2 C    -0.090324390     0.624679080     0.095806810 
C3 C     0.088606480     0.374320990     0.169232210 
C4 C    -0.316128560     0.518509770    -0.020587660 
S1 S    -0.176528830     0.371683870     0.040600600 
O1 O     0.205949010     0.386527940     0.223598390 
O2 O     0.036248020     0.193128770     0.134673520 
N1 N    -0.379732650     0.416824130    -0.102785800 
N2 N    -0.358117350     0.717222930     0.012062610 
H1 H     0.076612990     0.764192480     0.184055570 
H2 H    -0.135722030     0.794224430     0.077791590 
H3 H     0.241634190     0.228253900     0.230631290 
H4 H    -0.340470470     0.760443070     0.084467380 
H5 H    -0.433241650     0.799789900    -0.031446100 
H6 H    -0.340570280     0.295389640    -0.140051930 
H7 H    -0.465974130     0.475280150    -0.138520100 
O3 O     0.545843830     0.067043320     0.124928860 
H8 H     0.495724650     0.026886230     0.171457140 
H9 H     0.602294120     0.179858640     0.164420540 
Cl1 Cl     0.651296980     0.015244940     0.746751390 

#END
data_37_7.15_XXIV_29_6763 
# Day group submission to blind test 6
# Rank by lattice energy 37
# Relative energy [kJ/mol]:7.14674436767
loop_
_symmetry_equiv_pos_site_id
_symmetry_equiv_pos_as_xyz
1 +x,+y,+z
2 -x,-y,1/2+z
3 1/2-x,+y,1/2+z
4 1/2+x,-y,+z
_cell_length_a 10.7238
_cell_length_b 11.8477
_cell_length_c 7.1791
_cell_angle_alpha 90.0
_cell_angle_beta 90.0
_cell_angle_gamma 90.0
loop_
_atom_site_label
_atom_site_type_symbol
_atom_site_fract_x
_atom_site_fract_y
_atom_site_fract_z
C1 C     0.475396150     0.573779280     0.291265090 
C2 C     0.528095860     0.675214460     0.273668250 
C3 C     0.547601980     0.470708240     0.249058280 
C4 C     0.686549280     0.840881460     0.166236220 
S1 S     0.684267500     0.692789810     0.195660350 
O1 O     0.480960050     0.376675990     0.266836570 
O2 O     0.656627570     0.474390380     0.203675490 
N1 N     0.799169020     0.886175580     0.151901410 
N2 N     0.586288430     0.905088230     0.145376090 
H1 H     0.381029950     0.565892710     0.343130470 
H2 H     0.479538740     0.750454140     0.318393780 
H3 H     0.533979230     0.312521620     0.238566620 
H4 H     0.499328280     0.874067410     0.131269410 
H5 H     0.593609230     0.990225900     0.143947240 
H6 H     0.879606710     0.844628790     0.177405300 
H7 H     0.808220200     0.968404320     0.116471890 
O3 O     0.838289780     0.109103040     0.068121950 
H8 H     0.766412550     0.152494380     0.105290610 
H9 H     0.845040010     0.132327910    -0.060199900 
Cl1 Cl     0.084377480     0.829263900     0.186499590 

#END
data_38_7.17_XXIV_4_22787 
# Day group submission to blind test 6
# Rank by lattice energy 38
# Relative energy [kJ/mol]:7.16607096652
loop_
_symmetry_equiv_pos_site_id
_symmetry_equiv_pos_as_xyz
1 +x,+y,+z
2 -x,1/2+y,-z
_cell_length_a 7.8614
_cell_length_b 5.6881
_cell_length_c 10.2174
_cell_angle_alpha 90.0
_cell_angle_beta 101.65
_cell_angle_gamma 90.0
loop_
_atom_site_label
_atom_site_type_symbol
_atom_site_fract_x
_atom_site_fract_y
_atom_site_fract_z
C1 C     0.364245210     0.404056100     0.626009560 
C2 C     0.312148880     0.241815140     0.703595460 
C3 C     0.307258420     0.391116810     0.479283220 
C4 C     0.188363160    -0.165529810     0.783167670 
S1 S     0.172731500     0.005234270     0.637086190 
O1 O     0.377517360     0.557115070     0.415408470 
O2 O     0.206505970     0.241700190     0.425540200 
N1 N     0.052284650    -0.300289670     0.788725500 
N2 N     0.332606780    -0.184654260     0.875710160 
H1 H     0.445368160     0.549024740     0.669780720 
H2 H     0.344931440     0.254449350     0.811445690 
H3 H     0.334109360     0.539115480     0.320034510 
H4 H     0.444027710    -0.103469650     0.867671820 
H5 H     0.328710970    -0.269474520     0.962084090 
H6 H    -0.063962680    -0.269061230     0.728229570 
H7 H     0.062129770    -0.449198580     0.843886260 
O3 O     0.936232630     0.776343210     0.094039170 
H8 H     0.891433210     0.795409470    -0.000215410 
H9 H     1.048193600     0.705931040     0.096677320 
Cl1 Cl     0.290439180     0.522473580     0.137136440 

#END
data_39_7.25_XXIV_14_38338 
# Day group submission to blind test 6
# Rank by lattice energy 39
# Relative energy [kJ/mol]:7.24631340941
loop_
_symmetry_equiv_pos_site_id
_symmetry_equiv_pos_as_xyz
1 +x,+y,+z
2 -x,1/2+y,1/2-z
3 -x,-y,-z
4 +x,1/2-y,1/2+z
_cell_length_a 5.8538
_cell_length_b 10.0865
_cell_length_c 14.9495
_cell_angle_alpha 90.0
_cell_angle_beta 86.2315
_cell_angle_gamma 90.0
loop_
_atom_site_label
_atom_site_type_symbol
_atom_site_fract_x
_atom_site_fract_y
_atom_site_fract_z
C1 C     0.792347220     0.121373680     0.118525930 
C2 C     0.756028170    -0.009157990     0.120164700 
C3 C     1.026192410     0.174087470     0.124471350 
C4 C     0.814165710    -0.269812930     0.144913220 
S1 S     0.983562710    -0.125487990     0.127423260 
O1 O     1.033340320     0.305768340     0.127472640 
O2 O     1.191884160     0.101794090     0.126288170 
N1 N     0.902604070    -0.381486050     0.111382150 
N2 N     0.610506880    -0.268765860     0.189940810 
H1 H     0.651853530     0.189481170     0.111331760 
H2 H     0.588434760    -0.050816290     0.112066820 
H3 H     1.191371770     0.333410880     0.130837240 
H4 H     0.565955280    -0.194497600     0.232871440 
H5 H     0.526926400    -0.356135080     0.198963380 
H6 H     1.048030290    -0.379833730     0.071081550 
H7 H     0.829983970    -0.469722520     0.128380160 
O3 O     0.318682660     0.644211680     0.030220020 
H8 H     0.374452830     0.625809050    -0.030570150 
H9 H     0.390236370     0.574440100     0.062351740 
Cl1 Cl     0.455202280     0.428515690     0.148458950 

#END
data_40_7.25_XXIV_19_20224 
# Day group submission to blind test 6
# Rank by lattice energy 40
# Relative energy [kJ/mol]:7.24939035205
loop_
_symmetry_equiv_pos_site_id
_symmetry_equiv_pos_as_xyz
1 +x,+y,+z
2 1/2+x,1/2-y,-z
3 -x,1/2+y,1/2-z
4 1/2-x,-y,1/2+z
_cell_length_a 7.1728
_cell_length_b 11.5372
_cell_length_c 10.4074
_cell_angle_alpha 90.0
_cell_angle_beta 90.0
_cell_angle_gamma 90.0
loop_
_atom_site_label
_atom_site_type_symbol
_atom_site_fract_x
_atom_site_fract_y
_atom_site_fract_z
C1 C     0.845620230     0.580306330     0.283211940 
C2 C     0.873853480     0.681882660     0.225144180 
C3 C     0.776785480     0.479245740     0.209705370 
C4 C     0.818964440     0.856904350     0.059016350 
S1 S     0.828077880     0.703781780     0.058687470 
O1 O     0.757140440     0.385012340     0.282109560 
O2 O     0.746915690     0.483723830     0.095031290 
N1 N     0.845496510     0.907717190    -0.053725540 
N2 N     0.776580040     0.919465980     0.161926400 
H1 H     0.881480080     0.569219580     0.383502050 
H2 H     0.938502880     0.753504860     0.275386470 
H3 H     0.714745080     0.321638450     0.228160850 
H4 H     0.734029280     0.881203520     0.243992550 
H5 H     0.748740880     1.005128590     0.153716490 
H6 H     0.882886540     0.863631320    -0.133503030 
H7 H     0.840483950     0.995026760    -0.061703010 
O3 O     0.670228470     0.856948000     0.408802650 
H8 H     0.741982490     0.823912150     0.478097970 
H9 H     0.568144200     0.802559310     0.407005310 
Cl1 Cl     0.858601930     0.811417380     0.659765560 

#END
data_41_7.27_XXIV_14_27699 
# Day group submission to blind test 6
# Rank by lattice energy 41
# Relative energy [kJ/mol]:7.2719361498
loop_
_symmetry_equiv_pos_site_id
_symmetry_equiv_pos_as_xyz
1 +x,+y,+z
2 -x,1/2+y,1/2-z
3 -x,-y,-z
4 +x,1/2-y,1/2+z
_cell_length_a 11.8572
_cell_length_b 10.571
_cell_length_c 7.1507
_cell_angle_alpha 90.0
_cell_angle_beta 94.4644
_cell_angle_gamma 90.0
loop_
_atom_site_label
_atom_site_type_symbol
_atom_site_fract_x
_atom_site_fract_y
_atom_site_fract_z
C1 C     0.069746040     0.510365430     0.225318000 
C2 C     0.170866280     0.565967500     0.228798940 
C3 C    -0.029145630     0.579947100     0.286400900 
C4 C     0.342895250     0.721915670     0.337255590 
S1 S     0.193923800     0.724656260     0.306189370 
O1 O    -0.121719520     0.508723640     0.284582060 
O2 O    -0.023971250     0.690686970     0.331107270 
N1 N     0.393440760     0.833854720     0.340751540 
N2 N     0.403082790     0.616954170     0.367160970 
H1 H     0.058325230     0.414918620     0.172354020 
H2 H     0.242275480     0.519294430     0.173288220 
H3 H    -0.183442700     0.560090280     0.324033970 
H4 H     0.366726830     0.536282990     0.407873690 
H5 H     0.488561250     0.619017740     0.373463900 
H6 H     0.354595030     0.913140290     0.289961450 
H7 H     0.477591500     0.841537590     0.374494930 
O3 O     0.381320800     0.368238400     0.069294030 
H8 H     0.344776050     0.289751330     0.097711920 
H9 H     0.362693310     0.369574520    -0.064480710 
Cl1 Cl     0.332708310     0.401443110     0.647669550 

#END
data_42_7.37_XXIV_19_57017 
# Day group submission to blind test 6
# Rank by lattice energy 42
# Relative energy [kJ/mol]:7.3721865383
loop_
_symmetry_equiv_pos_site_id
_symmetry_equiv_pos_as_xyz
1 +x,+y,+z
2 1/2+x,1/2-y,-z
3 -x,1/2+y,1/2-z
4 1/2-x,-y,1/2+z
_cell_length_a 15.6988
_cell_length_b 7.632
_cell_length_c 7.2536
_cell_angle_alpha 90.0
_cell_angle_beta 90.0
_cell_angle_gamma 90.0
loop_
_atom_site_label
_atom_site_type_symbol
_atom_site_fract_x
_atom_site_fract_y
_atom_site_fract_z
C1 C     0.923259450     0.314880710     0.847406070 
C2 C     0.861734460     0.433666190     0.825954540 
C3 C     0.903740870     0.142066280     0.928682600 
C4 C     0.711596810     0.604385030     0.868840060 
S1 S     0.753866110     0.390434980     0.886859760 
O1 O     0.972789290     0.044970530     0.957850970 
O2 O     0.831357050     0.097540330     0.964872820 
N1 N     0.630932460     0.615424970     0.816590340 
N2 N     0.755365140     0.746414300     0.914743160 
H1 H     0.987733590     0.343511290     0.803966580 
H2 H     0.873727200     0.558805390     0.760743940 
H3 H     0.955384560    -0.066281170     1.010632450 
H4 H     0.811671270     0.740140040     0.981482890 
H5 H     0.726809480     0.865265470     0.910193630 
H6 H     0.600379900     0.507561210     0.770138460 
H7 H     0.595208070     0.723916720     0.837676530 
O3 O     0.098933510     0.511370660     0.068525540 
H8 H     0.094106930     0.417583640     0.156944180 
H9 H     0.040918970     0.552771450     0.067247160 
Cl1 Cl     0.061193040     0.231725000     0.374714780 

#END
data_43_7.41_XXIV_61_52358 
# Day group submission to blind test 6
# Rank by lattice energy 43
# Relative energy [kJ/mol]:7.4064476043
loop_
_symmetry_equiv_pos_site_id
_symmetry_equiv_pos_as_xyz
1 +x,+y,+z
2 1/2+x,1/2-y,-z
3 -x,1/2+y,1/2-z
4 1/2-x,-y,1/2+z
5 -x,-y,-z
6 1/2-x,1/2+y,+z
7 +x,1/2-y,1/2+z
8 1/2+x,+y,1/2-z
_cell_length_a 12.6502
_cell_length_b 9.769
_cell_length_c 13.3367
_cell_angle_alpha 90.0
_cell_angle_beta 90.0
_cell_angle_gamma 90.0
loop_
_atom_site_label
_atom_site_type_symbol
_atom_site_fract_x
_atom_site_fract_y
_atom_site_fract_z
C1 C     0.604542960     0.997784390     0.893767480 
C2 C     0.603534290     0.866121580     0.920287890 
C3 C     0.622749040     1.037071880     0.788218070 
C4 C     0.624955920     0.590366130     0.913784720 
S1 S     0.624948840     0.732376570     0.832054570 
O1 O     0.624529450     1.171808660     0.774392750 
O2 O     0.634667170     0.952304300     0.722532400 
N1 N     0.616163910     0.469397170     0.869298940 
N2 N     0.629535860     0.598376240     1.013787650 
H1 H     0.588838780     1.076664960     0.948774250 
H2 H     0.582500540     0.835571530     0.995532170 
H3 H     0.636109350     1.190314100     0.703732350 
H4 H     0.671791670     0.675064260     1.045110240 
H5 H     0.633897560     0.509343260     1.052614730 
H6 H     0.610915100     0.463406050     0.793806790 
H7 H     0.629047470     0.383265650     0.909483000 
O3 O     0.866311750     0.001457440     0.661536480 
H8 H     0.852283280    -0.084335790     0.628378120 
H9 H     0.804061730     0.052078150     0.642445040 
Cl1 Cl     0.173338090     0.215711410     0.924758340 

#END
data_44_7.44_XXIV_56_9648 
# Day group submission to blind test 6
# Rank by lattice energy 44
# Relative energy [kJ/mol]:7.44303764729
loop_
_symmetry_equiv_pos_site_id
_symmetry_equiv_pos_as_xyz
1 +x,+y,+z
2 1/2+x,-y,1/2-z
3 -x,1/2+y,1/2-z
4 1/2-x,1/2-y,+z
5 -x,-y,-z
6 1/2-x,+y,1/2+z
7 +x,1/2-y,1/2+z
8 1/2+x,1/2+y,-z
_cell_length_a 10.7619
_cell_length_b 21.8264
_cell_length_c 7.3397
_cell_angle_alpha 90.0
_cell_angle_beta 90.0
_cell_angle_gamma 90.0
loop_
_atom_site_label
_atom_site_type_symbol
_atom_site_fract_x
_atom_site_fract_y
_atom_site_fract_z
C1 C     0.064326100     0.302582420     0.150003220 
C2 C    -0.019352530     0.343106250     0.208703070 
C3 C     0.042966180     0.236419750     0.177645810 
C4 C    -0.212957020     0.394990140     0.369925360 
S1 S    -0.162227150     0.320040740     0.311713370 
O1 O     0.134805260     0.201687460     0.114296660 
O2 O    -0.050991230     0.217052470     0.249241310 
N1 N    -0.334260360     0.404930830     0.362984380 
N2 N    -0.136550620     0.438749510     0.425743710 
H1 H     0.147717620     0.317678400     0.080886200 
H2 H    -0.008525760     0.391580240     0.183289450 
H3 H     0.114170950     0.158992070     0.135618550 
H4 H    -0.047125860     0.430236070     0.458346990 
H5 H    -0.161317440     0.483484990     0.426084150 
H6 H    -0.394616200     0.377270950     0.297150950 
H7 H    -0.366618920     0.446769290     0.399038980 
O3 O     0.362931310     0.468718980     0.546366340 
H8 H     0.292647500     0.444157950     0.582557860 
H9 H     0.371821230     0.454997450     0.422149990 
Cl1 Cl     0.107369680     0.079812060     0.159434410 

#END
data_45_7.54_XXIV_2_44803 
# Day group submission to blind test 6
# Rank by lattice energy 45
# Relative energy [kJ/mol]:7.53510140907
loop_
_symmetry_equiv_pos_site_id
_symmetry_equiv_pos_as_xyz
1 +x,+y,+z
2 -x,-y,-z
_cell_length_a 11.2395
_cell_length_b 4.9945
_cell_length_c 18.5226
_cell_angle_alpha 40.3229
_cell_angle_beta 137.0493
_cell_angle_gamma 134.4037
loop_
_atom_site_label
_atom_site_type_symbol
_atom_site_fract_x
_atom_site_fract_y
_atom_site_fract_z
C1 C     0.765021920     0.448090210     0.464472090 
C2 C     0.607567890     0.537635470     0.369528700 
C3 C     0.852845820     0.456959790     0.573252000 
C4 C     0.367728760     0.964459560     0.208545990 
S1 S     0.487087910     0.650578290     0.368682480 
O1 O     1.033547570     0.526438620     0.634206590 
O2 O     0.767536630     0.422737970     0.598340090 
N1 N     0.229238500     1.023335940     0.172293340 
N2 N     0.419087730     1.168493880     0.127075640 
H1 H     0.832077960     0.372762290     0.462377180 
H2 H     0.538514020     0.515506850     0.291847310 
H3 H     1.083229030     0.530618780     0.703723900 
H4 H     0.541424280     1.200787610     0.151141250 
H5 H     0.336680000     1.310042570     0.035475050 
H6 H     0.158349770     0.806549220     0.222795750 
H7 H     0.163062770     1.224206570     0.081809270 
O3 O     0.074105670     0.601181350     0.926634570 
H8 H     0.120572450     0.892904120     0.906595100 
H9 H     0.107314010     0.650282230     0.881113990 
Cl1 Cl     0.810442700     0.459642620     0.164260440 

#END
data_46_7.56_XXIV_61_54547 
# Day group submission to blind test 6
# Rank by lattice energy 46
# Relative energy [kJ/mol]:7.56220426504
loop_
_symmetry_equiv_pos_site_id
_symmetry_equiv_pos_as_xyz
1 +x,+y,+z
2 1/2+x,1/2-y,-z
3 -x,1/2+y,1/2-z
4 1/2-x,-y,1/2+z
5 -x,-y,-z
6 1/2-x,1/2+y,+z
7 +x,1/2-y,1/2+z
8 1/2+x,+y,1/2-z
_cell_length_a 13.1135
_cell_length_b 13.213
_cell_length_c 9.7742
_cell_angle_alpha 90.0
_cell_angle_beta 90.0
_cell_angle_gamma 90.0
loop_
_atom_site_label
_atom_site_type_symbol
_atom_site_fract_x
_atom_site_fract_y
_atom_site_fract_z
C1 C     0.899532200     0.366023040     0.015115820 
C2 C     0.875584790     0.378558120     0.146648460 
C3 C     1.006383990     0.376556930    -0.029949640 
C4 C     0.887542330     0.410311610     0.417232310 
S1 S     0.969220640     0.409999010     0.272094550 
O1 O     1.020367560     0.352394510    -0.160635130 
O2 O     1.073624210     0.402765190     0.048030840 
N1 N     0.929026860     0.379141880     0.533348530 
N2 N     0.790023380     0.437578750     0.411988820 
H1 H     0.841797880     0.343924350    -0.058149530 
H2 H     0.799177400     0.365467810     0.183949510 
H3 H     1.092144730     0.360074680    -0.182546950 
H4 H     0.765352830     0.485355310     0.338491700 
H5 H     0.745081670     0.429160530     0.495422600 
H6 H     0.999373010     0.347932790     0.532801110 
H7 H     0.887188100     0.377994830     0.620272990 
O3 O     0.131828950     0.326381740     0.502972460 
H8 H     0.167276550     0.322540540     0.589178520 
H9 H     0.159940050     0.268489090     0.456353590 
Cl1 Cl     0.274938890     0.860291560     0.782709710 

#END
data_47_7.74_XXIV_61_17786 
# Day group submission to blind test 6
# Rank by lattice energy 47
# Relative energy [kJ/mol]:7.73832900589
loop_
_symmetry_equiv_pos_site_id
_symmetry_equiv_pos_as_xyz
1 +x,+y,+z
2 1/2+x,1/2-y,-z
3 -x,1/2+y,1/2-z
4 1/2-x,-y,1/2+z
5 -x,-y,-z
6 1/2-x,1/2+y,+z
7 +x,1/2-y,1/2+z
8 1/2+x,+y,1/2-z
_cell_length_a 23.5604
_cell_length_b 10.4838
_cell_length_c 7.2332
_cell_angle_alpha 90.0
_cell_angle_beta 90.0
_cell_angle_gamma 90.0
loop_
_atom_site_label
_atom_site_type_symbol
_atom_site_fract_x
_atom_site_fract_y
_atom_site_fract_z
C1 C     0.789508500     0.004575250     0.136458830 
C2 C     0.839136090     0.057519320     0.181043730 
C3 C     0.736154410     0.076560880     0.161336090 
C4 C     0.917416970     0.216740780     0.322762920 
S1 S     0.844209630     0.215536080     0.270042460 
O1 O     0.690283100     0.009453130     0.116477840 
O2 O     0.735669230     0.185927560     0.216774020 
N1 N     0.941185440     0.331119370     0.332810060 
N2 N     0.947623880     0.113148480     0.360945570 
H1 H     0.787988070    -0.090319660     0.077729420 
H2 H     0.878806690     0.009325610     0.153497790 
H3 H     0.656970530     0.062421310     0.134925370 
H4 H     0.929437600     0.029585840     0.396471390 
H5 H     0.990436490     0.117684710     0.369680390 
H6 H     0.923678510     0.410327980     0.277339520 
H7 H     0.981555300     0.340427130     0.378583270 
O3 O     0.948920020     0.866156640     0.063676020 
H8 H     0.929388660     0.788443430     0.096301800 
H9 H     0.939236440     0.868733020    -0.065898910 
Cl1 Cl     0.418203980     0.898345030     0.841156670 

#END
data_48_7.88_XXIV_14_50881 
# Day group submission to blind test 6
# Rank by lattice energy 48
# Relative energy [kJ/mol]:7.87783487374
loop_
_symmetry_equiv_pos_site_id
_symmetry_equiv_pos_as_xyz
1 +x,+y,+z
2 -x,1/2+y,1/2-z
3 -x,-y,-z
4 +x,1/2-y,1/2+z
_cell_length_a 4.5458
_cell_length_b 13.1082
_cell_length_c 17.1269
_cell_angle_alpha 90.0
_cell_angle_beta 120.005
_cell_angle_gamma 90.0
loop_
_atom_site_label
_atom_site_type_symbol
_atom_site_fract_x
_atom_site_fract_y
_atom_site_fract_z
C1 C     0.206746950     0.484796320     0.864367470 
C2 C     0.240450620     0.448392520     0.796526080 
C3 C     0.285032360     0.592750330     0.891679090 
C4 C     0.402164950     0.432061980     0.665598780 
S1 S     0.369642270     0.526918460     0.734189430 
O1 O     0.243200910     0.616951930     0.960907030 
O2 O     0.374653890     0.651737010     0.852892110 
N1 N     0.380285800     0.464962770     0.589713110 
N2 N     0.442421920     0.333105370     0.685635050 
H1 H     0.115616280     0.436107650     0.898815190 
H2 H     0.165082710     0.371384740     0.772098980 
H3 H     0.295937920     0.688732260     0.974749520 
H4 H     0.550919300     0.308817570     0.750114130 
H5 H     0.458303170     0.282842470     0.642973580 
H6 H     0.336832900     0.538645760     0.569838280 
H7 H     0.434925300     0.416500510     0.552745830 
O3 O     0.839273620     0.232218650     0.363250800 
H8 H     1.061071160     0.263432920     0.392325840 
H9 H     0.757168290     0.256426360     0.402056280 
Cl1 Cl     0.426902680     0.815336100     0.020688110 

#END
data_49_8.03_XXIV_14_49672 
# Day group submission to blind test 6
# Rank by lattice energy 49
# Relative energy [kJ/mol]:8.03369224304
loop_
_symmetry_equiv_pos_site_id
_symmetry_equiv_pos_as_xyz
1 +x,+y,+z
2 -x,1/2+y,1/2-z
3 -x,-y,-z
4 +x,1/2-y,1/2+z
_cell_length_a 17.0989
_cell_length_b 10.6977
_cell_length_c 12.8122
_cell_angle_alpha 90.0
_cell_angle_beta 158.3954
_cell_angle_gamma 90.0
loop_
_atom_site_label
_atom_site_type_symbol
_atom_site_fract_x
_atom_site_fract_y
_atom_site_fract_z
C1 C     0.170689230     0.979074820     0.547306530 
C2 C     0.022965280     1.010787790     0.294261930 
C3 C     0.204883680     1.056563180     0.683693050 
C4 C    -0.258213360     1.143770230    -0.162938970 
S1 S    -0.153271670     1.139420280     0.095550130 
O1 O     0.360737130     1.014098920     0.937551830 
O2 O     0.096319990     1.147588300     0.568147770 
N1 N    -0.462079800     1.173517740    -0.425013890 
N2 N    -0.137598310     1.125611650    -0.096883450 
H1 H     0.267666670     0.896741010     0.655799460 
H2 H    -0.008326910     0.954174930     0.187201730 
H3 H     0.373083740     1.068228470     1.013370620 
H4 H     0.022392550     1.129951860     0.105068120 
H5 H    -0.208319220     1.134402630    -0.255234800 
H6 H    -0.561665210     1.160032000    -0.487799050 
H7 H    -0.523543670     1.180046270    -0.574079310 
O3 O     0.699426760     0.876601270     0.549702430 
H8 H     0.628360220     0.949081480     0.433748210 
H9 H     0.643268820     0.811394820     0.436117630 
Cl1 Cl     0.511971580     0.857638010     0.730408670 

#END
data_50_8.12_XXIV_14_17162 
# Day group submission to blind test 6
# Rank by lattice energy 50
# Relative energy [kJ/mol]:8.12011166709
loop_
_symmetry_equiv_pos_site_id
_symmetry_equiv_pos_as_xyz
1 +x,+y,+z
2 -x,1/2+y,1/2-z
3 -x,-y,-z
4 +x,1/2-y,1/2+z
_cell_length_a 6.7207
_cell_length_b 9.7038
_cell_length_c 15.7201
_cell_angle_alpha 90.0
_cell_angle_beta 126.5565
_cell_angle_gamma 90.0
loop_
_atom_site_label
_atom_site_type_symbol
_atom_site_fract_x
_atom_site_fract_y
_atom_site_fract_z
C1 C     0.408583870     0.502903030     0.098320690 
C2 C     0.454788470     0.371185370     0.128433540 
C3 C     0.222030920     0.539364930    -0.014223990 
C4 C     0.478763800     0.092517540     0.118478950 
S1 S     0.304971620     0.233433850     0.036371010 
O1 O     0.214148630     0.673771890    -0.032534750 
O2 O     0.094239230     0.452878370    -0.081234270 
N1 N     0.385399080    -0.030659150     0.076536600 
N2 N     0.685493980     0.102576840     0.217076560 
H1 H     0.500917600     0.584326520     0.156612310 
H2 H     0.575839300     0.343521610     0.211278190 
H3 H     0.087935320     0.690651240    -0.107400210 
H4 H     0.802490720     0.183021040     0.240142730 
H5 H     0.772517670     0.014620320     0.256991680 
H6 H     0.227606620    -0.038379300     0.002103310 
H7 H     0.491381410    -0.115342090     0.112242930 
O3 O     0.011160920     0.002052190     0.139897070 
H8 H    -0.026900320    -0.061155390     0.175632920 
H9 H     0.062587450     0.082047190     0.184719350 
Cl1 Cl     0.124346850     0.285941650     0.248009190 

#END
data_51_8.21_XXIV_14_25138 
# Day group submission to blind test 6
# Rank by lattice energy 51
# Relative energy [kJ/mol]:8.21042723022
loop_
_symmetry_equiv_pos_site_id
_symmetry_equiv_pos_as_xyz
1 +x,+y,+z
2 -x,1/2+y,1/2-z
3 -x,-y,-z
4 +x,1/2-y,1/2+z
_cell_length_a 11.4757
_cell_length_b 10.7671
_cell_length_c 7.3172
_cell_angle_alpha 90.0
_cell_angle_beta 100.4186
_cell_angle_gamma 90.0
loop_
_atom_site_label
_atom_site_type_symbol
_atom_site_fract_x
_atom_site_fract_y
_atom_site_fract_z
C1 C     0.442661360     0.461284420     0.695782560 
C2 C     0.341224730     0.403008350     0.629863450 
C3 C     0.538578010     0.398091660     0.825050520 
C4 C     0.157865320     0.249244670     0.640560060 
S1 S     0.313644720     0.246364500     0.688081120 
O1 O     0.626619910     0.474736300     0.894082730 
O2 O     0.535088930     0.288389340     0.861051990 
N1 N     0.104210800     0.140000930     0.611998410 
N2 N     0.095109690     0.352311740     0.645278180 
H1 H     0.456935730     0.555349430     0.652366270 
H2 H     0.272989280     0.446085340     0.528106230 
H3 H     0.686919910     0.427965180     0.976070260 
H4 H     0.131451880     0.431576620     0.703250250 
H5 H     0.005895740     0.351842390     0.606494950 
H6 H     0.145082250     0.063282070     0.575296260 
H7 H     0.015706260     0.133427260     0.606276500 
O3 O     0.142270010     0.631611950     0.463098460 
H8 H     0.174861830     0.709623540     0.431663250 
H9 H     0.160416400     0.636240720     0.596810860 
Cl1 Cl     0.166978070     0.900898370     0.379627410 

#END
data_52_8.30_XXIV_15_49480 
# Day group submission to blind test 6
# Rank by lattice energy 52
# Relative energy [kJ/mol]:8.30060119461
loop_
_symmetry_equiv_pos_site_id
_symmetry_equiv_pos_as_xyz
1 +x,+y,+z
2 -x,+y,1/2-z
3 1/2+x,1/2+y,+z
4 1/2-x,1/2+y,1/2-z
5 -x,-y,-z
6 +x,-y,1/2+z
7 1/2-x,1/2-y,-z
8 1/2+x,1/2-y,1/2+z
_cell_length_a 31.6638
_cell_length_b 12.1755
_cell_length_c 7.792
_cell_angle_alpha 90.0
_cell_angle_beta 36.037
_cell_angle_gamma 90.0
loop_
_atom_site_label
_atom_site_type_symbol
_atom_site_fract_x
_atom_site_fract_y
_atom_site_fract_z
C1 C     0.061567110     0.197333230     0.714149530 
C2 C     0.100510160     0.284366040     0.539848520 
C3 C    -0.005829930     0.211892060     1.033085770 
C4 C     0.156111620     0.489478180     0.358466340 
S1 S     0.075818840     0.420936730     0.676950160 
O1 O    -0.039084100     0.117494610     1.174739030 
O2 O    -0.027787450     0.301946020     1.146866300 
N1 N     0.150219940     0.596454170     0.349796610 
N2 N     0.219802790     0.440499940     0.138597130 
H1 H     0.077037500     0.115732810     0.622419170 
H2 H     0.146690450     0.275781120     0.305009860 
H3 H    -0.083163870     0.132923280     1.381494240 
H4 H     0.228445990     0.365934270     0.162795210 
H5 H     0.263765240     0.488703300    -0.019049200 
H6 H     0.103726020     0.638612170     0.513670170 
H7 H     0.194970540     0.643435460     0.196256240 
O3 O     0.258052070     0.259560310     0.185807780 
H8 H     0.282691600     0.292127010     0.201086980 
H9 H     0.223296460     0.215833970     0.361256580 
Cl1 Cl     0.172510080     1.143241610     0.737159150 

#END
data_53_8.44_XXIV_14_56351 
# Day group submission to blind test 6
# Rank by lattice energy 53
# Relative energy [kJ/mol]:8.44424667908
loop_
_symmetry_equiv_pos_site_id
_symmetry_equiv_pos_as_xyz
1 +x,+y,+z
2 -x,1/2+y,1/2-z
3 -x,-y,-z
4 +x,1/2-y,1/2+z
_cell_length_a 8.9155
_cell_length_b 13.2863
_cell_length_c 12.5676
_cell_angle_alpha 90.0
_cell_angle_beta 35.4786
_cell_angle_gamma 90.0
loop_
_atom_site_label
_atom_site_type_symbol
_atom_site_fract_x
_atom_site_fract_y
_atom_site_fract_z
C1 C     0.492673200     0.812978620     0.560838260 
C2 C     0.348689140     0.846360160     0.563368330 
C3 C     0.456169890     0.710107270     0.624304050 
C4 C    -0.062344840     0.864713910     0.669213240 
S1 S     0.111760970     0.770324010     0.636447170 
O1 O     0.615456280     0.689228660     0.612417850 
O2 O     0.300354970     0.651826340     0.676742350 
N1 N    -0.195258380     0.834775540     0.661553900 
N2 N    -0.080085270     0.958700980     0.713970190 
H1 H     0.642639850     0.860108620     0.507728400 
H2 H     0.384100700     0.919227570     0.507227500 
H3 H     0.584505020     0.620576090     0.653438310 
H4 H    -0.005855700     0.981464880     0.741285140 
H5 H    -0.190735630     1.009910490     0.739444650 
H6 H    -0.177339200     0.765964880     0.617946300 
H7 H    -0.323409700     0.882843690     0.702245440 
O3 O     0.934006720     0.547012590     0.681456650 
H8 H     1.094748790     0.541163120     0.550292260 
H9 H     0.816047910     0.522034270     0.696406040 
Cl1 Cl     0.437004800     0.999256130     0.785630270 

#END
data_54_8.46_XXIV_14_29744 
# Day group submission to blind test 6
# Rank by lattice energy 54
# Relative energy [kJ/mol]:8.46374713629
loop_
_symmetry_equiv_pos_site_id
_symmetry_equiv_pos_as_xyz
1 +x,+y,+z
2 -x,1/2+y,1/2-z
3 -x,-y,-z
4 +x,1/2-y,1/2+z
_cell_length_a 5.4462
_cell_length_b 16.2144
_cell_length_c 12.7317
_cell_angle_alpha 90.0
_cell_angle_beta 48.8754
_cell_angle_gamma 90.0
loop_
_atom_site_label
_atom_site_type_symbol
_atom_site_fract_x
_atom_site_fract_y
_atom_site_fract_z
C1 C     0.622065310     0.058368520     0.856938610 
C2 C     0.898879940     0.099347760     0.796167710 
C3 C     0.602516250    -0.003339220     0.777332080 
C4 C     1.495523420     0.164288040     0.602860980 
S1 S     1.252763850     0.084533020     0.617461790 
O1 O     0.316564610    -0.041871870     0.854207480 
O2 O     0.830736380    -0.017260780     0.654970210 
N1 N     1.811883810     0.149277630     0.522216910 
N2 N     1.375061680     0.236210110     0.668090070 
H1 H     0.414645670     0.067095490     0.966645610 
H2 H     0.925413850     0.141124470     0.854334540 
H3 H     0.321839120    -0.082009000     0.796183350 
H4 H     1.146435440     0.254117790     0.714268800 
H5 H     1.502170850     0.272173590     0.682764620 
H6 H     1.909416180     0.094151590     0.475264110 
H7 H     1.967534970     0.196837430     0.490278550 
O3 O     0.833871850     0.714879270     0.546454760 
H8 H     0.896625090     0.697024230     0.459601440 
H9 H     0.619212840     0.737164960     0.595698380 
Cl1 Cl     0.249630520     0.824229630     0.741024500 

#END
data_55_8.47_XXIV_61_395 
# Day group submission to blind test 6
# Rank by lattice energy 55
# Relative energy [kJ/mol]:8.46514783334
loop_
_symmetry_equiv_pos_site_id
_symmetry_equiv_pos_as_xyz
1 +x,+y,+z
2 1/2+x,1/2-y,-z
3 -x,1/2+y,1/2-z
4 1/2-x,-y,1/2+z
5 -x,-y,-z
6 1/2-x,1/2+y,+z
7 +x,1/2-y,1/2+z
8 1/2+x,+y,1/2-z
_cell_length_a 23.1059
_cell_length_b 10.6107
_cell_length_c 7.3571
_cell_angle_alpha 90.0
_cell_angle_beta 90.0
_cell_angle_gamma 90.0
loop_
_atom_site_label
_atom_site_type_symbol
_atom_site_fract_x
_atom_site_fract_y
_atom_site_fract_z
C1 C     0.290603010     0.994217090     0.615981080 
C2 C     0.340899360     0.940141670     0.573095860 
C3 C     0.235977220     0.922797470     0.599304170 
C4 C     0.419221680     0.778352890     0.436238430 
S1 S     0.345405280     0.780670830     0.498882980 
O1 O     0.189538450     0.990890960     0.641122340 
O2 O     0.235075700     0.812917900     0.553061660 
N1 N     0.442996230     0.664856260     0.424565040 
N2 N     0.449689790     0.880432360     0.393886520 
H1 H     0.289471040     1.089923760     0.666751680 
H2 H     0.381543070     0.988257860     0.595007160 
H3 H     0.155408470     0.938254080     0.628694830 
H4 H     0.430478410     0.960893360     0.352309370 
H5 H     0.491468480     0.871722840     0.354133470 
H6 H     0.425511680     0.588101730     0.484661900 
H7 H     0.485139940     0.655877350     0.389313400 
O3 O     0.560481810     0.634866610     0.784512600 
H8 H     0.576227030     0.716572950     0.813696180 
H9 H     0.567431240     0.633986020     0.655263470 
Cl1 Cl     0.921582440     0.400379040     0.883284770 

#END
data_56_8.48_XXIV_14_6758 
# Day group submission to blind test 6
# Rank by lattice energy 56
# Relative energy [kJ/mol]:8.48343961267
loop_
_symmetry_equiv_pos_site_id
_symmetry_equiv_pos_as_xyz
1 +x,+y,+z
2 -x,1/2+y,1/2-z
3 -x,-y,-z
4 +x,1/2-y,1/2+z
_cell_length_a 11.072
_cell_length_b 9.6967
_cell_length_c 13.3677
_cell_angle_alpha 90.0
_cell_angle_beta 145.3294
_cell_angle_gamma 90.0
loop_
_atom_site_label
_atom_site_type_symbol
_atom_site_fract_x
_atom_site_fract_y
_atom_site_fract_z
C1 C     0.715419860     0.492575020     0.754423460 
C2 C     0.710102370     0.624084260     0.721604050 
C3 C     0.744136800     0.457684130     0.880708670 
C4 C     0.743381490     0.903530090     0.746500240 
S1 S     0.739706590     0.762731360     0.827618540 
O1 O     0.764295680     0.322986610     0.910404250 
O2 O     0.750799890     0.545726180     0.949802870 
N1 N     0.728385700     1.026561510     0.779308670 
N2 N     0.753309620     0.893684170     0.653938660 
H1 H     0.693677170     0.410484410     0.685716860 
H2 H     0.673925880     0.650705180     0.620374070 
H3 H     0.782095790     0.307408030     0.993766110 
H4 H     0.828027620     0.814316820     0.670913690 
H5 H     0.758023970     0.981539150     0.616125130 
H6 H     0.719603720     1.034922290     0.848566960 
H7 H     0.756130320     1.112252190     0.757192250 
O3 O     0.232064490     0.003828390     0.984847500 
H8 H     0.117380390     0.064471080     0.888287260 
H9 H     0.200457940    -0.076019030     0.923090230 
Cl1 Cl     0.859450900     0.285335560     0.174475500 

#END
data_57_8.51_XXIV_148_9373 
# Day group submission to blind test 6
# Rank by lattice energy 57
# Relative energy [kJ/mol]:8.51406782633
loop_
_symmetry_equiv_pos_site_id
_symmetry_equiv_pos_as_xyz
1 +x,+y,+z
2 +z,+x,+y
3 +y,+z,+x
4 -x,-y,-z
5 -z,-x,-y
6 -y,-z,-x
_cell_length_a 14.305
_cell_length_b 14.5738
_cell_length_c 14.6387
_cell_angle_alpha 117.2098
_cell_angle_beta 117.6757
_cell_angle_gamma 117.3478
loop_
_atom_site_label
_atom_site_type_symbol
_atom_site_fract_x
_atom_site_fract_y
_atom_site_fract_z
C1 C     0.838698470     0.774964720     0.629046710 
C2 C     0.804203350     0.781808530     0.532401940 
C3 C     0.911213730     0.728811710     0.654702090 
C4 C     0.760941810     0.752181720     0.312558250 
S1 S     0.847066170     0.741211050     0.434591090 
O1 O     0.937171420     0.726545870     0.753006720 
O2 O     0.943905990     0.698327610     0.591997660 
N1 N     0.748521570     0.696536230     0.200415690 
N2 N     0.714862390     0.812801930     0.327572500 
H1 H     0.810091220     0.799461150     0.686086710 
H2 H     0.743654320     0.807992030     0.507678020 
H3 H     0.984879740     0.695647140     0.764670360 
H4 H     0.734507830     0.872583360     0.419944450 
H5 H     0.668914740     0.812089710     0.249475140 
H6 H     0.783417730     0.650224980     0.187657980 
H7 H     0.709093110     0.704023870     0.129623840 
O3 O     0.901505400     0.628799360     0.227930560 
H8 H     0.984370750     0.713772010     0.251801210 
H9 H     1.007463030     0.713809540     0.359968140 
Cl1 Cl     0.208663760     0.941378590     0.371143080 

#END
data_58_8.53_XXIV_13_15027 
# Day group submission to blind test 6
# Rank by lattice energy 58
# Relative energy [kJ/mol]:8.52578752767
loop_
_symmetry_equiv_pos_site_id
_symmetry_equiv_pos_as_xyz
1 +x,+y,+z
2 -x,+y,1/2-z
3 -x,-y,-z
4 +x,-y,1/2+z
_cell_length_a 9.2991
_cell_length_b 11.6039
_cell_length_c 11.2602
_cell_angle_alpha 90.0
_cell_angle_beta 46.3468
_cell_angle_gamma 90.0
loop_
_atom_site_label
_atom_site_type_symbol
_atom_site_fract_x
_atom_site_fract_y
_atom_site_fract_z
C1 C     0.253980810     0.565085430     0.890577660 
C2 C     0.274710950     0.665710950     0.822896700 
C3 C     0.245544790     0.456603230     0.826829900 
C4 C     0.268248480     0.826307170     0.655986460 
S1 S     0.299186000     0.675704100     0.651562370 
O1 O     0.213358970     0.364590690     0.912937270 
O2 O     0.267360510     0.454445530     0.707355180 
N1 N     0.362694650     0.876602920     0.512774700 
N2 N     0.143052190     0.886533990     0.793921580 
H1 H     0.246110450     0.561721100     0.991014630 
H2 H     0.290114040     0.745604370     0.862754010 
H3 H     0.210854130     0.296621630     0.864136730 
H4 H     0.052327350     0.850405420     0.906498480 
H5 H     0.156417020     0.973282520     0.791807620 
H6 H     0.481955910     0.840870090     0.404681310 
H7 H     0.325303970     0.957652270     0.509525230 
O3 O     0.244783680     0.897772020     0.028894830 
H8 H     0.111566960     0.884543930     0.076216860 
H9 H     0.233790090     0.860461610     0.111447590 
Cl1 Cl     0.177849750     0.843634510     0.320848320 

#END
data_59_8.72_XXIV_14_23715 
# Day group submission to blind test 6
# Rank by lattice energy 59
# Relative energy [kJ/mol]:8.72138142353
loop_
_symmetry_equiv_pos_site_id
_symmetry_equiv_pos_as_xyz
1 +x,+y,+z
2 -x,1/2+y,1/2-z
3 -x,-y,-z
4 +x,1/2-y,1/2+z
_cell_length_a 9.2885
_cell_length_b 11.532
_cell_length_c 8.07
_cell_angle_alpha 90.0
_cell_angle_beta 98.0624
_cell_angle_gamma 90.0
loop_
_atom_site_label
_atom_site_type_symbol
_atom_site_fract_x
_atom_site_fract_y
_atom_site_fract_z
C1 C     0.049545830     0.292042230     0.301250970 
C2 C     0.154937290     0.238869770     0.402573080 
C3 C    -0.071847270     0.224370500     0.210831970 
C4 C     0.322692090     0.072570160     0.568629620 
S1 S     0.155935410     0.086058090     0.434996490 
O1 O    -0.156224210     0.286513750     0.097044760 
O2 O    -0.087300440     0.121694850     0.236831120 
N1 N     0.331844430    -0.016141410     0.673879190 
N2 N     0.437698660     0.139607760     0.561041340 
H1 H     0.051242950     0.385240290     0.285790160 
H2 H     0.241126730     0.287473680     0.475478110 
H3 H    -0.232694650     0.236807570     0.041958750 
H4 H     0.444832510     0.196321430     0.467436420 
H5 H     0.519248340     0.141939920     0.658381510 
H6 H     0.244178540    -0.058741940     0.704210210 
H7 H     0.429755520    -0.040800730     0.734812700 
O3 O     0.406692950     0.408668380     0.654567570 
H8 H     0.370108720     0.483761980     0.616731920 
H9 H     0.463362020     0.389862870     0.566866770 
Cl1 Cl     0.379467120     0.842556770     0.073990090 

#END
data_60_8.76_XXIV_14_64934 
# Day group submission to blind test 6
# Rank by lattice energy 60
# Relative energy [kJ/mol]:8.76021390455
loop_
_symmetry_equiv_pos_site_id
_symmetry_equiv_pos_as_xyz
1 +x,+y,+z
2 -x,1/2+y,1/2-z
3 -x,-y,-z
4 +x,1/2-y,1/2+z
_cell_length_a 10.1465
_cell_length_b 6.1338
_cell_length_c 22.7824
_cell_angle_alpha 90.0
_cell_angle_beta 35.7101
_cell_angle_gamma 90.0
loop_
_atom_site_label
_atom_site_type_symbol
_atom_site_fract_x
_atom_site_fract_y
_atom_site_fract_z
C1 C     0.678614810     0.559152890     0.610269950 
C2 C     0.725318260     0.445745790     0.544920960 
C3 C     0.720753500     0.462177470     0.653297760 
C4 C     0.833804200     0.117185110     0.432087940 
S1 S     0.826976900     0.172548600     0.510889890 
O1 O     0.668088780     0.594523130     0.716475390 
O2 O     0.795886110     0.278916080     0.631682490 
N1 N     0.989247080    -0.024392520     0.358782800 
N2 N     0.687208390     0.199207750     0.447038020 
H1 H     0.620231200     0.725984520     0.628396020 
H2 H     0.710724630     0.518278650     0.507109530 
H3 H     0.700841910     0.520872370     0.741366380 
H4 H     0.546940950     0.276132540     0.511976650 
H5 H     0.701256000     0.172692880     0.398283080 
H6 H     1.112294270    -0.071691830     0.342257050 
H7 H     0.988198470    -0.093517780     0.318851630 
O3 O     0.709658540     0.877000590     0.866735440 
H8 H     0.757515630     0.760579950     0.823810900 
H9 H     0.854815940     0.916594760     0.830241570 
Cl1 Cl     0.803377100     0.452108750     0.775675550 

#END
data_61_8.76_XXIV_14_50727 
# Day group submission to blind test 6
# Rank by lattice energy 61
# Relative energy [kJ/mol]:8.76461109007
loop_
_symmetry_equiv_pos_site_id
_symmetry_equiv_pos_as_xyz
1 +x,+y,+z
2 -x,1/2+y,1/2-z
3 -x,-y,-z
4 +x,1/2-y,1/2+z
_cell_length_a 5.3906
_cell_length_b 22.0525
_cell_length_c 7.2498
_cell_angle_alpha 90.0
_cell_angle_beta 81.1199
_cell_angle_gamma 90.0
loop_
_atom_site_label
_atom_site_type_symbol
_atom_site_fract_x
_atom_site_fract_y
_atom_site_fract_z
C1 C     0.833161710     0.967900090     0.288602860 
C2 C     0.974514870     0.924151770     0.199238360 
C3 C     0.938019230     1.029221380     0.304369940 
C4 C     1.370750430     0.860780120     0.033508840 
S1 S     1.292054720     0.936804260     0.094829800 
O1 O     0.774898960     1.067638990     0.398132170 
O2 O     1.151497360     1.042030840     0.235457620 
N1 N     1.547326260     0.852931500    -0.112984270 
N2 N     1.263533010     0.813222690     0.126444350 
H1 H     0.638653810     0.959362830     0.345518710 
H2 H     0.898321740     0.879899900     0.176833640 
H3 H     0.855030220     1.106947720     0.401702420 
H4 H     1.186930380     0.816942510     0.262147920 
H5 H     1.300592590     0.770394130     0.079920340 
H6 H     1.614746490     0.885773310    -0.204257860 
H7 H     1.615020560     0.810640820    -0.142556610 
O3 O     0.704793590     0.736136100     0.806981140 
H8 H     0.841207250     0.753378910     0.721587010 
H9 H     0.793303480     0.718515120     0.899565790 
Cl1 Cl     0.959136740     0.319231950     0.940334420 

#END
data_62_8.82_XXIV_14_34074 
# Day group submission to blind test 6
# Rank by lattice energy 62
# Relative energy [kJ/mol]:8.81987923337
loop_
_symmetry_equiv_pos_site_id
_symmetry_equiv_pos_as_xyz
1 +x,+y,+z
2 -x,1/2+y,1/2-z
3 -x,-y,-z
4 +x,1/2-y,1/2+z
_cell_length_a 12.208
_cell_length_b 5.2038
_cell_length_c 14.7341
_cell_angle_alpha 90.0
_cell_angle_beta 114.4725
_cell_angle_gamma 90.0
loop_
_atom_site_label
_atom_site_type_symbol
_atom_site_fract_x
_atom_site_fract_y
_atom_site_fract_z
C1 C     0.478411380     0.578981260     0.631431510 
C2 C     0.379770090     0.497006300     0.554968000 
C3 C     0.583598280     0.407144060     0.679336850 
C4 C     0.212562390     0.150575880     0.442664190 
S1 S     0.369551270     0.185526190     0.501985420 
O1 O     0.654004440     0.478794320     0.772117180 
O2 O     0.598359900     0.216973040     0.638272240 
N1 N     0.172780120    -0.033550410     0.373745180 
N2 N     0.137162780     0.272722620     0.471415390 
H1 H     0.481863250     0.771576270     0.660322000 
H2 H     0.303893850     0.623270070     0.517162650 
H3 H     0.720452570     0.358386720     0.799556290 
H4 H     0.163345810     0.382690800     0.533246870 
H5 H     0.047259480     0.267190720     0.429626060 
H6 H     0.216398520    -0.074814790     0.330255340 
H7 H     0.083631120    -0.073942280     0.342435280 
O3 O     0.933755640     0.855526640     0.294936040 
H8 H     0.909584190     0.704060200     0.319456660 
H9 H     0.895408940     0.990174480     0.316025550 
Cl1 Cl     0.152848360     0.657882840     0.644578430 

#END
data_63_8.87_XXIV_15_11845 
# Day group submission to blind test 6
# Rank by lattice energy 63
# Relative energy [kJ/mol]:8.86931792973
loop_
_symmetry_equiv_pos_site_id
_symmetry_equiv_pos_as_xyz
1 +x,+y,+z
2 -x,+y,1/2-z
3 1/2+x,1/2+y,+z
4 1/2-x,1/2+y,1/2-z
5 -x,-y,-z
6 +x,-y,1/2+z
7 1/2-x,1/2-y,-z
8 1/2+x,1/2-y,1/2+z
_cell_length_a 16.1335
_cell_length_b 5.2677
_cell_length_c 22.0669
_cell_angle_alpha 90.0
_cell_angle_beta 71.378
_cell_angle_gamma 90.0
loop_
_atom_site_label
_atom_site_type_symbol
_atom_site_fract_x
_atom_site_fract_y
_atom_site_fract_z
C1 C     0.371981490     0.810356020     0.524023120 
C2 C     0.298394020     0.755591650     0.570856850 
C3 C     0.409594930     0.630894650     0.470536400 
C4 C     0.193411080     0.444867260     0.657063910 
S1 S     0.240065630     0.465510920     0.573616390 
O1 O     0.491671460     0.689100160     0.436663220 
O2 O     0.369159560     0.450690500     0.460498730 
N1 N     0.121804070     0.304648400     0.679049980 
N2 N     0.228499280     0.555001160     0.697330180 
H1 H     0.404460240     0.990405890     0.523859590 
H2 H     0.268094450     0.889270730     0.608687650 
H3 H     0.512520270     0.566515590     0.402299610 
H4 H     0.292567560     0.601461650     0.683163360 
H5 H     0.196385980     0.553471530     0.744910610 
H6 H     0.083871310     0.253317020     0.652486950 
H7 H     0.100573550     0.246916260     0.725184990 
O3 O     0.350750270     0.905392260     0.177764780 
H8 H     0.393947480     1.037486150     0.163578990 
H9 H     0.387659980     0.758469360     0.173922250 
Cl1 Cl     0.061400580     0.895567720     0.329644340 

#END
data_64_8.98_XXIV_14_56741 
# Day group submission to blind test 6
# Rank by lattice energy 64
# Relative energy [kJ/mol]:8.97779123113
loop_
_symmetry_equiv_pos_site_id
_symmetry_equiv_pos_as_xyz
1 +x,+y,+z
2 -x,1/2+y,1/2-z
3 -x,-y,-z
4 +x,1/2-y,1/2+z
_cell_length_a 13.044
_cell_length_b 5.5457
_cell_length_c 13.146
_cell_angle_alpha 90.0
_cell_angle_beta 115.9731
_cell_angle_gamma 90.0
loop_
_atom_site_label
_atom_site_type_symbol
_atom_site_fract_x
_atom_site_fract_y
_atom_site_fract_z
C1 C     0.938221970     0.441302910     0.092430620 
C2 C     0.832798540     0.363834470     0.027055740 
C3 C     1.030769280     0.266342060     0.151882880 
C4 C     0.647971940     0.076757120    -0.060543070 
S1 S     0.798148860     0.051224320     0.004839550 
O1 O     1.127954020     0.370557570     0.222135610 
O2 O     1.016585710     0.050430510     0.136768750 
N1 N     0.592325580    -0.098979840    -0.132999920 
N2 N     0.592577970     0.235926570    -0.028157730 
H1 H     0.957178430     0.632307660     0.101603370 
H2 H     0.764696830     0.488211120    -0.020810810 
H3 H     1.184809520     0.246077290     0.257920410 
H4 H     0.633719890     0.351964970     0.036132170 
H5 H     0.507541360     0.261796270    -0.072636860 
H6 H     0.628701060    -0.164825660    -0.181218690 
H7 H     0.506065280    -0.104786070    -0.167608100 
O3 O     0.362880750     0.877921060     0.756714960 
H8 H     0.332984750     0.730940110     0.772212640 
H9 H     0.324298270     0.998346510     0.779972980 
Cl1 Cl     0.670341990     0.623251510     0.167189040 

#END
data_65_9.00_XXIV_14_18158 
# Day group submission to blind test 6
# Rank by lattice energy 65
# Relative energy [kJ/mol]:8.99988989998
loop_
_symmetry_equiv_pos_site_id
_symmetry_equiv_pos_as_xyz
1 +x,+y,+z
2 -x,1/2+y,1/2-z
3 -x,-y,-z
4 +x,1/2-y,1/2+z
_cell_length_a 13.9061
_cell_length_b 6.9751
_cell_length_c 10.8481
_cell_angle_alpha 90.0
_cell_angle_beta 51.7353
_cell_angle_gamma 90.0
loop_
_atom_site_label
_atom_site_type_symbol
_atom_site_fract_x
_atom_site_fract_y
_atom_site_fract_z
C1 C     0.408246910     0.423970660     0.896673380 
C2 C     0.324876660     0.418154290     0.873116940 
C3 C     0.538819480     0.393811790     0.763666010 
C4 C     0.215424490     0.368695450     0.743998070 
S1 S     0.367084440     0.389274390     0.681453530 
O1 O     0.608749970     0.372683720     0.807570090 
O2 O     0.575448680     0.385326670     0.628894570 
N1 N     0.193441600     0.450555880     0.653650690 
N2 N     0.128169580     0.274468970     0.873199510 
H1 H     0.380874590     0.447369040     1.013105500 
H2 H     0.228675480     0.442124510     0.967104030 
H3 H     0.692774640     0.352783460     0.714592760 
H4 H     0.148399710     0.167805590     0.916890450 
H5 H     0.041668160     0.265942470     0.908365560 
H6 H     0.248123660     0.554639490     0.575978460 
H7 H     0.110305970     0.436194010     0.679284500 
O3 O     0.052271560     0.910533300     0.729567710 
H8 H     0.078332790     0.873806300     0.790283900 
H9 H     0.092675580     0.817881930     0.645822500 
Cl1 Cl     0.848993090     0.171333650     0.066384170 

#END
data_66_9.02_XXIV_15_11642 
# Day group submission to blind test 6
# Rank by lattice energy 66
# Relative energy [kJ/mol]:9.01767656766
loop_
_symmetry_equiv_pos_site_id
_symmetry_equiv_pos_as_xyz
1 +x,+y,+z
2 -x,+y,1/2-z
3 1/2+x,1/2+y,+z
4 1/2-x,1/2+y,1/2-z
5 -x,-y,-z
6 +x,-y,1/2+z
7 1/2-x,1/2-y,-z
8 1/2+x,1/2-y,1/2+z
_cell_length_a 13.1969
_cell_length_b 5.5527
_cell_length_c 26.2917
_cell_angle_alpha 90.0
_cell_angle_beta 116.1271
_cell_angle_gamma 90.0
loop_
_atom_site_label
_atom_site_type_symbol
_atom_site_fract_x
_atom_site_fract_y
_atom_site_fract_z
C1 C     0.089389150     0.566436610     0.719732840 
C2 C     0.028236840     0.641487320     0.666680210 
C3 C     0.153025200     0.741650160     0.764852010 
C4 C    -0.051337030     0.914341770     0.572666460 
S1 S     0.022489400     0.950197310     0.646909830 
O1 O     0.211502470     0.639200600     0.815130590 
O2 O     0.150221520     0.956543550     0.755628970 
N1 N    -0.111912430     1.103283740     0.544411450 
N2 N    -0.040131320     0.723134750     0.545377020 
H1 H     0.089354290     0.378427640     0.730595470 
H2 H    -0.024290220     0.518880710     0.633598280 
H3 H     0.250424370     0.764123310     0.842690020 
H4 H     0.024840000     0.607165000     0.563924220 
H5 H    -0.087070020     0.704019770     0.503085790 
H6 H    -0.147860520     1.213718290     0.562425850 
H7 H    -0.151754570     1.098389390     0.501526450 
O3 O     0.256999090     0.619121870     0.430758840 
H8 H     0.262139200     0.474669100     0.411806330 
H9 H     0.280320310     0.742807740     0.412528580 
Cl1 Cl     0.172096020     0.610818030     0.086058040 

#END
data_67_9.05_XXIV_19_13865 
# Day group submission to blind test 6
# Rank by lattice energy 67
# Relative energy [kJ/mol]:9.04863318568
loop_
_symmetry_equiv_pos_site_id
_symmetry_equiv_pos_as_xyz
1 +x,+y,+z
2 1/2+x,1/2-y,-z
3 -x,1/2+y,1/2-z
4 1/2-x,-y,1/2+z
_cell_length_a 9.7421
_cell_length_b 6.5928
_cell_length_c 12.8499
_cell_angle_alpha 90.0
_cell_angle_beta 90.0
_cell_angle_gamma 90.0
loop_
_atom_site_label
_atom_site_type_symbol
_atom_site_fract_x
_atom_site_fract_y
_atom_site_fract_z
C1 C     0.500470050     0.385185490     0.660961200 
C2 C     0.368631190     0.386290510     0.632935140 
C3 C     0.539171640     0.396147100     0.772017580 
C4 C     0.092276340     0.437718530     0.641188070 
S1 S     0.233576930     0.407466870     0.725377720 
O1 O     0.674211080     0.392424800     0.786864620 
O2 O     0.453893150     0.405555360     0.840778150 
N1 N    -0.029975230     0.416625520     0.685510290 
N2 N     0.101767010     0.474001730     0.539170250 
H1 H     0.580026690     0.367285720     0.602881940 
H2 H     0.338806790     0.361362380     0.552940690 
H3 H     0.692459320     0.397964440     0.861072990 
H4 H     0.183018690     0.552248040     0.511244430 
H5 H     0.014086890     0.504974720     0.499715280 
H6 H    -0.036929000     0.392012000     0.762963980 
H7 H    -0.114836890     0.461863290     0.646648220 
O3 O     0.998826810     0.920506210     0.598133610 
H8 H     1.078335350     0.908435280     0.553960430 
H9 H     0.935843570     0.830178840     0.563561250 
Cl1 Cl     0.215828300     0.116462520     0.000298930 

#END
data_68_9.08_XXIV_15_99059 
# Day group submission to blind test 6
# Rank by lattice energy 68
# Relative energy [kJ/mol]:9.0779546788
loop_
_symmetry_equiv_pos_site_id
_symmetry_equiv_pos_as_xyz
1 +x,+y,+z
2 -x,+y,1/2-z
3 1/2+x,1/2+y,+z
4 1/2-x,1/2+y,1/2-z
5 -x,-y,-z
6 +x,-y,1/2+z
7 1/2-x,1/2-y,-z
8 1/2+x,1/2-y,1/2+z
_cell_length_a 12.8903
_cell_length_b 11.6213
_cell_length_c 17.5662
_cell_angle_alpha 90.0
_cell_angle_beta 140.2835
_cell_angle_gamma 90.0
loop_
_atom_site_label
_atom_site_type_symbol
_atom_site_fract_x
_atom_site_fract_y
_atom_site_fract_z
C1 C     0.431139040     0.805055210     0.550471900 
C2 C     0.377716930     0.905871020     0.494078610 
C3 C     0.360643290     0.696548360     0.482029790 
C4 C     0.201540090     1.066888630     0.320341390 
S1 S     0.224301360     0.915738520     0.336315870 
O1 O     0.417035860     0.603975800     0.549652720 
O2 O     0.260171730     0.695032750     0.374695110 
N1 N     0.159393250     1.110684270     0.229788480 
N2 N     0.217333950     1.134796630     0.389465210 
H1 H     0.527524620     0.801906340     0.646703480 
H2 H     0.432409920     0.986106940     0.542696850 
H3 H     0.365845620     0.536160880     0.499210940 
H4 H     0.227593000     1.103748410     0.448654740 
H5 H     0.231701070     1.220892460     0.392134670 
H6 H     0.158993210     1.063056990     0.181457030 
H7 H     0.113800400     1.191371950     0.200574410 
O3 O     0.454084150     1.160311550     0.826395230 
H8 H     0.373508310     1.124076660     0.749039040 
H9 H     0.548959570     1.142760740     0.849881480 
Cl1 Cl     0.272530510     0.403779090     0.424171810 

#END
data_69_9.21_XXIV_14_53739 
# Day group submission to blind test 6
# Rank by lattice energy 69
# Relative energy [kJ/mol]:9.21385815134
loop_
_symmetry_equiv_pos_site_id
_symmetry_equiv_pos_as_xyz
1 +x,+y,+z
2 -x,1/2+y,1/2-z
3 -x,-y,-z
4 +x,1/2-y,1/2+z
_cell_length_a 19.3545
_cell_length_b 23.9908
_cell_length_c 7.8433
_cell_angle_alpha 90.0
_cell_angle_beta 13.8499
_cell_angle_gamma 90.0
loop_
_atom_site_label
_atom_site_type_symbol
_atom_site_fract_x
_atom_site_fract_y
_atom_site_fract_z
C1 C     0.516355370     0.773001150     0.717530640 
C2 C     0.556952100     0.827407580     0.645419400 
C3 C     0.729222660     0.732409450     0.272255020 
C4 C     0.787891030     0.925527350     0.184763160 
S1 S     0.857450360     0.853513220     0.043262570 
O1 O     0.662771530     0.679910690     0.394000870 
O2 O     0.941450440     0.746865910    -0.156542330 
N1 N     0.860753480     0.957915870     0.139695960 
N2 N     0.671269530     0.946963980     0.323026750 
H1 H     0.326789940     0.758200660     1.104984710 
H2 H     0.400792990     0.858097910     0.978559910 
H3 H     0.810573210     0.655655200     0.086661230 
H4 H     0.704725820     0.926805590     0.131359220 
H5 H     0.653962880     0.988984790     0.355617230 
H6 H     0.915446460     0.941400610     0.122745790 
H7 H     0.883807110     0.999629660     0.070728560 
O3 O     0.348356130     0.940494790     0.661999440 
H8 H     0.274258310     0.919134830     0.745174720 
H9 H     0.534725460     0.923475510     0.231539500 
Cl1 Cl     0.020503200     0.412829060     0.269088290 

#END
data_70_9.31_XXIV_2_2645 
# Day group submission to blind test 6
# Rank by lattice energy 70
# Relative energy [kJ/mol]:9.30693505798
loop_
_symmetry_equiv_pos_site_id
_symmetry_equiv_pos_as_xyz
1 +x,+y,+z
2 -x,-y,-z
_cell_length_a 5.3863
_cell_length_b 7.8494
_cell_length_c 10.608
_cell_angle_alpha 76.8508
_cell_angle_beta 86.0945
_cell_angle_gamma 80.8835
loop_
_atom_site_label
_atom_site_type_symbol
_atom_site_fract_x
_atom_site_fract_y
_atom_site_fract_z
C1 C     0.466207660     0.782627120     0.427750520 
C2 C     0.556974050     0.908035810     0.337883260 
C3 C     0.605525900     0.700393040     0.546877080 
C4 C     0.869889270     1.121564690     0.200380570 
S1 S     0.843144190     0.985252750     0.356660270 
O1 O     0.493853750     0.575548340     0.625798230 
O2 O     0.800769860     0.746220010     0.568241080 
N1 N     0.996823490     1.255436640     0.191643400 
N2 N     0.781239840     1.090798990     0.095242160 
H1 H     0.287696740     0.742631420     0.415455690 
H2 H     0.451985540     0.976739010     0.253219680 
H3 H     0.593853670     0.528432550     0.702105120 
H4 H     0.733359880     0.971573400     0.095491630 
H5 H     0.784551770     1.178004510     0.008969740 
H6 H     1.042669980     1.290564680     0.272007150 
H7 H     1.063176130     1.321708630     0.106031630 
O3 O     0.734805820     0.757764670     0.068106580 
H8 H     0.869072710     0.684766220     0.119562320 
H9 H     0.597421730     0.693315990     0.101263550 
Cl1 Cl     0.245951710     0.607355010     0.161801140 

#END
data_71_9.37_XXIV_14_58875 
# Day group submission to blind test 6
# Rank by lattice energy 71
# Relative energy [kJ/mol]:9.36626495421
loop_
_symmetry_equiv_pos_site_id
_symmetry_equiv_pos_as_xyz
1 +x,+y,+z
2 -x,1/2+y,1/2-z
3 -x,-y,-z
4 +x,1/2-y,1/2+z
_cell_length_a 5.6086
_cell_length_b 22.3058
_cell_length_c 7.0823
_cell_angle_alpha 90.0
_cell_angle_beta 110.4066
_cell_angle_gamma 90.0
loop_
_atom_site_label
_atom_site_type_symbol
_atom_site_fract_x
_atom_site_fract_y
_atom_site_fract_z
C1 C     0.036257440     0.020136110     0.792463920 
C2 C    -0.020062240    -0.036359760     0.731876930 
C3 C     0.283309170     0.046167770     0.804680440 
C4 C     0.015631140    -0.149792180     0.623643840 
S1 S     0.199211190    -0.083566040     0.670036990 
O1 O     0.304878730     0.103874930     0.854907340 
O2 O     0.444950980     0.016933030     0.768262040 
N1 N     0.049809670    -0.187295590     0.490353460 
N2 N    -0.149487550    -0.162780310     0.715912810 
H1 H    -0.102687840     0.048163050     0.824309810 
H2 H    -0.204038890    -0.055762990     0.710974050 
H3 H     0.469726730     0.118136450     0.858046540 
H4 H    -0.104732000    -0.151528540     0.862607910 
H5 H    -0.254765560    -0.200512690     0.670818980 
H6 H     0.121543920    -0.174732950     0.383813300 
H7 H    -0.022264040    -0.229272940     0.480379840 
O3 O     0.603488590     0.741661120     0.461356930 
H8 H     0.496544420     0.716556580     0.508807000 
H9 H     0.481187020     0.765413760     0.359458410 
Cl1 Cl     0.283736670     0.829651350     0.152761250 

#END
data_72_9.37_XXIV_14_27992 
# Day group submission to blind test 6
# Rank by lattice energy 72
# Relative energy [kJ/mol]:9.37475073989
loop_
_symmetry_equiv_pos_site_id
_symmetry_equiv_pos_as_xyz
1 +x,+y,+z
2 -x,1/2+y,1/2-z
3 -x,-y,-z
4 +x,1/2-y,1/2+z
_cell_length_a 10.9337
_cell_length_b 7.4656
_cell_length_c 14.7699
_cell_angle_alpha 90.0
_cell_angle_beta 47.6677
_cell_angle_gamma 90.0
loop_
_atom_site_label
_atom_site_type_symbol
_atom_site_fract_x
_atom_site_fract_y
_atom_site_fract_z
C1 C     0.193690990     0.571714340     0.478716150 
C2 C     0.252715390     0.408571390     0.466927690 
C3 C     0.020286460     0.614923680     0.587133890 
C4 C     0.281453320     0.068359770     0.514083110 
S1 S     0.128909180     0.238683230     0.579700180 
O1 O    -0.019281890     0.784645070     0.590304410 
O2 O    -0.073892280     0.503403010     0.664848310 
N1 N     0.276777970    -0.025356800     0.592281990 
N2 N     0.383017220     0.024824830     0.396627010 
H1 H     0.272954490     0.673919920     0.410605550 
H2 H     0.380898290     0.374726920     0.390723890 
H3 H    -0.134372150     0.803122890     0.663934720 
H4 H     0.371253670     0.079647050     0.340371070 
H5 H     0.471140180    -0.070041420     0.361155640 
H6 H     0.221900210     0.024815580     0.675674390 
H7 H     0.340323210    -0.140477720     0.570864240 
O3 O     0.561753550     0.312491550     0.436734170 
H8 H     0.501341430     0.355365960     0.518631360 
H9 H     0.616737150     0.418193970     0.387327390 
Cl1 Cl     0.641813980     0.668099780     0.293798970 

#END
data_73_9.40_XXIV_14_59148 
# Day group submission to blind test 6
# Rank by lattice energy 73
# Relative energy [kJ/mol]:9.39900299627
loop_
_symmetry_equiv_pos_site_id
_symmetry_equiv_pos_as_xyz
1 +x,+y,+z
2 -x,1/2+y,1/2-z
3 -x,-y,-z
4 +x,1/2-y,1/2+z
_cell_length_a 35.6386
_cell_length_b 10.2467
_cell_length_c 7.0585
_cell_angle_alpha 90.0
_cell_angle_beta 19.3808
_cell_angle_gamma 90.0
loop_
_atom_site_label
_atom_site_type_symbol
_atom_site_fract_x
_atom_site_fract_y
_atom_site_fract_z
C1 C     0.426316930     0.902616940     0.171565000 
C2 C     0.324552740     0.957729130     0.671435470 
C3 C     0.523212620     0.978376190    -0.363484010 
C4 C     0.149957440     1.124969780     1.455953140 
S1 S     0.297574740     1.120325900     0.723605990 
O1 O     0.620749200     0.914492200    -0.814467420 
O2 O     0.512613170     1.088664680    -0.373353270 
N1 N     0.103561590     1.243242270     1.678261720 
N2 N     0.083758080     1.020514790     1.785741360 
H1 H     0.440420290     0.804618050     0.156539350 
H2 H     0.255518580     0.907594750     1.069321770 
H3 H     0.680837050     0.970137370    -1.148114920 
H4 H     0.107458170     0.932506960     1.622702770 
H5 H     0.000661930     1.032297590     2.211222840 
H6 H     0.149344110     1.326472890     1.457846460 
H7 H     0.021955650     1.250084090     2.024919470 
O3 O     0.892707730     0.283611170     0.010647230 
H8 H     0.838805840     0.312288680     0.360751520 
H9 H     0.856985110     0.206507760     0.130822580 
Cl1 Cl     0.820309900     0.457528450     0.660627280 

#END
data_74_9.41_XXIV_2_62696 
# Day group submission to blind test 6
# Rank by lattice energy 74
# Relative energy [kJ/mol]:9.41183680808
loop_
_symmetry_equiv_pos_site_id
_symmetry_equiv_pos_as_xyz
1 +x,+y,+z
2 -x,-y,-z
_cell_length_a 5.1424
_cell_length_b 7.7898
_cell_length_c 11.5708
_cell_angle_alpha 103.7184
_cell_angle_beta 94.0101
_cell_angle_gamma 100.9034
loop_
_atom_site_label
_atom_site_type_symbol
_atom_site_fract_x
_atom_site_fract_y
_atom_site_fract_z
C1 C     0.811157960     0.185953600     0.935739440 
C2 C     0.926216300     0.246347330     0.849078580 
C3 C     0.961998490     0.218696400     1.055316620 
C4 C     1.314863590     0.344750730     0.719832440 
S1 S     1.260751340     0.373080250     0.871280860 
O1 O     0.832777960     0.127112560     1.125071220 
O2 O     1.180798660     0.318159950     1.083772210 
N1 N     1.504686310     0.468254850     0.696420220 
N2 N     1.187317070     0.204246790     0.632588930 
H1 H     0.604933210     0.113911640     0.919826070 
H2 H     0.814905080     0.231547230     0.763139570 
H3 H     0.941145590     0.154993570     1.201946600 
H4 H     1.075995450     0.092507600     0.648045590 
H5 H     1.208806220     0.200988470     0.545895030 
H6 H     1.594562440     0.586265810     0.755157230 
H7 H     1.577416360     0.442045660     0.616517820 
O3 O     0.658025270     0.284375530     0.482677010 
H8 H     0.810799900     0.270373540     0.440542580 
H9 H     0.513772740     0.238655220     0.418396820 
Cl1 Cl     0.111683780     0.178622120     0.343925180 

#END
data_75_9.46_XXIV_14_40930 
# Day group submission to blind test 6
# Rank by lattice energy 75
# Relative energy [kJ/mol]:9.4583244524
loop_
_symmetry_equiv_pos_site_id
_symmetry_equiv_pos_as_xyz
1 +x,+y,+z
2 -x,1/2+y,1/2-z
3 -x,-y,-z
4 +x,1/2-y,1/2+z
_cell_length_a 16.4274
_cell_length_b 9.1739
_cell_length_c 8.6495
_cell_angle_alpha 90.0
_cell_angle_beta 139.4153
_cell_angle_gamma 90.0
loop_
_atom_site_label
_atom_site_type_symbol
_atom_site_fract_x
_atom_site_fract_y
_atom_site_fract_z
C1 C     0.923061780     0.832090170     0.517384300 
C2 C     0.834833700     0.879623250     0.486810810 
C3 C     1.053364730     0.883931830     0.720939180 
C4 C     0.713093570     1.053036010     0.512105550 
S1 S     0.868089110     1.003165760     0.688459970 
O1 O     1.124219050     0.850907690     0.701624690 
O2 O     1.088329870     0.952938630     0.883099820 
N1 N     0.692142850     1.087583020     0.628293690 
N2 N     0.622978150     1.065789140     0.277670930 
H1 H     0.900156490     0.754929630     0.393994760 
H2 H     0.739751540     0.839462850     0.344049910 
H3 H     1.207964520     0.888351160     0.840004930 
H4 H     0.638121810     1.060457620     0.184581030 
H5 H     0.533567020     1.079315930     0.184468200 
H6 H     0.752572090     1.061983060     0.801020040 
H7 H     0.613037700     1.140428500     0.545692090 
O3 O     0.531279700     0.689907490     0.064463780 
H8 H     0.506660140     0.639879020    -0.064001190 
H9 H     0.581431320     0.618306690     0.189470730 
Cl1 Cl     0.362842150     0.960326260     0.075658650 

#END
data_76_9.47_XXIV_2_5558 
# Day group submission to blind test 6
# Rank by lattice energy 76
# Relative energy [kJ/mol]:9.46888000099
loop_
_symmetry_equiv_pos_site_id
_symmetry_equiv_pos_as_xyz
1 +x,+y,+z
2 -x,-y,-z
_cell_length_a 5.4614
_cell_length_b 7.7494
_cell_length_c 11.1848
_cell_angle_alpha 102.7102
_cell_angle_beta 94.0397
_cell_angle_gamma 110.0257
loop_
_atom_site_label
_atom_site_type_symbol
_atom_site_fract_x
_atom_site_fract_y
_atom_site_fract_z
C1 C     0.504940290     0.240854870     0.010574480 
C2 C     0.596427140     0.370163760     0.119822880 
C3 C     0.231346980     0.188557070    -0.050204030 
C4 C     0.622907260     0.624340520     0.334828510 
S1 S     0.394752060     0.478502510     0.200441490 
O1 O     0.177748960     0.073022640    -0.163754060 
O2 O     0.077129530     0.250185650    -0.000039670 
N1 N     0.574397150     0.774295510     0.393886410 
N2 N     0.820105850     0.583611400     0.382084540 
H1 H     0.634251980     0.180752520    -0.037317790 
H2 H     0.801060630     0.420181000     0.161800950 
H3 H    -0.003330110     0.046286520    -0.198512540 
H4 H     0.821495100     0.450429840     0.361823950 
H5 H     0.942320710     0.672215380     0.460560510 
H6 H     0.461678700     0.832136710     0.353687790 
H7 H     0.661656230     0.843952250     0.482583270 
O3 O     0.121762860     0.750724020     0.617835840 
H8 H     0.025386390     0.813273090     0.668452650 
H9 H     0.299275860     0.842425190     0.644786140 
Cl1 Cl     0.714205110     0.966455920     0.681566890 

#END
data_77_9.47_XXIV_15_87497 
# Day group submission to blind test 6
# Rank by lattice energy 77
# Relative energy [kJ/mol]:9.46950173564
loop_
_symmetry_equiv_pos_site_id
_symmetry_equiv_pos_as_xyz
1 +x,+y,+z
2 -x,+y,1/2-z
3 1/2+x,1/2+y,+z
4 1/2-x,1/2+y,1/2-z
5 -x,-y,-z
6 +x,-y,1/2+z
7 1/2-x,1/2-y,-z
8 1/2+x,1/2-y,1/2+z
_cell_length_a 22.1688
_cell_length_b 11.1135
_cell_length_c 7.1974
_cell_angle_alpha 90.0
_cell_angle_beta 101.6739
_cell_angle_gamma 90.0
loop_
_atom_site_label
_atom_site_type_symbol
_atom_site_fract_x
_atom_site_fract_y
_atom_site_fract_z
C1 C     0.042126620     0.316770460     0.087412330 
C2 C     0.084414610     0.230412940     0.130080810 
C3 C    -0.019602580     0.289850810    -0.028278250 
C4 C     0.148642940     0.039429170     0.061211080 
S1 S     0.070827650     0.079137320     0.048569450 
O1 O    -0.051119840     0.388843220    -0.090483420 
O2 O    -0.037748100     0.187783800    -0.062774300 
N1 N     0.162154870    -0.076760510     0.081336600 
N2 N     0.191840710     0.118641530     0.043596490 
H1 H     0.051844470     0.407085250     0.141737900 
H2 H     0.128358840     0.246732280     0.223680700 
H3 H    -0.091036720     0.365395460    -0.164160340 
H4 H     0.181121340     0.203197450    -0.002766890 
H5 H     0.237394070     0.100020290     0.079167910 
H6 H     0.134145070    -0.138050520     0.123808410 
H7 H     0.205680990    -0.103400470     0.079545080 
O3 O     0.211320200     0.608634430     0.912214300 
H8 H     0.188194820     0.537094610     0.868267340 
H9 H     0.199064440     0.620211340     1.032068470 
Cl1 Cl     0.167496470     0.648034830     0.282434770 

#END
data_78_9.51_XXIV_7_1757 
# Day group submission to blind test 6
# Rank by lattice energy 78
# Relative energy [kJ/mol]:9.50733895646
loop_
_symmetry_equiv_pos_site_id
_symmetry_equiv_pos_as_xyz
1 +x,+y,+z
2 +x,-y,1/2+z
_cell_length_a 4.884
_cell_length_b 11.8245
_cell_length_c 19.6624
_cell_angle_alpha 90.0
_cell_angle_beta 157.5466
_cell_angle_gamma 90.0
loop_
_atom_site_label
_atom_site_type_symbol
_atom_site_fract_x
_atom_site_fract_y
_atom_site_fract_z
C1 C     0.014632700     0.937412980     0.738708110 
C2 C    -0.083212630     0.836406400     0.687475840 
C3 C    -0.087246950     1.041643690     0.675063080 
C4 C    -0.255416710     0.672039930     0.553488780 
S1 S    -0.297423240     0.820994830     0.550638410 
O1 O     0.037569010     1.135361780     0.739151220 
O2 O    -0.266990540     1.039042410     0.574440750 
N1 N    -0.565092890     0.629532160     0.427302780 
N2 N     0.092061990     0.604484280     0.675882890 
H1 H     0.134930630     0.943988650     0.820027010 
H2 H    -0.070918550     0.760090350     0.720514300 
H3 H    -0.043318570     1.200263490     0.691344230 
H4 H     0.442612420     0.635344720     0.790664750 
H5 H     0.029179320     0.519560910     0.660262170 
H6 H    -0.906041250     0.676189810     0.320608230 
H7 H    -0.519222170     0.546743220     0.425722470 
O3 O     0.538764850     0.405655470     0.424361420 
H8 H     0.990701420     0.386684640     0.507235660 
H9 H     0.594028680     0.368215660     0.480286930 
Cl1 Cl     0.747046360     0.659075270     0.115440130 

#END
data_79_9.54_XXIV_61_49112 
# Day group submission to blind test 6
# Rank by lattice energy 79
# Relative energy [kJ/mol]:9.54351609247
loop_
_symmetry_equiv_pos_site_id
_symmetry_equiv_pos_as_xyz
1 +x,+y,+z
2 1/2+x,1/2-y,-z
3 -x,1/2+y,1/2-z
4 1/2-x,-y,1/2+z
5 -x,-y,-z
6 1/2-x,1/2+y,+z
7 +x,1/2-y,1/2+z
8 1/2+x,+y,1/2-z
_cell_length_a 6.9809
_cell_length_b 23.882
_cell_length_c 10.6745
_cell_angle_alpha 90.0
_cell_angle_beta 90.0
_cell_angle_gamma 90.0
loop_
_atom_site_label
_atom_site_type_symbol
_atom_site_fract_x
_atom_site_fract_y
_atom_site_fract_z
C1 C     0.210307030     0.462958910     0.560395670 
C2 C     0.206456520     0.412800410     0.505428280 
C3 C     0.257064000     0.513509140     0.486656860 
C4 C     0.271884060     0.329226820     0.338055320 
S1 S     0.270182990     0.403063300     0.345668140 
O1 O     0.235646070     0.560645630     0.551467440 
O2 O     0.304585990     0.510955840     0.377369200 
N1 N     0.277940860     0.308110440     0.223148550 
N2 N     0.280869760     0.295231460     0.436113120 
H1 H     0.166613240     0.467545630     0.657140490 
H2 H     0.153763910     0.376576370     0.555419210 
H3 H     0.265441060     0.592100630     0.497273860 
H4 H     0.308640040     0.309163770     0.523332380 
H5 H     0.276426830     0.253153280     0.425566550 
H6 H     0.265306780     0.330718630     0.143629980 
H7 H     0.313553960     0.267350390     0.212093660 
O3 O     0.874839420     0.197355750     0.314672030 
H8 H     1.002416530     0.183685940     0.330802380 
H9 H     0.841069070     0.174615890     0.243396250 
Cl1 Cl     0.762940400     0.662610210     0.065385950 

#END
data_80_9.55_XXIV_14_21642 
# Day group submission to blind test 6
# Rank by lattice energy 80
# Relative energy [kJ/mol]:9.54671479063
loop_
_symmetry_equiv_pos_site_id
_symmetry_equiv_pos_as_xyz
1 +x,+y,+z
2 -x,1/2+y,1/2-z
3 -x,-y,-z
4 +x,1/2-y,1/2+z
_cell_length_a 5.662
_cell_length_b 21.3562
_cell_length_c 20.4829
_cell_angle_alpha 90.0
_cell_angle_beta 19.4911
_cell_angle_gamma 90.0
loop_
_atom_site_label
_atom_site_type_symbol
_atom_site_fract_x
_atom_site_fract_y
_atom_site_fract_z
C1 C     0.039331480     0.472338340     0.718121270 
C2 C    -0.407428340     0.426535770     0.818368290 
C3 C     0.013075270     0.533019570     0.690412100 
C4 C    -1.330660940     0.356235380     0.992097180 
S1 S    -1.021975480     0.434181310     0.912935850 
O1 O     0.481702500     0.574175260     0.590744580 
O2 O    -0.404231870     0.543012130     0.755244420 
N1 N    -1.952117970     0.347335880     1.125550870 
N2 N    -0.973236930     0.307553720     0.923019840 
H1 H     0.398686340     0.466671990     0.665210720 
H2 H    -0.435744660     0.383587320     0.853508850 
H3 H     0.431057770     0.612951100     0.579662590 
H4 H    -0.438639880     0.308002240     0.783773220 
H5 H    -1.207508530     0.264911740     0.984084300 
H6 H    -2.295807220     0.382036460     1.204145490 
H7 H    -2.101215830     0.303795220     1.150581400 
O3 O     0.294793850     0.290330580     0.683367780 
H8 H     0.697714740     0.299130710     0.605727440 
H9 H     0.060465850     0.258482930     0.769801340 
Cl1 Cl     0.531664840     0.309083500     0.457212980 

#END
data_81_9.60_XXIV_15_82536 
# Day group submission to blind test 6
# Rank by lattice energy 81
# Relative energy [kJ/mol]:9.60031849844
loop_
_symmetry_equiv_pos_site_id
_symmetry_equiv_pos_as_xyz
1 +x,+y,+z
2 -x,+y,1/2-z
3 1/2+x,1/2+y,+z
4 1/2-x,1/2+y,1/2-z
5 -x,-y,-z
6 +x,-y,1/2+z
7 1/2-x,1/2-y,-z
8 1/2+x,1/2-y,1/2+z
_cell_length_a 14.4988
_cell_length_b 5.447
_cell_length_c 31.2889
_cell_angle_alpha 90.0
_cell_angle_beta 136.4254
_cell_angle_gamma 90.0
loop_
_atom_site_label
_atom_site_type_symbol
_atom_site_fract_x
_atom_site_fract_y
_atom_site_fract_z
C1 C     0.138182470     0.641238770     0.502592930 
C2 C     0.183186250     0.658784920     0.557714690 
C3 C     0.105829290     0.398568570     0.473407440 
C4 C     0.268654550     0.540803600     0.665911300 
S1 S     0.211969460     0.395528020     0.599865370 
O1 O     0.046633640     0.412850010     0.415559090 
O2 O     0.129232760     0.208702470     0.500227680 
N1 N     0.254367880     0.412159350     0.696764810 
N2 N     0.330146870     0.757309560     0.687242260 
H1 H     0.118534470     0.805028580     0.477446420 
H2 H     0.198542510     0.835232240     0.577904760 
H3 H     0.026876720     0.247844240     0.399056160 
H4 H     0.378357480     0.824484850     0.677584270 
H5 H     0.361698020     0.827883660     0.726042700 
H6 H     0.189655530     0.270285960     0.677369400 
H7 H     0.306923610     0.455734410     0.740976580 
O3 O     0.487618330     1.045729040     0.306889880 
H8 H     0.486341320     0.886330520     0.319760390 
H9 H     0.485001540     1.153857680     0.330342280 
Cl1 Cl     0.055812290     0.987440900     0.660178230 

#END
data_82_9.65_XXIV_14_13858 
# Day group submission to blind test 6
# Rank by lattice energy 82
# Relative energy [kJ/mol]:9.64816724369
loop_
_symmetry_equiv_pos_site_id
_symmetry_equiv_pos_as_xyz
1 +x,+y,+z
2 -x,1/2+y,1/2-z
3 -x,-y,-z
4 +x,1/2-y,1/2+z
_cell_length_a 15.0894
_cell_length_b 10.8948
_cell_length_c 12.9439
_cell_angle_alpha 90.0
_cell_angle_beta 156.1412
_cell_angle_gamma 90.0
loop_
_atom_site_label
_atom_site_type_symbol
_atom_site_fract_x
_atom_site_fract_y
_atom_site_fract_z
C1 C     0.243083920     0.285538810     0.826679430 
C2 C     0.179687720     0.234503840     0.670324580 
C3 C     0.373736780     0.213937390     1.040906980 
C4 C     0.066303540     0.062348660     0.410568640 
S1 S     0.248034880     0.080666910     0.709614650 
O1 O     0.394576010     0.269614710     1.154013530 
O2 O     0.448287930     0.113690280     1.099291840 
N1 N     0.115927810    -0.028757390     0.398877650 
N2 N    -0.121844860     0.121865800     0.200690390 
H1 H     0.202939750     0.380145970     0.801016770 
H2 H     0.096104670     0.287834510     0.522758110 
H3 H     0.481569660     0.217901200     1.292003410 
H4 H    -0.179130000     0.182902740     0.191499870 
H5 H    -0.213240770     0.105929170     0.039407290 
H6 H     0.273296460    -0.056503990     0.559338480 
H7 H     0.022653740    -0.039825250     0.235395700 
O3 O     0.260702970     0.528451110     0.636250690 
H8 H     0.392035140     0.479607730     0.782183130 
H9 H     0.269039740     0.569746020     0.710989670 
Cl1 Cl     0.341460500     0.859712510     0.435217050 

#END
data_83_9.66_XXIV_2_15112 
# Day group submission to blind test 6
# Rank by lattice energy 83
# Relative energy [kJ/mol]:9.65706118196
loop_
_symmetry_equiv_pos_site_id
_symmetry_equiv_pos_as_xyz
1 +x,+y,+z
2 -x,-y,-z
_cell_length_a 5.032
_cell_length_b 8.5304
_cell_length_c 12.5108
_cell_angle_alpha 63.3293
_cell_angle_beta 73.31
_cell_angle_gamma 67.6129
loop_
_atom_site_label
_atom_site_type_symbol
_atom_site_fract_x
_atom_site_fract_y
_atom_site_fract_z
C1 C     0.120183430     0.234871940     0.453873780 
C2 C     0.178271870     0.384934360     0.365236890 
C3 C     0.248853510     0.147744260     0.566949480 
C4 C     0.475696530     0.625907570     0.222895790 
S1 S     0.403398110     0.492854950     0.377597990 
O1 O     0.206972520    -0.015201980     0.637465000 
O2 O     0.379766750     0.219956000     0.589912740 
N1 N     0.557791530     0.770955720     0.196686750 
N2 N     0.460844520     0.584360460     0.134770320 
H1 H    -0.023885050     0.176050190     0.444344830 
H2 H     0.075386600     0.455547330     0.284400940 
H3 H     0.294916840    -0.064308670     0.709960400 
H4 H     0.471298980     0.456719880     0.147623670 
H5 H     0.484708880     0.672769990     0.047799740 
H6 H     0.542268390     0.823353870     0.257111340 
H7 H     0.649954930     0.833611210     0.111861150 
O3 O     0.832108190     0.886088080     0.961564180 
H8 H     1.036518780     0.858917520     0.931402750 
H9 H     0.758638660     0.864521000     0.907827810 
Cl1 Cl     0.538003990     0.186570450     0.155872020 

#END
data_84_9.68_XXIV_61_41224 
# Day group submission to blind test 6
# Rank by lattice energy 84
# Relative energy [kJ/mol]:9.6764514586
loop_
_symmetry_equiv_pos_site_id
_symmetry_equiv_pos_as_xyz
1 +x,+y,+z
2 1/2+x,1/2-y,-z
3 -x,1/2+y,1/2-z
4 1/2-x,-y,1/2+z
5 -x,-y,-z
6 1/2-x,1/2+y,+z
7 +x,1/2-y,1/2+z
8 1/2+x,+y,1/2-z
_cell_length_a 12.9077
_cell_length_b 9.5808
_cell_length_c 13.5607
_cell_angle_alpha 90.0
_cell_angle_beta 90.0
_cell_angle_gamma 90.0
loop_
_atom_site_label
_atom_site_type_symbol
_atom_site_fract_x
_atom_site_fract_y
_atom_site_fract_z
C1 C     0.153916080     0.498962000     0.402044920 
C2 C     0.123140870     0.596873520     0.465554410 
C3 C     0.265413630     0.475283430     0.383673540 
C4 C     0.125130210     0.824075800     0.583256600 
S1 S     0.212569320     0.703209820     0.531366200 
O1 O     0.282959060     0.375493130     0.317604380 
O2 O     0.332192250     0.540709240     0.426583440 
N1 N     0.162553810     0.900452690     0.656878300 
N2 N     0.026892930     0.839566120     0.554938820 
H1 H     0.097573170     0.432992530     0.365676610 
H2 H     0.042430100     0.607882760     0.485305800 
H3 H     0.357246660     0.364198940     0.309831370 
H4 H     0.006248010     0.816143500     0.485055900 
H5 H    -0.017117670     0.913703210     0.587800690 
H6 H     0.237369850     0.890882310     0.677746640 
H7 H     0.122203630     0.985458930     0.678713420 
O3 O     0.379559540     0.599875230     0.172470080 
H8 H     0.418762140     0.533515550     0.210742150 
H9 H     0.417542460     0.683971150     0.187232820 
Cl1 Cl     0.504775710     0.862938040     0.196264430 

#END
data_85_9.70_XXIV_9_616 
# Day group submission to blind test 6
# Rank by lattice energy 85
# Relative energy [kJ/mol]:9.70022974629
loop_
_symmetry_equiv_pos_site_id
_symmetry_equiv_pos_as_xyz
1 +x,+y,+z
2 +x,-y,1/2+z
3 1/2+x,1/2+y,+z
4 1/2+x,1/2-y,1/2+z
_cell_length_a 5.6058
_cell_length_b 23.718
_cell_length_c 11.7413
_cell_angle_alpha 90.0
_cell_angle_beta 33.814
_cell_angle_gamma 90.0
loop_
_atom_site_label
_atom_site_type_symbol
_atom_site_fract_x
_atom_site_fract_y
_atom_site_fract_z
C1 C     0.400268390     1.273153880     0.866524490 
C2 C     0.381172320     1.328375070     0.853356360 
C3 C     0.171515370     1.233149240     0.882612260 
C4 C     0.187288720     1.428953010     0.836852930 
S1 S     0.090566460     1.356396510     0.850664400 
O1 O     0.217869400     1.179678550     0.895940790 
O2 O    -0.035495670     1.248843040     0.882953380 
N1 N     0.232536140     1.460767940     0.727240900 
N2 N     0.216269430     1.451000030     0.929499010 
H1 H     0.589293250     1.257234440     0.861827840 
H2 H     0.557713220     1.358588790     0.833857710 
H3 H     0.061050670     1.155888970     0.905344080 
H4 H     0.054438710     1.431967890     1.057626850 
H5 H     0.267836200     1.492915250     0.918468580 
H6 H     0.265910970     1.443610300     0.635701140 
H7 H     0.226467400     1.503365750     0.734599940 
O3 O     0.236801430     0.427855220     0.224774230 
H8 H     0.248976850     0.410990930     0.294498620 
H9 H    -0.019939190     0.411159400     0.295984960 
Cl1 Cl     0.410767120     0.584216000     0.907646680 

#END
data_86_9.71_XXIV_9_439 
# Day group submission to blind test 6
# Rank by lattice energy 86
# Relative energy [kJ/mol]:9.70629781159
loop_
_symmetry_equiv_pos_site_id
_symmetry_equiv_pos_as_xyz
1 +x,+y,+z
2 +x,-y,1/2+z
3 1/2+x,1/2+y,+z
4 1/2+x,1/2-y,1/2+z
_cell_length_a 5.651
_cell_length_b 23.3408
_cell_length_c 6.7263
_cell_angle_alpha 90.0
_cell_angle_beta 78.5464
_cell_angle_gamma 90.0
loop_
_atom_site_label
_atom_site_type_symbol
_atom_site_fract_x
_atom_site_fract_y
_atom_site_fract_z
C1 C     0.460190210     0.713554530     0.874148860 
C2 C     0.368504410     0.661200130     0.864773750 
C3 C     0.302244540     0.764214910     0.882513710 
C4 C     0.060206750     0.573875650     0.847916210 
S1 S     0.056602680     0.649559330     0.865283290 
O1 O     0.415833490     0.813279810     0.899998550 
O2 O     0.089587050     0.759980570     0.875788040 
N1 N    -0.143112730     0.548023400     0.937236120 
N2 N     0.235760170     0.544819020     0.731122330 
H1 H     0.648689550     0.719241880     0.880205610 
H2 H     0.477851490     0.623292760     0.867742270 
H3 H     0.301365060     0.844527170     0.905567690 
H4 H     0.373672560     0.563988140     0.636081930 
H5 H     0.238213950     0.501466590     0.734310200 
H6 H    -0.235588040     0.565567930     1.067197830 
H7 H    -0.168525980     0.505538960     0.919384170 
O3 O     0.243520440     0.429674780     0.730286210 
H8 H     0.367136090     0.414177390     0.794660010 
H9 H     0.099295680     0.411638210     0.803907370 
Cl1 Cl     0.189427710     1.082432260     0.403933230 

#END
data_87_9.71_XXIV_19_28338 
# Day group submission to blind test 6
# Rank by lattice energy 87
# Relative energy [kJ/mol]:9.70875188289
loop_
_symmetry_equiv_pos_site_id
_symmetry_equiv_pos_as_xyz
1 +x,+y,+z
2 1/2+x,1/2-y,-z
3 -x,1/2+y,1/2-z
4 1/2-x,-y,1/2+z
_cell_length_a 13.2555
_cell_length_b 5.4374
_cell_length_c 11.71
_cell_angle_alpha 90.0
_cell_angle_beta 90.0
_cell_angle_gamma 90.0
loop_
_atom_site_label
_atom_site_type_symbol
_atom_site_fract_x
_atom_site_fract_y
_atom_site_fract_z
C1 C     0.911751570     0.888054390     0.636513430 
C2 C     0.897281130     0.993825230     0.535093160 
C3 C     0.891473590     1.026110710     0.742689520 
C4 C     0.852287380     1.323715330     0.371412360 
S1 S     0.850831840     1.300111130     0.521491760 
O1 O     0.906354060     0.892976930     0.836450360 
O2 O     0.862948190     1.238427350     0.741623810 
N1 N     0.786275630     1.478286950     0.325874110 
N2 N     0.915148670     1.198454990     0.304264320 
H1 H     0.936649320     0.698826410     0.641881170 
H2 H     0.907087750     0.893101290     0.456303450 
H3 H     0.891044140     0.993805550     0.902618730 
H4 H     0.984046540     1.149840890     0.333316480 
H5 H     0.904764330     1.201777040     0.218649400 
H6 H     0.727778500     1.553511530     0.368742930 
H7 H     0.799285270     1.542707840     0.246113380 
O3 O     0.610578320     0.354583290     0.632982070 
H8 H     0.622495740     0.477979470     0.575525390 
H9 H     0.629177130     0.206663510     0.592913220 
Cl1 Cl     0.365413000     0.343848640     0.968497760 

#END
data_88_9.74_XXIV_4_42660 
# Day group submission to blind test 6
# Rank by lattice energy 88
# Relative energy [kJ/mol]:9.73980267579
loop_
_symmetry_equiv_pos_site_id
_symmetry_equiv_pos_as_xyz
1 +x,+y,+z
2 -x,1/2+y,-z
_cell_length_a 5.5419
_cell_length_b 13.2525
_cell_length_c 6.2531
_cell_angle_alpha 90.0
_cell_angle_beta 109.1342
_cell_angle_gamma 90.0
loop_
_atom_site_label
_atom_site_type_symbol
_atom_site_fract_x
_atom_site_fract_y
_atom_site_fract_z
C1 C     0.688404880     0.773580690     0.212718500 
C2 C     0.810701780     0.744617960     0.071440750 
C3 C     0.717942610     0.877582030     0.302270220 
C4 C     1.128731040     0.742286410    -0.176074470 
S1 S     1.014738510     0.827780680    -0.013476820 
O1 O     0.594515250     0.893670180     0.449051420 
O2 O     0.844725150     0.940212650     0.244895430 
N1 N     1.217540880     0.784510470    -0.327620620 
N2 N     1.119463490     0.642348140    -0.160303680 
H1 H     0.560677520     0.722172790     0.257164360 
H2 H     0.777477230     0.671260680    -0.008205170 
H3 H     0.621144880     0.963236070     0.499938860 
H4 H     1.118635340     0.609493990    -0.014939060 
H5 H     1.181180730     0.597696640    -0.263158430 
H6 H     1.222890140     0.860424240    -0.340265430 
H7 H     1.294268560     0.740871780    -0.421283810 
O3 O     0.243115910     0.990994120     0.738737710 
H8 H     0.086637670     1.028516400     0.678198940 
H9 H     0.359166630     1.029782080     0.685745370 
Cl1 Cl     0.308889060     0.588447650     0.394818440 

#END
data_89_9.75_XXIV_60_14669 
# Day group submission to blind test 6
# Rank by lattice energy 89
# Relative energy [kJ/mol]:9.74838359654
loop_
_symmetry_equiv_pos_site_id
_symmetry_equiv_pos_as_xyz
1 +x,+y,+z
2 1/2+x,1/2-y,-z
3 -x,+y,1/2-z
4 1/2-x,1/2-y,1/2+z
5 -x,-y,-z
6 1/2-x,1/2+y,+z
7 +x,-y,1/2+z
8 1/2+x,1/2+y,1/2-z
_cell_length_a 12.776
_cell_length_b 9.7331
_cell_length_c 13.4283
_cell_angle_alpha 90.0
_cell_angle_beta 90.0
_cell_angle_gamma 90.0
loop_
_atom_site_label
_atom_site_type_symbol
_atom_site_fract_x
_atom_site_fract_y
_atom_site_fract_z
C1 C     0.893785210     0.750313200     0.646540300 
C2 C     0.889437130     0.881631530     0.674685850 
C3 C     0.878436730     0.712539110     0.541022900 
C4 C     0.871069550     1.159302150     0.669268600 
S1 S     0.869183750     1.017070320     0.587819280 
O1 O     0.881011850     0.577665660     0.525580880 
O2 O     0.864769450     0.798501100     0.476730110 
N1 N     0.883468600     1.280301350     0.625439170 
N2 N     0.865148640     1.150876860     0.768588090 
H1 H     0.909402970     0.670531630     0.700683210 
H2 H     0.906372400     0.911196250     0.750529300 
H3 H     0.870789350     0.560221640     0.455077700 
H4 H     0.819858770     1.076614480     0.798813590 
H5 H     0.863187340     1.240542130     0.806985980 
H6 H     0.891261630     1.286406940     0.550670590 
H7 H     0.874603150     1.367365280     0.665601220 
O3 O     0.632188910     0.249069300     0.918349070 
H8 H     0.694051610     0.300249160     0.900783800 
H9 H     0.645533490     0.163161770     0.885022260 
Cl1 Cl     0.328363050     0.034035720     0.170519390 

#END
data_90_9.76_XXIV_14_18960 
# Day group submission to blind test 6
# Rank by lattice energy 90
# Relative energy [kJ/mol]:9.76274134358
loop_
_symmetry_equiv_pos_site_id
_symmetry_equiv_pos_as_xyz
1 +x,+y,+z
2 -x,1/2+y,1/2-z
3 -x,-y,-z
4 +x,1/2-y,1/2+z
_cell_length_a 19.1177
_cell_length_b 10.0831
_cell_length_c 7.5905
_cell_angle_alpha 90.0
_cell_angle_beta 37.6066
_cell_angle_gamma 90.0
loop_
_atom_site_label
_atom_site_type_symbol
_atom_site_fract_x
_atom_site_fract_y
_atom_site_fract_z
C1 C     0.066527490     0.880016410     0.678827560 
C2 C     0.167481820     0.925395950     0.421117580 
C3 C    -0.038164980     0.959839430     0.860906600 
C4 C     0.332652100     1.089826900    -0.019100230 
S1 S     0.181223060     1.078741600     0.278082680 
O1 O    -0.129856740     0.909161010     1.123186460 
O2 O    -0.037482230     1.061846420     0.774306370 
N1 N     0.381514410     1.143164550    -0.258670860 
N2 N     0.392649600     1.066871400     0.005894540 
H1 H     0.060349500     0.784769110     0.756211450 
H2 H     0.245099380     0.867536780     0.279758220 
H3 H    -0.195115370     0.966293470     1.230276800 
H4 H     0.355610100     1.038391080     0.193967730 
H5 H     0.479239250     1.060055190    -0.170524500 
H6 H     0.348981840     1.118219260    -0.312831480 
H7 H     0.466806310     1.162352980    -0.427900740 
O3 O     0.610000310     0.315719280     0.763994760 
H8 H     0.651085670     0.336385210     0.788491410 
H9 H     0.638337120     0.228872430     0.677929380 
Cl1 Cl     0.665780480     0.045051730     0.498313690 

#END
data_91_9.79_XXIV_14_6864 
# Day group submission to blind test 6
# Rank by lattice energy 91
# Relative energy [kJ/mol]:9.79441456404
loop_
_symmetry_equiv_pos_site_id
_symmetry_equiv_pos_as_xyz
1 +x,+y,+z
2 -x,1/2+y,1/2-z
3 -x,-y,-z
4 +x,1/2-y,1/2+z
_cell_length_a 11.8213
_cell_length_b 7.1013
_cell_length_c 11.9558
_cell_angle_alpha 90.0
_cell_angle_beta 59.8991
_cell_angle_gamma 90.0
loop_
_atom_site_label
_atom_site_type_symbol
_atom_site_fract_x
_atom_site_fract_y
_atom_site_fract_z
C1 C     0.126893020     0.023874000     0.620496060 
C2 C     0.206935620     0.023101070     0.668889390 
C3 C    -0.015001470    -0.006362990     0.705889810 
C4 C     0.299710230    -0.035718490     0.833584690 
S1 S     0.150478250    -0.021276900     0.835048400 
O1 O    -0.080174950    -0.010216420     0.642004580 
O2 O    -0.063831320    -0.026445200     0.821909160 
N1 N     0.290945150    -0.026331120     0.948840350 
N2 N     0.415526580    -0.064969910     0.728960680 
H1 H     0.164457530     0.053714670     0.519105840 
H2 H     0.309118420     0.059226480     0.609293090 
H3 H    -0.172305220    -0.029556790     0.703468650 
H4 H     0.424493540    -0.116431850     0.646302360 
H5 H     0.496230550    -0.068604010     0.737875380 
H6 H     0.206091640     0.002538870     1.030726400 
H7 H     0.358478990    -0.095227520     0.961784070 
O3 O     0.557600500     0.233807560     0.979450430 
H8 H     0.573447580     0.131889780     0.920182710 
H9 H     0.472668680     0.200997700     1.050431500 
Cl1 Cl     0.654352990     0.562325970     0.286181390 

#END
data_92_9.80_XXIV_61_49670 
# Day group submission to blind test 6
# Rank by lattice energy 92
# Relative energy [kJ/mol]:9.79514845274
loop_
_symmetry_equiv_pos_site_id
_symmetry_equiv_pos_as_xyz
1 +x,+y,+z
2 1/2+x,1/2-y,-z
3 -x,1/2+y,1/2-z
4 1/2-x,-y,1/2+z
5 -x,-y,-z
6 1/2-x,1/2+y,+z
7 +x,1/2-y,1/2+z
8 1/2+x,+y,1/2-z
_cell_length_a 14.2276
_cell_length_b 14.6832
_cell_length_c 8.2044
_cell_angle_alpha 90.0
_cell_angle_beta 90.0
_cell_angle_gamma 90.0
loop_
_atom_site_label
_atom_site_type_symbol
_atom_site_fract_x
_atom_site_fract_y
_atom_site_fract_z
C1 C     0.556595760     0.274112300     0.410950080 
C2 C     0.471158320     0.299046050     0.460667220 
C3 C     0.639867640     0.328259880     0.457719570 
C4 C     0.329575220     0.400981510     0.572176950 
S1 S     0.452852570     0.393571810     0.593771540 
O1 O     0.718159120     0.301011970     0.383747580 
O2 O     0.635005250     0.391073630     0.553688850 
N1 N     0.281508040     0.427471120     0.702145550 
N2 N     0.286069110     0.383800380     0.432257630 
H1 H     0.565674870     0.214451990     0.335067610 
H2 H     0.409179930     0.259641880     0.431469770 
H3 H     0.769838210     0.339053270     0.420223680 
H4 H     0.322066920     0.386366510     0.326254480 
H5 H     0.215105260     0.385708210     0.424243210 
H6 H     0.311264600     0.429050920     0.813896180 
H7 H     0.215993090     0.453424950     0.689984260 
O3 O     0.911223040     0.583532240     0.603807950 
H8 H     0.976201140     0.602161070     0.603544220 
H9 H     0.916133180     0.526800640     0.545266410 
Cl1 Cl     0.130092570     0.911759650     0.068959210 

#END
data_93_9.80_XXIV_60_18255 
# Day group submission to blind test 6
# Rank by lattice energy 93
# Relative energy [kJ/mol]:9.80164865404
loop_
_symmetry_equiv_pos_site_id
_symmetry_equiv_pos_as_xyz
1 +x,+y,+z
2 1/2+x,1/2-y,-z
3 -x,+y,1/2-z
4 1/2-x,1/2-y,1/2+z
5 -x,-y,-z
6 1/2-x,1/2+y,+z
7 +x,-y,1/2+z
8 1/2+x,1/2+y,1/2-z
_cell_length_a 13.0846
_cell_length_b 9.7395
_cell_length_c 13.1408
_cell_angle_alpha 90.0
_cell_angle_beta 90.0
_cell_angle_gamma 90.0
loop_
_atom_site_label
_atom_site_type_symbol
_atom_site_fract_x
_atom_site_fract_y
_atom_site_fract_z
C1 C     0.100748980     0.746615840     0.850644600 
C2 C     0.100329300     0.614311380     0.876843270 
C3 C     0.130306020     0.788310750     0.746645960 
C4 C     0.128224720     0.338676310     0.870999180 
S1 S     0.135180730     0.482307470     0.789826810 
O1 O     0.124879590     0.923177870     0.732013970 
O2 O     0.155589440     0.705178800     0.682492430 
N1 N     0.120864200     0.218099340     0.824916270 
N2 N     0.128087690     0.346477500     0.972948010 
H1 H     0.076370490     0.824126990     0.904446880 
H2 H     0.072662690     0.581149740     0.950342400 
H3 H     0.144340460     0.943247430     0.662301940 
H4 H     0.171502180     0.421032990     1.004792300 
H5 H     0.133958260     0.256242070     1.011142000 
H6 H     0.114429720     0.213154590     0.748352110 
H7 H     0.131229630     0.130714010     0.865135310 
O3 O     0.626754130     0.248608760     0.386470430 
H8 H     0.641807510     0.335263150     0.418645670 
H9 H     0.687596090     0.198265750     0.404423600 
Cl1 Cl     0.682369650     0.532947660     0.466778830 

#END
data_94_9.84_XXIV_14_60498 
# Day group submission to blind test 6
# Rank by lattice energy 94
# Relative energy [kJ/mol]:9.84197909199
loop_
_symmetry_equiv_pos_site_id
_symmetry_equiv_pos_as_xyz
1 +x,+y,+z
2 -x,1/2+y,1/2-z
3 -x,-y,-z
4 +x,1/2-y,1/2+z
_cell_length_a 11.6308
_cell_length_b 7.0518
_cell_length_c 10.6199
_cell_angle_alpha 90.0
_cell_angle_beta 84.9126
_cell_angle_gamma 90.0
loop_
_atom_site_label
_atom_site_type_symbol
_atom_site_fract_x
_atom_site_fract_y
_atom_site_fract_z
C1 C     0.560554640     0.250736410     0.100815240 
C2 C     0.666636500     0.196582520     0.057543060 
C3 C     0.467591820     0.260712390     0.014721310 
C4 C     0.854579200     0.139121020    -0.104923310 
S1 S     0.702813400     0.135178470    -0.103848750 
O1 O     0.371317850     0.339132980     0.068138030 
O2 O     0.480935560     0.203918200    -0.093521700 
N1 N     0.912014650     0.040579480    -0.196106220 
N2 N     0.910634710     0.235136480    -0.021091190 
H1 H     0.540870640     0.283255940     0.200002640 
H2 H     0.734179050     0.177498040     0.120144670 
H3 H     0.314020310     0.340595940     0.007019590 
H4 H     0.871275710     0.349177080     0.021303080 
H5 H     0.997732490     0.247048290    -0.033550230 
H6 H     0.871016530    -0.042751690    -0.255341390 
H7 H     0.998508450     0.052651730    -0.214749130 
O3 O     0.142839680     0.454449770     0.242840800 
H8 H     0.182905350     0.370823000     0.295845730 
H9 H     0.168577490     0.406750300     0.160095110 
Cl1 Cl     0.175631180     0.347267570     0.939255070 

#END
data_95_9.91_XXIV_15_7674 
# Day group submission to blind test 6
# Rank by lattice energy 95
# Relative energy [kJ/mol]:9.90680496208
loop_
_symmetry_equiv_pos_site_id
_symmetry_equiv_pos_as_xyz
1 +x,+y,+z
2 -x,+y,1/2-z
3 1/2+x,1/2+y,+z
4 1/2-x,1/2+y,1/2-z
5 -x,-y,-z
6 +x,-y,1/2+z
7 1/2-x,1/2-y,-z
8 1/2+x,1/2-y,1/2+z
_cell_length_a 19.7062
_cell_length_b 10.6687
_cell_length_c 8.3494
_cell_angle_alpha 90.0
_cell_angle_beta 92.7119
_cell_angle_gamma 90.0
loop_
_atom_site_label
_atom_site_type_symbol
_atom_site_fract_x
_atom_site_fract_y
_atom_site_fract_z
C1 C     0.434270090     0.826874350     0.941691580 
C2 C     0.394114930     0.732632630     0.982569100 
C3 C     0.508846730     0.811110120     0.950943950 
C4 C     0.350906010     0.526967100     1.128763500 
S1 S     0.427119480     0.586093730     1.053264720 
O1 O     0.541972790     0.914092540     0.910503730 
O2 O     0.535585300     0.712521320     0.990334450 
N1 N     0.346138010     0.403166450     1.137398540 
N2 N     0.303141900     0.599356490     1.185758820 
H1 H     0.412680090     0.913532210     0.895072120 
H2 H     0.339457040     0.738781370     0.966073030 
H3 H     0.590389440     0.896863340     0.917534760 
H4 H     0.309115100     0.692121570     1.205529850 
H5 H     0.260516390     0.563988030     1.231702890 
H6 H     0.375483790     0.344843910     1.075075660 
H7 H     0.303574680     0.364121040     1.178902680 
O3 O     0.213680600     0.650227880     0.755477240 
H8 H     0.194187100     0.582071430     0.813557220 
H9 H     0.196099130     0.631991850     0.648316960 
Cl1 Cl     0.321098890     0.905988750     0.584195550 

#END
data_96_9.91_XXIV_43_654 
# Day group submission to blind test 6
# Rank by lattice energy 96
# Relative energy [kJ/mol]:9.91476853052
loop_
_symmetry_equiv_pos_site_id
_symmetry_equiv_pos_as_xyz
1 +x,+y,+z
2 -x,-y,+z
3 1/4-x,1/4+y,1/4+z
4 1/4+x,1/4-y,1/4+z
5 +x,1/2+y,1/2+z
6 -x,1/2-y,1/2+z
7 1/4-x,3/4+y,3/4+z
8 1/4+x,3/4-y,3/4+z
9 1/2+x,+y,1/2+z
10 1/2-x,-y,1/2+z
11 3/4-x,1/4+y,3/4+z
12 3/4+x,1/4-y,3/4+z
13 1/2+x,1/2+y,+z
14 1/2-x,1/2-y,+z
15 3/4-x,3/4+y,1/4+z
16 3/4+x,3/4-y,1/4+z
_cell_length_a 22.1995
_cell_length_b 32.6341
_cell_length_c 4.9459
_cell_angle_alpha 90.0
_cell_angle_beta 90.0
_cell_angle_gamma 90.0
loop_
_atom_site_label
_atom_site_type_symbol
_atom_site_fract_x
_atom_site_fract_y
_atom_site_fract_z
C1 C     0.483585570     0.443342050     0.901011320 
C2 C     0.507007280     0.405706800     0.904140910 
C3 C     0.445707950     0.456471670     0.671521810 
C4 C     0.545113700     0.331795760     0.753434820 
S1 S     0.494415320     0.370021130     0.636419350 
O1 O     0.428580280     0.495433690     0.687456510 
O2 O     0.432548400     0.433255230     0.488638740 
N1 N     0.529664930     0.293300380     0.702574770 
N2 N     0.597125140     0.340506350     0.871516990 
H1 H     0.490777120     0.464074000     1.068728520 
H2 H     0.532285180     0.394494590     1.075643440 
H3 H     0.403808500     0.501848240     0.531372290 
H4 H     0.614035950     0.369206050     0.868898120 
H5 H     0.622467770     0.318773430     0.962951260 
H6 H     0.486570750     0.285936110     0.658285380 
H7 H     0.557245800     0.270393520     0.763539540 
O3 O     0.099185650     0.166759870     0.080413410 
H8 H     0.105029720     0.186756740     0.221577130 
H9 H     0.107186070     0.183714230    -0.075212540 
Cl1 Cl     0.645833630     0.478547960     0.292704710 

#END
data_97_9.92_XXIV_15_74733 
# Day group submission to blind test 6
# Rank by lattice energy 97
# Relative energy [kJ/mol]:9.92271031626
loop_
_symmetry_equiv_pos_site_id
_symmetry_equiv_pos_as_xyz
1 +x,+y,+z
2 -x,+y,1/2-z
3 1/2+x,1/2+y,+z
4 1/2-x,1/2+y,1/2-z
5 -x,-y,-z
6 +x,-y,1/2+z
7 1/2-x,1/2-y,-z
8 1/2+x,1/2-y,1/2+z
_cell_length_a 81.9409
_cell_length_b 5.4422
_cell_length_c 25.0133
_cell_angle_alpha 90.0
_cell_angle_beta 9.1425
_cell_angle_gamma 90.0
loop_
_atom_site_label
_atom_site_type_symbol
_atom_site_fract_x
_atom_site_fract_y
_atom_site_fract_z
C1 C     0.338676250     1.333622190     0.775934390 
C2 C     0.271194990     1.245607320     1.029418510 
C3 C     0.379504280     1.175370820     0.600763110 
C4 C     0.175125340     0.923046420     1.402818590 
S1 S     0.224242670     0.937733890     1.178330480 
O1 O     0.451328750     1.286481490     0.339352300 
O2 O     0.348630980     0.967698570     0.693217640 
N1 N     0.096138950     0.773958510     1.666247460 
N2 N     0.213465940     1.054453380     1.318980460 
H1 H     0.362836980     1.523747890     0.699774710 
H2 H     0.236910710     1.360778200     1.170678630 
H3 H     0.474063060     1.174423180     0.238047180 
H4 H     0.287268410     1.111464940     1.079209530 
H5 H     0.180367270     1.049635720     1.462638420 
H6 H     0.059703230     0.688073510     1.753712930 
H7 H     0.076311230     0.722044040     1.767828510 
O3 O     0.138373370     0.927003680     0.161898680 
H8 H     0.099265570     0.777369470     0.291314790 
H9 H     0.086533880     1.049276110     0.336419990 
Cl1 Cl     0.039386170     0.570033130     0.966505900 

#END
data_98_10.02_XXIV_14_13810 
# Day group submission to blind test 6
# Rank by lattice energy 98
# Relative energy [kJ/mol]:10.016585072
loop_
_symmetry_equiv_pos_site_id
_symmetry_equiv_pos_as_xyz
1 +x,+y,+z
2 -x,1/2+y,1/2-z
3 -x,-y,-z
4 +x,1/2-y,1/2+z
_cell_length_a 10.9965
_cell_length_b 8.8737
_cell_length_c 8.739
_cell_angle_alpha 90.0
_cell_angle_beta 95.2444
_cell_angle_gamma 90.0
loop_
_atom_site_label
_atom_site_type_symbol
_atom_site_fract_x
_atom_site_fract_y
_atom_site_fract_z
C1 C     0.069851310     0.819576580     0.368262470 
C2 C     0.161030610     0.859765310     0.286208990 
C3 C    -0.052776210     0.887021250     0.335617860 
C4 C     0.295194930     1.038007320     0.118653660 
S1 S     0.140679830     0.989599520     0.130169010 
O1 O    -0.125268760     0.862066210     0.446849110 
O2 O    -0.080568950     0.960012340     0.220277350 
N1 N     0.327367780     1.073047290    -0.019431340 
N2 N     0.373886150     1.053320210     0.241792720 
H1 H     0.084775710     0.737586030     0.459790070 
H2 H     0.250521650     0.808620780     0.304857100 
H3 H    -0.203778950     0.909145940     0.418486700 
H4 H     0.350058830     1.039785440     0.349740100 
H5 H     0.464328440     1.065995640     0.232007970 
H6 H     0.277791450     1.047869090    -0.119087370 
H7 H     0.405690150     1.131433930    -0.026860060 
O3 O     0.469343860     0.754213880     0.460235390 
H8 H     0.422489940     0.812357560     0.527235130 
H9 H     0.518368680     0.833121750     0.421387690 
Cl1 Cl     0.349511320     0.010517490     0.615169170 

#END
data_99_10.04_XXIV_14_12949 
# Day group submission to blind test 6
# Rank by lattice energy 99
# Relative energy [kJ/mol]:10.0378129426
loop_
_symmetry_equiv_pos_site_id
_symmetry_equiv_pos_as_xyz
1 +x,+y,+z
2 -x,1/2+y,1/2-z
3 -x,-y,-z
4 +x,1/2-y,1/2+z
_cell_length_a 14.4133
_cell_length_b 12.4831
_cell_length_c 8.5237
_cell_angle_alpha 90.0
_cell_angle_beta 32.5564
_cell_angle_gamma 90.0
loop_
_atom_site_label
_atom_site_type_symbol
_atom_site_fract_x
_atom_site_fract_y
_atom_site_fract_z
C1 C     0.315234920     0.775990140     0.327017780 
C2 C     0.459308520     0.810376650     0.052674770 
C3 C     0.251847400     0.665726660     0.390636170 
C4 C     0.707917550     0.823857550    -0.523775250 
S1 S     0.589907010     0.725937480    -0.252683070 
O1 O     0.099997710     0.647577550     0.674647760 
O2 O     0.333335390     0.600257930     0.199824960 
N1 N     0.860375690     0.793413050    -0.796108610 
N2 N     0.643854920     0.919300140    -0.467847770 
H1 H     0.243479950     0.828472540     0.506488850 
H2 H     0.510949890     0.889365420     0.002579230 
H3 H     0.066407710     0.573991560     0.702011680 
H4 H     0.521031370     0.939531400    -0.267442950 
H5 H     0.707556000     0.968922440    -0.632504120 
H6 H     0.913012170     0.722791320    -0.838794520 
H7 H     0.914212740     0.833672680    -0.963414430 
O3 O     0.304911250     0.002462480     0.097139530 
H8 H     0.215172170    -0.029879690     0.287651410 
H9 H     0.232465880     0.029401710     0.117150250 
Cl1 Cl     0.971881010     0.567714980     0.250719020 

#END
data_100_10.07_XXIV_19_21152 
# Day group submission to blind test 6
# Rank by lattice energy 100
# Relative energy [kJ/mol]:10.0658318549
loop_
_symmetry_equiv_pos_site_id
_symmetry_equiv_pos_as_xyz
1 +x,+y,+z
2 1/2+x,1/2-y,-z
3 -x,1/2+y,1/2-z
4 1/2-x,-y,1/2+z
_cell_length_a 12.0199
_cell_length_b 5.4487
_cell_length_c 12.9592
_cell_angle_alpha 90.0
_cell_angle_beta 90.0
_cell_angle_gamma 90.0
loop_
_atom_site_label
_atom_site_type_symbol
_atom_site_fract_x
_atom_site_fract_y
_atom_site_fract_z
C1 C     0.461727550     0.222474110     0.382879350 
C2 C     0.417594850     0.379448900     0.450391650 
C3 C     0.571336650     0.274276680     0.336343700 
C4 C     0.384932290     0.774810540     0.572176770 
S1 S     0.488057530     0.652047130     0.489395710 
O1 O     0.611448410     0.087168360     0.282001730 
O2 O     0.619879060     0.466832990     0.351019030 
N1 N     0.421631740     0.894793910     0.654223170 
N2 N     0.276826900     0.758647490     0.552001480 
H1 H     0.419382590     0.052868150     0.364260390 
H2 H     0.340071180     0.340670390     0.489505010 
H3 H     0.684001930     0.132410400     0.255171320 
H4 H     0.250472350     0.716193520     0.480186580 
H5 H     0.220667260     0.844733070     0.597649310 
H6 H     0.503378280     0.886397800     0.672164470 
H7 H     0.373313070     1.012139400     0.694873260 
O3 O     0.339559560     0.773123820     0.922217270 
H8 H     0.328738370     0.644699750     0.872211200 
H9 H     0.334069180     0.919528600     0.880964510 
Cl1 Cl     0.813868100     0.211631750     0.192451280 

#END
