# Supplementary material for: Report on the sixth blind test of organic crystal structure prediction methods
Source: Acta Crystallogr B Struct Sci Cryst Eng Mater. 2016 Aug 1;72(Pt 4):439–59. doi: 10.1107/S2052520616007447 (PMC4971545; doi:10.1107/S2052520616007447)
Supplement: Supplementary file 2 [file b-72-00439-sup2.zip › Group_03_Day/XXIV-2_Day.cif]

data_1_0.00_XXIV_14_950 
# Day group submission to blind test 6
# Rank by lattice energy 1
# Relative energy [kJ/mol]:0.0
loop_
_symmetry_equiv_pos_site_id
_symmetry_equiv_pos_as_xyz
1 +x,+y,+z
2 -x,1/2+y,1/2-z
3 -x,-y,-z
4 +x,1/2-y,1/2+z
_cell_length_a 13.9225
_cell_length_b 5.4642
_cell_length_c 14.5644
_cell_angle_alpha 90.0
_cell_angle_beta 131.6294
_cell_angle_gamma 90.0
loop_
_atom_site_label
_atom_site_type_symbol
_atom_site_fract_x
_atom_site_fract_y
_atom_site_fract_z
C1 C     0.566657550     0.086889950     0.910347120 
C2 C     0.655551900    -0.016421280     1.020132610 
C3 C     0.447646020    -0.046996030     0.811543300 
C4 C     0.793242790    -0.352208480     1.198679580 
S1 S     0.637892930    -0.318244830     1.053718790 
O1 O     0.371608750     0.076297220     0.706286700 
O2 O     0.424399180    -0.248698880     0.827655440 
N1 N     0.804878380    -0.507266730     1.275546340 
N2 N     0.895860930    -0.229689280     1.233827660 
H1 H     0.579139090     0.272388890     0.893762430 
H2 H     0.740251560     0.081944550     1.095869940 
H3 H     0.295310650    -0.020874530     0.645983610 
H4 H     0.903851420    -0.185227130     1.171823660 
H5 H     0.978190610    -0.233328320     1.323113160 
H6 H     0.729878520    -0.581994150     1.261922850 
H7 H     0.892743850    -0.576133970     1.346248370 
O3 O     0.942439460     0.658663590     0.583835310 
H8 H     0.888135410     0.537336070     0.521183510 
H9 H     0.914291230     0.806838050     0.536363800 
Cl1 Cl     0.153581270     0.837745170     0.518182750 

#END
data_2_0.99_XXIV_14_17556 
# Day group submission to blind test 6
# Rank by lattice energy 2
# Relative energy [kJ/mol]:0.985270697623
loop_
_symmetry_equiv_pos_site_id
_symmetry_equiv_pos_as_xyz
1 +x,+y,+z
2 -x,1/2+y,1/2-z
3 -x,-y,-z
4 +x,1/2-y,1/2+z
_cell_length_a 6.9145
_cell_length_b 12.9882
_cell_length_c 9.9435
_cell_angle_alpha 90.0
_cell_angle_beta 112.5289
_cell_angle_gamma 90.0
loop_
_atom_site_label
_atom_site_type_symbol
_atom_site_fract_x
_atom_site_fract_y
_atom_site_fract_z
C1 C     0.680293570     0.650184070     0.534583310 
C2 C     0.548560690     0.618949500     0.403736900 
C3 C     0.715381910     0.761211500     0.567501140 
C4 C     0.303944700     0.620399480     0.116874460 
S1 S     0.410059050     0.707317010     0.262905940 
O1 O     0.860345480     0.779548280     0.699035290 
O2 O     0.619321950     0.826949280     0.480793970 
N1 N     0.146541340     0.656817980     0.001231760 
N2 N     0.364898990     0.522629890     0.119188720 
H1 H     0.757895310     0.594572060     0.619205520 
H2 H     0.509107010     0.538527140     0.381562730 
H3 H     0.874572970     0.853465360     0.713986120 
H4 H     0.515105020     0.504349720     0.180467010 
H5 H     0.304197210     0.480985310     0.026124590 
H6 H     0.112317620     0.732751240    -0.002723800 
H7 H     0.108084750     0.619143010    -0.094584080 
O3 O     0.150841160     0.869755180     0.019023650 
H8 H     0.135436690     0.908218210     0.097270520 
H9 H     0.068156770     0.911993630    -0.062495160 
Cl1 Cl     0.118539140     0.489787750     0.753996470 

#END
data_3_1.89_XXIV_19_71011 
# Day group submission to blind test 6
# Rank by lattice energy 3
# Relative energy [kJ/mol]:1.89430320682
loop_
_symmetry_equiv_pos_site_id
_symmetry_equiv_pos_as_xyz
1 +x,+y,+z
2 1/2+x,1/2-y,-z
3 -x,1/2+y,1/2-z
4 1/2-x,-y,1/2+z
_cell_length_a 11.5277
_cell_length_b 10.5366
_cell_length_c 7.0534
_cell_angle_alpha 90.0
_cell_angle_beta 90.0
_cell_angle_gamma 90.0
loop_
_atom_site_label
_atom_site_type_symbol
_atom_site_fract_x
_atom_site_fract_y
_atom_site_fract_z
C1 C     0.128907700     0.997532200     0.434575690 
C2 C     0.021865590     0.974840200     0.371383850 
C3 C     0.227426360     0.919163140     0.369016850 
C4 C    -0.161304320     0.847653690     0.239702780 
S1 S    -0.009366980     0.850977680     0.206455330 
O1 O     0.328195240     0.954901890     0.443831400 
O2 O     0.215408450     0.833631180     0.255325430 
N1 N    -0.224419190     0.812372090     0.091247700 
N2 N    -0.210568350     0.868616840     0.406698490 
H1 H     0.145360180     1.076230820     0.529491770 
H2 H    -0.050512400     1.034931980     0.409697720 
H3 H     0.389122220     0.901098760     0.393197000 
H4 H    -0.166638070     0.870305100     0.530416830 
H5 H    -0.298148510     0.864173210     0.415628770 
H6 H    -0.193118110     0.822343820    -0.041659460 
H7 H    -0.310522940     0.798581280     0.109960100 
O3 O     0.613753300     0.114447700     0.256266700 
H8 H     0.570232060     0.037407630     0.275516560 
H9 H     0.551526860     0.175357050     0.248993560 
Cl1 Cl     0.973108130     0.158706880     0.798010110 

#END
data_4_2.93_XXIV_14_20086 
# Day group submission to blind test 6
# Rank by lattice energy 4
# Relative energy [kJ/mol]:2.93290464673
loop_
_symmetry_equiv_pos_site_id
_symmetry_equiv_pos_as_xyz
1 +x,+y,+z
2 -x,1/2+y,1/2-z
3 -x,-y,-z
4 +x,1/2-y,1/2+z
_cell_length_a 10.7264
_cell_length_b 5.4489
_cell_length_c 28.8714
_cell_angle_alpha 90.0
_cell_angle_beta 30.2291
_cell_angle_gamma 90.0
loop_
_atom_site_label
_atom_site_type_symbol
_atom_site_fract_x
_atom_site_fract_y
_atom_site_fract_z
C1 C     0.846887730     0.929095770     0.117852030 
C2 C     1.066019620     1.040371000     0.051131060 
C3 C     0.641064060     1.048802950     0.158886540 
C4 C     1.410459970     1.397024640    -0.056883420 
S1 S     1.124068920     1.334775450     0.007989870 
O1 O     0.430751230     0.922300330     0.228553090 
O2 O     0.667246080     1.242638250     0.130309530 
N1 N     1.555923290     1.555287590    -0.125244300 
N2 N     1.479060940     1.300370870    -0.038704990 
H1 H     0.819782670     0.747421010     0.140843810 
H2 H     1.223129740     0.950101430     0.016485690 
H3 H     0.304542780     1.009835490     0.251743820 
H4 H     1.355722750     1.225400140     0.022986250 
H5 H     1.652055290     1.326083990    -0.081690670 
H6 H     1.522134210     1.613184690    -0.147048790 
H7 H     1.708528600     1.629183010    -0.159444300 
O3 O     0.813891390     0.846143360     0.874303970 
H8 H     0.914260140     0.992197540     0.842934930 
H9 H     0.938130090     0.719325650     0.834731160 
Cl1 Cl     0.957974560     0.860971020     0.691659210 

#END
data_5_3.12_XXIV_33_4819 
# Day group submission to blind test 6
# Rank by lattice energy 5
# Relative energy [kJ/mol]:3.12226297474
loop_
_symmetry_equiv_pos_site_id
_symmetry_equiv_pos_as_xyz
1 +x,+y,+z
2 -x,-y,1/2+z
3 1/2-x,1/2+y,1/2+z
4 1/2+x,1/2-y,+z
_cell_length_a 10.6316
_cell_length_b 11.5252
_cell_length_c 7.0447
_cell_angle_alpha 90.0
_cell_angle_beta 90.0
_cell_angle_gamma 90.0
loop_
_atom_site_label
_atom_site_type_symbol
_atom_site_fract_x
_atom_site_fract_y
_atom_site_fract_z
C1 C     0.517017770     0.882633770     0.892908860 
C2 C     0.483136010     0.774690220     0.938061840 
C3 C     0.438095210     0.981774030     0.951472380 
C4 C     0.347962350     0.591951490     1.050154180 
S1 S     0.348445940     0.744675080     1.081306920 
O1 O     0.483247000     1.083539760     0.894220210 
O2 O     0.343254370     0.969097130     1.045511150 
N1 N     0.317100110     0.528680150     1.200493640 
N2 N     0.368860560     0.543049790     0.882742870 
H1 H     0.602375150     0.898492630     0.813308310 
H2 H     0.540544900     0.700609730     0.900960160 
H3 H     0.427660600     1.144518760     0.938883690 
H4 H     0.367941830     0.587358120     0.759163470 
H5 H     0.364131320     0.455388210     0.875124860 
H6 H     0.328216620     0.561297840     1.332508110 
H7 H     0.309245270     0.441826830     1.182648110 
O3 O     0.375675260     0.639458800     0.536588400 
H8 H     0.313662480     0.700221440     0.528593240 
H9 H     0.452174600     0.682781640     0.517817600 
Cl1 Cl     0.145619780     0.779969250     0.508799810 

#END
data_6_3.24_XXIV_14_38482 
# Day group submission to blind test 6
# Rank by lattice energy 6
# Relative energy [kJ/mol]:3.23655229528
loop_
_symmetry_equiv_pos_site_id
_symmetry_equiv_pos_as_xyz
1 +x,+y,+z
2 -x,1/2+y,1/2-z
3 -x,-y,-z
4 +x,1/2-y,1/2+z
_cell_length_a 11.4053
_cell_length_b 14.2145
_cell_length_c 10.6565
_cell_angle_alpha 90.0
_cell_angle_beta 29.4181
_cell_angle_gamma 90.0
loop_
_atom_site_label
_atom_site_type_symbol
_atom_site_fract_x
_atom_site_fract_y
_atom_site_fract_z
C1 C     0.329062920     0.399310620     0.277259370 
C2 C     0.296879190     0.387732790     0.184231870 
C3 C     0.566966490     0.383735060     0.111313320 
C4 C     0.362822920     0.337318510    -0.116246330 
S1 S     0.537444080     0.359047560    -0.143046880 
O1 O     0.564814460     0.384299250     0.238111690 
O2 O     0.742991700     0.370350990    -0.117004760 
N1 N     0.455983220     0.364259890    -0.311485050 
N2 N     0.152836200     0.294309290     0.084495600 
H1 H     0.181450230     0.419457290     0.474640730 
H2 H     0.126297460     0.400625110     0.299001480 
H3 H     0.726111870     0.373594450     0.117784690 
H4 H     0.104797870     0.255886850     0.204849460 
H5 H     0.057280140     0.285097870     0.093880870 
H6 H     0.592889560     0.410489210    -0.441957080 
H7 H     0.368494870     0.351220300    -0.311194290 
O3 O     0.144874770     0.534082370     0.701010280 
H8 H     0.079084850     0.563079230     0.836513240 
H9 H     0.134142070     0.468988690     0.735963000 
Cl1 Cl     0.002327610     0.346833980     0.938402350 

#END
data_7_3.76_XXIV_56_22437 
# Day group submission to blind test 6
# Rank by lattice energy 7
# Relative energy [kJ/mol]:3.75519324467
loop_
_symmetry_equiv_pos_site_id
_symmetry_equiv_pos_as_xyz
1 +x,+y,+z
2 1/2+x,-y,1/2-z
3 -x,1/2+y,1/2-z
4 1/2-x,1/2-y,+z
5 -x,-y,-z
6 1/2-x,+y,1/2+z
7 +x,1/2-y,1/2+z
8 1/2+x,1/2+y,-z
_cell_length_a 19.9119
_cell_length_b 11.4557
_cell_length_c 7.4475
_cell_angle_alpha 90.0
_cell_angle_beta 90.0
_cell_angle_gamma 90.0
loop_
_atom_site_label
_atom_site_type_symbol
_atom_site_fract_x
_atom_site_fract_y
_atom_site_fract_z
C1 C     0.802969250     0.439500660     0.880092840 
C2 C     0.847560930     0.522572160     0.919282730 
C3 C     0.730285950     0.464797210     0.888380670 
C4 C     0.902351550     0.717958060     1.056812270 
S1 S     0.822771820     0.664690210     0.990275270 
O1 O     0.692523110     0.375952080     0.833508000 
O2 O     0.708850670     0.559038220     0.936414610 
N1 N     0.908981950     0.833038590     1.057389930 
N2 N     0.952068950     0.649761810     1.112359920 
H1 H     0.819592820     0.355099070     0.832212020 
H2 H     0.900839720     0.508801990     0.900812640 
H3 H     0.645666140     0.398982040     0.839701980 
H4 H     0.943318440     0.567326900     1.154537430 
H5 H     0.995505950     0.682565510     1.162124040 
H6 H     0.876530860     0.886019740     0.992228740 
H7 H     0.952704280     0.870563650     1.095675950 
O3 O     0.432194860     0.673735460     0.797637020 
H8 H     0.424749540     0.756204860     0.812685020 
H9 H     0.437200760     0.647638500     0.919801710 
Cl1 Cl     0.442456930     0.583422660     0.176817320 

#END
data_8_3.99_XXIV_15_12165 
# Day group submission to blind test 6
# Rank by lattice energy 8
# Relative energy [kJ/mol]:3.98557226965
loop_
_symmetry_equiv_pos_site_id
_symmetry_equiv_pos_as_xyz
1 +x,+y,+z
2 -x,+y,1/2-z
3 1/2+x,1/2+y,+z
4 1/2-x,1/2+y,1/2-z
5 -x,-y,-z
6 +x,-y,1/2+z
7 1/2-x,1/2-y,-z
8 1/2+x,1/2-y,1/2+z
_cell_length_a 113.8568
_cell_length_b 9.9649
_cell_length_c 12.9098
_cell_angle_alpha 90.0
_cell_angle_beta 6.9818
_cell_angle_gamma 90.0
loop_
_atom_site_label
_atom_site_type_symbol
_atom_site_fract_x
_atom_site_fract_y
_atom_site_fract_z
C1 C     0.118198500     0.221769150     0.742262890 
C2 C     0.122191370     0.091309900     0.730003650 
C3 C     0.131388590     0.267414470     0.518905050 
C4 C     0.151172250    -0.174551020     0.462129150 
S1 S     0.142295930    -0.033249200     0.457300190 
O1 O     0.124559560     0.399829840     0.568242340 
O2 O     0.145665160     0.189226480     0.323346420 
N1 N     0.126652290    -0.291179320     0.635010410 
N2 N     0.182721500    -0.168547570     0.282962130 
H1 H     0.102673630     0.294788660     0.937956820 
H2 H     0.107249430     0.054939650     0.938041970 
H3 H     0.133035560     0.422575290     0.421509600 
H4 H     0.222202480    -0.090882930    -0.035795320 
H5 H     0.180583590    -0.251452980     0.346926200 
H6 H     0.091387570    -0.296401440     0.875331880 
H7 H     0.136670560    -0.376859000     0.587920950 
O3 O     0.456224580     0.804046450     0.826960660 
H8 H     0.418957840     0.866951660     1.193632220 
H9 H     0.517232360     0.850936450     0.294085340 
Cl1 Cl     0.145125670     0.469713170     0.181441420 

#END
data_9_4.28_XXIV_14_28387 
# Day group submission to blind test 6
# Rank by lattice energy 9
# Relative energy [kJ/mol]:4.2790286555
loop_
_symmetry_equiv_pos_site_id
_symmetry_equiv_pos_as_xyz
1 +x,+y,+z
2 -x,1/2+y,1/2-z
3 -x,-y,-z
4 +x,1/2-y,1/2+z
_cell_length_a 9.6543
_cell_length_b 13.2528
_cell_length_c 10.7896
_cell_angle_alpha 90.0
_cell_angle_beta 142.0058
_cell_angle_gamma 90.0
loop_
_atom_site_label
_atom_site_type_symbol
_atom_site_fract_x
_atom_site_fract_y
_atom_site_fract_z
C1 C     0.717165480     0.059717790     0.211572040 
C2 C     0.587957680     0.089506710     0.214690440 
C3 C     0.806351940    -0.044185530     0.271142760 
C4 C     0.358445520     0.093101210     0.268139810 
S1 S     0.521589220     0.007911260     0.293938200 
O1 O     0.932271920    -0.062721220     0.260678430 
O2 O     0.765539750    -0.104914820     0.323731240 
N1 N     0.206975470     0.050893780     0.235039280 
N2 N     0.378142780     0.192934970     0.276638230 
H1 H     0.750787820     0.110140290     0.158580680 
H2 H     0.508826570     0.162882800     0.159328590 
H3 H     0.984066500    -0.132116230     0.300839900 
H4 H     0.523781200     0.225207100     0.352189440 
H5 H     0.266363090     0.237947060     0.241946380 
H6 H     0.179228620    -0.024274980     0.212305020 
H7 H     0.115647080     0.093977980     0.229372440 
O3 O     0.219240250     0.656495150     0.725434890 
H8 H     0.155665400     0.700286670     0.742659710 
H9 H     0.173671320     0.689838440     0.618051280 
Cl1 Cl     0.914840620     0.242334730     0.122291890 

#END
data_10_4.29_XXIV_2_48764 
# Day group submission to blind test 6
# Rank by lattice energy 10
# Relative energy [kJ/mol]:4.2853737073
loop_
_symmetry_equiv_pos_site_id
_symmetry_equiv_pos_as_xyz
1 +x,+y,+z
2 -x,-y,-z
_cell_length_a 7.1511
_cell_length_b 7.7706
_cell_length_c 8.9821
_cell_angle_alpha 113.524
_cell_angle_beta 90.1676
_cell_angle_gamma 110.376
loop_
_atom_site_label
_atom_site_type_symbol
_atom_site_fract_x
_atom_site_fract_y
_atom_site_fract_z
C1 C     0.401757740     0.117944680     0.802847620 
C2 C     0.562075530     0.212247120     0.749541340 
C3 C     0.398391280     0.183267280     0.981202880 
C4 C     0.945628600     0.426651430     0.747071210 
S1 S     0.770471000     0.432252560     0.886230590 
O1 O     0.242647890     0.056402230     1.014207830 
O2 O     0.526770090     0.337073980     1.084051070 
N1 N     1.063226700     0.603995460     0.750619190 
N2 N     0.974505140     0.258089470     0.658276670 
H1 H     0.274246900    -0.009736060     0.716087400 
H2 H     0.567531850     0.168194570     0.619625780 
H3 H     0.249075280     0.108341330     1.132733880 
H4 H     0.900485930     0.127459520     0.668524910 
H5 H     1.061456620     0.251018430     0.568942280 
H6 H     1.008259420     0.714388870     0.775718810 
H7 H     1.177641790     0.611469830     0.684141870 
O3 O     0.666390970     0.365327530     0.454411730 
H8 H     0.524545360     0.304420760     0.409055520 
H9 H     0.680299230     0.501441410     0.526668960 
Cl1 Cl     0.209949750     0.180655280     0.346562240 

#END
data_11_4.34_XXIV_15_21562 
# Day group submission to blind test 6
# Rank by lattice energy 11
# Relative energy [kJ/mol]:4.33686141064
loop_
_symmetry_equiv_pos_site_id
_symmetry_equiv_pos_as_xyz
1 +x,+y,+z
2 -x,+y,1/2-z
3 1/2+x,1/2+y,+z
4 1/2-x,1/2+y,1/2-z
5 -x,-y,-z
6 +x,-y,1/2+z
7 1/2-x,1/2-y,-z
8 1/2+x,1/2-y,1/2+z
_cell_length_a 20.2819
_cell_length_b 11.4222
_cell_length_c 7.319
_cell_angle_alpha 90.0
_cell_angle_beta 86.8429
_cell_angle_gamma 90.0
loop_
_atom_site_label
_atom_site_type_symbol
_atom_site_fract_x
_atom_site_fract_y
_atom_site_fract_z
C1 C     0.042435860     0.815220330     0.041733200 
C2 C     0.087848470     0.731784280     0.055804130 
C3 C    -0.024171120     0.786752120    -0.019136440 
C4 C     0.154895510     0.539835490    -0.053943650 
S1 S     0.072655400     0.582570760    -0.000411120 
O1 O    -0.056606680     0.880953090    -0.072668550 
O2 O    -0.044725150     0.687194000    -0.023300480 
N1 N     0.166864500     0.425855380    -0.051228820 
N2 N     0.202886560     0.615507960    -0.099322610 
H1 H     0.053323230     0.904632640     0.078984520 
H2 H     0.135456150     0.749621440     0.109628530 
H3 H    -0.099668020     0.856722570    -0.110425660 
H4 H     0.191869640     0.695058780    -0.150063060 
H5 H     0.248356750     0.587960710    -0.144950330 
H6 H     0.134306510     0.367483510     0.005209340 
H7 H     0.212050560     0.393595630    -0.088701230 
O3 O     0.177733400     0.913626380     0.266929130 
H8 H     0.168627330     0.996351120     0.271101230 
H9 H     0.181961810     0.895448690     0.394220710 
Cl1 Cl     0.183668680     0.838772340     0.660706920 

#END
data_12_4.48_XXIV_14_52102 
# Day group submission to blind test 6
# Rank by lattice energy 12
# Relative energy [kJ/mol]:4.47530200239
loop_
_symmetry_equiv_pos_site_id
_symmetry_equiv_pos_as_xyz
1 +x,+y,+z
2 -x,1/2+y,1/2-z
3 -x,-y,-z
4 +x,1/2-y,1/2+z
_cell_length_a 17.5501
_cell_length_b 5.6015
_cell_length_c 15.8005
_cell_angle_alpha 90.0
_cell_angle_beta 144.5145
_cell_angle_gamma 90.0
loop_
_atom_site_label
_atom_site_type_symbol
_atom_site_fract_x
_atom_site_fract_y
_atom_site_fract_z
C1 C     0.608634780     0.163166730     0.170704780 
C2 C     0.687348320    -0.004636110     0.273681970 
C3 C     0.467314900     0.163302550     0.063813600 
C4 C     0.772382410    -0.405483940     0.428960810 
S1 S     0.629354330    -0.229697180     0.291448790 
O1 O     0.400261280     0.330722900    -0.037926760 
O2 O     0.420124400     0.021419390     0.070676250 
N1 N     0.781788320    -0.537702590     0.506952420 
N2 N     0.859992430    -0.431013990     0.446701420 
H1 H     0.647663780     0.301518730     0.165344550 
H2 H     0.792074970    -0.000530620     0.357196860 
H3 H     0.308738860     0.321071020    -0.103969050 
H4 H     0.849606060    -0.355594830     0.379779700 
H5 H     0.946473230    -0.511704950     0.538108730 
H6 H     0.724725290    -0.504825610     0.506308540 
H7 H     0.837222590    -0.687505230     0.557691940 
O3 O     0.907036150     0.047178090     0.616685460 
H8 H     0.998281320     0.075201300     0.687036580 
H9 H     0.908900040    -0.023243010     0.673899740 
Cl1 Cl     0.867049090     0.677609390     0.255582590 

#END
data_13_4.75_XXIV_14_17754 
# Day group submission to blind test 6
# Rank by lattice energy 13
# Relative energy [kJ/mol]:4.74639694113
loop_
_symmetry_equiv_pos_site_id
_symmetry_equiv_pos_as_xyz
1 +x,+y,+z
2 -x,1/2+y,1/2-z
3 -x,-y,-z
4 +x,1/2-y,1/2+z
_cell_length_a 6.7395
_cell_length_b 9.7494
_cell_length_c 20.8751
_cell_angle_alpha 90.0
_cell_angle_beta 37.8076
_cell_angle_gamma 90.0
loop_
_atom_site_label
_atom_site_type_symbol
_atom_site_fract_x
_atom_site_fract_y
_atom_site_fract_z
C1 C     0.873813750     0.512052780     0.935374520 
C2 C     0.950974730     0.643842310     0.907872830 
C3 C     0.668372170     0.469484110     1.042095740 
C4 C     0.989022990     0.917985640     0.913694390 
S1 S     0.809948300     0.773782630     0.997002810 
O1 O     0.598005750     0.336421880     1.059530220 
O2 O     0.572500670     0.550887170     1.106356250 
N1 N     0.834366920     1.035867080     0.961063890 
N2 N     1.254594640     0.911400770     0.809958640 
H1 H     0.953679850     0.436048380     0.880680350 
H2 H     1.085788390     0.678471250     0.832197840 
H3 H     0.460819800     0.316053250     1.131051100 
H4 H     1.424627960     0.839453620     0.775374770 
H5 H     1.328308700     0.995552370     0.766789690 
H6 H     0.614021610     1.036334760     1.038284290 
H7 H     0.923579790     1.122937800     0.918804170 
O3 O     0.712943610    -0.000247710     0.828493130 
H8 H     0.882445220     0.059751870     0.799888430 
H9 H     0.829282810    -0.078765640     0.783014380 
Cl1 Cl     0.201740400     0.218573670     0.762056630 

#END
data_14_5.08_XXIV_60_20083 
# Day group submission to blind test 6
# Rank by lattice energy 14
# Relative energy [kJ/mol]:5.08327920735
loop_
_symmetry_equiv_pos_site_id
_symmetry_equiv_pos_as_xyz
1 +x,+y,+z
2 1/2+x,1/2-y,-z
3 -x,+y,1/2-z
4 1/2-x,1/2-y,1/2+z
5 -x,-y,-z
6 1/2-x,1/2+y,+z
7 +x,-y,1/2+z
8 1/2+x,1/2+y,1/2-z
_cell_length_a 13.778
_cell_length_b 10.0103
_cell_length_c 12.9472
_cell_angle_alpha 90.0
_cell_angle_beta 90.0
_cell_angle_gamma 90.0
loop_
_atom_site_label
_atom_site_type_symbol
_atom_site_fract_x
_atom_site_fract_y
_atom_site_fract_z
C1 C     0.384367730     0.731321700     0.223665280 
C2 C     0.382975460     0.601830470     0.199449500 
C3 C     0.367719400     0.774575140     0.331286160 
C4 C     0.354861370     0.336316110     0.210133710 
S1 S     0.363106790     0.475237450     0.293853160 
O1 O     0.368379230     0.906645850     0.342318800 
O2 O     0.355493430     0.695122900     0.401008590 
N1 N     0.375907950     0.218874510     0.251674810 
N2 N     0.328394160     0.344821730     0.111557940 
H1 H     0.399715250     0.805602450     0.165153330 
H2 H     0.400170660     0.567518900     0.122433310 
H3 H     0.357774180     0.927940420     0.414581060 
H4 H     0.286483800     0.420449950     0.085619570 
H5 H     0.328230620     0.261993270     0.066650660 
H6 H     0.407763550     0.209621100     0.321576090 
H7 H     0.364450030     0.134799770     0.210084630 
O3 O     0.953786280     0.308889040     0.557910660 
H8 H     0.913415370     0.369463970     0.519012460 
H9 H     1.013994750     0.357947830     0.555046000 
Cl1 Cl     0.150332540     0.467589760     0.550378210 

#END
data_15_6.23_XXIV_13_18565 
# Day group submission to blind test 6
# Rank by lattice energy 15
# Relative energy [kJ/mol]:6.23353154818
loop_
_symmetry_equiv_pos_site_id
_symmetry_equiv_pos_as_xyz
1 +x,+y,+z
2 -x,+y,1/2-z
3 -x,-y,-z
4 +x,-y,1/2+z
_cell_length_a 10.1809
_cell_length_b 7.4321
_cell_length_c 11.905
_cell_angle_alpha 90.0
_cell_angle_beta 105.1137
_cell_angle_gamma 90.0
loop_
_atom_site_label
_atom_site_type_symbol
_atom_site_fract_x
_atom_site_fract_y
_atom_site_fract_z
C1 C     0.877247490     0.165861590     0.332399620 
C2 C     0.796078400     0.301172000     0.283902810 
C3 C     1.019251180     0.200284240     0.399034740 
C4 C     0.727027620     0.621492740     0.183726410 
S1 S     0.846293350     0.531462570     0.306805380 
O1 O     1.092900610     0.050347450     0.422488600 
O2 O     1.061539630     0.350539810     0.427732090 
N1 N     0.666334590     0.774153470     0.198963640 
N2 N     0.707218630     0.546646070     0.079757100 
H1 H     0.840901200     0.028464380     0.320774830 
H2 H     0.691873620     0.278814940     0.234844280 
H3 H     1.184315950     0.081900700     0.466609000 
H4 H     0.766764780     0.446321740     0.063862570 
H5 H     0.640802450     0.604736600     0.010982170 
H6 H     0.656493790     0.804723420     0.279098610 
H7 H     0.600320510     0.834499800     0.130873870 
O3 O     0.532902780     0.260336940     0.412884640 
H8 H     0.575784250     0.145343350     0.409730230 
H9 H     0.462998120     0.222342560     0.449019400 
Cl1 Cl     0.354397380     0.885188710     0.050774720 

#END
data_16_6.33_XXIV_56_14487 
# Day group submission to blind test 6
# Rank by lattice energy 16
# Relative energy [kJ/mol]:6.32640394662
loop_
_symmetry_equiv_pos_site_id
_symmetry_equiv_pos_as_xyz
1 +x,+y,+z
2 1/2+x,-y,1/2-z
3 -x,1/2+y,1/2-z
4 1/2-x,1/2-y,+z
5 -x,-y,-z
6 1/2-x,+y,1/2+z
7 +x,1/2-y,1/2+z
8 1/2+x,1/2+y,-z
_cell_length_a 10.8294
_cell_length_b 21.3121
_cell_length_c 7.6011
_cell_angle_alpha 90.0
_cell_angle_beta 90.0
_cell_angle_gamma 90.0
loop_
_atom_site_label
_atom_site_type_symbol
_atom_site_fract_x
_atom_site_fract_y
_atom_site_fract_z
C1 C     0.933122900     0.796241440     0.030301580 
C2 C     1.017567040     0.840439680    -0.000674460 
C3 C     0.953849220     0.731178850    -0.030181310 
C4 C     1.205025660     0.901717080    -0.150283930 
S1 S     1.161483980     0.823399130    -0.104150460 
O1 O     0.855198220     0.694700780    -0.010146090 
O2 O     1.051816910     0.714297950    -0.091851730 
N1 N     1.324768070     0.911765080    -0.172783630 
N2 N     1.124610280     0.948004240    -0.171952440 
H1 H     0.848702560     0.807576610     0.099609520 
H2 H     1.006816930     0.887610820     0.049470620 
H3 H     0.875235520     0.652818320    -0.051423910 
H4 H     1.033926410     0.940394940    -0.194312940 
H5 H     1.152309710     0.991170620    -0.211414770 
H6 H     1.391710140     0.881450470    -0.136199210 
H7 H     1.353821670     0.955591980    -0.203118740 
O3 O     0.121775610     0.038119640     0.256531160 
H8 H     0.127057180     0.052479190     0.376641040 
H9 H     0.192693830     0.059513460     0.208608280 
Cl1 Cl     0.625268280     0.576282150     0.370306640 

#END
data_17_6.40_XXIV_2_28956 
# Day group submission to blind test 6
# Rank by lattice energy 17
# Relative energy [kJ/mol]:6.39629304549
loop_
_symmetry_equiv_pos_site_id
_symmetry_equiv_pos_as_xyz
1 +x,+y,+z
2 -x,-y,-z
_cell_length_a 5.6561
_cell_length_b 7.1975
_cell_length_c 11.232
_cell_angle_alpha 75.1109
_cell_angle_beta 87.3482
_cell_angle_gamma 69.9718
loop_
_atom_site_label
_atom_site_type_symbol
_atom_site_fract_x
_atom_site_fract_y
_atom_site_fract_z
C1 C     0.543067040     0.693297320     0.531680520 
C2 C     0.470735400     0.808896900     0.417238950 
C3 C     0.794297800     0.658801180     0.583353620 
C4 C     0.465947070     1.033500200     0.188152280 
S1 S     0.670960470     0.923976310     0.321700430 
O1 O     0.836529000     0.547037560     0.699646880 
O2 O     0.942464260     0.729840130     0.523702440 
N1 N     0.463340740     1.214368220     0.120941940 
N2 N     0.318468260     0.942666120     0.156070310 
H1 H     0.415684110     0.629894520     0.588839210 
H2 H     0.284344200     0.844866440     0.378316780 
H3 H     1.003377950     0.532136070     0.727689170 
H4 H     0.374064810     0.788358000     0.176696770 
H5 H     0.191438600     1.020355650     0.084261230 
H6 H     0.538381310     1.301333050     0.153699340 
H7 H     0.380853590     1.276486410     0.035064580 
O3 O     0.965025890     0.231544510     0.982374170 
H8 H     0.884925880     0.322603030     1.033466780 
H9 H     1.032615220     0.319712420     0.921980390 
Cl1 Cl     0.747115460     0.506719100     0.156947420 

#END
data_18_6.45_XXIV_14_41124 
# Day group submission to blind test 6
# Rank by lattice energy 18
# Relative energy [kJ/mol]:6.44936593762
loop_
_symmetry_equiv_pos_site_id
_symmetry_equiv_pos_as_xyz
1 +x,+y,+z
2 -x,1/2+y,1/2-z
3 -x,-y,-z
4 +x,1/2-y,1/2+z
_cell_length_a 5.1668
_cell_length_b 22.5022
_cell_length_c 7.563
_cell_angle_alpha 90.0
_cell_angle_beta 76.9991
_cell_angle_gamma 90.0
loop_
_atom_site_label
_atom_site_type_symbol
_atom_site_fract_x
_atom_site_fract_y
_atom_site_fract_z
C1 C     0.227149380     0.474471880     0.221927810 
C2 C     0.128128100     0.426320560     0.316074470 
C3 C     0.052597290     0.525320280     0.206447930 
C4 C    -0.218153940     0.342485610     0.468326090 
S1 S    -0.215285350     0.419519820     0.422647400 
O1 O     0.175783880     0.567865270     0.097111020 
O2 O    -0.178975670     0.526715370     0.286862000 
N1 N    -0.411355100     0.323445140     0.602395390 
N2 N    -0.043737680     0.304367070     0.374130740 
H1 H     0.437570830     0.477688240     0.161778480 
H2 H     0.254621840     0.390273600     0.339572790 
H3 H     0.050975570     0.599897230     0.094234540 
H4 H     0.055128990     0.315037190     0.247264020 
H5 H    -0.041779290     0.261005520     0.409084000 
H6 H    -0.533466600     0.350476690     0.690126610 
H7 H    -0.447533130     0.279401690     0.619760070 
O3 O     0.468364740     0.702419520     0.882703780 
H8 H     0.581718480     0.689484970     0.960476390 
H9 H     0.303506790     0.683612090     0.940632220 
Cl1 Cl     0.095866260     0.330821290     0.938834860 

#END
data_19_6.84_XXIV_61_54123 
# Day group submission to blind test 6
# Rank by lattice energy 19
# Relative energy [kJ/mol]:6.84077548701
loop_
_symmetry_equiv_pos_site_id
_symmetry_equiv_pos_as_xyz
1 +x,+y,+z
2 1/2+x,1/2-y,-z
3 -x,1/2+y,1/2-z
4 1/2-x,-y,1/2+z
5 -x,-y,-z
6 1/2-x,1/2+y,+z
7 +x,1/2-y,1/2+z
8 1/2+x,+y,1/2-z
_cell_length_a 22.339
_cell_length_b 6.9763
_cell_length_c 11.2137
_cell_angle_alpha 90.0
_cell_angle_beta 90.0
_cell_angle_gamma 90.0
loop_
_atom_site_label
_atom_site_type_symbol
_atom_site_fract_x
_atom_site_fract_y
_atom_site_fract_z
C1 C     0.516922220     0.759173730     0.406529350 
C2 C     0.573749670     0.806773130     0.427785800 
C3 C     0.474828520     0.731045570     0.506585130 
C4 C     0.678826090     0.860894910     0.541147390 
S1 S     0.601950390     0.838123770     0.575109060 
O1 O     0.420554050     0.677190350     0.471286090 
O2 O     0.489651140     0.756109850     0.609649960 
N1 N     0.710931510     0.965870650     0.616152010 
N2 N     0.704468870     0.779073990     0.447227840 
H1 H     0.500760040     0.746246420     0.315891520 
H2 H     0.604535900     0.838745830     0.356073350 
H3 H     0.395236030     0.662564620     0.541043540 
H4 H     0.684476390     0.667981540     0.405538370 
H5 H     0.748053460     0.802029790     0.427195310 
H6 H     0.690911390     1.030695200     0.686286320 
H7 H     0.755973000     0.953820790     0.622620780 
O3 O     0.671157580     0.463915960     0.691285560 
H8 H     0.668330180     0.369132890     0.753652580 
H9 H     0.636698460     0.427689220     0.644615540 
Cl1 Cl     0.834496540     0.866903400     0.359430080 

#END
data_20_6.90_XXIV_61_58775 
# Day group submission to blind test 6
# Rank by lattice energy 20
# Relative energy [kJ/mol]:6.89584748354
loop_
_symmetry_equiv_pos_site_id
_symmetry_equiv_pos_as_xyz
1 +x,+y,+z
2 1/2+x,1/2-y,-z
3 -x,1/2+y,1/2-z
4 1/2-x,-y,1/2+z
5 -x,-y,-z
6 1/2-x,1/2+y,+z
7 +x,1/2-y,1/2+z
8 1/2+x,+y,1/2-z
_cell_length_a 12.8324
_cell_length_b 9.8197
_cell_length_c 13.1372
_cell_angle_alpha 90.0
_cell_angle_beta 90.0
_cell_angle_gamma 90.0
loop_
_atom_site_label
_atom_site_type_symbol
_atom_site_fract_x
_atom_site_fract_y
_atom_site_fract_z
C1 C     0.402025780     0.989718730     0.880139860 
C2 C     0.407178590     0.858074170     0.855633510 
C3 C     0.373756100     1.031845220     0.984571590 
C4 C     0.375548160     0.585058690     0.862907330 
S1 S     0.379080980     0.726880470     0.944851700 
O1 O     0.365481760     1.166156990     0.994659620 
O2 O     0.359918430     0.949780070     1.052361710 
N1 N     0.377355810     0.464587460     0.908606500 
N2 N     0.373127790     0.593105390     0.761273740 
H1 H     0.421763660     1.066859170     0.824528680 
H2 H     0.435119370     0.825639430     0.781879080 
H3 H     0.347582560     1.186887520     1.064757740 
H4 H     0.336030850     0.672842970     0.728763100 
H5 H     0.364616890     0.504796600     0.722157000 
H6 H     0.384047800     0.459306970     0.985147560 
H7 H     0.362314660     0.379588740     0.867810940 
O3 O     0.869873110     0.491750230     0.381280040 
H8 H     0.848804980     0.407165230     0.350209910 
H9 H     0.812502280     0.549098780     0.361071510 
Cl1 Cl     0.812832700     0.288147590     0.803501850 

#END
data_21_7.21_XXIV_61_21623 
# Day group submission to blind test 6
# Rank by lattice energy 21
# Relative energy [kJ/mol]:7.2146976972
loop_
_symmetry_equiv_pos_site_id
_symmetry_equiv_pos_as_xyz
1 +x,+y,+z
2 1/2+x,1/2-y,-z
3 -x,1/2+y,1/2-z
4 1/2-x,-y,1/2+z
5 -x,-y,-z
6 1/2-x,1/2+y,+z
7 +x,1/2-y,1/2+z
8 1/2+x,+y,1/2-z
_cell_length_a 23.6056
_cell_length_b 10.6181
_cell_length_c 7.1787
_cell_angle_alpha 90.0
_cell_angle_beta 90.0
_cell_angle_gamma 90.0
loop_
_atom_site_label
_atom_site_type_symbol
_atom_site_fract_x
_atom_site_fract_y
_atom_site_fract_z
C1 C     0.214618640     0.463378390     0.904188690 
C2 C     0.163182490     0.515449390     0.900776740 
C3 C     0.265199590     0.539805520     0.860695440 
C4 C     0.077607850     0.681798820     0.839768290 
S1 S     0.152458970     0.676949310     0.846079840 
O1 O     0.313261570     0.475081670     0.873302720 
O2 O     0.261837000     0.650720400     0.820760310 
N1 N     0.055542020     0.796521290     0.840099280 
N2 N     0.043992890     0.581705210     0.829043880 
H1 H     0.219869330     0.365867150     0.944547890 
H2 H     0.126619140     0.462684280     0.946916650 
H3 H     0.344658290     0.530945980     0.845073930 
H4 H     0.059422460     0.496508130     0.793360780 
H5 H     0.001999870     0.593175360     0.806000170 
H6 H     0.078503600     0.876632530     0.848016650 
H7 H     0.013210930     0.808799270     0.827861940 
O3 O     0.056073340     0.345480260     0.690206880 
H8 H     0.070619990     0.354935560     0.565443580 
H9 H     0.076486320     0.270912260     0.727344330 
Cl1 Cl     0.415640090     0.912776490     0.304227120 

#END
data_22_7.34_XXIV_19_76752 
# Day group submission to blind test 6
# Rank by lattice energy 22
# Relative energy [kJ/mol]:7.33725769771
loop_
_symmetry_equiv_pos_site_id
_symmetry_equiv_pos_as_xyz
1 +x,+y,+z
2 1/2+x,1/2-y,-z
3 -x,1/2+y,1/2-z
4 1/2-x,-y,1/2+z
_cell_length_a 7.822
_cell_length_b 20.0494
_cell_length_c 5.6946
_cell_angle_alpha 90.0
_cell_angle_beta 90.0
_cell_angle_gamma 90.0
loop_
_atom_site_label
_atom_site_type_symbol
_atom_site_fract_x
_atom_site_fract_y
_atom_site_fract_z
C1 C     0.580013960     0.062384440     0.374117660 
C2 C     0.506630370     0.101395180     0.534842310 
C3 C     0.562146170    -0.010858090     0.388795470 
C4 C     0.363295700     0.141541320     0.943550080 
S1 S     0.385326150     0.068631970     0.773046230 
O1 O     0.648435330    -0.042855490     0.222072890 
O2 O     0.476193080    -0.037569820     0.539475580 
N1 N     0.225989570     0.144251910     1.079843820 
N2 N     0.483668550     0.187885010     0.960313810 
H1 H     0.649287670     0.084027120     0.228287960 
H2 H     0.510430990     0.155203680     0.520506430 
H3 H     0.630357130    -0.090450530     0.240998950 
H4 H     0.597558340     0.183461110     0.878885190 
H5 H     0.457649320     0.231373060     1.042988470 
H6 H     0.123981460     0.114638620     1.048753690 
H7 H     0.221286830     0.172685160     1.226451450 
O3 O     0.791086600     0.703943890    -0.000858220 
H8 H     0.901719880     0.702432100    -0.074113140 
H9 H     0.765844650     0.750609960     0.016215600 
Cl1 Cl     0.866843960     0.181911270     0.752735380 

#END
data_23_7.38_XXIV_33_11339 
# Day group submission to blind test 6
# Rank by lattice energy 23
# Relative energy [kJ/mol]:7.37796347821
loop_
_symmetry_equiv_pos_site_id
_symmetry_equiv_pos_as_xyz
1 +x,+y,+z
2 -x,-y,1/2+z
3 1/2-x,1/2+y,1/2+z
4 1/2+x,1/2-y,+z
_cell_length_a 6.8762
_cell_length_b 9.5073
_cell_length_c 12.8729
_cell_angle_alpha 90.0
_cell_angle_beta 90.0
_cell_angle_gamma 90.0
loop_
_atom_site_label
_atom_site_type_symbol
_atom_site_fract_x
_atom_site_fract_y
_atom_site_fract_z
C1 C     0.074718650     0.739592830     0.886268580 
C2 C     0.089073680     0.603683940     0.861767060 
C3 C    -0.005460500     0.782335330     0.987906690 
C4 C     0.049997270     0.322195490     0.865633330 
S1 S     0.015711680     0.467941670     0.948843230 
O1 O    -0.010955290     0.921084090     1.000580620 
O2 O    -0.058190900     0.696831960     1.052153450 
N1 N     0.085937800     0.200590220     0.912103580 
N2 N     0.039370340     0.329961520     0.762557320 
H1 H     0.126060740     0.819478440     0.833011930 
H2 H     0.156582540     0.569568330     0.790246080 
H3 H    -0.063500900     0.941574280     1.068907510 
H4 H    -0.042539170     0.404124390     0.727312030 
H5 H     0.066605110     0.243336380     0.719124440 
H6 H     0.122102240     0.196286530     0.988109160 
H7 H     0.087249790     0.110502230     0.870323000 
O3 O     0.312519220     0.704564380     0.615666430 
H8 H     0.301333940     0.797629370     0.644429980 
H9 H     0.418041200     0.663986770     0.654549950 
Cl1 Cl     0.148891700     0.002054730     0.694714230 

#END
data_24_7.54_XXIV_14_60170 
# Day group submission to blind test 6
# Rank by lattice energy 24
# Relative energy [kJ/mol]:7.53792637447
loop_
_symmetry_equiv_pos_site_id
_symmetry_equiv_pos_as_xyz
1 +x,+y,+z
2 -x,1/2+y,1/2-z
3 -x,-y,-z
4 +x,1/2-y,1/2+z
_cell_length_a 10.2933
_cell_length_b 13.4043
_cell_length_c 8.1322
_cell_angle_alpha 90.0
_cell_angle_beta 52.0304
_cell_angle_gamma 90.0
loop_
_atom_site_label
_atom_site_type_symbol
_atom_site_fract_x
_atom_site_fract_y
_atom_site_fract_z
C1 C     0.715822990     0.498859250     0.784032870 
C2 C     0.844870240     0.460539740     0.763095500 
C3 C     0.685480210     0.607427030     0.810806510 
C4 C     1.118249930     0.441774420     0.736453100 
S1 S     0.984364120     0.536333940     0.768478430 
O1 O     0.549808500     0.633953890     0.835844420 
O2 O     0.777023570     0.664726160     0.810669800 
N1 N     1.270912530     0.470714920     0.649808260 
N2 N     1.073466800     0.347920970     0.797476860 
H1 H     0.635036010     0.451136280     0.776051240 
H2 H     0.874472470     0.382108630     0.731754970 
H3 H     0.537773190     0.705877280     0.852053460 
H4 H     0.955722590     0.325430920     0.903346020 
H5 H     1.159810950     0.294868610     0.750880930 
H6 H     1.318808590     0.536256910     0.574105540 
H7 H     1.350352100     0.422468910     0.641600440 
O3 O     0.213485980     0.738141420     0.878487190 
H8 H     0.290548840     0.767944370     0.894390570 
H9 H     0.292343490     0.711307730     0.739998760 
Cl1 Cl     0.456577360     0.831132560     0.922553660 

#END
data_25_7.59_XXIV_14_27929 
# Day group submission to blind test 6
# Rank by lattice energy 25
# Relative energy [kJ/mol]:7.58831322333
loop_
_symmetry_equiv_pos_site_id
_symmetry_equiv_pos_as_xyz
1 +x,+y,+z
2 -x,1/2+y,1/2-z
3 -x,-y,-z
4 +x,1/2-y,1/2+z
_cell_length_a 11.4278
_cell_length_b 11.5673
_cell_length_c 10.7486
_cell_angle_alpha 90.0
_cell_angle_beta 143.2016
_cell_angle_gamma 90.0
loop_
_atom_site_label
_atom_site_type_symbol
_atom_site_fract_x
_atom_site_fract_y
_atom_site_fract_z
C1 C     0.694465950     0.857326240     0.174765270 
C2 C     0.723318680     0.750285160     0.241649660 
C3 C     0.743826200     0.957626720     0.295649100 
C4 C     0.798269690     0.570517710     0.452497010 
S1 S     0.834543100     0.722552880     0.483577570 
O1 O     0.712309210     1.058513090     0.213026440 
O2 O     0.811121130     0.946295940     0.456877800 
N1 N     0.939145930     0.507298570     0.622628960 
N2 N     0.634347140     0.522008270     0.273108560 
H1 H     0.635769100     0.871581450     0.032569970 
H2 H     0.694857420     0.675369540     0.160035720 
H3 H     0.749873020     1.120201750     0.301360120 
H4 H     0.514121420     0.567552540     0.147619460 
H5 H     0.627486420     0.434602030     0.267160110 
H6 H     1.072746040     0.541567500     0.751305670 
H7 H     0.919000730     0.421186130     0.615715700 
O3 O     0.289946480     0.872056660     0.419236930 
H8 H     0.278524420     0.821400900     0.338738750 
H9 H     0.272828560     0.818378560     0.472324640 
Cl1 Cl     0.251730190     0.760357120     0.119814300 

#END
data_26_7.60_XXIV_61_67510 
# Day group submission to blind test 6
# Rank by lattice energy 26
# Relative energy [kJ/mol]:7.6032685549
loop_
_symmetry_equiv_pos_site_id
_symmetry_equiv_pos_as_xyz
1 +x,+y,+z
2 1/2+x,1/2-y,-z
3 -x,1/2+y,1/2-z
4 1/2-x,-y,1/2+z
5 -x,-y,-z
6 1/2-x,1/2+y,+z
7 +x,1/2-y,1/2+z
8 1/2+x,+y,1/2-z
_cell_length_a 8.7289
_cell_length_b 21.8512
_cell_length_c 8.9062
_cell_angle_alpha 90.0
_cell_angle_beta 90.0
_cell_angle_gamma 90.0
loop_
_atom_site_label
_atom_site_type_symbol
_atom_site_fract_x
_atom_site_fract_y
_atom_site_fract_z
C1 C     0.635037050     0.467207250     0.819538990 
C2 C     0.730668270     0.422763430     0.861291940 
C3 C     0.649794070     0.529087990     0.884945440 
C4 C     0.923719250     0.357339960     1.031907430 
S1 S     0.879157850     0.434854090     0.995726060 
O1 O     0.530160250     0.564845430     0.855524020 
O2 O     0.759218900     0.543765980     0.961052250 
N1 N     1.068638370     0.344951270     1.063726890 
N2 N     0.818193120     0.313839800     1.039072350 
H1 H     0.547374950     0.458632410     0.736181090 
H2 H     0.726432070     0.377715380     0.811063270 
H3 H     0.547108760     0.604467690     0.901917400 
H4 H     0.704862700     0.322715850     1.034145890 
H5 H     0.848260220     0.269117270     1.042413120 
H6 H     1.156015820     0.373808120     1.041088820 
H7 H     1.096841960     0.305057160     1.114490030 
O3 O     0.408477950     0.757767990     0.737620080 
H8 H     0.473535150     0.785632810     0.683391210 
H9 H     0.476005920     0.741923640     0.813704820 
Cl1 Cl     0.946526130     0.321640450     0.482074060 

#END
data_27_7.72_XXIV_19_71180 
# Day group submission to blind test 6
# Rank by lattice energy 27
# Relative energy [kJ/mol]:7.72356510069
loop_
_symmetry_equiv_pos_site_id
_symmetry_equiv_pos_as_xyz
1 +x,+y,+z
2 1/2+x,1/2-y,-z
3 -x,1/2+y,1/2-z
4 1/2-x,-y,1/2+z
_cell_length_a 4.3562
_cell_length_b 12.16
_cell_length_c 16.2468
_cell_angle_alpha 90.0
_cell_angle_beta 90.0
_cell_angle_gamma 90.0
loop_
_atom_site_label
_atom_site_type_symbol
_atom_site_fract_x
_atom_site_fract_y
_atom_site_fract_z
C1 C     0.062264260     0.766028340     0.874120680 
C2 C    -0.021648050     0.804283070     0.800526440 
C3 C    -0.065955070     0.661713150     0.905712890 
C4 C    -0.360864710     0.835434090     0.662070610 
S1 S    -0.279664340     0.732043140     0.735138710 
O1 O     0.047276660     0.633818260     0.978813100 
O2 O    -0.249281310     0.607564040     0.866633100 
N1 N    -0.465241650     0.799986620     0.590136710 
N2 N    -0.351175680     0.942197900     0.678927040 
H1 H     0.230557410     0.809798140     0.910578170 
H2 H     0.083948260     0.877090040     0.774663760 
H3 H    -0.042656780     0.564239090     0.995433180 
H4 H    -0.314835120     0.970459430     0.736485790 
H5 H    -0.446790280     0.996327120     0.639126940 
H6 H    -0.450512640     0.719548540     0.575157640 
H7 H    -0.553743100     0.853022370     0.548516140 
O3 O     0.758576730     0.047451240     0.827572200 
H8 H     0.936841400     0.046503860     0.862841250 
H9 H     0.602905250     0.041621060     0.869616300 
Cl1 Cl     0.785693690     0.446244460     0.041967160 

#END
data_28_7.81_XXIV_2_20392 
# Day group submission to blind test 6
# Rank by lattice energy 28
# Relative energy [kJ/mol]:7.81054321071
loop_
_symmetry_equiv_pos_site_id
_symmetry_equiv_pos_as_xyz
1 +x,+y,+z
2 -x,-y,-z
_cell_length_a 5.4136
_cell_length_b 7.1674
_cell_length_c 11.8919
_cell_angle_alpha 107.6408
_cell_angle_beta 92.4364
_cell_angle_gamma 102.5893
loop_
_atom_site_label
_atom_site_type_symbol
_atom_site_fract_x
_atom_site_fract_y
_atom_site_fract_z
C1 C     0.695424440     0.788339960     0.509251710 
C2 C     0.667336220     0.659704820     0.399114580 
C3 C     0.469472430     0.825074210     0.569568320 
C4 C     0.457833910     0.403270170     0.182483620 
S1 S     0.361511940     0.528304190     0.319164980 
O1 O     0.528539020     0.951071110     0.680229320 
O2 O     0.253843920     0.744109510     0.521079510 
N1 N     0.295929600     0.234285840     0.116556000 
N2 N     0.676532980     0.471523480     0.144016490 
H1 H     0.883687580     0.861599720     0.556742520 
H2 H     0.829234650     0.621522150     0.355568450 
H3 H     0.372025300     0.966908600     0.714707500 
H4 H     0.753918710     0.621720430     0.168684990 
H5 H     0.717261050     0.392389070     0.063684690 
H6 H     0.145579430     0.165880730     0.149204410 
H7 H     0.305334380     0.174861020     0.028510630 
O3 O     0.755687430     0.282291340     0.916880670 
H8 H     0.878073440     0.204041350     0.889479620 
H9 H     0.602115990     0.190910630     0.870471660 
Cl1 Cl     0.819719250     0.939545830     0.167876620 

#END
data_29_7.82_XXIV_14_33467 
# Day group submission to blind test 6
# Rank by lattice energy 29
# Relative energy [kJ/mol]:7.8237938555
loop_
_symmetry_equiv_pos_site_id
_symmetry_equiv_pos_as_xyz
1 +x,+y,+z
2 -x,1/2+y,1/2-z
3 -x,-y,-z
4 +x,1/2-y,1/2+z
_cell_length_a 32.5029
_cell_length_b 5.4266
_cell_length_c 23.0562
_cell_angle_alpha 90.0
_cell_angle_beta 11.7656
_cell_angle_gamma 90.0
loop_
_atom_site_label
_atom_site_type_symbol
_atom_site_fract_x
_atom_site_fract_y
_atom_site_fract_z
C1 C     0.226867770     0.138073510     0.906417720 
C2 C     0.244366570     0.159372390     0.824851310 
C3 C     0.235994070    -0.107209150     0.921389320 
C4 C     0.280518850     0.048706520     0.660864060 
S1 S     0.269977630    -0.101764800     0.743307010 
O1 O     0.232772860    -0.097273320     0.983447780 
O2 O     0.248160580    -0.295523590     0.876290400 
N1 N     0.376081800    -0.073273910     0.487450270 
N2 N     0.188525660     0.260330880     0.776276590 
H1 H     0.215831140     0.300677260     0.948645290 
H2 H     0.251829150     0.337960220     0.793876940 
H3 H     0.240966690    -0.263866440     0.987285020 
H4 H     0.077193580     0.328911070     0.955032150 
H5 H     0.205430800     0.340453290     0.713593050 
H6 H     0.473866730    -0.210963430     0.361448820 
H7 H     0.361511290    -0.024466520     0.465417010 
O3 O     0.145817140     0.013958270     0.225887610 
H8 H     0.230662090    -0.107434170     0.090407560 
H9 H     0.155147560     0.144809280     0.184843670 
Cl1 Cl     0.701317500     1.001423460     0.537723220 

#END
data_30_7.85_XXIV_4_22787 
# Day group submission to blind test 6
# Rank by lattice energy 30
# Relative energy [kJ/mol]:7.85434015701
loop_
_symmetry_equiv_pos_site_id
_symmetry_equiv_pos_as_xyz
1 +x,+y,+z
2 -x,1/2+y,-z
_cell_length_a 7.8461
_cell_length_b 5.6811
_cell_length_c 10.2308
_cell_angle_alpha 90.0
_cell_angle_beta 101.5758
_cell_angle_gamma 90.0
loop_
_atom_site_label
_atom_site_type_symbol
_atom_site_fract_x
_atom_site_fract_y
_atom_site_fract_z
C1 C     0.363294330     0.404877220     0.624411540 
C2 C     0.311270590     0.242373040     0.701991960 
C3 C     0.306615420     0.391403960     0.477917340 
C4 C     0.187992610    -0.165826740     0.781752510 
S1 S     0.172311080     0.004799980     0.635747170 
O1 O     0.376793690     0.557771270     0.414031230 
O2 O     0.206157270     0.241285760     0.424354250 
N1 N     0.051939320    -0.301300850     0.787353900 
N2 N     0.332334060    -0.184202400     0.874237100 
H1 H     0.444119590     0.550441960     0.668012980 
H2 H     0.343800310     0.255366120     0.809663310 
H3 H     0.333595600     0.539386640     0.318813850 
H4 H     0.443813970    -0.102475470     0.866197430 
H5 H     0.328401400    -0.268975690     0.960542790 
H6 H    -0.064462930    -0.270629240     0.726865040 
H7 H     0.062014840    -0.450245210     0.842570230 
O3 O     0.935728720     0.777646100     0.094454570 
H8 H     0.891065670     0.796821870     0.000345200 
H9 H     1.047883480     0.707073590     0.097111190 
Cl1 Cl     0.290227540     0.525187520     0.135272340 

#END
data_31_8.07_XXIV_2_44803 
# Day group submission to blind test 6
# Rank by lattice energy 31
# Relative energy [kJ/mol]:8.06570209423
loop_
_symmetry_equiv_pos_site_id
_symmetry_equiv_pos_as_xyz
1 +x,+y,+z
2 -x,-y,-z
_cell_length_a 11.2451
_cell_length_b 4.9863
_cell_length_c 18.512
_cell_angle_alpha 40.2021
_cell_angle_beta 136.9859
_cell_angle_gamma 134.4036
loop_
_atom_site_label
_atom_site_type_symbol
_atom_site_fract_x
_atom_site_fract_y
_atom_site_fract_z
C1 C     0.766386680     0.445444080     0.466073620 
C2 C     0.608867630     0.533993720     0.371350370 
C3 C     0.854563860     0.456228210     0.574598900 
C4 C     0.368741670     0.960914530     0.210156310 
S1 S     0.488755280     0.647718850     0.370562430 
O1 O     1.034998890     0.527137700     0.634990290 
O2 O     0.769704420     0.422262170     0.599936320 
N1 N     0.230484060     1.019610260     0.174118240 
N2 N     0.419374860     1.164835480     0.128210600 
H1 H     0.833226540     0.369554440     0.463970900 
H2 H     0.539587780     0.510397700     0.293895220 
H3 H     1.084928380     0.532534790     0.704362300 
H4 H     0.541432110     1.197701040     0.151929110 
H5 H     0.336652290     1.305750440     0.036560060 
H6 H     0.160205180     0.802322330     0.225175580 
H7 H     0.163927000     1.220246640     0.083434210 
O3 O     0.075877660     0.595877830     0.928642060 
H8 H     0.120942210     0.888987640     0.907637040 
H9 H     0.108211290     0.645957790     0.882436030 
Cl1 Cl     0.808296270     0.461847480     0.162587280 

#END
data_32_8.17_XXIV_14_20778 
# Day group submission to blind test 6
# Rank by lattice energy 32
# Relative energy [kJ/mol]:8.16658423515
loop_
_symmetry_equiv_pos_site_id
_symmetry_equiv_pos_as_xyz
1 +x,+y,+z
2 -x,1/2+y,1/2-z
3 -x,-y,-z
4 +x,1/2-y,1/2+z
_cell_length_a 28.7572
_cell_length_b 10.594
_cell_length_c 7.213
_cell_angle_alpha 90.0
_cell_angle_beta 156.1118
_cell_angle_gamma 90.0
loop_
_atom_site_label
_atom_site_type_symbol
_atom_site_fract_x
_atom_site_fract_y
_atom_site_fract_z
C1 C     0.565128360     0.006541240     0.459753620 
C2 C     0.668214690     0.061050390     0.826283580 
C3 C     0.465310580     0.077254100     0.168266860 
C4 C     0.843493170     0.219027820     1.540106030 
S1 S     0.691976240     0.220056580     0.983063130 
O1 O     0.371002020     0.006975730    -0.162916140 
O2 O     0.471439830     0.188092230     0.232312120 
N1 N     0.893485320     0.331426390     1.715861270 
N2 N     0.905974800     0.114956100     1.787133280 
H1 H     0.553087810    -0.089072550     0.366654790 
H2 H     0.740579840     0.013360860     1.027366930 
H3 H     0.308873510     0.059086100    -0.342591930 
H4 H     0.872182480     0.034954710     1.716911860 
H5 H     0.992671740     0.120635970     2.109567910 
H6 H     0.852598480     0.409141470     1.519340530 
H7 H     0.980051080     0.338995240     2.036921330 
O3 O     0.134655200     0.127098130     0.660378330 
H8 H     0.149665540     0.128519390     0.846525200 
H9 H     0.162935440     0.209438290     0.729479820 
Cl1 Cl     0.158898170     0.100636720     0.162074540 

#END
data_33_8.28_XXIV_19_20224 
# Day group submission to blind test 6
# Rank by lattice energy 33
# Relative energy [kJ/mol]:8.27944355598
loop_
_symmetry_equiv_pos_site_id
_symmetry_equiv_pos_as_xyz
1 +x,+y,+z
2 1/2+x,1/2-y,-z
3 -x,1/2+y,1/2-z
4 1/2-x,-y,1/2+z
_cell_length_a 7.1614
_cell_length_b 11.5283
_cell_length_c 10.3989
_cell_angle_alpha 90.0
_cell_angle_beta 90.0
_cell_angle_gamma 90.0
loop_
_atom_site_label
_atom_site_type_symbol
_atom_site_fract_x
_atom_site_fract_y
_atom_site_fract_z
C1 C     0.845982340     0.580374820     0.281620990 
C2 C     0.874229500     0.682057260     0.223558970 
C3 C     0.777292220     0.479220490     0.207968730 
C4 C     0.819311830     0.857226750     0.057303470 
S1 S     0.828636220     0.703991110     0.056936040 
O1 O     0.757613150     0.384887370     0.280388010 
O2 O     0.747564260     0.483715180     0.093178320 
N1 N     0.846013090     0.908119160    -0.055493790 
N2 N     0.776604680     0.919790460     0.160281850 
H1 H     0.881742830     0.569272850     0.382018570 
H2 H     0.938804840     0.753754180     0.273915820 
H3 H     0.715323090     0.321456990     0.226342150 
H4 H     0.733895340     0.881457610     0.242369150 
H5 H     0.748625530     1.005507130     0.152068290 
H6 H     0.883654910     0.864037300    -0.135319280 
H7 H     0.840894450     0.995495270    -0.063455790 
O3 O     0.671036850     0.857332400     0.406818650 
H8 H     0.743254500     0.824520680     0.476144160 
H9 H     0.568365860     0.803192940     0.405882870 
Cl1 Cl     0.858378400     0.811561540     0.657615830 

#END
data_34_8.30_XXIV_61_58062 
# Day group submission to blind test 6
# Rank by lattice energy 34
# Relative energy [kJ/mol]:8.29593041539
loop_
_symmetry_equiv_pos_site_id
_symmetry_equiv_pos_as_xyz
1 +x,+y,+z
2 1/2+x,1/2-y,-z
3 -x,1/2+y,1/2-z
4 1/2-x,-y,1/2+z
5 -x,-y,-z
6 1/2-x,1/2+y,+z
7 +x,1/2-y,1/2+z
8 1/2+x,+y,1/2-z
_cell_length_a 22.8958
_cell_length_b 6.8506
_cell_length_c 11.0278
_cell_angle_alpha 90.0
_cell_angle_beta 90.0
_cell_angle_gamma 90.0
loop_
_atom_site_label
_atom_site_type_symbol
_atom_site_fract_x
_atom_site_fract_y
_atom_site_fract_z
C1 C     0.520291240     0.322403010     0.655103400 
C2 C     0.576945690     0.336385070     0.681841800 
C3 C     0.476421580     0.320019460     0.753138280 
C4 C     0.678313150     0.359990650     0.804121110 
S1 S     0.602431130     0.350305670     0.834331130 
O1 O     0.421750580     0.322470380     0.712566000 
O2 O     0.490307270     0.320294620     0.859528320 
N1 N     0.710168260     0.458283590     0.883473460 
N2 N     0.703200150     0.275780080     0.708623370 
H1 H     0.505939750     0.320557110     0.561605360 
H2 H     0.609720940     0.350420110     0.611854150 
H3 H     0.395425780     0.323038420     0.781557480 
H4 H     0.683490190     0.161694050     0.667597760 
H5 H     0.746026300     0.295264670     0.689416610 
H6 H     0.691126220     0.536300870     0.950478060 
H7 H     0.754224270     0.447782930     0.886389310 
O3 O     0.673541060     0.533157280     0.444191630 
H8 H     0.669717430     0.622056280     0.511473270 
H9 H     0.641415790     0.575534220     0.394210570 
Cl1 Cl     0.167803400     0.652730320     0.373470020 

#END
data_35_8.30_XXIV_9_4406 
# Day group submission to blind test 6
# Rank by lattice energy 35
# Relative energy [kJ/mol]:8.30438363785
loop_
_symmetry_equiv_pos_site_id
_symmetry_equiv_pos_as_xyz
1 +x,+y,+z
2 +x,-y,1/2+z
3 1/2+x,1/2+y,+z
4 1/2+x,1/2-y,1/2+z
_cell_length_a 13.0464
_cell_length_b 9.5872
_cell_length_c 12.9625
_cell_angle_alpha 90.0
_cell_angle_beta 149.111
_cell_angle_gamma 90.0
loop_
_atom_site_label
_atom_site_type_symbol
_atom_site_fract_x
_atom_site_fract_y
_atom_site_fract_z
C1 C     0.138008540     0.772825720     0.903626450 
C2 C     0.139284940     0.908564550     0.882259610 
C3 C     0.170050160     0.725495700     1.038473360 
C4 C     0.195236820     1.184518810     0.943801070 
S1 S     0.172481550     1.039248330     1.007333890 
O1 O     0.167861140     0.587383490     1.046097250 
O2 O     0.193068750     0.806994020     1.129120370 
N1 N     0.133550360     1.305708670     0.927939990 
N2 N     0.272407020     1.176111810     0.916195840 
H1 H     0.110294950     0.696312190     0.819984890 
H2 H     0.107596540     0.946145440     0.777971550 
H3 H     0.187866110     0.563692520     1.135442140 
H4 H     0.366530610     1.098198960     0.978062460 
H5 H     0.269197070     1.260345320     0.866394150 
H6 H     0.047463100     1.308283680     0.917555700 
H7 H     0.160423820     1.395653020     0.912837920 
O3 O     0.398833950     1.208809110     0.394735890 
H8 H     0.479998470     1.173016180     0.520131280 
H9 H     0.369649180     1.301975840     0.392789290 
Cl1 Cl     0.185119140     0.500671430     0.762177720 

#END
data_36_8.35_XXIV_14_14438 
# Day group submission to blind test 6
# Rank by lattice energy 36
# Relative energy [kJ/mol]:8.35350005422
loop_
_symmetry_equiv_pos_site_id
_symmetry_equiv_pos_as_xyz
1 +x,+y,+z
2 -x,1/2+y,1/2-z
3 -x,-y,-z
4 +x,1/2-y,1/2+z
_cell_length_a 22.0947
_cell_length_b 5.4014
_cell_length_c 13.3947
_cell_angle_alpha 90.0
_cell_angle_beta 32.2285
_cell_angle_gamma 90.0
loop_
_atom_site_label
_atom_site_type_symbol
_atom_site_fract_x
_atom_site_fract_y
_atom_site_fract_z
C1 C     0.566229000     0.742155620     0.789360920 
C2 C     0.671921960     0.799116450     0.614632130 
C3 C     0.475321170     0.930297330     0.911178420 
C4 C     0.859034930     1.069109540     0.314896580 
S1 S     0.710104360     1.099915860     0.518518430 
O1 O     0.375369230     0.845086700     1.081399200 
O2 O     0.492481480     1.138507580     0.856554630 
N1 N     0.917157690     1.225074070     0.177071470 
N2 N     0.912779150     0.905863400     0.297457940 
H1 H     0.545245700     0.555398050     0.841404070 
H2 H     0.737890200     0.660104100     0.519381120 
H3 H     0.319501700     0.976236660     1.153079830 
H4 H     0.873978830     0.835936400     0.412606570 
H5 H     0.998691320     0.906228230     0.179194790 
H6 H     0.877147370     1.339116390     0.184544980 
H7 H     1.001194020     1.253359400     0.070005860 
O3 O     0.140437810     0.902596060     0.994513920 
H8 H     0.171139350     0.750800480     0.925412970 
H9 H     0.178547950     1.026052780     0.901793240 
Cl1 Cl     0.825784390     0.611490970     0.148346910 

#END
data_37_8.36_XXIV_15_49480 
# Day group submission to blind test 6
# Rank by lattice energy 37
# Relative energy [kJ/mol]:8.35512438836
loop_
_symmetry_equiv_pos_site_id
_symmetry_equiv_pos_as_xyz
1 +x,+y,+z
2 -x,+y,1/2-z
3 1/2+x,1/2+y,+z
4 1/2-x,1/2+y,1/2-z
5 -x,-y,-z
6 +x,-y,1/2+z
7 1/2-x,1/2-y,-z
8 1/2+x,1/2-y,1/2+z
_cell_length_a 31.7103
_cell_length_b 12.182
_cell_length_c 7.7776
_cell_angle_alpha 90.0
_cell_angle_beta 36.0043
_cell_angle_gamma 90.0
loop_
_atom_site_label
_atom_site_type_symbol
_atom_site_fract_x
_atom_site_fract_y
_atom_site_fract_z
C1 C     0.061173630     0.197542700     0.715395300 
C2 C     0.100173960     0.284537110     0.540783730 
C3 C    -0.006330690     0.212072690     1.035093210 
C4 C     0.155759120     0.489523690     0.359487210 
S1 S     0.075426460     0.421018880     0.678388920 
O1 O    -0.039624670     0.117721690     1.176948280 
O2 O    -0.028328870     0.302067670     1.149244420 
N1 N     0.149928750     0.596455650     0.350689290 
N2 N     0.219417550     0.440558170     0.139455840 
H1 H     0.076688980     0.115998250     0.623310460 
H2 H     0.146453910     0.275977870     0.305308190 
H3 H    -0.083770970     0.133129100     1.384192210 
H4 H     0.227962180     0.366008410     0.163974120 
H5 H     0.263376410     0.488728930    -0.018293860 
H6 H     0.103454110     0.638599570     0.514709120 
H7 H     0.194664410     0.643402040     0.197091670 
O3 O     0.257859620     0.260440900     0.185226460 
H8 H     0.282600330     0.292709440     0.200105370 
H9 H     0.223427580     0.216149600     0.360084970 
Cl1 Cl     0.173836440     1.143442170     0.733144620 

#END
data_38_8.53_XXIV_14_50727 
# Day group submission to blind test 6
# Rank by lattice energy 38
# Relative energy [kJ/mol]:8.53034926346
loop_
_symmetry_equiv_pos_site_id
_symmetry_equiv_pos_as_xyz
1 +x,+y,+z
2 -x,1/2+y,1/2-z
3 -x,-y,-z
4 +x,1/2-y,1/2+z
_cell_length_a 5.3751
_cell_length_b 22.0352
_cell_length_c 7.2632
_cell_angle_alpha 90.0
_cell_angle_beta 81.285
_cell_angle_gamma 90.0
loop_
_atom_site_label
_atom_site_type_symbol
_atom_site_fract_x
_atom_site_fract_y
_atom_site_fract_z
C1 C     0.832923950     0.969150460     0.288619380 
C2 C     0.972944500     0.925295850     0.198591770 
C3 C     0.940065840     1.030256780     0.305525460 
C4 C     1.367648970     0.861458140     0.031957180 
S1 S     1.291359420     0.937550370     0.094624570 
O1 O     0.778067140     1.068811580     0.399840240 
O2 O     1.154272190     1.042798640     0.236990510 
N1 N     1.543880180     0.853597890    -0.114373060 
N2 N     1.259020360     0.813859590     0.123767420 
H1 H     0.637826310     0.960873960     0.345266030 
H2 H     0.895055790     0.881227710     0.175390960 
H3 H     0.859672780     1.107971660     0.404153920 
H4 H     1.182875340     0.817404740     0.259237760 
H5 H     1.294654040     0.771037850     0.076514020 
H6 H     1.612143950     0.886549600    -0.204805220 
H7 H     1.610323360     0.811207740    -0.144708670 
O3 O     0.696972890     0.737235050     0.804722120 
H8 H     0.833521810     0.753850340     0.718179810 
H9 H     0.786517350     0.719193920     0.896198930 
Cl1 Cl     0.965006650     0.318127280     0.945200210 

#END
data_39_8.90_XXIV_56_9648 
# Day group submission to blind test 6
# Rank by lattice energy 39
# Relative energy [kJ/mol]:8.90293980855
loop_
_symmetry_equiv_pos_site_id
_symmetry_equiv_pos_as_xyz
1 +x,+y,+z
2 1/2+x,-y,1/2-z
3 -x,1/2+y,1/2-z
4 1/2-x,1/2-y,+z
5 -x,-y,-z
6 1/2-x,+y,1/2+z
7 +x,1/2-y,1/2+z
8 1/2+x,1/2+y,-z
_cell_length_a 10.768
_cell_length_b 21.786
_cell_length_c 7.335
_cell_angle_alpha 90.0
_cell_angle_beta 90.0
_cell_angle_gamma 90.0
loop_
_atom_site_label
_atom_site_type_symbol
_atom_site_fract_x
_atom_site_fract_y
_atom_site_fract_z
C1 C     0.064571670     0.301462000     0.151347080 
C2 C    -0.019193320     0.342018620     0.209931160 
C3 C     0.043443340     0.235171720     0.179260860 
C4 C    -0.212858630     0.393911930     0.371062000 
S1 S    -0.161909640     0.318839690     0.313098490 
O1 O     0.135344910     0.200421940     0.116002190 
O2 O    -0.050396030     0.215723750     0.250978150 
N1 N    -0.334126200     0.403770030     0.364081140 
N2 N    -0.136640070     0.437838090     0.426746950 
H1 H     0.147865310     0.316623310     0.082126420 
H2 H    -0.008533530     0.390579980     0.184315660 
H3 H     0.114863970     0.157640170     0.137501450 
H4 H    -0.047237510     0.429395250     0.459401710 
H5 H    -0.161541090     0.482636440     0.426917010 
H6 H    -0.394356730     0.375981750     0.298312800 
H7 H    -0.366604760     0.445675340     0.399999400 
O3 O     0.363144810     0.469855490     0.547552090 
H8 H     0.293170770     0.445062770     0.583772840 
H9 H     0.372407870     0.455998910     0.423423370 
Cl1 Cl     0.107968100     0.078294360     0.160733010 

#END
data_40_8.91_XXIV_14_67861 
# Day group submission to blind test 6
# Rank by lattice energy 40
# Relative energy [kJ/mol]:8.90611689351
loop_
_symmetry_equiv_pos_site_id
_symmetry_equiv_pos_as_xyz
1 +x,+y,+z
2 -x,1/2+y,1/2-z
3 -x,-y,-z
4 +x,1/2-y,1/2+z
_cell_length_a 10.8936
_cell_length_b 5.6314
_cell_length_c 13.9095
_cell_angle_alpha 90.0
_cell_angle_beta 103.1876
_cell_angle_gamma 90.0
loop_
_atom_site_label
_atom_site_type_symbol
_atom_site_fract_x
_atom_site_fract_y
_atom_site_fract_z
C1 C     0.025965650     0.607714940     0.153488240 
C2 C    -0.089871570     0.625333270     0.096196130 
C3 C     0.089024140     0.374372190     0.169633360 
C4 C    -0.315339210     0.518912900    -0.020453370 
S1 S    -0.175806640     0.371727470     0.040769430 
O1 O     0.206240970     0.386623480     0.224114820 
O2 O     0.036845620     0.192740740     0.134924090 
N1 N    -0.378560740     0.417191300    -0.102676190 
N2 N    -0.357637040     0.717911620     0.012192270 
H1 H     0.076781250     0.765184200     0.184670530 
H2 H    -0.135305620     0.795310180     0.078248580 
H3 H     0.242002090     0.227976350     0.231091400 
H4 H    -0.340362490     0.760955450     0.084517890 
H5 H    -0.432671080     0.800729720    -0.031312100 
H6 H    -0.339099750     0.295691130    -0.139881480 
H7 H    -0.464758760     0.475774430    -0.138457700 
O3 O     0.544844760     0.067719980     0.124185720 
H8 H     0.495237990     0.026711920     0.171024660 
H9 H     0.601711740     0.180204950     0.163586370 
Cl1 Cl     0.649236040     0.014729410     0.745926280 

#END
data_41_8.92_XXIV_14_34074 
# Day group submission to blind test 6
# Rank by lattice energy 41
# Relative energy [kJ/mol]:8.91735590203
loop_
_symmetry_equiv_pos_site_id
_symmetry_equiv_pos_as_xyz
1 +x,+y,+z
2 -x,1/2+y,1/2-z
3 -x,-y,-z
4 +x,1/2-y,1/2+z
_cell_length_a 12.1822
_cell_length_b 5.1883
_cell_length_c 14.7375
_cell_angle_alpha 90.0
_cell_angle_beta 114.4054
_cell_angle_gamma 90.0
loop_
_atom_site_label
_atom_site_type_symbol
_atom_site_fract_x
_atom_site_fract_y
_atom_site_fract_z
C1 C     0.480065980     0.580348790     0.632639260 
C2 C     0.381555220     0.498071890     0.556034470 
C3 C     0.585475180     0.408260890     0.680634720 
C4 C     0.214620120     0.150407210     0.443350970 
S1 S     0.371803350     0.185925620     0.502978460 
O1 O     0.655573490     0.479937660     0.773443190 
O2 O     0.600640740     0.217844660     0.639598450 
N1 N     0.175200580    -0.034064130     0.374378070 
N2 N     0.138722460     0.272353730     0.471906120 
H1 H     0.483240120     0.773363870     0.661575660 
H2 H     0.305534490     0.624542790     0.518172020 
H3 H     0.722185500     0.359353190     0.800939140 
H4 H     0.164585950     0.382417150     0.533733240 
H5 H     0.048739830     0.266586410     0.429964900 
H6 H     0.219231120    -0.074964540     0.331072160 
H7 H     0.085942740    -0.074854100     0.342879000 
O3 O     0.936654730     0.853947780     0.295702000 
H8 H     0.912085620     0.701936060     0.319914810 
H9 H     0.897357860     0.988792700     0.316049010 
Cl1 Cl     0.150546250     0.659091070     0.643242990 

#END
data_42_8.93_XXIV_61_52358 
# Day group submission to blind test 6
# Rank by lattice energy 42
# Relative energy [kJ/mol]:8.93345229421
loop_
_symmetry_equiv_pos_site_id
_symmetry_equiv_pos_as_xyz
1 +x,+y,+z
2 1/2+x,1/2-y,-z
3 -x,1/2+y,1/2-z
4 1/2-x,-y,1/2+z
5 -x,-y,-z
6 1/2-x,1/2+y,+z
7 +x,1/2-y,1/2+z
8 1/2+x,+y,1/2-z
_cell_length_a 12.6694
_cell_length_b 9.7661
_cell_length_c 13.295
_cell_angle_alpha 90.0
_cell_angle_beta 90.0
_cell_angle_gamma 90.0
loop_
_atom_site_label
_atom_site_type_symbol
_atom_site_fract_x
_atom_site_fract_y
_atom_site_fract_z
C1 C     0.604134130     0.997845340     0.892810540 
C2 C     0.603158550     0.866079650     0.919241800 
C3 C     0.622869760     1.037436570     0.787077340 
C4 C     0.624973640     0.590310900     0.912482020 
S1 S     0.625241010     0.732555330     0.830676640 
O1 O     0.624537860     1.172248900     0.773388690 
O2 O     0.635270460     0.952828060     0.721142210 
N1 N     0.616623880     0.469391710     0.867658340 
N2 N     0.628954600     0.598097620     1.012830940 
H1 H     0.588023510     1.076581490     0.948006140 
H2 H     0.581763220     0.835293380     0.994571580 
H3 H     0.636484200     1.190954010     0.702592190 
H4 H     0.670855630     0.674833080     1.044570110 
H5 H     0.633209620     0.508957540     1.051689370 
H6 H     0.611829890     0.463565020     0.791895660 
H7 H     0.629375710     0.383170790     0.907926400 
O3 O     0.865481520     0.000808240     0.660299000 
H8 H     0.851684980    -0.085002250     0.626946230 
H9 H     0.803069430     0.051101470     0.641420810 
Cl1 Cl     0.174007400     0.215636690     0.926517180 

#END
data_43_8.99_XXIV_14_56351 
# Day group submission to blind test 6
# Rank by lattice energy 43
# Relative energy [kJ/mol]:8.98780786898
loop_
_symmetry_equiv_pos_site_id
_symmetry_equiv_pos_as_xyz
1 +x,+y,+z
2 -x,1/2+y,1/2-z
3 -x,-y,-z
4 +x,1/2-y,1/2+z
_cell_length_a 8.9014
_cell_length_b 13.2765
_cell_length_c 12.5728
_cell_angle_alpha 90.0
_cell_angle_beta 35.4448
_cell_angle_gamma 90.0
loop_
_atom_site_label
_atom_site_type_symbol
_atom_site_fract_x
_atom_site_fract_y
_atom_site_fract_z
C1 C     0.494109770     0.812389520     0.560007000 
C2 C     0.349709820     0.845841600     0.562721070 
C3 C     0.457037540     0.709521400     0.623894090 
C4 C    -0.062646320     0.864445580     0.669220550 
S1 S     0.111535350     0.769898980     0.636555090 
O1 O     0.616850730     0.688566830     0.611750410 
O2 O     0.300367560     0.651300580     0.676857580 
N1 N    -0.196345360     0.834517050     0.662039430 
N2 N    -0.079744310     0.958554790     0.713474360 
H1 H     0.644836220     0.859452260     0.506439910 
H2 H     0.385528400     0.918691900     0.506285070 
H3 H     0.585486630     0.619916980     0.653071030 
H4 H    -0.004962080     0.981342250     0.740439810 
H5 H    -0.190480440     1.009862410     0.738915120 
H6 H    -0.178911480     0.765603900     0.618813780 
H7 H    -0.324626550     0.882702520     0.702718400 
O3 O     0.933706550     0.545314040     0.682354750 
H8 H     1.094740620     0.540470940     0.550958410 
H9 H     0.815736670     0.520515440     0.697019630 
Cl1 Cl     0.436208930     0.998695350     0.785463430 

#END
data_44_9.01_XXIV_14_21642 
# Day group submission to blind test 6
# Rank by lattice energy 44
# Relative energy [kJ/mol]:9.00655897195
loop_
_symmetry_equiv_pos_site_id
_symmetry_equiv_pos_as_xyz
1 +x,+y,+z
2 -x,1/2+y,1/2-z
3 -x,-y,-z
4 +x,1/2-y,1/2+z
_cell_length_a 5.6609
_cell_length_b 21.3136
_cell_length_c 20.5097
_cell_angle_alpha 90.0
_cell_angle_beta 19.4461
_cell_angle_gamma 90.0
loop_
_atom_site_label
_atom_site_type_symbol
_atom_site_fract_x
_atom_site_fract_y
_atom_site_fract_z
C1 C     0.039614570     0.473243250     0.718375040 
C2 C    -0.410162190     0.427385990     0.819632460 
C3 C     0.017170520     0.533750360     0.689131210 
C4 C    -1.337620430     0.356727120     0.994740590 
S1 S    -1.024275630     0.434714340     0.913785270 
O1 O     0.488486170     0.574998060     0.588585710 
O2 O    -0.399613230     0.543542290     0.753575960 
N1 N    -1.960358570     0.347805840     1.128329230 
N2 N    -0.982362920     0.308020410     0.926841120 
H1 H     0.398599880     0.467780960     0.665745320 
H2 H    -0.441365890     0.384608260     0.855879770 
H3 H     0.440247240     0.613656720     0.576516380 
H4 H    -0.446461920     0.308259450     0.787527130 
H5 H    -1.219357010     0.265387910     0.988897410 
H6 H    -2.302860340     0.382613540     1.206122820 
H7 H    -2.111699130     0.304118050     1.154297890 
O3 O     0.286832070     0.289954010     0.685320570 
H8 H     0.688228770     0.299237540     0.608312440 
H9 H     0.048642940     0.258592960     0.773129490 
Cl1 Cl     0.517669920     0.307917140     0.461487460 

#END
data_45_9.09_XXIV_14_50881 
# Day group submission to blind test 6
# Rank by lattice energy 45
# Relative energy [kJ/mol]:9.08595205657
loop_
_symmetry_equiv_pos_site_id
_symmetry_equiv_pos_as_xyz
1 +x,+y,+z
2 -x,1/2+y,1/2-z
3 -x,-y,-z
4 +x,1/2-y,1/2+z
_cell_length_a 4.5344
_cell_length_b 13.0838
_cell_length_c 17.1442
_cell_angle_alpha 90.0
_cell_angle_beta 119.933
_cell_angle_gamma 90.0
loop_
_atom_site_label
_atom_site_type_symbol
_atom_site_fract_x
_atom_site_fract_y
_atom_site_fract_z
C1 C     0.207780250     0.484944050     0.865283450 
C2 C     0.241981470     0.448169640     0.797655470 
C3 C     0.284618300     0.593284850     0.892017420 
C4 C     0.404004790     0.431292000     0.666834390 
S1 S     0.370114430     0.526631700     0.734930670 
O1 O     0.242460640     0.617835410     0.961093210 
O2 O     0.373444560     0.652257050     0.852935920 
N1 N     0.381487430     0.463872360     0.590864390 
N2 N     0.445833680     0.332277330     0.687308010 
H1 H     0.117282220     0.436266930     0.899980720 
H2 H     0.167607580     0.370848310     0.773654100 
H3 H     0.294230000     0.689852600     0.974554830 
H4 H     0.554962020     0.308332150     0.751796950 
H5 H     0.462428180     0.281726970     0.644914350 
H6 H     0.336835270     0.537565170     0.570674630 
H7 H     0.436883520     0.415180830     0.554132560 
O3 O     0.840664710     0.232812530     0.363759900 
H8 H     1.062928100     0.264042560     0.392729270 
H9 H     0.758559340     0.257019360     0.402603210 
Cl1 Cl     0.425525550     0.816719550     0.020669680 

#END
data_46_9.09_XXIV_148_9373 
# Day group submission to blind test 6
# Rank by lattice energy 46
# Relative energy [kJ/mol]:9.09102550568
loop_
_symmetry_equiv_pos_site_id
_symmetry_equiv_pos_as_xyz
1 +x,+y,+z
2 +z,+x,+y
3 +y,+z,+x
4 -x,-y,-z
5 -z,-x,-y
6 -y,-z,-x
_cell_length_a 14.2814
_cell_length_b 14.5481
_cell_length_c 14.6123
_cell_angle_alpha 117.2006
_cell_angle_beta 117.6652
_cell_angle_gamma 117.3406
loop_
_atom_site_label
_atom_site_type_symbol
_atom_site_fract_x
_atom_site_fract_y
_atom_site_fract_z
C1 C     0.838767020     0.774525760     0.629478680 
C2 C     0.804095980     0.781217000     0.532523450 
C3 C     0.911618550     0.728512820     0.655413660 
C4 C     0.760664290     0.751327110     0.312156750 
S1 S     0.847113010     0.740577740     0.434615690 
O1 O     0.937719140     0.726390190     0.754011750 
O2 O     0.944436210     0.698011260     0.592666230 
N1 N     0.748314910     0.695609660     0.199898500 
N2 N     0.714290740     0.811854390     0.326967100 
H1 H     0.810059070     0.799043260     0.686570070 
H2 H     0.743305090     0.807296570     0.507601280 
H3 H     0.985646370     0.695577750     0.765846950 
H4 H     0.733851820     0.871681290     0.419390050 
H5 H     0.668181850     0.811016800     0.248630290 
H6 H     0.783434070     0.649367580     0.187292850 
H7 H     0.708717870     0.702973650     0.128861810 
O3 O     0.901107660     0.627825540     0.227737570 
H8 H     0.983744750     0.712635440     0.251249380 
H9 H     1.007279540     0.712926510     0.359873960 
Cl1 Cl     0.208688470     0.940869680     0.372091280 

#END
data_47_9.11_XXIV_14_64934 
# Day group submission to blind test 6
# Rank by lattice energy 47
# Relative energy [kJ/mol]:9.11051758518
loop_
_symmetry_equiv_pos_site_id
_symmetry_equiv_pos_as_xyz
1 +x,+y,+z
2 -x,1/2+y,1/2-z
3 -x,-y,-z
4 +x,1/2-y,1/2+z
_cell_length_a 10.1531
_cell_length_b 6.1263
_cell_length_c 22.7758
_cell_angle_alpha 90.0
_cell_angle_beta 35.6572
_cell_angle_gamma 90.0
loop_
_atom_site_label
_atom_site_type_symbol
_atom_site_fract_x
_atom_site_fract_y
_atom_site_fract_z
C1 C     0.679756580     0.558740760     0.610667690 
C2 C     0.726374580     0.445446610     0.545258320 
C3 C     0.721200920     0.461011010     0.653897460 
C4 C     0.834179100     0.116740340     0.432431280 
S1 S     0.827074510     0.171548260     0.511390910 
O1 O     0.668714620     0.593323590     0.717113150 
O2 O     0.795671510     0.277223960     0.632398770 
N1 N     0.989304830    -0.025397100     0.359123700 
N2 N     0.688031300     0.199687260     0.447282370 
H1 H     0.621968960     0.725999020     0.628689020 
H2 H     0.712307780     0.518481380     0.507290500 
H3 H     0.700987810     0.519160940     0.742138050 
H4 H     0.547870600     0.277066250     0.512256630 
H5 H     0.702262880     0.173461630     0.398429540 
H6 H     1.112080090    -0.073412630     0.342655410 
H7 H     0.988253000    -0.094261000     0.319139720 
O3 O     0.706694350     0.877564730     0.867386970 
H8 H     0.755524450     0.760863280     0.824241220 
H9 H     0.851491760     0.917989840     0.831077640 
Cl1 Cl     0.807337890     0.452383090     0.775275130 

#END
data_48_9.14_XXIV_19_57017 
# Day group submission to blind test 6
# Rank by lattice energy 48
# Relative energy [kJ/mol]:9.14090322517
loop_
_symmetry_equiv_pos_site_id
_symmetry_equiv_pos_as_xyz
1 +x,+y,+z
2 1/2+x,1/2-y,-z
3 -x,1/2+y,1/2-z
4 1/2-x,-y,1/2+z
_cell_length_a 15.7164
_cell_length_b 7.6077
_cell_length_c 7.2551
_cell_angle_alpha 90.0
_cell_angle_beta 90.0
_cell_angle_gamma 90.0
loop_
_atom_site_label
_atom_site_type_symbol
_atom_site_fract_x
_atom_site_fract_y
_atom_site_fract_z
C1 C     0.923141680     0.315757290     0.847449080 
C2 C     0.861682200     0.434943900     0.826185100 
C3 C     0.903678460     0.142385440     0.928731780 
C4 C     0.711749730     0.606247260     0.869488520 
S1 S     0.753966240     0.391598970     0.887356830 
O1 O     0.972658870     0.044954270     0.957694570 
O2 O     0.831393110     0.097734380     0.965099270 
N1 N     0.631147090     0.617355150     0.817465880 
N2 N     0.755505280     0.748709210     0.915289150 
H1 H     0.987520950     0.344465800     0.803852240 
H2 H     0.873633660     0.560488360     0.760977060 
H3 H     0.955295470    -0.066654860     1.010492780 
H4 H     0.811785590     0.742387550     0.981864220 
H5 H     0.726987730     0.867949010     0.910836040 
H6 H     0.600594640     0.509163710     0.771087130 
H7 H     0.595482620     0.726200870     0.838660420 
O3 O     0.098470830     0.511893910     0.069817060 
H8 H     0.093859190     0.417568480     0.157988970 
H9 H     0.040268270     0.551838840     0.067375790 
Cl1 Cl     0.061537500     0.231028220     0.373977410 

#END
data_49_9.16_XXIV_14_38338 
# Day group submission to blind test 6
# Rank by lattice energy 49
# Relative energy [kJ/mol]:9.15868709469
loop_
_symmetry_equiv_pos_site_id
_symmetry_equiv_pos_as_xyz
1 +x,+y,+z
2 -x,1/2+y,1/2-z
3 -x,-y,-z
4 +x,1/2-y,1/2+z
_cell_length_a 5.8471
_cell_length_b 10.0951
_cell_length_c 14.9094
_cell_angle_alpha 90.0
_cell_angle_beta 86.1818
_cell_angle_gamma 90.0
loop_
_atom_site_label
_atom_site_type_symbol
_atom_site_fract_x
_atom_site_fract_y
_atom_site_fract_z
C1 C     0.791851810     0.121539500     0.118357930 
C2 C     0.755454350    -0.008878150     0.120055380 
C3 C     1.025906760     0.174206640     0.124451750 
C4 C     0.813422650    -0.269282700     0.145073960 
S1 S     0.983144000    -0.125109980     0.127564480 
O1 O     1.033072240     0.305779890     0.127386570 
O2 O     1.191737860     0.101969680     0.126433520 
N1 N     0.902152170    -0.380909430     0.111576480 
N2 N     0.609251860    -0.268168490     0.190087660 
H1 H     0.651279860     0.189585950     0.111003540 
H2 H     0.587735700    -0.050504800     0.111842510 
H3 H     1.191248020     0.333396780     0.130854440 
H4 H     0.564381330    -0.193904490     0.233065050 
H5 H     0.525504920    -0.355448430     0.199130810 
H6 H     1.047999740    -0.379317830     0.071260990 
H7 H     0.829322510    -0.469045840     0.128626120 
O3 O     0.317300020     0.643711610     0.030442550 
H8 H     0.373061530     0.626090710    -0.030645390 
H9 H     0.389348570     0.573721710     0.062230540 
Cl1 Cl     0.455791940     0.429232000     0.148316220 

#END
data_50_9.21_XXIV_29_6763 
# Day group submission to blind test 6
# Rank by lattice energy 50
# Relative energy [kJ/mol]:9.21230105264
loop_
_symmetry_equiv_pos_site_id
_symmetry_equiv_pos_as_xyz
1 +x,+y,+z
2 -x,-y,1/2+z
3 1/2-x,+y,1/2+z
4 1/2+x,-y,+z
_cell_length_a 10.7265
_cell_length_b 11.8342
_cell_length_c 7.1693
_cell_angle_alpha 90.0
_cell_angle_beta 90.0
_cell_angle_gamma 90.0
loop_
_atom_site_label
_atom_site_type_symbol
_atom_site_fract_x
_atom_site_fract_y
_atom_site_fract_z
C1 C     0.475547860     0.571583980     0.290868040 
C2 C     0.528017610     0.673241820     0.273479580 
C3 C     0.548041530     0.468546280     0.248772430 
C4 C     0.686190140     0.839432030     0.166513610 
S1 S     0.684219520     0.691160370     0.195878970 
O1 O     0.481615240     0.374272520     0.266302280 
O2 O     0.657095650     0.472456130     0.203681050 
N1 N     0.798693610     0.885001180     0.152549840 
N2 N     0.585832110     0.903520820     0.145341950 
H1 H     0.381150050     0.563492070     0.342495460 
H2 H     0.479229270     0.748462090     0.318156270 
H3 H     0.534814380     0.310155150     0.238124820 
H4 H     0.498988580     0.872297930     0.130916880 
H5 H     0.592950190     0.988770180     0.143987350 
H6 H     0.879172900     0.843558390     0.178321800 
H7 H     0.807597520     0.967349490     0.117151980 
O3 O     0.838473800     0.107681110     0.067978370 
H8 H     0.766494240     0.151142900     0.104605480 
H9 H     0.845277450     0.130441080    -0.060751770 
Cl1 Cl     0.084986500     0.831909620     0.185514910 

#END
data_51_9.22_XXIV_14_23715 
# Day group submission to blind test 6
# Rank by lattice energy 51
# Relative energy [kJ/mol]:9.21900358889
loop_
_symmetry_equiv_pos_site_id
_symmetry_equiv_pos_as_xyz
1 +x,+y,+z
2 -x,1/2+y,1/2-z
3 -x,-y,-z
4 +x,1/2-y,1/2+z
_cell_length_a 9.3153
_cell_length_b 11.5058
_cell_length_c 8.058
_cell_angle_alpha 90.0
_cell_angle_beta 98.3201
_cell_angle_gamma 90.0
loop_
_atom_site_label
_atom_site_type_symbol
_atom_site_fract_x
_atom_site_fract_y
_atom_site_fract_z
C1 C     0.048253610     0.291909800     0.298957580 
C2 C     0.153783440     0.238645970     0.400471620 
C3 C    -0.073541950     0.224128450     0.209091640 
C4 C     0.321527460     0.072029920     0.567293970 
S1 S     0.154498340     0.085580770     0.433812490 
O1 O    -0.158178890     0.286293180     0.094960510 
O2 O    -0.089104720     0.121335950     0.235772510 
N1 N     0.331047990    -0.016596660     0.673266280 
N2 N     0.436319440     0.138903920     0.558929210 
H1 H     0.050143840     0.385269280     0.282940350 
H2 H     0.240316930     0.287354570     0.473003010 
H3 H    -0.234913420     0.236507420     0.040266480 
H4 H     0.443004120     0.195452790     0.464751550 
H5 H     0.518238630     0.141319570     0.656227330 
H6 H     0.243732280    -0.058981060     0.704204770 
H7 H     0.428951550    -0.041382380     0.734158160 
O3 O     0.407620830     0.408204180     0.655998330 
H8 H     0.370819270     0.483400820     0.617986900 
H9 H     0.463300340     0.389169170     0.567742280 
Cl1 Cl     0.382973260     0.842929560     0.075030380 

#END
data_52_9.28_XXIV_14_29744 
# Day group submission to blind test 6
# Rank by lattice energy 52
# Relative energy [kJ/mol]:9.28101881174
loop_
_symmetry_equiv_pos_site_id
_symmetry_equiv_pos_as_xyz
1 +x,+y,+z
2 -x,1/2+y,1/2-z
3 -x,-y,-z
4 +x,1/2-y,1/2+z
_cell_length_a 5.4507
_cell_length_b 16.1987
_cell_length_c 12.7076
_cell_angle_alpha 90.0
_cell_angle_beta 49.0052
_cell_angle_gamma 90.0
loop_
_atom_site_label
_atom_site_type_symbol
_atom_site_fract_x
_atom_site_fract_y
_atom_site_fract_z
C1 C     0.622400370     0.058234360     0.856530650 
C2 C     0.898753140     0.099147050     0.795797310 
C3 C     0.602489440    -0.003704610     0.777077330 
C4 C     1.494270940     0.163788230     0.602571110 
S1 S     1.251600570     0.083966660     0.617306390 
O1 O     0.317032400    -0.042134740     0.853922570 
O2 O     0.830012680    -0.017881380     0.654863790 
N1 N     1.809617720     0.148618190     0.522299800 
N2 N     1.374694420     0.235908700     0.667353700 
H1 H     0.415584010     0.067186290     0.966122070 
H2 H     0.925487420     0.141090570     0.853888980 
H3 H     0.322022280    -0.082434070     0.796010820 
H4 H     1.146868470     0.253912700     0.713196560 
H5 H     1.501689830     0.271949100     0.682039090 
H6 H     1.906452870     0.093347040     0.475703350 
H7 H     1.965203780     0.196169000     0.490247040 
O3 O     0.837926970     0.715936000     0.546771870 
H8 H     0.899524730     0.697351170     0.460322760 
H9 H     0.622593590     0.737477310     0.596317420 
Cl1 Cl     0.249524260     0.822685020     0.741891410 

#END
data_53_9.28_XXIV_14_13858 
# Day group submission to blind test 6
# Rank by lattice energy 53
# Relative energy [kJ/mol]:9.28394491365
loop_
_symmetry_equiv_pos_site_id
_symmetry_equiv_pos_as_xyz
1 +x,+y,+z
2 -x,1/2+y,1/2-z
3 -x,-y,-z
4 +x,1/2-y,1/2+z
_cell_length_a 15.0635
_cell_length_b 10.9414
_cell_length_c 12.9528
_cell_angle_alpha 90.0
_cell_angle_beta 156.3046
_cell_angle_gamma 90.0
loop_
_atom_site_label
_atom_site_type_symbol
_atom_site_fract_x
_atom_site_fract_y
_atom_site_fract_z
C1 C     0.242828180     0.284457360     0.827135860 
C2 C     0.179677960     0.233977750     0.670924820 
C3 C     0.373319350     0.212753180     1.041173620 
C4 C     0.066089490     0.063107680     0.410571550 
S1 S     0.248187210     0.080777400     0.710207580 
O1 O     0.393562520     0.267917490     1.153714860 
O2 O     0.448213370     0.112870980     1.099845340 
N1 N     0.116402400    -0.027516710     0.399551040 
N2 N    -0.123190880     0.122695640     0.199360210 
H1 H     0.202640500     0.378679400     0.801542490 
H2 H     0.096358640     0.287370130     0.523672260 
H3 H     0.480481680     0.216165190     1.291609270 
H4 H    -0.181234290     0.183425250     0.189366560 
H5 H    -0.214679430     0.107142880     0.037872790 
H6 H     0.275005240    -0.055376270     0.561485660 
H7 H     0.023047470    -0.038217950     0.235884280 
O3 O     0.260605910     0.529827500     0.635384200 
H8 H     0.392607150     0.480882160     0.782044680 
H9 H     0.268319240     0.570474520     0.709630950 
Cl1 Cl     0.340830250     0.861138900     0.434069250 

#END
data_54_9.33_XXIV_2_15112 
# Day group submission to blind test 6
# Rank by lattice energy 54
# Relative energy [kJ/mol]:9.33274587011
loop_
_symmetry_equiv_pos_site_id
_symmetry_equiv_pos_as_xyz
1 +x,+y,+z
2 -x,-y,-z
_cell_length_a 5.0233
_cell_length_b 8.5288
_cell_length_c 12.5003
_cell_angle_alpha 63.358
_cell_angle_beta 73.0827
_cell_angle_gamma 67.5378
loop_
_atom_site_label
_atom_site_type_symbol
_atom_site_fract_x
_atom_site_fract_y
_atom_site_fract_z
C1 C     0.120078010     0.233582600     0.455334470 
C2 C     0.177675420     0.383926560     0.366699650 
C3 C     0.249452620     0.146368600     0.568179490 
C4 C     0.474773840     0.625634070     0.223959690 
S1 S     0.402927570     0.492121060     0.378812770 
O1 O     0.208131210    -0.016792510     0.638613220 
O2 O     0.380417780     0.218701220     0.591037260 
N1 N     0.556502880     0.770848000     0.197788840 
N2 N     0.459966020     0.584280140     0.135665780 
H1 H    -0.024109830     0.174588700     0.445978670 
H2 H     0.074231390     0.454585570     0.286063770 
H3 H     0.296514910    -0.065947490     0.710961090 
H4 H     0.470921220     0.456632410     0.148307600 
H5 H     0.483488470     0.672924320     0.048665810 
H6 H     0.540803880     0.823076440     0.258418870 
H7 H     0.648574910     0.833829260     0.112760110 
O3 O     0.829944100     0.885537540     0.962748810 
H8 H     1.034946410     0.858859740     0.932191570 
H9 H     0.756615090     0.864553940     0.908687870 
Cl1 Cl     0.538038280     0.188501850     0.154137690 

#END
data_55_9.34_XXIV_61_54547 
# Day group submission to blind test 6
# Rank by lattice energy 55
# Relative energy [kJ/mol]:9.33742043516
loop_
_symmetry_equiv_pos_site_id
_symmetry_equiv_pos_as_xyz
1 +x,+y,+z
2 1/2+x,1/2-y,-z
3 -x,1/2+y,1/2-z
4 1/2-x,-y,1/2+z
5 -x,-y,-z
6 1/2-x,1/2+y,+z
7 +x,1/2-y,1/2+z
8 1/2+x,+y,1/2-z
_cell_length_a 13.0915
_cell_length_b 13.1966
_cell_length_c 9.7762
_cell_angle_alpha 90.0
_cell_angle_beta 90.0
_cell_angle_gamma 90.0
loop_
_atom_site_label
_atom_site_type_symbol
_atom_site_fract_x
_atom_site_fract_y
_atom_site_fract_z
C1 C     0.898836230     0.365730980     0.015417820 
C2 C     0.874918850     0.378361250     0.146933050 
C3 C     1.005812210     0.376455080    -0.029798900 
C4 C     0.887028490     0.410444840     0.417389280 
S1 S     0.968737990     0.410158450     0.272173330 
O1 O     1.019774130     0.352163310    -0.160433110 
O2 O     1.073167510     0.402911770     0.048029740 
N1 N     0.928733760     0.379436930     0.533482880 
N2 N     0.789284370     0.437538250     0.412227140 
H1 H     0.840997600     0.343413280    -0.057716600 
H2 H     0.798438090     0.365133070     0.184351190 
H3 H     1.091639610     0.359980220    -0.182449320 
H4 H     0.764417660     0.485250250     0.338691970 
H5 H     0.744346230     0.429098530     0.495718610 
H6 H     0.999263460     0.348334690     0.532898330 
H7 H     0.886891020     0.378287230     0.620447180 
O3 O     0.131037290     0.326756330     0.504257450 
H8 H     0.166459360     0.322947250     0.590511970 
H9 H     0.158793570     0.268427780     0.458045370 
Cl1 Cl     0.275073140     0.860223500     0.783010820 

#END
data_56_9.54_XXIV_14_62113 
# Day group submission to blind test 6
# Rank by lattice energy 56
# Relative energy [kJ/mol]:9.53580947639
loop_
_symmetry_equiv_pos_site_id
_symmetry_equiv_pos_as_xyz
1 +x,+y,+z
2 -x,1/2+y,1/2-z
3 -x,-y,-z
4 +x,1/2-y,1/2+z
_cell_length_a 15.2994
_cell_length_b 7.6247
_cell_length_c 11.9142
_cell_angle_alpha 90.0
_cell_angle_beta 140.3071
_cell_angle_gamma 90.0
loop_
_atom_site_label
_atom_site_type_symbol
_atom_site_fract_x
_atom_site_fract_y
_atom_site_fract_z
C1 C     0.397003710     0.919561330     0.219431650 
C2 C     0.318636210     0.922381500     0.050355930 
C3 C     0.543003730     0.872218020     0.354534080 
C4 C     0.231893420     0.883066030    -0.250180440 
S1 S     0.385930590     0.881308550    -0.019661710 
O1 O     0.604980000     0.857804050     0.514698130 
O2 O     0.597656820     0.847306380     0.318273120 
N1 N     0.240448490     0.949427960    -0.344142260 
N2 N     0.118612980     0.805541260    -0.326330590 
H1 H     0.354179140     0.950476850     0.258517740 
H2 H     0.211881250     0.959791520    -0.051548910 
H3 H     0.700000200     0.826206130     0.596131330 
H4 H     0.119772560     0.726745550    -0.257036300 
H5 H     0.034328790     0.795034840    -0.458632940 
H6 H     0.313866090     1.037472770    -0.291450390 
H7 H     0.169003920     0.926641870    -0.474513030 
O3 O     0.911169120     0.393095170     0.174125750 
H8 H     0.927086710     0.507422460     0.221750810 
H9 H     1.001184160     0.364879040     0.235413050 
Cl1 Cl     0.880053040     0.728783500     0.262041210 

#END
data_57_9.54_XXIV_2_32402 
# Day group submission to blind test 6
# Rank by lattice energy 57
# Relative energy [kJ/mol]:9.54260895029
loop_
_symmetry_equiv_pos_site_id
_symmetry_equiv_pos_as_xyz
1 +x,+y,+z
2 -x,-y,-z
_cell_length_a 5.392
_cell_length_b 7.8843
_cell_length_c 10.5908
_cell_angle_alpha 76.2153
_cell_angle_beta 86.394
_cell_angle_gamma 83.2654
loop_
_atom_site_label
_atom_site_type_symbol
_atom_site_fract_x
_atom_site_fract_y
_atom_site_fract_z
C1 C     0.455862650     0.783968690     0.934904770 
C2 C     0.547688930     0.911585190     0.844098520 
C3 C     0.599100410     0.696712990     1.051507440 
C4 C     0.874214990     1.116376700     0.699075530 
S1 S     0.839306160     0.989497030     0.858946390 
O1 O     0.488384670     0.565573820     1.128290680 
O2 O     0.795885000     0.743496440     1.072770220 
N1 N     1.010215060     1.249886160     0.683404870 
N2 N     0.779093750     1.080501260     0.596614000 
H1 H     0.274147820     0.744165380     0.924708010 
H2 H     0.441964320     0.981757610     0.760573290 
H3 H     0.590552790     0.515085510     1.203056260 
H4 H     0.739725180     0.958225630     0.597393150 
H5 H     0.785806940     1.168477220     0.509894340 
H6 H     1.052073700     1.301328010     0.757189070 
H7 H     1.082847980     1.304548260     0.594567170 
O3 O     0.743327030     0.751229820     0.568873610 
H8 H     0.870688580     0.679045520     0.623214590 
H9 H     0.599819820     0.689232950     0.600703690 
Cl1 Cl     0.246612810     0.614640950     0.661538520 

#END
data_58_9.56_XXIV_14_49672 
# Day group submission to blind test 6
# Rank by lattice energy 58
# Relative energy [kJ/mol]:9.56101391325
loop_
_symmetry_equiv_pos_site_id
_symmetry_equiv_pos_as_xyz
1 +x,+y,+z
2 -x,1/2+y,1/2-z
3 -x,-y,-z
4 +x,1/2-y,1/2+z
_cell_length_a 17.0757
_cell_length_b 10.6845
_cell_length_c 12.8097
_cell_angle_alpha 90.0
_cell_angle_beta 158.4031
_cell_angle_gamma 90.0
loop_
_atom_site_label
_atom_site_type_symbol
_atom_site_fract_x
_atom_site_fract_y
_atom_site_fract_z
C1 C     0.171052710     0.979964510     0.548887630 
C2 C     0.023389270     1.011578060     0.295906140 
C3 C     0.204841610     1.057714480     0.684687770 
C4 C    -0.257814220     1.144503230    -0.161430280 
S1 S    -0.153286620     1.140381410     0.096547300 
O1 O     0.360695230     1.015321460     0.938567580 
O2 O     0.095971400     1.148871230     0.568686350 
N1 N    -0.461995270     1.174245510    -0.423878250 
N2 N    -0.136600920     1.126194520    -0.094659530 
H1 H     0.268279910     0.897520900     0.657760430 
H2 H    -0.007619240     0.954773950     0.189260480 
H3 H     0.372762740     1.069623460     1.013984030 
H4 H     0.023643800     1.130566810     0.107559670 
H5 H    -0.207118280     1.134866200    -0.252763730 
H6 H    -0.562025910     1.160834270    -0.487161130 
H7 H    -0.523228860     1.180649360    -0.572663580 
O3 O     0.698618310     0.876490400     0.547530280 
H8 H     0.627081980     0.949143630     0.431455920 
H9 H     0.642411180     0.811401890     0.433734460 
Cl1 Cl     0.512043360     0.857510240     0.728626380 

#END
data_59_9.78_XXIV_2_3885 
# Day group submission to blind test 6
# Rank by lattice energy 59
# Relative energy [kJ/mol]:9.77600644669
loop_
_symmetry_equiv_pos_site_id
_symmetry_equiv_pos_as_xyz
1 +x,+y,+z
2 -x,-y,-z
_cell_length_a 5.1325
_cell_length_b 7.7924
_cell_length_c 11.5639
_cell_angle_alpha 104.131
_cell_angle_beta 93.6223
_cell_angle_gamma 100.8721
loop_
_atom_site_label
_atom_site_type_symbol
_atom_site_fract_x
_atom_site_fract_y
_atom_site_fract_z
C1 C     0.811341760     0.186464210     0.937959060 
C2 C     0.926347340     0.247662430     0.851447250 
C3 C     0.962437520     0.218645160     1.057213630 
C4 C     1.314539460     0.345994410     0.721421640 
S1 S     1.261391910     0.374168140     0.873396490 
O1 O     0.833770600     0.126005010     1.126586900 
O2 O     1.181122540     0.318475680     1.085703180 
N1 N     1.503678270     0.469752100     0.697694860 
N2 N     1.186150280     0.205594900     0.633862630 
H1 H     0.604920820     0.114443540     0.922269070 
H2 H     0.814972230     0.233627560     0.765845730 
H3 H     0.942304240     0.153576720     1.203268080 
H4 H     1.075723080     0.093238200     0.648846980 
H5 H     1.209332280     0.202643470     0.547199290 
H6 H     1.596973810     0.586646040     0.757147910 
H7 H     1.578358420     0.442319720     0.617850120 
O3 O     0.657280420     0.286299300     0.483824290 
H8 H     0.810750620     0.271208420     0.441630530 
H9 H     0.514143540     0.240828160     0.419132680 
Cl1 Cl     0.887781800     0.822205260     0.654421350 

#END
data_60_9.85_XXIV_14_40930 
# Day group submission to blind test 6
# Rank by lattice energy 60
# Relative energy [kJ/mol]:9.84861263167
loop_
_symmetry_equiv_pos_site_id
_symmetry_equiv_pos_as_xyz
1 +x,+y,+z
2 -x,1/2+y,1/2-z
3 -x,-y,-z
4 +x,1/2-y,1/2+z
_cell_length_a 16.4369
_cell_length_b 9.1526
_cell_length_c 8.6536
_cell_angle_alpha 90.0
_cell_angle_beta 139.47
_cell_angle_gamma 90.0
loop_
_atom_site_label
_atom_site_type_symbol
_atom_site_fract_x
_atom_site_fract_y
_atom_site_fract_z
C1 C     0.924269110     0.832115140     0.518917690 
C2 C     0.836025250     0.879455730     0.488368340 
C3 C     1.054579800     0.884326000     0.722511990 
C4 C     0.714172310     1.052769050     0.513685400 
S1 S     0.869275530     1.003160990     0.690102350 
O1 O     1.125392210     0.851523620     0.703127380 
O2 O     1.089578430     0.953424880     0.884755500 
N1 N     0.693314360     1.087169210     0.629993030 
N2 N     0.623878120     1.065497850     0.279086250 
H1 H     0.901371880     0.754841470     0.395480150 
H2 H     0.740947120     0.839013220     0.345586640 
H3 H     1.209144480     0.889204480     0.841537830 
H4 H     0.638915310     1.060329660     0.185885170 
H5 H     0.534437010     1.078827160     0.185868280 
H6 H     0.753905800     1.061526340     0.802859380 
H7 H     0.614120720     1.139935340     0.547346350 
O3 O     0.528966320     0.690160210     0.061903830 
H8 H     0.505425690     0.639975590    -0.065399090 
H9 H     0.580210770     0.619268470     0.188293290 
Cl1 Cl     0.364532020     0.961676850     0.077564500 

#END
data_61_9.86_XXIV_14_7590 
# Day group submission to blind test 6
# Rank by lattice energy 61
# Relative energy [kJ/mol]:9.86386175407
loop_
_symmetry_equiv_pos_site_id
_symmetry_equiv_pos_as_xyz
1 +x,+y,+z
2 -x,1/2+y,1/2-z
3 -x,-y,-z
4 +x,1/2-y,1/2+z
_cell_length_a 20.2461
_cell_length_b 6.9387
_cell_length_c 10.4742
_cell_angle_alpha 90.0
_cell_angle_beta 35.5952
_cell_angle_gamma 90.0
loop_
_atom_site_label
_atom_site_type_symbol
_atom_site_fract_x
_atom_site_fract_y
_atom_site_fract_z
C1 C     0.558780810     0.165108180     0.767279620 
C2 C     0.665627780     0.155045530     0.557915230 
C3 C     0.464027620     0.169586940     0.824048390 
C4 C     0.848895180     0.139838900     0.116689650 
S1 S     0.699266760     0.136742600     0.339520070 
O1 O     0.362648680     0.172153900     1.039066400 
O2 O     0.479866170     0.167202250     0.684511030 
N1 N     0.904692800     0.045964470    -0.061110490 
N2 N     0.904325520     0.229937120     0.123383900 
H1 H     0.540664320     0.167522340     0.897041840 
H2 H     0.736264210     0.143298070     0.512285100 
H3 H     0.304676220     0.173175580     1.064358890 
H4 H     0.866706060     0.346173090     0.222598190 
H5 H     0.990122020     0.238727890    -0.015371140 
H6 H     0.864637140    -0.038732670    -0.062460440 
H7 H     0.989856980     0.057327010    -0.204895780 
O3 O     0.870160710     0.951824220     0.451516040 
H8 H     0.846337390     0.901203560     0.570222060 
H9 H     0.831422110     0.869153340     0.452846760 
Cl1 Cl     0.166963770     0.334337500     0.701305000 

#END
data_62_9.94_XXIV_2_1278 
# Day group submission to blind test 6
# Rank by lattice energy 62
# Relative energy [kJ/mol]:9.93557024607
loop_
_symmetry_equiv_pos_site_id
_symmetry_equiv_pos_as_xyz
1 +x,+y,+z
2 -x,-y,-z
_cell_length_a 5.3261
_cell_length_b 7.2047
_cell_length_c 11.8799
_cell_angle_alpha 99.0108
_cell_angle_beta 99.0098
_cell_angle_gamma 102.9715
loop_
_atom_site_label
_atom_site_type_symbol
_atom_site_fract_x
_atom_site_fract_y
_atom_site_fract_z
C1 C     0.271133280     0.710890220     0.932414930 
C2 C     0.312976910     0.749400970     0.829728420 
C3 C     0.494263810     0.744367020     1.030892870 
C4 C     0.553967180     0.791517560     0.650560670 
S1 S     0.635026150     0.837946620     0.803700430 
O1 O     0.420257390     0.688979520     1.124907080 
O2 O     0.719220030     0.816157070     1.024168480 
N1 N     0.718408020     0.897130010     0.598028190 
N2 N     0.339887350     0.659722430     0.588236140 
H1 H     0.072682380     0.661680440     0.945986240 
H2 H     0.152465210     0.737911350     0.758762300 
H3 H     0.574766510     0.716538680     1.186326380 
H4 H     0.266161340     0.541971120     0.620600290 
H5 H     0.307473610     0.637540020     0.500276530 
H6 H     0.873312110     1.006032100     0.642980590 
H7 H     0.716705160     0.854738880     0.512522160 
O3 O     0.221676580     0.574278640     0.356457400 
H8 H     0.091580760     0.638451730     0.327935360 
H9 H     0.367767020     0.632058550     0.323867860 
Cl1 Cl     0.773801210     0.757638640     0.332399310 

#END
data_63_9.98_XXIV_15_11845 
# Day group submission to blind test 6
# Rank by lattice energy 63
# Relative energy [kJ/mol]:9.97806312935
loop_
_symmetry_equiv_pos_site_id
_symmetry_equiv_pos_as_xyz
1 +x,+y,+z
2 -x,+y,1/2-z
3 1/2+x,1/2+y,+z
4 1/2-x,1/2+y,1/2-z
5 -x,-y,-z
6 +x,-y,1/2+z
7 1/2-x,1/2-y,-z
8 1/2+x,1/2-y,1/2+z
_cell_length_a 16.1821
_cell_length_b 5.2695
_cell_length_c 21.8441
_cell_angle_alpha 90.0
_cell_angle_beta 71.7791
_cell_angle_gamma 90.0
loop_
_atom_site_label
_atom_site_type_symbol
_atom_site_fract_x
_atom_site_fract_y
_atom_site_fract_z
C1 C     0.373277180     0.808730330     0.523231590 
C2 C     0.299693500     0.752438730     0.569587590 
C3 C     0.411549630     0.631048420     0.469166740 
C4 C     0.194661790     0.439019880     0.654906370 
S1 S     0.242142330     0.462311070     0.571001180 
O1 O     0.493346850     0.690386600     0.436070680 
O2 O     0.371812500     0.451175970     0.458075540 
N1 N     0.123505100     0.298082370     0.675930390 
N2 N     0.228713900     0.547900820     0.696423010 
H1 H     0.405283290     0.988756540     0.523873720 
H2 H     0.268953850     0.884852140     0.607790490 
H3 H     0.514656140     0.568944000     0.401275600 
H4 H     0.292377250     0.594862840     0.683032040 
H5 H     0.196168260     0.544851000     0.744209890 
H6 H     0.086365800     0.247551450     0.648383790 
H7 H     0.101824890     0.238909630     0.722286970 
O3 O     0.350656720     0.911935580     0.178635880 
H8 H     0.393757060     1.043669010     0.164613570 
H9 H     0.387219770     0.764797300     0.175080790 
Cl1 Cl     0.063370650     0.901526750     0.327676680 

#END
data_64_10.02_XXIV_14_17162 
# Day group submission to blind test 6
# Rank by lattice energy 64
# Relative energy [kJ/mol]:10.0152478581
loop_
_symmetry_equiv_pos_site_id
_symmetry_equiv_pos_as_xyz
1 +x,+y,+z
2 -x,1/2+y,1/2-z
3 -x,-y,-z
4 +x,1/2-y,1/2+z
_cell_length_a 6.6798
_cell_length_b 9.7075
_cell_length_c 15.8727
_cell_angle_alpha 90.0
_cell_angle_beta 127.0376
_cell_angle_gamma 90.0
loop_
_atom_site_label
_atom_site_type_symbol
_atom_site_fract_x
_atom_site_fract_y
_atom_site_fract_z
C1 C     0.404571650     0.501473060     0.096808950 
C2 C     0.449736320     0.369655640     0.126481570 
C3 C     0.219955230     0.538482480    -0.015666270 
C4 C     0.474062380     0.091160010     0.116332180 
S1 S     0.301009290     0.232418730     0.034020830 
O1 O     0.213461900     0.672935260    -0.033228830 
O2 O     0.092474510     0.452359060    -0.083220980 
N1 N     0.380278360    -0.031766550     0.073632490 
N2 N     0.680462490     0.100737050     0.215676840 
H1 H     0.496124160     0.582572170     0.155295590 
H2 H     0.568899260     0.341583940     0.209016000 
H3 H     0.088451780     0.690181030    -0.108103430 
H4 H     0.799587550     0.181059800     0.240232750 
H5 H     0.767132070     0.012622530     0.255672950 
H6 H     0.222685840    -0.039123150    -0.001392380 
H7 H     0.486718050    -0.116579440     0.109837130 
O3 O     0.014570430     0.003142190     0.142321540 
H8 H    -0.023611970    -0.060537640     0.177405190 
H9 H     0.065383990     0.083042330     0.186915310 
Cl1 Cl     0.123383530     0.286101670     0.248518890 

#END
data_65_10.10_XXIV_14_18158 
# Day group submission to blind test 6
# Rank by lattice energy 65
# Relative energy [kJ/mol]:10.1045680651
loop_
_symmetry_equiv_pos_site_id
_symmetry_equiv_pos_as_xyz
1 +x,+y,+z
2 -x,1/2+y,1/2-z
3 -x,-y,-z
4 +x,1/2-y,1/2+z
_cell_length_a 13.8815
_cell_length_b 6.9575
_cell_length_c 10.8422
_cell_angle_alpha 90.0
_cell_angle_beta 51.885
_cell_angle_gamma 90.0
loop_
_atom_site_label
_atom_site_type_symbol
_atom_site_fract_x
_atom_site_fract_y
_atom_site_fract_z
C1 C     0.411004620     0.424497680     0.894542500 
C2 C     0.327374360     0.418754690     0.871108290 
C3 C     0.541403080     0.393706580     0.761750540 
C4 C     0.217216050     0.369044770     0.742427260 
S1 S     0.369040070     0.389256270     0.679836870 
O1 O     0.611586760     0.372510560     0.805564050 
O2 O     0.577683810     0.384804280     0.627223200 
N1 N     0.195031450     0.450928590     0.652086430 
N2 N     0.130029350     0.275050550     0.871661410 
H1 H     0.383966690     0.448289650     1.010724910 
H2 H     0.231291760     0.443185280     0.964940350 
H3 H     0.695475940     0.352184040     0.712740340 
H4 H     0.150276710     0.168189320     0.915489840 
H5 H     0.043437620     0.266740500     0.906847480 
H6 H     0.249748650     0.554988710     0.574288020 
H7 H     0.111774650     0.436739070     0.677768470 
O3 O     0.050160210     0.911037230     0.730689700 
H8 H     0.076429170     0.874308350     0.791327090 
H9 H     0.090878800     0.818655430     0.646700300 
Cl1 Cl     0.851573540     0.172958450     0.064646380 

#END
data_66_10.11_XXIV_14_27992 
# Day group submission to blind test 6
# Rank by lattice energy 66
# Relative energy [kJ/mol]:10.1071174061
loop_
_symmetry_equiv_pos_site_id
_symmetry_equiv_pos_as_xyz
1 +x,+y,+z
2 -x,1/2+y,1/2-z
3 -x,-y,-z
4 +x,1/2-y,1/2+z
_cell_length_a 10.9047
_cell_length_b 7.4599
_cell_length_c 14.7458
_cell_angle_alpha 90.0
_cell_angle_beta 47.8233
_cell_angle_gamma 90.0
loop_
_atom_site_label
_atom_site_type_symbol
_atom_site_fract_x
_atom_site_fract_y
_atom_site_fract_z
C1 C     0.192741490     0.571701210     0.479761650 
C2 C     0.251798890     0.408384610     0.467965070 
C3 C     0.019326590     0.614877810     0.587962150 
C4 C     0.280614230     0.067738720     0.514981910 
S1 S     0.128026630     0.238219160     0.580473000 
O1 O    -0.020269870     0.784775090     0.591177450 
O2 O    -0.074835390     0.503182760     0.665479580 
N1 N     0.276022220    -0.026266020     0.593186980 
N2 N     0.382125420     0.024363220     0.397580850 
H1 H     0.271987810     0.674067630     0.411820040 
H2 H     0.379993790     0.374551630     0.391924740 
H3 H    -0.135365050     0.803218640     0.664657880 
H4 H     0.370290880     0.079404460     0.341279150 
H5 H     0.470276100    -0.070597990     0.362187510 
H6 H     0.221194380     0.023783570     0.676590980 
H7 H     0.339592620    -0.141502880     0.571795580 
O3 O     0.561826800     0.312221820     0.437212820 
H8 H     0.502300250     0.355328650     0.518902680 
H9 H     0.617246870     0.417692740     0.387600860 
Cl1 Cl     0.640044580     0.667480180     0.294460410 

#END
data_67_10.16_XXIV_14_6864 
# Day group submission to blind test 6
# Rank by lattice energy 67
# Relative energy [kJ/mol]:10.1599317589
loop_
_symmetry_equiv_pos_site_id
_symmetry_equiv_pos_as_xyz
1 +x,+y,+z
2 -x,1/2+y,1/2-z
3 -x,-y,-z
4 +x,1/2-y,1/2+z
_cell_length_a 11.8144
_cell_length_b 7.0938
_cell_length_c 11.9589
_cell_angle_alpha 90.0
_cell_angle_beta 60.0645
_cell_angle_gamma 90.0
loop_
_atom_site_label
_atom_site_type_symbol
_atom_site_fract_x
_atom_site_fract_y
_atom_site_fract_z
C1 C     0.124167560     0.023000760     0.621567470 
C2 C     0.204481510     0.022215500     0.669796120 
C3 C    -0.017522540    -0.007150090     0.706875940 
C4 C     0.297991450    -0.036617350     0.834075780 
S1 S     0.148631760    -0.022086880     0.835632980 
O1 O    -0.083018320    -0.011012150     0.643182200 
O2 O    -0.065932860    -0.027163470     0.822672610 
N1 N     0.289691020    -0.027150160     0.949071700 
N2 N     0.413478810    -0.066015670     0.729621540 
H1 H     0.161365230     0.052796680     0.520370630 
H2 H     0.306530170     0.058295040     0.610251390 
H3 H    -0.174991270    -0.030292850     0.704577090 
H4 H     0.422098490    -0.117583170     0.647164850 
H5 H     0.494292920    -0.069687910     0.738462010 
H6 H     0.205102610     0.001838260     1.030818620 
H7 H     0.357314990    -0.096144580     0.961966140 
O3 O     0.559698380     0.234007070     0.978224910 
H8 H     0.574632830     0.131190350     0.919826290 
H9 H     0.474758500     0.202681120     1.049333300 
Cl1 Cl     0.651173260     0.564344490     0.287929670 

#END
data_68_10.17_XXIV_14_27699 
# Day group submission to blind test 6
# Rank by lattice energy 68
# Relative energy [kJ/mol]:10.1703833346
loop_
_symmetry_equiv_pos_site_id
_symmetry_equiv_pos_as_xyz
1 +x,+y,+z
2 -x,1/2+y,1/2-z
3 -x,-y,-z
4 +x,1/2-y,1/2+z
_cell_length_a 11.8559
_cell_length_b 10.575
_cell_length_c 7.1442
_cell_angle_alpha 90.0
_cell_angle_beta 95.3834
_cell_angle_gamma 90.0
loop_
_atom_site_label
_atom_site_type_symbol
_atom_site_fract_x
_atom_site_fract_y
_atom_site_fract_z
C1 C     0.066637400     0.510324940     0.225083340 
C2 C     0.167901260     0.565624580     0.228037300 
C3 C    -0.031350090     0.580133290     0.286974740 
C4 C     0.341528250     0.720999800     0.335923640 
S1 S     0.192229550     0.724162780     0.305654470 
O1 O    -0.124085260     0.509193940     0.285620920 
O2 O    -0.025396560     0.690801530     0.331879530 
N1 N     0.392356840     0.832755200     0.339247380 
N2 N     0.401818520     0.615901050     0.365444500 
H1 H     0.054375680     0.414964110     0.171952170 
H2 H     0.238530540     0.518790380     0.171917200 
H3 H    -0.185210410     0.560698590     0.325589040 
H4 H     0.365770750     0.535347190     0.406391800 
H5 H     0.487356470     0.617724830     0.371264280 
H6 H     0.353097870     0.912135790     0.288636590 
H7 H     0.476905200     0.840190420     0.372591580 
O3 O     0.382476870     0.368226660     0.071054680 
H8 H     0.345523890     0.289922960     0.098191240 
H9 H     0.363430620     0.370142890    -0.063232160 
Cl1 Cl     0.334831620     0.400944770     0.647830470 

#END
data_69_10.36_XXIV_14_25138 
# Day group submission to blind test 6
# Rank by lattice energy 69
# Relative energy [kJ/mol]:10.3620499196
loop_
_symmetry_equiv_pos_site_id
_symmetry_equiv_pos_as_xyz
1 +x,+y,+z
2 -x,1/2+y,1/2-z
3 -x,-y,-z
4 +x,1/2-y,1/2+z
_cell_length_a 11.4156
_cell_length_b 10.762
_cell_length_c 7.3338
_cell_angle_alpha 90.0
_cell_angle_beta 99.7661
_cell_angle_gamma 90.0
loop_
_atom_site_label
_atom_site_type_symbol
_atom_site_fract_x
_atom_site_fract_y
_atom_site_fract_z
C1 C     0.445667530     0.461577820     0.698064340 
C2 C     0.344219600     0.403523550     0.631434680 
C3 C     0.540716310     0.397978780     0.827070650 
C4 C     0.159405900     0.249865170     0.639935210 
S1 S     0.315627850     0.246713470     0.688366290 
O1 O     0.628683030     0.474418430     0.896787960 
O2 O     0.536664710     0.288152770     0.862314970 
N1 N     0.105562140     0.140688400     0.610575630 
N2 N     0.096374000     0.353039730     0.644669550 
H1 H     0.460624240     0.555762910     0.655446850 
H2 H     0.276701470     0.446909250     0.529904890 
H3 H     0.688419350     0.427387050     0.978572290 
H4 H     0.132447220     0.432180620     0.703008610 
H5 H     0.007024720     0.352749170     0.605414420 
H6 H     0.146951800     0.063965620     0.573989090 
H7 H     0.016570810     0.134220420     0.604185950 
O3 O     0.140569220     0.631360340     0.463426300 
H8 H     0.174212210     0.708771120     0.430918330 
H9 H     0.158902060     0.636327310     0.596471470 
Cl1 Cl     0.165614380     0.900057220     0.377579790 

#END
data_70_10.38_XXIV_15_7674 
# Day group submission to blind test 6
# Rank by lattice energy 70
# Relative energy [kJ/mol]:10.3762076427
loop_
_symmetry_equiv_pos_site_id
_symmetry_equiv_pos_as_xyz
1 +x,+y,+z
2 -x,+y,1/2-z
3 1/2+x,1/2+y,+z
4 1/2-x,1/2+y,1/2-z
5 -x,-y,-z
6 +x,-y,1/2+z
7 1/2-x,1/2-y,-z
8 1/2+x,1/2-y,1/2+z
_cell_length_a 19.6523
_cell_length_b 10.6622
_cell_length_c 8.3469
_cell_angle_alpha 90.0
_cell_angle_beta 92.7837
_cell_angle_gamma 90.0
loop_
_atom_site_label
_atom_site_type_symbol
_atom_site_fract_x
_atom_site_fract_y
_atom_site_fract_z
C1 C     0.434724640     0.827002440     0.941483240 
C2 C     0.394549970     0.732616570     0.982426030 
C3 C     0.509523980     0.811443540     0.950855410 
C4 C     0.351438290     0.526796610     1.128840850 
S1 S     0.427790740     0.586125590     1.053352390 
O1 O     0.542642800     0.914555970     0.910330980 
O2 O     0.536431650     0.712894590     0.990404460 
N1 N     0.346764390     0.402912980     1.137610450 
N2 N     0.303497300     0.599131530     1.185710890 
H1 H     0.412987790     0.913623140     0.894722970 
H2 H     0.339730580     0.738605480     0.965844950 
H3 H     0.591210260     0.897456470     0.917447920 
H4 H     0.309414360     0.691981910     1.205393000 
H5 H     0.260797110     0.563650830     1.231652980 
H6 H     0.376222550     0.344598460     1.075370910 
H7 H     0.304128360     0.363750500     1.179115320 
O3 O     0.214153980     0.651126460     0.755609990 
H8 H     0.194698740     0.582900370     0.813774220 
H9 H     0.196531180     0.632711840     0.648406690 
Cl1 Cl     0.319835000     0.907556910     0.583318280 

#END
data_71_10.39_XXIV_2_44992 
# Day group submission to blind test 6
# Rank by lattice energy 71
# Relative energy [kJ/mol]:10.3851183853
loop_
_symmetry_equiv_pos_site_id
_symmetry_equiv_pos_as_xyz
1 +x,+y,+z
2 -x,-y,-z
_cell_length_a 5.3056
_cell_length_b 8.0309
_cell_length_c 12.1209
_cell_angle_alpha 118.2922
_cell_angle_beta 74.8903
_cell_angle_gamma 106.575
loop_
_atom_site_label
_atom_site_type_symbol
_atom_site_fract_x
_atom_site_fract_y
_atom_site_fract_z
C1 C     0.817290910     0.207893550     0.459104330 
C2 C     0.972067410     0.242426670     0.363262040 
C3 C     0.933019530     0.242978460     0.568360600 
C4 C     1.409237600     0.301790540     0.202780110 
S1 S     1.320040480     0.335277790     0.362032600 
O1 O     0.756702990     0.190653860     0.652184010 
O2 O     1.166091040     0.313024760     0.578030900 
N1 N     1.609707220     0.430025150     0.180469150 
N2 N     1.295386590     0.151542020     0.108819450 
H1 H     0.605242690     0.157013810     0.458650110 
H2 H     0.890519270     0.225495080     0.284702890 
H3 H     0.845235490     0.218577640     0.721418540 
H4 H     1.174252080     0.039215420     0.123347010 
H5 H     1.342376440     0.136771430     0.018608420 
H6 H     1.675294840     0.554104150     0.253228110 
H7 H     1.706624130     0.407405630     0.092253940 
O3 O     0.342555720     0.077040860     0.868863940 
H8 H     0.240537010     0.153298760     0.862481710 
H9 H     0.519659450     0.138658340     0.846578110 
Cl1 Cl     0.919488660     0.242989780     0.862027650 

#END
data_72_10.42_XXIV_61_17786 
# Day group submission to blind test 6
# Rank by lattice energy 72
# Relative energy [kJ/mol]:10.421451177
loop_
_symmetry_equiv_pos_site_id
_symmetry_equiv_pos_as_xyz
1 +x,+y,+z
2 1/2+x,1/2-y,-z
3 -x,1/2+y,1/2-z
4 1/2-x,-y,1/2+z
5 -x,-y,-z
6 1/2-x,1/2+y,+z
7 +x,1/2-y,1/2+z
8 1/2+x,+y,1/2-z
_cell_length_a 23.5494
_cell_length_b 10.4797
_cell_length_c 7.2248
_cell_angle_alpha 90.0
_cell_angle_beta 90.0
_cell_angle_gamma 90.0
loop_
_atom_site_label
_atom_site_type_symbol
_atom_site_fract_x
_atom_site_fract_y
_atom_site_fract_z
C1 C     0.788128400     0.004658820     0.136283220 
C2 C     0.837908050     0.057203120     0.180437010 
C3 C     0.734886450     0.077054350     0.161962600 
C4 C     0.916622510     0.215755250     0.321708390 
S1 S     0.843321460     0.215157120     0.269790510 
O1 O     0.688843110     0.010312650     0.117462790 
O2 O     0.734627840     0.186413820     0.217686190 
N1 N     0.940585590     0.329986850     0.331711220 
N2 N     0.946729270     0.111857620     0.359374010 
H1 H     0.786398680    -0.090205030     0.077316540 
H2 H     0.877493240     0.008715210     0.152294620 
H3 H     0.655615920     0.063537050     0.136430330 
H4 H     0.928448170     0.028368100     0.394991840 
H5 H     0.989577870     0.116061470     0.367621300 
H6 H     0.923128520     0.409411210     0.276539270 
H7 H     0.981038760     0.338947620     0.377078310 
O3 O     0.949707780     0.866642240     0.066830740 
H8 H     0.930054730     0.788966340     0.099111920 
H9 H     0.940060420     0.869541020    -0.062913990 
Cl1 Cl     0.419655610     0.897552670     0.838541940 

#END
data_73_10.54_XXIV_15_87497 
# Day group submission to blind test 6
# Rank by lattice energy 73
# Relative energy [kJ/mol]:10.543221422
loop_
_symmetry_equiv_pos_site_id
_symmetry_equiv_pos_as_xyz
1 +x,+y,+z
2 -x,+y,1/2-z
3 1/2+x,1/2+y,+z
4 1/2-x,1/2+y,1/2-z
5 -x,-y,-z
6 +x,-y,1/2+z
7 1/2-x,1/2-y,-z
8 1/2+x,1/2-y,1/2+z
_cell_length_a 22.088
_cell_length_b 11.1317
_cell_length_c 7.188
_cell_angle_alpha 90.0
_cell_angle_beta 101.3069
_cell_angle_gamma 90.0
loop_
_atom_site_label
_atom_site_type_symbol
_atom_site_fract_x
_atom_site_fract_y
_atom_site_fract_z
C1 C     0.040968850     0.317177790     0.084829580 
C2 C     0.083204410     0.230756550     0.127566000 
C3 C    -0.020809410     0.290525110    -0.030588630 
C4 C     0.147498720     0.039583860     0.058916550 
S1 S     0.069496480     0.079697450     0.046466290 
O1 O    -0.052185790     0.389465280    -0.092939170 
O2 O    -0.039102560     0.188689650    -0.064767850 
N1 N     0.160856550    -0.076472290     0.079288320 
N2 N     0.190986960     0.118370790     0.040934800 
H1 H     0.050754630     0.407361270     0.138904730 
H2 H     0.127160110     0.246906440     0.220981960 
H3 H    -0.092144960     0.366201640    -0.166424490 
H4 H     0.180431480     0.202790050    -0.005612360 
H5 H     0.236607720     0.099544660     0.076389600 
H6 H     0.132590670    -0.137426140     0.122030940 
H7 H     0.204496240    -0.103344390     0.077398680 
O3 O     0.212687490     0.608740410     0.913605630 
H8 H     0.189193650     0.537777910     0.869469920 
H9 H     0.200122940     0.620682990     1.033361800 
Cl1 Cl     0.168769110     0.646921570     0.284374830 

#END
data_74_10.72_XXIV_19_13865 
# Day group submission to blind test 6
# Rank by lattice energy 74
# Relative energy [kJ/mol]:10.7162913806
loop_
_symmetry_equiv_pos_site_id
_symmetry_equiv_pos_as_xyz
1 +x,+y,+z
2 1/2+x,1/2-y,-z
3 -x,1/2+y,1/2-z
4 1/2-x,-y,1/2+z
_cell_length_a 9.7376
_cell_length_b 6.5952
_cell_length_c 12.8303
_cell_angle_alpha 90.0
_cell_angle_beta 90.0
_cell_angle_gamma 90.0
loop_
_atom_site_label
_atom_site_type_symbol
_atom_site_fract_x
_atom_site_fract_y
_atom_site_fract_z
C1 C     0.500003630     0.384568780     0.660718550 
C2 C     0.368060080     0.386000430     0.632771970 
C3 C     0.538922150     0.395915000     0.771894150 
C4 C     0.091673680     0.438411230     0.641232420 
S1 S     0.233128730     0.408075080     0.725455510 
O1 O     0.674042030     0.391793770     0.786641900 
O2 O     0.453731950     0.405940850     0.840827620 
N1 N    -0.030595210     0.417960320     0.685762920 
N2 N     0.101059660     0.474167680     0.539005210 
H1 H     0.579473300     0.366124720     0.602498590 
H2 H     0.338051370     0.360808140     0.552714670 
H3 H     0.692428890     0.397617550     0.860939290 
H4 H     0.182427720     0.551971450     0.510863390 
H5 H     0.013324060     0.505248980     0.499533780 
H6 H    -0.037464700     0.393744800     0.763371690 
H7 H    -0.115487340     0.463294270     0.646864900 
O3 O     0.999839580     0.920604340     0.598214330 
H8 H     1.079105100     0.908346510     0.553699120 
H9 H     0.936315520     0.831155520     0.563547020 
Cl1 Cl     0.215524550     0.118056300     0.000099870 

#END
data_75_10.77_XXIV_14_6758 
# Day group submission to blind test 6
# Rank by lattice energy 75
# Relative energy [kJ/mol]:10.7749498021
loop_
_symmetry_equiv_pos_site_id
_symmetry_equiv_pos_as_xyz
1 +x,+y,+z
2 -x,1/2+y,1/2-z
3 -x,-y,-z
4 +x,1/2-y,1/2+z
_cell_length_a 11.0225
_cell_length_b 9.6943
_cell_length_c 13.3339
_cell_angle_alpha 90.0
_cell_angle_beta 145.0882
_cell_angle_gamma 90.0
loop_
_atom_site_label
_atom_site_type_symbol
_atom_site_fract_x
_atom_site_fract_y
_atom_site_fract_z
C1 C     0.714729470     0.492874900     0.753748030 
C2 C     0.709412210     0.624488330     0.721044400 
C3 C     0.744162400     0.457704530     0.880601640 
C4 C     0.743114090     0.903973540     0.746412080 
S1 S     0.739855610     0.762946440     0.827868460 
O1 O     0.764190700     0.322922960     0.909981180 
O2 O     0.751454700     0.545611300     0.950361510 
N1 N     0.728674140     1.026943760     0.779933870 
N2 N     0.752248180     0.894352220     0.652998710 
H1 H     0.692473100     0.410906320     0.684564070 
H2 H     0.672749260     0.651320940     0.619505100 
H3 H     0.782483550     0.307160640     0.993748900 
H4 H     0.826456920     0.814994010     0.669069610 
H5 H     0.756784420     0.982321770     0.615045740 
H6 H     0.720497140     1.035135480     0.849847210 
H7 H     0.756200570     1.112732580     0.757532680 
O3 O     0.229823550     0.003176670     0.983307660 
H8 H     0.116192970     0.064185540     0.887209610 
H9 H     0.198796360    -0.076514500     0.921670620 
Cl1 Cl     0.860665420     0.285566730     0.175142170 

#END
data_76_10.79_XXIV_14_12949 
# Day group submission to blind test 6
# Rank by lattice energy 76
# Relative energy [kJ/mol]:10.7947386443
loop_
_symmetry_equiv_pos_site_id
_symmetry_equiv_pos_as_xyz
1 +x,+y,+z
2 -x,1/2+y,1/2-z
3 -x,-y,-z
4 +x,1/2-y,1/2+z
_cell_length_a 14.4025
_cell_length_b 12.4799
_cell_length_c 8.5318
_cell_angle_alpha 90.0
_cell_angle_beta 32.47
_cell_angle_gamma 90.0
loop_
_atom_site_label
_atom_site_type_symbol
_atom_site_fract_x
_atom_site_fract_y
_atom_site_fract_z
C1 C     0.315428100     0.776156800     0.326555310 
C2 C     0.459454500     0.810685830     0.051787490 
C3 C     0.251670250     0.665908910     0.390605740 
C4 C     0.707258080     0.824586410    -0.524441700 
S1 S     0.589624930     0.726448140    -0.253797940 
O1 O     0.099831290     0.647623500     0.675195380 
O2 O     0.332890980     0.600563110     0.199603720 
N1 N     0.859803240     0.794243150    -0.797694860 
N2 N     0.642732320     0.920113050    -0.467144800 
H1 H     0.243990380     0.828509000     0.506046740 
H2 H     0.511411420     0.889655980     0.001276760 
H3 H     0.066002200     0.574053300     0.702796940 
H4 H     0.519704630     0.940295830    -0.265806300 
H5 H     0.706100240     0.969885290    -0.631369520 
H6 H     0.912842290     0.723548480    -0.841510400 
H7 H     0.913159430     0.834679750    -0.964331330 
O3 O     0.305218350     0.002382790     0.097093990 
H8 H     0.215015080    -0.030322520     0.287498620 
H9 H     0.232867680     0.029466640     0.116838370 
Cl1 Cl     0.971788500     0.567771190     0.249386500 

#END
data_77_10.81_XXIV_61_395 
# Day group submission to blind test 6
# Rank by lattice energy 77
# Relative energy [kJ/mol]:10.8122395142
loop_
_symmetry_equiv_pos_site_id
_symmetry_equiv_pos_as_xyz
1 +x,+y,+z
2 1/2+x,1/2-y,-z
3 -x,1/2+y,1/2-z
4 1/2-x,-y,1/2+z
5 -x,-y,-z
6 1/2-x,1/2+y,+z
7 +x,1/2-y,1/2+z
8 1/2+x,+y,1/2-z
_cell_length_a 23.1305
_cell_length_b 10.5822
_cell_length_c 7.3295
_cell_angle_alpha 90.0
_cell_angle_beta 90.0
_cell_angle_gamma 90.0
loop_
_atom_site_label
_atom_site_type_symbol
_atom_site_fract_x
_atom_site_fract_y
_atom_site_fract_z
C1 C     0.288592200     0.994508510     0.617234420 
C2 C     0.339063700     0.941045100     0.574881200 
C3 C     0.234244220     0.922301680     0.598787970 
C4 C     0.418008200     0.780251340     0.438021020 
S1 S     0.344130980     0.781466560     0.499317950 
O1 O     0.187592780     0.989870670     0.640256620 
O2 O     0.233723250     0.812282410     0.551546520 
N1 N     0.442070080     0.666778840     0.425985470 
N2 N     0.448275730     0.883119460     0.396920400 
H1 H     0.287108040     1.090276560     0.668872750 
H2 H     0.379492790     0.989699840     0.598107680 
H3 H     0.153661080     0.936727690     0.626657160 
H4 H     0.428971730     0.963712160     0.355362920 
H5 H     0.490116980     0.875029590     0.357859720 
H6 H     0.424668880     0.589396080     0.485364370 
H7 H     0.484266830     0.658407250     0.391448930 
O3 O     0.558820660     0.632223320     0.790077640 
H8 H     0.574673750     0.713943750     0.819898150 
H9 H     0.565737690     0.631715130     0.660323960 
Cl1 Cl     0.923181010     0.398329040     0.887146570 

#END
data_78_10.82_XXIV_14_41178 
# Day group submission to blind test 6
# Rank by lattice energy 78
# Relative energy [kJ/mol]:10.8215851006
loop_
_symmetry_equiv_pos_site_id
_symmetry_equiv_pos_as_xyz
1 +x,+y,+z
2 -x,1/2+y,1/2-z
3 -x,-y,-z
4 +x,1/2-y,1/2+z
_cell_length_a 9.9113
_cell_length_b 10.3822
_cell_length_c 21.9859
_cell_angle_alpha 90.0
_cell_angle_beta 157.8297
_cell_angle_gamma 90.0
loop_
_atom_site_label
_atom_site_type_symbol
_atom_site_fract_x
_atom_site_fract_y
_atom_site_fract_z
C1 C     0.760953870     0.164675950     0.663077950 
C2 C     0.702858730     0.260283430     0.678141270 
C3 C     0.662325480     0.180643290     0.557322900 
C4 C     0.456338280     0.476834280     0.626479640 
S1 S     0.500609870     0.408213450     0.571286470 
O1 O     0.722174250     0.075844000     0.549093960 
O2 O     0.539140180     0.280892890     0.486519260 
N1 N     0.447466950     0.604363510     0.624606310 
N2 N     0.419465080     0.409073820     0.661672300 
H1 H     0.892503110     0.077045110     0.732489670 
H2 H     0.797552830     0.254322130     0.764012380 
H3 H     0.653557610     0.093408700     0.478685260 
H4 H     0.392069360     0.312457910     0.651333870 
H5 H     0.438955400     0.448726620     0.711760680 
H6 H     0.495460030     0.659351220     0.607612110 
H7 H     0.441750230     0.652083110     0.662335750 
O3 O     0.331943320     0.343740500     0.154466490 
H8 H     0.083924470     0.357853060     0.061007390 
H9 H     0.364598830     0.414916040     0.140428630 
Cl1 Cl     0.441049530     0.590661330     0.138609910 

#END
data_79_10.85_XXIV_2_5558 
# Day group submission to blind test 6
# Rank by lattice energy 79
# Relative energy [kJ/mol]:10.8544676718
loop_
_symmetry_equiv_pos_site_id
_symmetry_equiv_pos_as_xyz
1 +x,+y,+z
2 -x,-y,-z
_cell_length_a 5.4523
_cell_length_b 7.7568
_cell_length_c 11.1633
_cell_angle_alpha 102.5748
_cell_angle_beta 94.1511
_cell_angle_gamma 109.9351
loop_
_atom_site_label
_atom_site_type_symbol
_atom_site_fract_x
_atom_site_fract_y
_atom_site_fract_z
C1 C     0.505568480     0.239495170     0.010425020 
C2 C     0.597432240     0.369072170     0.119494310 
C3 C     0.231584130     0.187433770    -0.050570970 
C4 C     0.624518700     0.624073650     0.333992980 
S1 S     0.395807970     0.478099190     0.199647600 
O1 O     0.177645030     0.071498150    -0.163980180 
O2 O     0.077368680     0.249559070    -0.000698500 
N1 N     0.576186070     0.774182490     0.392483510 
N2 N     0.821946650     0.583373830     0.381779660 
H1 H     0.634861540     0.178956020    -0.037200900 
H2 H     0.802360010     0.418864630     0.161574080 
H3 H    -0.003676960     0.044937580    -0.198902730 
H4 H     0.823200340     0.450352860     0.362077150 
H5 H     0.944478800     0.672071020     0.460204170 
H6 H     0.463338330     0.831840380     0.351781830 
H7 H     0.663736110     0.844111360     0.481211900 
O3 O     0.123608160     0.750182660     0.617071370 
H8 H     0.028670850     0.813334790     0.668277380 
H9 H     0.301827950     0.840977200     0.643399990 
Cl1 Cl     0.714754960     0.965253580     0.679356250 

#END
data_80_10.94_XXIV_60_18255 
# Day group submission to blind test 6
# Rank by lattice energy 80
# Relative energy [kJ/mol]:10.9355503428
loop_
_symmetry_equiv_pos_site_id
_symmetry_equiv_pos_as_xyz
1 +x,+y,+z
2 1/2+x,1/2-y,-z
3 -x,+y,1/2-z
4 1/2-x,1/2-y,1/2+z
5 -x,-y,-z
6 1/2-x,1/2+y,+z
7 +x,-y,1/2+z
8 1/2+x,1/2+y,1/2-z
_cell_length_a 13.0885
_cell_length_b 9.733
_cell_length_c 13.1129
_cell_angle_alpha 90.0
_cell_angle_beta 90.0
_cell_angle_gamma 90.0
loop_
_atom_site_label
_atom_site_type_symbol
_atom_site_fract_x
_atom_site_fract_y
_atom_site_fract_z
C1 C     0.100577960     0.746751640     0.849297130 
C2 C     0.100105600     0.614344340     0.875510680 
C3 C     0.130439180     0.788542320     0.745181090 
C4 C     0.128069610     0.338538950     0.869657860 
S1 S     0.135244190     0.482312910     0.788377380 
O1 O     0.125030850     0.923505450     0.730541540 
O2 O     0.155931390     0.705399410     0.680944380 
N1 N     0.120879960     0.217903580     0.823418470 
N2 N     0.127615100     0.346289910     0.971825100 
H1 H     0.076023670     0.824275970     0.903161700 
H2 H     0.072226890     0.581109930     0.949070800 
H3 H     0.144697400     0.943633800     0.660747390 
H4 H     0.170901600     0.420894670     1.003892930 
H5 H     0.133384870     0.255975670     1.010091350 
H6 H     0.114685720     0.212994650     0.746670430 
H7 H     0.131136330     0.130441990     0.863728770 
O3 O     0.626878270     0.249638230     0.387593030 
H8 H     0.641879820     0.336268870     0.419979340 
H9 H     0.687806600     0.199343010     0.405355240 
Cl1 Cl     0.682967570     0.533068550     0.468802990 

#END
data_81_10.95_XXIV_61_41224 
# Day group submission to blind test 6
# Rank by lattice energy 81
# Relative energy [kJ/mol]:10.9515136559
loop_
_symmetry_equiv_pos_site_id
_symmetry_equiv_pos_as_xyz
1 +x,+y,+z
2 1/2+x,1/2-y,-z
3 -x,1/2+y,1/2-z
4 1/2-x,-y,1/2+z
5 -x,-y,-z
6 1/2-x,1/2+y,+z
7 +x,1/2-y,1/2+z
8 1/2+x,+y,1/2-z
_cell_length_a 12.8811
_cell_length_b 9.5734
_cell_length_c 13.566
_cell_angle_alpha 90.0
_cell_angle_beta 90.0
_cell_angle_gamma 90.0
loop_
_atom_site_label
_atom_site_type_symbol
_atom_site_fract_x
_atom_site_fract_y
_atom_site_fract_z
C1 C     0.153718790     0.499102170     0.402264920 
C2 C     0.123056670     0.597147820     0.465781880 
C3 C     0.265396990     0.475323010     0.383682300 
C4 C     0.125393470     0.824596520     0.583364560 
S1 S     0.212854410     0.703549560     0.531354370 
O1 O     0.282795630     0.375404000     0.317634030 
O2 O     0.332432500     0.540783070     0.426420210 
N1 N     0.163086010     0.901053530     0.656858230 
N2 N     0.026895460     0.840144250     0.555252110 
H1 H     0.097154990     0.433095360     0.366045060 
H2 H     0.042227430     0.608229030     0.485685500 
H3 H     0.357215190     0.364048990     0.309717140 
H4 H     0.006043180     0.816674160     0.485445680 
H5 H    -0.017106350     0.914386850     0.588167560 
H6 H     0.238099850     0.891440730     0.677569800 
H7 H     0.122731290     0.986164670     0.678740580 
O3 O     0.379691510     0.599697800     0.172586690 
H8 H     0.418913360     0.533560600     0.211136070 
H9 H     0.417535190     0.684037400     0.187341040 
Cl1 Cl     0.504480890     0.862764830     0.196086700 

#END
data_82_10.95_XXIV_88_11260 
# Day group submission to blind test 6
# Rank by lattice energy 82
# Relative energy [kJ/mol]:10.9541914039
loop_
_symmetry_equiv_pos_site_id
_symmetry_equiv_pos_as_xyz
1 +x,+y,+z
2 3/4-y,1/4+x,1/4+z
3 -x,1/2-y,+z
4 1/4+y,1/4-x,1/4+z
5 1/2+x,1/2+y,1/2+z
6 1/4-y,3/4+x,3/4+z
7 1/2-x,-y,1/2+z
8 3/4+y,3/4-x,3/4+z
9 -x,-y,-z
10 1/4+y,3/4-x,3/4-z
11 +x,1/2+y,-z
12 3/4-y,3/4+x,3/4-z
13 1/2-x,1/2-y,1/2-z
14 3/4+y,1/4-x,1/4-z
15 1/2+x,+y,1/2-z
16 1/4-y,1/4+x,1/4-z
_cell_length_a 16.7213
_cell_length_b 16.7213
_cell_length_c 14.3495
_cell_angle_alpha 90.0
_cell_angle_beta 90.0
_cell_angle_gamma 90.0
loop_
_atom_site_label
_atom_site_type_symbol
_atom_site_fract_x
_atom_site_fract_y
_atom_site_fract_z
C1 C     0.336404310    -0.008384610     0.536651970 
C2 C     0.338725340     0.070826740     0.547353200 
C3 C     0.263577430    -0.053570080     0.561958900 
C4 C     0.309000810     0.216505760     0.618697930 
S1 S     0.258252800     0.125369480     0.597961730 
O1 O     0.273299370    -0.132359600     0.556477160 
O2 O     0.202412430    -0.020322360     0.586019000 
N1 N     0.262081100     0.278772660     0.636579850 
N2 N     0.387843450     0.224335650     0.622106180 
H1 H     0.386043440    -0.039706850     0.504830870 
H2 H     0.388475570     0.105540470     0.521326270 
H3 H     0.223397590    -0.158223080     0.573403230 
H4 H     0.426091190     0.177908700     0.626468630 
H5 H     0.412021460     0.279346530     0.630505970 
H6 H     0.202928090     0.275529870     0.622630690 
H7 H     0.285757580     0.333746880     0.646549930 
O3 O     0.003930080     0.143498540     0.645760740 
H8 H     0.047582190     0.178421230     0.629341960 
H9 H     0.010621980     0.141346870     0.712440130 
Cl1 Cl     0.465840650     0.387585250    -0.343537640 

#END
data_83_10.99_XXIV_19_28338 
# Day group submission to blind test 6
# Rank by lattice energy 83
# Relative energy [kJ/mol]:10.988338056
loop_
_symmetry_equiv_pos_site_id
_symmetry_equiv_pos_as_xyz
1 +x,+y,+z
2 1/2+x,1/2-y,-z
3 -x,1/2+y,1/2-z
4 1/2-x,-y,1/2+z
_cell_length_a 13.2339
_cell_length_b 5.4338
_cell_length_c 11.7048
_cell_angle_alpha 90.0
_cell_angle_beta 90.0
_cell_angle_gamma 90.0
loop_
_atom_site_label
_atom_site_type_symbol
_atom_site_fract_x
_atom_site_fract_y
_atom_site_fract_z
C1 C     0.911731700     0.887856170     0.637311640 
C2 C     0.897341830     0.993498360     0.535782430 
C3 C     0.891157750     1.026080260     0.743449070 
C4 C     0.852344330     1.323205800     0.371830280 
S1 S     0.850650090     1.299795170     0.521980880 
O1 O     0.905988050     0.893047740     0.837324790 
O2 O     0.862456290     1.238429910     0.742256220 
N1 N     0.786205470     1.477571230     0.326082700 
N2 N     0.915497900     1.197998340     0.304825440 
H1 H     0.936778120     0.698603160     0.642793550 
H2 H     0.907358470     0.892631800     0.457009660 
H3 H     0.890480170     0.993980790     0.903458780 
H4 H     0.984489640     1.149647030     0.334052970 
H5 H     0.905237720     1.201162100     0.219149050 
H6 H     0.727494720     1.552691450     0.368822290 
H7 H     0.799329840     1.541968260     0.246294250 
O3 O     0.610637200     0.355897420     0.633569240 
H8 H     0.622857420     0.479370990     0.576161200 
H9 H     0.629648880     0.207926640     0.593675600 
Cl1 Cl     0.365657750     0.344874180     0.966883620 

#END
data_84_11.02_XXIV_43_654 
# Day group submission to blind test 6
# Rank by lattice energy 84
# Relative energy [kJ/mol]:11.0155006973
loop_
_symmetry_equiv_pos_site_id
_symmetry_equiv_pos_as_xyz
1 +x,+y,+z
2 -x,-y,+z
3 1/4-x,1/4+y,1/4+z
4 1/4+x,1/4-y,1/4+z
5 +x,1/2+y,1/2+z
6 -x,1/2-y,1/2+z
7 1/4-x,3/4+y,3/4+z
8 1/4+x,3/4-y,3/4+z
9 1/2+x,+y,1/2+z
10 1/2-x,-y,1/2+z
11 3/4-x,1/4+y,3/4+z
12 3/4+x,1/4-y,3/4+z
13 1/2+x,1/2+y,+z
14 1/2-x,1/2-y,+z
15 3/4-x,3/4+y,1/4+z
16 3/4+x,3/4-y,1/4+z
_cell_length_a 22.1433
_cell_length_b 32.7122
_cell_length_c 4.9373
_cell_angle_alpha 90.0
_cell_angle_beta 90.0
_cell_angle_gamma 90.0
loop_
_atom_site_label
_atom_site_type_symbol
_atom_site_fract_x
_atom_site_fract_y
_atom_site_fract_z
C1 C     0.483509050     0.443705580     0.900631880 
C2 C     0.507199730     0.406221570     0.904297190 
C3 C     0.445467910     0.456634060     0.670542250 
C4 C     0.545818180     0.332537780     0.754365100 
S1 S     0.494781240     0.370504520     0.636594090 
O1 O     0.428079360     0.495463830     0.685959120 
O2 O     0.432408850     0.433381710     0.487653700 
N1 N     0.530546070     0.294078900     0.703940620 
N2 N     0.597909900     0.341398270     0.872557150 
H1 H     0.490599220     0.464459290     1.068359620 
H2 H     0.532599970     0.395155260     1.076266170 
H3 H     0.403212880     0.501750150     0.529501920 
H4 H     0.614703640     0.370071800     0.869545030 
H5 H     0.623435600     0.319811330     0.964463010 
H6 H     0.487384890     0.286607680     0.659655950 
H7 H     0.558322950     0.271316940     0.765340860 
O3 O     0.098899040     0.167159730     0.079846580 
H8 H     0.104324870     0.187142400     0.221397450 
H9 H     0.106914000     0.184117580    -0.075848380 
Cl1 Cl     0.646831810     0.478425250     0.292162890 

#END
data_85_11.06_XXIV_14_13810 
# Day group submission to blind test 6
# Rank by lattice energy 85
# Relative energy [kJ/mol]:11.05852975
loop_
_symmetry_equiv_pos_site_id
_symmetry_equiv_pos_as_xyz
1 +x,+y,+z
2 -x,1/2+y,1/2-z
3 -x,-y,-z
4 +x,1/2-y,1/2+z
_cell_length_a 10.98
_cell_length_b 8.8398
_cell_length_c 8.7663
_cell_angle_alpha 90.0
_cell_angle_beta 95.8537
_cell_angle_gamma 90.0
loop_
_atom_site_label
_atom_site_type_symbol
_atom_site_fract_x
_atom_site_fract_y
_atom_site_fract_z
C1 C     0.067875090     0.819469310     0.368689170 
C2 C     0.158449990     0.858984920     0.286377470 
C3 C    -0.055001460     0.887795230     0.336281920 
C4 C     0.291665640     1.036532140     0.118160590 
S1 S     0.136905480     0.988904370     0.130290000 
O1 O    -0.126504470     0.863559370     0.447611170 
O2 O    -0.083775770     0.960837800     0.221017530 
N1 N     0.322553640     1.071041310    -0.019876900 
N2 N     0.371804030     1.051853090     0.240775650 
H1 H     0.083482160     0.737388530     0.460253300 
H2 H     0.248061350     0.807172210     0.304867950 
H3 H    -0.205238370     0.911192710     0.419402550 
H4 H     0.349033140     1.038778370     0.348638830 
H5 H     0.462300840     1.064001620     0.230685620 
H6 H     0.271777010     1.045723120    -0.119113620 
H7 H     0.401106530     1.129156630    -0.027718720 
O3 O     0.473550660     0.751601590     0.461853870 
H8 H     0.425791400     0.808990600     0.527912530 
H9 H     0.520973200     0.831971970     0.422773280 
Cl1 Cl     0.351333380     0.007194730     0.613879650 

#END
data_86_11.07_XXIV_14_58875 
# Day group submission to blind test 6
# Rank by lattice energy 86
# Relative energy [kJ/mol]:11.0691306195
loop_
_symmetry_equiv_pos_site_id
_symmetry_equiv_pos_as_xyz
1 +x,+y,+z
2 -x,1/2+y,1/2-z
3 -x,-y,-z
4 +x,1/2-y,1/2+z
_cell_length_a 5.6034
_cell_length_b 22.3436
_cell_length_c 7.0555
_cell_angle_alpha 90.0
_cell_angle_beta 110.2394
_cell_angle_gamma 90.0
loop_
_atom_site_label
_atom_site_type_symbol
_atom_site_fract_x
_atom_site_fract_y
_atom_site_fract_z
C1 C     0.034819510     0.020505480     0.792362240 
C2 C    -0.020899640    -0.035967670     0.732354740 
C3 C     0.282146060     0.046479120     0.804810340 
C4 C     0.016185840    -0.149354710     0.625660500 
S1 S     0.199480630    -0.083202050     0.671612390 
O1 O     0.303122030     0.104152000     0.854340600 
O2 O     0.444509190     0.017226340     0.769136140 
N1 N     0.051619530    -0.186974920     0.492769890 
N2 N    -0.149909400    -0.162178610     0.717878150 
H1 H    -0.104762450     0.048543720     0.823527580 
H2 H    -0.204989900    -0.055343290     0.711260020 
H3 H     0.468205410     0.118373450     0.857670780 
H4 H    -0.106245510    -0.150757200     0.864761280 
H5 H    -0.254882420    -0.199893760     0.673003080 
H6 H     0.124260280    -0.174583380     0.386041830 
H7 H    -0.020336860    -0.228885340     0.483213360 
O3 O     0.607979150     0.742309930     0.464729900 
H8 H     0.501430790     0.716953250     0.512052130 
H9 H     0.485307850     0.765648920     0.361743900 
Cl1 Cl     0.286589370     0.828544190     0.153656660 

#END
data_87_11.13_XXIV_19_44665 
# Day group submission to blind test 6
# Rank by lattice energy 87
# Relative energy [kJ/mol]:11.1323301299
loop_
_symmetry_equiv_pos_site_id
_symmetry_equiv_pos_as_xyz
1 +x,+y,+z
2 1/2+x,1/2-y,-z
3 -x,1/2+y,1/2-z
4 1/2-x,-y,1/2+z
_cell_length_a 10.1927
_cell_length_b 7.2987
_cell_length_c 11.5501
_cell_angle_alpha 90.0
_cell_angle_beta 90.0
_cell_angle_gamma 90.0
loop_
_atom_site_label
_atom_site_type_symbol
_atom_site_fract_x
_atom_site_fract_y
_atom_site_fract_z
C1 C     0.291455230     0.120067880     0.079108520 
C2 C     0.346205850     0.106105000     0.183648220 
C3 C     0.367940790     0.191792200    -0.019707150 
C4 C     0.506966350     0.165733690     0.362961130 
S1 S     0.513537020     0.163764980     0.209707660 
O1 O     0.299553540     0.196431200    -0.117712840 
O2 O     0.482198530     0.236615510    -0.010282070 
N1 N     0.617963480     0.127441140     0.417512800 
N2 N     0.399788400     0.209025510     0.422210860 
H1 H     0.191488470     0.075222860     0.065081550 
H2 H     0.294248720     0.043520960     0.255113510 
H3 H     0.355737040     0.242220400    -0.179094080 
H4 H     0.319055340     0.257920690     0.382207730 
H5 H     0.406185710     0.234246840     0.508205400 
H6 H     0.702886230     0.102256390     0.375338680 
H7 H     0.623639250     0.140014490     0.504614060 
O3 O     0.154747580     0.331544080     0.350615020 
H8 H     0.084878370     0.252395770     0.324229230 
H9 H     0.135868660     0.431863150     0.298625150 
Cl1 Cl     0.600113130     0.850271740     0.814872150 

#END
data_88_11.16_XXIV_15_11642 
# Day group submission to blind test 6
# Rank by lattice energy 88
# Relative energy [kJ/mol]:11.1638982329
loop_
_symmetry_equiv_pos_site_id
_symmetry_equiv_pos_as_xyz
1 +x,+y,+z
2 -x,+y,1/2-z
3 1/2+x,1/2+y,+z
4 1/2-x,1/2+y,1/2-z
5 -x,-y,-z
6 +x,-y,1/2+z
7 1/2-x,1/2-y,-z
8 1/2+x,1/2-y,1/2+z
_cell_length_a 13.2074
_cell_length_b 5.5496
_cell_length_c 26.2625
_cell_angle_alpha 90.0
_cell_angle_beta 116.0979
_cell_angle_gamma 90.0
loop_
_atom_site_label
_atom_site_type_symbol
_atom_site_fract_x
_atom_site_fract_y
_atom_site_fract_z
C1 C     0.089851030     0.568485250     0.720254680 
C2 C     0.028533860     0.643092870     0.667141090 
C3 C     0.153306650     0.744267340     0.765309600 
C4 C    -0.051559590     0.915383200     0.572926110 
S1 S     0.022342270     0.951879640     0.647207770 
O1 O     0.211978460     0.642222720     0.815658810 
O2 O     0.150207170     0.959235700     0.755980220 
N1 N    -0.112358770     1.104034020     0.544606840 
N2 N    -0.040227920     0.724030680     0.545655010 
H1 H     0.090089030     0.380407960     0.731218420 
H2 H    -0.023857630     0.520043610     0.634110510 
H3 H     0.250767630     0.767503000     0.843171240 
H4 H     0.024834540     0.608381440     0.564211930 
H5 H    -0.087202380     0.704527150     0.503347020 
H6 H    -0.148318510     1.214414330     0.562648760 
H7 H    -0.152269380     1.098792210     0.501689710 
O3 O     0.257546470     0.618230340     0.431112880 
H8 H     0.262289930     0.474193050     0.411873230 
H9 H     0.280681590     0.742481140     0.412904510 
Cl1 Cl     0.171280560     0.609334210     0.085092930 

#END
data_89_11.17_XXIV_14_59960 
# Day group submission to blind test 6
# Rank by lattice energy 89
# Relative energy [kJ/mol]:11.1653068857
loop_
_symmetry_equiv_pos_site_id
_symmetry_equiv_pos_as_xyz
1 +x,+y,+z
2 -x,1/2+y,1/2-z
3 -x,-y,-z
4 +x,1/2-y,1/2+z
_cell_length_a 5.3365
_cell_length_b 10.3906
_cell_length_c 23.6935
_cell_angle_alpha 90.0
_cell_angle_beta 40.8701
_cell_angle_gamma 90.0
loop_
_atom_site_label
_atom_site_type_symbol
_atom_site_fract_x
_atom_site_fract_y
_atom_site_fract_z
C1 C     0.805761870     0.148229160     0.980849570 
C2 C     0.773880190     0.196254180     0.934292730 
C3 C     0.810401360     0.235112150     1.029390660 
C4 C     0.760780350     0.360148800     0.849049140 
S1 S     0.744628710     0.364998790     0.926316440 
O1 O     0.839218350     0.172834700     1.073325760 
O2 O     0.786119680     0.351219520     1.028617560 
N1 N     0.591581030     0.456888200     0.851326970 
N2 N     0.927334340     0.266341240     0.791370580 
H1 H     0.813359560     0.045196720     0.986186870 
H2 H     0.745667020     0.134574920     0.902614840 
H3 H     0.837129910     0.235315780     1.104135060 
H4 H     1.145632360     0.215705990     0.771134310 
H5 H     0.896333000     0.260310240     0.754267030 
H6 H     0.430504280     0.523291400     0.898919220 
H7 H     0.644108600     0.471051930     0.800848600 
O3 O     0.223971420     0.985158090     0.788466110 
H8 H     0.442070420     1.031075320     0.765832870 
H9 H     0.243276800     0.902469300     0.803240030 
Cl1 Cl     0.778473180     0.200972500     0.685936600 

#END
data_90_11.17_XXIV_15_82536 
# Day group submission to blind test 6
# Rank by lattice energy 90
# Relative energy [kJ/mol]:11.1702991733
loop_
_symmetry_equiv_pos_site_id
_symmetry_equiv_pos_as_xyz
1 +x,+y,+z
2 -x,+y,1/2-z
3 1/2+x,1/2+y,+z
4 1/2-x,1/2+y,1/2-z
5 -x,-y,-z
6 +x,-y,1/2+z
7 1/2-x,1/2-y,-z
8 1/2+x,1/2-y,1/2+z
_cell_length_a 14.5075
_cell_length_b 5.4371
_cell_length_c 31.3362
_cell_angle_alpha 90.0
_cell_angle_beta 136.5264
_cell_angle_gamma 90.0
loop_
_atom_site_label
_atom_site_type_symbol
_atom_site_fract_x
_atom_site_fract_y
_atom_site_fract_z
C1 C     0.138599840     0.642620490     0.502532210 
C2 C     0.183396850     0.659883400     0.557569860 
C3 C     0.105964920     0.399714790     0.473232430 
C4 C     0.268213730     0.541082190     0.665505040 
S1 S     0.211574650     0.395932750     0.599480200 
O1 O     0.046992600     0.414406870     0.415458560 
O2 O     0.128967460     0.209343690     0.499900690 
N1 N     0.253452430     0.412206000     0.696122970 
N2 N     0.330111730     0.757660610     0.687045910 
H1 H     0.119314260     0.806847600     0.477526220 
H2 H     0.198935340     0.836540910     0.577824730 
H3 H     0.027028140     0.249224060     0.398870860 
H4 H     0.378673530     0.824760030     0.677597070 
H5 H     0.361606640     0.828141670     0.725820600 
H6 H     0.188423570     0.270406310     0.676544520 
H7 H     0.305948430     0.455533200     0.740329480 
O3 O     0.487154380     1.048564770     0.306576550 
H8 H     0.485909400     0.889261820     0.319576520 
H9 H     0.484472670     1.157590590     0.329874580 
Cl1 Cl     0.057468750     0.984687860     0.661285890 

#END
data_91_11.18_XXIV_13_15027 
# Day group submission to blind test 6
# Rank by lattice energy 91
# Relative energy [kJ/mol]:11.1755376975
loop_
_symmetry_equiv_pos_site_id
_symmetry_equiv_pos_as_xyz
1 +x,+y,+z
2 -x,+y,1/2-z
3 -x,-y,-z
4 +x,-y,1/2+z
_cell_length_a 9.2766
_cell_length_b 11.5866
_cell_length_c 11.2362
_cell_angle_alpha 90.0
_cell_angle_beta 46.5637
_cell_angle_gamma 90.0
loop_
_atom_site_label
_atom_site_type_symbol
_atom_site_fract_x
_atom_site_fract_y
_atom_site_fract_z
C1 C     0.253554090     0.562871600     0.891554200 
C2 C     0.274396180     0.663656200     0.823776460 
C3 C     0.245395220     0.454233760     0.827460510 
C4 C     0.268420850     0.824509330     0.656221430 
S1 S     0.299344310     0.673684720     0.651927220 
O1 O     0.213068960     0.362072040     0.913666080 
O2 O     0.267530460     0.452087520     0.707654370 
N1 N     0.363021650     0.874903400     0.513075800 
N2 N     0.143131860     0.884800660     0.793909020 
H1 H     0.245385840     0.559490790     0.992336050 
H2 H     0.289590300     0.743665770     0.863920300 
H3 H     0.210757890     0.294006650     0.864631850 
H4 H     0.052333620     0.848598510     0.906327910 
H5 H     0.156425900     0.971679910     0.791904750 
H6 H     0.482286930     0.839138890     0.405318120 
H7 H     0.325719080     0.956070840     0.509599180 
O3 O     0.245492640     0.899668930     0.028345480 
H8 H     0.112471610     0.886672240     0.074984490 
H9 H     0.234180330     0.862023890     0.111051960 
Cl1 Cl     0.176674970     0.846197410     0.321062900 

#END
data_92_11.27_XXIV_15_99059 
# Day group submission to blind test 6
# Rank by lattice energy 92
# Relative energy [kJ/mol]:11.2722623511
loop_
_symmetry_equiv_pos_site_id
_symmetry_equiv_pos_as_xyz
1 +x,+y,+z
2 -x,+y,1/2-z
3 1/2+x,1/2+y,+z
4 1/2-x,1/2+y,1/2-z
5 -x,-y,-z
6 +x,-y,1/2+z
7 1/2-x,1/2-y,-z
8 1/2+x,1/2-y,1/2+z
_cell_length_a 12.9169
_cell_length_b 11.6124
_cell_length_c 17.5877
_cell_angle_alpha 90.0
_cell_angle_beta 140.4281
_cell_angle_gamma 90.0
loop_
_atom_site_label
_atom_site_type_symbol
_atom_site_fract_x
_atom_site_fract_y
_atom_site_fract_z
C1 C     0.430873910     0.804505040     0.550637150 
C2 C     0.377613850     0.905462010     0.494290170 
C3 C     0.360616800     0.695982270     0.481971990 
C4 C     0.201913400     1.066779550     0.320451280 
S1 S     0.224718180     0.915508320     0.336349420 
O1 O     0.416757110     0.603249030     0.549506760 
O2 O     0.260526370     0.694588700     0.374539110 
N1 N     0.160341950     1.110786110     0.230202110 
N2 N     0.217130540     1.134576290     0.389314910 
H1 H     0.526959130     0.801254140     0.647002680 
H2 H     0.432165420     0.985719610     0.543106980 
H3 H     0.365743490     0.535433030     0.498919030 
H4 H     0.226905150     1.103358600     0.448165140 
H5 H     0.231534140     1.220755670     0.392168980 
H6 H     0.160412390     1.063254810     0.182137580 
H7 H     0.114710360     1.191537980     0.200897540 
O3 O     0.453973290     1.161063190     0.826264720 
H8 H     0.373234580     1.124479710     0.748928930 
H9 H     0.548825050     1.143389240     0.849878370 
Cl1 Cl     0.270943400     0.402974360     0.423723960 

#END
data_93_11.31_XXIV_61_49670 
# Day group submission to blind test 6
# Rank by lattice energy 93
# Relative energy [kJ/mol]:11.3075206373
loop_
_symmetry_equiv_pos_site_id
_symmetry_equiv_pos_as_xyz
1 +x,+y,+z
2 1/2+x,1/2-y,-z
3 -x,1/2+y,1/2-z
4 1/2-x,-y,1/2+z
5 -x,-y,-z
6 1/2-x,1/2+y,+z
7 +x,1/2-y,1/2+z
8 1/2+x,+y,1/2-z
_cell_length_a 14.1894
_cell_length_b 14.7061
_cell_length_c 8.1978
_cell_angle_alpha 90.0
_cell_angle_beta 90.0
_cell_angle_gamma 90.0
loop_
_atom_site_label
_atom_site_type_symbol
_atom_site_fract_x
_atom_site_fract_y
_atom_site_fract_z
C1 C     0.556932860     0.274163770     0.410950250 
C2 C     0.471257860     0.299103650     0.460596760 
C3 C     0.640434830     0.328205830     0.457805910 
C4 C     0.329295860     0.400961870     0.571967050 
S1 S     0.452894460     0.393520900     0.593717090 
O1 O     0.718952340     0.300952440     0.383879080 
O2 O     0.635551110     0.390946410     0.553799730 
N1 N     0.281063690     0.427459600     0.701968630 
N2 N     0.285715480     0.383791370     0.431901300 
H1 H     0.566038780     0.214574820     0.335061550 
H2 H     0.409106580     0.259777950     0.431339020 
H3 H     0.770773400     0.338923110     0.420411300 
H4 H     0.321849260     0.386314530     0.325849510 
H5 H     0.214564140     0.385721910     0.423802730 
H6 H     0.310861070     0.429051740     0.813840050 
H7 H     0.215387410     0.453395650     0.689707520 
O3 O     0.909940420     0.582902340     0.603302740 
H8 H     0.974819470     0.602374220     0.603398050 
H9 H     0.915805450     0.526274800     0.544924850 
Cl1 Cl     0.128921090     0.911428200     0.069165700 

#END
data_94_11.32_XXIV_7_1757 
# Day group submission to blind test 6
# Rank by lattice energy 94
# Relative energy [kJ/mol]:11.3229441387
loop_
_symmetry_equiv_pos_site_id
_symmetry_equiv_pos_as_xyz
1 +x,+y,+z
2 +x,-y,1/2+z
_cell_length_a 4.8733
_cell_length_b 11.8133
_cell_length_c 19.6258
_cell_angle_alpha 90.0
_cell_angle_beta 157.4558
_cell_angle_gamma 90.0
loop_
_atom_site_label
_atom_site_type_symbol
_atom_site_fract_x
_atom_site_fract_y
_atom_site_fract_z
C1 C     0.016926400     0.940340070     0.739214690 
C2 C    -0.081882260     0.839172820     0.687847210 
C3 C    -0.085690670     1.044576970     0.675282480 
C4 C    -0.257037380     0.674427600     0.553240810 
S1 S    -0.298370120     0.823543810     0.550444490 
O1 O     0.040221320     1.138463500     0.739541850 
O2 O    -0.266898390     1.041838290     0.574305350 
N1 N    -0.567948540     0.631763960     0.426860590 
N2 N     0.090947710     0.606889670     0.675719120 
H1 H     0.138629430     0.947046970     0.820890170 
H2 H    -0.068924810     0.762858340     0.721156430 
H3 H    -0.041219960     1.203359910     0.691535250 
H4 H     0.442021850     0.637840540     0.790483740 
H5 H     0.027901760     0.521886940     0.660166160 
H6 H    -0.909052050     0.678418810     0.320204310 
H7 H    -0.522734800     0.548863150     0.425158840 
O3 O     0.538052450     0.408607130     0.423933520 
H8 H     0.990222310     0.390169980     0.506729990 
H9 H     0.593730990     0.370803730     0.479912810 
Cl1 Cl     0.744419860     0.655956320     0.114482100 

#END
data_95_11.33_XXIV_88_23538 
# Day group submission to blind test 6
# Rank by lattice energy 95
# Relative energy [kJ/mol]:11.3252688525
loop_
_symmetry_equiv_pos_site_id
_symmetry_equiv_pos_as_xyz
1 +x,+y,+z
2 3/4-y,1/4+x,1/4+z
3 -x,1/2-y,+z
4 1/4+y,1/4-x,1/4+z
5 1/2+x,1/2+y,1/2+z
6 1/4-y,3/4+x,3/4+z
7 1/2-x,-y,1/2+z
8 3/4+y,3/4-x,3/4+z
9 -x,-y,-z
10 1/4+y,3/4-x,3/4-z
11 +x,1/2+y,-z
12 3/4-y,3/4+x,3/4-z
13 1/2-x,1/2-y,1/2-z
14 3/4+y,1/4-x,1/4-z
15 1/2+x,+y,1/2-z
16 1/4-y,1/4+x,1/4-z
_cell_length_a 16.6474
_cell_length_b 16.6474
_cell_length_c 14.4353
_cell_angle_alpha 90.0
_cell_angle_beta 90.0
_cell_angle_gamma 90.0
loop_
_atom_site_label
_atom_site_type_symbol
_atom_site_fract_x
_atom_site_fract_y
_atom_site_fract_z
C1 C    -0.163813970     0.507378220     0.464978270 
C2 C    -0.162730700     0.427661870     0.455711550 
C3 C    -0.236226970     0.553688370     0.439052390 
C4 C    -0.191892140     0.282657170     0.381813110 
S1 S    -0.243348960     0.373585720     0.403817980 
O1 O    -0.225213730     0.632707850     0.443847890 
O2 O    -0.298132920     0.521119910     0.415302740 
N1 N    -0.238469130     0.220004760     0.362633130 
N2 N    -0.112601940     0.275366870     0.378884800 
H1 H    -0.113867430     0.538318100     0.497123780 
H2 H    -0.113587680     0.392179440     0.482587450 
H3 H    -0.274903870     0.659359830     0.426715930 
H4 H    -0.074571510     0.322290410     0.374022110 
H5 H    -0.088145950     0.220187360     0.370510350 
H6 H    -0.297801430     0.221000620     0.377434170 
H7 H    -0.213621250     0.165390660     0.351579480 
O3 O     0.527180850     0.353467310     0.355033720 
H8 H     0.474678090     0.331648560     0.367541010 
H9 H     0.526027470     0.356613490     0.288394940 
Cl1 Cl     0.138375050     0.216580600    -0.093309760 

#END
data_96_11.41_XXIV_14_56741 
# Day group submission to blind test 6
# Rank by lattice energy 96
# Relative energy [kJ/mol]:11.4120808877
loop_
_symmetry_equiv_pos_site_id
_symmetry_equiv_pos_as_xyz
1 +x,+y,+z
2 -x,1/2+y,1/2-z
3 -x,-y,-z
4 +x,1/2-y,1/2+z
_cell_length_a 13.0329
_cell_length_b 5.5426
_cell_length_c 13.1575
_cell_angle_alpha 90.0
_cell_angle_beta 115.971
_cell_angle_gamma 90.0
loop_
_atom_site_label
_atom_site_type_symbol
_atom_site_fract_x
_atom_site_fract_y
_atom_site_fract_z
C1 C     0.939141170     0.439545710     0.092609620 
C2 C     0.833579030     0.362442670     0.027204560 
C3 C     1.031553270     0.264139470     0.152159710 
C4 C     0.648309870     0.076038530    -0.060442430 
S1 S     0.798584920     0.049791760     0.005067650 
O1 O     1.128884850     0.368078930     0.222414800 
O2 O     1.017146060     0.048137150     0.137114290 
N1 N     0.592507550    -0.099742160    -0.132815320 
N2 N     0.592949620     0.235795580    -0.028237200 
H1 H     0.958311500     0.630570970     0.101737480 
H2 H     0.765578560     0.487127030    -0.020726270 
H3 H     1.185640670     0.243312530     0.258266050 
H4 H     0.634175920     0.351904590     0.035978340 
H5 H     0.507880790     0.262043910    -0.072780500 
H6 H     0.628942560    -0.166068020    -0.180886110 
H7 H     0.506165000    -0.105136910    -0.167494980 
O3 O     0.363579250     0.878038560     0.757127360 
H8 H     0.333564940     0.730693680     0.772232900 
H9 H     0.324026790     0.998166840     0.779423640 
Cl1 Cl     0.668632700     0.622153410     0.166454650 

#END
data_97_11.48_XXIV_14_48172 
# Day group submission to blind test 6
# Rank by lattice energy 97
# Relative energy [kJ/mol]:11.4820966744
loop_
_symmetry_equiv_pos_site_id
_symmetry_equiv_pos_as_xyz
1 +x,+y,+z
2 -x,1/2+y,1/2-z
3 -x,-y,-z
4 +x,1/2-y,1/2+z
_cell_length_a 21.3879
_cell_length_b 10.6671
_cell_length_c 10.5269
_cell_angle_alpha 90.0
_cell_angle_beta 20.8322
_cell_angle_gamma 90.0
loop_
_atom_site_label
_atom_site_type_symbol
_atom_site_fract_x
_atom_site_fract_y
_atom_site_fract_z
C1 C     0.729784260     0.024814780     0.540958930 
C2 C     0.850149160     0.047653200     0.401556040 
C3 C     0.715880300     0.107431160     0.455267340 
C4 C     1.113846790     0.151062800     0.033665390 
S1 S     0.991418810     0.180935690     0.126530580 
O1 O     0.586356070     0.075040400     0.622992050 
O2 O     0.813034210     0.196579250     0.255418800 
N1 N     1.274684030     0.198848360    -0.269895370 
N2 N     1.053876610     0.087434150     0.247170880 
H1 H     0.646450290    -0.057192070     0.705558360 
H2 H     0.870078500    -0.015742040     0.442372340 
H3 H     0.584709230     0.133087630     0.555121620 
H4 H     0.924801810     0.083731400     0.514176220 
H5 H     1.138091770     0.056779090     0.154906870 
H6 H     1.337790150     0.224952250    -0.469975980 
H7 H     1.346060660     0.197342370    -0.324318570 
O3 O     0.745792950     0.028823540     0.956213290 
H8 H     0.652103690    -0.029325530     1.115645810 
H9 H     0.677896720     0.095112120     1.123578910 
Cl1 Cl     0.485118500     0.195387190     0.594389530 

#END
data_98_11.49_XXIV_2_40971 
# Day group submission to blind test 6
# Rank by lattice energy 98
# Relative energy [kJ/mol]:11.4893549108
loop_
_symmetry_equiv_pos_site_id
_symmetry_equiv_pos_as_xyz
1 +x,+y,+z
2 -x,-y,-z
_cell_length_a 146.517
_cell_length_b 82.6603
_cell_length_c 120.1744
_cell_angle_alpha 179.0927
_cell_angle_beta 178.5693
_cell_angle_gamma 2.103
loop_
_atom_site_label
_atom_site_type_symbol
_atom_site_fract_x
_atom_site_fract_y
_atom_site_fract_z
C1 C     0.552921120     1.018387750     0.713907240 
C2 C     0.648563990     0.744918380     0.632628790 
C3 C     0.159219750     1.058057070     0.262391050 
C4 C     0.582309140     0.017538250     0.030172980 
S1 S     0.323915780     0.457158010     0.026824510 
O1 O     0.072458690     1.178373910     0.249860350 
O2 O    -0.062206390     0.958298320    -0.084117940 
N1 N     0.537337310     0.159557100     0.062298380 
N2 N     0.773836210    -0.535901050    -0.113951420 
H1 H     0.762975290     1.216373150     1.113306300 
H2 H     0.947708210     0.771098860     1.014184920 
H3 H    -0.189624930     1.193403640    -0.059149370 
H4 H     0.752585290    -0.854249480    -0.351009950 
H5 H     0.936212050    -0.698335940    -0.033491350 
H6 H     0.430368230     0.671728560     0.281483000 
H7 H     0.546431590    -0.390991440    -0.310989720 
O3 O     0.476071890     0.593284720     0.894988610 
H8 H     0.540889150     1.116849470     1.327657350 
H9 H     0.742711570     0.614922430     1.235525340 
Cl1 Cl     0.309069950     0.074947320     0.252144570 

#END
data_99_11.56_XXIV_60_14669 
# Day group submission to blind test 6
# Rank by lattice energy 99
# Relative energy [kJ/mol]:11.5648907842
loop_
_symmetry_equiv_pos_site_id
_symmetry_equiv_pos_as_xyz
1 +x,+y,+z
2 1/2+x,1/2-y,-z
3 -x,+y,1/2-z
4 1/2-x,1/2-y,1/2+z
5 -x,-y,-z
6 1/2-x,1/2+y,+z
7 +x,-y,1/2+z
8 1/2+x,1/2+y,1/2-z
_cell_length_a 12.8104
_cell_length_b 9.7324
_cell_length_c 13.381
_cell_angle_alpha 90.0
_cell_angle_beta 90.0
_cell_angle_gamma 90.0
loop_
_atom_site_label
_atom_site_type_symbol
_atom_site_fract_x
_atom_site_fract_y
_atom_site_fract_z
C1 C     0.894215050     0.750316620     0.645519350 
C2 C     0.889773150     0.881709250     0.673587550 
C3 C     0.878353080     0.712177580     0.539772360 
C4 C     0.870841870     1.159314790     0.667828550 
S1 S     0.868769290     1.016830260     0.586319820 
O1 O     0.881110580     0.577260250     0.524467520 
O2 O     0.864156650     0.797908270     0.475197180 
N1 N     0.882690890     1.280238210     0.623592520 
N2 N     0.865551390     1.151157050     0.767542770 
H1 H     0.910282770     0.670744180     0.699888820 
H2 H     0.907056480     0.911557670     0.749560000 
H3 H     0.870528590     0.559572970     0.453798870 
H4 H     0.820721020     1.076815280     0.798235960 
H5 H     0.863638550     1.240932560     0.805949820 
H6 H     0.890000800     1.286154380     0.548508860 
H7 H     0.873908630     1.367392520     0.663811710 
O3 O     0.633100480     0.248382720     0.916881300 
H8 H     0.695117420     0.299083710     0.899549450 
H9 H     0.646115920     0.162447580     0.883360660 
Cl1 Cl     0.327361380     0.034230600     0.172367860 

#END
data_100_11.61_XXIV_4_42660 
# Day group submission to blind test 6
# Rank by lattice energy 100
# Relative energy [kJ/mol]:11.6093663615
loop_
_symmetry_equiv_pos_site_id
_symmetry_equiv_pos_as_xyz
1 +x,+y,+z
2 -x,1/2+y,-z
_cell_length_a 5.5418
_cell_length_b 13.2219
_cell_length_c 6.2569
_cell_angle_alpha 90.0
_cell_angle_beta 109.1568
_cell_angle_gamma 90.0
loop_
_atom_site_label
_atom_site_type_symbol
_atom_site_fract_x
_atom_site_fract_y
_atom_site_fract_z
C1 C     0.689481440     0.773261180     0.213123830 
C2 C     0.811827690     0.744400100     0.071876770 
C3 C     0.718781940     0.877459250     0.302874870 
C4 C     1.129830660     0.742419790    -0.175453050 
S1 S     1.015652630     0.827933410    -0.012764580 
O1 O     0.595338770     0.893411580     0.449592340 
O2 O     0.845404270     0.940348590     0.245699630 
N1 N     1.218505820     0.784897190    -0.326803850 
N2 N     1.120817010     0.642234370    -0.159924580 
H1 H     0.561882960     0.721628730     0.257402940 
H2 H     0.778765500     0.670907980    -0.007903250 
H3 H     0.621808150     0.963119260     0.500619180 
H4 H     1.120105990     0.609204740    -0.014714000 
H5 H     1.182627030     0.597586280    -0.262816800 
H6 H     1.223661910     0.860998130    -0.339264550 
H7 H     1.295327200     0.741266840    -0.420504280 
O3 O     0.243056410     0.991201740     0.737464940 
H8 H     0.086218100     1.028539970     0.676254500 
H9 H     0.358745770     1.029926450     0.683778930 
Cl1 Cl     0.308650260     0.588865780     0.395369610 

#END
