# Supplementary material for: Report on the sixth blind test of organic crystal structure prediction methods
Source: Acta Crystallogr B Struct Sci Cryst Eng Mater. 2016 Aug 1;72(Pt 4):439–59. doi: 10.1107/S2052520616007447 (PMC4971545; doi:10.1107/S2052520616007447)
Supplement: Supplementary file 2 [file b-72-00439-sup2.zip › Group_03_Day/XXV-1_Day.cif]

data_1_0.00_XXV_2_76934 
# Day group submission to blind test 6
# Rank by lattice energy 1
# Relative energy [kJ/mol]:0.0
loop_
_symmetry_equiv_pos_site_id
_symmetry_equiv_pos_as_xyz
1 +x,+y,+z
2 -x,-y,-z
_cell_length_a 6.4026
_cell_length_b 13.6936
_cell_length_c 14.4304
_cell_angle_alpha 64.5733
_cell_angle_beta 84.3522
_cell_angle_gamma 77.0971
loop_
_atom_site_label
_atom_site_type_symbol
_atom_site_fract_x
_atom_site_fract_y
_atom_site_fract_z
N1 N     0.225149020     0.876575490     0.816488650 
N2 N    -0.066252030     0.825803790     0.935808190 
C1 C     0.054446700     0.825785160     1.014350270 
C2 C    -0.019783520     0.785422050     1.115465240 
C3 C     0.092216110     0.785396500     1.193114870 
C4 C     0.280717800     0.826792350     1.171913250 
C5 C     0.353746960     0.866640360     1.070682060 
C6 C     0.245490890     0.865874080     0.991849610 
C7 C     0.333293710     0.906754380     0.882959010 
C8 C     0.296451990     0.763387040     0.833093080 
C9 C     0.493722540     0.731301350     0.793034020 
C10 C     0.566338500     0.622544510     0.806920980 
C11 C     0.442981460     0.542677440     0.860311830 
C12 C     0.246566830     0.575524180     0.900329610 
C13 C     0.172174060     0.683930120     0.888623310 
C14 C    -0.039455690     0.715992430     0.936203260 
C15 C    -0.005661130     0.901258660     0.834096140 
C16 C     0.401175810     0.829321050     1.255332330 
C17 C     0.518363450     0.424861590     0.873741330 
H1 H    -0.168444190     0.755578210     1.131889220 
H2 H     0.031552040     0.753850500     1.271153160 
H3 H     0.501691110     0.897706560     1.052694450 
H4 H     0.504594440     0.872722180     0.883576800 
H5 H     0.313688240     0.996839690     0.848773760 
H6 H     0.587745120     0.793403420     0.749560380 
H7 H     0.719942370     0.599404310     0.775001230 
H8 H     0.149482690     0.514474170     0.943555950 
H9 H    -0.173692420     0.716786880     0.894078190 
H10 H    -0.050259110     0.655236670     1.015109390 
H11 H    -0.091506700     0.893920140     0.776467970 
H12 H    -0.051189760     0.985956710     0.826688640 
H13 H     0.390241340     0.914068660     1.245750460 
H14 H     0.571354820     0.792911360     1.254395520 
H15 H     0.337451600     0.783722550     1.331100760 
H16 H     0.500812470     0.366620270     0.953330630 
H17 H     0.686666230     0.409214010     0.852210460 
H18 H     0.425458770     0.405776410     0.826100150 
N3 N     0.651118090     0.496403030     0.593158350 
N4 N     0.068604990     0.792452550     0.610332460 
C18 C     0.399898980     0.836911380     0.512539510 
C19 C     0.602814410     0.803286820     0.478287490 
C20 C     0.687084520     0.691433250     0.505625400 
C21 C     0.564994220     0.614992820     0.566618510 
C22 C     0.361843910     0.645367680     0.601251430 
C23 C     0.284832210     0.757029160     0.574168150 
C24 C     0.734169850     0.884208980     0.409354040 
H19 H     0.703473400     1.034593330     0.316847860 
H20 H     0.845144790     0.665117400     0.480015950 
H21 H     0.267003190     0.584810050     0.646660580 
H22 H     0.331921030     0.923079850     0.492092090 
O1 O     0.619503130     0.988463900     0.370475430 
O2 O     0.844179630     0.468519150     0.584446400 
O3 O     0.014727210     0.889341550     0.595432950 
O4 O     0.918140470     0.858980480     0.387108240 
O5 O     0.522136960     0.435668030     0.620340430 
O6 O    -0.040442950     0.722410600     0.651812850 

#END
data_2_1.12_XXV_2_67269 
# Day group submission to blind test 6
# Rank by lattice energy 2
# Relative energy [kJ/mol]:1.11998511199
loop_
_symmetry_equiv_pos_site_id
_symmetry_equiv_pos_as_xyz
1 +x,+y,+z
2 -x,-y,-z
_cell_length_a 6.6734
_cell_length_b 11.2524
_cell_length_c 24.2092
_cell_angle_alpha 62.5996
_cell_angle_beta 136.8148
_cell_angle_gamma 105.3881
loop_
_atom_site_label
_atom_site_type_symbol
_atom_site_fract_x
_atom_site_fract_y
_atom_site_fract_z
N1 N    -0.279221660     0.786302290     0.708728440 
N2 N    -0.374253230     0.843961030     0.773153690 
C1 C    -0.139822230     0.927668610     0.801053760 
C2 C    -0.046150870     0.981727170     0.857616160 
C3 C     0.178124450     1.064232060     0.885130970 
C4 C     0.313967530     1.096626510     0.856216920 
C5 C     0.219660540     1.041752730     0.800114980 
C6 C    -0.002510170     0.956896600     0.772717530 
C7 C    -0.092961300     0.895236220     0.713861340 
C8 C    -0.115034560     0.662206550     0.785318870 
C9 C     0.047803680     0.582314070     0.796002860 
C10 C     0.206815580     0.461014200     0.868981580 
C11 C     0.205472680     0.414912010     0.933135180 
C12 C     0.043335000     0.495723600     0.922035100 
C13 C    -0.114261390     0.618942940     0.849894250 
C14 C    -0.280338070     0.706580800     0.841515970 
C15 C    -0.503215680     0.832999630     0.694728550 
C16 C     0.550664110     1.190143700     0.883525060 
C17 C     0.369931380     0.281071390     1.011092790 
H1 H    -0.155115390     0.959253710     0.878638190 
H2 H     0.247480490     1.105240120     0.929024780 
H3 H     0.325509610     1.063718230     0.778042060 
H4 H     0.102395590     0.855122620     0.738474890 
H5 H    -0.215710080     0.972438830     0.646808720 
H6 H     0.044297660     0.616149250     0.745491350 
H7 H     0.331648220     0.400437730     0.875969950 
H8 H     0.043281080     0.463089460     0.971849010 
H9 H    -0.477028760     0.661843960     0.824733460 
H10 H    -0.142069890     0.712702750     0.904451140 
H11 H    -0.667985430     0.762329490     0.678843390 
H12 H    -0.611034460     0.931216910     0.639205590 
H13 H     0.455392650     1.295210610     0.836876490 
H14 H     0.705968770     1.166593800     0.885879670 
H15 H     0.674988160     1.183553360     0.948564380 
H16 H     0.471858350     0.286272410     1.071138690 
H17 H     0.543372580     0.248288660     1.023251460 
H18 H     0.221576490     0.202522340     1.000042390 
N3 N     0.588820670     0.776156430     0.335088660 
N4 N    -0.068686540     0.503877300     0.362827680 
C18 C     0.255359530     0.643988650     0.448376030 
C19 C     0.466486500     0.734361490     0.471389780 
C20 C     0.576684720     0.777993500     0.434413130 
C21 C     0.471991410     0.730241650     0.374504840 
C22 C     0.261099900     0.640889000     0.349707680 
C23 C     0.157118500     0.599397270     0.387913650 
C24 C     0.584661200     0.786891360     0.536138840 
H19 H     0.562124760     0.762143860     0.615280070 
H20 H     0.740683860     0.847800260     0.452291390 
H21 H     0.181379510     0.605239780     0.302650110 
H22 H     0.168610270     0.608589700     0.476614580 
O1 O     0.474381380     0.731643320     0.570782600 
O2 O     0.776707900     0.853427620     0.358845950 
O3 O    -0.147136370     0.464606730     0.400257050 
O4 O     0.760594510     0.867715350     0.555818690 
O5 O     0.488433640     0.733361870     0.281702840 
O6 O    -0.160376970     0.471573930     0.306465890 

#END
data_3_4.48_XXV_29_10015 
# Day group submission to blind test 6
# Rank by lattice energy 3
# Relative energy [kJ/mol]:4.48213644326
loop_
_symmetry_equiv_pos_site_id
_symmetry_equiv_pos_as_xyz
1 +x,+y,+z
2 -x,-y,1/2+z
3 1/2-x,+y,1/2+z
4 1/2+x,-y,+z
_cell_length_a 9.8175
_cell_length_b 21.2006
_cell_length_c 10.9582
_cell_angle_alpha 90.0
_cell_angle_beta 90.0
_cell_angle_gamma 90.0
loop_
_atom_site_label
_atom_site_type_symbol
_atom_site_fract_x
_atom_site_fract_y
_atom_site_fract_z
N1 N     0.912424700     0.755890770     0.532834730 
N2 N     0.776844260     0.660745210     0.540384770 
C1 C     0.876422730     0.632683920     0.619090990 
C2 C     0.866512300     0.568489420     0.647103840 
C3 C     0.960010650     0.540052770     0.724216780 
C4 C     1.065864640     0.574981010     0.777065020 
C5 C     1.075015930     0.638785020     0.748252170 
C6 C     0.983105920     0.668137960     0.669238490 
C7 C     0.998972330     0.737419700     0.636647750 
C8 C     0.966321250     0.736226890     0.417359860 
C9 C     1.074096350     0.769923800     0.365609680 
C10 C     1.127382170     0.752652030     0.253217700 
C11 C     1.073839120     0.701479970     0.188337910 
C12 C     0.966245390     0.668239390     0.240735520 
C13 C     0.912616540     0.684201670     0.354520840 
C14 C     0.798103200     0.645643110     0.410609940 
C15 C     0.776693830     0.729399530     0.552874850 
C16 C     1.165527360     0.544185890     0.863205600 
C17 C     1.132932870     0.681932410     0.067039310 
H1 H     0.782881370     0.541650860     0.608658720 
H2 H     0.950301800     0.490212230     0.744993490 
H3 H     1.157487880     0.666579740     0.786819510 
H4 H     1.104950330     0.747600870     0.614047610 
H5 H     0.972053240     0.767097260     0.714920770 
H6 H     1.113517800     0.810604300     0.414039080 
H7 H     1.210595570     0.779670790     0.214341550 
H8 H     0.923726110     0.627985630     0.192494410 
H9 H     0.702433110     0.654360200     0.361896180 
H10 H     0.820311540     0.595410700     0.402104330 
H11 H     0.705696580     0.749128150     0.486480490 
H12 H     0.742800830     0.742265500     0.644363810 
H13 H     1.116781360     0.532129520     0.950002570 
H14 H     1.251166300     0.575362830     0.883240030 
H15 H     1.206320680     0.500483080     0.824812840 
H16 H     1.053955280     0.664922900     0.004973410 
H17 H     1.207142100     0.643779040     0.078280270 
H18 H     1.185388360     0.721194810     0.022844480 
N3 N     0.758163770     0.899287030     0.275102050 
N4 N     1.122761120     0.878030860    -0.032009440 
C18 C     1.046887170     0.983414150     0.036114720 
C19 C     0.960886080     1.021239180     0.106216760 
C20 C     0.866065220     0.993854870     0.184893160 
C21 C     0.858185300     0.928656940     0.190962780 
C22 C     0.940448620     0.889555020     0.121157990 
C23 C     1.034350560     0.918379880     0.044934740 
C24 C     0.967969200     1.091563330     0.102129210 
H19 H     1.077448120     1.157724120     0.038695240 
H20 H     0.799591250     1.023048180     0.239575750 
H21 H     0.931479610     0.838862980     0.125964020 
H22 H     1.122365290     1.003756080    -0.023775410 
O1 O     1.078624180     1.112099320     0.041306420 
O2 O     0.682783170     0.934684230     0.331220650 
O3 O     1.222197200     0.902966500    -0.078412310 
O4 O     0.885601660     1.125939010     0.149003480 
O5 O     0.758716030     0.841828760     0.282306970 
O6 O     1.088842080     0.823030890    -0.044594060 

#END
data_4_4.64_XXV_2_26451 
# Day group submission to blind test 6
# Rank by lattice energy 4
# Relative energy [kJ/mol]:4.64325108565
loop_
_symmetry_equiv_pos_site_id
_symmetry_equiv_pos_as_xyz
1 +x,+y,+z
2 -x,-y,-z
_cell_length_a 8.3331
_cell_length_b 11.7352
_cell_length_c 12.6704
_cell_angle_alpha 106.4399
_cell_angle_beta 95.1799
_cell_angle_gamma 109.3509
loop_
_atom_site_label
_atom_site_type_symbol
_atom_site_fract_x
_atom_site_fract_y
_atom_site_fract_z
N1 N     0.759301460     0.272368330     0.711391000 
N2 N     0.685477900     0.415492490     0.859978300 
C1 C     0.560270460     0.420950770     0.778156590 
C2 C     0.446317340     0.481290420     0.814400220 
C3 C     0.325435380     0.490022070     0.737522720 
C4 C     0.315425270     0.439699050     0.621764600 
C5 C     0.429619840     0.379872360     0.586599030 
C6 C     0.550543760     0.368351650     0.662590160 
C7 C     0.669695130     0.299118890     0.621097500 
C8 C     0.650073240     0.165786880     0.738435760 
C9 C     0.614994190     0.041359050     0.667284590 
C10 C     0.511925140    -0.063862990     0.691795280 
C11 C     0.441685920    -0.048322690     0.788872610 
C12 C     0.477537120     0.075996300     0.859171240 
C13 C     0.578704220     0.183295030     0.835073860 
C14 C     0.610316540     0.317580820     0.911821790 
C15 C     0.826016030     0.388707020     0.809966890 
C16 C     0.182082090     0.447476040     0.538148850 
C17 C     0.327871280    -0.162938980     0.814663950 
H1 H     0.456726350     0.523261020     0.903957280 
H2 H     0.238833580     0.537883750     0.767424640 
H3 H     0.423161160     0.339171120     0.497128910 
H4 H     0.595296310     0.208841330     0.553902970 
H5 H     0.768326870     0.356796160     0.585875000 
H6 H     0.672826930     0.028885100     0.593627620 
H7 H     0.487074720    -0.159620170     0.635757810 
H8 H     0.423186200     0.090415360     0.934476400 
H9 H     0.699301610     0.340862200     0.990729550 
H10 H     0.488658820     0.323175330     0.933355050 
H11 H     0.912568060     0.377637260     0.872916230 
H12 H     0.899561320     0.468856330     0.784476960 
H13 H     0.164954820     0.538889830     0.567354770 
H14 H     0.219432730     0.437186770     0.456564460 
H15 H     0.055149820     0.371564430     0.525006970 
H16 H     0.319436320    -0.138144540     0.903244480 
H17 H     0.195525000    -0.201341340     0.765038940 
H18 H     0.377628900    -0.240140040     0.794942830 
N3 N    -0.256695820    -0.208097840     0.806591450 
N4 N     0.149515020     0.010327640     0.601808150 
C18 C     0.107207970     0.132986270     0.783699280 
C19 C     0.027685460     0.137490080     0.876270430 
C20 C    -0.091749050     0.025769710     0.884183940 
C21 C    -0.129461130    -0.089081040     0.798662620 
C22 C    -0.053252380    -0.097198050     0.705266670 
C23 C     0.064380370     0.015701140     0.700026330 
C24 C     0.067886040     0.259557360     0.970380660 
H19 H     0.227721540     0.431308900     1.026489700 
H20 H    -0.153267690     0.029016520     0.955941730 
H21 H    -0.084033800    -0.187609990     0.639598580 
H22 H     0.200094970     0.218380800     0.776163410 
O1 O     0.198402630     0.357596210     0.959411290 
O2 O    -0.311297960    -0.200081980     0.893510380 
O3 O     0.236284540     0.112324740     0.592513690 
O4 O    -0.004628470     0.268915500     1.048568990 
O5 O    -0.297879970    -0.305371890     0.725460600 
O6 O     0.127529700    -0.095579080     0.537674380 

#END
data_5_5.05_XXV_14_31169 
# Day group submission to blind test 6
# Rank by lattice energy 5
# Relative energy [kJ/mol]:5.04559223354
loop_
_symmetry_equiv_pos_site_id
_symmetry_equiv_pos_as_xyz
1 +x,+y,+z
2 -x,1/2+y,1/2-z
3 -x,-y,-z
4 +x,1/2-y,1/2+z
_cell_length_a 8.0002
_cell_length_b 10.3384
_cell_length_c 34.2134
_cell_angle_alpha 90.0
_cell_angle_beta 127.5506
_cell_angle_gamma 90.0
loop_
_atom_site_label
_atom_site_type_symbol
_atom_site_fract_x
_atom_site_fract_y
_atom_site_fract_z
N1 N     0.312494620     0.305045290     0.005615770 
N2 N     0.573141360     0.141111570     0.057139030 
C1 C     0.447489940     0.098764360     0.071603930 
C2 C     0.530893840     0.008211110     0.109637020 
C3 C     0.412612080    -0.036203400     0.124066540 
C4 C     0.205904050     0.007407130     0.100623750 
C5 C     0.124686720     0.097702260     0.062907960 
C6 C     0.242451410     0.145223890     0.048312110 
C7 C     0.150997140     0.246973290     0.008077360 
C8 C     0.440719480     0.398788340     0.043573210 
C9 C     0.358750450     0.522037620     0.039171960 
C10 C     0.479368940     0.615449380     0.074898050 
C11 C     0.687061430     0.589346050     0.116026840 
C12 C     0.766824130     0.466253780     0.120118670 
C13 C     0.646745790     0.370073720     0.084934200 
C14 C     0.736590880     0.235353830     0.091541560 
C15 C     0.441802850     0.200288060     0.008200880 
C16 C     0.076821790    -0.042576920     0.116028730 
C17 C     0.819459420     0.692207760     0.154245330 
H1 H     0.688892180    -0.028050220     0.127047840 
H2 H     0.480046740    -0.106764130     0.153552540 
H3 H    -0.034310120     0.134114550     0.044643360 
H4 H     0.076091880     0.323551560     0.014394210 
H5 H     0.028760040     0.204224520    -0.027942560 
H6 H     0.199858040     0.543585910     0.006830430 
H7 H     0.412845140     0.710554550     0.070706960 
H8 H     0.926479000     0.443215880     0.152082440 
H9 H     0.856436570     0.236967150     0.085546890 
H10 H     0.814006960     0.201946160     0.129203030 
H11 H     0.544115000     0.238123800    -0.000157550 
H12 H     0.337867950     0.127336230    -0.019243640 
H13 H     0.049673770    -0.146795210     0.109623360 
H14 H    -0.076764640     0.004858430     0.095510110 
H15 H     0.156932570    -0.026045500     0.155322650 
H16 H     0.965751140     0.651877110     0.186675240 
H17 H     0.734813860     0.737976070     0.166354080 
H18 H     0.861526960     0.768741260     0.139537580 
N3 N     0.142180890    -0.150546360     0.274383680 
N4 N     0.351793370     0.255842670     0.239562510 
C18 C     0.605993200     0.135007690     0.316591890 
C19 C     0.655849850     0.028445170     0.346938280 
C20 C     0.504576570    -0.066258960     0.332995720 
C21 C     0.305111410    -0.052331750     0.288600090 
C22 C     0.249749140     0.052221210     0.257475120 
C23 C     0.404220590     0.144114470     0.272394240 
C24 C     0.868348070     0.012204880     0.395380540 
H19 H     1.122335130     0.107867530     0.440391510 
H20 H     0.543331490    -0.149303720     0.356320550 
H21 H     0.093043820     0.061837700     0.223164180 
H22 H     0.720336400     0.209847130     0.326974690 
O1 O     0.989126410     0.118119410     0.408006800 
O2 O     0.203708060    -0.256131860     0.294302510 
O3 O     0.477268530     0.345377620     0.256740940 
O4 O     0.923243080    -0.083095420     0.420666510 
O5 O    -0.041625270    -0.117827790     0.244380260 
O6 O     0.187893850     0.249773430     0.197602330 

#END
data_6_5.21_XXV_60_101908 
# Day group submission to blind test 6
# Rank by lattice energy 6
# Relative energy [kJ/mol]:5.20699042734
loop_
_symmetry_equiv_pos_site_id
_symmetry_equiv_pos_as_xyz
1 +x,+y,+z
2 1/2+x,1/2-y,-z
3 -x,+y,1/2-z
4 1/2-x,1/2-y,1/2+z
5 -x,-y,-z
6 1/2-x,1/2+y,+z
7 +x,-y,1/2+z
8 1/2+x,1/2+y,1/2-z
_cell_length_a 42.088
_cell_length_b 9.7664
_cell_length_c 11.0307
_cell_angle_alpha 90.0
_cell_angle_beta 90.0
_cell_angle_gamma 90.0
loop_
_atom_site_label
_atom_site_type_symbol
_atom_site_fract_x
_atom_site_fract_y
_atom_site_fract_z
N1 N     0.372686020     0.157678090     0.774866260 
N2 N     0.420579220     0.021030450     0.780335670 
C1 C     0.434746780     0.119410790     0.860143140 
C2 C     0.467045060     0.108894180     0.887731450 
C3 C     0.481410180     0.201654090     0.965651720 
C4 C     0.463869080     0.307063980     1.019542760 
C5 C     0.431687640     0.316920730     0.991038830 
C6 C     0.416891090     0.225984190     0.911520130 
C7 C     0.381987190     0.242522740     0.879391980 
C8 C     0.382626120     0.214138380     0.661059620 
C9 C     0.365699150     0.323606860     0.611359090 
C10 C     0.374438080     0.379396760     0.500596360 
C11 C     0.400200890     0.326727160     0.435347450 
C12 C     0.416904940     0.217422080     0.485711030 
C13 C     0.408829510     0.161276320     0.597846130 
C14 C     0.428209360     0.044951020     0.651785150 
C15 C     0.385996830     0.020800840     0.792658010 
C16 C     0.479128960     0.405407290     1.107437270 
C17 C     0.410086630     0.388409720     0.315794030 
H1 H     0.480571430     0.025608160     0.848259520 
H2 H     0.506520560     0.191603960     0.985990520 
H3 H     0.417716530     0.399393860     1.030298950 
H4 H     0.376841530     0.349497400     0.858732490 
H5 H     0.367048760     0.213747020     0.956692340 
H6 H     0.345213590     0.362387090     0.660049010 
H7 H     0.360864790     0.463917000     0.463297700 
H8 H     0.437177620     0.175551820     0.437162110 
H9 H     0.423794130    -0.050206290     0.601875740 
H10 H     0.453519110     0.067292170     0.643739430 
H11 H     0.376053390    -0.049192320     0.725565300 
H12 H     0.379486530    -0.015064360     0.882973170 
H13 H     0.475388930     0.372644680     1.201334530 
H14 H     0.469153680     0.508223130     1.098574780 
H15 H     0.504736850     0.412272920     1.092686770 
H16 H     0.418170640     0.309918870     0.252298940 
H17 H     0.429664900     0.461054960     0.327874330 
H18 H     0.390466860     0.443874670     0.273541920 
N3 N     0.800568420     0.509085590    -0.018593460 
N4 N     0.811751050     0.873359760     0.288373730 
C18 C     0.758561010     0.798047390     0.220988870 
C19 C     0.739398610     0.712323620     0.151078830 
C20 C     0.753071250     0.617432700     0.072206400 
C21 C     0.785903590     0.609204570     0.065727730 
C22 C     0.805705280     0.691184660     0.135297580 
C23 C     0.791305150     0.785141730     0.211776780 
C24 C     0.703981700     0.719841930     0.155557370 
H19 H     0.670786410     0.830623120     0.219119300 
H20 H     0.738282460     0.551185560     0.017664220 
H21 H     0.831230970     0.681974780     0.130125060 
H22 H     0.748409440     0.873580860     0.281057680 
O1 O     0.693765930     0.831070690     0.216269740 
O2 O     0.782638110     0.434550920    -0.075177690 
O3 O     0.799190070     0.972120610     0.336447620 
O4 O     0.686580960     0.637378700     0.108986470 
O5 O     0.829516370     0.508686330    -0.025440120 
O6 O     0.839559930     0.840016710     0.298941450 

#END
data_7_5.42_XXV_60_105634 
# Day group submission to blind test 6
# Rank by lattice energy 7
# Relative energy [kJ/mol]:5.41997598391
loop_
_symmetry_equiv_pos_site_id
_symmetry_equiv_pos_as_xyz
1 +x,+y,+z
2 1/2+x,1/2-y,-z
3 -x,+y,1/2-z
4 1/2-x,1/2-y,1/2+z
5 -x,-y,-z
6 1/2-x,1/2+y,+z
7 +x,-y,1/2+z
8 1/2+x,1/2+y,1/2-z
_cell_length_a 42.6093
_cell_length_b 9.7999
_cell_length_c 10.9301
_cell_angle_alpha 90.0
_cell_angle_beta 90.0
_cell_angle_gamma 90.0
loop_
_atom_site_label
_atom_site_type_symbol
_atom_site_fract_x
_atom_site_fract_y
_atom_site_fract_z
N1 N     0.829422410     0.468838220     0.893975710 
N2 N     0.877361590     0.337027320     0.886662150 
C1 C     0.868020470     0.283146540     0.770325840 
C2 C     0.885403750     0.177247590     0.718104910 
C3 C     0.877268900     0.124132360     0.604805860 
C4 C     0.851665770     0.176064240     0.539490130 
C5 C     0.834500140     0.281765240     0.592401440 
C6 C     0.841988570     0.335189570     0.707058170 
C7 C     0.822187800     0.447730700     0.763578240 
C8 C     0.815794480     0.367196820     0.971874690 
C9 C     0.783754110     0.373790570     0.998917680 
C10 C     0.769911680     0.278083130     1.075086220 
C11 C     0.787700810     0.173302620     1.127986240 
C12 C     0.819549210     0.167394390     1.100084840 
C13 C     0.833850960     0.261501990     1.021988830 
C14 C     0.868447850     0.248931690     0.990128120 
C15 C     0.863571680     0.471666260     0.907329350 
C16 C     0.842416720     0.117090270     0.417225230 
C17 C     0.772747410     0.071525760     1.213497700 
H1 H     0.905744220     0.139183600     0.766941700 
H2 H     0.891175250     0.042379720     0.565561730 
H3 H     0.814349010     0.322885890     0.543787380 
H4 H     0.797318440     0.423235820     0.754464210 
H5 H     0.826110110     0.544271200     0.715313710 
H6 H     0.770050500     0.456551330     0.960460550 
H7 H     0.745019530     0.285220630     1.095053940 
H8 H     0.833712600     0.085720840     1.138544530 
H9 H     0.882954380     0.276901180     1.069051440 
H10 H     0.874067950     0.143371180     0.967184390 
H11 H     0.869665820     0.505325450     0.999451370 
H12 H     0.873177530     0.544206990     0.841525950 
H13 H     0.862287580     0.067012640     0.372872560 
H14 H     0.833605580     0.195952240     0.355472110 
H15 H     0.823831460     0.040712870     0.427554240 
H16 H     0.788081630    -0.016034310     1.229045190 
H17 H     0.750511220     0.033637730     1.176911230 
H18 H     0.767736320     0.117646350     1.302648030 
N3 N     0.945174750     0.108072940     0.337245590 
N4 N     0.944415760     0.483127100     0.638514700 
C18 C     0.993853330     0.363886630     0.587523770 
C19 C     1.009997910     0.262827250     0.523361740 
C20 C     0.994115740     0.178439890     0.441281230 
C21 C     0.962113750     0.196558410     0.425418900 
C22 C     0.945233040     0.295104830     0.488425660 
C23 C     0.961777030     0.377262750     0.569039270 
C24 C     1.044557280     0.242498170     0.537199920 
H19 H     1.080529230     0.332077310     0.604295430 
H20 H     1.006570340     0.100058070     0.391466750 
H21 H     0.920287860     0.307347340     0.475123920 
H22 H     1.005804700     0.431155180     0.650355100 
O1 O     1.058038180     0.344708210     0.600438160 
O2 O     0.960054010     0.015697370     0.289911110 
O3 O     0.959940630     0.562451730     0.699819570 
O4 O     1.058779770     0.147780710     0.494295540 
O5 O     0.917619310     0.134506390     0.317965170 
O6 O     0.915857070     0.482899400     0.630005900 

#END
data_8_5.82_XXV_14_3850 
# Day group submission to blind test 6
# Rank by lattice energy 8
# Relative energy [kJ/mol]:5.82227473054
loop_
_symmetry_equiv_pos_site_id
_symmetry_equiv_pos_as_xyz
1 +x,+y,+z
2 -x,1/2+y,1/2-z
3 -x,-y,-z
4 +x,1/2-y,1/2+z
_cell_length_a 15.6312
_cell_length_b 37.6707
_cell_length_c 8.3121
_cell_angle_alpha 90.0
_cell_angle_beta 27.1935
_cell_angle_gamma 90.0
loop_
_atom_site_label
_atom_site_type_symbol
_atom_site_fract_x
_atom_site_fract_y
_atom_site_fract_z
N1 N     0.663291690     0.063430490    -0.281919600 
N2 N     0.439926170     0.064192050    -0.126888940 
C1 C     0.435405580     0.102180110    -0.111178250 
C2 C     0.302089860     0.120714810     0.021606870 
C3 C     0.295571910     0.157463820     0.035777650 
C4 C     0.423398600     0.176994170    -0.085656970 
C5 C     0.555212810     0.158281600    -0.216663530 
C6 C     0.562311820     0.121218100    -0.228203570 
C7 C     0.704318880     0.101657540    -0.362457290 
C8 C     0.514221850     0.055576460     0.077225890 
C9 C     0.549044280     0.056478930     0.184429610 
C10 C     0.408518230     0.048635930     0.528876710 
C11 C     0.228863980     0.039224010     0.777044810 
C12 C     0.195480870     0.038557520     0.667860900 
C13 C     0.334207710     0.046915890     0.323719070 
C14 C     0.290791330     0.047139400     0.217354000 
C15 C     0.619474100     0.050465650    -0.370175580 
C16 C     0.416728180     0.217008310    -0.072481010 
C17 C     0.077723660     0.029590100     1.148769740 
H1 H     0.205952480     0.105721540     0.107790410 
H2 H     0.191454080     0.171336160     0.138625720 
H3 H     0.654252580     0.172871060    -0.308282970 
H4 H     0.706823610     0.112943110    -0.245776680 
H5 H     0.845257970     0.104764390    -0.648397910 
H6 H     0.689020140     0.062964110    -0.008746660 
H7 H     0.438597470     0.049452740     0.606465100 
H8 H     0.056241650     0.031909580     0.857447950 
H9 H     0.273050560     0.019932420     0.202854500 
H10 H     0.159357690     0.061072440     0.415199960 
H11 H     0.613170250     0.021532220    -0.358518320 
H12 H     0.730660180     0.058783020    -0.637855780 
H13 H     0.436789050     0.227959970    -0.226755080 
H14 H     0.525452850     0.228005920    -0.176677220 
H15 H     0.281433840     0.226621010     0.197600060 
H16 H    -0.061273520     0.031982300     1.327659580 
H17 H     0.082579820     0.046701630     1.246746930 
H18 H     0.093549890     0.002170260     1.164001500 
N3 N     1.113616180     0.755410250     0.487544140 
N4 N     1.174559450     0.628821840     0.529688260 
C18 C     0.943338510     0.648072120     0.712939550 
C19 C     0.857179900     0.674911850     0.768242320 
C20 C     0.913110160     0.710164610     0.693323400 
C21 C     1.054328860     0.717934490     0.565869410 
C22 C     1.141795080     0.692000360     0.511179470 
C23 C     1.083743430     0.657239990     0.585748630 
C24 C     0.704466650     0.667305780     0.905981140 
H19 H     0.569410220     0.628732140     1.042182220 
H20 H     0.847177430     0.730978270     0.734308100 
H21 H     1.250124450     0.698620140     0.415401960 
H22 H     0.902931810     0.620616880     0.766879960 
O1 O     0.672214150     0.632258560     0.944325780 
O2 O     1.045778860     0.777279130     0.509749270 
O3 O     1.129621260     0.598252130     0.574953930 
O4 O     0.619941340     0.689817150     0.974635400 
O5 O     1.225536310     0.761671670     0.407619270 
O6 O     1.287165210     0.638023740     0.443548100 

#END
data_9_5.93_XXV_2_83858 
# Day group submission to blind test 6
# Rank by lattice energy 9
# Relative energy [kJ/mol]:5.92630618345
loop_
_symmetry_equiv_pos_site_id
_symmetry_equiv_pos_as_xyz
1 +x,+y,+z
2 -x,-y,-z
_cell_length_a 25.5834
_cell_length_b 18.8037
_cell_length_c 7.8886
_cell_angle_alpha 35.4085
_cell_angle_beta 48.0793
_cell_angle_gamma 30.3689
loop_
_atom_site_label
_atom_site_type_symbol
_atom_site_fract_x
_atom_site_fract_y
_atom_site_fract_z
N1 N     0.768108080     0.539565160     0.123638450 
N2 N     0.941075070     0.336100700     0.262334590 
C1 C     0.912198400     0.291378800     0.545847170 
C2 C     0.979818360     0.187935620     0.737387450 
C3 C     0.954848280     0.140398190     1.014589780 
C4 C     0.861898110     0.192999290     1.111003420 
C5 C     0.794949180     0.296578620     0.918034410 
C6 C     0.817874990     0.348294860     0.636222900 
C7 C     0.741335510     0.466545240     0.427906010 
C8 C     0.739839850     0.690204290    -0.030092800 
C9 C     0.635597820     0.861377510    -0.137425530 
C10 C     0.605817170     1.010293580    -0.289537480 
C11 C     0.679453740     0.993439150    -0.342373240 
C12 C     0.783130190     0.821941370    -0.233174220 
C13 C     0.814484300     0.669852640    -0.075629350 
C14 C     0.927712200     0.483637800     0.049195640 
C15 C     0.879955100     0.390890740     0.135540430 
C16 C     0.836333500     0.136362610     1.416080740 
C17 C     0.647913770     1.156248600    -0.516395640 
H1 H     1.052901820     0.143493000     0.666090530 
H2 H     1.008489800     0.059825540     1.160007630 
H3 H     0.721634730     0.341328460     0.986525290 
H4 H     0.662839990     0.579908820     0.427966130 
H5 H     0.739571420     0.387909300     0.501975870 
H6 H     0.578600960     0.875964510    -0.102732460 
H7 H     0.524455830     1.142040870    -0.371171660 
H8 H     0.841419090     0.804933660    -0.266966820 
H9 H     0.975066230     0.477508570    -0.128698510 
H10 H     0.958431270     0.459156610     0.157439300 
H11 H     0.899741460     0.434103550    -0.086549840 
H12 H     0.899268050     0.275292330     0.268774310 
H13 H     0.878811920    -0.004783890     1.581679480 
H14 H     0.753331610     0.221647670     1.432215800 
H15 H     0.857523610     0.145728900     1.476218710 
H16 H     0.697005080     1.117694990    -0.440025680 
H17 H     0.567067220     1.259238730    -0.498342850 
H18 H     0.655135310     1.220440870    -0.750785950 
N3 N     0.461836220     1.385771990    -0.139597990 
N4 N     0.833573100     0.903931190     0.149769570 
C18 C     0.757059380     0.828523830     0.304118320 
C19 C     0.671686420     0.882092510     0.308468490 
C20 C     0.574769120     1.065028180     0.161502360 
C21 C     0.564997880     1.191434840     0.013902490 
C22 C     0.647846050     1.142991140     0.007429580 
C23 C     0.743209400     0.960388260     0.153137540 
C24 C     0.679803680     0.748518390     0.468319440 
H19 H     0.776034290     0.496496280     0.710569010 
H20 H     0.508693410     1.106931750     0.163064220 
H21 H     0.638362550     1.243138210    -0.105373390 
H22 H     0.832766370     0.687798220     0.415088620 
O1 O     0.777374820     0.577328810     0.595939830 
O2 O     0.393850190     1.428330600    -0.163276420 
O3 O     0.917960000     0.744370360     0.263457720 
O4 O     0.607498910     0.788282640     0.484654510 
O5 O     0.452262260     1.488784220    -0.229416260 
O6 O     0.817068500     1.020785910     0.034595950 

#END
data_10_6.54_XXV_2_12841 
# Day group submission to blind test 6
# Rank by lattice energy 10
# Relative energy [kJ/mol]:6.5374615984
loop_
_symmetry_equiv_pos_site_id
_symmetry_equiv_pos_as_xyz
1 +x,+y,+z
2 -x,-y,-z
_cell_length_a 8.2918
_cell_length_b 27.3366
_cell_length_c 33.9946
_cell_angle_alpha 158.448
_cell_angle_beta 74.2484
_cell_angle_gamma 86.0023
loop_
_atom_site_label
_atom_site_type_symbol
_atom_site_fract_x
_atom_site_fract_y
_atom_site_fract_z
N1 N     1.232534070     0.300428240     0.175556480 
N2 N     0.692634690     0.545405770     0.416357010 
C1 C     0.406996210     0.829108630     0.625101380 
C2 C    -0.009604030     1.106289370     0.864453630 
C3 C    -0.293767130     1.383205270     1.068811850 
C4 C    -0.171146730     1.391680310     1.039937380 
C5 C     0.243964470     1.114792410     0.801214990 
C6 C     0.535172200     0.834741180     0.594386540 
C7 C     0.985183860     0.540532100     0.340181350 
C8 C     1.208017090     0.388414650     0.279615320 
C9 C     1.424430390     0.350542130     0.241582870 
C10 C     1.411143340     0.429727840     0.336881340 
C11 C     1.184611490     0.546120680     0.470881500 
C12 C     0.968826340     0.584269200     0.508722460 
C13 C     0.972925280     0.510811010     0.418104780 
C14 C     0.721931780     0.566510170     0.471579950 
C15 C     1.099761730     0.258442160     0.157560630 
C16 C    -0.481755440     1.692732580     1.261960020 
C17 C     1.180787210     0.622515690     0.566935790 
H1 H    -0.105036370     1.098000720     0.884803000 
H2 H    -0.615453490     1.595298860     1.252546930 
H3 H     0.345726140     1.117244010     0.775830260 
H4 H     1.031695800     0.614412490     0.392884290 
H5 H     1.098274710     0.422582880     0.216072440 
H6 H     1.607600070     0.253549130     0.132564570 
H7 H     1.581870420     0.398027530     0.304848290 
H8 H     0.785513330     0.679307010     0.616116590 
H9 H     0.857369260     0.386782690     0.345121410 
H10 H     0.415513510     0.804058390     0.681023200 
H11 H     1.311992270     0.051894520     0.008144410 
H12 H     1.099592560     0.210900200     0.093175310 
H13 H    -0.662887240     1.756959890     1.303581790 
H14 H    -0.336150560     1.659984360     1.208543920 
H15 H    -0.693791580     1.899923550     1.450078950 
H16 H     0.925528970     0.776041350     0.717034630 
H17 H     1.157073190     0.747214240     0.657321500 
H18 H     1.460834990     0.401388610     0.399635420 
N3 N     1.288423750    -0.528847790    -0.022038190 
N4 N     0.548223330     0.360348650     0.620800180 
C18 C     0.172562000     0.457586360     0.754471510 
C19 C     0.170388800     0.346089340     0.695063370 
C20 C     0.535836450     0.022108700     0.439985250 
C21 C     0.898973250    -0.184513770     0.249030190 
C22 C     0.913143020    -0.080970880     0.302441430 
C23 C     0.544308800     0.241331020     0.556676480 
C24 C    -0.216317900     0.563506340     0.897062390 
H19 H    -0.788169310     0.991967900     1.249219040 
H20 H     0.534835660    -0.065372390     0.392837870 
H21 H     1.199232100    -0.244237250     0.152684720 
H22 H    -0.107131790     0.706291050     0.949395940 
O1 O    -0.546091300     0.857899580     1.122205020 
O2 O     1.267955050    -0.620702980    -0.072309520 
O3 O     0.225719660     0.627981330     0.827573530 
O4 O    -0.232221760     0.484861710     0.862581700 
O5 O     1.600973500    -0.694905390    -0.174662180 
O6 O     0.872483990     0.183638460     0.463714900 

#END
data_11_6.88_XXV_9_31635 
# Day group submission to blind test 6
# Rank by lattice energy 11
# Relative energy [kJ/mol]:6.87585829291
loop_
_symmetry_equiv_pos_site_id
_symmetry_equiv_pos_as_xyz
1 +x,+y,+z
2 +x,-y,1/2+z
3 1/2+x,1/2+y,+z
4 1/2+x,1/2-y,1/2+z
_cell_length_a 11.1872
_cell_length_b 10.198
_cell_length_c 22.5041
_cell_angle_alpha 90.0
_cell_angle_beta 119.4605
_cell_angle_gamma 90.0
loop_
_atom_site_label
_atom_site_type_symbol
_atom_site_fract_x
_atom_site_fract_y
_atom_site_fract_z
N1 N     0.451900170     0.914548120     0.172236950 
N2 N     0.422947410     0.725457950     0.101537840 
C1 C     0.280777760     0.720208860     0.082974150 
C2 C     0.202036350     0.612178940     0.046481410 
C3 C     0.063829990     0.604713720     0.027118160 
C4 C    -0.000589960     0.705714320     0.042954450 
C5 C     0.078995010     0.812729890     0.079574040 
C6 C     0.218656030     0.821228650     0.100443800 
C7 C     0.303325550     0.937337360     0.142324560 
C8 C     0.507080250     0.830979630     0.231027260 
C9 C     0.529724400     0.881876020     0.293403100 
C10 C     0.584401700     0.804093390     0.351407110 
C11 C     0.619770600     0.673138160     0.349200730 
C12 C     0.596236330     0.623281540     0.286748160 
C13 C     0.539246330     0.699336900     0.227510710 
C14 C     0.510478490     0.640236910     0.159746140 
C15 C     0.475925810     0.859203860     0.119055740 
C16 C    -0.151913800     0.699969630     0.019911100 
C17 C     0.683387840     0.589803950     0.412781230 
H1 H     0.250824620     0.535084660     0.032830300 
H2 H     0.004496610     0.520017810    -0.001229660 
H3 H     0.031623800     0.891261380     0.093423270 
H4 H     0.280752330     0.957974450     0.183363320 
H5 H     0.276521570     1.025444110     0.110406120 
H6 H     0.505395670     0.984013060     0.295684300 
H7 H     0.601304720     0.845587740     0.399330280 
H8 H     0.620741760     0.521276460     0.283572860 
H9 H     0.606867430     0.623336100     0.159377760 
H10 H     0.460350980     0.545200310     0.152475570 
H11 H     0.585882990     0.857662510     0.136758480 
H12 H     0.425483270     0.921351780     0.073854880 
H13 H    -0.212767290     0.744244060    -0.030653820 
H14 H    -0.175733410     0.752956250     0.054994960 
H15 H    -0.186887230     0.598848270     0.016576300 
H16 H     0.671021900     0.485449950     0.400272660 
H17 H     0.636983920     0.609699860     0.444722530 
H18 H     0.793590920     0.609243230     0.443774830 
N3 N     0.363295750     0.319739100     0.213352570 
N4 N     0.229998650     0.714060360     0.294069190 
C18 C     0.340662200     0.526409160     0.371595600 
C19 C     0.399562090     0.401799480     0.383944790 
C20 C     0.407082800     0.333529780     0.332145420 
C21 C     0.355723750     0.392031060     0.268642190 
C22 C     0.297799700     0.516303030     0.254703420 
C23 C     0.291333170     0.580971380     0.307231710 
C24 C     0.453423940     0.335456300     0.451492030 
H19 H     0.442178640     0.349707650     0.532843910 
H20 H     0.452070400     0.236723150     0.341507930 
H21 H     0.259497290     0.560738750     0.205081200 
H22 H     0.332637770     0.580151410     0.410817400 
O1 O     0.427627640     0.404892020     0.494897470 
O2 O     0.409890210     0.208714150     0.226187850 
O3 O     0.214413420     0.763906430     0.339126430 
O4 O     0.508213980     0.229667840     0.464695770 
O5 O     0.322528470     0.376627360     0.159042580 
O6 O     0.200095580     0.764447340     0.239306120 

#END
data_12_6.89_XXV_2_48890 
# Day group submission to blind test 6
# Rank by lattice energy 12
# Relative energy [kJ/mol]:6.88634855021
loop_
_symmetry_equiv_pos_site_id
_symmetry_equiv_pos_as_xyz
1 +x,+y,+z
2 -x,-y,-z
_cell_length_a 9.3446
_cell_length_b 21.7208
_cell_length_c 15.8767
_cell_angle_alpha 42.5478
_cell_angle_beta 91.9686
_cell_angle_gamma 127.4326
loop_
_atom_site_label
_atom_site_type_symbol
_atom_site_fract_x
_atom_site_fract_y
_atom_site_fract_z
N1 N     0.663158540    -0.221063910     0.881349260 
N2 N     0.437474300    -0.215443950     0.937138160 
C1 C     0.576554830    -0.080052660     0.744896940 
C2 C     0.561596540     0.005835620     0.669861670 
C3 C     0.690659150     0.135759810     0.485290350 
C4 C     0.836426150     0.182681370     0.370630270 
C5 C     0.850004470     0.096074960     0.446979040 
C6 C     0.725605900    -0.032790990     0.630804780 
C7 C     0.751921650    -0.120565010     0.706994440 
C8 C     0.871152900    -0.107351590     0.836547810 
C9 C     1.106832210    -0.034856560     0.760826920 
C10 C     1.309991540     0.073652780     0.718465990 
C11 C     1.282958640     0.111956780     0.752065270 
C12 C     1.046954260     0.038813320     0.827807540 
C13 C     0.842490590    -0.068295730     0.868498730 
C14 C     0.592419950    -0.141103110     0.945166510 
C15 C     0.396784680    -0.328377410     1.014055230 
C16 C     0.980044490     0.325258610     0.168984950 
C17 C     1.505645880     0.232078880     0.703409150 
H1 H     0.442653760    -0.033437760     0.760232170 
H2 H     0.675423570     0.200287420     0.430068450 
H3 H     0.964493150     0.131632600     0.359682220 
H4 H     0.969998530    -0.018769670     0.593836580 
H5 H     0.621690950    -0.213750570     0.744895080 
H6 H     1.124882850    -0.068002580     0.739389500 
H7 H     1.490592830     0.127767710     0.660775250 
H8 H     1.022623970     0.067920080     0.853608290 
H9 H     0.444656520    -0.247476130     1.097063440 
H10 H     0.664187730    -0.034920660     0.860565470 
H11 H     0.306291730    -0.422230110     1.154953850 
H12 H     0.250201420    -0.404637780     1.035070410 
H13 H     0.901811950     0.351891320     0.147643170 
H14 H     0.945568980     0.285508240     0.143069030 
H15 H     1.208628900     0.452018560     0.056353020 
H16 H     1.413607740     0.192311160     0.803950200 
H17 H     1.663227360     0.371999840     0.555645150 
H18 H     1.617653150     0.228459760     0.710003830 
N3 N     0.584742260     0.397101700     0.282404810 
N4 N     0.177885160     0.403349030     0.459886960 
C18 C     0.657109720     0.604742210     0.291409640 
C19 C     0.878708370     0.668685140     0.208576800 
C20 C     0.855010270     0.599871450     0.206686830 
C21 C     0.608607440     0.468003040     0.287620950 
C22 C     0.384666210     0.402004220     0.370071130 
C23 C     0.414947600     0.472777370     0.370271520 
C24 C     1.146607490     0.810912520     0.120045460 
H19 H     1.318931350     0.953336470     0.077472150 
H20 H     1.025821190     0.648480110     0.143639940 
H21 H     0.195069700     0.300066930     0.431244700 
H22 H     0.671498590     0.656266550     0.294319460 
O1 O     1.138511650     0.859561390     0.140030810 
O2 O     0.754132280     0.427812310     0.247605150 
O3 O     0.222239500     0.482416140     0.437423090 
O4 O     1.347090810     0.874961480     0.040091520 
O5 O     0.399214450     0.314807670     0.311305630 
O6 O    -0.044908620     0.271636510     0.550511560 

#END
data_13_6.91_XXV_2_36967 
# Day group submission to blind test 6
# Rank by lattice energy 13
# Relative energy [kJ/mol]:6.90730112325
loop_
_symmetry_equiv_pos_site_id
_symmetry_equiv_pos_as_xyz
1 +x,+y,+z
2 -x,-y,-z
_cell_length_a 13.7335
_cell_length_b 28.2196
_cell_length_c 12.5265
_cell_angle_alpha 95.5643
_cell_angle_beta 103.6759
_cell_angle_gamma 15.7741
loop_
_atom_site_label
_atom_site_type_symbol
_atom_site_fract_x
_atom_site_fract_y
_atom_site_fract_z
N1 N     0.305996920     1.266289500     0.077731670 
N2 N     0.660233830     1.040034010     0.217261370 
C1 C     1.059267660     0.876014240     0.255452340 
C2 C     1.429047830     0.680147450     0.330349630 
C3 C     1.820794610     0.518141980     0.370202580 
C4 C     1.855261600     0.547022990     0.337484830 
C5 C     1.483798320     0.743329490     0.262579740 
C6 C     1.087076670     0.907883260     0.219925700 
C7 C     0.688275140     1.119394370     0.135267380 
C8 C     0.249199730     1.260652480    -0.026468710 
C9 C     0.099878250     1.347393760    -0.143227250 
C10 C     0.037579850     1.346174290    -0.246271930 
C11 C     0.117932210     1.260227090    -0.236326260 
C12 C     0.268699590     1.173267570    -0.119242180 
C13 C     0.339728960     1.170116840    -0.013979870 
C14 C     0.518167730     1.067836240     0.113313030 
C15 C     0.331849450     1.228120170     0.176748000 
C16 C     2.279267160     0.372027550     0.380009930 
C17 C     0.037816170     1.264222250    -0.349063290 
H1 H     1.404476820     0.657274890     0.358565520 
H2 H     2.104386090     0.367160820     0.428724630 
H3 H     1.502777340     0.769235780     0.234810870 
H4 H     0.708422150     1.123846360     0.060164490 
H5 H     0.653504020     1.166187790     0.189636670 
H6 H     0.028159280     1.418146700    -0.152163400 
H7 H    -0.079013220     1.414555190    -0.336146620 
H8 H     0.340392700     1.102469200    -0.108706530 
H9 H     0.278913330     1.156900810     0.111999150 
H10 H     0.783662600     0.921774250     0.133120850 
H11 H     0.029770180     1.350366350     0.141436170 
H12 H     0.399983450     1.221811270     0.257155820 
H13 H     2.315561610     0.391418250     0.424821340 
H14 H     2.319052820     0.355555290     0.300010720 
H15 H     2.536509370     0.231697240     0.447880170 
H16 H     0.274367180     1.126782220    -0.321554000 
H17 H     0.043849090     1.280660110    -0.419671250 
H18 H    -0.271523110     1.389835680    -0.395001830 
N3 N     0.194671930     0.793823960     0.957700340 
N4 N     0.237166490     0.616973420     0.754479530 
C18 C     0.030574950     0.784150890     0.635909420 
C19 C    -0.041541680     0.866385790     0.630486890 
C20 C     0.011798690     0.869952130     0.735840690 
C21 C     0.138445840     0.789986460     0.845463630 
C22 C     0.214325070     0.706437560     0.854469720 
C23 C     0.157538670     0.705730680     0.747959710 
C24 C    -0.175916930     0.952501490     0.513830230 
H19 H    -0.282422940     0.988850010     0.349184230 
H20 H    -0.043745590     0.933521650     0.731848720 
H21 H     0.313486070     0.644570730     0.940779140 
H22 H    -0.010211180     0.780578310     0.555277220 
O1 O    -0.237750590     0.949921270     0.416770980 
O2 O     0.135025690     0.864065950     0.948129700 
O3 O     0.170602070     0.624625830     0.658014330 
O4 O    -0.218386240     1.014503750     0.507288390 
O5 O     0.296068660     0.726641310     1.051457390 
O6 O     0.364265530     0.542320870     0.855799830 

#END
data_14_6.99_XXV_2_21915 
# Day group submission to blind test 6
# Rank by lattice energy 14
# Relative energy [kJ/mol]:6.98589769471
loop_
_symmetry_equiv_pos_site_id
_symmetry_equiv_pos_as_xyz
1 +x,+y,+z
2 -x,-y,-z
_cell_length_a 15.2288
_cell_length_b 26.0738
_cell_length_c 13.3069
_cell_angle_alpha 71.3853
_cell_angle_beta 104.3878
_cell_angle_gamma 166.8505
loop_
_atom_site_label
_atom_site_type_symbol
_atom_site_fract_x
_atom_site_fract_y
_atom_site_fract_z
N1 N     1.589648650     0.787775270     0.634026960 
N2 N     1.446415200     0.632840450     0.808789530 
C1 C     1.159574230     0.443773840     0.776298440 
C2 C     0.908075440     0.255332800     0.854130580 
C3 C     0.631163220     0.071364360     0.825071870 
C4 C     0.599121410     0.070798150     0.716815510 
C5 C     0.850031390     0.258826450     0.640119950 
C6 C     1.126701470     0.443963660     0.668154790 
C7 C     1.386293090     0.642026670     0.583193740 
C8 C     1.327651320     0.670653560     0.687991620 
C9 C     1.226884500     0.662400320     0.624121910 
C10 C     0.977050200     0.552379320     0.673932000 
C11 C     0.823639480     0.449464610     0.789215460 
C12 C     0.924977820     0.457931790     0.852213520 
C13 C     1.170283020     0.564233830     0.803788100 
C14 C     1.263625350     0.563131890     0.874875550 
C15 C     1.760960960     0.845832010     0.711956380 
C16 C     0.303993210    -0.126749700     0.684841210 
C17 C     0.559588720     0.334481100     0.844167930 
H1 H     0.938610550     0.258159330     0.937272690 
H2 H     0.439476510    -0.072886100     0.886657930 
H3 H     0.826235710     0.260166600     0.556082740 
H4 H     1.201662930     0.564083470     0.539268440 
H5 H     1.617571300     0.762333920     0.521136520 
H6 H     1.352423800     0.746737690     0.534842330 
H7 H     0.903060140     0.548316050     0.622763090 
H8 H     0.803899090     0.375629840     0.941925110 
H9 H     1.472378530     0.688432780     0.919317900 
H10 H     0.988337750     0.384470370     0.937165470 
H11 H     1.958572850     0.979689410     0.739772250 
H12 H     1.938618550     0.921359380     0.669481680 
H13 H     0.398693240    -0.112704720     0.682837850 
H14 H     0.277740870    -0.118760830     0.602929710 
H15 H     0.003645810    -0.304535460     0.744057760 
H16 H     0.291154150     0.157992180     0.907387520 
H17 H     0.460248040     0.310341450     0.783964840 
H18 H     0.720738770     0.445290500     0.885136770 
N3 N     0.948677270     0.848627280     0.094092720 
N4 N     0.545523330     0.472331200     0.455900290 
C18 C     0.209602010     0.284215460     0.312677720 
C19 C     0.166652450     0.284504730     0.207150400 
C20 C     0.406840730     0.468597030     0.135350310 
C21 C     0.689238420     0.650960170     0.170604910 
C22 C     0.743183470     0.657912340     0.274494190 
C23 C     0.496642460     0.470877810     0.344057460 
C24 C    -0.132177170     0.091653790     0.166696860 
H19 H    -0.517759970    -0.187192010     0.209341640 
H20 H     0.372287490     0.468333160     0.053813000 
H21 H     0.968537750     0.803234450     0.299920800 
H22 H     0.025143370     0.142711270     0.369569490 
O1 O    -0.346207050    -0.075765470     0.243212400 
O2 O     0.863408000     0.823831640     0.008957590 
O3 O     0.306388850     0.297366520     0.518125560 
O4 O    -0.175285440     0.086750290     0.075852550 
O5 O     1.230072750     1.022375750     0.121546410 
O6 O     0.822024710     0.648597530     0.477588180 

#END
data_15_7.11_XXV_61_18723 
# Day group submission to blind test 6
# Rank by lattice energy 15
# Relative energy [kJ/mol]:7.10694859363
loop_
_symmetry_equiv_pos_site_id
_symmetry_equiv_pos_as_xyz
1 +x,+y,+z
2 1/2+x,1/2-y,-z
3 -x,1/2+y,1/2-z
4 1/2-x,-y,1/2+z
5 -x,-y,-z
6 1/2-x,1/2+y,+z
7 +x,1/2-y,1/2+z
8 1/2+x,+y,1/2-z
_cell_length_a 11.3218
_cell_length_b 33.1407
_cell_length_c 12.3472
_cell_angle_alpha 90.0
_cell_angle_beta 90.0
_cell_angle_gamma 90.0
loop_
_atom_site_label
_atom_site_type_symbol
_atom_site_fract_x
_atom_site_fract_y
_atom_site_fract_z
N1 N     0.408181340     0.890570400     0.276135390 
N2 N     0.433378710     0.963031860     0.275420990 
C1 C     0.505432450     0.959606280     0.180429430 
C2 C     0.565939220     0.993571610     0.142603300 
C3 C     0.634975780     0.991460250     0.050054970 
C4 C     0.645019860     0.955396100    -0.008375230 
C5 C     0.584276250     0.921767170     0.029961020 
C6 C     0.515730390     0.923093050     0.123906620 
C7 C     0.453482580     0.885486480     0.165146870 
C8 C     0.498446720     0.887375070     0.357094480 
C9 C     0.541149480     0.849331430     0.385666050 
C10 C     0.627660460     0.845194420     0.464609670 
C11 C     0.673349640     0.878922060     0.518180430 
C12 C     0.630177220     0.916807720     0.488891700 
C13 C     0.544667090     0.921677150     0.408746410 
C14 C     0.502285100     0.963511980     0.376560740 
C15 C     0.348984300     0.929736430     0.282039860 
C16 C     0.721752590     0.952956950    -0.108015100 
C17 C     0.766637720     0.874745500     0.604703800 
H1 H     0.555906790     1.021792630     0.186041460 
H2 H     0.680691260     1.018228490     0.021714890 
H3 H     0.591577970     0.893376380    -0.013611450 
H4 H     0.513918760     0.859849140     0.163752650 
H5 H     0.378983370     0.877874510     0.112265820 
H6 H     0.504022450     0.823004630     0.346208940 
H7 H     0.659344070     0.815334190     0.485842160 
H8 H     0.665478800     0.943519860     0.528485470 
H9 H     0.446700510     0.976309480     0.440607690 
H10 H     0.577589600     0.983701620     0.366395540 
H11 H     0.300985510     0.932091350     0.358391630 
H12 H     0.286057520     0.931893490     0.215376180 
H13 H     0.716159590     0.980608350    -0.155964870 
H14 H     0.696099010     0.927710740    -0.159744810 
H15 H     0.814694310     0.948704080    -0.086145090 
H16 H     0.848082420     0.890349850     0.581777180 
H17 H     0.788450060     0.843113530     0.619079840 
H18 H     0.737042040     0.887710770     0.681549750 
N3 N     0.926068240     0.166127420     0.294159410 
N4 N     1.089207640     0.251883160     0.003743100 
C18 C     0.920974610     0.275514170     0.114316930 
C19 C     0.840115650     0.269398970     0.197976780 
C20 C     0.841401500     0.233541280     0.257201840 
C21 C     0.924366670     0.204327120     0.231466630 
C22 C     1.006382810     0.209404330     0.149105540 
C23 C     1.001975830     0.245264710     0.091480820 
C24 C     0.750493710     0.300494610     0.227958180 
H19 H     0.703297280     0.353587740     0.194053720 
H20 H     0.778752760     0.228727020     0.321967750 
H21 H     1.071049150     0.186439560     0.130955030 
H22 H     0.921074900     0.303005260     0.067392050 
O1 O     0.765027730     0.335090420     0.172149060 
O2 O     0.856476480     0.163163900     0.369202530 
O3 O     1.070386440     0.279803390    -0.058432270 
O4 O     0.674263710     0.295448290     0.294567820 
O5 O     0.996881760     0.140402330     0.266045230 
O6 O     1.174109910     0.229220570     0.000684520 

#END
data_16_7.15_XXV_15_12434 
# Day group submission to blind test 6
# Rank by lattice energy 16
# Relative energy [kJ/mol]:7.15136704128
loop_
_symmetry_equiv_pos_site_id
_symmetry_equiv_pos_as_xyz
1 +x,+y,+z
2 -x,+y,1/2-z
3 1/2+x,1/2+y,+z
4 1/2-x,1/2+y,1/2-z
5 -x,-y,-z
6 +x,-y,1/2+z
7 1/2-x,1/2-y,-z
8 1/2+x,1/2-y,1/2+z
_cell_length_a 44.1162
_cell_length_b 9.963
_cell_length_c 10.6443
_cell_angle_alpha 90.0
_cell_angle_beta 75.7067
_cell_angle_gamma 90.0
loop_
_atom_site_label
_atom_site_type_symbol
_atom_site_fract_x
_atom_site_fract_y
_atom_site_fract_z
N1 N     0.326346890     0.943461980     0.601415900 
N2 N     0.375109820     0.821973890     0.533449330 
C1 C     0.366312600     0.780479230     0.418480900 
C2 C     0.384443550     0.684420380     0.337631860 
C3 C     0.376854490     0.643442560     0.224806900 
C4 C     0.351047430     0.698126420     0.188169950 
C5 C     0.333129190     0.793386410     0.269488040 
C6 C     0.340091980     0.834539720     0.384675270 
C7 C     0.319404990     0.935565760     0.473184810 
C8 C     0.313458640     0.833867410     0.684854910 
C9 C     0.281558500     0.833254340     0.745399570 
C10 C     0.268424080     0.729314330     0.827900560 
C11 C     0.286825030     0.623447380     0.853481060 
C12 C     0.318667940     0.624938540     0.792318790 
C13 C     0.332228090     0.727207770     0.707601610 
C14 C     0.366828440     0.723433500     0.639512130 
C15 C     0.360331820     0.949559450     0.581422400 
C16 C     0.343183330     0.654780810     0.064184270 
C17 C     0.272825780     0.510507940     0.943638870 
H1 H     0.404853930     0.644275410     0.364096740 
H2 H     0.391280500     0.569079470     0.163234880 
H3 H     0.312767090     0.835830720     0.243845960 
H4 H     0.294843640     0.908750000     0.486253900 
H5 H     0.322532580     1.035760410     0.429348580 
H6 H     0.267324140     0.916741090     0.728369730 
H7 H     0.243596690     0.731026790     0.874290490 
H8 H     0.333368650     0.542773910     0.809450300 
H9 H     0.380955170     0.744611830     0.708664090 
H10 H     0.373311200     0.623422810     0.600244760 
H11 H     0.366076690     0.973494710     0.672857550 
H12 H     0.369406160     1.028905480     0.511631040 
H13 H     0.361617880     0.683853350    -0.020668470 
H14 H     0.321361540     0.700194410     0.054421490 
H15 H     0.340623590     0.545729610     0.060590030 
H16 H     0.275371460     0.414191190     0.892655150 
H17 H     0.247923340     0.526940120     0.985788400 
H18 H     0.284296550     0.500838400     1.023333220 
N3 N     0.054388240     0.904395410     1.107397230 
N4 N     0.053766720     0.526541220     0.808268770 
C18 C     0.004630060     0.643640240     0.913398620 
C19 C    -0.011209630     0.744289240     0.994821870 
C20 C     0.005031770     0.830383040     1.058423150 
C21 C     0.037065860     0.814229140     1.038695220 
C22 C     0.053632310     0.715950610     0.957747870 
C23 C     0.036747540     0.632204700     0.896183590 
C24 C    -0.045777770     0.762512500     1.019444990 
H19 H    -0.081866650     0.673407690     0.993735080 
H20 H    -0.007185960     0.908487530     1.121494520 
H21 H     0.078598150     0.705051190     0.943480250 
H22 H    -0.007580170     0.575222580     0.864402210 
O1 O    -0.059429260     0.660637240     0.970930330 
O2 O     0.039810250     0.997108780     1.169051580 
O3 O     0.038043810     0.447173990     0.763924130 
O4 O    -0.059909940     0.855527680     1.078491970 
O5 O     0.081931820     0.878907350     1.097781330 
O6 O     0.082259710     0.526854540     0.786079540 

#END
data_17_7.27_XXV_14_4230 
# Day group submission to blind test 6
# Rank by lattice energy 17
# Relative energy [kJ/mol]:7.26696495712
loop_
_symmetry_equiv_pos_site_id
_symmetry_equiv_pos_as_xyz
1 +x,+y,+z
2 -x,1/2+y,1/2-z
3 -x,-y,-z
4 +x,1/2-y,1/2+z
_cell_length_a 32.5849
_cell_length_b 9.5397
_cell_length_c 10.4657
_cell_angle_alpha 90.0
_cell_angle_beta 43.6849
_cell_angle_gamma 90.0
loop_
_atom_site_label
_atom_site_type_symbol
_atom_site_fract_x
_atom_site_fract_y
_atom_site_fract_z
N1 N     0.698020920    -0.179398760     0.410001700 
N2 N     0.591181060    -0.171679100     0.674190730 
C1 C     0.587962040    -0.074129060     0.577540940 
C2 C     0.534036440    -0.007896790     0.672235750 
C3 C     0.529293870     0.085983210     0.582141020 
C4 C     0.578159940     0.115514350     0.393991580 
C5 C     0.631823720     0.049202940     0.300965770 
C6 C     0.637768760    -0.043859250     0.389558380 
C7 C     0.697436260    -0.110768040     0.285261150 
C8 C     0.703665610    -0.082268020     0.501088300 
C9 C     0.759158260    -0.023303000     0.402573650 
C10 C     0.766246630     0.069960030     0.487116650 
C11 C     0.718225490     0.106145750     0.673617860 
C12 C     0.663050950     0.047247370     0.770301430 
C13 C     0.654765460    -0.045070680     0.687058260 
C14 C     0.593489160    -0.103398160     0.795079680 
C15 C     0.643461440    -0.261698030     0.544726960 
C16 C     0.572845480     0.213980430     0.293776840 
C17 C     0.726253600     0.203825600     0.767528610 
H1 H     0.495729840    -0.032788740     0.817043220 
H2 H     0.486980970     0.136193400     0.658170810 
H3 H     0.670628230     0.072343660     0.155420790 
H4 H     0.732425620    -0.031658820     0.203968110 
H5 H     0.708491540    -0.189591670     0.187980160 
H6 H     0.796750870    -0.053412470     0.259261450 
H7 H     0.809728110     0.114463250     0.408140640 
H8 H     0.624907610     0.075738290     0.914379930 
H9 H     0.580475850    -0.180608690     0.896710290 
H10 H     0.560572190    -0.019493550     0.871807240 
H11 H     0.646195040    -0.328399540     0.623038410 
H12 H     0.639023250    -0.328102500     0.470387770 
H13 H     0.567921810     0.155993770     0.215154980 
H14 H     0.612286380     0.280047480     0.195673960 
H15 H     0.534250880     0.282515000     0.390370740 
H16 H     0.685162720     0.259827140     0.881956300 
H17 H     0.760854670     0.281439860     0.670805690 
H18 H     0.739229500     0.146093230     0.824390460 
N3 N    -0.043107540     0.975888700     0.917507270 
N4 N     0.080115170     0.830365250     0.273353510 
C18 C     0.121957890     0.981595850     0.348564240 
C19 C     0.115389580     1.055740300     0.477370460 
C20 C     0.061232820     1.054520100     0.664232510 
C21 C     0.014341840     0.978880820     0.718733300 
C22 C     0.019170770     0.904239260     0.594571600 
C23 C     0.073615670     0.907643820     0.410153760 
C24 C     0.165079750     1.138706420     0.422145530 
H19 H     0.243517560     1.195446150     0.209627480 
H20 H     0.055997840     1.112245450     0.764168320 
H21 H    -0.017897680     0.846017760     0.639697300 
H22 H     0.163592320     0.980764850     0.203596170 
O1 O     0.215857500     1.125843870     0.240381540 
O2 O    -0.048658610     1.055915750     1.020178590 
O3 O     0.130132320     0.820702790     0.116424440 
O4 O     0.160243010     1.211190000     0.526607770 
O5 O    -0.080522540     0.892964550     0.964096630 
O6 O     0.034973250     0.782776150     0.327105490 

#END
data_18_7.36_XXV_33_8131 
# Day group submission to blind test 6
# Rank by lattice energy 18
# Relative energy [kJ/mol]:7.36388108414
loop_
_symmetry_equiv_pos_site_id
_symmetry_equiv_pos_as_xyz
1 +x,+y,+z
2 -x,-y,1/2+z
3 1/2-x,1/2+y,1/2+z
4 1/2+x,1/2-y,+z
_cell_length_a 13.8757
_cell_length_b 15.8984
_cell_length_c 10.3933
_cell_angle_alpha 90.0
_cell_angle_beta 90.0
_cell_angle_gamma 90.0
loop_
_atom_site_label
_atom_site_type_symbol
_atom_site_fract_x
_atom_site_fract_y
_atom_site_fract_z
N1 N     0.159764660     0.568780340     0.276894390 
N2 N     0.186197970     0.650550050     0.083897450 
C1 C     0.086351900     0.641293060     0.051634830 
C2 C     0.048281950     0.687604380    -0.050630500 
C3 C    -0.047864190     0.679440660    -0.085136930 
C4 C    -0.108803830     0.624041540    -0.019375930 
C5 C    -0.070160580     0.578370160     0.082825130 
C6 C     0.025912520     0.586566160     0.120282700 
C7 C     0.064803510     0.537826550     0.234856360 
C8 C     0.154317820     0.645176950     0.349754560 
C9 C     0.124564030     0.641981920     0.478180450 
C10 C     0.119594510     0.714570120     0.551766690 
C11 C     0.145268010     0.792745270     0.499893260 
C12 C     0.174359060     0.795264430     0.371735130 
C13 C     0.178389930     0.723095490     0.295367290 
C14 C     0.207187050     0.728716380     0.154550100 
C15 C     0.219608800     0.580005370     0.162312980 
C16 C    -0.212530020     0.612788980    -0.059210670 
C17 C     0.142894880     0.871252010     0.581272190 
H1 H     0.095740770     0.729251610    -0.103613530 
H2 H    -0.076002050     0.715935500    -0.164933800 
H3 H    -0.116601070     0.535999290     0.136661550 
H4 H     0.014598050     0.542148950     0.315375960 
H5 H     0.071838660     0.471010140     0.210644230 
H6 H     0.106737470     0.581352570     0.519574370 
H7 H     0.096434790     0.710673710     0.651305390 
H8 H     0.193045710     0.855440290     0.328802740 
H9 H     0.284498770     0.741714560     0.146016130 
H10 H     0.169225680     0.780630370     0.108242840 
H11 H     0.293969220     0.591910970     0.191120120 
H12 H     0.217280610     0.522262400     0.105683030 
H13 H    -0.221209520     0.557329780    -0.120675210 
H14 H    -0.259363570     0.604226060     0.024302990 
H15 H    -0.238612950     0.667136240    -0.113198820 
H16 H     0.140888450     0.927785060     0.521662720 
H17 H     0.079879900     0.872125440     0.644352700 
H18 H     0.206838400     0.875491370     0.642743580 
N3 N     0.052982120    -0.000542180    -0.125798150 
N4 N     0.104951370     0.303371460    -0.059066950 
C18 C     0.146287060     0.201347300     0.111652260 
C19 C     0.152035100     0.118695910     0.156071690 
C20 C     0.120884720     0.052267390     0.078804100 
C21 C     0.085097380     0.069959690    -0.042699240 
C22 C     0.079480190     0.151220320    -0.090751170 
C23 C     0.109782480     0.215739110    -0.010692180 
C24 C     0.191292070     0.097707790     0.285946360 
H19 H     0.247479980     0.150705770     0.432335890 
H20 H     0.124624840    -0.011753450     0.113423720 
H21 H     0.053092060     0.163596690    -0.186616700 
H22 H     0.169320980     0.253595650     0.170441830 
O1 O     0.220427470     0.166716060     0.350119310 
O2 O     0.048287800    -0.070078940    -0.076489710 
O3 O     0.117241120     0.359610690     0.019242730 
O4 O     0.196851870     0.027346940     0.328088290 
O5 O     0.034101400     0.016046470    -0.237672310 
O6 O     0.089794600     0.312976200    -0.173797830 

#END
data_19_7.47_XXV_2_70994 
# Day group submission to blind test 6
# Rank by lattice energy 19
# Relative energy [kJ/mol]:7.47095869016
loop_
_symmetry_equiv_pos_site_id
_symmetry_equiv_pos_as_xyz
1 +x,+y,+z
2 -x,-y,-z
_cell_length_a 12.9811
_cell_length_b 8.9304
_cell_length_c 15.2231
_cell_angle_alpha 93.5262
_cell_angle_beta 91.5448
_cell_angle_gamma 140.409
loop_
_atom_site_label
_atom_site_type_symbol
_atom_site_fract_x
_atom_site_fract_y
_atom_site_fract_z
N1 N    -0.115453520     0.169396480     0.650352460 
N2 N     0.124349390     0.554073140     0.732885580 
C1 C     0.218719530     0.605628280     0.664518670 
C2 C     0.388069090     0.809653140     0.678303240 
C3 C     0.482845300     0.866565070     0.612994610 
C4 C     0.411273970     0.722497030     0.531451130 
C5 C     0.242218710     0.519487050     0.518375180 
C6 C     0.144864500     0.457091690     0.583675050 
C7 C    -0.038812890     0.230628520     0.568108720 
C8 C    -0.096497910     0.066242520     0.705770190 
C9 C    -0.193693360    -0.170547620     0.683580990 
C10 C    -0.180077180    -0.276729860     0.736392090 
C11 C    -0.069877070    -0.150454120     0.813694200 
C12 C     0.026181610     0.085136780     0.835213460 
C13 C     0.016282430     0.196573150     0.782139260 
C14 C     0.127024710     0.456365970     0.806089510 
C15 C    -0.045508870     0.384725880     0.697362560 
C16 C     0.513971660     0.781446650     0.460833380 
C17 C    -0.053589860    -0.265360300     0.870341900 
H1 H     0.443692120     0.924990620     0.740482310 
H2 H     0.614119460     1.026507890     0.624847790 
H3 H     0.184059550     0.403857080     0.455815480 
H4 H    -0.069191630     0.083627100     0.539570830 
H5 H    -0.092391490     0.249193700     0.520522940 
H6 H    -0.282139830    -0.270686070     0.625087660 
H7 H    -0.257287540    -0.461081350     0.718219300 
H8 H     0.113546440     0.187234600     0.894484820 
H9 H     0.089905530     0.479196450     0.863934140 
H10 H     0.251881680     0.560075480     0.823959010 
H11 H    -0.114891110     0.339342430     0.752132740 
H12 H    -0.053402730     0.465429000     0.651454790 
H13 H     0.632970250     0.970090440     0.469296260 
H14 H     0.455138160     0.735197360     0.394524350 
H15 H     0.534877150     0.683989180     0.463353640 
H16 H     0.001862480    -0.171199490     0.937502000 
H17 H     0.022830590    -0.266453230     0.842567750 
H18 H    -0.172029580    -0.449357110     0.874847640 
N3 N     0.772233110     0.882052150     0.331764690 
N4 N     0.346070230     0.134022990     0.128849190 
C18 C     0.432330330     0.486088170     0.099294950 
C19 C     0.529691660     0.722216900     0.122583840 
C20 C     0.642050030     0.853307040     0.198586310 
C21 C     0.654312170     0.744295220     0.250340700 
C22 C     0.558927050     0.509565130     0.229554820 
C23 C     0.449266290     0.385080340     0.153341880 
C24 C     0.518113520     0.843417040     0.068381290 
H19 H     0.399822900     0.784850240    -0.033283230 
H20 H     0.718083910     1.036571110     0.216521360 
H21 H     0.569438150     0.427237910     0.271054040 
H22 H     0.344915990     0.381978100     0.040684480 
O1 O     0.407468180     0.700253600    -0.003777790 
O2 O     0.868006360     1.094584870     0.342946580 
O3 O     0.248081140     0.027198580     0.062480700 
O4 O     0.597099560     1.044961790     0.087196490 
O5 O     0.764276000     0.772563720     0.381918730 
O6 O     0.366535020     0.052233500     0.176723080 

#END
data_20_7.69_XXV_15_47628 
# Day group submission to blind test 6
# Rank by lattice energy 20
# Relative energy [kJ/mol]:7.69364201743
loop_
_symmetry_equiv_pos_site_id
_symmetry_equiv_pos_as_xyz
1 +x,+y,+z
2 -x,+y,1/2-z
3 1/2+x,1/2+y,+z
4 1/2-x,1/2+y,1/2-z
5 -x,-y,-z
6 +x,-y,1/2+z
7 1/2-x,1/2-y,-z
8 1/2+x,1/2-y,1/2+z
_cell_length_a 16.5565
_cell_length_b 11.3083
_cell_length_c 29.9876
_cell_angle_alpha 90.0
_cell_angle_beta 125.6222
_cell_angle_gamma 90.0
loop_
_atom_site_label
_atom_site_type_symbol
_atom_site_fract_x
_atom_site_fract_y
_atom_site_fract_z
N1 N     0.354279760     0.443514380     0.868954420 
N2 N     0.431190130     0.313610730     0.839741700 
C1 C     0.484149210     0.412578790     0.838702340 
C2 C     0.537758780     0.398554350     0.816414280 
C3 C     0.590979390     0.492120490     0.815486260 
C4 C     0.593104450     0.602414670     0.837296850 
C5 C     0.539411380     0.615410600     0.859477500 
C6 C     0.484157670     0.523045800     0.860030150 
C7 C     0.424014410     0.541407990     0.883024710 
C8 C     0.267213950     0.448678780     0.813506670 
C9 C     0.192126910     0.529580050     0.799798740 
C10 C     0.106440360     0.535833850     0.746737970 
C11 C     0.092330920     0.460502010     0.705635500 
C12 C     0.167651400     0.380593170     0.719686610 
C13 C     0.255290430     0.374186130     0.772708500 
C14 C     0.337458300     0.288776520     0.786057410 
C15 C     0.407846470     0.332463480     0.879314590 
C16 C     0.649507370     0.704970400     0.835589640 
C17 C    -0.002000250     0.465816650     0.648232000 
H1 H     0.538437870     0.312394320     0.800784730 
H2 H     0.632539850     0.479217170     0.798237510 
H3 H     0.539272040     0.700631080     0.876218000 
H4 H     0.382112570     0.623802570     0.867388350 
H5 H     0.473567390     0.549043440     0.927821350 
H6 H     0.201714150     0.586075200     0.831772560 
H7 H     0.049001570     0.599061910     0.737012120 
H8 H     0.158960560     0.322474270     0.688286380 
H9 H     0.315367230     0.197666730     0.786518240 
H10 H     0.350741580     0.293480730     0.754481610 
H11 H     0.362504420     0.258780700     0.876450110 
H12 H     0.476460200     0.334989480     0.920728050 
H13 H     0.706258920     0.674523020     0.830484730 
H14 H     0.686143130     0.757533790     0.873151850 
H15 H     0.599662090     0.764218050     0.801260600 
H16 H     0.003510710     0.411359510     0.620046190 
H17 H    -0.018706360     0.556376990     0.632476160 
H18 H    -0.065700200     0.434139850     0.647064640 
N3 N     0.251872580     0.205993120     0.405116170 
N4 N     0.416647020    -0.170014050     0.496986330 
C18 C     0.297985520    -0.076803080     0.511038140 
C19 C     0.232439900     0.014484710     0.500624810 
C20 C     0.217071220     0.107504390     0.465901420 
C21 C     0.267890210     0.107211960     0.442044730 
C22 C     0.333355130     0.017780610     0.451291260 
C23 C     0.346606990    -0.073365450     0.485885570 
C24 C     0.178202900     0.018179670     0.526601550 
H19 H     0.179725150    -0.052546800     0.584361110 
H20 H     0.166439260     0.178410870     0.457838180 
H21 H     0.372471810     0.019285420     0.432447350 
H22 H     0.311132980    -0.149272000     0.537950780 
O1 O     0.210287150    -0.065673990     0.565397750 
O2 O     0.197288620     0.286050780     0.399577820 
O3 O     0.419691860    -0.254665340     0.523204350 
O4 O     0.115381320     0.090009260     0.515503900 
O5 O     0.294361540     0.199959500     0.382888510 
O6 O     0.466547650    -0.157756220     0.479370320 

#END
data_21_7.81_XXV_2_7659 
# Day group submission to blind test 6
# Rank by lattice energy 21
# Relative energy [kJ/mol]:7.81045916583
loop_
_symmetry_equiv_pos_site_id
_symmetry_equiv_pos_as_xyz
1 +x,+y,+z
2 -x,-y,-z
_cell_length_a 23.6196
_cell_length_b 6.2755
_cell_length_c 14.8871
_cell_angle_alpha 105.2982
_cell_angle_beta 93.3164
_cell_angle_gamma 143.8226
loop_
_atom_site_label
_atom_site_type_symbol
_atom_site_fract_x
_atom_site_fract_y
_atom_site_fract_z
N1 N     0.383364260     0.305654150     0.712092500 
N2 N     0.253652700     0.156700590     0.641635260 
C1 C     0.286252660     0.241196390     0.562089900 
C2 C     0.247809680     0.263608610     0.497274400 
C3 C     0.276489240     0.338599370     0.418496530 
C4 C     0.343725300     0.389670130     0.401294850 
C5 C     0.381542980     0.366414790     0.466348760 
C6 C     0.355038740     0.297789580     0.547082930 
C7 C     0.400333640     0.286603750     0.618525080 
C8 C     0.458583850     0.724698070     0.792455290 
C9 C     0.565628250     1.022698760     0.857109240 
C10 C     0.640133290     1.429680650     0.936268200 
C11 C     0.609723760     1.550643040     0.954199480 
C12 C     0.502899050     1.251576640     0.888934780 
C13 C     0.427184600     0.842788670     0.807822560 
C14 C     0.312460060     0.529724100     0.735807270 
C15 C     0.270779760     0.008440150     0.676509320 
C16 C     0.376647140     0.478690180     0.316951670 
C17 C     0.689443160     1.988239620     1.042438280 
H1 H     0.193401610     0.213095200     0.508524460 
H2 H     0.245278590     0.352531150     0.368637730 
H3 H     0.434636380     0.408763480     0.455008400 
H4 H     0.487455880     0.552363600     0.644966740 
H5 H     0.361167850    -0.005381130     0.574824610 
H6 H     0.588911090     0.927609190     0.845076500 
H7 H     0.722838350     1.656108440     0.985648960 
H8 H     0.477980150     1.340804140     0.900183430 
H9 H     0.265235420     0.418089460     0.778764570 
H10 H     0.315549130     0.685380090     0.710153870 
H11 H     0.251298730    -0.027403830     0.741257940 
H12 H     0.216592340    -0.299690220     0.611268730 
H13 H     0.316729390     0.356792760     0.253686890 
H14 H     0.385066900     0.333900510     0.281603890 
H15 H     0.455155430     0.820736130     0.349875140 
H16 H     0.674408120     2.097884240     1.021338340 
H17 H     0.773439940     2.219497940     1.061391760 
H18 H     0.682910190     1.990937390     1.114851500 
N3 N     0.832503040     0.572549900     0.862300140 
N4 N     1.058751160     0.655563120     0.860078840 
C18 C     1.019243970     0.760397670     0.736556170 
C19 C     0.970086580     0.783030090     0.697013550 
C20 C     0.908515080     0.720650890     0.737871640 
C21 C     0.897647540     0.637897040     0.818373440 
C22 C     0.946023330     0.616253250     0.860206100 
C23 C     1.006284910     0.678404460     0.817498650 
C24 C     0.979827120     0.868841450     0.609854580 
H19 H     1.034029270     0.926855460     0.512322490 
H20 H     0.870022730     0.736485810     0.707071470 
H21 H     0.937147320     0.553864950     0.923342230 
H22 H     1.066687240     0.805462690     0.705555090 
O1 O     1.031872090     0.881962310     0.570252350 
O2 O     0.783960990     0.560516290     0.818751520 
O3 O     1.111784250     0.713744360     0.821355730 
O4 O     0.944061780     0.915056690     0.577685150 
O5 O     0.832403520     0.536635550     0.939003780 
O6 O     1.045186950     0.580329060     0.930740880 

#END
data_22_7.89_XXV_2_80528 
# Day group submission to blind test 6
# Rank by lattice energy 22
# Relative energy [kJ/mol]:7.88691210374
loop_
_symmetry_equiv_pos_site_id
_symmetry_equiv_pos_as_xyz
1 +x,+y,+z
2 -x,-y,-z
_cell_length_a 9.0829
_cell_length_b 8.3899
_cell_length_c 27.8588
_cell_angle_alpha 117.8539
_cell_angle_beta 43.2995
_cell_angle_gamma 129.405
loop_
_atom_site_label
_atom_site_type_symbol
_atom_site_fract_x
_atom_site_fract_y
_atom_site_fract_z
N1 N     0.055292620     0.367216650     0.625123420 
N2 N     0.285993990     0.316576430     0.626625720 
C1 C     0.123580550     0.328693640     0.701546210 
C2 C     0.180802750     0.338452460     0.738142660 
C3 C     0.026099900     0.347530100     0.810635020 
C4 C    -0.192610780     0.344900130     0.849085260 
C5 C    -0.247331100     0.335880230     0.812117610 
C6 C    -0.092048750     0.329891100     0.739051950 
C7 C    -0.153673060     0.327122530     0.700419160 
C8 C     0.237195210     0.580966140     0.610015850 
C9 C     0.192232170     0.716220360     0.611997520 
C10 C     0.365460690     0.923389770     0.596876520 
C11 C     0.590844060     1.002016520     0.578462330 
C12 C     0.633270740     0.866161530     0.576954120 
C13 C     0.459667590     0.657673420     0.593101820 
C14 C     0.508849900     0.515562050     0.593348920 
C15 C     0.162157350     0.241917500     0.599384610 
C16 C    -0.363790580     0.349277540     0.928013890 
C17 C     0.782370410     1.226021640     0.559813540 
H1 H     0.347010510     0.335690550     0.708620750 
H2 H     0.073692670     0.354620410     0.838020700 
H3 H    -0.414216980     0.336813310     0.840858790 
H4 H    -0.209820790     0.442811190     0.722853870 
H5 H    -0.308545730     0.176903480     0.706253860 
H6 H     0.020364430     0.655102150     0.624663030 
H7 H     0.326984580     1.025668010     0.598636220 
H8 H     0.805189110     0.924446000     0.563958760 
H9 H     0.647740520     0.484786060     0.539665410 
H10 H     0.581781650     0.589478390     0.620977820 
H11 H     0.295484150     0.246745780     0.542346390 
H12 H     0.015690410     0.082738930     0.615502520 
H13 H    -0.460921600     0.201070500     0.948904460 
H14 H    -0.501901960     0.381466890     0.949453950 
H15 H    -0.263544190     0.467252140     0.947949130 
H16 H     0.916099870     1.273971970     0.563992200 
H17 H     0.698992300     1.326012040     0.594112330 
H18 H     0.883520660     1.254501520     0.506000830 
N3 N     0.029844240     0.755735100     1.020476160 
N4 N     0.513157720     0.828890920     0.769964190 
C18 C     0.680030300     0.823068720     0.809642310 
C19 C     0.657339840     0.812159950     0.863369880 
C20 C     0.443608580     0.788691410     0.932603050 
C21 C     0.256518400     0.778763040     0.946875610 
C22 C     0.274309110     0.792758040     0.894980220 
C23 C     0.487578830     0.812713890     0.826702350 
C24 C     0.856247820     0.823052340     0.849503250 
H19 H     1.166519220     0.835275050     0.774684970 
H20 H     0.424857890     0.778473410     0.974229950 
H21 H     0.128699500     0.789204940     0.907331040 
H22 H     0.842697880     0.838563320     0.755676840 
O1 O     1.046513710     0.833617920     0.780600670 
O2 O     0.007358390     0.721443400     1.064050270 
O3 O     0.677907480     0.806381690     0.709999530 
O4 O     0.847186660     0.820568420     0.894478550 
O5 O    -0.117129790     0.773842290     1.032154560 
O6 O     0.369520730     0.865823810     0.787244430 

#END
data_23_8.04_XXV_2_29719 
# Day group submission to blind test 6
# Rank by lattice energy 23
# Relative energy [kJ/mol]:8.03526561521
loop_
_symmetry_equiv_pos_site_id
_symmetry_equiv_pos_as_xyz
1 +x,+y,+z
2 -x,-y,-z
_cell_length_a 21.5391
_cell_length_b 7.3168
_cell_length_c 14.1551
_cell_angle_alpha 132.2767
_cell_angle_beta 125.671
_cell_angle_gamma 45.1612
loop_
_atom_site_label
_atom_site_type_symbol
_atom_site_fract_x
_atom_site_fract_y
_atom_site_fract_z
N1 N     0.247170980     0.446365670     0.920362870 
N2 N     0.290114590     0.764532610     0.999573520 
C1 C     0.209841700     1.008704690     1.049689870 
C2 C     0.186128260     1.286887060     1.096955320 
C3 C     0.109337830     1.527960200     1.147326540 
C4 C     0.054248740     1.498943790     1.153387500 
C5 C     0.078343100     1.220436550     1.105524760 
C6 C     0.154553020     0.974954480     1.052689470 
C7 C     0.177154180     0.674129630     0.997392870 
C8 C     0.214351790     0.422279630     0.792673540 
C9 C     0.165541420     0.284541540     0.695339050 
C10 C     0.133895830     0.254000000     0.570382990 
C11 C     0.150706370     0.357610570     0.538003580 
C12 C     0.199376200     0.494207650     0.635596510 
C13 C     0.230587300     0.531504180     0.762712810 
C14 C     0.280782090     0.690826820     0.867902360 
C15 C     0.318659900     0.508414670     0.994350830 
C16 C    -0.027603480     1.760884260     1.212217690 
C17 C     0.115487190     0.326064080     0.402166870 
H1 H     0.229633060     1.310682190     1.095030890 
H2 H     0.092148290     1.742113810     1.183609730 
H3 H     0.035715970     1.192549120     1.107236400 
H4 H     0.117416100     0.659092700     0.935583210 
H5 H     0.200525450     0.631127420     1.076559890 
H6 H     0.154391630     0.197458830     0.719109840 
H7 H     0.096525070     0.145207330     0.496147590 
H8 H     0.212499390     0.578767000     0.613073500 
H9 H     0.347936290     0.557846590     0.851038830 
H10 H     0.246033440     0.889376700     0.864584410 
H11 H     0.376591290     0.324165410     0.948546080 
H12 H     0.337976510     0.542588280     1.093192090 
H13 H    -0.012142720     1.827359500     1.315926500 
H14 H    -0.080809570     1.716911070     1.163776530 
H15 H    -0.053908680     1.944817130     1.204582730 
H16 H     0.147159630     0.369205650     0.386358050 
H17 H     0.043162440     0.477131170     0.384926360 
H18 H     0.127530330     0.107967330     0.328089110 
N3 N     0.324946440     0.760132240     0.369396110 
N4 N     0.415946780     0.709802470     0.765434160 
C18 C     0.478247180     0.876277040     0.754355030 
C19 C     0.483999740     0.937670420     0.686275040 
C20 C     0.433284730     0.901949960     0.560224190 
C21 C     0.377955870     0.802591850     0.504066670 
C22 C     0.371312710     0.736045360     0.568150730 
C23 C     0.421920350     0.776964820     0.693713660 
C24 C     0.543504190     1.043132850     0.744061830 
H19 H     0.625881480     1.139807440     0.900395120 
H20 H     0.437162380     0.951437050     0.507697370 
H21 H     0.328779670     0.654984100     0.522073900 
H22 H     0.516540780     0.904296940     0.852229300 
O1 O     0.585540500     1.081904280     0.867792860 
O2 O     0.320289890     0.863462900     0.323257980 
O3 O     0.459148270     0.756119890     0.877229890 
O4 O     0.553064010     1.087393210     0.686705620 
O5 O     0.290460660     0.622838640     0.314134800 
O6 O     0.368432510     0.612562940     0.707532350 

#END
data_24_8.04_XXV_2_50780 
# Day group submission to blind test 6
# Rank by lattice energy 24
# Relative energy [kJ/mol]:8.03618867137
loop_
_symmetry_equiv_pos_site_id
_symmetry_equiv_pos_as_xyz
1 +x,+y,+z
2 -x,-y,-z
_cell_length_a 6.0232
_cell_length_b 11.0608
_cell_length_c 18.172
_cell_angle_alpha 72.4663
_cell_angle_beta 81.6574
_cell_angle_gamma 74.2634
loop_
_atom_site_label
_atom_site_type_symbol
_atom_site_fract_x
_atom_site_fract_y
_atom_site_fract_z
N1 N     0.642451500     0.395745880     0.811100580 
N2 N     0.857058020     0.548935440     0.729884610 
C1 C     0.871372550     0.592230050     0.795474880 
C2 C     1.013695180     0.676325770     0.789150680 
C3 C     1.029564050     0.721122260     0.851277060 
C4 C     0.901667430     0.684456690     0.921542490 
C5 C     0.761001850     0.600211290     0.927301790 
C6 C     0.745288670     0.552419180     0.865874580 
C7 C     0.596152510     0.457132050     0.875079960 
C8 C     0.850581620     0.293707940     0.817527070 
C9 C     0.851499140     0.171950880     0.870252520 
C10 C     1.049445640     0.070776030     0.877349470 
C11 C     1.252253070     0.087533490     0.831325470 
C12 C     1.249766440     0.209539040     0.779183610 
C13 C     1.053658150     0.313182560     0.772006300 
C14 C     1.059753990     0.446251310     0.716463010 
C15 C     0.651438270     0.498382580     0.738582530 
C16 C     0.912555900     0.736615730     0.988313370 
C17 C     1.465433600    -0.023521610     0.836988850 
H1 H     1.109142280     0.707215640     0.734315900 
H2 H     1.140960730     0.786428610     0.845147870 
H3 H     0.663128390     0.568729170     0.981735320 
H4 H     0.626228110     0.380669990     0.929476890 
H5 H     0.412551760     0.507481470     0.877359410 
H6 H     0.693345610     0.157613200     0.904813840 
H7 H     1.046387260    -0.023038310     0.918622560 
H8 H     1.406539250     0.225515860     0.743813840 
H9 H     1.064817290     0.442980610     0.656544440 
H10 H     1.216125570     0.473442010     0.722267020 
H11 H     0.654319200     0.459374390     0.689911940 
H12 H     0.496643970     0.577525540     0.737989410 
H13 H     0.784799330     0.829609530     0.984913140 
H14 H     0.877038500     0.668656090     1.043718340 
H15 H     1.082556960     0.753858660     0.988660740 
H16 H     1.622994490     0.011989460     0.825501400 
H17 H     1.470701660    -0.093059790     0.894364850 
H18 H     1.470205000    -0.077374200     0.794879180 
N3 N     0.458196830     0.366759350     0.471476650 
N4 N    -0.074807220     0.138404400     0.659285330 
C18 C     0.323323920     0.019088880     0.629749470 
C19 C     0.540440580     0.017678240     0.590437810 
C20 C     0.585716640     0.131593560     0.538518480 
C21 C     0.411830370     0.245664680     0.527256320 
C22 C     0.194428120     0.250990440     0.565749110 
C23 C     0.155662370     0.136084060     0.616976630 
C24 C     0.730084230    -0.104158190     0.601120630 
H19 H     0.777997930    -0.286730220     0.653012010 
H20 H     0.753899790     0.130883430     0.508066580 
H21 H     0.060989570     0.340732210     0.556061300 
H22 H     0.284527310    -0.068348100     0.669563410 
O1 O     0.651032480    -0.211702620     0.636596220 
O2 O     0.655251390     0.361753030     0.442539950 
O3 O    -0.103674000     0.035954890     0.704323740 
O4 O     0.929871270    -0.105839660     0.580743350 
O5 O     0.295649000     0.462493250     0.458325970 
O6 O    -0.219041310     0.242487120     0.646100980 

#END
data_25_8.09_XXV_19_21285 
# Day group submission to blind test 6
# Rank by lattice energy 25
# Relative energy [kJ/mol]:8.08947476745
loop_
_symmetry_equiv_pos_site_id
_symmetry_equiv_pos_as_xyz
1 +x,+y,+z
2 1/2+x,1/2-y,-z
3 -x,1/2+y,1/2-z
4 1/2-x,-y,1/2+z
_cell_length_a 18.6745
_cell_length_b 16.3879
_cell_length_c 7.4042
_cell_angle_alpha 90.0
_cell_angle_beta 90.0
_cell_angle_gamma 90.0
loop_
_atom_site_label
_atom_site_type_symbol
_atom_site_fract_x
_atom_site_fract_y
_atom_site_fract_z
N1 N     0.981631950     0.137910690     0.308913180 
N2 N     0.901589550     0.084626210     0.536905600 
C1 C     0.842179820     0.099530090     0.418933060 
C2 C     0.772519200     0.091026860     0.485374070 
C3 C     0.713858810     0.104074610     0.374283400 
C4 C     0.722881460     0.125192120     0.192421360 
C5 C     0.792516710     0.133807820     0.127812550 
C6 C     0.852284900     0.122186840     0.238084910 
C7 C     0.927441950     0.134860810     0.164540530 
C8 C     0.982978000     0.214495090     0.402330080 
C9 C     1.015414650     0.281860370     0.320060160 
C10 C     1.018517930     0.356493170     0.407585200 
C11 C     0.989945530     0.366207040     0.581323120 
C12 C     0.957705970     0.298831400     0.661773760 
C13 C     0.952966550     0.223401880     0.574647000 
C14 C     0.915080120     0.151974460     0.664103980 
C15 C     0.967251510     0.070755510     0.433869350 
C16 C     0.659131090     0.136697160     0.069987420 
C17 C     0.994018810     0.447424750     0.676541850 
H1 H     0.765319570     0.072920520     0.625029310 
H2 H     0.660232100     0.097078310     0.428500950 
H3 H     0.800759730     0.151474050    -0.012165520 
H4 H     0.929862720     0.191521360     0.087404390 
H5 H     0.941653790     0.085241300     0.071981700 
H6 H     1.039146910     0.274066490     0.187547870 
H7 H     1.044154580     0.407896390     0.341585990 
H8 H     0.934406910     0.305192420     0.795558370 
H9 H     0.947328950     0.128285600     0.776126480 
H10 H     0.864117650     0.172006660     0.720907090 
H11 H     1.011796740     0.064589390     0.528201470 
H12 H     0.962336360     0.014401170     0.356418470 
H13 H     0.640371290     0.078149880     0.016520060 
H14 H     0.672361230     0.175499620    -0.045207460 
H15 H     0.614306520     0.164633130     0.141922130 
H16 H     0.970497190     0.444145190     0.811315550 
H17 H     0.965494330     0.494758240     0.601061680 
H18 H     1.049540100     0.467739450     0.691102220 
N3 N     0.237384920     0.199979010     0.391966610 
N4 N     0.356985640     0.043296050     0.874643550 
C18 C     0.234365160     0.096688450     0.918547500 
C19 C     0.175150120     0.139864050     0.854814230 
C20 C     0.175987960     0.174148220     0.682316670 
C21 C     0.236507860     0.164384120     0.576193780 
C22 C     0.296331880     0.121781930     0.634894840 
C23 C     0.293682030     0.088662540     0.807034710 
C24 C     0.109196820     0.151020680     0.966039200 
H19 H     0.069814110     0.123452310     1.192074130 
H20 H     0.130240740     0.207818280     0.632904110 
H21 H     0.342932770     0.114682230     0.550065020 
H22 H     0.234658920     0.069608360     1.051463820 
O1 O     0.114653600     0.115009350     1.129122440 
O2 O     0.187647910     0.244568220     0.350919430 
O3 O     0.351165330     0.009389600     1.020746160 
O4 O     0.056909980     0.187594190     0.916086670 
O5 O     0.287623060     0.181749890     0.294514260 
O6 O     0.410420540     0.043343680     0.779763400 

#END
data_26_8.11_XXV_2_36955 
# Day group submission to blind test 6
# Rank by lattice energy 26
# Relative energy [kJ/mol]:8.10858957842
loop_
_symmetry_equiv_pos_site_id
_symmetry_equiv_pos_as_xyz
1 +x,+y,+z
2 -x,-y,-z
_cell_length_a 8.0038
_cell_length_b 29.5487
_cell_length_c 17.8078
_cell_angle_alpha 21.8817
_cell_angle_beta 52.5326
_cell_angle_gamma 45.2679
loop_
_atom_site_label
_atom_site_type_symbol
_atom_site_fract_x
_atom_site_fract_y
_atom_site_fract_z
N1 N     1.036116860     0.817000110     0.517456740 
N2 N     1.077504410     0.953507340     0.196342050 
C1 C     0.865500470     1.070554160     0.100051650 
C2 C     0.765616680     1.190613080    -0.100767350 
C3 C     0.562764210     1.306402600    -0.199570680 
C4 C     0.454092220     1.306459730    -0.101499120 
C5 C     0.555190090     1.186348860     0.098476180 
C6 C     0.757287010     1.067982950     0.201774750 
C7 C     0.858647880     0.937458780     0.422040270 
C8 C     0.930319610     0.762921280     0.577241540 
C9 C     0.827399000     0.683442250     0.754332000 
C10 C     0.726449760     0.628055860     0.818008090 
C11 C     0.727021930     0.649004660     0.707977650 
C12 C     0.829676540     0.728345340     0.531929400 
C13 C     0.928855050     0.787019010     0.463227990 
C14 C     1.031761520     0.877143610     0.266294370 
C15 C     1.197335570     0.857478820     0.372892720 
C16 C     0.230988050     1.431633180    -0.207746250 
C17 C     0.617563500     0.588101590     0.778356810 
H1 H     0.852854070     1.192092020    -0.178953240 
H2 H     0.488871550     1.398809650    -0.355870150 
H3 H     0.472654880     1.183700000     0.178139570 
H4 H     0.715202660     0.916494170     0.512046830 
H5 H     0.944421010     0.950243700     0.429516160 
H6 H     0.831957870     0.664118920     0.842665340 
H7 H     0.648376160     0.566250540     0.956298300 
H8 H     0.829743940     0.747274700     0.442863080 
H9 H     1.200221490     0.814136990     0.287851790 
H10 H     0.909475180     0.950572520     0.145986390 
H11 H     1.348995190     0.766341150     0.448925980 
H12 H     1.262721080     0.905619180     0.321742110 
H13 H     0.234403180     1.526581230    -0.370653700 
H14 H     0.209231900     1.432062050    -0.141613760 
H15 H     0.071830220     1.434709960    -0.194636670 
H16 H     0.646259240     0.606706380     0.683470870 
H17 H     0.424929210     0.632566670     0.771509980 
H18 H     0.694104890     0.476805850     0.936657180 
N3 N     1.377434490     0.501498390     0.321607950 
N4 N     0.824979220     0.923420660    -0.312339550 
C18 C     0.738550900     0.883002010    -0.096166840 
C19 C     0.799910630     0.801249510     0.077311900 
C20 C     1.009093170     0.675754470     0.215198250 
C21 C     1.154005890     0.634418580     0.176179090 
C22 C     1.099272120     0.713200850     0.004956820 
C23 C     0.890045330     0.837188590    -0.128626690 
C24 C     0.645755160     0.842529520     0.124288030 
H19 H     0.338157270     0.974889830     0.036936780 
H20 H     1.056483670     0.612033660     0.350078850 
H21 H     1.214650150     0.679334300    -0.022960500 
H22 H     0.577191450     0.980230760    -0.204300150 
O1 O     0.441135010     0.960073990    -0.011262930 
O2 O     1.409436220     0.427809870     0.480899000 
O3 O     0.650281410     1.036871660    -0.435616260 
O4 O     0.695248370     0.776757560     0.269300530 
O5 O     1.513496060     0.475719920     0.271020490 
O6 O     0.950111440     0.874651950    -0.326797460 

#END
data_27_8.26_XXV_14_5321 
# Day group submission to blind test 6
# Rank by lattice energy 27
# Relative energy [kJ/mol]:8.25540567748
loop_
_symmetry_equiv_pos_site_id
_symmetry_equiv_pos_as_xyz
1 +x,+y,+z
2 -x,1/2+y,1/2-z
3 -x,-y,-z
4 +x,1/2-y,1/2+z
_cell_length_a 14.8449
_cell_length_b 11.5202
_cell_length_c 14.8126
_cell_angle_alpha 90.0
_cell_angle_beta 112.8657
_cell_angle_gamma 90.0
loop_
_atom_site_label
_atom_site_type_symbol
_atom_site_fract_x
_atom_site_fract_y
_atom_site_fract_z
N1 N     0.456653690     0.187513920     0.802491580 
N2 N     0.580064240     0.256196430     0.746573290 
C1 C     0.610492820     0.340091980     0.824099280 
C2 C     0.677941750     0.425588860     0.825588960 
C3 C     0.710049090     0.506967350     0.900271870 
C4 C     0.676512710     0.505011130     0.976593740 
C5 C     0.609417060     0.419533100     0.974386500 
C6 C     0.574961340     0.337834490     0.898974450 
C7 C     0.499330840     0.248070180     0.897319020 
C8 C     0.384981900     0.255479430     0.727797240 
C9 C     0.291549230     0.267457930     0.728489400 
C10 C     0.220222110     0.331566610     0.656707100 
C11 C     0.239548080     0.384803650     0.581126810 
C12 C     0.332992320     0.372748380     0.581379740 
C13 C     0.406305570     0.310124450     0.653828260 
C14 C     0.508452940     0.302315310     0.653697860 
C15 C     0.536608650     0.154691000     0.773228540 
C16 C     0.711116670     0.594223620     1.057388310 
C17 C     0.161028780     0.451352190     0.501254140 
H1 H     0.705915760     0.425528930     0.768003660 
H2 H     0.762762760     0.572245370     0.900313340 
H3 H     0.581699870     0.417068240     1.032335660 
H4 H     0.440660070     0.289604840     0.912506380 
H5 H     0.532488220     0.183010060     0.954701500 
H6 H     0.275594820     0.224223040     0.785594220 
H7 H     0.148136640     0.339660990     0.658554200 
H8 H     0.350153240     0.414977650     0.524376300 
H9 H     0.508314660     0.245746320     0.594149940 
H10 H     0.532574080     0.387906260     0.640770760 
H11 H     0.509104180     0.096383690     0.710340620 
H12 H     0.592229020     0.109249690     0.834100330 
H13 H     0.790630590     0.603786280     1.086417460 
H14 H     0.690356190     0.570464460     1.118025170 
H15 H     0.679576230     0.679630900     1.030792400 
H16 H     0.192550880     0.513098260     0.465751840 
H17 H     0.114665440     0.499631020     0.530102150 
H18 H     0.113461170     0.392782330     0.444458170 
N3 N     0.024698090     0.777132570     0.536269160 
N4 N    -0.040241340     1.042444060     0.256282600 
C18 C     0.099026150     0.905734400     0.305096600 
C19 C     0.154352040     0.817354320     0.365811990 
C20 C     0.130136180     0.774728530     0.441678270 
C21 C     0.050241240     0.821489800     0.455151790 
C22 C    -0.006807680     0.908913870     0.395868150 
C23 C     0.019453390     0.949303500     0.321342170 
C24 C     0.241106310     0.765832270     0.353334220 
H19 H     0.318217210     0.785229020     0.277200450 
H20 H     0.172923660     0.706268730     0.488820620 
H21 H    -0.068956160     0.944009900     0.407328380 
H22 H     0.117039150     0.940379980     0.246456960 
O1 O     0.262974660     0.821950760     0.284776380 
O2 O     0.073396550     0.696809030     0.584582010 
O3 O    -0.011435580     1.082169640     0.195853350 
O4 O     0.286529840     0.684168130     0.399498510 
O5 O    -0.043074910     0.824351540     0.548935070 
O6 O    -0.114020770     1.072438950     0.267560180 

#END
data_28_8.56_XXV_14_58298 
# Day group submission to blind test 6
# Rank by lattice energy 28
# Relative energy [kJ/mol]:8.55507912487
loop_
_symmetry_equiv_pos_site_id
_symmetry_equiv_pos_as_xyz
1 +x,+y,+z
2 -x,1/2+y,1/2-z
3 -x,-y,-z
4 +x,1/2-y,1/2+z
_cell_length_a 11.1452
_cell_length_b 21.8476
_cell_length_c 15.1562
_cell_angle_alpha 90.0
_cell_angle_beta 37.4367
_cell_angle_gamma 90.0
loop_
_atom_site_label
_atom_site_type_symbol
_atom_site_fract_x
_atom_site_fract_y
_atom_site_fract_z
N1 N     0.654578890     0.227926950     0.807898370 
N2 N     0.924116730     0.161334550     0.692066250 
C1 C     0.789577900     0.125076940     0.821542070 
C2 C     0.863539170     0.079380300     0.833580940 
C3 C     0.736941750     0.043015820     0.956917270 
C4 C     0.532386840     0.050782740     1.071394790 
C5 C     0.460084480     0.096662850     1.058368330 
C6 C     0.584711020     0.134287430     0.936471970 
C7 C     0.501090850     0.185086350     0.927883070 
C8 C     0.714889090     0.270450990     0.839465250 
C9 C     0.592811150     0.320076880     0.931011960 
C10 C     0.647769280     0.362404180     0.962495450 
C11 C     0.827744960     0.356941420     0.902182490 
C12 C     0.947831900     0.307185350     0.811637230 
C13 C     0.893833190     0.263525160     0.780391080 
C14 C     1.025416840     0.208639060     0.685252630 
C15 C     0.822363720     0.191813080     0.678647230 
C16 C     0.393363350     0.010924240     1.204950520 
C17 C     0.890453680     0.404069900     0.932652760 
H1 H     1.021784680     0.072231570     0.743676830 
H2 H     0.797439670     0.007663170     0.963951790 
H3 H     0.301627590     0.104088460     1.146938700 
H4 H     0.389395200     0.210654090     1.029577480 
H5 H     0.428327950     0.165661270     0.912166190 
H6 H     0.455420410     0.325253560     0.975326500 
H7 H     0.550923290     0.400630350     1.033696340 
H8 H     1.086662410     0.301443010     0.765567240 
H9 H     1.157771210     0.222937320     0.571850440 
H10 H     1.074886600     0.188418640     0.718360170 
H11 H     0.927044270     0.221670160     0.583778030 
H12 H     0.768600630     0.157653860     0.663356010 
H13 H     0.300401570    -0.016853320     1.215815660 
H14 H     0.294777540     0.038497000     1.303611290 
H15 H     0.474154870    -0.020158760     1.201074690 
H16 H     1.000107350     0.385484910     0.914144910 
H17 H     0.764898420     0.420228010     1.044774460 
H18 H     0.956257530     0.444097470     0.862148390 
N3 N     0.634168970     0.483310050     0.812013710 
N4 N     0.487703220     0.301652820     0.715296850 
C18 C     0.832937750     0.331529910     0.544567700 
C19 C     0.969160400     0.370634820     0.504851700 
C20 C     0.904628650     0.420583210     0.592136950 
C21 C     0.703531050     0.430343040     0.718625070 
C22 C     0.563795290     0.392255460     0.761968070 
C23 C     0.633147710     0.343105040     0.672645290 
C24 C     1.186525490     0.361278120     0.369005420 
H19 H     1.371852740     0.310165380     0.203678710 
H20 H     1.009931760     0.451007670     0.561432050 
H21 H     0.407734780     0.400571780     0.860971010 
H22 H     0.880055980     0.292761140     0.478210770 
O1 O     1.230627440     0.316805430     0.284934990 
O2 O     0.759614390     0.518477460     0.766471230 
O3 O     0.552307990     0.256185260     0.640684720 
O4 O     1.308612490     0.389970070     0.337968550 
O5 O     0.456644960     0.487803650     0.927796690 
O6 O     0.314006580     0.316031920     0.821602250 

#END
data_29_8.65_XXV_61_48298 
# Day group submission to blind test 6
# Rank by lattice energy 29
# Relative energy [kJ/mol]:8.65275505837
loop_
_symmetry_equiv_pos_site_id
_symmetry_equiv_pos_as_xyz
1 +x,+y,+z
2 1/2+x,1/2-y,-z
3 -x,1/2+y,1/2-z
4 1/2-x,-y,1/2+z
5 -x,-y,-z
6 1/2-x,1/2+y,+z
7 +x,1/2-y,1/2+z
8 1/2+x,+y,1/2-z
_cell_length_a 42.9121
_cell_length_b 9.8978
_cell_length_c 10.8674
_cell_angle_alpha 90.0
_cell_angle_beta 90.0
_cell_angle_gamma 90.0
loop_
_atom_site_label
_atom_site_type_symbol
_atom_site_fract_x
_atom_site_fract_y
_atom_site_fract_z
N1 N     0.872444640     0.419482280     0.438709750 
N2 N     0.919599460     0.286985410     0.455189590 
C1 C     0.933146860     0.391230020     0.529437110 
C2 C     0.964811490     0.384052700     0.559343700 
C3 C     0.978558680     0.482062960     0.632380660 
C4 C     0.961052560     0.590059070     0.679114450 
C5 C     0.929582900     0.596234740     0.648732870 
C6 C     0.915379150     0.499614320     0.573630970 
C7 C     0.881194770     0.512129930     0.538986430 
C8 C     0.882368550     0.465496400     0.319959880 
C9 C     0.865814180     0.569131630     0.261827560 
C10 C     0.874550310     0.614869680     0.146357770 
C11 C     0.899948780     0.557560450     0.084350320 
C12 C     0.916321380     0.454797540     0.143214720 
C13 C     0.908209900     0.408724510     0.260405880 
C14 C     0.927321630     0.299705420     0.323660410 
C15 C     0.885650610     0.286742360     0.466603870 
C16 C     0.976133360     0.696301460     0.758804600 
C17 C     0.908936580     0.605457890    -0.042516080 
H1 H     0.978241400     0.298872660     0.525867420 
H2 H     1.003131190     0.474321190     0.654889990 
H3 H     0.915636750     0.679905370     0.682830320 
H4 H     0.876046040     0.615465880     0.510547530 
H5 H     0.866406270     0.490006860     0.618713120 
H6 H     0.845704130     0.611563040     0.308233720 
H7 H     0.861341260     0.695195190     0.102793000 
H8 H     0.936390250     0.410230240     0.097646030 
H9 H     0.923301080     0.201601920     0.279654440 
H10 H     0.952118210     0.322026270     0.314741170 
H11 H     0.876152450     0.211853090     0.403217800 
H12 H     0.879123680     0.259010040     0.560281750 
H13 H     0.987987550     0.650858350     0.837742310 
H14 H     0.958945760     0.767874770     0.793912570 
H15 H     0.993609660     0.753676910     0.707282950 
H16 H     0.931364340     0.563632110    -0.070764210 
H17 H     0.910669340     0.715623930    -0.046135030 
H18 H     0.891593480     0.575009780    -0.111024710 
N3 N     0.300189890     0.235249510     0.827599860 
N4 N     0.308310650    -0.136565600     1.128356980 
C18 C     0.256751190    -0.053750980     1.060699970 
C19 C     0.238629440     0.035285330     0.991553590 
C20 C     0.252775750     0.130260590     0.914853370 
C21 C     0.285028370     0.135043000     0.909652980 
C22 C     0.303799320     0.049419710     0.978355740 
C23 C     0.288953250    -0.044293930     1.052824940 
C24 C     0.203851640     0.031629960     0.994718830 
H19 H     0.170503040    -0.074629710     1.056932530 
H20 H     0.238788530     0.199154550     0.860977350 
H21 H     0.328891500     0.055678100     0.974035790 
H22 H     0.246217620    -0.129143740     1.119224950 
O1 O     0.193033160    -0.077870690     1.054591280 
O2 O     0.283184330     0.313170700     0.772263040 
O3 O     0.295095090    -0.231833540     1.177069220 
O4 O     0.187383760     0.115699340     0.948055080 
O5 O     0.328581160     0.232280370     0.821146370 
O6 O     0.335978480    -0.109832840     1.137464410 

#END
data_30_8.67_XXV_14_63294 
# Day group submission to blind test 6
# Rank by lattice energy 30
# Relative energy [kJ/mol]:8.67079512496
loop_
_symmetry_equiv_pos_site_id
_symmetry_equiv_pos_as_xyz
1 +x,+y,+z
2 -x,1/2+y,1/2-z
3 -x,-y,-z
4 +x,1/2-y,1/2+z
_cell_length_a 6.0785
_cell_length_b 19.5048
_cell_length_c 19.3924
_cell_angle_alpha 90.0
_cell_angle_beta 81.6263
_cell_angle_gamma 90.0
loop_
_atom_site_label
_atom_site_type_symbol
_atom_site_fract_x
_atom_site_fract_y
_atom_site_fract_z
N1 N     0.396763160     0.166557900    -0.032487320 
N2 N     0.634893800     0.136811870     0.052559120 
C1 C     0.466582250     0.091144190     0.085272170 
C2 C     0.491196480     0.061481720     0.149354550 
C3 C     0.333037740     0.016398340     0.181966500 
C4 C     0.145883780    -0.001166710     0.151252590 
C5 C     0.122691750     0.028832380     0.087575900 
C6 C     0.278369720     0.075207210     0.054369170 
C7 C     0.243756820     0.108716250    -0.013976700 
C8 C     0.331234590     0.227636950     0.006237520 
C9 C     0.157269110     0.267295350    -0.012196220 
C10 C     0.091826300     0.327170900     0.023517000 
C11 C     0.199446530     0.349792260     0.078489010 
C12 C     0.372608250     0.309936240     0.096373180 
C13 C     0.438741720     0.248899640     0.061809690 
C14 C     0.623610400     0.205559670     0.084266580 
C15 C     0.619377730     0.144845580    -0.021531590 
C16 C    -0.023067690    -0.051575080     0.186033440 
C17 C     0.126016390     0.414451070     0.117913440 
H1 H     0.638363800     0.073720030     0.172487790 
H2 H     0.355561460    -0.006160060     0.231607420 
H3 H    -0.022860520     0.016716320     0.063305480 
H4 H     0.073132310     0.127199010    -0.010686590 
H5 H     0.269320490     0.071204990    -0.056474750 
H6 H     0.077417080     0.250912540    -0.055885550 
H7 H    -0.042783200     0.357393200     0.008117730 
H8 H     0.457347740     0.326169760     0.139248250 
H9 H     0.784849280     0.230690970     0.069466490 
H10 H     0.598796140     0.200133910     0.140864730 
H11 H     0.741032670     0.182986000    -0.043506390 
H12 H     0.657558510     0.096171040    -0.048334450 
H13 H     0.043395300    -0.103846210     0.182995650 
H14 H    -0.173541170    -0.051558250     0.161401420 
H15 H    -0.070805180    -0.039490080     0.241243850 
H16 H     0.258015500     0.435198880     0.144440600 
H17 H    -0.018262990     0.404781240     0.157578860 
H18 H     0.078023360     0.454022250     0.083087960 
N3 N     1.018551030     0.643749660     0.246898500 
N4 N     0.385255330     0.785676800     0.199585710 
C18 C     0.469839210     0.675960780     0.137560410 
C19 C     0.601966170     0.617608500     0.124366810 
C20 C     0.782200440     0.606797030     0.160134910 
C21 C     0.827766490     0.655176290     0.208450090 
C22 C     0.701332530     0.714102250     0.222467900 
C23 C     0.522846580     0.722970760     0.186281050 
C24 C     0.556821470     0.564727920     0.072543300 
H19 H     0.353428060     0.544751600     0.009774630 
H20 H     0.884623830     0.561584910     0.150050570 
H21 H     0.740552760     0.751469650     0.259900740 
H22 H     0.328558850     0.684888310     0.110856590 
O1 O     0.368001700     0.577697890     0.046147970 
O2 O     1.132556820     0.592999900     0.231495480 
O3 O     0.212368410     0.787858790     0.174534940 
O4 O     0.675505040     0.516280660     0.055978540 
O5 O     1.047435610     0.685882550     0.291254600 
O6 O     0.455475510     0.830795090     0.234154370 

#END
data_31_8.70_XXV_2_89613 
# Day group submission to blind test 6
# Rank by lattice energy 31
# Relative energy [kJ/mol]:8.69532119669
loop_
_symmetry_equiv_pos_site_id
_symmetry_equiv_pos_as_xyz
1 +x,+y,+z
2 -x,-y,-z
_cell_length_a 12.4771
_cell_length_b 12.0309
_cell_length_c 14.6446
_cell_angle_alpha 145.5478
_cell_angle_beta 69.8754
_cell_angle_gamma 99.6166
loop_
_atom_site_label
_atom_site_type_symbol
_atom_site_fract_x
_atom_site_fract_y
_atom_site_fract_z
N1 N     0.629834400     1.081955710     0.834621530 
N2 N     0.640060370     1.083935060     0.668038520 
C1 C     0.583981290     0.916886130     0.568575570 
C2 C     0.576105770     0.819812610     0.422006190 
C3 C     0.520792260     0.659763920     0.324480570 
C4 C     0.470574370     0.592551800     0.371147090 
C5 C     0.478879320     0.690445100     0.517489840 
C6 C     0.535710540     0.849858980     0.615921710 
C7 C     0.545986320     0.949401750     0.771957290 
C8 C     0.749416140     0.973629010     0.729332520 
C9 C     0.797157330     0.894533110     0.744899980 
C10 C     0.912873110     0.790659610     0.646165520 
C11 C     0.985144360     0.764405190     0.530001240 
C12 C     0.936524830     0.843044540     0.514915350 
C13 C     0.819798900     0.945266950     0.611023290 
C14 C     0.768646430     1.022759450     0.586612770 
C15 C     0.606886500     1.204793700     0.841855050 
C16 C     0.412182350     0.416229780     0.263427590 
C17 C     1.112054750     0.657362070     0.426791830 
H1 H     0.612190120     0.874833580     0.388130920 
H2 H     0.515028600     0.587221120     0.211736430 
H3 H     0.441370160     0.639697830     0.555284420 
H4 H     0.573618620     0.834860620     0.738656510 
H5 H     0.460667410     1.039650020     0.879115790 
H6 H     0.742270030     0.918382760     0.837508210 
H7 H     0.948224020     0.730609680     0.660368740 
H8 H     0.990429090     0.821400490     0.423292940 
H9 H     0.802978160     1.152981350     0.643445390 
H10 H     0.794328520     0.906764310     0.448459640 
H11 H     0.656628540     1.322704290     0.909407260 
H12 H     0.513813640     1.275137570     0.914240200 
H13 H     0.369342750     0.411098480     0.206552830 
H14 H     0.346374460     0.423537050     0.341119810 
H15 H     0.476097110     0.273406970     0.156101920 
H16 H     1.144345090     0.588591070     0.305642040 
H17 H     1.125148850     0.538891150     0.394441510 
H18 H     1.167111070     0.761997830     0.500256180 
N3 N     0.187132390     0.605555950     0.673424820 
N4 N     0.107844360     0.620324100     1.037927250 
C18 C    -0.046561210     0.778441400     1.081471100 
C19 C    -0.084195320     0.826558380     1.035859220 
C20 C    -0.007834350     0.769995410     0.901931720 
C21 C     0.105454210     0.665339980     0.815499130 
C22 C     0.145785220     0.614100840     0.856740300 
C23 C     0.067665770     0.673082460     0.990695220 
C24 C    -0.205441020     0.940484220     1.127645180 
H19 H    -0.343804540     1.077512290     1.320112730 
H20 H    -0.036774080     0.807398920     0.866566920 
H21 H     0.234217170     0.531772480     0.787425500 
H22 H    -0.104189350     0.821788810     1.185288850 
O1 O    -0.269290910     0.992708980     1.257928220 
O2 O     0.149036150     0.650616300     0.638595390 
O3 O     0.039982250     0.686093650     1.164014060 
O4 O    -0.241572950     0.983959890     1.091726300 
O5 O     0.286566560     0.515683130     0.601694610 
O6 O     0.205659730     0.514502890     0.947136190 

#END
data_32_8.78_XXV_2_71122 
# Day group submission to blind test 6
# Rank by lattice energy 32
# Relative energy [kJ/mol]:8.78382358421
loop_
_symmetry_equiv_pos_site_id
_symmetry_equiv_pos_as_xyz
1 +x,+y,+z
2 -x,-y,-z
_cell_length_a 25.2854
_cell_length_b 9.4108
_cell_length_c 18.5268
_cell_angle_alpha 154.0048
_cell_angle_beta 122.1486
_cell_angle_gamma 41.5375
loop_
_atom_site_label
_atom_site_type_symbol
_atom_site_fract_x
_atom_site_fract_y
_atom_site_fract_z
N1 N     0.951156340     0.079542110     0.135915680 
N2 N     0.848701270     0.126474080     0.014293730 
C1 C     0.785680930     0.369242830     0.138448730 
C2 C     0.698437420     0.569805190     0.157098050 
C3 C     0.636181870     0.802371200     0.274362590 
C4 C     0.659409650     0.837693960     0.375363010 
C5 C     0.746392420     0.638157670     0.356281890 
C6 C     0.809601310     0.408935850     0.241249830 
C7 C     0.902818100     0.209512510     0.228829670 
C8 C     0.918664110     0.479466270     0.255955960 
C9 C     0.944342750     0.692322580     0.394298860 
C10 C     0.914767720     1.077162220     0.511542810 
C11 C     0.859425760     1.258175390     0.492832280 
C12 C     0.833858030     1.044366700     0.354826390 
C13 C     0.861644040     0.662141200     0.237542180 
C14 C     0.829884790     0.448238840     0.092937100 
C15 C     0.942176500    -0.181410420    -0.033014670 
C16 C     0.592753460     1.076899050     0.498073980 
C17 C     0.829200170     1.667551540     0.616096320 
H1 H     0.680885370     0.534064270     0.075932300 
H2 H     0.568841770     0.955175610     0.286687980 
H3 H     0.765369270     0.668114780     0.435742650 
H4 H     0.895826220     0.467979580     0.369481110 
H5 H     0.945290480    -0.106401470     0.149673880 
H6 H     0.988908070     0.546710930     0.406580000 
H7 H     0.935603030     1.236919800     0.617966520 
H8 H     0.789567150     1.184227930     0.339865580 
H9 H     0.864082890     0.248839060    -0.023491070 
H10 H     0.756852820     0.728153170     0.156656450 
H11 H     0.987205020    -0.337072120    -0.118129230 
H12 H     0.962447890    -0.465059710    -0.114851730 
H13 H     0.593987690     0.834681890     0.414803140 
H14 H     0.608874700     1.197727650     0.605868680 
H15 H     0.523011940     1.382843180     0.568683250 
H16 H     0.757897380     1.917111580     0.661728410 
H17 H     0.836458780     1.860382390     0.741581850 
H18 H     0.869799190     1.545541690     0.540762870 
N3 N     0.373367930     0.262295120     0.322820200 
N4 N     0.450351130    -0.204177830    -0.090598010 
C18 C     0.301141040     0.184514580     0.026824480 
C19 C     0.239993310     0.387563910     0.132440860 
C20 C     0.263266830     0.415374040     0.230374320 
C21 C     0.347960330     0.237439390     0.220325340 
C22 C     0.410639640     0.031507770     0.116187080 
C23 C     0.385068390     0.012060350     0.021507000 
C24 C     0.148255000     0.582931550     0.146025290 
H19 H     0.072003220     0.693935640     0.069061390 
H20 H     0.215819040     0.574585060     0.313005690 
H21 H     0.476582630    -0.108474430     0.108899920 
H22 H     0.284288300     0.160540270    -0.049616290 
O1 O     0.135332840     0.516320670     0.038947120 
O2 O     0.314131090     0.484264230     0.427375300 
O3 O     0.425068300    -0.204705590    -0.168232120 
O4 O     0.091647550     0.784116370     0.243717680 
O5 O     0.451828090     0.056672770     0.294310110 
O6 O     0.524675030    -0.366566740    -0.097426740 

#END
data_33_8.82_XXV_4_6707 
# Day group submission to blind test 6
# Rank by lattice energy 33
# Relative energy [kJ/mol]:8.82422125805
loop_
_symmetry_equiv_pos_site_id
_symmetry_equiv_pos_as_xyz
1 +x,+y,+z
2 -x,1/2+y,-z
_cell_length_a 19.3419
_cell_length_b 10.4939
_cell_length_c 11.8592
_cell_angle_alpha 90.0
_cell_angle_beta 152.0695
_cell_angle_gamma 90.0
loop_
_atom_site_label
_atom_site_type_symbol
_atom_site_fract_x
_atom_site_fract_y
_atom_site_fract_z
N1 N     0.436406470     0.561663740     0.745087160 
N2 N     0.382372980     0.588540330     0.865490860 
C1 C     0.280821870     0.484076400     0.713047030 
C2 C     0.189175830     0.458457690     0.673112610 
C3 C     0.091073900     0.357164780     0.529189660 
C4 C     0.082379240     0.277117270     0.422330960 
C5 C     0.173754380     0.303767870     0.462611930 
C6 C     0.271696890     0.406540140     0.603916290 
C7 C     0.366172330     0.435299980     0.637279060 
C8 C     0.337152030     0.664037080     0.576485840 
C9 C     0.299668990     0.688121010     0.410264530 
C10 C     0.204997390     0.787295480     0.246202630 
C11 C     0.146089160     0.866487840     0.244853880 
C12 C     0.183702590     0.841253090     0.410844940 
C13 C     0.276774820     0.740888310     0.574690590 
C14 C     0.311359900     0.713522430     0.747578690 
C15 C     0.498271700     0.576072700     0.947440110 
C16 C    -0.021421560     0.164771300     0.271447780 
C17 C     0.046660820     0.976790870     0.071894740 
H1 H     0.198010060     0.518418750     0.759981130 
H2 H     0.021120670     0.338805530     0.500858350 
H3 H     0.167231870     0.244068630     0.378478050 
H4 H     0.298966430     0.431010910     0.464189500 
H5 H     0.453295510     0.363524090     0.753947440 
H6 H     0.347643060     0.628821110     0.414121300 
H7 H     0.177432970     0.804439560     0.118764950 
H8 H     0.137194040     0.900164000     0.410356270 
H9 H     0.385231930     0.786801560     0.887971200 
H10 H     0.210239720     0.716373450     0.651761370 
H11 H     0.567813950     0.660876690     1.050571810 
H12 H     0.566029830     0.492779240     1.063819120 
H13 H     0.020733130     0.086814840     0.384475240 
H14 H    -0.036154280     0.127803780     0.164891950 
H15 H    -0.130081290     0.190603170     0.147800810 
H16 H    -0.045634560     0.984495410    -0.002122960 
H17 H     0.001317560     0.966438180    -0.078250670 
H18 H     0.106810680     1.067268030     0.161424200 
N3 N     0.707858220     0.426850590     1.004766750 
N4 N     0.801791500     0.851065740     0.975841050 
C18 C     0.660900390     0.689397440     0.666434310 
C19 C     0.600251820     0.567571670     0.570790750 
C20 C     0.615331670     0.481078930     0.681148470 
C21 C     0.691389120     0.518510190     0.886584820 
C22 C     0.753408640     0.638731930     0.987065230 
C23 C     0.735137800     0.722494950     0.871469030 
C24 C     0.519129260     0.524339090     0.351168600 
H19 H     0.472921880     0.581729120     0.135698050 
H20 H     0.568265090     0.386697280     0.607220200 
H21 H     0.813770580     0.665572930     1.148860740 
H22 H     0.650183110     0.757614380     0.583331590 
O1 O     0.536103130     0.605823970     0.288932310 
O2 O     0.658662860     0.319788570     0.919755770 
O3 O     0.756183730     0.932170290     0.845015920 
O4 O     0.447137630     0.428093010     0.242709800 
O5 O     0.769305950     0.465228650     1.178393680 
O6 O     0.898817740     0.865986450     1.185814560 

#END
data_34_8.86_XXV_2_5802 
# Day group submission to blind test 6
# Rank by lattice energy 34
# Relative energy [kJ/mol]:8.86331756786
loop_
_symmetry_equiv_pos_site_id
_symmetry_equiv_pos_as_xyz
1 +x,+y,+z
2 -x,-y,-z
_cell_length_a 11.234
_cell_length_b 9.0513
_cell_length_c 16.0337
_cell_angle_alpha 92.616
_cell_angle_beta 119.0497
_cell_angle_gamma 120.3825
loop_
_atom_site_label
_atom_site_type_symbol
_atom_site_fract_x
_atom_site_fract_y
_atom_site_fract_z
N1 N     0.229909250     0.630353910     0.226232080 
N2 N    -0.035055890     0.379766650     0.194193180 
C1 C    -0.000825910     0.499574010     0.277474320 
C2 C    -0.104625680     0.425249330     0.310974290 
C3 C    -0.076134990     0.537997880     0.390600680 
C4 C     0.055957530     0.728867060     0.438514490 
C5 C     0.158898350     0.801665360     0.404443050 
C6 C     0.134155840     0.690467280     0.325736400 
C7 C     0.251993930     0.773578880     0.292678150 
C8 C     0.310602860     0.552172170     0.282819900 
C9 C     0.487762510     0.653601050     0.338943320 
C10 C     0.569555470     0.581074970     0.393704080 
C11 C     0.476669340     0.403903990     0.393162130 
C12 C     0.300037370     0.304231340     0.337304310 
C13 C     0.215634890     0.375732840     0.283068020 
C14 C     0.023578810     0.265736570     0.225943310 
C15 C     0.046486720     0.486523390     0.148333890 
C16 C     0.088635130     0.852442600     0.525492330 
C17 C     0.564244730     0.321984400     0.449864840 
H1 H    -0.209831100     0.278151960     0.272326610 
H2 H    -0.158682050     0.477571770     0.415209060 
H3 H     0.263520660     0.949405140     0.441329640 
H4 H     0.384971270     0.865654850     0.360617600 
H5 H     0.227406320     0.857711770     0.249996040 
H6 H     0.559883720     0.789220580     0.337713940 
H7 H     0.707269330     0.662109100     0.436705590 
H8 H     0.225568540     0.167599200     0.337259680 
H9 H    -0.044134320     0.148217190     0.156472890 
H10 H    -0.013240480     0.208478110     0.274864440 
H11 H     0.026053940     0.391700230     0.089719550 
H12 H    -0.011649490     0.552777710     0.111361220 
H13 H     0.101448460     0.975687990     0.512564930 
H14 H     0.206898810     0.900515760     0.599457190 
H15 H    -0.015374290     0.779126130     0.533522480 
H16 H     0.505856300     0.240860170     0.484939770 
H17 H     0.699661910     0.430185480     0.511152150 
H18 H     0.555585120     0.229037590     0.397325000 
N3 N     0.685993670     0.925399930     0.892138610 
N4 N     0.228789460     0.272567490     0.793386310 
C18 C     0.332864390     0.522832300     0.938607790 
C19 C     0.441867200     0.710157670     1.002429530 
C20 C     0.558578690     0.842732780     0.987791650 
C21 C     0.563840910     0.784714380     0.908957570 
C22 C     0.457456660     0.599747460     0.843973260 
C23 C     0.343473130     0.471793220     0.860928800 
C24 C     0.438123850     0.776815150     1.087457390 
H19 H     0.312924160     0.684161080     1.144862260 
H20 H     0.643553770     0.987854960     1.037397590 
H21 H     0.463008580     0.557321380     0.782713870 
H22 H     0.241346950     0.418377010     0.948521220 
O1 O     0.313186290     0.638094210     1.089375900 
O2 O     0.792702030     1.082990480     0.957911190 
O3 O     0.122255370     0.164377520     0.805660310 
O4 O     0.534668980     0.935960500     1.146805140 
O5 O     0.670312960     0.873518420     0.813439160 
O6 O     0.249340120     0.230935580     0.730556590 

#END
data_35_8.91_XXV_43_42874 
# Day group submission to blind test 6
# Rank by lattice energy 35
# Relative energy [kJ/mol]:8.90935551096
loop_
_symmetry_equiv_pos_site_id
_symmetry_equiv_pos_as_xyz
1 +x,+y,+z
2 -x,-y,+z
3 1/4-x,1/4+y,1/4+z
4 1/4+x,1/4-y,1/4+z
5 +x,1/2+y,1/2+z
6 -x,1/2-y,1/2+z
7 1/4-x,3/4+y,3/4+z
8 1/4+x,3/4-y,3/4+z
9 1/2+x,+y,1/2+z
10 1/2-x,-y,1/2+z
11 3/4-x,1/4+y,3/4+z
12 3/4+x,1/4-y,3/4+z
13 1/2+x,1/2+y,+z
14 1/2-x,1/2-y,+z
15 3/4-x,3/4+y,1/4+z
16 3/4+x,3/4-y,1/4+z
_cell_length_a 29.7303
_cell_length_b 28.7165
_cell_length_c 10.8654
_cell_angle_alpha 90.0
_cell_angle_beta 90.0
_cell_angle_gamma 90.0
loop_
_atom_site_label
_atom_site_type_symbol
_atom_site_fract_x
_atom_site_fract_y
_atom_site_fract_z
N1 N     0.377939760     0.463361850     0.189202460 
N2 N     0.388395160     0.497345610    -0.012422970 
C1 C     0.422068340     0.463042890    -0.038660950 
C2 C     0.448008440     0.467344380    -0.145138590 
C3 C     0.480560620     0.434420070    -0.173839210 
C4 C     0.487869610     0.395919320    -0.097636650 
C5 C     0.461840460     0.392022240     0.008671060 
C6 C     0.429461440     0.425048270     0.040141080 
C7 C     0.402677120     0.420453670     0.158657940 
C8 C     0.406076660     0.498915040     0.240659660 
C9 C     0.419824480     0.495281940     0.363279730 
C10 C     0.446679360     0.529310390     0.416210070 
C11 C     0.460262290     0.568395740     0.348727350 
C12 C     0.446537550     0.571564900     0.226433610 
C13 C     0.420107670     0.537345000     0.170843340 
C14 C     0.407105290     0.541154790     0.035946910 
C15 C     0.355823980     0.479822200     0.077091050 
C16 C     0.522535270     0.359460130    -0.129149720 
C17 C     0.488209010     0.606203240     0.407335200 
H1 H     0.441758990     0.496565990    -0.205949640 
H2 H     0.500295160     0.438366110    -0.257161260 
H3 H     0.467403940     0.362719890     0.070201070 
H4 H     0.425102360     0.411894230     0.234850690 
H5 H     0.378319740     0.391954530     0.150871450 
H6 H     0.408557300     0.465603970     0.416695470 
H7 H     0.456945880     0.525831960     0.511590920 
H8 H     0.457333580     0.601200990     0.171634910 
H9 H     0.381926730     0.568623640     0.023331720 
H10 H     0.436391640     0.550785760    -0.018941330 
H11 H     0.332456780     0.507805550     0.099960210 
H12 H     0.336939650     0.451017000     0.036893260 
H13 H     0.506644490     0.326103100    -0.151239870 
H14 H     0.545458250     0.353340520    -0.052082160 
H15 H     0.542660380     0.369928140    -0.208486780 
H16 H     0.508238330     0.624764170     0.338804480 
H17 H     0.511147760     0.591968050     0.476293000 
H18 H     0.466889770     0.631925640     0.453606680 
N3 N     0.643594450     0.366850570     0.315358840 
N4 N     0.730812640     0.512002230     0.361534380 
C18 C     0.685016100     0.481843470     0.533976330 
C19 C     0.655607600     0.448689310     0.582250290 
C20 C     0.642192450     0.410676620     0.511151270 
C21 C     0.658220780     0.406861080     0.391827380 
C22 C     0.686906350     0.439537540     0.340046150 
C23 C     0.700005030     0.476508920     0.413831650 
C24 C     0.637520560     0.452227560     0.710076820 
H19 H     0.639807470     0.490881610     0.850111580 
H20 H     0.619692760     0.384752570     0.548711040 
H21 H     0.698394380     0.436407140     0.246154190 
H22 H     0.696117670     0.511225780     0.588004720 
O1 O     0.656028850     0.487798380     0.773275140 
O2 O     0.624272130     0.335056990     0.367870870 
O3 O     0.744797120     0.541966030     0.431475000 
O4 O     0.609279230     0.426664750     0.751793490 
O5 O     0.651658600     0.368804210     0.205322370 
O6 O     0.739809470     0.508850580     0.252265160 

#END
data_36_8.92_XXV_14_10276 
# Day group submission to blind test 6
# Rank by lattice energy 36
# Relative energy [kJ/mol]:8.91742938757
loop_
_symmetry_equiv_pos_site_id
_symmetry_equiv_pos_as_xyz
1 +x,+y,+z
2 -x,1/2+y,1/2-z
3 -x,-y,-z
4 +x,1/2-y,1/2+z
_cell_length_a 11.2918
_cell_length_b 27.1346
_cell_length_c 7.6125
_cell_angle_alpha 90.0
_cell_angle_beta 107.9359
_cell_angle_gamma 90.0
loop_
_atom_site_label
_atom_site_type_symbol
_atom_site_fract_x
_atom_site_fract_y
_atom_site_fract_z
N1 N     0.059076280     0.127713160    -0.031757520 
N2 N     0.236287900     0.178528970    -0.025173510 
C1 C     0.284510700     0.171294880     0.170485950 
C2 C     0.387700020     0.198711180     0.272326740 
C3 C     0.437843940     0.192123190     0.461298940 
C4 C     0.387236430     0.157547340     0.554770570 
C5 C     0.284624180     0.130427410     0.452027820 
C6 C     0.231456030     0.137055250     0.261973660 
C7 C     0.116922530     0.107940050     0.155292490 
C8 C    -0.012668260     0.171394260    -0.033688180 
C9 C    -0.130637320     0.167233840    -0.011233830 
C10 C    -0.203145720     0.208638620    -0.014911140 
C11 C    -0.160791860     0.255642850    -0.043092720 
C12 C    -0.043235030     0.259364350    -0.065011320 
C13 C     0.032197370     0.218171170    -0.058709370 
C14 C     0.161894590     0.223852970    -0.076539350 
C15 C     0.158114610     0.137026520    -0.114102600 
C16 C     0.441167380     0.150871400     0.760769590 
C17 C    -0.240533830     0.300538550    -0.048317510 
H1 H     0.429042680     0.224582000     0.199703420 
H2 H     0.518318490     0.213592670     0.537611900 
H3 H     0.243163820     0.103711990     0.521949930 
H4 H     0.048219780     0.108320940     0.229460550 
H5 H     0.141537800     0.069313630     0.142725830 
H6 H    -0.165001780     0.130820370     0.005996060 
H7 H    -0.294587990     0.204563010     0.002116760 
H8 H    -0.007843180     0.295507060    -0.084823550 
H9 H     0.156152260     0.233268400    -0.218944400 
H10 H     0.210860890     0.253962040     0.011016940 
H11 H     0.117212130     0.145303930    -0.260589640 
H12 H     0.215041600     0.103896600    -0.099853000 
H13 H     0.542865000     0.149779800     0.803548140 
H14 H     0.408508260     0.116752880     0.806289470 
H15 H     0.414576190     0.181335970     0.835228910 
H16 H    -0.195353380     0.333885930    -0.076334260 
H17 H    -0.259298110     0.305737760     0.083209450 
H18 H    -0.330590410     0.297173020    -0.155527880 
N3 N     0.587188210     0.090119000     0.228943220 
N4 N     0.987460040     0.038070970     0.669793960 
C18 C     0.792123520     0.030551690     0.750203490 
C19 C     0.663576550     0.036733770     0.705109620 
C20 C     0.595749040     0.055900910     0.533500040 
C21 C     0.658558850     0.068916050     0.410136220 
C22 C     0.786479330     0.063960570     0.451144840 
C23 C     0.850637600     0.044168660     0.621811590 
C24 C     0.593581250     0.022955190     0.835322600 
H19 H     0.618870780    -0.008805200     1.066053410 
H20 H     0.495974280     0.060247470     0.497591110 
H21 H     0.834098650     0.075245050     0.354661340 
H22 H     0.845992660     0.015411220     0.881668570 
O1 O     0.669144840     0.005477190     0.996656120 
O2 O     0.474230270     0.085507480     0.181310260 
O3 O     1.039805930     0.015999500     0.812363850 
O4 O     0.482262250     0.025946150     0.798988880 
O5 O     0.646575160     0.111058720     0.141529530 
O6 O     1.038000520     0.055762410     0.563897370 

#END
data_37_8.99_XXV_2_63622 
# Day group submission to blind test 6
# Rank by lattice energy 37
# Relative energy [kJ/mol]:8.98752627708
loop_
_symmetry_equiv_pos_site_id
_symmetry_equiv_pos_as_xyz
1 +x,+y,+z
2 -x,-y,-z
_cell_length_a 14.9935
_cell_length_b 13.0778
_cell_length_c 12.9755
_cell_angle_alpha 102.4876
_cell_angle_beta 67.1995
_cell_angle_gamma 45.0525
loop_
_atom_site_label
_atom_site_type_symbol
_atom_site_fract_x
_atom_site_fract_y
_atom_site_fract_z
N1 N     0.509128140     0.401112990     0.663404280 
N2 N     0.558225340     0.229537260     0.741847140 
C1 C     0.771353990     0.028603400     0.582946550 
C2 C     0.896049120    -0.162490600     0.535257550 
C3 C     1.103060550    -0.358889760     0.383661410 
C4 C     1.192963620    -0.370705230     0.275124280 
C5 C     1.067464460    -0.179686710     0.323712330 
C6 C     0.858054010     0.019297950     0.474783840 
C7 C     0.725086840     0.223020320     0.521047150 
C8 C     0.452952930     0.370305950     0.614639470 
C9 C     0.428996270     0.412846210     0.529309280 
C10 C     0.372179970     0.387584180     0.482336140 
C11 C     0.335285120     0.321000740     0.520550880 
C12 C     0.359705670     0.278980670     0.605358760 
C13 C     0.420137180     0.299949840     0.651366960 
C14 C     0.452285550     0.245045020     0.738470820 
C15 C     0.464301920     0.417724330     0.794475560 
C16 C     1.418565730    -0.584673120     0.110757570 
C17 C     0.273134510     0.294149500     0.469348580 
H1 H     0.827579270    -0.152830170     0.620829810 
H2 H     1.197177830    -0.505081850     0.349331400 
H3 H     1.133656300    -0.185576670     0.240548050 
H4 H     0.768746030     0.184266780     0.412007200 
H5 H     0.745251350     0.282949480     0.556257820 
H6 H     0.452450480     0.469663840     0.503297290 
H7 H     0.353673020     0.422304600     0.416817870 
H8 H     0.334120850     0.224793000     0.634652560 
H9 H     0.306715340     0.370529870     0.869295360 
H10 H     0.539631580     0.090039700     0.673905720 
H11 H     0.301148360     0.566101470     0.910132940 
H12 H     0.520271220     0.427549450     0.820634520 
H13 H     1.499834060    -0.651798790     0.132511700 
H14 H     1.463987100    -0.564537180     0.043231050 
H15 H     1.470008440    -0.707394160     0.027079360 
H16 H     0.235992680     0.257536510     0.519366870 
H17 H     0.394352890     0.160790180     0.331420600 
H18 H     0.140690330     0.442787410     0.515808040 
N3 N     0.265420080     0.238638520     0.095963590 
N4 N     0.073610260     0.047366230     0.143531520 
C18 C     0.087846700     0.132195660    -0.008384390 
C19 C     0.123600900     0.190867080    -0.065585720 
C20 C     0.182428680     0.225411200    -0.032030420 
C21 C     0.204023760     0.200829140     0.059103550 
C22 C     0.169244860     0.143263070     0.118392040 
C23 C     0.111862520     0.109325580     0.082131170 
C24 C     0.100439100     0.219625000    -0.163218020 
H19 H     0.023836620     0.209649500    -0.246081870 
H20 H     0.210674390     0.270369070    -0.076591970 
H21 H     0.185817380     0.126026550     0.189959590 
H22 H     0.042445110     0.104552050    -0.033262110 
O1 O     0.037522790     0.188304960    -0.183073990 
O2 O     0.304239360     0.278977990     0.035646120 
O3 O     0.030027830     0.011212340     0.104826590 
O4 O     0.133319370     0.266184980    -0.217427130 
O5 O     0.272279900     0.227076010     0.184248220 
O6 O     0.088100370     0.037291010     0.228528510 

#END
data_38_9.06_XXV_14_5381 
# Day group submission to blind test 6
# Rank by lattice energy 38
# Relative energy [kJ/mol]:9.05826799665
loop_
_symmetry_equiv_pos_site_id
_symmetry_equiv_pos_as_xyz
1 +x,+y,+z
2 -x,1/2+y,1/2-z
3 -x,-y,-z
4 +x,1/2-y,1/2+z
_cell_length_a 20.1528
_cell_length_b 7.8091
_cell_length_c 14.3714
_cell_angle_alpha 90.0
_cell_angle_beta 100.0929
_cell_angle_gamma 90.0
loop_
_atom_site_label
_atom_site_type_symbol
_atom_site_fract_x
_atom_site_fract_y
_atom_site_fract_z
N1 N     0.902623030     0.723437550     0.209211810 
N2 N     0.804326440     0.834472150     0.105986460 
C1 C     0.762118140     0.743318220     0.159598700 
C2 C     0.692812520     0.734777250     0.125966500 
C3 C     0.650470400     0.649058150     0.176616090 
C4 C     0.675933630     0.570633740     0.263097400 
C5 C     0.745148780     0.579354880     0.295797700 
C6 C     0.788751110     0.662709440     0.245256270 
C7 C     0.864264930     0.664665820     0.281507160 
C8 C     0.909040960     0.594849200     0.140182430 
C9 C     0.955410460     0.461860880     0.163947050 
C10 C     0.963519260     0.336724170     0.098526630 
C11 C     0.926067050     0.341171530     0.006663950 
C12 C     0.879970080     0.473812330    -0.016150740 
C13 C     0.870213780     0.599632460     0.049237430 
C14 C     0.817647010     0.738977150     0.022835120 
C15 C     0.869242100     0.876218700     0.164370790 
C16 C     0.629726580     0.482563340     0.319964680 
C17 C     0.935824370     0.206068320    -0.064702720 
H1 H     0.672689090     0.798486310     0.060025770 
H2 H     0.596794740     0.643996820     0.149278890 
H3 H     0.766171150     0.516843960     0.362007570 
H4 H     0.881528300     0.536702000     0.304742040 
H5 H     0.876132090     0.749483310     0.342936840 
H6 H     0.985653570     0.460300000     0.234202810 
H7 H     0.999912260     0.234941980     0.118352380 
H8 H     0.849714220     0.478552110    -0.086582430 
H9 H     0.834371710     0.830274630    -0.026181860 
H10 H     0.770534160     0.682972140    -0.013370710 
H11 H     0.901238830     0.936042030     0.119755510 
H12 H     0.861647400     0.966544990     0.219458930 
H13 H     0.612521820     0.571541430     0.369676760 
H14 H     0.655184910     0.376566360     0.361230330 
H15 H     0.584974610     0.431761600     0.274364290 
H16 H     0.900776480     0.223940780    -0.131055470 
H17 H     0.927862580     0.077503930    -0.038468370 
H18 H     0.987017000     0.209809040    -0.080440470 
N3 N     0.601659470     0.544343140     0.816632180 
N4 N     0.516041540     0.272220680     0.509147970 
C18 C     0.637379080     0.261260420     0.577716180 
C19 C     0.690733570     0.300927740     0.650246310 
C20 C     0.679198430     0.392846650     0.729134610 
C21 C     0.613994630     0.443832850     0.733780990 
C22 C     0.559737670     0.407252310     0.662912220 
C23 C     0.572937520     0.314078690     0.586104420 
C24 C     0.761590780     0.250489560     0.645984740 
H19 H     0.814855700     0.159990110     0.562201630 
H20 H     0.720376160     0.422744440     0.785736400 
H21 H     0.509447480     0.450304260     0.667146940 
H22 H     0.645360620     0.190658050     0.516034350 
O1 O     0.768580760     0.196269260     0.559181710 
O2 O     0.647577150     0.552233180     0.884248160 
O3 O     0.528012170     0.177330200     0.446617850 
O4 O     0.807440710     0.259139290     0.711904730 
O5 O     0.546717940     0.613279110     0.810755500 
O6 O     0.461438850     0.336218070     0.513586210 

#END
data_39_9.09_XXV_14_15002 
# Day group submission to blind test 6
# Rank by lattice energy 39
# Relative energy [kJ/mol]:9.09420711827
loop_
_symmetry_equiv_pos_site_id
_symmetry_equiv_pos_as_xyz
1 +x,+y,+z
2 -x,1/2+y,1/2-z
3 -x,-y,-z
4 +x,1/2-y,1/2+z
_cell_length_a 14.8629
_cell_length_b 30.9921
_cell_length_c 11.2687
_cell_angle_alpha 90.0
_cell_angle_beta 154.1984
_cell_angle_gamma 90.0
loop_
_atom_site_label
_atom_site_type_symbol
_atom_site_fract_x
_atom_site_fract_y
_atom_site_fract_z
N1 N     0.824186320     0.101386410     0.907447140 
N2 N     0.483526850     0.131325270     0.470892720 
C1 C     0.547049700     0.145503270     0.430911190 
C2 C     0.417078810     0.172650120     0.211382370 
C3 C     0.472711460     0.186528120     0.164950120 
C4 C     0.659236590     0.173344370     0.334757260 
C5 C     0.787866660     0.146444000     0.553396460 
C6 C     0.736214380     0.132639740     0.606224390 
C7 C     0.883585010     0.104463600     0.852084770 
C8 C     0.878668070     0.138963690     1.039381880 
C9 C     1.084203380     0.145099470     1.317446030 
C10 C     1.141643000     0.180921180     1.451737170 
C11 C     0.995060580     0.211527910     1.313074320 
C12 C     0.790581320     0.205196860     1.035398830 
C13 C     0.730144220     0.169764590     0.895646560 
C14 C     0.507015880     0.164687020     0.590842690 
C15 C     0.601492050     0.093456390     0.648338510 
C16 C     0.716598160     0.187351190     0.279001070 
C17 C     1.055417090     0.249749730     1.460005050 
H1 H     0.270473440     0.182135480     0.075919700 
H2 H     0.369468040     0.207543670    -0.006815580 
H3 H     0.934865970     0.136374630     0.690321210 
H4 H     1.040271450     0.117323830     1.032482460 
H5 H     0.887522990     0.071764450     0.819771980 
H6 H     1.197564770     0.120989790     1.427079760 
H7 H     1.302108090     0.185052280     1.667838160 
H8 H     0.674645080     0.228954640     0.922420660 
H9 H     0.408982130     0.155863970     0.549956900 
H10 H     0.448943440     0.195261370     0.487367720 
H11 H     0.557438030     0.085286210     0.686733090 
H12 H     0.564784400     0.066247650     0.547051530 
H13 H     0.635591920     0.168008790     0.116053810 
H14 H     0.882229170     0.183750900     0.459815450 
H15 H     0.675598940     0.221091200     0.214766640 
H16 H     0.967802660     0.278541560     1.331379510 
H17 H     1.219698070     0.257133400     1.645958570 
H18 H     1.025410230     0.243524660     1.518504390 
N3 N     0.195177720     0.420813620     0.368783160 
N4 N     0.662800280     0.432005340     0.579384040 
C18 C     0.729392400     0.474454840     0.840317330 
C19 C     0.675910840     0.486259080     0.892255610 
C20 C     0.500512450     0.468800210     0.737720490 
C21 C     0.381773820     0.439507950     0.533568630 
C22 C     0.431028370     0.426764290     0.477485540 
C23 C     0.605791830     0.444889750     0.634203330 
C24 C     0.800252730     0.517922000     1.109848820 
H19 H     1.029734320     0.556469480     1.362926080 
H20 H     0.458446000     0.478009450     0.777064070 
H21 H     0.337310060     0.403695730     0.318695360 
H22 H     0.863735910     0.487826460     0.956534240 
O1 O     0.954460780     0.535106380     1.228336950 
O2 O     0.150357020     0.433959100     0.414337840 
O3 O     0.812830700     0.449702420     0.713336860 
O4 O     0.764870940     0.527367210     1.169438570 
O5 O     0.100186770     0.393575900     0.199870170 
O6 O     0.556024100     0.404583480     0.404817010 

#END
data_40_9.12_XXV_19_11258 
# Day group submission to blind test 6
# Rank by lattice energy 40
# Relative energy [kJ/mol]:9.12288967799
loop_
_symmetry_equiv_pos_site_id
_symmetry_equiv_pos_as_xyz
1 +x,+y,+z
2 1/2+x,1/2-y,-z
3 -x,1/2+y,1/2-z
4 1/2-x,-y,1/2+z
_cell_length_a 10.4374
_cell_length_b 7.8362
_cell_length_c 27.7779
_cell_angle_alpha 90.0
_cell_angle_beta 90.0
_cell_angle_gamma 90.0
loop_
_atom_site_label
_atom_site_type_symbol
_atom_site_fract_x
_atom_site_fract_y
_atom_site_fract_z
N1 N     0.146335160     0.670865020     0.809364930 
N2 N     0.304277180     0.798050260     0.756760360 
C1 C     0.400135890     0.770462110     0.792864000 
C2 C     0.521719350     0.842384770     0.786802280 
C3 C     0.617177690     0.816279010     0.820669170 
C4 C     0.594807390     0.715793130     0.861555780 
C5 C     0.473390790     0.645238270     0.867289110 
C6 C     0.375224600     0.672195140     0.833958550 
C7 C     0.242554580     0.597903920     0.842241250 
C8 C     0.105267940     0.838255530     0.823309750 
C9 C     0.018908410     0.855977480     0.861497120 
C10 C    -0.024043930     1.015704130     0.875508150 
C11 C     0.016795230     1.163345170     0.851498180 
C12 C     0.102772930     1.144253760     0.813594400 
C13 C     0.148924560     0.984599470     0.799420090 
C14 C     0.246377700     0.969249060     0.759005810 
C15 C     0.201146390     0.672646890     0.760910870 
C16 C     0.699766480     0.685079590     0.897852710 
C17 C    -0.030641220     1.336820890     0.866826820 
H1 H     0.540278330     0.916810700     0.754649040 
H2 H     0.710952130     0.872863980     0.815215550 
H3 H     0.453379030     0.568818750     0.899066540 
H4 H     0.212332960     0.621172480     0.879265220 
H5 H     0.244071650     0.459263470     0.837042790 
H6 H    -0.015387740     0.741786080     0.879371470 
H7 H    -0.091403770     1.026514800     0.905111320 
H8 H     0.136901100     1.257112850     0.794807700 
H9 H     0.200980480     0.995720190     0.724217930 
H10 H     0.322333270     1.063380670     0.763815280 
H11 H     0.126676030     0.704191960     0.734830710 
H12 H     0.238226560     0.545689610     0.752805490 
H13 H     0.777503050     0.609150480     0.882315830 
H14 H     0.663745400     0.616741950     0.929312140 
H15 H     0.741612920     0.805260970     0.910262730 
H16 H     0.003729520     1.436526510     0.842613830 
H17 H     0.001963920     1.368344940     0.903212480 
H18 H    -0.135391260     1.341900770     0.867111510 
N3 N    -0.155739870     0.668390150     0.020351870 
N4 N     0.255282260     0.376020930    -0.009219850 
C18 C     0.137399520     0.330766420     0.066930640 
C19 C     0.030975660     0.360746730     0.096107300 
C20 C    -0.066216150     0.470155570     0.080744610 
C21 C    -0.054924190     0.547581200     0.036086020 
C22 C     0.049164310     0.520406970     0.006025130 
C23 C     0.143427540     0.409911610     0.022296890 
C24 C     0.018957730     0.284354670     0.145184530 
H19 H     0.126920990     0.203024010     0.195900510 
H20 H    -0.149164550     0.492891260     0.103142980 
H21 H     0.056857000     0.583124730    -0.028460870 
H22 H     0.214463490     0.248468350     0.078482880 
O1 O     0.132300670     0.227136560     0.161817900 
O2 O    -0.259584080     0.658277650     0.040346770 
O3 O     0.342491450     0.291374680     0.007751800 
O4 O    -0.078687020     0.283314570     0.168213950 
O5 O    -0.126797830     0.770807420    -0.010929840 
O6 O     0.251801460     0.434347530    -0.049936810 

#END
data_41_9.26_XXV_60_84517 
# Day group submission to blind test 6
# Rank by lattice energy 41
# Relative energy [kJ/mol]:9.26440367009
loop_
_symmetry_equiv_pos_site_id
_symmetry_equiv_pos_as_xyz
1 +x,+y,+z
2 1/2+x,1/2-y,-z
3 -x,+y,1/2-z
4 1/2-x,1/2-y,1/2+z
5 -x,-y,-z
6 1/2-x,1/2+y,+z
7 +x,-y,1/2+z
8 1/2+x,1/2+y,1/2-z
_cell_length_a 27.1293
_cell_length_b 10.3732
_cell_length_c 16.0703
_cell_angle_alpha 90.0
_cell_angle_beta 90.0
_cell_angle_gamma 90.0
loop_
_atom_site_label
_atom_site_type_symbol
_atom_site_fract_x
_atom_site_fract_y
_atom_site_fract_z
N1 N     0.059374580     0.633882620     0.812245370 
N2 N     0.114747460     0.812468140     0.837147830 
C1 C     0.090152970     0.837357710     0.914409770 
C2 C     0.110304840     0.926875630     0.969782230 
C3 C     0.087148500     0.954186010     1.044664070 
C4 C     0.042771620     0.893936430     1.066265940 
C5 C     0.023119420     0.804481670     1.010772960 
C6 C     0.046220850     0.774170360     0.935677530 
C7 C     0.024571190     0.672940320     0.877916550 
C8 C     0.096610850     0.546737620     0.841246710 
C9 C     0.084609830     0.417404060     0.854147490 
C10 C     0.119945900     0.330346920     0.881463980 
C11 C     0.168523370     0.369538600     0.895881320 
C12 C     0.180071890     0.499038010     0.883095740 
C13 C     0.144973950     0.588420720     0.856900230 
C14 C     0.158497440     0.729651540     0.846242070 
C15 C     0.081496920     0.750782430     0.777662340 
C16 C     0.016624610     0.926908740     1.146307870 
C17 C     0.207465930     0.274976140     0.923501120 
H1 H     0.144094870     0.975808000     0.952474660 
H2 H     0.103391010     1.024068870     1.086753350 
H3 H    -0.010870470     0.754943940     1.026920760 
H4 H     0.013906720     0.587777000     0.913457000 
H5 H    -0.008859190     0.709956790     0.847983840 
H6 H     0.047275780     0.385915100     0.841278820 
H7 H     0.109856940     0.230235600     0.890984210 
H8 H     0.217413550     0.532159900     0.895224060 
H9 H     0.181682360     0.742359480     0.790992880 
H10 H     0.179873610     0.762698310     0.899642080 
H11 H     0.102327220     0.726581100     0.721736000 
H12 H     0.052054730     0.817553270     0.760905910 
H13 H    -0.007946500     1.009731850     1.138002460 
H14 H    -0.005840350     0.846375150     1.168199690 
H15 H     0.042795500     0.951758960     1.195419350 
H16 H     0.229238640     0.313445130     0.975097340 
H17 H     0.191035320     0.184217700     0.943825130 
H18 H     0.233120240     0.253036360     0.872831720 
N3 N     0.227873190     0.087966920     0.096031290 
N4 N     0.408219910     0.034837260     0.117715660 
C18 C     0.366947510     0.223408610     0.181010020 
C19 C     0.324195130     0.292935240     0.198685650 
C20 C     0.278459330     0.248771000     0.171014290 
C21 C     0.276397470     0.134905760     0.126038340 
C22 C     0.318088660     0.062867870     0.107674020 
C23 C     0.362908410     0.109791360     0.135922540 
C24 C     0.325360930     0.416252450     0.246577610 
H19 H     0.370918690     0.534183110     0.294426900 
H20 H     0.245295830     0.302577120     0.184566490 
H21 H     0.315714340    -0.025944360     0.072899320 
H22 H     0.402693870     0.256444620     0.201458380 
O1 O     0.371611040     0.451412990     0.266708410 
O2 O     0.191634980     0.150850390     0.115401800 
O3 O     0.447574180     0.084433680     0.136009390 
O4 O     0.289278840     0.477998560     0.264242330 
O5 O     0.227719150    -0.010088060     0.054037460 
O6 O     0.402925300    -0.071230720     0.086116600 

#END
data_42_9.50_XXV_2_1181 
# Day group submission to blind test 6
# Rank by lattice energy 42
# Relative energy [kJ/mol]:9.49865259044
loop_
_symmetry_equiv_pos_site_id
_symmetry_equiv_pos_as_xyz
1 +x,+y,+z
2 -x,-y,-z
_cell_length_a 7.9622
_cell_length_b 11.7198
_cell_length_c 16.3397
_cell_angle_alpha 130.7983
_cell_angle_beta 81.3027
_cell_angle_gamma 106.4724
loop_
_atom_site_label
_atom_site_type_symbol
_atom_site_fract_x
_atom_site_fract_y
_atom_site_fract_z
N1 N     0.971255720     0.298330900     0.797092970 
N2 N     0.860467590     0.237817270     0.639639150 
C1 C     0.752657490     0.345322050     0.707479560 
C2 C     0.626692360     0.350742610     0.659870010 
C3 C     0.521470700     0.454580320     0.723238750 
C4 C     0.540049700     0.557588980     0.836299010 
C5 C     0.665636450     0.550801230     0.882942940 
C6 C     0.770963370     0.445645970     0.820711350 
C7 C     0.902512920     0.437900020     0.874367850 
C8 C     0.850865010     0.159998160     0.770128220 
C9 C     0.829990430     0.134841000     0.844158190 
C10 C     0.716233660     0.001428310     0.820089710 
C11 C     0.620851780    -0.112337980     0.720629620 
C12 C     0.642106500    -0.085828720     0.647702580 
C13 C     0.753874930     0.048958220     0.671078260 
C14 C     0.768928190     0.076488800     0.591067290 
C15 C     1.016784790     0.281679900     0.700185340 
C16 C     0.430028680     0.674269470     0.905425130 
C17 C     0.500950550    -0.259447960     0.693391920 
H1 H     0.614466960     0.273499450     0.572317150 
H2 H     0.424518560     0.457005500     0.684663390 
H3 H     0.680305560     0.627941050     0.970634240 
H4 H     0.841649280     0.438229340     0.938978120 
H5 H     1.013522530     0.540511060     0.911605590 
H6 H     0.906594740     0.220869120     0.920183310 
H7 H     0.702206340    -0.015919800     0.878622060 
H8 H     0.567310660    -0.171331200     0.570739440 
H9 H     0.840752870    -0.001276840     0.521073970 
H10 H     0.638737210     0.050188850     0.560696740 
H11 H     1.089604610     0.192241480     0.647649810 
H12 H     1.099879790     0.392103840     0.724693790 
H13 H     0.496861890     0.785486210     0.924843670 
H14 H     0.403277730     0.697346280     0.981994110 
H15 H     0.304549720     0.633164880     0.864055590 
H16 H     0.412196360    -0.320393710     0.624030240 
H17 H     0.421439690    -0.234825660     0.761567470 
H18 H     0.575912430    -0.339501890     0.673250510 
N3 N    -0.130926480     0.611212150     0.537075620 
N4 N     0.110454990     0.866404230     0.896633300 
C18 C     0.210333280     0.987691200     0.812706630 
C19 C     0.205739830     0.984523830     0.726218170 
C20 C     0.093037690     0.861742720     0.635893770 
C21 C    -0.011957560     0.742666810     0.633320030 
C22 C    -0.008345290     0.740278680     0.716800120 
C23 C     0.103271360     0.865225290     0.805919200 
C24 C     0.317294720     1.111417960     0.727090150 
H19 H     0.470287460     1.309396880     0.817370430 
H20 H     0.088131170     0.859715010     0.569201560 
H21 H    -0.088556950     0.644886340     0.712328020 
H22 H     0.294681590     1.082900150     0.883977920 
O1 O     0.399415920     1.234284960     0.824452630 
O2 O    -0.147342180     0.624771820     0.470937640 
O3 O     0.189011760     0.987140470     0.980281900 
O4 O     0.331311750     1.106075850     0.650306140 
O5 O    -0.203047980     0.498689320     0.530755440 
O6 O     0.038593510     0.746291800     0.880871220 

#END
data_43_9.58_XXV_14_15835 
# Day group submission to blind test 6
# Rank by lattice energy 43
# Relative energy [kJ/mol]:9.57827769313
loop_
_symmetry_equiv_pos_site_id
_symmetry_equiv_pos_as_xyz
1 +x,+y,+z
2 -x,1/2+y,1/2-z
3 -x,-y,-z
4 +x,1/2-y,1/2+z
_cell_length_a 7.8034
_cell_length_b 18.9081
_cell_length_c 26.2977
_cell_angle_alpha 90.0
_cell_angle_beta 34.5493
_cell_angle_gamma 90.0
loop_
_atom_site_label
_atom_site_type_symbol
_atom_site_fract_x
_atom_site_fract_y
_atom_site_fract_z
N1 N     0.409803530     0.606515940     0.142625140 
N2 N    -0.045161120     0.537721540     0.265914600 
C1 C    -0.134844870     0.584899830     0.327722660 
C2 C    -0.383864800     0.567676250     0.418777230 
C3 C    -0.478435440     0.612567890     0.480472790 
C4 C    -0.329052070     0.676502170     0.453252230 
C5 C    -0.080182280     0.693046690     0.362198150 
C6 C     0.021359810     0.648164000     0.298908030 
C7 C     0.299607000     0.666798300     0.199791630 
C8 C     0.573884620     0.555785890     0.132150300 
C9 C     0.871150310     0.570796070     0.073978940 
C10 C     1.037457520     0.522548890     0.061428980 
C11 C     0.913464970     0.457240270     0.105871890 
C12 C     0.617227100     0.442935020     0.163784840 
C13 C     0.444035360     0.491319280     0.178505680 
C14 C     0.117673440     0.474914370     0.244706870 
C15 C     0.149070440     0.573656270     0.181644870 
C16 C    -0.436960110     0.726604640     0.520393940 
C17 C     1.097369520     0.404312970     0.090636070 
H1 H    -0.504279680     0.518931640     0.440424850 
H2 H    -0.672563010     0.598235910     0.550905570 
H3 H     0.042352600     0.741897940     0.339347290 
H4 H     0.480698060     0.684704070     0.180569940 
H5 H     0.249025700     0.710431610     0.186070960 
H6 H     0.970330440     0.620543620     0.037839940 
H7 H     1.267988180     0.535183560     0.015820700 
H8 H     0.514922190     0.393033880     0.199953400 
H9 H     0.108185290     0.434162550     0.217426560 
H10 H    -0.000591790     0.453992850     0.306759430 
H11 H     0.226739900     0.535053730     0.134740240 
H12 H     0.020337500     0.614642470     0.193529670 
H13 H    -0.581573090     0.768008530     0.539719770 
H14 H    -0.247475680     0.752866780     0.492885010 
H15 H    -0.568047470     0.698918900     0.581441290 
H16 H     0.959403420     0.359433880     0.136311520 
H17 H     1.195287360     0.428276670     0.100788860 
H18 H     1.284718910     0.383685550     0.022060340 
N3 N     1.353672960     0.344686410     0.349451830 
N4 N     0.456804040     0.215947910     0.630861930 
C18 C     0.609942310     0.329141020     0.632895550 
C19 C     0.805678170     0.386843770     0.587852620 
C20 C     1.051111180     0.391989090     0.494761200 
C21 C     1.095351280     0.339011090     0.448308640 
C22 C     0.904649680     0.281059820     0.490840830 
C23 C     0.664450230     0.277404980     0.583278930 
C24 C     0.760877120     0.445094270     0.636375060 
H19 H     0.484796080     0.477501400     0.753069800 
H20 H     1.203781420     0.436494680     0.459711370 
H21 H     0.941207490     0.240647820     0.453568810 
H22 H     0.418995970     0.324224770     0.704866340 
O1 O     0.510222600     0.435737910     0.725981710 
O2 O     1.538073820     0.391301310     0.312563540 
O3 O     0.250522640     0.213441670     0.712056870 
O4 O     0.925958950     0.495392220     0.600057080 
O5 O     1.362090180     0.302559440     0.312249280 
O6 O     0.506731510     0.172338070     0.585498520 

#END
data_44_9.62_XXV_2_4628 
# Day group submission to blind test 6
# Rank by lattice energy 44
# Relative energy [kJ/mol]:9.62343859114
loop_
_symmetry_equiv_pos_site_id
_symmetry_equiv_pos_as_xyz
1 +x,+y,+z
2 -x,-y,-z
_cell_length_a 26.5512
_cell_length_b 11.4969
_cell_length_c 23.1634
_cell_angle_alpha 54.5464
_cell_angle_beta 26.3889
_cell_angle_gamma 32.2907
loop_
_atom_site_label
_atom_site_type_symbol
_atom_site_fract_x
_atom_site_fract_y
_atom_site_fract_z
N1 N     0.144400110     0.532655040     0.647593200 
N2 N     0.030373280     0.663606030     0.625711380 
C1 C     0.275796230     0.321252390     0.458963230 
C2 C     0.353135000     0.222096750     0.350444290 
C3 C     0.588054200    -0.107155170     0.189623730 
C4 C     0.752298940    -0.348371030     0.133162790 
C5 C     0.673800460    -0.246872510     0.241863750 
C6 C     0.439971900     0.083151670     0.402419120 
C7 C     0.364750330     0.184568890     0.513561590 
C8 C     0.216804030     0.597971590     0.550211940 
C9 C     0.344344640     0.518385880     0.488506350 
C10 C     0.414340880     0.581825560     0.395941960 
C11 C     0.356511020     0.730550760     0.363911550 
C12 C     0.230540020     0.807385420     0.425126680 
C13 C     0.162119100     0.740726940     0.515768980 
C14 C     0.033205570     0.817257050     0.574235680 
C15 C    -0.053352950     0.720850170     0.753550100 
C16 C     1.003693140    -0.706196820    -0.037701270 
C17 C     0.425172720     0.809182090     0.268939010 
H1 H     0.223924630     0.408196660     0.396245620 
H2 H     0.644345030    -0.178926380     0.107464380 
H3 H     0.800257670    -0.430082970     0.198706500 
H4 H     0.529819370     0.036900040     0.411412430 
H5 H     0.311192230     0.141373660     0.599212090 
H6 H     0.384167520     0.410122120     0.517009700 
H7 H     0.512922590     0.518472430     0.349433640 
H8 H     0.187672070     0.917814870     0.398796330 
H9 H    -0.167786270     1.082167470     0.700186410 
H10 H     0.134315850     0.733118600     0.455127430 
H11 H    -0.232275090     0.981259410     0.871973710 
H12 H    -0.091765630     0.649979740     0.815678630 
H13 H     0.971513820    -0.782219370     0.006440640 
H14 H     1.142035720    -0.859584940    -0.099884080 
H15 H     1.094353340    -0.758669170    -0.153167540 
H16 H     0.428478100     0.845447230     0.210830360 
H17 H     0.615651010     0.613093040     0.148989920 
H18 H     0.283642920     1.033519760     0.373737920 
N3 N     0.277336540     0.325746970     0.188211610 
N4 N    -0.182483130     1.059360660     0.283183930 
C18 C     0.059883990     0.937351670     0.137758930 
C19 C     0.216280900     0.775141220     0.072658020 
C20 C     0.286167790     0.576493940     0.090594260 
C21 C     0.200187610     0.540651020     0.171662640 
C22 C     0.049008330     0.692558910     0.234230090 
C23 C    -0.020484730     0.892568410     0.217337430 
C24 C     0.312581900     0.808221620    -0.016101570 
H19 H     0.286591910     1.033591320    -0.070986950 
H20 H     0.405022270     0.453412920     0.042151670 
H21 H    -0.010774530     0.655220720     0.292597290 
H22 H     0.000882450     1.095581930     0.127555810 
O1 O     0.216165960     1.025383910    -0.011653340 
O2 O     0.369969410     0.241619140     0.165061780 
O3 O    -0.275270970     1.272903700     0.296149960 
O4 O     0.458108400     0.660342290    -0.082872230 
O5 O     0.244619300     0.246413550     0.222096010 
O6 O    -0.209550000     0.969292830     0.318036280 

#END
data_45_9.70_XXV_14_20147 
# Day group submission to blind test 6
# Rank by lattice energy 45
# Relative energy [kJ/mol]:9.69601839129
loop_
_symmetry_equiv_pos_site_id
_symmetry_equiv_pos_as_xyz
1 +x,+y,+z
2 -x,1/2+y,1/2-z
3 -x,-y,-z
4 +x,1/2-y,1/2+z
_cell_length_a 11.6289
_cell_length_b 28.1249
_cell_length_c 7.6927
_cell_angle_alpha 90.0
_cell_angle_beta 113.833
_cell_angle_gamma 90.0
loop_
_atom_site_label
_atom_site_type_symbol
_atom_site_fract_x
_atom_site_fract_y
_atom_site_fract_z
N1 N     0.791177790     0.868795050     0.435575960 
N2 N     0.976790160     0.827579530     0.650122880 
C1 C     1.028448660     0.830240280     0.509882310 
C2 C     1.138746700     0.805307570     0.539234790 
C3 C     1.192323690     0.807705980     0.407896560 
C4 C     1.138010920     0.835459340     0.243543530 
C5 C     1.028172550     0.860171350     0.215777460 
C6 C     0.971680800     0.857673670     0.344824470 
C7 C     0.849829620     0.884030780     0.307155810 
C8 C     0.727334550     0.824078730     0.382640490 
C9 C     0.609648070     0.822305980     0.229896720 
C10 C     0.544633000     0.779785170     0.176546690 
C11 C     0.594411190     0.737602540     0.275336140 
C12 C     0.711670240     0.739755420     0.426801170 
C13 C     0.779687300     0.782110650     0.480923520 
C14 C     0.909464700     0.782769560     0.642762580 
C15 C     0.889451070     0.866769400     0.628385950 
C16 C     1.195047990     0.837415150     0.099021940 
C17 C     0.522478610     0.691536260     0.218220630 
H1 H     1.182841360     0.784786460     0.668705780 
H2 H     1.278366410     0.788300190     0.433921240 
H3 H     0.983810150     0.881619460     0.088398950 
H4 H     0.783275930     0.878300020     0.160633520 
H5 H     0.867195470     0.922389780     0.325253070 
H6 H     0.569449260     0.855064080     0.156063020 
H7 H     0.453276030     0.779228750     0.057995000 
H8 H     0.752852580     0.707370400     0.503937490 
H9 H     0.902003450     0.778100210     0.779284400 
H10 H     0.965656810     0.753274010     0.627584280 
H11 H     0.846596620     0.861866530     0.729793090 
H12 H     0.940646260     0.900380210     0.659009540 
H13 H     1.297576760     0.835611720     0.167281460 
H14 H     1.169081350     0.870100860     0.015457650 
H15 H     1.162996000     0.807508930    -0.000308050 
H16 H     0.575686930     0.662042990     0.306359830 
H17 H     0.501481980     0.682694950     0.069950090 
H18 H     0.432652740     0.693730280     0.232275210 
N3 N     0.180848360     0.557244310     1.146985310 
N4 N     0.180206820     0.483669340     0.564237920 
C18 C     0.365970770     0.528084760     0.781997420 
C19 C     0.427454570     0.553777760     0.949314070 
C20 C     0.367045400     0.563494250     1.069436710 
C21 C     0.245752980     0.546816930     1.020166110 
C22 C     0.182410140     0.520533020     0.856521720 
C23 C     0.244899460     0.511896490     0.739752860 
C24 C     0.557185600     0.572877220     1.003884910 
H19 H     0.674130170     0.586776000     0.899931700 
H20 H     0.414264620     0.583570440     1.198711930 
H21 H     0.088513790     0.507347730     0.821801170 
H22 H     0.410452140     0.520859870     0.685795630 
O1 O     0.596848200     0.568756540     0.862188460 
O2 O     0.238966960     0.580188790     1.290498870 
O3 O     0.228149340     0.482985380     0.449325870 
O4 O     0.617783160     0.591609510     1.153921880 
O5 O     0.073960890     0.542138600     1.098533620 
O6 O     0.084357610     0.462827110     0.548065430 

#END
data_46_9.77_XXV_7_28965 
# Day group submission to blind test 6
# Rank by lattice energy 46
# Relative energy [kJ/mol]:9.77207561862
loop_
_symmetry_equiv_pos_site_id
_symmetry_equiv_pos_as_xyz
1 +x,+y,+z
2 +x,-y,1/2+z
_cell_length_a 17.8161
_cell_length_b 10.881
_cell_length_c 17.8157
_cell_angle_alpha 90.0
_cell_angle_beta 160.4947
_cell_angle_gamma 90.0
loop_
_atom_site_label
_atom_site_type_symbol
_atom_site_fract_x
_atom_site_fract_y
_atom_site_fract_z
N1 N     0.585758990     0.282150480    -0.273694170 
N2 N     0.839264870     0.416797370     0.032322790 
C1 C     0.927099020     0.459384650     0.044879300 
C2 C     1.118086840     0.534163790     0.224506450 
C3 C     1.205957590     0.577989830     0.240390660 
C4 C     1.104309800     0.549610600     0.075843790 
C5 C     0.914520290     0.474625120    -0.102026130 
C6 C     0.825428680     0.428023390    -0.119357660 
C7 C     0.622662950     0.343087170    -0.311695990 
C8 C     0.736952510     0.181794480    -0.118179150 
C9 C     0.698711790     0.069633210    -0.190278720 
C10 C     0.839828790    -0.029806270    -0.045100740 
C11 C     1.022871510    -0.020804750     0.176574410 
C12 C     1.059250410     0.091316200     0.246558530 
C13 C     0.921283900     0.193112510     0.104144890 
C14 C     0.970353990     0.315164840     0.188500030 
C15 C     0.606918960     0.375117230    -0.194870970 
C16 C     1.195099570     0.600604640     0.088776020 
C17 C     1.178451770    -0.128391860     0.335511000 
H1 H     1.194405600     0.558558360     0.349659860 
H2 H     1.354268870     0.636004470     0.381118660 
H3 H     0.835070980     0.449748410    -0.229726250 
H4 H     0.644264460     0.272883690    -0.334462310 
H5 H     0.470512980     0.394881800    -0.469376860 
H6 H     0.553805640     0.061325190    -0.363423900 
H7 H     0.806384890    -0.116261230    -0.104842070 
H8 H     1.201344100     0.100769660     0.418431090 
H9 H     0.930831220     0.309638330     0.211239220 
H10 H     1.148866050     0.336890160     0.352154220 
H11 H     0.551042410     0.336756200    -0.194132830 
H12 H     0.499617970     0.453002840    -0.310280070 
H13 H     1.123468050     0.691225820     0.009186500 
H14 H     1.154525600     0.540733260     0.003217120 
H15 H     1.377611290     0.611183890     0.263014370 
H16 H     1.261159450    -0.123218960     0.468110850 
H17 H     1.310364050    -0.131094580     0.416977960 
H18 H     1.087642130    -0.215537690     0.246958390 
N3 N     0.609613120    -0.134041300     0.473575780 
N4 N     1.220429890     0.094929620     1.174201350 
C18 C     0.982646800     0.195790910     0.854339770 
C19 C     0.806382170     0.191395280     0.636609590 
C20 C     0.682848330     0.083502620     0.510630830 
C21 C     0.739270240    -0.018773140     0.606172140 
C22 C     0.914194480    -0.018031030     0.822558200 
C23 C     1.032057480     0.090986650     0.942128510 
C24 C     0.744187640     0.299592330     0.530788640 
H19 H     0.847684460     0.459726350     0.603767820 
H20 H     0.545698390     0.080055940     0.341617050 
H21 H     0.957156410    -0.099042160     0.894956700 
H22 H     1.079760760     0.278504970     0.954152740 
O1 O     0.883439970     0.395502290     0.673091570 
O2 O     0.447872460    -0.130052900     0.279056850 
O3 O     1.307026640     0.194853420     1.267514160 
O4 O     0.590518970     0.300348880     0.341972740 
O5 O     0.674444000    -0.224612640     0.568833920 
O6 O     1.275998950    -0.002001430     1.255620500 

#END
data_47_9.92_XXV_43_22045 
# Day group submission to blind test 6
# Rank by lattice energy 47
# Relative energy [kJ/mol]:9.91557550058
loop_
_symmetry_equiv_pos_site_id
_symmetry_equiv_pos_as_xyz
1 +x,+y,+z
2 -x,-y,+z
3 1/4-x,1/4+y,1/4+z
4 1/4+x,1/4-y,1/4+z
5 +x,1/2+y,1/2+z
6 -x,1/2-y,1/2+z
7 1/4-x,3/4+y,3/4+z
8 1/4+x,3/4-y,3/4+z
9 1/2+x,+y,1/2+z
10 1/2-x,-y,1/2+z
11 3/4-x,1/4+y,3/4+z
12 3/4+x,1/4-y,3/4+z
13 1/2+x,1/2+y,+z
14 1/2-x,1/2-y,+z
15 3/4-x,3/4+y,1/4+z
16 3/4+x,3/4-y,1/4+z
_cell_length_a 34.113
_cell_length_b 29.5764
_cell_length_c 9.0061
_cell_angle_alpha 90.0
_cell_angle_beta 90.0
_cell_angle_gamma 90.0
loop_
_atom_site_label
_atom_site_type_symbol
_atom_site_fract_x
_atom_site_fract_y
_atom_site_fract_z
N1 N     0.621613990     0.314920400     0.683922540 
N2 N     0.642541250     0.275746810     0.461995820 
C1 C     0.628278110     0.312649550     0.374172000 
C2 C     0.626816700     0.308138370     0.219683690 
C3 C     0.613698290     0.343373470     0.131306170 
C4 C     0.601968730     0.384543330     0.194241060 
C5 C     0.603437990     0.388617740     0.348107210 
C6 C     0.615983100     0.353270240     0.439349950 
C7 C     0.615943210     0.358417400     0.607238100 
C8 C     0.586875730     0.287670720     0.686879010 
C9 C     0.556945420     0.298352230     0.787045600 
C10 C     0.523208670     0.272354440     0.794245110 
C11 C     0.518375760     0.234480140     0.702540390 
C12 C     0.548346310     0.224152030     0.603313950 
C13 C     0.582296180     0.250356830     0.592557260 
C14 C     0.613788610     0.238980080     0.479206710 
C15 C     0.653757230     0.291055420     0.610377520 
C16 C     0.588477150     0.423128200     0.097415430 
C17 C     0.481471980     0.206492780     0.709936430 
H1 H     0.636742210     0.276717980     0.170384380 
H2 H     0.612887960     0.339213200     0.011635060 
H3 H     0.593958540     0.420028160     0.399438700 
H4 H     0.588299290     0.373236790     0.643916760 
H5 H     0.639375880     0.381447980     0.642074960 
H6 H     0.561013960     0.326929710     0.860843560 
H7 H     0.500423160     0.281111380     0.873251360 
H8 H     0.545080460     0.195186840     0.530066710 
H9 H     0.629568250     0.208326220     0.512442060 
H10 H     0.600400450     0.232104860     0.371525150 
H11 H     0.662156860     0.261677430     0.676348070 
H12 H     0.678822430     0.313829320     0.602279850 
H13 H     0.612709510     0.436704160     0.031330180 
H14 H     0.576585100     0.450783740     0.163872940 
H15 H     0.565718190     0.412224930     0.019726900 
H16 H     0.485010320     0.174377380     0.651699000 
H17 H     0.456737050     0.224312620     0.659106000 
H18 H     0.473340030     0.199095550     0.824832210 
N3 N     0.310065830     0.571130510     0.342815340 
N4 N     0.283561490     0.665394390    -0.097846630 
C18 C     0.251480120     0.682215650     0.141906620 
C19 C     0.244923690     0.672020140     0.291089730 
C20 C     0.264366320     0.635832170     0.357877550 
C21 C     0.289778950     0.610026720     0.272868690 
C22 C     0.296415040     0.618578880     0.123517580 
C23 C     0.277146800     0.655268230     0.061534820 
C24 C     0.217378450     0.698950380     0.384776790 
H19 H     0.183032330     0.749231880     0.372689510 
H20 H     0.259617320     0.628150440     0.473820300 
H21 H     0.315594020     0.597414750     0.058225910 
H22 H     0.237097930     0.710435950     0.088858310 
O1 O     0.202638100     0.734779320     0.311214010 
O2 O     0.308782540     0.568534540     0.477957490 
O3 O     0.271817340     0.701836420    -0.143448960 
O4 O     0.209039770     0.689619610     0.510991310 
O5 O     0.326292700     0.544347250     0.260002740 
O6 O     0.299763310     0.636406640    -0.172243120 

#END
data_48_9.97_XXV_2_74233 
# Day group submission to blind test 6
# Rank by lattice energy 48
# Relative energy [kJ/mol]:9.96800201479
loop_
_symmetry_equiv_pos_site_id
_symmetry_equiv_pos_as_xyz
1 +x,+y,+z
2 -x,-y,-z
_cell_length_a 20.3305
_cell_length_b 13.9298
_cell_length_c 8.033
_cell_angle_alpha 137.1222
_cell_angle_beta 54.5793
_cell_angle_gamma 129.5444
loop_
_atom_site_label
_atom_site_type_symbol
_atom_site_fract_x
_atom_site_fract_y
_atom_site_fract_z
N1 N     0.664187750     0.755168240     0.298269790 
N2 N     0.745057430     1.022443710     0.459695390 
C1 C     0.664292980     1.040966700     0.573014550 
C2 C     0.665998930     1.178597560     0.679362670 
C3 C     0.589194330     1.201167500     0.793654190 
C4 C     0.508028030     1.087383030     0.807624050 
C5 C     0.507100800     0.950917220     0.701384390 
C6 C     0.583662420     0.924950120     0.581849990 
C7 C     0.579962350     0.772655240     0.460720460 
C8 C     0.680874620     0.718179210     0.060650120 
C9 C     0.638384830     0.568906500    -0.124806250 
C10 C     0.653992440     0.528774820    -0.357900810 
C11 C     0.713209690     0.636220090    -0.414266720 
C12 C     0.755248590     0.784565130    -0.228217230 
C13 C     0.739439940     0.827913150     0.008949600 
C14 C     0.784396230     0.992054550     0.210027060 
C15 C     0.732966470     0.897022700     0.433915070 
C16 C     0.424519500     1.111730000     0.929790290 
C17 C     0.729147070     0.593116860    -0.666510480 
H1 H     0.728799120     1.268314170     0.674533700 
H2 H     0.591979520     1.309090780     0.876141110 
H3 H     0.444820780     0.860546080     0.708072390 
H4 H     0.529955540     0.679147110     0.349386710 
H5 H     0.561806300     0.761175400     0.604745670 
H6 H     0.594231300     0.484431960    -0.084168030 
H7 H     0.620696590     0.412050660    -0.499694360 
H8 H     0.800961780     0.870231870    -0.266986580 
H9 H     0.853735730     1.018112520     0.165535400 
H10 H     0.781040220     1.070249060     0.217366710 
H11 H     0.794456240     0.880632840     0.333395850 
H12 H     0.715233450     0.926008800     0.619154950 
H13 H     0.429867690     1.224795710     1.107220840 
H14 H     0.369458330     1.026744410     0.967554430 
H15 H     0.408626060     1.103319730     0.809507460 
H16 H     0.793577080     0.667134550    -0.712468700 
H17 H     0.680659020     0.602873370    -0.670075350 
H18 H     0.724780390     0.475230010    -0.815225940 
N3 N     0.101106810     0.296590190     0.179336830 
N4 N    -0.041328190     0.146082180     0.744157060 
C18 C     0.062931380     0.410579970     0.877666900 
C19 C     0.120474670     0.520840470     0.828735230 
C20 C     0.132681210     0.484292770     0.600512810 
C21 C     0.087377330     0.336596790     0.423589360 
C22 C     0.030692220     0.223354040     0.464030980 
C23 C     0.019414970     0.264111320     0.693833350 
C24 C     0.170424870     0.680515750     1.015559720 
H19 H     0.184231880     0.807342800     1.344830490 
H20 H     0.176701660     0.569870840     0.562995330 
H21 H    -0.003004380     0.108302900     0.322365230 
H22 H     0.052052970     0.437094460     1.053969370 
O1 O     0.144903590     0.707282010     1.238997000 
O2 O     0.137901790     0.402093830     0.164331850 
O3 O    -0.050786650     0.185615050     0.949156460 
O4 O     0.227301560     0.774436990     0.971757900 
O5 O     0.075319170     0.161024590     0.010525520 
O6 O    -0.077412080     0.017890780     0.577025610 

#END
data_49_10.02_XXV_19_7669 
# Day group submission to blind test 6
# Rank by lattice energy 49
# Relative energy [kJ/mol]:10.0174588226
loop_
_symmetry_equiv_pos_site_id
_symmetry_equiv_pos_as_xyz
1 +x,+y,+z
2 1/2+x,1/2-y,-z
3 -x,1/2+y,1/2-z
4 1/2-x,-y,1/2+z
_cell_length_a 20.6103
_cell_length_b 15.7831
_cell_length_c 7.094
_cell_angle_alpha 90.0
_cell_angle_beta 90.0
_cell_angle_gamma 90.0
loop_
_atom_site_label
_atom_site_type_symbol
_atom_site_fract_x
_atom_site_fract_y
_atom_site_fract_z
N1 N    -0.014709050     0.944370060     0.864388430 
N2 N    -0.068514070     0.876626550     0.601620950 
C1 C    -0.082162700     0.804911690     0.719022040 
C2 C    -0.107944060     0.731597110     0.637706490 
C3 C    -0.122662240     0.661559750     0.747624250 
C4 C    -0.112633040     0.662730710     0.942877190 
C5 C    -0.086998280     0.736125890     1.022430690 
C6 C    -0.070916530     0.806863260     0.913888970 
C7 C    -0.041222830     0.884960820     1.004753120 
C8 C     0.046646630     0.917955450     0.789601700 
C9 C     0.102609640     0.928299660     0.898606780 
C10 C     0.162796070     0.904320790     0.829662310 
C11 C     0.169210460     0.870057730     0.648442630 
C12 C     0.113144640     0.859707140     0.541418360 
C13 C     0.051929470     0.882171980     0.609378950 
C14 C    -0.008466520     0.867103630     0.491140440 
C15 C    -0.062719110     0.953888010     0.714030820 
C16 C    -0.127522200     0.585980920     1.061928680 
C17 C     0.234968180     0.846356880     0.571540700 
H1 H    -0.117357670     0.731267590     0.487356760 
H2 H    -0.142991080     0.605450020     0.681888330 
H3 H    -0.078325570     0.738200830     1.173504490 
H4 H    -0.002458160     0.866383490     1.100989110 
H5 H    -0.077743980     0.918604320     1.088484750 
H6 H     0.098063020     0.956599020     1.037230920 
H7 H     0.205625180     0.913014740     0.916487700 
H8 H     0.116817280     0.831950090     0.401592430 
H9 H    -0.010206230     0.911987290     0.373351220 
H10 H    -0.007247950     0.803587130     0.430537130 
H11 H    -0.048474440     1.005814620     0.621357760 
H12 H    -0.109524580     0.969016770     0.777483050 
H13 H    -0.170085860     0.552194830     1.009181380 
H14 H    -0.136693980     0.603480360     1.208452120 
H15 H    -0.086886720     0.541234610     1.061089300 
H16 H     0.230650780     0.804659510     0.449361250 
H17 H     0.264302470     0.813874880     0.677651590 
H18 H     0.262025460     0.902636310     0.527044350 
N3 N     0.461045470     0.394615450    -0.127644110 
N4 N     0.377353030     0.290409210     0.481523650 
C18 C     0.302883030     0.352068800     0.245052960 
C19 C     0.292282940     0.389586670     0.069674490 
C20 C     0.344093140     0.404110670    -0.052749060 
C21 C     0.405931650     0.380494280     0.003148100 
C22 C     0.418321370     0.343045880     0.176348040 
C23 C     0.365773720     0.330016960     0.294837620 
C24 C     0.225948890     0.413588270     0.004082470 
H19 H     0.138207120     0.391879910     0.057495560 
H20 H     0.336018400     0.433406020    -0.188443310 
H21 H     0.466784280     0.324558800     0.216854550 
H22 H     0.263367270     0.339935080     0.341244130 
O1 O     0.179192020     0.386790920     0.123217030 
O2 O     0.450279230     0.436345940    -0.269034880 
O3 O     0.330132270     0.279119910     0.582368020 
O4 O     0.214992140     0.449328600    -0.142386370 
O5 O     0.513067940     0.363035850    -0.084883520 
O6 O     0.433225140     0.271948540     0.520986550 

#END
data_50_10.25_XXV_14_51817 
# Day group submission to blind test 6
# Rank by lattice energy 50
# Relative energy [kJ/mol]:10.2543317275
loop_
_symmetry_equiv_pos_site_id
_symmetry_equiv_pos_as_xyz
1 +x,+y,+z
2 -x,1/2+y,1/2-z
3 -x,-y,-z
4 +x,1/2-y,1/2+z
_cell_length_a 22.9615
_cell_length_b 27.7763
_cell_length_c 7.6374
_cell_angle_alpha 90.0
_cell_angle_beta 27.6457
_cell_angle_gamma 90.0
loop_
_atom_site_label
_atom_site_type_symbol
_atom_site_fract_x
_atom_site_fract_y
_atom_site_fract_z
N1 N     0.621308130     0.867068470     0.529813720 
N2 N     0.798343030     0.815564100     0.122972550 
C1 C     0.848725600     0.825681120    -0.181255170 
C2 C     0.952779450     0.799654390    -0.517550660 
C3 C     1.005002900     0.809009430    -0.819277210 
C4 C     0.955703620     0.845040210    -0.796455350 
C5 C     0.852164670     0.870726530    -0.460480420 
C6 C     0.796903090     0.861349400    -0.150997730 
C7 C     0.681462510     0.889069930     0.215507410 
C8 C     0.548161640     0.825338330     0.682453330 
C9 C     0.430216300     0.831164020     0.919786380 
C10 C     0.356583640     0.791492700     1.075027690 
C11 C     0.397935910     0.744763290     1.001253200 
C12 C     0.516094160     0.739340900     0.762615200 
C13 C     0.592322850     0.778656010     0.599232520 
C14 C     0.722324870     0.771312460     0.330500630 
C15 C     0.719865410     0.855279310     0.393574910 
C16 C     1.012258950     0.854886600    -1.124526300 
C17 C     0.317153280     0.701519150     1.176723260 
H1 H     0.993109580     0.772599100    -0.539505350 
H2 H     1.086097350     0.788561730    -1.078362610 
H3 H     0.811636010     0.898525120    -0.435223860 
H4 H     0.613117770     0.890837140     0.291336410 
H5 H     0.706784870     0.926210130     0.181283670 
H6 H     0.396511730     0.867352210     0.984709940 
H7 H     0.265140040     0.796827980     1.259182420 
H8 H     0.551102700     0.703313270     0.696137890 
H9 H     0.715015410     0.759599740     0.486624410 
H10 H     0.771727420     0.743002160     0.127820420 
H11 H     0.677353240     0.844978000     0.631222760 
H12 H     0.777815510     0.887160940     0.259868460 
H13 H     1.114484790     0.857730070    -1.389198830 
H14 H     0.976318740     0.888363440    -1.084440260 
H15 H     0.990689120     0.825855110    -1.159302730 
H16 H     0.371170240     0.673146230     0.968290680 
H17 H     0.238789020     0.711062410     1.300127370 
H18 H     0.277909260     0.686082840     1.401287590 
N3 N     0.388912210     0.587413460     0.094383850 
N4 N    -0.009088040     0.539688560     0.872643410 
C18 C     0.193141590     0.528829830     0.179983050 
C19 C     0.323575030     0.533048650    -0.171878610 
C20 C     0.388219960     0.552349990    -0.201477420 
C21 C     0.320540010     0.567060410     0.124197360 
C22 C     0.190850600     0.563356870     0.478826600 
C23 C     0.129664210     0.544166640     0.497597100 
C24 C     0.398905860     0.517160580    -0.526892400 
H19 H     0.379795590     0.486614770    -0.696537940 
H20 H     0.489271350     0.555703560    -0.473919160 
H21 H     0.139791150     0.574863210     0.729483350 
H22 H     0.141493210     0.514006550     0.208496310 
O1 O     0.326547080     0.498047290    -0.460887130 
O2 O     0.502584330     0.591358930    -0.221601680 
O3 O    -0.060815220     0.523912820     0.879783310 
O4 O     0.511341620     0.520538610    -0.836021410 
O5 O     0.326515500     0.598691240     0.388173410 
O6 O    -0.061612660     0.552032050     1.147228730 

#END
data_51_10.32_XXV_19_58165 
# Day group submission to blind test 6
# Rank by lattice energy 51
# Relative energy [kJ/mol]:10.3230331074
loop_
_symmetry_equiv_pos_site_id
_symmetry_equiv_pos_as_xyz
1 +x,+y,+z
2 1/2+x,1/2-y,-z
3 -x,1/2+y,1/2-z
4 1/2-x,-y,1/2+z
_cell_length_a 7.5957
_cell_length_b 10.4387
_cell_length_c 29.4948
_cell_angle_alpha 90.0
_cell_angle_beta 90.0
_cell_angle_gamma 90.0
loop_
_atom_site_label
_atom_site_type_symbol
_atom_site_fract_x
_atom_site_fract_y
_atom_site_fract_z
N1 N     1.158259950     0.248374710     0.574881520 
N2 N     1.128220660     0.061376650     0.622656780 
C1 C     0.973752250     0.025285920     0.597859880 
C2 C     0.869728220    -0.075491840     0.613788020 
C3 C     0.720347190    -0.113628360     0.590338050 
C4 C     0.671141490    -0.053154930     0.549927410 
C5 C     0.775462010     0.047563630     0.534435890 
C6 C     0.924710260     0.088669420     0.557859320 
C7 C     1.032074930     0.201625970     0.540766550 
C8 C     1.077445860     0.324430140     0.609578460 
C9 C     1.029963750     0.450946780     0.599981860 
C10 C     0.953391840     0.527543460     0.632925620 
C11 C     0.923505730     0.480717690     0.676759780 
C12 C     0.970574830     0.354403200     0.685893980 
C13 C     1.045241010     0.275032680     0.653000660 
C14 C     1.089111340     0.136272400     0.663748610 
C15 C     1.247354770     0.137087520     0.594419660 
C16 C     0.512266140    -0.097203890     0.523509860 
C17 C     0.845427360     0.565372740     0.712987640 
H1 H     0.909469770    -0.124406380     0.644554510 
H2 H     0.641411850    -0.192160930     0.603269060 
H3 H     0.738045050     0.097336640     0.503524350 
H4 H     0.944777850     0.280139370     0.531237010 
H5 H     1.105924100     0.174501510     0.510318930 
H6 H     1.056533520     0.488499720     0.566401270 
H7 H     0.917736330     0.625531940     0.624779660 
H8 H     0.945865930     0.315335850     0.719459780 
H9 H     1.203765880     0.131220210     0.686240680 
H10 H     0.979429560     0.091401240     0.681587720 
H11 H     1.357671370     0.168992350     0.615237300 
H12 H     1.297883060     0.077817220     0.566871960 
H13 H     0.549106080    -0.167307780     0.497549530 
H14 H     0.448250570    -0.017191660     0.506233510 
H15 H     0.415259480    -0.142603180     0.545622200 
H16 H     0.789403140     0.508710230     0.740564250 
H17 H     0.741359970     0.626443350     0.699288860 
H18 H     0.945470880     0.628474640     0.727709550 
N3 N     0.080768230     0.658808410     0.238975810 
N4 N    -0.090711250     0.577262690     0.080207310 
C18 C     0.063340990     0.410875740     0.124737700 
C19 C     0.142933350     0.370366900     0.164878680 
C20 C     0.147986280     0.451118990     0.202559580 
C21 C     0.074212360     0.572151700     0.199145460 
C22 C    -0.003698480     0.616411810     0.159594770 
C23 C    -0.008366460     0.533058860     0.123030080 
C24 C     0.224514610     0.240840540     0.169414390 
H19 H     0.262735310     0.088438190     0.135218140 
H20 H     0.208469720     0.419562420     0.233790420 
H21 H    -0.057722700     0.711857880     0.157348130 
H22 H     0.056631650     0.349282880     0.095386230 
O1 O     0.202585600     0.169554740     0.131802030 
O2 O     0.131517570     0.613012280     0.274727450 
O3 O    -0.113202570     0.497250430     0.050569900 
O4 O     0.301306630     0.204454570     0.202712860 
O5 O     0.035832560     0.769822930     0.233035670 
O6 O    -0.128938410     0.690566500     0.077535140 

#END
data_52_10.35_XXV_61_37749 
# Day group submission to blind test 6
# Rank by lattice energy 52
# Relative energy [kJ/mol]:10.3488460025
loop_
_symmetry_equiv_pos_site_id
_symmetry_equiv_pos_as_xyz
1 +x,+y,+z
2 1/2+x,1/2-y,-z
3 -x,1/2+y,1/2-z
4 1/2-x,-y,1/2+z
5 -x,-y,-z
6 1/2-x,1/2+y,+z
7 +x,1/2-y,1/2+z
8 1/2+x,+y,1/2-z
_cell_length_a 20.1581
_cell_length_b 28.3911
_cell_length_c 7.8868
_cell_angle_alpha 90.0
_cell_angle_beta 90.0
_cell_angle_gamma 90.0
loop_
_atom_site_label
_atom_site_type_symbol
_atom_site_fract_x
_atom_site_fract_y
_atom_site_fract_z
N1 N     0.917141300     0.646128840    -0.093961910 
N2 N     1.022114800     0.679533520    -0.180998900 
C1 C     1.047222420     0.672450490    -0.012913430 
C2 C     1.108803760     0.691516820     0.031028860 
C3 C     1.135016630     0.684709540     0.191678800 
C4 C     1.100799600     0.658242850     0.313384520 
C5 C     1.039518060     0.639390930     0.268217150 
C6 C     1.011784520     0.646426270     0.107988880 
C7 C     0.943906330     0.626474220     0.064756670 
C8 C     0.890930000     0.692738100    -0.074194100 
C9 C     0.829025520     0.698784590     0.002289150 
C10 C     0.801989060     0.743405170     0.021835020 
C11 C     0.835623060     0.783384090    -0.036208460 
C12 C     0.897507380     0.776972100    -0.111632390 
C13 C     0.926028110     0.732510810    -0.130124540 
C14 C     0.994609970     0.727005580    -0.207708270 
C15 C     0.970125090     0.645365250    -0.220643990 
C16 C     1.128822270     0.651497700     0.489033070 
C17 C     0.805582420     0.831835400    -0.020097570 
H1 H     1.136207240     0.710980570    -0.064260170 
H2 H     1.183069970     0.699581880     0.222915340 
H3 H     1.011833420     0.619065500     0.361146510 
H4 H     0.909068020     0.633770630     0.167314180 
H5 H     0.946701780     0.588103080     0.051227210 
H6 H     0.802093310     0.667834020     0.044039180 
H7 H     0.753799820     0.747309560     0.081443390 
H8 H     0.925077400     0.807602310    -0.154999780 
H9 H     0.992659180     0.733654740    -0.344512750 
H10 H     1.028537040     0.752842930    -0.153236220 
H11 H     0.949623970     0.653708800    -0.345085490 
H12 H     0.991341200     0.610032760    -0.224661550 
H13 H     1.182735060     0.647572950     0.485739010 
H14 H     1.107992710     0.620331380     0.550265330 
H15 H     1.117732420     0.681839860     0.570014100 
H16 H     0.843186090     0.858151020     0.011405960 
H17 H     0.767537670     0.832743650     0.078404020 
H18 H     0.782256830     0.842862260    -0.139085560 
N3 N     0.080003430     1.027408740    -0.040478480 
N4 N     0.107461090     0.956991140     0.527079270 
C18 C     0.192503280     0.944996540     0.305783930 
C19 C     0.215493730     0.952162260     0.140949580 
C20 C     0.178777640     0.979221200     0.026902140 
C21 C     0.119221800     0.998583490     0.080291820 
C22 C     0.094627400     0.992006540     0.242865130 
C23 C     0.132696000     0.965295480     0.353183410 
C24 C     0.279124560     0.931336700     0.079446680 
H19 H     0.347788660     0.889732130     0.151770770 
H20 H     0.196545380     0.984861040    -0.100783220 
H21 H     0.047747600     1.006946390     0.281444860 
H22 H     0.220382060     0.924349290     0.395997250 
O1 O     0.307128730     0.903001920     0.196073490 
O2 O     0.100955550     1.030564480    -0.185187700 
O3 O     0.147170520     0.942636740     0.631964400 
O4 O     0.302383060     0.938661210    -0.058632610 
O5 O     0.029653070     1.045951420     0.013745750 
O6 O     0.048670870     0.964527640     0.552243190 

#END
data_53_10.37_XXV_15_31310 
# Day group submission to blind test 6
# Rank by lattice energy 53
# Relative energy [kJ/mol]:10.3701413292
loop_
_symmetry_equiv_pos_site_id
_symmetry_equiv_pos_as_xyz
1 +x,+y,+z
2 -x,+y,1/2-z
3 1/2+x,1/2+y,+z
4 1/2-x,1/2+y,1/2-z
5 -x,-y,-z
6 +x,-y,1/2+z
7 1/2-x,1/2-y,-z
8 1/2+x,1/2-y,1/2+z
_cell_length_a 21.8004
_cell_length_b 6.7356
_cell_length_c 31.7695
_cell_angle_alpha 90.0
_cell_angle_beta 103.3861
_cell_angle_gamma 90.0
loop_
_atom_site_label
_atom_site_type_symbol
_atom_site_fract_x
_atom_site_fract_y
_atom_site_fract_z
N1 N     0.434941310     0.431765370     0.611523930 
N2 N     0.492242260     0.141222290     0.643766700 
C1 C     0.518486690     0.121421440     0.606582560 
C2 C     0.552681610    -0.049325540     0.601889970 
C3 C     0.579251930    -0.072192520     0.566512050 
C4 C     0.573090240     0.075900910     0.534896940 
C5 C     0.538696630     0.245229730     0.539811450 
C6 C     0.510782710     0.269831900     0.574806400 
C7 C     0.471796520     0.453483880     0.578357670 
C8 C     0.379664920     0.311857100     0.597502870 
C9 C     0.326742970     0.392935140     0.569233390 
C10 C     0.272269490     0.281941210     0.555476660 
C11 C     0.268557110     0.086606130     0.569880330 
C12 C     0.321551230     0.007220150     0.597905240 
C13 C     0.377261530     0.115474630     0.611602200 
C14 C     0.434931340     0.021432840     0.640976350 
C15 C     0.476475930     0.348146260     0.650319650 
C16 C     0.603738220     0.054529470     0.497166660 
C17 C     0.208736790    -0.032261090     0.555522020 
H1 H     0.558731930    -0.162470660     0.626782890 
H2 H     0.605665580    -0.205867210     0.563492450 
H3 H     0.532410550     0.360674220     0.515268140 
H4 H     0.439571430     0.484395220     0.547282500 
H5 H     0.502520880     0.583355140     0.586614500 
H6 H     0.328911190     0.545549720     0.558830300 
H7 H     0.231694020     0.347881530     0.533618120 
H8 H     0.320060400    -0.144961440     0.609005350 
H9 H     0.427545360     0.003463540     0.673736430 
H10 H     0.442748960    -0.126396230     0.629187220 
H11 H     0.453247960     0.355137310     0.677231660 
H12 H     0.519556190     0.436466000     0.658412530 
H13 H     0.651198690     0.118719220     0.504628060 
H14 H     0.576550760     0.130439320     0.468473210 
H15 H     0.608176900    -0.101360170     0.488873450 
H16 H     0.215712630    -0.186535720     0.566076230 
H17 H     0.192262490    -0.031604890     0.520279390 
H18 H     0.170740450     0.029040070     0.568858800 
N3 N     0.166251530    -0.060951250     0.664579290 
N4 N     0.296195430     0.537538090     0.662620820 
C18 C     0.335873850     0.260440020     0.712601380 
C19 C     0.327616570     0.073393760     0.729312400 
C20 C     0.272095680    -0.032938070     0.713554460 
C21 C     0.225481730     0.051165900     0.681326020 
C22 C     0.231920360     0.237153690     0.664077800 
C23 C     0.287754290     0.338241100     0.680364840 
C24 C     0.376579430    -0.019093390     0.764622350 
H19 H     0.452840190     0.061000030     0.804398980 
H20 H     0.265609780    -0.177951480     0.726426870 
H21 H     0.194978510     0.300484140     0.639075130 
H22 H     0.378547380     0.344589690     0.724334850 
O1 O     0.429142760     0.092912820     0.775546100 
O2 O     0.162646310    -0.226768900     0.679288880 
O3 O     0.345788050     0.623286480     0.677612090 
O4 O     0.368933900    -0.171667370     0.782431280 
O5 O     0.125374990     0.020883610     0.637331960 
O6 O     0.252982520     0.601631000     0.634337650 

#END
data_54_10.37_XXV_14_16184 
# Day group submission to blind test 6
# Rank by lattice energy 54
# Relative energy [kJ/mol]:10.3726514438
loop_
_symmetry_equiv_pos_site_id
_symmetry_equiv_pos_as_xyz
1 +x,+y,+z
2 -x,1/2+y,1/2-z
3 -x,-y,-z
4 +x,1/2-y,1/2+z
_cell_length_a 6.6492
_cell_length_b 24.2436
_cell_length_c 22.7971
_cell_angle_alpha 90.0
_cell_angle_beta 141.5467
_cell_angle_gamma 90.0
loop_
_atom_site_label
_atom_site_type_symbol
_atom_site_fract_x
_atom_site_fract_y
_atom_site_fract_z
N1 N     0.062293360     0.381431950     0.196226460 
N2 N     0.594984960     0.410100290     0.286470020 
C1 C     0.452316060     0.454971930     0.222173150 
C2 C     0.644554280     0.486407830     0.228459430 
C3 C     0.514369650     0.530519440     0.167877760 
C4 C     0.188769030     0.544919650     0.099782250 
C5 C    -0.001290070     0.513162330     0.093988780 
C6 C     0.123409100     0.468211470     0.153158000 
C7 C    -0.093003960     0.433480610     0.142963240 
C8 C     0.059950210     0.340458590     0.150354230 
C9 C    -0.224809040     0.311515510     0.073780950 
C10 C    -0.234005820     0.271154530     0.028495880 
C11 C     0.041956690     0.258091620     0.058929480 
C12 C     0.325145780     0.287318630     0.135442040 
C13 C     0.338297230     0.328565320     0.180969470 
C14 C     0.648397930     0.360758750     0.262271240 
C15 C     0.393042290     0.394052140     0.290137460 
C16 C     0.045882810     0.593263380     0.034526980 
C17 C     0.035113480     0.214083420     0.010594700 
H1 H     0.898865780     0.476196470     0.282580870 
H2 H     0.668123760     0.554498320     0.174081620 
H3 H    -0.256225060     0.523139660     0.040691760 
H4 H    -0.318750290     0.423985570     0.068779830 
H5 H    -0.156260370     0.456482350     0.168284340 
H6 H    -0.437414320     0.320548300     0.051335170 
H7 H    -0.457546680     0.249018060    -0.030685210 
H8 H     0.541784200     0.278352440     0.159622130 
H9 H     0.827484520     0.334659430     0.325221980 
H10 H     0.753282160     0.373428760     0.244435310 
H11 H     0.499940450     0.357846240     0.335328030 
H12 H     0.385469450     0.427582300     0.320296230 
H13 H    -0.035392060     0.625432080     0.046251300 
H14 H    -0.163906730     0.580774320    -0.039446550 
H15 H     0.222369260     0.611706420     0.045122810 
H16 H     0.085964670     0.231429920    -0.021146070 
H17 H    -0.200949270     0.194021770    -0.045347020 
H18 H     0.216583930     0.182195320     0.060390430 
N3 N     0.660273930     0.081693260     0.213638750 
N4 N     0.209791200     0.211768740     0.255830540 
C18 C    -0.143399020     0.143851890     0.125783820 
C19 C    -0.186194450     0.101150280     0.075735740 
C20 C     0.077092390     0.080442790     0.104545780 
C21 C     0.379633900     0.103457340     0.182868070 
C22 C     0.430500690     0.146513410     0.233498220 
C23 C     0.164234620     0.165634680     0.203514600 
C24 C    -0.509732060     0.075841760    -0.009163040 
H19 H    -0.945089000     0.081060030    -0.083512290 
H20 H     0.044823310     0.047167140     0.066173410 
H21 H     0.667224170     0.164444230     0.293501630 
H22 H    -0.343510400     0.159944880     0.105223720 
O1 O    -0.735789250     0.094408390    -0.023063440 
O2 O     0.612227070     0.041940230     0.171011490 
O3 O    -0.016369760     0.222652090     0.236607730 
O4 O    -0.563716530     0.043016010    -0.059880040 
O5 O     0.918886310     0.105164480     0.279316560 
O6 O     0.469107560     0.235778550     0.313856220 

#END
data_55_10.43_XXV_14_72612 
# Day group submission to blind test 6
# Rank by lattice energy 55
# Relative energy [kJ/mol]:10.4332686393
loop_
_symmetry_equiv_pos_site_id
_symmetry_equiv_pos_as_xyz
1 +x,+y,+z
2 -x,1/2+y,1/2-z
3 -x,-y,-z
4 +x,1/2-y,1/2+z
_cell_length_a 13.5829
_cell_length_b 24.629
_cell_length_c 11.3308
_cell_angle_alpha 90.0
_cell_angle_beta 35.0674
_cell_angle_gamma 90.0
loop_
_atom_site_label
_atom_site_type_symbol
_atom_site_fract_x
_atom_site_fract_y
_atom_site_fract_z
N1 N     0.276862600     0.132689550     1.184027290 
N2 N     0.350356830     0.223480550     1.175522180 
C1 C     0.493445470     0.223124680     0.955865850 
C2 C     0.613401500     0.265142000     0.843708790 
C3 C     0.752450740     0.266268430     0.631022570 
C4 C     0.775061650     0.225727100     0.523712550 
C5 C     0.654976190     0.183888270     0.637079900 
C6 C     0.515681280     0.181563480     0.850744380 
C7 C     0.390324790     0.134396020     0.968896360 
C8 C     0.359069650     0.111250390     1.206464850 
C9 C     0.383646720     0.055296410     1.192151820 
C10 C     0.461335160     0.033224300     1.215183870 
C11 C     0.515224860     0.066337210     1.255416560 
C12 C     0.490508330     0.122206060     1.268817750 
C13 C     0.415200630     0.145266880     1.243050280 
C14 C     0.395345880     0.206470360     1.252050610 
C15 C     0.213926820     0.187764630     1.267083540 
C16 C     0.922718460     0.227763010     0.293062550 
C17 C     0.596850820     0.042680290     1.284508430 
H1 H     0.594376630     0.297251300     0.926496990 
H2 H     0.844109800     0.299282500     0.546786380 
H3 H     0.671595300     0.151472010     0.556657420 
H4 H     0.460022350     0.096085510     0.894799710 
H5 H     0.310153090     0.137381130     0.968398200 
H6 H     0.338532190     0.029322890     1.165698100 
H7 H     0.478892270    -0.010380430     1.203903180 
H8 H     0.533772010     0.148838050     1.296874040 
H9 H     0.294835980     0.220879110     1.410531560 
H10 H     0.514092130     0.226579480     1.161449050 
H11 H     0.112218130     0.186681840     1.432884160 
H12 H     0.161580260     0.203762450     1.236212720 
H13 H     0.884033350     0.246474980     0.247450390 
H14 H     0.970256740     0.187084350     0.226189200 
H15 H     1.029193230     0.251531850     0.223836020 
H16 H     0.720193320     0.061929030     1.182287210 
H17 H     0.618859180    -0.000853300     1.253112940 
H18 H     0.515472670     0.048620570     1.441980210 
N3 N     0.060554160    -0.062011880     0.742954470 
N4 N    -0.149517650     0.095542770     0.722104780 
C18 C     0.011370160     0.108860180     0.750000780 
C19 C     0.097861190     0.087625450     0.762497720 
C20 C     0.114115870     0.031573590     0.760558610 
C21 C     0.043092140    -0.002365740     0.745832970 
C22 C    -0.043690030     0.017277940     0.733028960 
C23 C    -0.058044880     0.073155770     0.736301340 
C24 C     0.177487300     0.123242520     0.775836980 
H19 H     0.227580600     0.197381710     0.756609300 
H20 H     0.180944820     0.015040730     0.770406560 
H21 H    -0.097365670    -0.009807380     0.720548230 
H22 H    -0.002408350     0.152101950     0.751137560 
O1 O     0.167036030     0.176202640     0.757396650 
O2 O     0.136927050    -0.078203370     0.755153630 
O3 O    -0.172390700     0.144573170     0.742106720 
O4 O     0.245896110     0.106602520     0.796807710 
O5 O    -0.002638030    -0.090578990     0.728433010 
O6 O    -0.194689690     0.063407980     0.690578900 

#END
data_56_10.55_XXV_14_23471 
# Day group submission to blind test 6
# Rank by lattice energy 56
# Relative energy [kJ/mol]:10.5518360538
loop_
_symmetry_equiv_pos_site_id
_symmetry_equiv_pos_as_xyz
1 +x,+y,+z
2 -x,1/2+y,1/2-z
3 -x,-y,-z
4 +x,1/2-y,1/2+z
_cell_length_a 21.2731
_cell_length_b 5.8125
_cell_length_c 18.9344
_cell_angle_alpha 90.0
_cell_angle_beta 76.6909
_cell_angle_gamma 90.0
loop_
_atom_site_label
_atom_site_type_symbol
_atom_site_fract_x
_atom_site_fract_y
_atom_site_fract_z
N1 N     0.111290250     0.000052900     0.474517930 
N2 N     0.226095000     0.060234170     0.430180930 
C1 C     0.225573900     0.211785930     0.490016130 
C2 C     0.280935120     0.339865050     0.491370740 
C3 C     0.282412720     0.485440930     0.548923130 
C4 C     0.228765200     0.506385780     0.607469120 
C5 C     0.173931030     0.378074790     0.605565470 
C6 C     0.171092510     0.233103240     0.547546670 
C7 C     0.109697120     0.101212940     0.546230080 
C8 C     0.099289540     0.165019190     0.422897740 
C9 C     0.036034450     0.238341970     0.426745560 
C10 C     0.022644530     0.395323060     0.377023190 
C11 C     0.071979970     0.482683820     0.321389360 
C12 C     0.134855030     0.408223980     0.318005040 
C13 C     0.149498240     0.253200250     0.368174380 
C14 C     0.218924830     0.181383680     0.364181740 
C15 C     0.174258370    -0.109772130     0.448693180 
C16 C     0.230375260     0.666352060     0.669743420 
C17 C     0.057647700     0.656152910     0.267963310 
H1 H     0.323079860     0.319624820     0.447057230 
H2 H     0.325957290     0.582458850     0.549092710 
H3 H     0.131540110     0.393297170     0.650076970 
H4 H     0.067931300     0.214992720     0.560959810 
H5 H     0.102419420    -0.038122970     0.586298210 
H6 H    -0.002529380     0.166551800     0.468575380 
H7 H    -0.026856900     0.448998190     0.380733260 
H8 H     0.174030840     0.475117600     0.275620840 
H9 H     0.236085880     0.067265320     0.317653920 
H10 H     0.250306260     0.332185700     0.356147610 
H11 H     0.173836710    -0.212333390     0.400551490 
H12 H     0.183239340    -0.223315630     0.491187000 
H13 H     0.274873520     0.645065580     0.688657600 
H14 H     0.189655910     0.635350060     0.715654490 
H15 H     0.228150320     0.846496530     0.653559830 
H16 H     0.091433380     0.640484440     0.215173190 
H17 H     0.061429340     0.832211920     0.287225510 
H18 H     0.008752770     0.634732810     0.259940940 
N3 N     0.633255320     0.941749960     0.281676910 
N4 N     0.523674030     0.302394600     0.432782190 
C18 C     0.460350560     0.619706440     0.396445710 
C19 C     0.457498360     0.826399680     0.359870170 
C20 C     0.514112670     0.932692280     0.322095900 
C21 C     0.572886630     0.829108830     0.321616530 
C22 C     0.577584280     0.623326610     0.357157680 
C23 C     0.520389420     0.522644180     0.394176880 
C24 C     0.394912170     0.943205900     0.360096870 
H19 H     0.305077000     0.919163820     0.405954670 
H20 H     0.512007320     1.092986630     0.293808050 
H21 H     0.623817910     0.545036380     0.356041930 
H22 H     0.417096960     0.535411340     0.426185720 
O1 O     0.344225290     0.829977050     0.401008860 
O2 O     0.627757460     1.122618210     0.250938360 
O3 O     0.472688060     0.220743240     0.466529700 
O4 O     0.390449790     1.120403470     0.328713590 
O5 O     0.684071420     0.845366020     0.282461030 
O6 O     0.577063920     0.218379370     0.427992390 

#END
data_57_10.62_XXV_14_56569 
# Day group submission to blind test 6
# Rank by lattice energy 57
# Relative energy [kJ/mol]:10.6199137038
loop_
_symmetry_equiv_pos_site_id
_symmetry_equiv_pos_as_xyz
1 +x,+y,+z
2 -x,1/2+y,1/2-z
3 -x,-y,-z
4 +x,1/2-y,1/2+z
_cell_length_a 7.7327
_cell_length_b 26.2005
_cell_length_c 10.7346
_cell_angle_alpha 90.0
_cell_angle_beta 90.7014
_cell_angle_gamma 90.0
loop_
_atom_site_label
_atom_site_type_symbol
_atom_site_fract_x
_atom_site_fract_y
_atom_site_fract_z
N1 N     0.644168470     0.700630560     0.590837970 
N2 N     0.689199640     0.656550620     0.395982640 
C1 C     0.523210430     0.673855830     0.352772940 
C2 C     0.454993310     0.654368000     0.241246390 
C3 C     0.296024150     0.670809980     0.195861820 
C4 C     0.200393120     0.707700460     0.259809170 
C5 C     0.269445090     0.726802120     0.370683080 
C6 C     0.428228700     0.710149380     0.419059350 
C7 C     0.496892070     0.730630410     0.542514150 
C8 C     0.593149500     0.653325660     0.646477810 
C9 C     0.521860210     0.653652530     0.765510570 
C10 C     0.472913290     0.608514370     0.822533110 
C11 C     0.495385230     0.561447470     0.763046180 
C12 C     0.565792070     0.561578630     0.644253430 
C13 C     0.613398150     0.606651960     0.584396620 
C14 C     0.684111280     0.605453660     0.452955160 
C15 C     0.762728970     0.691831170     0.487895570 
C16 C     0.027503830     0.725516160     0.209906120 
C17 C     0.447590040     0.512215470     0.826761790 
H1 H     0.530582980     0.626765800     0.189982290 
H2 H     0.245739490     0.655356370     0.108904650 
H3 H     0.196639640     0.755029280     0.422529260 
H4 H     0.394527960     0.730428510     0.611571780 
H5 H     0.539089260     0.770319050     0.532010110 
H6 H     0.507813340     0.689896400     0.813052950 
H7 H     0.417997840     0.609619980     0.915026010 
H8 H     0.581678150     0.525565520     0.595423150 
H9 H     0.815624240     0.589843710     0.453581120 
H10 H     0.604879730     0.580486280     0.394290210 
H11 H     0.883532990     0.675785780     0.523925400 
H12 H     0.790235900     0.728331200     0.443423020 
H13 H     0.037467900     0.739147390     0.113929930 
H14 H    -0.024152370     0.756589530     0.266056040 
H15 H    -0.067341590     0.694496980     0.209751100 
H16 H     0.424249050     0.481734180     0.759227810 
H17 H     0.331072950     0.516678360     0.882306090 
H18 H     0.551284820     0.499428110     0.889816850 
N3 N    -0.077975890     0.449276590     0.812799520 
N4 N    -0.122479290     0.629724450     0.940441170 
C18 C     0.022223510     0.606279610     0.744394810 
C19 C     0.077269630     0.569337310     0.660113840 
C20 C     0.045010650     0.517751400     0.682268170 
C21 C    -0.042273420     0.504062790     0.789198990 
C22 C    -0.098649730     0.539712670     0.875192810 
C23 C    -0.063848710     0.590587100     0.850424840 
C24 C     0.169413110     0.583072040     0.543369640 
H19 H     0.229022220     0.640668490     0.445972270 
H20 H     0.087714930     0.489063170     0.617164760 
H21 H    -0.167070020     0.528317660     0.957717630 
H22 H     0.045449460     0.646379800     0.728620150 
O1 O     0.172787650     0.633867870     0.524294510 
O2 O    -0.022176370     0.418603810     0.737779870 
O3 O    -0.083729310     0.674008560     0.918960760 
O4 O     0.230830520     0.552368020     0.473175180 
O5 O    -0.160913270     0.438852690     0.905419960 
O6 O    -0.205508050     0.614893520     1.029357210 

#END
data_58_10.63_XXV_61_64049 
# Day group submission to blind test 6
# Rank by lattice energy 58
# Relative energy [kJ/mol]:10.6348181311
loop_
_symmetry_equiv_pos_site_id
_symmetry_equiv_pos_as_xyz
1 +x,+y,+z
2 1/2+x,1/2-y,-z
3 -x,1/2+y,1/2-z
4 1/2-x,-y,1/2+z
5 -x,-y,-z
6 1/2-x,1/2+y,+z
7 +x,1/2-y,1/2+z
8 1/2+x,+y,1/2-z
_cell_length_a 45.815
_cell_length_b 10.0623
_cell_length_c 10.3225
_cell_angle_alpha 90.0
_cell_angle_beta 90.0
_cell_angle_gamma 90.0
loop_
_atom_site_label
_atom_site_type_symbol
_atom_site_fract_x
_atom_site_fract_y
_atom_site_fract_z
N1 N     0.548792770     0.667006510     0.118501180 
N2 N     0.600955510     0.642918520     0.145564390 
C1 C     0.601732560     0.557369330     0.034625570 
C2 C     0.627424000     0.488980740     0.005377160 
C3 C     0.628981630     0.406482600    -0.102143830 
C4 C     0.604996970     0.390835050    -0.184628220 
C5 C     0.579427760     0.459204470    -0.154274400 
C6 C     0.577264880     0.541005950    -0.045638270 
C7 C     0.548753260     0.610652210    -0.013183570 
C8 C     0.544284830     0.569121810     0.217386260 
C9 C     0.516207660     0.519642070     0.238678910 
C10 C     0.511067010     0.425786860     0.334475740 
C11 C     0.533771990     0.379459330     0.413095310 
C12 C     0.561726230     0.429031350     0.390635300 
C13 C     0.567442160     0.521855090     0.293530770 
C14 C     0.598369950     0.570281910     0.268867450 
C15 C     0.576552950     0.736143780     0.137390800 
C16 C     0.606802110     0.304583560    -0.303869940 
C17 C     0.528142920     0.280688040     0.520127860 
H1 H     0.646264120     0.503095890     0.067411870 
H2 H     0.649158190     0.354380540    -0.123249470 
H3 H     0.560368830     0.446828560    -0.215869330 
H4 H     0.530583380     0.541121700    -0.021738800 
H5 H     0.544687140     0.691537150    -0.081974390 
H6 H     0.498430160     0.557407320     0.179943890 
H7 H     0.489087020     0.388747960     0.349479160 
H8 H     0.579796420     0.392729750     0.449020670 
H9 H     0.605415670     0.636487240     0.347170930 
H10 H     0.613411750     0.486239970     0.267547070 
H11 H     0.575702280     0.793815340     0.226803000 
H12 H     0.579971810     0.803894380     0.056283340 
H13 H     0.609871020     0.364745070    -0.391238070 
H14 H     0.586827880     0.246795010    -0.317326210 
H15 H     0.625071970     0.235186270    -0.297842690 
H16 H     0.546267470     0.210864510     0.530324960 
H17 H     0.508314550     0.223436380     0.501891540 
H18 H     0.525436920     0.330851760     0.613539290 
N3 N     0.787720610     0.704450490     0.574145560 
N4 N     0.753700460     1.050824170     0.876953390 
C18 C     0.799258990     1.081690980     0.752135090 
C19 C     0.819525650     1.035854490     0.661712810 
C20 C     0.815746640     0.912384820     0.602485700 
C21 C     0.791604370     0.836608580     0.635383390 
C22 C     0.771040770     0.878749510     0.725064330 
C23 C     0.775449290     1.002018040     0.781735770 
C24 C     0.845817680     1.115078240     0.625200020 
H19 H     0.865254070     1.274695480     0.665014150 
H20 H     0.831369500     0.876930860     0.532050040 
H21 H     0.752419230     0.818076400     0.749751030 
H22 H     0.801848190     1.176790820     0.799172540 
O1 O     0.846963420     1.232534050     0.687815350 
O2 O     0.803386820     0.678166570     0.482036280 
O3 O     0.759677230     1.152576580     0.935682240 
O4 O     0.864127070     1.078076760     0.549714920 
O5 O     0.769276670     0.631243200     0.620953020 
O6 O     0.731334520     0.986182100     0.889309970 

#END
data_59_10.64_XXV_2_25569 
# Day group submission to blind test 6
# Rank by lattice energy 59
# Relative energy [kJ/mol]:10.6380529674
loop_
_symmetry_equiv_pos_site_id
_symmetry_equiv_pos_as_xyz
1 +x,+y,+z
2 -x,-y,-z
_cell_length_a 15.6381
_cell_length_b 7.727
_cell_length_c 23.4201
_cell_angle_alpha 63.6842
_cell_angle_beta 59.0126
_cell_angle_gamma 115.1665
loop_
_atom_site_label
_atom_site_type_symbol
_atom_site_fract_x
_atom_site_fract_y
_atom_site_fract_z
N1 N     0.314477160     0.367081960     0.344749930 
N2 N     0.372983230     0.728846870     0.207023170 
C1 C     0.572697270     1.034396880     0.102622520 
C2 C     0.697516610     1.378198380    -0.012450500 
C3 C     0.891628570     1.678231450    -0.115948030 
C4 C     0.967788700     1.644121430    -0.108348390 
C5 C     0.842260320     1.300618680     0.006619360 
C6 C     0.646043960     0.996093820     0.112689410 
C7 C     0.513023020     0.628011940     0.237955020 
C8 C     0.275018900     0.438032490     0.392532060 
C9 C     0.253445190     0.336144880     0.470871340 
C10 C     0.212936190     0.396662050     0.519956050 
C11 C     0.190514160     0.557592140     0.493562860 
C12 C     0.212882120     0.658989500     0.415168880 
C13 C     0.256750610     0.605854000     0.363044530 
C14 C     0.286871930     0.732153080     0.274104710 
C15 C     0.272839470     0.381518420     0.300908540 
C16 C     1.179003680     1.972058630    -0.220737410 
C17 C     0.142055090     0.615152070     0.549596060 
H1 H     0.639338640     1.403422410    -0.019709330 
H2 H     0.986099730     1.942205820    -0.204591430 
H3 H     0.898119720     1.268571020     0.015044180 
H4 H     0.555877600     0.665699910     0.261406620 
H5 H     0.520380480     0.504905300     0.229217800 
H6 H     0.266262850     0.203705250     0.493974600 
H7 H     0.196367760     0.314775240     0.580768540 
H8 H     0.198920330     0.789266370     0.391852680 
H9 H     0.151339250     0.553923520     0.328103920 
H10 H     0.377965660     1.009364410     0.203368710 
H11 H     0.120827750     0.157498830     0.382196850 
H12 H     0.315320040     0.348357750     0.258339610 
H13 H     1.255849730     2.131721030    -0.309846270 
H14 H     1.217321520     1.888979540    -0.208658170 
H15 H     1.230518440     2.156204920    -0.232473110 
H16 H     0.154035470     0.784941730     0.506849100 
H17 H     0.236066300     0.749541210     0.534264590 
H18 H    -0.003233560     0.353437910     0.652886150 
N3 N     0.162494670     1.289924900    -0.040601060 
N4 N    -0.369371810     0.035199900     0.404287050 
C18 C    -0.037870820     0.481451270     0.242789320 
C19 C     0.156475390     0.831468160     0.118238930 
C20 C     0.222905050     1.097104840     0.024709490 
C21 C     0.092548440     1.007476480     0.058246770 
C22 C    -0.101638850     0.663901560     0.181466560 
C23 C    -0.162607450     0.405576930     0.271573140 
C24 C     0.300206620     0.937029980     0.079700910 
H19 H     0.311280900     0.730805560     0.154026390 
H20 H     0.373410630     1.367784560    -0.072025390 
H21 H    -0.200946480     0.600929290     0.206187530 
H22 H    -0.091909800     0.271502110     0.316142140 
O1 O     0.218919380     0.652132180     0.175842280 
O2 O     0.332407870     1.576926000    -0.150566040 
O3 O    -0.419564950    -0.197328610     0.478451240 
O4 O     0.468577290     1.241956990    -0.024475120 
O5 O     0.045100760     1.215382940    -0.004659440 
O6 O    -0.474451340    -0.010108240     0.430054770 

#END
data_60_10.78_XXV_2_36386 
# Day group submission to blind test 6
# Rank by lattice energy 60
# Relative energy [kJ/mol]:10.7790642567
loop_
_symmetry_equiv_pos_site_id
_symmetry_equiv_pos_as_xyz
1 +x,+y,+z
2 -x,-y,-z
_cell_length_a 10.9714
_cell_length_b 30.3443
_cell_length_c 14.3975
_cell_angle_alpha 35.2103
_cell_angle_beta 147.5532
_cell_angle_gamma 152.2565
loop_
_atom_site_label
_atom_site_type_symbol
_atom_site_fract_x
_atom_site_fract_y
_atom_site_fract_z
N1 N     0.775318120     0.442903500     0.208655870 
N2 N     0.927085210     0.350546310     0.410913390 
C1 C     0.789709230     0.336655590     0.258933410 
C2 C     0.763620300     0.272130140     0.288192830 
C3 C     0.635876660     0.258068240     0.144423340 
C4 C     0.532315490     0.308804440    -0.033693600 
C5 C     0.558916510     0.372674020    -0.061246560 
C6 C     0.682885840     0.386749230     0.081708520 
C7 C     0.699521060     0.454633410     0.046206580 
C8 C     0.532887530     0.356480540     0.248657110 
C9 C     0.315662610     0.356745580     0.147433210 
C10 C     0.080378830     0.274922540     0.184063050 
C11 C     0.055579950     0.190279620     0.324518810 
C12 C     0.272548230     0.190731280     0.424083210 
C13 C     0.508983850     0.271849170     0.387436750 
C14 C     0.736072950     0.268324310     0.494817790 
C15 C     1.019264710     0.441063570     0.359402700 
C16 C     0.395978930     0.293929360    -0.189634830 
C17 C    -0.198706550     0.101959340     0.365534920 
H1 H     0.849929040     0.234596430     0.425928450 
H2 H     0.618668050     0.207931450     0.170082900 
H3 H     0.476808230     0.411865490    -0.198348570 
H4 H     0.489889970     0.439955930    -0.059852470 
H5 H     0.864893530     0.531839520    -0.001412240 
H6 H     0.337780520     0.422940880     0.041538550 
H7 H    -0.085272100     0.276793730     0.104219500 
H8 H     0.255800370     0.125416670     0.532098460 
H9 H     0.874720290     0.271516780     0.631823660 
H10 H     0.627508490     0.198878500     0.507351030 
H11 H     1.106137080     0.445835360     0.475654880 
H12 H     1.191822790     0.504774460     0.319721910 
H13 H     0.550954330     0.314543840    -0.181528900 
H14 H     0.325758330     0.338334940    -0.318594270 
H15 H     0.204131800     0.216649980    -0.190809150 
H16 H    -0.191302850     0.041183200     0.473463410 
H17 H    -0.408516910     0.075322760     0.246821350 
H18 H    -0.197450170     0.120166080     0.407822080 
N3 N     0.781107950     0.074806590     1.121994380 
N4 N    -0.031813370     0.044028550     0.798500080 
C18 C     0.384563410     0.201547350     0.723722590 
C19 C     0.652151280     0.257865770     0.751898740 
C20 C     0.782843060     0.216526060     0.882203540 
C21 C     0.642302720     0.118970570     0.982658780 
C22 C     0.376652030     0.060836560     0.958828800 
C23 C     0.252747410     0.104208250     0.827908040 
C24 C     0.808076220     0.363040970     0.645411240 
H19 H     0.761768300     0.461020680     0.452604630 
H20 H     0.989778390     0.259961530     0.903895140 
H21 H     0.271121200    -0.014907560     1.038946860 
H22 H     0.279812370     0.232184140     0.623304070 
O1 O     0.658979220     0.393986560     0.522956040 
O2 O     1.005371930     0.125567430     1.132741860 
O3 O    -0.136203110     0.084049590     0.681989870 
O4 O     1.038773450     0.414061090     0.665361890 
O5 O     0.661266890    -0.009045440     1.216085380 
O6 O    -0.141208950    -0.041134640     0.892820580 

#END
data_61_10.84_XXV_61_2387 
# Day group submission to blind test 6
# Rank by lattice energy 61
# Relative energy [kJ/mol]:10.8368386254
loop_
_symmetry_equiv_pos_site_id
_symmetry_equiv_pos_as_xyz
1 +x,+y,+z
2 1/2+x,1/2-y,-z
3 -x,1/2+y,1/2-z
4 1/2-x,-y,1/2+z
5 -x,-y,-z
6 1/2-x,1/2+y,+z
7 +x,1/2-y,1/2+z
8 1/2+x,+y,1/2-z
_cell_length_a 46.9587
_cell_length_b 9.5424
_cell_length_c 10.4239
_cell_angle_alpha 90.0
_cell_angle_beta 90.0
_cell_angle_gamma 90.0
loop_
_atom_site_label
_atom_site_type_symbol
_atom_site_fract_x
_atom_site_fract_y
_atom_site_fract_z
N1 N     0.454971660     1.173278550     0.882688870 
N2 N     0.403801770     1.173395230     0.856511220 
C1 C     0.401394270     1.076657850     0.961101480 
C2 C     0.375071320     1.014523350     0.986861660 
C3 C     0.371960100     0.921539750     1.088197820 
C4 C     0.394998760     0.888797350     1.167938910 
C5 C     0.421183380     0.950970000     1.141090250 
C6 C     0.424868620     1.043109220     1.038507330 
C7 C     0.453950810     1.105365220     1.009488260 
C8 C     0.457309630     1.075331070     0.778964290 
C9 C     0.483567080     1.012277970     0.753883800 
C10 C     0.486599980     0.918034370     0.653432720 
C11 C     0.463558690     0.884971380     0.573892180 
C12 C     0.437420740     0.947994290     0.600131150 
C13 C     0.433809520     1.041333040     0.701808330 
C14 C     0.404765450     1.104379880     0.730240480 
C15 C     0.429394620     1.259513390     0.869180140 
C16 C     0.391483840     0.791466280     1.280838680 
C17 C     0.466957560     0.786255290     0.461924960 
H1 H     0.357025820     1.041917900     0.927032790 
H2 H     0.351329590     0.874500870     1.106640530 
H3 H     0.439482650     0.925238440     1.200477990 
H4 H     0.470195370     1.023716800     1.013110260 
H5 H     0.459585500     1.183647260     1.082127630 
H6 H     0.501635740     1.039898290     0.813479200 
H7 H     0.507190600     0.870325380     0.635546320 
H8 H     0.419095260     0.921991180     0.540996220 
H9 H     0.399211390     1.182173730     0.657040400 
H10 H     0.388456910     1.023023020     0.727136900 
H11 H     0.431329480     1.325547520     0.784193920 
H12 H     0.427494480     1.326606400     0.953491300 
H13 H     0.386984930     0.850094370     1.368887810 
H14 H     0.410786420     0.730250080     1.297713320 
H15 H     0.373886910     0.718453370     1.265797750 
H16 H     0.448146760     0.720129290     0.449814340 
H17 H     0.485390440     0.717890530     0.474586710 
H18 H     0.469995300     0.844041780     0.372156200 
N3 N     0.250168260     1.036102340     0.053823780 
N4 N     0.294631280     0.715729980     0.366821990 
C18 C     0.315823920     0.947890410     0.322760920 
C19 C     0.315574760     1.075337120     0.257198500 
C20 C     0.294089420     1.104713800     0.168730090 
C21 C     0.273122010     1.005182410     0.147469900 
C22 C     0.272671230     0.877379810     0.210872790 
C23 C     0.294281530     0.851965030     0.298418960 
C24 C     0.338087300     1.183614990     0.277146030 
H19 H     0.373521320     1.210479710     0.357497390 
H20 H     0.293878760     1.203307400     0.117711280 
H21 H     0.256222930     0.800917600     0.192564070 
H22 H     0.332266700     0.923316220     0.391573830 
O1 O     0.359145590     1.137798750     0.354422360 
O2 O     0.252284320     1.144213980    -0.007964510 
O3 O     0.311150030     0.704061050     0.456648830 
O4 O     0.337844680     1.297841980     0.228124170 
O5 O     0.230788890     0.951316740     0.045611160 
O6 O     0.278525940     0.624793970     0.327915700 

#END
data_62_10.84_XXV_14_72022 
# Day group submission to blind test 6
# Rank by lattice energy 62
# Relative energy [kJ/mol]:10.8382318942
loop_
_symmetry_equiv_pos_site_id
_symmetry_equiv_pos_as_xyz
1 +x,+y,+z
2 -x,1/2+y,1/2-z
3 -x,-y,-z
4 +x,1/2-y,1/2+z
_cell_length_a 22.5806
_cell_length_b 13.5137
_cell_length_c 22.1055
_cell_angle_alpha 90.0
_cell_angle_beta 160.3024
_cell_angle_gamma 90.0
loop_
_atom_site_label
_atom_site_type_symbol
_atom_site_fract_x
_atom_site_fract_y
_atom_site_fract_z
N1 N     1.130884100     0.335217180     0.627566210 
N2 N     0.966972620     0.344151920     0.563468520 
C1 C     0.975434180     0.238513270     0.576444510 
C2 C     0.876457930     0.190720620     0.525856800 
C3 C     0.883477880     0.088831380     0.539106060 
C4 C     0.991162640     0.031211830     0.605180430 
C5 C     1.088764710     0.079504580     0.654745680 
C6 C     1.081466780     0.181991720     0.639804800 
C7 C     1.185363700     0.231811070     0.689539840 
C8 C     0.969631640     0.343911080     0.439422660 
C9 C     0.970620050     0.329323400     0.377729940 
C10 C     0.817506950     0.338388200     0.197034200 
C11 C     0.658270690     0.363436300     0.071820260 
C12 C     0.658694230     0.377536880     0.134590790 
C13 C     0.811023210     0.367148880     0.315774930 
C14 C     0.805143200     0.379553290     0.378417870 
C15 C     1.116462180     0.382576870     0.672982620 
C16 C     1.000229720    -0.079536120     0.621743890 
C17 C     0.492572610     0.374871940    -0.124288080 
H1 H     0.796283490     0.235288170     0.478768470 
H2 H     0.806048710     0.053238590     0.499649390 
H3 H     1.171408100     0.036156440     0.704132340 
H4 H     1.168897000     0.191144120     0.631442450 
H5 H     1.325953450     0.231219430     0.835489470 
H6 H     1.094322450     0.312287690     0.474720750 
H7 H     0.821299280     0.327012190     0.152103410 
H8 H     0.536237560     0.395659720     0.039566970 
H9 H     0.787091880     0.457663110     0.372880230 
H10 H     0.693396900     0.339165800     0.289557390 
H11 H     1.099628550     0.462176430     0.650973010 
H12 H     1.237580760     0.369221350     0.814566390 
H13 H     1.053371580    -0.099280390     0.717253600 
H14 H     1.083977230    -0.113438600     0.667969470 
H15 H     0.869860000    -0.113186320     0.492932060 
H16 H     0.378899890     0.388115230    -0.204604120 
H17 H     0.466035770     0.308584070    -0.176709870 
H18 H     0.502873910     0.437077490    -0.145905390 
N3 N     0.579239000     0.444893410     0.645001820 
N4 N     0.301310580     0.198320860     0.511771050 
C18 C     0.273622050     0.377237740     0.506657040 
C19 C     0.311990960     0.475447240     0.529333560 
C20 C     0.412211040     0.498048820     0.574699210 
C21 C     0.473659060     0.421250910     0.598025430 
C22 C     0.439954340     0.322683360     0.578753850 
C23 C     0.339652530     0.302974820     0.533226800 
C24 C     0.245444220     0.559618910     0.502646010 
H19 H     0.080405030     0.585082520     0.407596850 
H20 H     0.441947480     0.574074780     0.592101770 
H21 H     0.489567120     0.263866640     0.598181200 
H22 H     0.194406400     0.358404570     0.469314330 
O1 O     0.115832600     0.531222860     0.415570730 
O2 O     0.609573070     0.532064750     0.664252020 
O3 O     0.207366580     0.183265960     0.465243480 
O4 O     0.299663130     0.643058880     0.551061490 
O5 O     0.627880340     0.375448420     0.660693600 
O6 O     0.366702920     0.134748460     0.542562260 

#END
data_63_10.87_XXV_60_105938 
# Day group submission to blind test 6
# Rank by lattice energy 63
# Relative energy [kJ/mol]:10.8659312734
loop_
_symmetry_equiv_pos_site_id
_symmetry_equiv_pos_as_xyz
1 +x,+y,+z
2 1/2+x,1/2-y,-z
3 -x,+y,1/2-z
4 1/2-x,1/2-y,1/2+z
5 -x,-y,-z
6 1/2-x,1/2+y,+z
7 +x,-y,1/2+z
8 1/2+x,1/2+y,1/2-z
_cell_length_a 43.7428
_cell_length_b 8.6592
_cell_length_c 11.7674
_cell_angle_alpha 90.0
_cell_angle_beta 90.0
_cell_angle_gamma 90.0
loop_
_atom_site_label
_atom_site_type_symbol
_atom_site_fract_x
_atom_site_fract_y
_atom_site_fract_z
N1 N     0.829391570     0.028772890     0.052490100 
N2 N     0.840963500    -0.186387940     0.176229710 
C1 C     0.810165810    -0.182805310     0.217664270 
C2 C     0.802218510    -0.274408540     0.310992600 
C3 C     0.772551520    -0.275316510     0.352247270 
C4 C     0.749711650    -0.185853490     0.300849590 
C5 C     0.757892870    -0.094816040     0.208238070 
C6 C     0.787770730    -0.090389290     0.166434100 
C7 C     0.796084830     0.014299150     0.067509160 
C8 C     0.843244530     0.131330520     0.133067820 
C9 C     0.840445730     0.290743070     0.117622710 
C10 C     0.853930020     0.393148340     0.193072420 
C11 C     0.870901250     0.339632550     0.285981250 
C12 C     0.873576030     0.180572760     0.300486630 
C13 C     0.859779240     0.075531290     0.226540450 
C14 C     0.862380100    -0.097246000     0.247076570 
C15 C     0.842678990    -0.125854980     0.060424750 
C16 C     0.717317410    -0.189533300     0.344659500 
C17 C     0.885167870     0.451003310     0.369047260 
H1 H     0.819663750    -0.346539690     0.349274580 
H2 H     0.766845620    -0.347525980     0.424567180 
H3 H     0.740639320    -0.022880170     0.168041280 
H4 H     0.786434100     0.129107390     0.080658170 
H5 H     0.786345290    -0.030681200    -0.011672800 
H6 H     0.828003520     0.332646320     0.044154140 
H7 H     0.851625650     0.516464710     0.179154750 
H8 H     0.886439390     0.136329450     0.372513140 
H9 H     0.885635440    -0.136942970     0.228377140 
H10 H     0.857926730    -0.123232460     0.336276320 
H11 H     0.866621170    -0.121853540     0.034639620 
H12 H     0.830324860    -0.202426800     0.002882210 
H13 H     0.706776820    -0.302512660     0.330199600 
H14 H     0.703155350    -0.102954650     0.302513970 
H15 H     0.716501070    -0.167329590     0.436112310 
H16 H     0.905101220     0.400508180     0.410786270 
H17 H     0.868895210     0.483549990     0.435639820 
H18 H     0.892404650     0.557231250     0.326783580 
N3 N     0.420126630     0.371377180     0.969662430 
N4 N     0.450875380    -0.125556720     0.798858120 
C18 C     0.463993420     0.121225670     0.704979750 
C19 C     0.463158050     0.282217960     0.701857930 
C20 C     0.448703330     0.364804310     0.788358680 
C21 C     0.435289920     0.284010240     0.876945910 
C22 C     0.435652770     0.124002540     0.882859470 
C23 C     0.450152550     0.045702020     0.795390070 
C24 C     0.477614330     0.372155690     0.607908990 
H19 H     0.501518390     0.345677640     0.475873600 
H20 H     0.447995060     0.489542470     0.785997640 
H21 H     0.425126380     0.063103540     0.952683190 
H22 H     0.475131200     0.055350220     0.638984350 
O1 O     0.492085620     0.280405670     0.532710780 
O2 O     0.418552320     0.511330040     0.959064860 
O3 O     0.464476490    -0.191333990     0.722255190 
O4 O     0.476746820     0.510749090     0.600454570 
O5 O     0.410387400     0.296956550     1.049976240 
O6 O     0.437806060    -0.188463920     0.877913820 

#END
data_64_11.01_XXV_14_42359 
# Day group submission to blind test 6
# Rank by lattice energy 64
# Relative energy [kJ/mol]:11.0062107602
loop_
_symmetry_equiv_pos_site_id
_symmetry_equiv_pos_as_xyz
1 +x,+y,+z
2 -x,1/2+y,1/2-z
3 -x,-y,-z
4 +x,1/2-y,1/2+z
_cell_length_a 8.167
_cell_length_b 8.9087
_cell_length_c 34.618
_cell_angle_alpha 90.0
_cell_angle_beta 116.0938
_cell_angle_gamma 90.0
loop_
_atom_site_label
_atom_site_type_symbol
_atom_site_fract_x
_atom_site_fract_y
_atom_site_fract_z
N1 N     0.527120880     0.957157230     0.165518800 
N2 N     0.374014460     1.195408210     0.141380340 
C1 C     0.311211570     1.186960070     0.174000010 
C2 C     0.183175240     1.291468400     0.173865350 
C3 C     0.121429860     1.287754800     0.205274320 
C4 C     0.187045220     1.180357640     0.238190460 
C5 C     0.314028260     1.076633020     0.237940050 
C6 C     0.375881070     1.076956040     0.206194530 
C7 C     0.510012760     0.958850380     0.206134320 
C8 C     0.377601440     0.883780020     0.131178870 
C9 C     0.369179590     0.727154530     0.130278710 
C10 C     0.227171210     0.652690130     0.097263260 
C11 C     0.090064370     0.732353380     0.063811880 
C12 C     0.099321150     0.888624860     0.065128810 
C13 C     0.239327480     0.965705330     0.098364950 
C14 C     0.241623560     1.136263120     0.099520770 
C15 C     0.544508180     1.112554720     0.154190690 
C16 C     0.122528530     1.178793730     0.272860350 
C17 C    -0.061254730     0.651929930     0.027082110 
H1 H     0.135329250     1.376891680     0.149031510 
H2 H     0.022370740     1.370093160     0.204641380 
H3 H     0.364827070     0.991004920     0.262816820 
H4 H     0.466991690     0.847849110     0.211379310 
H5 H     0.645349880     0.979480780     0.232511670 
H6 H     0.477233840     0.664841590     0.155616200 
H7 H     0.223305490     0.530960230     0.097161650 
H8 H    -0.007460450     0.952937620     0.039883570 
H9 H     0.276663130     1.180838180     0.074595460 
H10 H     0.106404650     1.178855990     0.092725310 
H11 H     0.581792210     1.114108550     0.127554850 
H12 H     0.652362090     1.166924620     0.181972170 
H13 H     0.173998040     1.276272050     0.294083430 
H14 H     0.169021190     1.078182780     0.292757550 
H15 H    -0.026312550     1.182047150     0.259097000 
H16 H    -0.190831030     0.711393710     0.016593830 
H17 H    -0.079686730     0.538098000     0.036194030 
H18 H    -0.031812910     0.643260660    -0.000806350 
N3 N     0.633562010     1.111054430     0.581694810 
N4 N     0.331758820     0.646349650     0.506318220 
C18 C     0.625178810     0.635159060     0.571845630 
C19 C     0.770018650     0.706942120     0.605339680 
C20 C     0.773091750     0.863087560     0.608780710 
C21 C     0.630425900     0.944908380     0.578305130 
C22 C     0.484782960     0.877478610     0.544410150 
C23 C     0.485656580     0.722149880     0.542129680 
C24 C     0.925444530     0.621584960     0.638587800 
H19 H     1.007220400     0.422664240     0.655252820 
H20 H     0.884831620     0.918883000     0.634809240 
H21 H     0.375629160     0.943193320     0.520777400 
H22 H     0.620007850     0.514436060     0.568760730 
O1 O     0.905454710     0.472208250     0.632277780 
O2 O     0.756389300     1.166879980     0.613383210 
O3 O     0.331466500     0.509288540     0.506297010 
O4 O     1.053363280     0.679150320     0.667840430 
O5 O     0.513310470     1.179912380     0.552477700 
O6 O     0.216709430     0.726334150     0.479391790 

#END
data_65_11.06_XXV_61_59201 
# Day group submission to blind test 6
# Rank by lattice energy 65
# Relative energy [kJ/mol]:11.0587513987
loop_
_symmetry_equiv_pos_site_id
_symmetry_equiv_pos_as_xyz
1 +x,+y,+z
2 1/2+x,1/2-y,-z
3 -x,1/2+y,1/2-z
4 1/2-x,-y,1/2+z
5 -x,-y,-z
6 1/2-x,1/2+y,+z
7 +x,1/2-y,1/2+z
8 1/2+x,+y,1/2-z
_cell_length_a 13.1192
_cell_length_b 20.479
_cell_length_c 17.0066
_cell_angle_alpha 90.0
_cell_angle_beta 90.0
_cell_angle_gamma 90.0
loop_
_atom_site_label
_atom_site_type_symbol
_atom_site_fract_x
_atom_site_fract_y
_atom_site_fract_z
N1 N     0.447397560     0.771978430     0.957104020 
N2 N     0.536898420     0.856184650     0.885214980 
C1 C     0.466394120     0.903581240     0.914944580 
C2 C     0.468280050     0.967077810     0.884686210 
C3 C     0.402144430     1.014344310     0.912874310 
C4 C     0.332493670     0.999948140     0.972910170 
C5 C     0.331098510     0.936574650     1.002442620 
C6 C     0.396023840     0.887939240     0.973992630 
C7 C     0.389993610     0.818713300     1.005820460 
C8 C     0.394978030     0.754109420     0.886360460 
C9 C     0.314137420     0.709745140     0.890347050 
C10 C     0.262602730     0.690852560     0.822929860 
C11 C     0.290863790     0.715111920     0.749061920 
C12 C     0.371163730     0.759483100     0.745803600 
C13 C     0.423023220     0.779936520     0.813143720 
C14 C     0.507924450     0.830213180     0.807624340 
C15 C     0.546593140     0.801023990     0.939274300 
C16 C     0.261899490     1.051875270     1.004357810 
C17 C     0.236859310     0.692902220     0.675491200 
H1 H     0.523707700     0.978793920     0.839558670 
H2 H     0.405043010     1.063361410     0.888744980 
H3 H     0.276749980     0.924087970     1.048275950 
H4 H     0.310638390     0.802971830     1.008840700 
H5 H     0.420506060     0.816755800     1.065772380 
H6 H     0.293515690     0.689708710     0.947169260 
H7 H     0.200171410     0.656292920     0.827329460 
H8 H     0.393310900     0.779788420     0.689273410 
H9 H     0.575790970     0.808502680     0.780620610 
H10 H     0.484272060     0.870686510     0.770105940 
H11 H     0.595901450     0.764381760     0.912425610 
H12 H     0.581323260     0.817461690     0.994097930 
H13 H     0.304483950     1.090541490     1.034302500 
H14 H     0.207637490     1.031513060     1.046394710 
H15 H     0.218459670     1.074934600     0.956992300 
H16 H     0.250127760     0.726606810     0.626802310 
H17 H     0.154607720     0.689317750     0.684770410 
H18 H     0.263592980     0.644623440     0.656961300 
N3 N     0.717540320     0.467204990     0.759855010 
N4 N     1.015116860     0.574554800     0.638554410 
C18 C     0.972761550     0.460106610     0.606245600 
C19 C     0.910695170     0.405334030     0.615493370 
C20 C     0.827169000     0.407296870     0.666231350 
C21 C     0.806968770     0.464607960     0.706658640 
C22 C     0.866417120     0.520204670     0.698436620 
C23 C     0.948754120     0.516476490     0.647564510 
C24 C     0.931567410     0.342812740     0.573333380 
H19 H     1.032421930     0.301204020     0.512255010 
H20 H     0.779265980     0.364823400     0.673825170 
H21 H     0.849340420     0.564430600     0.730382630 
H22 H     1.037985670     0.459394040     0.567536100 
O1 O     1.024970720     0.342059960     0.540331420 
O2 O     0.677865980     0.415317940     0.777414580 
O3 O     1.074168370     0.574751560     0.583059400 
O4 O     0.872591650     0.297871360     0.569967920 
O5 O     0.689610040     0.521112870     0.781633030 
O6 O     1.006686900     0.617636630     0.687716090 

#END
data_66_11.07_XXV_61_69296 
# Day group submission to blind test 6
# Rank by lattice energy 66
# Relative energy [kJ/mol]:11.0664619096
loop_
_symmetry_equiv_pos_site_id
_symmetry_equiv_pos_as_xyz
1 +x,+y,+z
2 1/2+x,1/2-y,-z
3 -x,1/2+y,1/2-z
4 1/2-x,-y,1/2+z
5 -x,-y,-z
6 1/2-x,1/2+y,+z
7 +x,1/2-y,1/2+z
8 1/2+x,+y,1/2-z
_cell_length_a 27.3384
_cell_length_b 14.4296
_cell_length_c 11.739
_cell_angle_alpha 90.0
_cell_angle_beta 90.0
_cell_angle_gamma 90.0
loop_
_atom_site_label
_atom_site_type_symbol
_atom_site_fract_x
_atom_site_fract_y
_atom_site_fract_z
N1 N     0.068831270     0.614959200     0.356698200 
N2 N     0.022519320     0.744716700     0.283444250 
C1 C    -0.003859790     0.682706530     0.210513740 
C2 C    -0.034859240     0.719022840     0.127157650 
C3 C    -0.061304440     0.660835560     0.055983250 
C4 C    -0.058001070     0.564475430     0.066678010 
C5 C    -0.026816990     0.528963600     0.149889520 
C6 C     0.000640010     0.586200000     0.221139210 
C7 C     0.035471920     0.545076000     0.308461070 
C8 C     0.108284270     0.638549670     0.281674340 
C9 C     0.147640880     0.577636810     0.270151640 
C10 C     0.186639260     0.598901080     0.199043370 
C11 C     0.187768430     0.682169860     0.138173250 
C12 C     0.148191200     0.742400990     0.150033150 
C13 C     0.108330690     0.721743260     0.219595120 
C14 C     0.065095510     0.787646810     0.227603420 
C15 C     0.039872720     0.696903500     0.385525810 
C16 C    -0.087821790     0.500844680    -0.007945480 
C17 C     0.230403580     0.706709400     0.062375120 
H1 H    -0.038354540     0.793648840     0.120222500 
H2 H    -0.085229600     0.690447810    -0.008133510 
H3 H    -0.023073470     0.454274340     0.158478350 
H4 H     0.057164870     0.490066790     0.269560880 
H5 H     0.014839610     0.513730020     0.378637160 
H6 H     0.147485390     0.513968420     0.319178880 
H7 H     0.216904920     0.550674880     0.191501930 
H8 H     0.147914930     0.806915790     0.102170700 
H9 H     0.075246100     0.849618430     0.276141880 
H10 H     0.054397590     0.810687040     0.142667580 
H11 H     0.062137760     0.744887460     0.435215330 
H12 H     0.008673010     0.675246570     0.436995340 
H13 H    -0.120357960     0.475757550     0.036929520 
H14 H    -0.066701270     0.440053830    -0.033753600 
H15 H    -0.100175120     0.536217910    -0.084974830 
H16 H     0.218125940     0.726103880    -0.023044850 
H17 H     0.255676470     0.648551180     0.053879600 
H18 H     0.250988140     0.765509450     0.096645700 
N3 N     0.651474520     0.299740910     0.172156620 
N4 N     0.730876180    -0.004992160     0.126355880 
C18 C     0.668533080     0.019514590     0.275876480 
C19 C     0.635072550     0.076795400     0.331484460 
C20 C     0.629717620     0.169147160     0.298485780 
C21 C     0.657809680     0.202255830     0.209070680 
C22 C     0.690762070     0.146914550     0.150371360 
C23 C     0.695756030     0.056010590     0.186746080 
C24 C     0.604196330     0.042821890     0.427739390 
H19 H     0.594788480    -0.063960810     0.519837100 
H20 H     0.604216380     0.213907880     0.342350790 
H21 H     0.711435590     0.173326630     0.079049090 
H22 H     0.673554310    -0.051824490     0.301000520 
O1 O     0.613195500    -0.046658390     0.452723790 
O2 O     0.631129200     0.352194770     0.238528910 
O3 O     0.739234000    -0.080573960     0.168876020 
O4 O     0.575121730     0.090122880     0.478248150 
O5 O     0.666531480     0.320076450     0.077498880 
O6 O     0.748632810     0.024444790     0.038098540 

#END
data_67_11.07_XXV_14_60530 
# Day group submission to blind test 6
# Rank by lattice energy 67
# Relative energy [kJ/mol]:11.0742566213
loop_
_symmetry_equiv_pos_site_id
_symmetry_equiv_pos_as_xyz
1 +x,+y,+z
2 -x,1/2+y,1/2-z
3 -x,-y,-z
4 +x,1/2-y,1/2+z
_cell_length_a 10.6035
_cell_length_b 7.8113
_cell_length_c 39.8376
_cell_angle_alpha 90.0
_cell_angle_beta 135.6961
_cell_angle_gamma 90.0
loop_
_atom_site_label
_atom_site_type_symbol
_atom_site_fract_x
_atom_site_fract_y
_atom_site_fract_z
N1 N     0.807300870     0.078838590     0.563838610 
N2 N     0.841348130     0.202026990     0.515005110 
C1 C     1.033102170     0.181774490     0.554230840 
C2 C     1.144773760     0.255642630     0.551177140 
C3 C     1.330580980     0.236574870     0.588162680 
C4 C     1.411130990     0.141394030     0.629293620 
C5 C     1.298764010     0.068880980     0.632018260 
C6 C     1.111386180     0.088805220     0.595474390 
C7 C     0.993431390     0.012671680     0.600417840 
C8 C     0.790651440     0.247735060     0.574383370 
C9 C     0.791543890     0.269234560     0.609413570 
C10 C     0.773371730     0.430428620     0.620054140 
C11 C     0.751708980     0.575729200     0.595674140 
C12 C     0.751331000     0.552909690     0.560960260 
C13 C     0.772482180     0.391840030     0.550253140 
C14 C     0.778024850     0.372665490     0.513361760 
C15 C     0.746881280     0.074703840     0.517386870 
C16 C     1.613136330     0.117812940     0.669001910 
C17 C     0.730013440     0.750646260     0.607051220 
H1 H     1.082656520     0.325961080     0.518920400 
H2 H     1.414756910     0.294594220     0.585023910 
H3 H     1.358520940    -0.003408580     0.663896560 
H4 H     1.051001690     0.040768020     0.635985250 
H5 H     0.988096720    -0.127004820     0.596961500 
H6 H     0.803796230     0.156696080     0.627511740 
H7 H     0.773844980     0.444165470     0.647251850 
H8 H     0.737022380     0.664014060     0.542025520 
H9 H     0.643331480     0.393115130     0.477034590 
H10 H     0.866850230     0.469371540     0.519425410 
H11 H     0.602310720     0.100849370     0.488743000 
H12 H     0.771826630    -0.052911260     0.512022200 
H13 H     1.659974510     0.035964570     0.657380300 
H14 H     1.655276930     0.058452520     0.700569830 
H15 H     1.683560400     0.240302480     0.680089500 
H16 H     0.715075140     0.849296370     0.584998540 
H17 H     0.846920830     0.784105700     0.644786700 
H18 H     0.610936710     0.755934150     0.600604530 
N3 N     0.390947250     0.354657900     0.720288380 
N4 N     0.894921860     0.599298760     0.750929770 
C18 C     0.578857680     0.643721400     0.672691970 
C19 C     0.394097360     0.619135810     0.642308380 
C20 C     0.331806970     0.523903100     0.657722170 
C21 C     0.456584230     0.455290740     0.703650200 
C22 C     0.641182890     0.478350200     0.735002260 
C23 C     0.698292660     0.573051620     0.718434180 
C24 C     0.256733020     0.690166490     0.592497780 
H19 H     0.241649790     0.798984410     0.546813510 
H20 H     0.188736950     0.504000270     0.634151000 
H21 H     0.736259430     0.424919020     0.770775540 
H22 H     0.629648860     0.716126060     0.661298720 
O1 O     0.333543230     0.763085160     0.580065190 
O2 O     0.230164870     0.320804000     0.690514610 
O3 O     0.941214140     0.685462630     0.735664560 
O4 O     0.096172840     0.680227650     0.566182530 
O5 O     0.502425540     0.313582640     0.762606420 
O6 O     0.996358800     0.532892980     0.790576500 

#END
data_68_11.13_XXV_2_47118 
# Day group submission to blind test 6
# Rank by lattice energy 68
# Relative energy [kJ/mol]:11.1306699468
loop_
_symmetry_equiv_pos_site_id
_symmetry_equiv_pos_as_xyz
1 +x,+y,+z
2 -x,-y,-z
_cell_length_a 10.3973
_cell_length_b 29.8624
_cell_length_c 9.6201
_cell_angle_alpha 33.6109
_cell_angle_beta 95.8955
_cell_angle_gamma 71.384
loop_
_atom_site_label
_atom_site_type_symbol
_atom_site_fract_x
_atom_site_fract_y
_atom_site_fract_z
N1 N     0.931821020     0.267968740     0.667985160 
N2 N     1.188168620     0.180184480     0.763406680 
C1 C     1.086218620     0.297384850     0.403539640 
C2 C     1.152834310     0.309748070     0.263637570 
C3 C     1.059357960     0.421713420    -0.081743100 
C4 C     0.897006170     0.525124570    -0.298116120 
C5 C     0.832026430     0.511769410    -0.155966650 
C6 C     0.922349660     0.399929870     0.189466770 
C7 C     0.843968130     0.388940180     0.332297630 
C8 C     0.857632300     0.244535120     0.622913600 
C9 C     0.678481540     0.292423600     0.503245100 
C10 C     0.603639080     0.270217470     0.461259330 
C11 C     0.706183840     0.198275940     0.541027320 
C12 C     0.884061940     0.151317020     0.659117160 
C13 C     0.960744390     0.174219680     0.697728670 
C14 C     1.152407950     0.124955240     0.815118850 
C15 C     1.137946440     0.182585120     0.894767890 
C16 C     0.793464640     0.646982980    -0.675753000 
C17 C     0.625117040     0.173091790     0.499348130 
H1 H     1.281304610     0.229787040     0.433184510 
H2 H     1.114025950     0.429326140    -0.184605980 
H3 H     0.705363290     0.590853820    -0.320032850 
H4 H     0.689961200     0.452526100     0.140390210 
H5 H     0.869368830     0.410536570     0.376077600 
H6 H     0.600751510     0.345707250     0.449508920 
H7 H     0.464646450     0.307934780     0.369154330 
H8 H     0.965060670     0.096554200     0.718167460 
H9 H     1.268077470     0.028356960     1.095363340 
H10 H     1.159094500     0.139699070     0.668649260 
H11 H     1.209233080     0.093401260     1.160959230 
H12 H     1.186946030     0.207705640     0.905119170 
H13 H     0.893093360     0.646410830    -0.703018100 
H14 H     0.709667220     0.713439160    -0.774075840 
H15 H     0.695303670     0.677005390    -0.848966040 
H16 H     0.720425660     0.118507710     0.563234660 
H17 H     0.487022600     0.255772170     0.228775880 
H18 H     0.602757800     0.125537020     0.672736110 
N3 N     0.351192510     0.527511240     1.528589750 
N4 N     0.219300510     0.872725170     0.742940000 
C18 C    -0.043846830     0.901285050     0.577284250 
C19 C    -0.108293050     0.854526970     0.651149790 
C20 C     0.020856480     0.731972380     0.962386380 
C21 C     0.213395300     0.658037930     1.195751250 
C22 C     0.282622660     0.701264280     1.131820130 
C23 C     0.150473830     0.823585700     0.818239510 
C24 C    -0.315234820     0.931814150     0.408375190 
H19 H    -0.559263380     1.088446480     0.014963670 
H20 H    -0.028642370     0.695571530     1.019637270 
H21 H     0.432877930     0.642036350     1.319299760 
H22 H    -0.141652080     0.995862820     0.337831490 
O1 O    -0.426968030     1.043511610     0.154464690 
O2 O     0.287308860     0.492271620     1.572703280 
O3 O     0.108043040     0.980344980     0.441090390 
O4 O    -0.375571320     0.897656900     0.440933360 
O5 O     0.518477350     0.464769930     1.734660060 
O6 O     0.381347180     0.802284310     0.988819020 

#END
data_69_11.17_XXV_14_54696 
# Day group submission to blind test 6
# Rank by lattice energy 69
# Relative energy [kJ/mol]:11.169663894
loop_
_symmetry_equiv_pos_site_id
_symmetry_equiv_pos_as_xyz
1 +x,+y,+z
2 -x,1/2+y,1/2-z
3 -x,-y,-z
4 +x,1/2-y,1/2+z
_cell_length_a 52.1521
_cell_length_b 9.5685
_cell_length_c 10.8422
_cell_angle_alpha 90.0
_cell_angle_beta 25.1521
_cell_angle_gamma 90.0
loop_
_atom_site_label
_atom_site_type_symbol
_atom_site_fract_x
_atom_site_fract_y
_atom_site_fract_z
N1 N     0.404462050    -0.184529330     0.031087390 
N2 N     0.295906460    -0.174787590     0.524262660 
C1 C     0.293353590    -0.080223730     0.433014600 
C2 C     0.238897140    -0.014180410     0.641875790 
C3 C     0.234772500     0.076809340     0.560513290 
C4 C     0.284803840     0.103519430     0.267629820 
C5 C     0.338996720     0.037418170     0.060958300 
C6 C     0.344339210    -0.052726990     0.138178560 
C7 C     0.404613170    -0.119440160    -0.092670310 
C8 C     0.409981600    -0.085080270     0.105281360 
C9 C     0.466344020    -0.026339590    -0.114775320 
C10 C     0.473326790     0.069167440    -0.050002840 
C11 C     0.424326080     0.107886420     0.237283710 
C12 C     0.368273880     0.049182130     0.454900740 
C13 C     0.360084650    -0.045376890     0.394019150 
C14 C     0.297859000    -0.103491480     0.636054950 
C15 C     0.348808940    -0.265516130     0.285510780 
C16 C     0.280197930     0.198878930     0.177310550 
C17 C     0.432172800     0.208125290     0.309266010 
H1 H     0.199675680    -0.036950200     0.868903860 
H2 H     0.192024470     0.126904490     0.726173740 
H3 H     0.378709280     0.058411410    -0.167825420 
H4 H     0.440351630    -0.041134600    -0.251671960 
H5 H     0.415957250    -0.200054970    -0.210034090 
H6 H     0.504698960    -0.058363970    -0.337012430 
H7 H     0.517499120     0.113453660    -0.224153290 
H8 H     0.329357900     0.079607630     0.679145580 
H9 H     0.284130700    -0.178404440     0.766966400 
H10 H     0.264634020    -0.019369100     0.780837560 
H11 H     0.351035040    -0.329832590     0.358771610 
H12 H     0.344512070    -0.333842140     0.224139400 
H13 H     0.276288740     0.138865390     0.108680940 
H14 H     0.320115200     0.265257410    -0.005032010 
H15 H     0.240709580     0.266708130     0.355626410 
H16 H     0.391046150     0.268174550     0.504926880 
H17 H     0.468832010     0.281802620     0.132187050 
H18 H     0.442908490     0.152328030     0.347981620 
N3 N     0.072777380     0.217027960     0.624844560 
N4 N    -0.031688580    -0.006302160     1.429870160 
C18 C     0.077793470    -0.040806330     0.921910290 
C19 C     0.130452680    -0.015381010     0.625827710 
C20 C     0.129148470     0.070318910     0.527418180 
C21 C     0.074670640     0.128666730     0.728848150 
C22 C     0.021326000     0.104840610     1.024602900 
C23 C     0.024465470     0.020858640     1.114921540 
C24 C     0.189324150    -0.080100220     0.404178900 
H19 H     0.222579240    -0.221025630     0.356829840 
H20 H     0.169990370     0.091095010     0.298297560 
H21 H    -0.020901540     0.149044870     1.177790610 
H22 H     0.077912120    -0.106835570     1.002150390 
O1 O     0.183190460    -0.178282450     0.519389860 
O2 O     0.120921670     0.259083490     0.375175770 
O3 O    -0.026710480    -0.069442400     1.505524400 
O4 O     0.236761250    -0.051696630     0.149712390 
O5 O     0.023248510     0.239917950     0.795603310 
O6 O    -0.078856970     0.035780510     1.590619490 

#END
data_70_11.34_XXV_15_88061 
# Day group submission to blind test 6
# Rank by lattice energy 70
# Relative energy [kJ/mol]:11.3417250551
loop_
_symmetry_equiv_pos_site_id
_symmetry_equiv_pos_as_xyz
1 +x,+y,+z
2 -x,+y,1/2-z
3 1/2+x,1/2+y,+z
4 1/2-x,1/2+y,1/2-z
5 -x,-y,-z
6 +x,-y,1/2+z
7 1/2-x,1/2-y,-z
8 1/2+x,1/2-y,1/2+z
_cell_length_a 21.1105
_cell_length_b 5.9018
_cell_length_c 49.1717
_cell_angle_alpha 90.0
_cell_angle_beta 132.0116
_cell_angle_gamma 90.0
loop_
_atom_site_label
_atom_site_type_symbol
_atom_site_fract_x
_atom_site_fract_y
_atom_site_fract_z
N1 N     0.227067830     0.736913360     0.630290760 
N2 N     0.229080420     0.497196580     0.590988690 
C1 C     0.278738920     0.664645690     0.591315380 
C2 C     0.293568300     0.640313850     0.567687900 
C3 C     0.342236350     0.797615650     0.567638960 
C4 C     0.378539450     0.983412830     0.591502130 
C5 C     0.363112080     1.006415390     0.614814670 
C6 C     0.313165900     0.851778870     0.614897710 
C7 C     0.295333240     0.886466140     0.639862930 
C8 C     0.143442590     0.813231570     0.598896950 
C9 C     0.106948720     0.994281330     0.602551160 
C10 C     0.025824030     1.070783630     0.572800080 
C11 C    -0.021934620     0.967125450     0.538489510 
C12 C     0.015196300     0.787462740     0.535111450 
C13 C     0.097254580     0.710210630     0.564558540 
C14 C     0.136860850     0.519013370     0.559535730 
C15 C     0.243091720     0.509039710     0.624372350 
C16 C     0.433468710     1.150851170     0.592125570 
C17 C    -0.111285590     1.044981810     0.506409810 
H1 H     0.267205870     0.493968890     0.549774510 
H2 H     0.353096750     0.775353250     0.549129260 
H3 H     0.389574870     1.151179050     0.633164910 
H4 H     0.277175070     1.062115450     0.638432130 
H5 H     0.352974550     0.853216950     0.668378390 
H6 H     0.142939690     1.071823660     0.629253320 
H7 H    -0.001344070     1.211512850     0.576239380 
H8 H    -0.020116330     0.706966060     0.508577060 
H9 H     0.106510120     0.357331320     0.555968000 
H10 H     0.126376840     0.547461160     0.534856290 
H11 H     0.200509650     0.388693240     0.622090900 
H12 H     0.308849010     0.462634860     0.647875280 
H13 H     0.496570130     1.079866950     0.605972300 
H14 H     0.442736870     1.305879520     0.606541660 
H15 H     0.404940240     1.197226560     0.564421950 
H16 H    -0.127857120     1.010776150     0.480464210 
H17 H    -0.118698220     1.226594850     0.507866000 
H18 H    -0.158140630     0.957452920     0.505697610 
N3 N     0.388355840     0.274321880     0.731181680 
N4 N     0.490674710    -0.363907070     0.816568220 
C18 C     0.402130620    -0.061350040     0.811457130 
C19 C     0.357236750     0.141682260     0.796133290 
C20 C     0.353103020     0.253499310     0.769974390 
C21 C     0.394146240     0.158816020     0.759552780 
C22 C     0.439049510    -0.043220950     0.774059830 
C23 C     0.442426240    -0.148684070     0.800197390 
C24 C     0.311670220     0.246123100     0.806573720 
H19 H     0.285248310     0.187647450     0.836113160 
H20 H     0.318855550     0.411658840     0.758261840 
H21 H     0.469809860    -0.115696680     0.765289380 
H22 H     0.405883440    -0.150484310     0.831668870 
O1 O     0.312436180     0.110976160     0.828850710 
O2 O     0.363889660     0.470609470     0.724158060 
O3 O     0.491064200    -0.455578030     0.838939360 
O4 O     0.277935150     0.429246730     0.796213110 
O5 O     0.407709360     0.163881180     0.716678930 
O6 O     0.526590110    -0.433893610     0.806536490 

#END
data_71_11.54_XXV_2_11864 
# Day group submission to blind test 6
# Rank by lattice energy 71
# Relative energy [kJ/mol]:11.5382629381
loop_
_symmetry_equiv_pos_site_id
_symmetry_equiv_pos_as_xyz
1 +x,+y,+z
2 -x,-y,-z
_cell_length_a 24.2098
_cell_length_b 7.6855
_cell_length_c 12.1629
_cell_angle_alpha 62.9231
_cell_angle_beta 64.7143
_cell_angle_gamma 115.4177
loop_
_atom_site_label
_atom_site_type_symbol
_atom_site_fract_x
_atom_site_fract_y
_atom_site_fract_z
N1 N     0.353860680     0.820625930     0.123847670 
N2 N     0.438002350     1.029377670    -0.181952770 
C1 C     0.350679880     0.873245140    -0.116220080 
C2 C     0.346907950     0.866712770    -0.226043340 
C3 C     0.264094280     0.721612050    -0.168184480 
C4 C     0.182440600     0.580631510     0.000526120 
C5 C     0.186909110     0.587847870     0.108940000 
C6 C     0.269168810     0.728713890     0.054808310 
C7 C     0.270292640     0.723106750     0.180305750 
C8 C     0.342420830     0.584673530     0.192891010 
C9 C     0.282742330     0.339720740     0.389078370 
C10 C     0.271021660     0.109785470     0.460078390 
C11 C     0.319407250     0.118486710     0.336889430 
C12 C     0.378374830     0.362762870     0.142060160 
C13 C     0.389945040     0.594153750     0.068272580 
C14 C     0.452193440     0.851281420    -0.143698970 
C15 C     0.439675960     1.098587330    -0.088810860 
C16 C     0.093025270     0.427439840     0.061121280 
C17 C     0.308185660    -0.128428890     0.413751630 
H1 H     0.410717830     0.981911270    -0.359113030 
H2 H     0.262765020     0.719940440    -0.255773180 
H3 H     0.123979400     0.476370510     0.241723720 
H4 H     0.204185350     0.490839310     0.333347650 
H5 H     0.272640020     0.876912490     0.168438670 
H6 H     0.246970330     0.336001580     0.483842930 
H7 H     0.224538110    -0.077858690     0.612715000 
H8 H     0.415498030     0.371828780     0.044453380 
H9 H     0.528806990     1.011288120    -0.239528840 
H10 H     0.435630510     0.754875940    -0.183871770 
H11 H     0.504245800     1.199981120    -0.133424080 
H12 H     0.442637210     1.265151890    -0.136369580 
H13 H     0.107087490     0.596293460    -0.045869190 
H14 H     0.034256760     0.311908510     0.201714480 
H15 H     0.067660120     0.254755900     0.073723410 
H16 H     0.340474470    -0.109520450     0.306538480 
H17 H     0.232055860    -0.359655420     0.546660920 
H18 H     0.343159790    -0.111011200     0.449731440 
N3 N     0.092610500    -0.116947390     1.349941990 
N4 N     0.037644880    -0.163206760     1.012263470 
C18 C     0.197007380     0.124183930     0.863275660 
C19 C     0.258023210     0.227053550     0.868936520 
C20 C     0.223978140     0.147495220     1.028719310 
C21 C     0.129035520    -0.032953240     1.180125520 
C22 C     0.066541750    -0.137061100     1.178730440 
C23 C     0.102589310    -0.055409420     1.018362090 
C24 C     0.360845060     0.423593420     0.707277430 
H19 H     0.451042560     0.614693060     0.456299400 
H20 H     0.271034420     0.226036450     1.033713670 
H21 H    -0.006960120    -0.275271640     1.297326770 
H22 H     0.221893100     0.181748050     0.741486150 
O1 O     0.382555760     0.462597100     0.570130970 
O2 O     0.146967050    -0.039748680     1.353576530 
O3 O     0.069976690    -0.099354880     0.873458470 
O4 O     0.417686760     0.536587570     0.699667700 
O5 O     0.010972700    -0.256602700     1.473540980 
O6 O    -0.043362170    -0.307359450     1.146106030 

#END
data_72_11.55_XXV_14_49176 
# Day group submission to blind test 6
# Rank by lattice energy 72
# Relative energy [kJ/mol]:11.5495921616
loop_
_symmetry_equiv_pos_site_id
_symmetry_equiv_pos_as_xyz
1 +x,+y,+z
2 -x,1/2+y,1/2-z
3 -x,-y,-z
4 +x,1/2-y,1/2+z
_cell_length_a 11.6893
_cell_length_b 30.2463
_cell_length_c 10.6836
_cell_angle_alpha 90.0
_cell_angle_beta 38.1108
_cell_angle_gamma 90.0
loop_
_atom_site_label
_atom_site_type_symbol
_atom_site_fract_x
_atom_site_fract_y
_atom_site_fract_z
N1 N     0.146401210     0.103415890     0.290353550 
N2 N     0.470836470     0.122329600     0.030178400 
C1 C     0.435744830     0.139284460     0.183391620 
C2 C     0.575867730     0.162377530     0.125193620 
C3 C     0.547578860     0.178619650     0.269354730 
C4 C     0.378706510     0.171980390     0.476664540 
C5 C     0.240161250     0.148920350     0.532914910 
C6 C     0.264846580     0.132867530     0.390254940 
C7 C     0.108610620     0.108985090     0.457446940 
C8 C     0.116929630     0.143053470     0.244942700 
C9 C    -0.064280150     0.156018600     0.372297540 
C10 C    -0.097620840     0.193824940     0.331333030 
C11 C     0.049174770     0.219768750     0.160337540 
C12 C     0.228869960     0.206608130     0.034870760 
C13 C     0.265390690     0.169007280     0.075273370 
C14 C     0.463204530     0.156534120    -0.061213720 
C15 C     0.337305760     0.087852190     0.112473680 
C16 C     0.347164820     0.190234940     0.633453600 
C17 C     0.012106430     0.260638700     0.115360610 
H1 H     0.708343800     0.166580380    -0.035246030 
H2 H     0.658492980     0.196242690     0.220945740 
H3 H     0.107439690     0.143716410     0.693022130 
H4 H    -0.020766520     0.127248890     0.579931690 
H5 H     0.087110590     0.076166920     0.516967680 
H6 H    -0.178024150     0.135447090     0.501934330 
H7 H    -0.239263520     0.203203390     0.431737280 
H8 H     0.344809490     0.226520830    -0.097231170 
H9 H     0.536419760     0.144046290    -0.206895130 
H10 H     0.538471770     0.185649100    -0.093573670 
H11 H     0.361538750     0.077758990    -0.005042710 
H12 H     0.357234590     0.059302330     0.156256350 
H13 H     0.470761210     0.186636890     0.585331710 
H14 H     0.232603140     0.173426870     0.778940900 
H15 H     0.313552460     0.225531260     0.658957370 
H16 H     0.141014940     0.276909390    -0.022823820 
H17 H    -0.071354070     0.284578050     0.239387860 
H18 H    -0.064163980     0.252605510     0.095446420 
N3 N     0.455742140     0.413661310     1.121665080 
N4 N     0.723300230     0.458543390     0.485688500 
C18 C     0.423958640     0.489419970     0.814684830 
C19 C     0.283346600     0.492296980     1.024995120 
C20 C     0.292535840     0.467257770     1.126610430 
C21 C     0.444092550     0.439885560     1.014661880 
C22 C     0.587478380     0.436532900     0.805237870 
C23 C     0.572882760     0.461534430     0.709506690 
C24 C     0.119143460     0.521739220     1.149218040 
H19 H     0.017614260     0.562636480     1.119873000 
H20 H     0.183084360     0.469210560     1.289695540 
H21 H     0.705659840     0.415467640     0.720383670 
H22 H     0.418724180     0.508340200     0.733585830 
O1 O     0.123053370     0.542986230     1.035155320 
O2 O     0.316810230     0.411955210     1.306244100 
O3 O     0.703434740     0.479601540     0.406214710 
O4 O    -0.002294770     0.526111050     1.330042970 
O5 O     0.603937470     0.396007920     1.017387860 
O6 O     0.856321580     0.435337090     0.396922730 

#END
data_73_11.72_XXV_60_83415 
# Day group submission to blind test 6
# Rank by lattice energy 73
# Relative energy [kJ/mol]:11.7229047948
loop_
_symmetry_equiv_pos_site_id
_symmetry_equiv_pos_as_xyz
1 +x,+y,+z
2 1/2+x,1/2-y,-z
3 -x,+y,1/2-z
4 1/2-x,1/2-y,1/2+z
5 -x,-y,-z
6 1/2-x,1/2+y,+z
7 +x,-y,1/2+z
8 1/2+x,1/2+y,1/2-z
_cell_length_a 19.3759
_cell_length_b 13.4282
_cell_length_c 17.0792
_cell_angle_alpha 90.0
_cell_angle_beta 90.0
_cell_angle_gamma 90.0
loop_
_atom_site_label
_atom_site_type_symbol
_atom_site_fract_x
_atom_site_fract_y
_atom_site_fract_z
N1 N     0.260667030     1.071829930     0.511590650 
N2 N     0.266792570     0.934688600     0.603090980 
C1 C     0.339741990     0.949963210     0.609906090 
C2 C     0.379629860     0.880008260     0.650144820 
C3 C     0.450261050     0.893092000     0.658473950 
C4 C     0.483223270     0.977112310     0.627577340 
C5 C     0.442997350     1.046218450     0.587305310 
C6 C     0.372059180     1.033721830     0.577245380 
C7 C     0.330191100     1.108920280     0.530705280 
C8 C     0.260370850     1.001981760     0.448135590 
C9 C     0.267270680     1.036888060     0.371397380 
C10 C     0.266359650     0.971472230     0.308640790 
C11 C     0.257736480     0.868956780     0.320372420 
C12 C     0.251183830     0.834973080     0.397018850 
C13 C     0.253086270     0.899449480     0.461142850 
C14 C     0.248263490     0.859256860     0.544143340 
C15 C     0.231580880     1.027329410     0.582453140 
C16 C     0.559603560     0.993319570     0.638872600 
C17 C     0.254812160     0.798253940     0.251847110 
H1 H     0.354078940     0.815908220     0.675622290 
H2 H     0.480296020     0.837914560     0.689971450 
H3 H     0.467704010     1.111188480     0.561674930 
H4 H     0.356929040     1.127370390     0.476387390 
H5 H     0.324638150     1.178280500     0.563943530 
H6 H     0.272345710     1.116387700     0.361938530 
H7 H     0.271681740     1.000147190     0.249549930 
H8 H     0.245546340     0.755568200     0.407605040 
H9 H     0.195649680     0.833629460     0.556376360 
H10 H     0.282305510     0.795116540     0.550934480 
H11 H     0.176980810     1.011334380     0.573236590 
H12 H     0.236510960     1.080536150     0.630401680 
H13 H     0.569809050     1.037405960     0.691589540 
H14 H     0.582134400     1.033283640     0.589363250 
H15 H     0.586963480     0.922669530     0.645268910 
H16 H     0.261107800     0.721117730     0.270761710 
H17 H     0.295259230     0.814674160     0.209120960 
H18 H     0.205264110     0.803700260     0.221285950 
N3 N     0.582397730     0.346525360     0.123252830 
N4 N     0.586936330     0.649601980     0.286721470 
C18 C     0.580849240     0.662187140     0.142423520 
C19 C     0.578236130     0.617111840     0.068892330 
C20 C     0.578767740     0.513536350     0.062304670 
C21 C     0.581939360     0.456720160     0.129948390 
C22 C     0.584636950     0.498923130     0.204030280 
C23 C     0.583953860     0.601998480     0.208386960 
C24 C     0.574752140     0.676506090    -0.004895810 
H19 H     0.571666340     0.809604780    -0.040682720 
H20 H     0.576741740     0.478468770     0.005382830 
H21 H     0.587180720     0.453420980     0.256052600 
H22 H     0.580408800     0.742197430     0.148699420 
O1 O     0.575449780     0.775253570     0.008953420 
O2 O     0.581298640     0.311397890     0.057372420 
O3 O     0.583446150     0.740347690     0.288981680 
O4 O     0.571462800     0.640596160    -0.069373810 
O5 O     0.583798550     0.298968540     0.184140140 
O6 O     0.592780170     0.594716940     0.343277640 

#END
data_74_11.81_XXV_2_80467 
# Day group submission to blind test 6
# Rank by lattice energy 74
# Relative energy [kJ/mol]:11.8082361743
loop_
_symmetry_equiv_pos_site_id
_symmetry_equiv_pos_as_xyz
1 +x,+y,+z
2 -x,-y,-z
_cell_length_a 29.768
_cell_length_b 8.1049
_cell_length_c 12.1172
_cell_angle_alpha 113.7839
_cell_angle_beta 38.9148
_cell_angle_gamma 137.646
loop_
_atom_site_label
_atom_site_type_symbol
_atom_site_fract_x
_atom_site_fract_y
_atom_site_fract_z
N1 N     0.180457170     0.377117220     0.570185250 
N2 N     0.320369410     0.443121060     0.253592760 
C1 C     0.248717540     0.159496620     0.319140620 
C2 C     0.287918370     0.058514450     0.200046350 
C3 C     0.220458210    -0.215128160     0.257798440 
C4 C     0.111395020    -0.397015850     0.435850930 
C5 C     0.073154230    -0.294162740     0.553400040 
C6 C     0.139911420    -0.019395370     0.499263970 
C7 C     0.095872010     0.085982890     0.633464450 
C8 C     0.224723010     0.448264220     0.613536500 
C9 C     0.167774820     0.413048650     0.802000410 
C10 C     0.208852140     0.483024520     0.848362010 
C11 C     0.308852190     0.593303110     0.707468110 
C12 C     0.364756600     0.627138950     0.520508010 
C13 C     0.324009490     0.553814530     0.471373840 
C14 C     0.385704280     0.584964150     0.267050200 
C15 C     0.262596080     0.504125160     0.363540650 
C16 C     0.038163830    -0.694404770     0.500517420 
C17 C     0.353502550     0.670934200     0.758507820 
H1 H     0.371863180     0.198347420     0.059957150 
H2 H     0.252400980    -0.289497090     0.162687460 
H3 H    -0.011137770    -0.431625900     0.692971350 
H4 H     0.043050890    -0.015122820     0.778549240 
H5 H     0.048586000     0.043395110     0.641711240 
H6 H     0.091575110     0.334002800     0.910412390 
H7 H     0.163522520     0.454950200     0.995334680 
H8 H     0.441919710     0.709354080     0.409317610 
H9 H     0.454846190     0.797279390     0.171571030 
H10 H     0.415651870     0.508486500     0.213269480 
H11 H     0.319064930     0.720927170     0.317340830 
H12 H     0.224902560     0.432570800     0.335211400 
H13 H     0.067251940    -0.750185010     0.378112030 
H14 H    -0.041955650    -0.809117300     0.595289440 
H15 H     0.031808610    -0.758166070     0.579856200 
H16 H     0.432890140     0.759674570     0.631812580 
H17 H     0.302973950     0.496751870     0.862980420 
H18 H     0.359067650     0.816679940     0.822634190 
N3 N     0.093019870    -0.170530010     0.895685510 
N4 N     0.332798530     0.104288760     0.816014620 
C18 C     0.388677480     0.170186240     0.532700450 
C19 C     0.367835920     0.146444170     0.453437910 
C20 C     0.270642990     0.033235740     0.572073990 
C21 C     0.195865720    -0.053594330     0.769112020 
C22 C     0.213977740    -0.031994040     0.853000040 
C23 C     0.311109810     0.079889770     0.730929100 
C24 C     0.447477770     0.241213480     0.241616190 
H19 H     0.587748980     0.422648870     0.007194210 
H20 H     0.254168640     0.013544520     0.510971710 
H21 H     0.155049740    -0.098842430     1.006753070 
H22 H     0.463381670     0.257139980     0.443244750 
O1 O     0.538614730     0.350121830     0.141973090 
O2 O     0.073015090    -0.221259030     0.822043630 
O3 O     0.419870030     0.209030010     0.704892130 
O4 O     0.433157440     0.226789480     0.167143940 
O5 O     0.036146570    -0.206110910     1.064074740 
O6 O     0.262072430     0.017807160     0.990934120 

#END
data_75_12.18_XXV_15_32283 
# Day group submission to blind test 6
# Rank by lattice energy 75
# Relative energy [kJ/mol]:12.1833436582
loop_
_symmetry_equiv_pos_site_id
_symmetry_equiv_pos_as_xyz
1 +x,+y,+z
2 -x,+y,1/2-z
3 1/2+x,1/2+y,+z
4 1/2-x,1/2+y,1/2-z
5 -x,-y,-z
6 +x,-y,1/2+z
7 1/2-x,1/2-y,-z
8 1/2+x,1/2-y,1/2+z
_cell_length_a 49.1045
_cell_length_b 6.229
_cell_length_c 23.2349
_cell_angle_alpha 90.0
_cell_angle_beta 138.661
_cell_angle_gamma 90.0
loop_
_atom_site_label
_atom_site_type_symbol
_atom_site_fract_x
_atom_site_fract_y
_atom_site_fract_z
N1 N     0.386857930     0.317999920     0.722528600 
N2 N     0.349105960     0.035284890     0.710683080 
C1 C     0.383261020     0.004681010     0.803131370 
C2 C     0.383328150    -0.171616250     0.840423070 
C3 C     0.415706200    -0.204640930     0.929770710 
C4 C     0.448880410    -0.061158440     0.984900760 
C5 C     0.448575680     0.113623500     0.947002780 
C6 C     0.416612290     0.147996240     0.857150060 
C7 C     0.417988410     0.336362930     0.817811600 
C8 C     0.398269680     0.169027030     0.696404290 
C9 C     0.427536210     0.229997020     0.701770440 
C10 C     0.438894050     0.090880830     0.676044070 
C11 C     0.421054630    -0.113319240     0.643151640 
C12 C     0.392054480    -0.172571440     0.638331150 
C13 C     0.380666980    -0.036081830     0.665238680 
C14 C     0.349987610    -0.109225070     0.661937660 
C15 C     0.347797140     0.255947340     0.687250190 
C16 C     0.483424680    -0.092576290     1.082344720 
C17 C     0.432819970    -0.262358560     0.613380230 
H1 H     0.357268610    -0.280556780     0.798155920 
H2 H     0.415150050    -0.342468220     0.957425670 
H3 H     0.474361520     0.225108980     0.988435830 
H4 H     0.448456280     0.347605710     0.846482330 
H5 H     0.412625110     0.487190630     0.832412710 
H6 H     0.440696330     0.389693560     0.725256930 
H7 H     0.461598120     0.141584870     0.680573150 
H8 H     0.378252650    -0.331365700     0.614217160 
H9 H     0.318855140    -0.116183040     0.594283580 
H10 H     0.357673840    -0.270840780     0.688710370 
H11 H     0.322979390     0.269129730     0.616379080 
H12 H     0.341451900     0.365320040     0.712771440 
H13 H     0.476686380    -0.011604650     1.112436670 
H14 H     0.512415940    -0.027085460     1.112086540 
H15 H     0.488187950    -0.262506650     1.099424890 
H16 H     0.419986960    -0.422558980     0.599495990 
H17 H     0.466306000    -0.277983540     0.662884480 
H18 H     0.421488050    -0.202572980     0.554002620 
N3 N     0.157303170     0.239700770     0.521842680 
N4 N     0.179173890     0.894276330     0.672282920 
C18 C     0.220000620     0.830267340     0.648837240 
C19 C     0.229954860     0.702417490     0.617336270 
C20 C     0.209419780     0.508614470     0.575488890 
C21 C     0.179248330     0.445646730     0.566323430 
C22 C     0.168708540     0.567910220     0.597290900 
C23 C     0.189582480     0.759955380     0.638112550 
C24 C     0.262530570     0.765633720     0.626907890 
H19 H     0.302189270     0.982795810     0.676757340 
H20 H     0.217047250     0.409481580     0.550931880 
H21 H     0.145292040     0.515491710     0.590011050 
H22 H     0.235404980     0.981186540     0.680986120 
O1 O     0.278799630     0.959592640     0.664758760 
O2 O     0.167211280     0.135213160     0.495348630 
O3 O     0.195533360     1.070412060     0.701435080 
O4 O     0.273507130     0.655122670     0.604677640 
O5 O     0.130929400     0.189640510     0.514988350 
O6 O     0.155108440     0.818959070     0.669056930 

#END
data_76_12.31_XXV_2_4448 
# Day group submission to blind test 6
# Rank by lattice energy 76
# Relative energy [kJ/mol]:12.3148850678
loop_
_symmetry_equiv_pos_site_id
_symmetry_equiv_pos_as_xyz
1 +x,+y,+z
2 -x,-y,-z
_cell_length_a 28.1473
_cell_length_b 10.2351
_cell_length_c 20.987
_cell_angle_alpha 41.8922
_cell_angle_beta 143.4862
_cell_angle_gamma 161.7402
loop_
_atom_site_label
_atom_site_type_symbol
_atom_site_fract_x
_atom_site_fract_y
_atom_site_fract_z
N1 N     0.325610300     0.764687440     0.282667740 
N2 N     0.439457960     0.689944320     0.409737470 
C1 C     0.311933380     0.388763960     0.333245500 
C2 C     0.291853860     0.161928530     0.365302280 
C3 C     0.171340370    -0.127618670     0.292991510 
C4 C     0.067931810    -0.197183160     0.185765600 
C5 C     0.088628150     0.029336710     0.154821570 
C6 C     0.207461520     0.317799210     0.226856610 
C7 C     0.222523850     0.549139740     0.191114050 
C8 C     0.234268340     0.486728280     0.338295430 
C9 C     0.113685410     0.341134230     0.292740130 
C10 C     0.024399690     0.075368360     0.344991010 
C11 C     0.054081620    -0.050001670     0.445162430 
C12 C     0.173963960     0.095428120     0.489608590 
C13 C     0.263225230     0.357709540     0.437554280 
C14 C     0.388641940     0.498107000     0.486705670 
C15 C     0.479470780     0.983664920     0.355505410 
C16 C    -0.060243100    -0.505243350     0.106649950 
C17 C    -0.038677250    -0.327445500     0.503780640 
H1 H     0.374376470     0.222020530     0.447540090 
H2 H     0.158077770    -0.299668400     0.319451010 
H3 H     0.008048760    -0.024054420     0.072433470 
H4 H     0.095655570     0.330164820     0.145540720 
H5 H     0.281870180     0.783362360     0.137555920 
H6 H     0.093035870     0.444835220     0.216331270 
H7 H    -0.068563910    -0.033751690     0.308248280 
H8 H     0.196952080    -0.003662060     0.566434210 
H9 H     0.504437630     0.727750450     0.556761570 
H10 H     0.332117270     0.231502460     0.515014700 
H11 H     0.568946890     1.190966080     0.416341520 
H12 H     0.539655530     1.172292190     0.309001990 
H13 H     0.003660960    -0.386688950     0.086522420 
H14 H    -0.146080160    -0.565997690     0.031752590 
H15 H    -0.138355050    -0.804685690     0.139610430 
H16 H    -0.046218960    -0.503369370     0.559012540 
H17 H    -0.168846160    -0.551963930     0.447626070 
H18 H     0.027077100    -0.142233440     0.551366580 
N3 N     0.762247860     0.197564310     1.211758360 
N4 N     0.465665750    -0.191241310     0.842835550 
C18 C     0.576253740     0.275089380     0.874770540 
C19 C     0.662781190     0.495399830     0.945198530 
C20 C     0.723858190     0.470501000     1.055850790 
C21 C     0.698134790     0.226437280     1.094173730 
C22 C     0.614682050     0.007483710     1.026706620 
C23 C     0.554666920     0.037042670     0.917221160 
C24 C     0.691324650     0.758492930     0.906080670 
H19 H     0.627255090     0.884788180     0.774764380 
H20 H     0.790497520     0.639922040     1.110552290 
H21 H     0.597442360    -0.177542310     1.058197310 
H22 H     0.526223120     0.286362820     0.788831080 
O1 O     0.604145780     0.705502690     0.798215850 
O2 O     0.836565180     0.396307370     1.269350210 
O3 O     0.394876230    -0.204877470     0.746627090 
O4 O     0.780202620     0.987253630     0.964161820 
O5 O     0.735883740    -0.023248460     1.242393750 
O6 O     0.470766160    -0.346023980     0.883042540 

#END
data_77_12.36_XXV_14_71128 
# Day group submission to blind test 6
# Rank by lattice energy 77
# Relative energy [kJ/mol]:12.3649040395
loop_
_symmetry_equiv_pos_site_id
_symmetry_equiv_pos_as_xyz
1 +x,+y,+z
2 -x,1/2+y,1/2-z
3 -x,-y,-z
4 +x,1/2-y,1/2+z
_cell_length_a 17.7795
_cell_length_b 6.152
_cell_length_c 22.7898
_cell_angle_alpha 90.0
_cell_angle_beta 110.3577
_cell_angle_gamma 90.0
loop_
_atom_site_label
_atom_site_type_symbol
_atom_site_fract_x
_atom_site_fract_y
_atom_site_fract_z
N1 N     0.215415050     0.541098440     0.912334280 
N2 N     0.300089360     0.259421560     0.894810950 
C1 C     0.239088840     0.211370010     0.835883360 
C2 C     0.247283780     0.027539760     0.802510060 
C3 C     0.190040840    -0.021882150     0.744947510 
C4 C     0.122971500     0.111980050     0.718475710 
C5 C     0.115441710     0.294578980     0.752079880 
C6 C     0.171790620     0.345409480     0.810611660 
C7 C     0.160268320     0.542258480     0.846872170 
C8 C     0.191132510     0.394571850     0.951298670 
C9 C     0.128252370     0.453619000     0.971573010 
C10 C     0.103896210     0.316768580     1.009878360 
C11 C     0.142191190     0.117194240     1.029827910 
C12 C     0.204503580     0.059577730     1.009141680 
C13 C     0.229106950     0.193464210     0.969735470 
C14 C     0.295416180     0.121652060     0.946272780 
C15 C     0.295499760     0.486227650     0.912419990 
C16 C     0.060400170     0.056541400     0.656094140 
C17 C     0.117265130    -0.028502740     1.073060960 
H1 H     0.300141390    -0.073274140     0.822111870 
H2 H     0.197731620    -0.164697800     0.719663250 
H3 H     0.063509730     0.399619380     0.732704480 
H4 H     0.098712600     0.547428400     0.846384570 
H5 H     0.170292880     0.692330970     0.824729830 
H6 H     0.099664180     0.610129160     0.957422320 
H7 H     0.055034420     0.365879200     1.025146180 
H8 H     0.234207010    -0.096158840     1.023175680 
H9 H     0.353648300     0.127511270     0.984358530 
H10 H     0.285641110    -0.046412460     0.930105580 
H11 H     0.339501680     0.512604680     0.959073110 
H12 H     0.309756040     0.592686810     0.879451630 
H13 H     0.088038130     0.009749240     0.621958630 
H14 H     0.020627190     0.194096500     0.636954540 
H15 H     0.023154710    -0.080095890     0.660364990 
H16 H     0.138705600    -0.194497940     1.072400400 
H17 H     0.052017100    -0.034062580     1.059893770 
H18 H     0.141661990     0.029592960     1.121462770 
N3 N     0.683205490     1.028471920     0.390917680 
N4 N     0.635440710     0.378519810     0.255939710 
C18 C     0.556338890     0.440606680     0.324675460 
C19 C     0.537585320     0.567813290     0.368365410 
C20 C     0.579149450     0.760706420     0.390324350 
C21 C     0.638684390     0.823741500     0.367598750 
C22 C     0.658363350     0.702664840     0.323639540 
C23 C     0.616296300     0.511187610     0.303239070 
C24 C     0.473343260     0.504525240     0.393264730 
H19 H     0.395313060     0.285894700     0.384270640 
H20 H     0.564846110     0.859255570     0.424281910 
H21 H     0.704360310     0.755646380     0.305999070 
H22 H     0.525350630     0.289901550     0.307585980 
O1 O     0.442194490     0.307451680     0.372620510 
O2 O     0.664144750     1.132948920     0.429069290 
O3 O     0.606051410     0.196964310     0.245403990 
O4 O     0.451022250     0.617439470     0.427137000 
O5 O     0.735724670     1.077541660     0.370273150 
O6 O     0.678634030     0.460946820     0.230591740 

#END
data_78_12.65_XXV_2_1719 
# Day group submission to blind test 6
# Rank by lattice energy 78
# Relative energy [kJ/mol]:12.6455656486
loop_
_symmetry_equiv_pos_site_id
_symmetry_equiv_pos_as_xyz
1 +x,+y,+z
2 -x,-y,-z
_cell_length_a 15.0832
_cell_length_b 25.476
_cell_length_c 8.6234
_cell_angle_alpha 127.0563
_cell_angle_beta 84.6066
_cell_angle_gamma 140.7311
loop_
_atom_site_label
_atom_site_type_symbol
_atom_site_fract_x
_atom_site_fract_y
_atom_site_fract_z
N1 N    -0.183286350     0.763880200     0.579438290 
N2 N     0.101273650     0.939126480     0.665206700 
C1 C     0.085051200     0.858493840     0.543800830 
C2 C     0.237965610     0.919806180     0.564275960 
C3 C     0.225532670     0.843771240     0.445718370 
C4 C     0.058637790     0.702962150     0.300053340 
C5 C    -0.092592160     0.643033730     0.280973510 
C6 C    -0.081282710     0.719030110     0.402933920 
C7 C    -0.245725330     0.652581480     0.386083150 
C8 C    -0.037191030     0.875242940     0.874577460 
C9 C    -0.106729620     0.833430260     0.964664820 
C10 C     0.030290680     0.938870490     1.249334260 
C11 C     0.241051920     1.090130720     1.454154990 
C12 C     0.308905730     1.130413230     1.361774440 
C13 C     0.174210240     1.025486550     1.075540850 
C14 C     0.255066510     1.072110820     0.980599760 
C15 C    -0.098335520     0.838011820     0.545647960 
C16 C     0.046074250     0.620822480     0.171939640 
C17 C     0.389061200     1.206416440     1.765789990 
H1 H     0.364540880     1.026798590     0.670543470 
H2 H     0.345342530     0.892992010     0.462930650 
H3 H    -0.222294620     0.534752970     0.171563020 
H4 H    -0.277316240     0.614696890     0.441643150 
H5 H    -0.391613660     0.551804830     0.165926600 
H6 H    -0.270584890     0.717333350     0.808147140 
H7 H    -0.026973430     0.904047560     1.314793550 
H8 H     0.472558700     1.246523870     1.516035170 
H9 H     0.296647420     1.148064390     1.061387050 
H10 H     0.395550990     1.135907030     1.070656980 
H11 H    -0.076625040     0.905635950     0.655909980 
H12 H    -0.208654800     0.749516680     0.316987680 
H13 H     0.063151930     0.607853580     0.033665920 
H14 H    -0.102191830     0.506775280     0.042869830 
H15 H     0.169233430     0.684243520     0.340030900 
H16 H     0.546061820     1.294003530     1.870700010 
H17 H     0.340479950     1.152356210     1.787626030 
H18 H     0.396976360     1.265061490     1.885497320 
N3 N    -0.372996310     0.001656820    -0.202675980 
N4 N     0.045277970     0.483415210     0.604268070 
C18 C     0.177185560     0.472265490     0.429506540 
C19 C     0.151636640     0.390071970     0.240448830 
C20 C    -0.030677580     0.234585700     0.028827910 
C21 C    -0.183870850     0.164531600     0.012579780 
C22 C    -0.162298770     0.243177530     0.200522910 
C23 C     0.019677490     0.396946430     0.405638890 
C24 C     0.314884900     0.463146610     0.254624720 
H19 H     0.580613760     0.653875390     0.462820920 
H20 H    -0.051403280     0.170499030    -0.119788000 
H21 H    -0.281679730     0.187465610     0.188320770 
H22 H     0.316703930     0.592390780     0.593569000 
O1 O     0.469437590     0.606379390     0.438207580 
O2 O    -0.434833140    -0.080979920    -0.431114440 
O3 O     0.219389410     0.622900850     0.815713830 
O4 O     0.310380570     0.402019500     0.120118530 
O5 O    -0.449026040    -0.036419090    -0.131774280 
O6 O    -0.110009920     0.408814290     0.540449850 

#END
data_79_12.67_XXV_15_87972 
# Day group submission to blind test 6
# Rank by lattice energy 79
# Relative energy [kJ/mol]:12.6702324301
loop_
_symmetry_equiv_pos_site_id
_symmetry_equiv_pos_as_xyz
1 +x,+y,+z
2 -x,+y,1/2-z
3 1/2+x,1/2+y,+z
4 1/2-x,1/2+y,1/2-z
5 -x,-y,-z
6 +x,-y,1/2+z
7 1/2-x,1/2-y,-z
8 1/2+x,1/2-y,1/2+z
_cell_length_a 28.6104
_cell_length_b 10.475
_cell_length_c 17.5276
_cell_angle_alpha 90.0
_cell_angle_beta 120.6818
_cell_angle_gamma 90.0
loop_
_atom_site_label
_atom_site_type_symbol
_atom_site_fract_x
_atom_site_fract_y
_atom_site_fract_z
N1 N     0.082712020     0.878084510     0.949353990 
N2 N     0.071579930     0.674145880     1.002806850 
C1 C     0.073075620     0.612213730     0.931180340 
C2 C     0.060453240     0.482402920     0.915800880 
C3 C     0.062063270     0.419298080     0.847622740 
C4 C     0.076933130     0.483576310     0.793161100 
C5 C     0.089240110     0.613075690     0.808867520 
C6 C     0.087061580     0.678817670     0.876238410 
C7 C     0.098948840     0.821073690     0.889523990 
C8 C     0.025287510     0.898994210     0.907368270 
C9 C     0.002002520     1.002788800     0.850102870 
C10 C    -0.053330690     1.026693030     0.809341870 
C11 C    -0.087107720     0.948320440     0.825162840 
C12 C    -0.063445290     0.845095730     0.882476520 
C13 C    -0.008065560     0.818175840     0.923002080 
C14 C     0.016040120     0.702388370     0.982899850 
C15 C     0.101875830     0.794161550     1.026344030 
C16 C     0.080512110     0.414158310     0.720921740 
C17 C    -0.147413220     0.972779050     0.779958560 
H1 H     0.050073650     0.431626890     0.959045580 
H2 H     0.052156780     0.318460340     0.836841530 
H3 H     0.100011030     0.665372880     0.766444730 
H4 H     0.077627860     0.870326700     0.825802530 
H5 H     0.142480900     0.838481710     0.917558630 
H6 H     0.028236520     1.065719950     0.839477530 
H7 H    -0.070550260     1.108224930     0.765461640 
H8 H    -0.088957800     0.782220450     0.895179300 
H9 H     0.017375520     0.718033540     1.045813170 
H10 H    -0.009477200     0.618836790     0.951754250 
H11 H     0.097016580     0.841834350     1.077211340 
H12 H     0.144928330     0.774457220     1.053101360 
H13 H     0.120908590     0.372390630     0.746361150 
H14 H     0.073009120     0.478576090     0.666807970 
H15 H     0.050994780     0.336424760     0.693248240 
H16 H    -0.162965560     0.953170550     0.824213520 
H17 H    -0.169865020     0.911763810     0.721466320 
H18 H    -0.157097440     1.071737640     0.757783700 
N3 N     0.264808410    -0.054186400     1.070489220 
N4 N     0.303411810    -0.027536370     0.827065510 
C18 C     0.323071830     0.155110620     0.928499800 
C19 C     0.322631930     0.210693450     1.000445680 
C20 C     0.302660490     0.143007350     1.046396140 
C21 C     0.283633290     0.019959100     1.019376950 
C22 C     0.284079320    -0.039078250     0.948939930 
C23 C     0.303285290     0.031790570     0.903816210 
C24 C     0.344147580     0.341948500     1.032268080 
H19 H     0.384957380     0.472303250     1.016560160 
H20 H     0.301689950     0.186617020     1.101481010 
H21 H     0.270355520    -0.136215350     0.930153870 
H22 H     0.338488930     0.205866330     0.892301970 
O1 O     0.371371010     0.387629570     0.994183170 
O2 O     0.245224960     0.006007050     1.107081820 
O3 O     0.321243270     0.036369610     0.789322600 
O4 O     0.338743930     0.399178080     1.086839360 
O5 O     0.271567990    -0.169594050     1.073962700 
O6 O     0.285651720    -0.135985170     0.807086970 

#END
data_80_12.81_XXV_14_6863 
# Day group submission to blind test 6
# Rank by lattice energy 80
# Relative energy [kJ/mol]:12.8087681271
loop_
_symmetry_equiv_pos_site_id
_symmetry_equiv_pos_as_xyz
1 +x,+y,+z
2 -x,1/2+y,1/2-z
3 -x,-y,-z
4 +x,1/2-y,1/2+z
_cell_length_a 17.5188
_cell_length_b 7.6728
_cell_length_c 26.2337
_cell_angle_alpha 90.0
_cell_angle_beta 140.7997
_cell_angle_gamma 90.0
loop_
_atom_site_label
_atom_site_type_symbol
_atom_site_fract_x
_atom_site_fract_y
_atom_site_fract_z
N1 N    -0.031100790     0.725076640     0.571463280 
N2 N     0.084580780     0.778829840     0.707920070 
C1 C     0.187434500     0.698603500     0.737722030 
C2 C     0.290077000     0.664766010     0.820300620 
C3 C     0.391689000     0.589602470     0.851284130 
C4 C     0.394676910     0.547276080     0.800872420 
C5 C     0.291949480     0.581120550     0.718787270 
C6 C     0.187916360     0.654312680     0.686155940 
C7 C     0.076050630     0.684159710     0.595868230 
C8 C    -0.083297240     0.574475820     0.568114710 
C9 C    -0.152958390     0.460397390     0.502785400 
C10 C    -0.205701080     0.314386600     0.497349950 
C11 C    -0.191653200     0.278712860     0.556595790 
C12 C    -0.121520180     0.392935880     0.621703540 
C13 C    -0.066167080     0.538961260     0.628956750 
C14 C     0.013093200     0.657354820     0.702195920 
C15 C     0.004308160     0.854132430     0.628006300 
C16 C     0.506209330     0.468069360     0.835084200 
C17 C    -0.252108180     0.123371650     0.549604970 
H1 H     0.289108890     0.701163220     0.859729180 
H2 H     0.470509320     0.564892160     0.915569010 
H3 H     0.291688080     0.547215200     0.678425180 
H4 H     0.057070070     0.568617640     0.563164780 
H5 H     0.091064320     0.792222840     0.577056050 
H6 H    -0.166320190     0.489551560     0.455829620 
H7 H    -0.259546260     0.227545360     0.446063530 
H8 H    -0.107601300     0.366172160     0.669176900 
H9 H    -0.042581870     0.734140570     0.699633120 
H10 H     0.074461980     0.579404730     0.757170720 
H11 H    -0.076045620     0.904362580     0.605481660 
H12 H     0.049954350     0.961687590     0.632428050 
H13 H     0.582313670     0.559045540     0.875658220 
H14 H     0.490877430     0.432862960     0.787354150 
H15 H     0.533996340     0.350355090     0.869862240 
H16 H    -0.195855890     0.066932750     0.608698630 
H17 H    -0.270749450     0.021702550     0.511908990 
H18 H    -0.338321980     0.160043520     0.522438490 
N3 N     0.690200150     0.704602530     0.631051190 
N4 N     0.436331420     0.400753390     0.626177900 
C18 C     0.629455530     0.536355430     0.751864970 
C19 C     0.734294030     0.628050600     0.793842900 
C20 C     0.754805380     0.683115140     0.754508970 
C21 C     0.669490040     0.644595860     0.673384420 
C22 C     0.564552250     0.552875240     0.629804650 
C23 C     0.547025780     0.500532100     0.670761670 
C24 C     0.826971340     0.672986390     0.880993940 
H19 H     0.852473100     0.669152650     0.965196630 
H20 H     0.835984440     0.754124610     0.786929520 
H21 H     0.499340730     0.523602790     0.566688000 
H22 H     0.611542510     0.493952730     0.781100180 
O1 O     0.792791810     0.625177460     0.910600680 
O2 O     0.788021900     0.770317140     0.672212660 
O3 O     0.415000350     0.376638070     0.660255610 
O4 O     0.920340580     0.746919230     0.920076270 
O5 O     0.607681900     0.684522360     0.558054010 
O6 O     0.374940760     0.348972680     0.558864710 

#END
data_81_12.95_XXV_14_43612 
# Day group submission to blind test 6
# Rank by lattice energy 81
# Relative energy [kJ/mol]:12.9506954337
loop_
_symmetry_equiv_pos_site_id
_symmetry_equiv_pos_as_xyz
1 +x,+y,+z
2 -x,1/2+y,1/2-z
3 -x,-y,-z
4 +x,1/2-y,1/2+z
_cell_length_a 17.6745
_cell_length_b 13.6935
_cell_length_c 14.1854
_cell_angle_alpha 90.0
_cell_angle_beta 41.9441
_cell_angle_gamma 90.0
loop_
_atom_site_label
_atom_site_type_symbol
_atom_site_fract_x
_atom_site_fract_y
_atom_site_fract_z
N1 N     0.383659430     0.327011380     0.056484550 
N2 N     0.342281090     0.373176800    -0.066066050 
C1 C     0.226496360     0.389213920     0.067119060 
C2 C     0.146565130     0.407328940     0.070653850 
C3 C     0.034201870     0.424631680     0.197448090 
C4 C    -0.001886220     0.425255790     0.324952280 
C5 C     0.078448970     0.407207980     0.320192670 
C6 C     0.191687120     0.388168700     0.193853550 
C7 C     0.276356360     0.365930950     0.193128220 
C8 C     0.376387820     0.226243730     0.036539600 
C9 C     0.377870130     0.154419530     0.105238080 
C10 C     0.372588480     0.056275830     0.086721650 
C11 C     0.366713920     0.026466390    -0.002204540 
C12 C     0.365329680     0.098558790    -0.070094360 
C13 C     0.368724870     0.197901990    -0.051082250 
C14 C     0.363171310     0.274637060    -0.123195500 
C15 C     0.417360850     0.387578290    -0.054907850 
C16 C    -0.124517010     0.442445970     0.463082140 
C17 C     0.360130340    -0.080398600    -0.021244260 
H1 H     0.174766530     0.409402230    -0.028180030 
H2 H    -0.026367060     0.439078300     0.197794900 
H3 H     0.052143310     0.406531030     0.417998910 
H4 H     0.240590740     0.313039360     0.275487100 
H5 H     0.295124940     0.432238950     0.216094450 
H6 H     0.385347060     0.177097700     0.171266610 
H7 H     0.374414480     0.001708970     0.140481530 
H8 H     0.359748130     0.077191900    -0.138573320 
H9 H     0.442789060     0.276212020    -0.236621360 
H10 H     0.296138290     0.256539980    -0.111015640 
H11 H     0.503512180     0.368973230    -0.155818020 
H12 H     0.415256690     0.464029990    -0.031385660 
H13 H    -0.162361590     0.497599340     0.452245170 
H14 H    -0.134077180     0.466832500     0.544794490 
H15 H    -0.174159830     0.375412040     0.500904540 
H16 H     0.376279540    -0.092155750    -0.111132980 
H17 H     0.276267060    -0.110260340     0.072331600 
H18 H     0.421797600    -0.123201060    -0.038440080 
N3 N     1.045565300     0.322517940     0.660817210 
N4 N     0.742288140     0.330470000     1.180982190 
C18 C     0.696270970     0.341641750     1.053915240 
C19 C     0.730635800     0.345359310     0.928051520 
C20 C     0.845140990     0.338546360     0.798765970 
C21 C     0.923662260     0.329191780     0.798026660 
C22 C     0.892835600     0.327067970     0.920926720 
C23 C     0.778273990     0.332970300     1.047467340 
C24 C     0.647701720     0.353999510     0.925896040 
H19 H     0.490721450     0.338216560     1.046304410 
H20 H     0.871926190     0.340621100     0.701119850 
H21 H     0.955401820     0.321239930     0.918123350 
H22 H     0.607940460     0.345283760     1.154980570 
O1 O     0.540550790     0.339102290     1.054258550 
O2 O     1.069521500     0.312954810     0.555442850 
O3 O     0.640678120     0.328437240     1.290771050 
O4 O     0.673733930     0.369189980     0.821055210 
O5 O     1.113080200     0.327699120     0.663194670 
O6 O     0.816754190     0.331072970     1.171593440 

#END
data_82_12.96_XXV_9_2835 
# Day group submission to blind test 6
# Rank by lattice energy 82
# Relative energy [kJ/mol]:12.9598049605
loop_
_symmetry_equiv_pos_site_id
_symmetry_equiv_pos_as_xyz
1 +x,+y,+z
2 +x,-y,1/2+z
3 1/2+x,1/2+y,+z
4 1/2+x,1/2-y,1/2+z
_cell_length_a 11.185
_cell_length_b 27.4896
_cell_length_c 12.3692
_cell_angle_alpha 90.0
_cell_angle_beta 143.1493
_cell_angle_gamma 90.0
loop_
_atom_site_label
_atom_site_type_symbol
_atom_site_fract_x
_atom_site_fract_y
_atom_site_fract_z
N1 N     0.056308420     0.821146170     0.788605720 
N2 N     0.255390010     0.873441850     0.818408190 
C1 C     0.342428930     0.831261470     0.832339210 
C2 C     0.504400780     0.836928540     0.879504360 
C3 C     0.590461750     0.796968040     0.891889760 
C4 C     0.516121220     0.749994950     0.855615710 
C5 C     0.355296650     0.744754080     0.809424560 
C6 C     0.268388300     0.784450130     0.798918270 
C7 C     0.097295050     0.777160610     0.753997760 
C8 C     0.196386010     0.828318820     0.976013550 
C9 C     0.179736390     0.800273160     1.057860710 
C10 C     0.310937680     0.806740670     1.238129820 
C11 C     0.462277610     0.841802830     1.342484080 
C12 C     0.477412840     0.869533410     1.259635880 
C13 C     0.348747490     0.863048200     1.078925820 
C14 C     0.374049080     0.892852150     0.994670190 
C15 C     0.055468690     0.862800060     0.714426910 
C16 C     0.606430910     0.706726570     0.864212200 
C17 C     0.605984770     0.848395000     1.539088930 
H1 H     0.559413790     0.873334220     0.903629130 
H2 H     0.715822480     0.802179020     0.928382380 
H3 H     0.297158840     0.708559150     0.783408310 
H4 H     0.131074420     0.747208420     0.833339540 
H5 H    -0.039044120     0.767330040     0.611663820 
H6 H     0.059679050     0.773984350     0.976398740 
H7 H     0.294765450     0.784764360     1.298771460 
H8 H     0.594782530     0.896652110     1.338343160 
H9 H     0.328340500     0.930604640     0.975659030 
H10 H     0.530660680     0.893604300     1.084243830 
H11 H    -0.000604040     0.894821330     0.716152650 
H12 H    -0.043533090     0.854714240     0.575160390 
H13 H     0.562164020     0.705622310     0.746988580 
H14 H     0.558795620     0.672626920     0.866918940 
H15 H     0.769261370     0.708005650     0.984332480 
H16 H     0.687097330     0.882694240     1.591064340 
H17 H     0.716149570     0.819004200     1.620828920 
H18 H     0.528435730     0.848144960     1.560711180 
N3 N     0.472679750     0.426989560    -0.019936880 
N4 N     1.111144560     0.494295110     0.572136890 
C18 C     0.865548250     0.460744800     0.523429470 
C19 C     0.682650020     0.438484810     0.411925410 
C20 C     0.553063270     0.427406970     0.233386420 
C21 C     0.610039250     0.438653810     0.169871140 
C22 C     0.791195110     0.460517990     0.277107190 
C23 C     0.915577770     0.471301530     0.453322650 
C24 C     0.619589700     0.425041060     0.478142170 
H19 H     0.732448880     0.418133630     0.698622660 
H20 H     0.411284000     0.410165460     0.146747200 
H21 H     0.833591060     0.468655050     0.225557140 
H22 H     0.967302240     0.469762790     0.661640650 
O1 O     0.756553740     0.437640890     0.652267660 
O2 O     0.317489750     0.406235450    -0.109404320 
O3 O     1.206050310     0.509196640     0.718259950 
O4 O     0.468248960     0.403456200     0.389314150 
O5 O     0.524762650     0.439054870    -0.072926320 
O6 O     1.163817630     0.496343300     0.515922510 

#END
data_83_12.96_XXV_2_46039 
# Day group submission to blind test 6
# Rank by lattice energy 83
# Relative energy [kJ/mol]:12.9609428737
loop_
_symmetry_equiv_pos_site_id
_symmetry_equiv_pos_as_xyz
1 +x,+y,+z
2 -x,-y,-z
_cell_length_a 11.4738
_cell_length_b 12.1741
_cell_length_c 12.1689
_cell_angle_alpha 80.2612
_cell_angle_beta 128.8096
_cell_angle_gamma 118.7684
loop_
_atom_site_label
_atom_site_type_symbol
_atom_site_fract_x
_atom_site_fract_y
_atom_site_fract_z
N1 N     0.015011370     0.788374910     0.384337640 
N2 N     0.066409760     0.787999620     0.609819620 
C1 C     0.194852900     0.919871700     0.656459690 
C2 C     0.299345690     0.978782420     0.799335110 
C3 C     0.423109360     1.106615960     0.847500640 
C4 C     0.445633360     1.180327250     0.754105120 
C5 C     0.340836590     1.120763560     0.612119440 
C6 C     0.217187940     0.991548800     0.561971090 
C7 C     0.108954280     0.928689630     0.407427930 
C8 C     0.121037570     0.731438760     0.437219800 
C9 C     0.166949860     0.720993350     0.358289830 
C10 C     0.267501270     0.665010410     0.405406360 
C11 C     0.324163840     0.616216510     0.532348530 
C12 C     0.278142200     0.627440160     0.610255500 
C13 C     0.179235070     0.685413950     0.565880490 
C14 C     0.136757920     0.700150730     0.656471170 
C15 C    -0.062920870     0.755034940     0.453137200 
C16 C     0.581684420     1.319087340     0.807292800 
C17 C     0.430677330     0.553040220     0.581685810 
H1 H     0.279295460     0.922873050     0.870937540 
H2 H     0.502281600     1.150663580     0.958598450 
H3 H     0.357117100     1.175819000     0.538106470 
H4 H     0.190163660     0.955656760     0.377898600 
H5 H     0.015448320     0.961629960     0.334050000 
H6 H     0.119982360     0.755868910     0.258266270 
H7 H     0.301301370     0.657604620     0.342342810 
H8 H     0.322693530     0.591925910     0.710124630 
H9 H     0.042528320     0.607296890     0.650135930 
H10 H     0.251477110     0.735704720     0.769171770 
H11 H    -0.151991160     0.652620210     0.421655280 
H12 H    -0.133859310     0.806236160     0.416716750 
H13 H     0.581939730     1.368931420     0.874282410 
H14 H     0.562001050     1.368302160     0.718058640 
H15 H     0.709663250     1.329164760     0.872655210 
H16 H     0.477665600     0.531655940     0.688569740 
H17 H     0.541677950     0.614119030     0.585940220 
H18 H     0.356037260     0.463155510     0.508268990 
N3 N     0.716691160     0.578080050     1.103167480 
N4 N     0.708441290     0.953188370     0.875455180 
C18 C     0.819584970     0.834446670     0.853926940 
C19 C     0.857409860     0.734966420     0.884057940 
C20 C     0.824449780     0.650852300     0.966249430 
C21 C     0.753609390     0.668056380     1.016940060 
C22 C     0.714009100     0.765705650     0.988918340 
C23 C     0.750136830     0.848231260     0.908218540 
C24 C     0.930664590     0.712800580     0.828442850 
H19 H     0.974320230     0.768261230     0.695168150 
H20 H     0.854313660     0.574024080     0.990301770 
H21 H     0.656665280     0.776464920     1.027683180 
H22 H     0.843933100     0.900311000     0.790316850 
O1 O     0.920107570     0.780031990     0.725525260 
O2 O     0.761943780     0.497741990     1.133401920 
O3 O     0.767665040     1.036859960     0.826452920 
O4 O     0.990013480     0.642026300     0.869426820 
O5 O     0.643158890     0.590630420     1.137198700 
O6 O     0.616703070     0.947785140     0.898563510 

#END
data_84_13.07_XXV_14_28851 
# Day group submission to blind test 6
# Rank by lattice energy 84
# Relative energy [kJ/mol]:13.0724643953
loop_
_symmetry_equiv_pos_site_id
_symmetry_equiv_pos_as_xyz
1 +x,+y,+z
2 -x,1/2+y,1/2-z
3 -x,-y,-z
4 +x,1/2-y,1/2+z
_cell_length_a 7.745
_cell_length_b 27.4572
_cell_length_c 11.0467
_cell_angle_alpha 90.0
_cell_angle_beta 99.5501
_cell_angle_gamma 90.0
loop_
_atom_site_label
_atom_site_type_symbol
_atom_site_fract_x
_atom_site_fract_y
_atom_site_fract_z
N1 N     0.099622760     0.966778460     0.778099390 
N2 N    -0.071492740     0.927355910     0.602256300 
C1 C     0.084395450     0.921223750     0.549822520 
C2 C     0.078511330     0.892492580     0.444656890 
C3 C     0.226161290     0.886356790     0.390585520 
C4 C     0.384494540     0.909152280     0.439067250 
C5 C     0.388973940     0.937558520     0.543885640 
C6 C     0.242338110     0.943601940     0.600921150 
C7 C     0.253673000     0.973582420     0.717608120 
C8 C     0.103743340     0.921884530     0.844734860 
C9 C     0.211952440     0.917970540     0.958991390 
C10 C     0.217266650     0.875332110     1.026607330 
C11 C     0.113274690     0.835251960     0.982878330 
C12 C     0.006055100     0.839547220     0.869087760 
C13 C     0.000896110     0.881916950     0.798576600 
C14 C    -0.113239050     0.884682630     0.672821900 
C15 C    -0.056760030     0.969619780     0.683814160 
C16 C     0.544113950     0.902974470     0.378733690 
C17 C     0.120421690     0.788796630     1.056387540 
H1 H    -0.044819750     0.875754870     0.405216570 
H2 H     0.218659360     0.864030160     0.308822740 
H3 H     0.511002130     0.955053010     0.583997310 
H4 H     0.370973050     0.963672890     0.781963470 
H5 H     0.264439820     1.012406100     0.697009560 
H6 H     0.289206980     0.949321380     0.994554560 
H7 H     0.301513070     0.873145110     1.115318400 
H8 H    -0.074509350     0.808766530     0.832771720 
H9 H    -0.251753490     0.886766500     0.682130260 
H10 H    -0.096940380     0.851795890     0.620439690 
H11 H    -0.173081200     0.971291440     0.727442420 
H12 H    -0.049769940     1.002782370     0.630441650 
H13 H     0.523341640     0.918827260     0.286534530 
H14 H     0.658435460     0.920641230     0.431907380 
H15 H     0.575597330     0.864465930     0.369262610 
H16 H     0.012208660     0.764535610     1.020707770 
H17 H     0.242580050     0.769025060     1.053895270 
H18 H     0.113953740     0.796218300     1.152781320 
N3 N     0.593233390     0.201173740     1.215714060 
N4 N     0.261765270     0.231685100     0.801273000 
C18 C     0.261953230     0.149989140     0.895290590 
C19 C     0.315468020     0.118438840     0.993312760 
C20 C     0.424631960     0.135034930     1.098529360 
C21 C     0.478107780     0.183264080     1.103690700 
C22 C     0.426755370     0.215750610     1.008319390 
C23 C     0.319574790     0.197911250     0.904826680 
C24 C     0.259495660     0.066333950     0.990427810 
H19 H     0.120204560     0.021389710     0.881766700 
H20 H     0.466934560     0.110592870     1.174343010 
H21 H     0.468035200     0.253348700     1.014683870 
H22 H     0.177990770     0.137758280     0.813030600 
O1 O     0.142063170     0.056003070     0.889681300 
O2 O     0.644691410     0.171247440     1.295208460 
O3 O     0.187821170     0.213783010     0.705352140 
O4 O     0.314484910     0.036992330     1.068281560 
O5 O     0.627721550     0.244583880     1.220417850 
O6 O     0.291115870     0.274963720     0.819589400 

#END
data_85_13.29_XXV_15_88932 
# Day group submission to blind test 6
# Rank by lattice energy 85
# Relative energy [kJ/mol]:13.286590986
loop_
_symmetry_equiv_pos_site_id
_symmetry_equiv_pos_as_xyz
1 +x,+y,+z
2 -x,+y,1/2-z
3 1/2+x,1/2+y,+z
4 1/2-x,1/2+y,1/2-z
5 -x,-y,-z
6 +x,-y,1/2+z
7 1/2-x,1/2-y,-z
8 1/2+x,1/2-y,1/2+z
_cell_length_a 41.3844
_cell_length_b 10.7063
_cell_length_c 10.7292
_cell_angle_alpha 90.0
_cell_angle_beta 95.1226
_cell_angle_gamma 90.0
loop_
_atom_site_label
_atom_site_type_symbol
_atom_site_fract_x
_atom_site_fract_y
_atom_site_fract_z
N1 N     0.373253450     0.204888060     0.245908820 
N2 N     0.413936100     0.042169340     0.256954070 
C1 C     0.435117120     0.121019120     0.335163360 
C2 C     0.467365860     0.084614820     0.364345510 
C3 C     0.488373550     0.157741170     0.441128290 
C4 C     0.477780010     0.269288860     0.492430880 
C5 C     0.445652130     0.304626720     0.462732330 
C6 C     0.424217250     0.233243980     0.383937410 
C7 C     0.389593020     0.276838290     0.350286450 
C8 C     0.382976860     0.241413210     0.126266390 
C9 C     0.370418040     0.351204480     0.070575790 
C10 C     0.378960690     0.388294670    -0.045878350 
C11 C     0.400135420     0.316300700    -0.111084670 
C12 C     0.412472840     0.206987620    -0.054800030 
C13 C     0.404579430     0.168985830     0.063183430 
C14 C     0.419312830     0.051182910     0.123413820 
C15 C     0.379941710     0.072462920     0.269733920 
C16 C     0.500736730     0.348553680     0.575998420 
C17 C     0.409855310     0.357691380    -0.236817270 
H1 H     0.475419620    -0.003152030     0.327333570 
H2 H     0.513263790     0.127545730     0.463027750 
H3 H     0.437006080     0.391458870     0.500392490 
H4 H     0.389410650     0.375475140     0.324662170 
H5 H     0.375359270     0.267686560     0.431191590 
H6 H     0.353358220     0.405503960     0.119275570 
H7 H     0.368784010     0.473472140    -0.087769420 
H8 H     0.429153330     0.150077490    -0.103226080 
H9 H     0.408767170    -0.031798150     0.075760710 
H10 H     0.445348500     0.048818240     0.114191320 
H11 H     0.364724820     0.015908570     0.203373410 
H12 H     0.374061520     0.050205600     0.364330680 
H13 H     0.512351170     0.293972430     0.653746940 
H14 H     0.488104820     0.426703510     0.615404390 
H15 H     0.520093120     0.387084460     0.524332010 
H16 H     0.416305710     0.278194310    -0.293380650 
H17 H     0.430937740     0.419918690    -0.226196130 
H18 H     0.390244900     0.408760400    -0.289343240 
N3 N     0.172019880     0.222744600     0.376125680 
N4 N     0.203517400     0.437072850    -0.001597670 
C18 C     0.244767490     0.331439040     0.142629630 
C19 C     0.253066980     0.261989040     0.250774650 
C20 C     0.229198040     0.224918720     0.327053750 
C21 C     0.197306660     0.259069800     0.293672460 
C22 C     0.188193050     0.329396500     0.187768670 
C23 C     0.212478190     0.363438160     0.113448430 
C24 C     0.287256770     0.224467660     0.289287160 
H19 H     0.329639240     0.236139850     0.234759020 
H20 H     0.235556240     0.170108830     0.410253890 
H21 H     0.163284310     0.356795980     0.164315300 
H22 H     0.262877160     0.360582160     0.082251390 
O1 O     0.307859110     0.262975850     0.206924970 
O2 O     0.178337370     0.136144330     0.448170640 
O3 O     0.225577530     0.471130700    -0.061907950 
O4 O     0.295468030     0.166314870     0.382819910 
O5 O     0.146938440     0.283387910     0.367156100 
O6 O     0.174732880     0.458144340    -0.027893430 

#END
data_86_13.29_XXV_15_22520 
# Day group submission to blind test 6
# Rank by lattice energy 86
# Relative energy [kJ/mol]:13.2878385251
loop_
_symmetry_equiv_pos_site_id
_symmetry_equiv_pos_as_xyz
1 +x,+y,+z
2 -x,+y,1/2-z
3 1/2+x,1/2+y,+z
4 1/2-x,1/2+y,1/2-z
5 -x,-y,-z
6 +x,-y,1/2+z
7 1/2-x,1/2-y,-z
8 1/2+x,1/2-y,1/2+z
_cell_length_a 40.628
_cell_length_b 12.8631
_cell_length_c 31.2948
_cell_angle_alpha 90.0
_cell_angle_beta 163.7945
_cell_angle_gamma 90.0
loop_
_atom_site_label
_atom_site_type_symbol
_atom_site_fract_x
_atom_site_fract_y
_atom_site_fract_z
N1 N     0.209602850     1.090822750     0.286323160 
N2 N     0.400176420     1.036060940     0.550292100 
C1 C     0.373847200     0.931638900     0.504676690 
C2 C     0.449335100     0.851155430     0.611211000 
C3 C     0.427320360     0.749491840     0.571474070 
C4 C     0.329712250     0.724930210     0.424248520 
C5 C     0.254952160     0.805595010     0.318980890 
C6 C     0.274525080     0.908324800     0.355980090 
C7 C     0.188837700     0.993844560     0.236569460 
C8 C     0.164554690     1.087529030     0.272944120 
C9 C     0.043541450     1.099382470     0.128889610 
C10 C    -0.002703130     1.098001460     0.112276870 
C11 C     0.070652330     1.085696930     0.239334190 
C12 C     0.191244910     1.074039560     0.382519700 
C13 C     0.239309830     1.073531370     0.401402330 
C14 C     0.370808950     1.057347840     0.558672960 
C15 C     0.336537400     1.111083110     0.444505420 
C16 C     0.307667880     0.614602720     0.382542540 
C17 C     0.020524310     1.082608520     0.221469990 
H1 H     0.526440920     0.870211190     0.726263770 
H2 H     0.487142000     0.688224050     0.655965110 
H3 H     0.177744070     0.788090760     0.203439830 
H4 H     0.098358570     0.968423220     0.129406930 
H5 H     0.196678480     1.010899160     0.212145800 
H6 H    -0.013234050     1.111677860     0.030700490 
H7 H    -0.096872430     1.107910700    -0.000524150 
H8 H     0.249848770     1.063486110     0.482731540 
H9 H     0.419778580     1.126581580     0.629821650 
H10 H     0.401741760     0.992709670     0.616830750 
H11 H     0.353307670     1.189005130     0.477758710 
H12 H     0.368575940     1.106772650     0.451622260 
H13 H     0.371612170     0.590548490     0.437971350 
H14 H     0.219701750     0.605961830     0.259139570 
H15 H     0.315358820     0.560180180     0.418826170 
H16 H     0.079717520     1.119639120     0.318227200 
H17 H     0.006767690     1.002377100     0.214955440 
H18 H    -0.064600010     1.122145630     0.116929530 
N3 N     0.129482370     0.379963540     0.248753370 
N4 N     0.266366490     0.729045290     0.462008530 
C18 C     0.096567320     0.708728570     0.201449340 
C19 C     0.018698750     0.645435540     0.081698140 
C20 C     0.028622850     0.537444730     0.096265540 
C21 C     0.117208390     0.494668460     0.231633830 
C22 C     0.196537460     0.555108580     0.353363910 
C23 C     0.183299340     0.662062380     0.334297160 
C24 C    -0.075910570     0.689499920    -0.064065600 
H19 H    -0.124845900     0.817649650    -0.149515610 
H20 H    -0.032079500     0.488251900     0.003262100 
H21 H     0.265972410     0.520363230     0.458717600 
H22 H     0.090379430     0.792414920     0.192374850 
O1 O    -0.065253640     0.793132350    -0.055516960 
O2 O     0.048985050     0.328411330     0.133536010 
O3 O     0.248115710     0.822581190     0.438600130 
O4 O    -0.151255750     0.638233280    -0.175033480 
O5 O     0.219654750     0.345495330     0.377087710 
O6 O     0.347202560     0.685944500     0.581466990 

#END
data_87_13.37_XXV_4_18195 
# Day group submission to blind test 6
# Rank by lattice energy 87
# Relative energy [kJ/mol]:13.3687209999
loop_
_symmetry_equiv_pos_site_id
_symmetry_equiv_pos_as_xyz
1 +x,+y,+z
2 -x,1/2+y,-z
_cell_length_a 14.6089
_cell_length_b 10.3902
_cell_length_c 7.7642
_cell_angle_alpha 90.0
_cell_angle_beta 86.0035
_cell_angle_gamma 90.0
loop_
_atom_site_label
_atom_site_type_symbol
_atom_site_fract_x
_atom_site_fract_y
_atom_site_fract_z
N1 N     0.143834610     0.443995060     1.194922500 
N2 N     0.241513570     0.631306190     1.158591060 
C1 C     0.193904100     0.668000120     1.010988160 
C2 C     0.228065840     0.769143320     0.906820100 
C3 C     0.183080960     0.807902060     0.764028630 
C4 C     0.101926030     0.747694690     0.721810560 
C5 C     0.068632720     0.646590390     0.826235720 
C6 C     0.113554490     0.604845640     0.968849620 
C7 C     0.076946000     0.491467670     1.076469380 
C8 C     0.215073220     0.367248770     1.110400740 
C9 C     0.196023420     0.240289640     1.065127330 
C10 C     0.263641460     0.163008560     0.985066020 
C11 C     0.352942990     0.209549940     0.949285720 
C12 C     0.371061780     0.336277440     0.994250400 
C13 C     0.303567160     0.416366570     1.072434290 
C14 C     0.325034510     0.555601960     1.114006080 
C15 C     0.182275490     0.555484810     1.279466250 
C16 C     0.051086320     0.792342560     0.570170480 
C17 C     0.427137470     0.124129300     0.866983470 
H1 H     0.289825030     0.817879600     0.941206130 
H2 H     0.210712920     0.886735650     0.684875770 
H3 H     0.006523570     0.597016590     0.794174530 
H4 H     0.058806680     0.412781690     0.992251350 
H5 H     0.014273290     0.519022050     1.153462580 
H6 H     0.127559410     0.202947620     1.096166720 
H7 H     0.247431910     0.064688140     0.951229430 
H8 H     0.439480010     0.375126640     0.965123220 
H9 H     0.368737130     0.560311320     1.222993790 
H10 H     0.362990540     0.600564200     1.003910760 
H11 H     0.222545570     0.523083880     1.384404560 
H12 H     0.125926420     0.615316420     1.333189530 
H13 H    -0.003260860     0.860705400     0.610927260 
H14 H     0.018689930     0.711756930     0.507492760 
H15 H     0.097073070     0.840421990     0.473613410 
H16 H     0.485067140     0.180643100     0.812089190 
H17 H     0.401425840     0.065665400     0.763725730 
H18 H     0.453410810     0.057915430     0.961612360 
N3 N     0.522259050     0.855739680     0.577439050 
N4 N     0.840751640     0.768199280     0.355010320 
C18 C     0.751596870     0.603593620     0.523920300 
C19 C     0.671175860     0.564703750     0.616870060 
C20 C     0.595462000     0.646758500     0.633592280 
C21 C     0.602141440     0.767524510     0.558007880 
C22 C     0.681486680     0.810334210     0.467212540 
C23 C     0.754766760     0.725459130     0.450630990 
C24 C     0.662398630     0.435752080     0.701349640 
H19 H     0.732465600     0.284017130     0.734932190 
H20 H     0.532829260     0.616359070     0.704273040 
H21 H     0.686071250     0.905902830     0.412705980 
H22 H     0.810510630     0.540893070     0.508003580 
O1 O     0.739399900     0.365289850     0.674656810 
O2 O     0.449909080     0.810621040     0.638058680 
O3 O     0.897026290     0.685205700     0.312389480 
O4 O     0.594651850     0.399241840     0.784265660 
O5 O     0.534861810     0.967281490     0.532426630 
O6 O     0.849533600     0.883361920     0.327627260 

#END
data_88_13.44_XXV_15_58598 
# Day group submission to blind test 6
# Rank by lattice energy 88
# Relative energy [kJ/mol]:13.4358106032
loop_
_symmetry_equiv_pos_site_id
_symmetry_equiv_pos_as_xyz
1 +x,+y,+z
2 -x,+y,1/2-z
3 1/2+x,1/2+y,+z
4 1/2-x,1/2+y,1/2-z
5 -x,-y,-z
6 +x,-y,1/2+z
7 1/2-x,1/2-y,-z
8 1/2+x,1/2-y,1/2+z
_cell_length_a 41.4052
_cell_length_b 9.3331
_cell_length_c 18.0039
_cell_angle_alpha 90.0
_cell_angle_beta 138.1256
_cell_angle_gamma 90.0
loop_
_atom_site_label
_atom_site_type_symbol
_atom_site_fract_x
_atom_site_fract_y
_atom_site_fract_z
N1 N     0.103882800     0.844355850    -0.033896450 
N2 N     0.099798650     0.900888360    -0.171822640 
C1 C     0.135078540     0.791935800    -0.125962720 
C2 C     0.155167320     0.781097100    -0.162619910 
C3 C     0.188912830     0.675800220    -0.121037770 
C4 C     0.203345310     0.576695500    -0.042231950 
C5 C     0.183244760     0.588799480    -0.006026600 
C6 C     0.149759000     0.695475310    -0.045575570 
C7 C     0.129797490     0.708372920    -0.001400150 
C8 C     0.135675120     0.963890820     0.031359250 
C9 C     0.158704880     0.981288410     0.139266470 
C10 C     0.189338950     1.096574400     0.204202660 
C11 C     0.197516400     1.199141280     0.162918300 
C12 C     0.174535000     1.180399310     0.055345970 
C13 C     0.144199940     1.064076440    -0.010676960 
C14 C     0.121077410     1.044436360    -0.126186250 
C15 C     0.072145120     0.867997630    -0.152093140 
C16 C     0.239038300     0.459699020     0.000546940 
C17 C     0.229468120     1.327285190     0.231758290 
H1 H     0.143259550     0.855535730    -0.225472070 
H2 H     0.203996040     0.669099580    -0.150745510 
H3 H     0.194479340     0.514408080     0.056342180 
H4 H     0.159157520     0.700604250     0.089187000 
H5 H     0.104732190     0.620132990    -0.032770390 
H6 H     0.151652160     0.903841280     0.170743260 
H7 H     0.206839570     1.108126090     0.287776790 
H8 H     0.181028050     1.257358860     0.022241000 
H9 H     0.092417040     1.123977200    -0.183645650 
H10 H     0.147931180     1.061430500    -0.123733310 
H11 H     0.047809160     0.957272500    -0.182187940 
H12 H     0.050616040     0.771584610    -0.197993540 
H13 H     0.222006800     0.374880390    -0.061539720 
H14 H     0.253536700     0.410405270     0.075672400 
H15 H     0.269440390     0.501061660     0.020219310 
H16 H     0.249803510     1.357015830     0.216861840 
H17 H     0.255353610     1.306100410     0.320575040 
H18 H     0.208023230     1.420764640     0.211479890 
N3 N     0.120581600     0.577309810     0.202310490 
N4 N     0.040672800     0.212253200    -0.090151460 
C18 C     0.013852030     0.253357980    -0.006942760 
C19 C     0.017667330     0.327369580     0.066659760 
C20 C     0.052578950     0.433998750     0.135352680 
C21 C     0.083105650     0.464983490     0.128714350 
C22 C     0.080209640     0.394211700     0.056142020 
C23 C     0.045301390     0.288381200    -0.010353180 
C24 C    -0.014755980     0.296182740     0.075448480 
H19 H    -0.066057320     0.176107830     0.016609310 
H20 H     0.055567570     0.491510850     0.192373080 
H21 H     0.104096140     0.420652730     0.051619680 
H22 H    -0.012704310     0.169831550    -0.060158120 
O1 O    -0.046927190     0.191711330     0.005039530 
O2 O     0.118906520     0.648932880     0.256084480 
O3 O     0.017535160     0.100800440    -0.129888660 
O4 O    -0.012464440     0.356667460     0.138329120 
O5 O     0.150526780     0.589444120     0.204144540 
O6 O     0.059809820     0.267406420    -0.111373100 

#END
data_89_13.58_XXV_2_11320 
# Day group submission to blind test 6
# Rank by lattice energy 89
# Relative energy [kJ/mol]:13.5764560252
loop_
_symmetry_equiv_pos_site_id
_symmetry_equiv_pos_as_xyz
1 +x,+y,+z
2 -x,-y,-z
_cell_length_a 19.5563
_cell_length_b 7.3468
_cell_length_c 18.8769
_cell_angle_alpha 46.9203
_cell_angle_beta 128.7869
_cell_angle_gamma 92.7316
loop_
_atom_site_label
_atom_site_type_symbol
_atom_site_fract_x
_atom_site_fract_y
_atom_site_fract_z
N1 N    -0.023213750     1.014589460     0.182054200 
N2 N     0.033081470     1.212354950     0.254164270 
C1 C     0.122959510     1.131936980     0.287089410 
C2 C     0.205489090     1.147076130     0.361859180 
C3 C     0.292838660     1.074189340     0.393825070 
C4 C     0.299783910     0.987306530     0.350407610 
C5 C     0.217341560     0.971750090     0.276506960 
C6 C     0.129861990     1.039143110     0.245590050 
C7 C     0.043865180     1.008671060     0.169951640 
C8 C     0.043715480     0.702735370     0.345617490 
C9 C     0.061335590     0.436079300     0.396717860 
C10 C     0.124204490     0.132609040     0.553186720 
C11 C     0.170718770     0.086367820     0.663339930 
C12 C     0.152517570     0.353830940     0.611074030 
C13 C     0.091078340     0.659657750     0.455117590 
C14 C     0.076172520     0.942467470     0.404413780 
C15 C    -0.064394220     1.287118140     0.131225560 
C16 C     0.392211890     0.919094630     0.379842180 
C17 C     0.240737940    -0.245464420     0.834572260 
H1 H     0.198850720     1.221366190     0.392345380 
H2 H     0.356007090     1.087672670     0.451862090 
H3 H     0.222283200     0.899381480     0.244297150 
H4 H     0.091197830     0.776293130     0.232638570 
H5 H    -0.019037410     1.214744810     0.037828990 
H6 H     0.022841520     0.473643530     0.310163090 
H7 H     0.136284080    -0.070555500     0.590024240 
H8 H     0.188606770     0.322935930     0.694973150 
H9 H     0.013456600     1.050615530     0.379016440 
H10 H     0.159981980     0.846489360     0.506265980 
H11 H    -0.127293880     1.327076640     0.117217970 
H12 H    -0.108598020     1.515237200     0.011037400 
H13 H     0.361290680     1.150258850     0.273473430 
H14 H     0.414362480     0.747010300     0.397484800 
H15 H     0.473102980     0.809742330     0.490181040 
H16 H     0.236818630    -0.215110470     0.881399830 
H17 H     0.333745480    -0.415294720     0.924614130 
H18 H     0.208036850    -0.369475240     0.833416370 
N3 N     0.595187630     0.871475670     0.351005490 
N4 N     0.568012420     0.610936950     0.157249660 
C18 C     0.426282220     0.738741650     0.122364210 
C19 C     0.384118330     0.824512850     0.141597720 
C20 C     0.439108700     0.869076120     0.216240560 
C21 C     0.535844820     0.826922480     0.270385910 
C22 C     0.580216690     0.741767700     0.253338620 
C23 C     0.523454870     0.699365750     0.178700020 
C24 C     0.279645770     0.873534010     0.083550080 
H19 H     0.161798370     0.882527480    -0.034850050 
H20 H     0.406381360     0.936367490     0.230862760 
H21 H     0.655712320     0.709935600     0.296357980 
H22 H     0.385030690     0.702627050     0.065214110 
O1 O     0.235082540     0.821398220     0.015054920 
O2 O     0.548135800     0.976508100     0.350505440 
O3 O     0.522665820     0.548156260     0.103870660 
O4 O     0.238969260     0.955306930     0.094291570 
O5 O     0.686971560     0.798959080     0.412415870 
O6 O     0.646517860     0.608294390     0.193944350 

#END
data_90_13.62_XXV_60_67763 
# Day group submission to blind test 6
# Rank by lattice energy 90
# Relative energy [kJ/mol]:13.6223575184
loop_
_symmetry_equiv_pos_site_id
_symmetry_equiv_pos_as_xyz
1 +x,+y,+z
2 1/2+x,1/2-y,-z
3 -x,+y,1/2-z
4 1/2-x,1/2-y,1/2+z
5 -x,-y,-z
6 1/2-x,1/2+y,+z
7 +x,-y,1/2+z
8 1/2+x,1/2+y,1/2-z
_cell_length_a 26.9257
_cell_length_b 9.7576
_cell_length_c 17.741
_cell_angle_alpha 90.0
_cell_angle_beta 90.0
_cell_angle_gamma 90.0
loop_
_atom_site_label
_atom_site_type_symbol
_atom_site_fract_x
_atom_site_fract_y
_atom_site_fract_z
N1 N     0.402830460     0.603747560     0.654103780 
N2 N     0.396034580     0.650724680     0.787549030 
C1 C     0.363970330     0.534412220     0.795534540 
C2 C     0.339414940     0.512985820     0.863876330 
C3 C     0.308504220     0.400616720     0.873676600 
C4 C     0.301559370     0.305240680     0.815728600 
C5 C     0.326091590     0.327885520     0.747673460 
C6 C     0.356745830     0.441252020     0.736279050 
C7 C     0.381623150     0.465097780     0.660512390 
C8 C     0.366188540     0.706980750     0.639579640 
C9 C     0.346538210     0.719840310     0.566987330 
C10 C     0.311456520     0.819604610     0.550848010 
C11 C     0.295234670     0.910966490     0.606544140 
C12 C     0.314880510     0.896846570     0.678736540 
C13 C     0.349647100     0.795700050     0.696460220 
C14 C     0.368941370     0.780271290     0.776513800 
C15 C     0.429836320     0.633069040     0.723801200 
C16 C     0.269345190     0.180434960     0.826925710 
C17 C     0.258294310     1.022337960     0.588359610 
H1 H     0.345523590     0.585022660     0.909467270 
H2 H     0.289801890     0.385781880     0.927221230 
H3 H     0.320577460     0.256339220     0.701442830 
H4 H     0.354881040     0.450026940     0.615058830 
H5 H     0.411592120     0.390698990     0.651936380 
H6 H     0.359821110     0.651357680     0.523290520 
H7 H     0.296725590     0.827926460     0.494104880 
H8 H     0.302206650     0.965114410     0.723173880 
H9 H     0.394038280     0.865022770     0.790415320 
H10 H     0.338135730     0.784511430     0.816394870 
H11 H     0.451448260     0.726804670     0.716925550 
H12 H     0.455194560     0.548364880     0.735208250 
H13 H     0.291743520     0.090717750     0.841837270 
H14 H     0.248845010     0.154994610     0.775640490 
H15 H     0.242467730     0.196309140     0.872186770 
H16 H     0.239762990     1.059436690     0.639170140 
H17 H     0.229786450     0.985907110     0.549355020 
H18 H     0.276555910     1.110264350     0.561795970 
N3 N     0.621210070    -0.072377610     0.509090070 
N4 N     0.542204130     0.282639850     0.666554970 
C18 C     0.514584630     0.245258260     0.535403130 
C19 C     0.517849310     0.173843490     0.467457430 
C20 C     0.552694810     0.069216010     0.458626900 
C21 C     0.583667990     0.037523280     0.518525530 
C22 C     0.581267480     0.105626370     0.587069900 
C23 C     0.546426780     0.209493250     0.593665290 
C24 C     0.485027030     0.206069840     0.401991820 
H19 H     0.434542140     0.328536880     0.371724290 
H20 H     0.555246510     0.013690870     0.406054310 
H21 H     0.605484450     0.078709150     0.633260980 
H22 H     0.488173570     0.327358910     0.543037700 
O1 O     0.454281800     0.311841870     0.416400280 
O2 O     0.618163780    -0.143159530     0.452575830 
O3 O     0.520474510     0.392477570     0.666193400 
O4 O     0.486027890     0.145456580     0.342906230 
O5 O     0.652628760    -0.083419580     0.558328520 
O6 O     0.560132880     0.226849820     0.721792060 

#END
data_91_13.79_XXV_14_28491 
# Day group submission to blind test 6
# Rank by lattice energy 91
# Relative energy [kJ/mol]:13.7857731739
loop_
_symmetry_equiv_pos_site_id
_symmetry_equiv_pos_as_xyz
1 +x,+y,+z
2 -x,1/2+y,1/2-z
3 -x,-y,-z
4 +x,1/2-y,1/2+z
_cell_length_a 10.3405
_cell_length_b 14.4792
_cell_length_c 15.3617
_cell_angle_alpha 90.0
_cell_angle_beta 84.3068
_cell_angle_gamma 90.0
loop_
_atom_site_label
_atom_site_type_symbol
_atom_site_fract_x
_atom_site_fract_y
_atom_site_fract_z
N1 N     0.633198110     0.563238180     0.893021140 
N2 N     0.467415450     0.679147910     0.881478470 
C1 C     0.440488960     0.640077790     0.799492270 
C2 C     0.357468220     0.686920830     0.748068980 
C3 C     0.328012360     0.650481820     0.668985280 
C4 C     0.379470600     0.565415170     0.639014820 
C5 C     0.462356620     0.519540730     0.690575520 
C6 C     0.494877600     0.555745380     0.769813700 
C7 C     0.589151510     0.505223030     0.822934250 
C8 C     0.730221010     0.629234640     0.861789500 
C9 C     0.858162920     0.599652670     0.840389320 
C10 C     0.954640660     0.661842380     0.810999230 
C11 C     0.926841120     0.755985670     0.802891830 
C12 C     0.799080730     0.784628470     0.824055900 
C13 C     0.700024480     0.722862770     0.852455140 
C14 C     0.560788960     0.756148550     0.871975870 
C15 C     0.519217530     0.609324550     0.937373780 
C16 C     0.344519160     0.524778520     0.554036570 
C17 C     1.032733090     0.823874980     0.773189700 
H1 H     0.315093820     0.751712780     0.772007760 
H2 H     0.263169980     0.687862060     0.630167670 
H3 H     0.504937990     0.454122860     0.667957380 
H4 H     0.673865120     0.482545930     0.780291330 
H5 H     0.543267300     0.443163520     0.852921660 
H6 H     0.880690970     0.527222440     0.848495350 
H7 H     1.053341910     0.637450660     0.794900470 
H8 H     0.774847530     0.857110920     0.816959880 
H9 H     0.550556550     0.796508230     0.932631650 
H10 H     0.534940770     0.801549970     0.819724780 
H11 H     0.545690610     0.642835620     0.996687040 
H12 H     0.444830530     0.557470500     0.955467670 
H13 H     0.244575090     0.498772980     0.560478410 
H14 H     0.408424100     0.467259390     0.533027340 
H15 H     0.351773460     0.576367590     0.501806160 
H16 H     0.992276430     0.890195380     0.755654700 
H17 H     1.093857720     0.798046670     0.716220740 
H18 H     1.096334950     0.836625300     0.824827810 
N3 N     0.301805640     0.154585030     0.373704650 
N4 N     0.102141060     0.464280300     0.396014840 
C18 C    -0.020476580     0.327314850     0.453998980 
C19 C    -0.027656650     0.232495610     0.469861250 
C20 C     0.077556460     0.175423010     0.443058160 
C21 C     0.189083890     0.214803050     0.401272790 
C22 C     0.200431750     0.308932910     0.385491850 
C23 C     0.093384730     0.363348460     0.411887140 
C24 C    -0.146209130     0.188375510     0.515333140 
H19 H    -0.315111320     0.217674350     0.566291440 
H20 H     0.071773700     0.101843810     0.454649100 
H21 H     0.289060190     0.338564740     0.354375360 
H22 H    -0.101269410     0.372444720     0.473579920 
O1 O    -0.240617980     0.250389220     0.538288810 
O2 O     0.283820390     0.071319900     0.377282400 
O3 O     0.001507190     0.508606060     0.408085410 
O4 O    -0.156697610     0.106855990     0.529765870 
O5 O     0.404561990     0.192706950     0.349923980 
O6 O     0.209389220     0.495876250     0.372599770 

#END
data_92_13.79_XXV_14_48261 
# Day group submission to blind test 6
# Rank by lattice energy 92
# Relative energy [kJ/mol]:13.7890257258
loop_
_symmetry_equiv_pos_site_id
_symmetry_equiv_pos_as_xyz
1 +x,+y,+z
2 -x,1/2+y,1/2-z
3 -x,-y,-z
4 +x,1/2-y,1/2+z
_cell_length_a 9.621
_cell_length_b 30.8121
_cell_length_c 9.3807
_cell_angle_alpha 90.0
_cell_angle_beta 125.1912
_cell_angle_gamma 90.0
loop_
_atom_site_label
_atom_site_type_symbol
_atom_site_fract_x
_atom_site_fract_y
_atom_site_fract_z
N1 N     1.119319530     0.839233000     0.721387760 
N2 N     0.880299030     0.869110870     0.709227380 
C1 C     0.774260750     0.835412990     0.590115210 
C2 C     0.598394560     0.837581870     0.507151840 
C3 C     0.492393340     0.805252120     0.392960210 
C4 C     0.558811380     0.769380750     0.359217100 
C5 C     0.733999650     0.767632660     0.442011170 
C6 C     0.842760240     0.800196520     0.555433780 
C7 C     1.032742400     0.797927880     0.638896020 
C8 C     1.094928010     0.871302300     0.598196420 
C9 C     1.187014460     0.868063510     0.525477200 
C10 C     1.168148180     0.898807000     0.407729270 
C11 C     1.057847450     0.934153530     0.359904590 
C12 C     0.966642970     0.937012740     0.432776280 
C13 C     0.981685140     0.905972520     0.549505730 
C14 C     0.875367160     0.909312280     0.621505230 
C15 C     1.057409920     0.854898770     0.822521790 
C16 C     0.443692450     0.733637280     0.238698490 
C17 C     1.039375770     0.967800990     0.233262580 
H1 H     0.546938320     0.864783220     0.536021380 
H2 H     0.356300070     0.807525340     0.330193230 
H3 H     0.788003080     0.740433110     0.415659940 
H4 H     1.055437510     0.789435200     0.541008130 
H5 H     1.091290360     0.772475300     0.738736180 
H6 H     1.275560770     0.841357730     0.565397100 
H7 H     1.241209950     0.895748750     0.353282750 
H8 H     0.878710060     0.963842230     0.395870880 
H9 H     0.921306880     0.935993820     0.715659090 
H10 H     0.743447630     0.916540650     0.516363170 
H11 H     1.135214480     0.882194270     0.903630390 
H12 H     1.068647030     0.828732950     0.906947330 
H13 H     0.400740540     0.713082850     0.301500250 
H14 H     0.508763720     0.712788310     0.200450940 
H15 H     0.330155540     0.746787820     0.120016010 
H16 H     0.947179650     0.992694680     0.208486900 
H17 H     0.996832850     0.953126150     0.108050760 
H18 H     1.160616740     0.983970610     0.283363670 
N3 N     0.810942890     0.656917110     0.602712470 
N4 N     0.385446510     0.569964020     0.611867030 
C18 C     0.455214750     0.553085940     0.402153660 
C19 C     0.547359390     0.561633780     0.332674170 
C20 C     0.664820230     0.595566590     0.398583660 
C21 C     0.687521620     0.620523250     0.533410120 
C22 C     0.597689530     0.613112000     0.605240500 
C23 C     0.482308720     0.579098260     0.536789490 
C24 C     0.525668370     0.535193130     0.187742520 
H19 H     0.409786970     0.486013620     0.049454360 
H20 H     0.736816360     0.602131760     0.345386440 
H21 H     0.616835280     0.632990320     0.709957930 
H22 H     0.363919270     0.526954200     0.352982750 
O1 O     0.418178890     0.501644260     0.143673650 
O2 O     0.904289600     0.659224380     0.554239170 
O3 O     0.272563050     0.542843020     0.537813090 
O4 O     0.596475970     0.542716380     0.118516530 
O5 O     0.809433510     0.682059760     0.702375470 
O6 O     0.426023180     0.590047870     0.742698460 

#END
data_93_13.81_XXV_19_13552 
# Day group submission to blind test 6
# Rank by lattice energy 93
# Relative energy [kJ/mol]:13.8093448859
loop_
_symmetry_equiv_pos_site_id
_symmetry_equiv_pos_as_xyz
1 +x,+y,+z
2 1/2+x,1/2-y,-z
3 -x,1/2+y,1/2-z
4 1/2-x,-y,1/2+z
_cell_length_a 13.9322
_cell_length_b 16.5363
_cell_length_c 10.0806
_cell_angle_alpha 90.0
_cell_angle_beta 90.0
_cell_angle_gamma 90.0
loop_
_atom_site_label
_atom_site_type_symbol
_atom_site_fract_x
_atom_site_fract_y
_atom_site_fract_z
N1 N     0.899476230     0.154464840     0.884606220 
N2 N     0.839760000     0.029394260     0.791688630 
C1 C     0.744073160     0.053030720     0.826564310 
C2 C     0.666613340     0.007446350     0.780163470 
C3 C     0.573153690     0.028219420     0.813207440 
C4 C     0.554136450     0.094746990     0.894913520 
C5 C     0.631904480     0.139979160     0.940234010 
C6 C     0.726342550     0.120843330     0.906562570 
C7 C     0.809184310     0.173127770     0.954149850 
C8 C     0.903725590     0.188154940     0.753737460 
C9 C     0.922435380     0.270740360     0.738446830 
C10 C     0.928258860     0.305063510     0.613340030 
C11 C     0.916624560     0.257840140     0.498991860 
C12 C     0.897841010     0.175793570     0.515360040 
C13 C     0.890081300     0.140256700     0.640640590 
C14 C     0.865983300     0.051038600     0.654696930 
C15 C     0.910009780     0.066494150     0.880570000 
C16 C     0.452865070     0.115877290     0.934838320 
C17 C     0.924367590     0.295316490     0.363023630 
H1 H     0.681129260    -0.045153900     0.719185170 
H2 H     0.514011530    -0.008008110     0.776201270 
H3 H     0.618714890     0.192723380     1.001986260 
H4 H     0.792208960     0.236905020     0.939372190 
H5 H     0.820814230     0.164332830     1.060710300 
H6 H     0.933809790     0.307086490     0.826563930 
H7 H     0.943107440     0.369216000     0.603711340 
H8 H     0.887289810     0.138201620     0.428124340 
H9 H     0.927480810     0.013836990     0.625135360 
H10 H     0.806592520     0.035316840     0.589039290 
H11 H     0.981878000     0.050995380     0.845946630 
H12 H     0.900571230     0.042768070     0.980708900 
H13 H     0.434099790     0.088181760     1.030094510 
H14 H     0.443759750     0.181172360     0.945619840 
H15 H     0.400993500     0.094522770     0.861547450 
H16 H     0.910378080     0.250890240     0.285301530 
H17 H     0.873073180     0.344866820     0.350830890 
H18 H     0.996081880     0.320303180     0.346113880 
N3 N     0.325256670     0.887606660    -0.240041960 
N4 N     0.337572770     0.940783350     0.241106540 
C18 C     0.336731410     0.800712260     0.156516180 
C19 C     0.336447880     0.746377320     0.050633400 
C20 C     0.331864810     0.774604760    -0.079658020 
C21 C     0.329015400     0.857296740    -0.101638510 
C22 C     0.331499980     0.913152960     0.000995360 
C23 C     0.333897750     0.882903740     0.129167690 
C24 C     0.340288340     0.657083810     0.071536040 
H19 H     0.342584890     0.578588330     0.205236170 
H20 H     0.330634630     0.732584570    -0.161760280 
H21 H     0.332100520     0.977370570    -0.018374170 
H22 H     0.338655240     0.779940090     0.258039400 
O1 O     0.339221740     0.637052490     0.201244920 
O2 O     0.311871210     0.837791680    -0.327402960 
O3 O     0.311835490     0.915941320     0.349490200 
O4 O     0.343609740     0.608189390    -0.016836980 
O5 O     0.336398280     0.960136800    -0.256534860 
O6 O     0.367763170     1.008526320     0.217245180 

#END
data_94_13.82_XXV_15_89738 
# Day group submission to blind test 6
# Rank by lattice energy 94
# Relative energy [kJ/mol]:13.8239535699
loop_
_symmetry_equiv_pos_site_id
_symmetry_equiv_pos_as_xyz
1 +x,+y,+z
2 -x,+y,1/2-z
3 1/2+x,1/2+y,+z
4 1/2-x,1/2+y,1/2-z
5 -x,-y,-z
6 +x,-y,1/2+z
7 1/2-x,1/2-y,-z
8 1/2+x,1/2-y,1/2+z
_cell_length_a 45.8814
_cell_length_b 6.0391
_cell_length_c 39.059
_cell_angle_alpha 90.0
_cell_angle_beta 154.4512
_cell_angle_gamma 90.0
loop_
_atom_site_label
_atom_site_type_symbol
_atom_site_fract_x
_atom_site_fract_y
_atom_site_fract_z
N1 N     1.027974570     0.502221520     0.367352430 
N2 N     1.020649820     0.789195130     0.402608220 
C1 C     0.951985500     0.829552180     0.319986410 
C2 C     0.918148590     1.013315840     0.297460080 
C3 C     0.851447700     1.055816330     0.218012230 
C4 C     0.816183950     0.914614700     0.158550160 
C5 C     0.850505310     0.732224830     0.181665920 
C6 C     0.917857500     0.688336460     0.261122800 
C7 C     0.954361150     0.491988390     0.283988190 
C8 C     1.061087130     0.655339810     0.379978980 
C9 C     1.072062800     0.595727780     0.357463660 
C10 C     1.104657050     0.738742070     0.369711600 
C11 C     1.128081170     0.945469570     0.405703510 
C12 C     1.116690350     1.003417540     0.427636940 
C13 C     1.082986620     0.863200010     0.414661710 
C14 C     1.069333380     0.935375430     0.436817230 
C15 C     1.040040200     0.560271430     0.415978930 
C16 C     0.742980660     0.955816240     0.072298000 
C17 C     1.165010650     1.098389840     0.420722740 
H1 H     0.944820630     1.120489850     0.343425420 
H2 H     0.826068000     1.199361110     0.201771070 
H3 H     0.824448470     0.622382340     0.136383790 
H4 H     0.944231520     0.485015290     0.245815880 
H5 H     0.935734160     0.336898540     0.275354160 
H6 H     1.055423800     0.433842030     0.331292080 
H7 H     1.112777440     0.689023760     0.351940240 
H8 H     1.133514770     1.164335460     0.454564570 
H9 H     1.116367370     0.935531810     0.501486850 
H10 H     1.049772020     1.104269630     0.416418640 
H11 H     1.093562550     0.540076980     0.478626740 
H12 H     1.010833590     0.448402680     0.401215200 
H13 H     0.709486240     0.858732800     0.053335610 
H14 H     0.731814880     0.909463160     0.034021060 
H15 H     0.729700450     1.130029160     0.061527130 
H16 H     1.170953190     1.263254590     0.438085790 
H17 H     1.138004560     1.115796980     0.367822630 
H18 H     1.215538090     1.035173080     0.468339010 
N3 N     0.271343340    -0.156107640     0.839454870 
N4 N     0.099714780     0.435254870     0.650744830 
C18 C     0.099471070     0.127014960     0.608819910 
C19 C     0.127491750    -0.068701010     0.625929450 
C20 C     0.183861100    -0.162379550     0.701515180 
C21 C     0.211421390    -0.057074520     0.758986070 
C22 C     0.185092840     0.138119150     0.744231560 
C23 C     0.128908720     0.225929100     0.668410250 
C24 C     0.099328950    -0.184030730     0.565430550 
H19 H     0.034744060    -0.143929570     0.461946720 
H20 H     0.205631490    -0.314026110     0.714880550 
H21 H     0.207501920     0.218349360     0.789914520 
H22 H     0.055755170     0.201572610     0.550632590 
O1 O     0.045358140    -0.077464240     0.495096720 
O2 O     0.294497000    -0.324736360     0.851398700 
O3 O     0.046528000     0.497286030     0.581760060 
O4 O     0.122971700    -0.349980290     0.578319170 
O5 O     0.293114970    -0.061822010     0.887876380 
O6 O     0.131052160     0.530944720     0.706434730 

#END
data_95_13.87_XXV_2_88049 
# Day group submission to blind test 6
# Rank by lattice energy 95
# Relative energy [kJ/mol]:13.868016622
loop_
_symmetry_equiv_pos_site_id
_symmetry_equiv_pos_as_xyz
1 +x,+y,+z
2 -x,-y,-z
_cell_length_a 10.6402
_cell_length_b 14.5973
_cell_length_c 33.339
_cell_angle_alpha 27.5216
_cell_angle_beta 126.7554
_cell_angle_gamma 145.9724
loop_
_atom_site_label
_atom_site_type_symbol
_atom_site_fract_x
_atom_site_fract_y
_atom_site_fract_z
N1 N     0.536970190     1.467592110     0.304393110 
N2 N     0.203365440     1.384972430     0.274018010 
C1 C     0.054406840     1.118854520     0.377201460 
C2 C    -0.201163040     0.919303500     0.416091290 
C3 C    -0.349152690     0.662924650     0.515113240 
C4 C    -0.245530270     0.599601030     0.578206790 
C5 C     0.009579030     0.800250720     0.538626930 
C6 C     0.160235440     1.056119700     0.439773010 
C7 C     0.434961840     1.263846530     0.400131380 
C8 C     0.424298150     1.277867290     0.320128020 
C9 C     0.513831010     1.188099330     0.356776490 
C10 C     0.411734590     1.008740640     0.371474060 
C11 C     0.218292230     0.915585010     0.349159170 
C12 C     0.130727590     1.006625540     0.312583330 
C13 C     0.227896280     1.182578420     0.298780190 
C14 C     0.121520400     1.268300000     0.261841730 
C15 C     0.485694100     1.627801100     0.236613720 
C16 C    -0.407669420     0.317211720     0.686526350 
C17 C     0.104321160     0.715957960     0.366677320 
H1 H    -0.279446770     0.973218680     0.366564200 
H2 H    -0.546661750     0.512068310     0.543652220 
H3 H     0.093230160     0.753766460     0.586559610 
H4 H     0.431847540     1.101135470     0.457344430 
H5 H     0.574052300     1.432041850     0.386019620 
H6 H     0.668501730     1.267296920     0.371592840 
H7 H     0.485080460     0.943254240     0.399431050 
H8 H    -0.020858650     0.934724420     0.295518050 
H9 H     0.191925480     1.464962730     0.180839070 
H10 H    -0.094053750     1.050024570     0.303940520 
H11 H     0.589794690     1.814530190     0.160444540 
H12 H     0.560212260     1.752429710     0.231533160 
H13 H    -0.554012880     0.261844170     0.694997530 
H14 H    -0.283125640     0.376583920     0.710305080 
H15 H    -0.515202990     0.087759700     0.740112010 
H16 H     0.025505060     0.752715100     0.318111270 
H17 H    -0.057599940     0.447959300     0.446188450 
H18 H     0.253608440     0.786407050     0.350805900 
N3 N     0.405070040     0.662064700     0.056498380 
N4 N     1.198477260     1.329163360     0.030231320 
C18 C     1.054412570     0.948737390     0.097811760 
C19 C     0.880088530     0.718816150     0.123151090 
C20 C     0.664918600     0.621191320     0.110763760 
C21 C     0.629942220     0.759369030     0.071954140 
C22 C     0.802132840     0.993621450     0.043993690 
C23 C     1.010105120     1.078898910     0.059542450 
C24 C     0.914644210     0.568705220     0.164083340 
H19 H     1.145358630     0.579498590     0.200436010 
H20 H     0.527812550     0.439991730     0.131535290 
H21 H     0.776216260     1.106261220     0.010880660 
H22 H     1.220264180     1.024383790     0.107934650 
O1 O     1.139115800     0.700893470     0.165246280 
O2 O     0.228916970     0.412070740     0.099402070 
O3 O     1.336487380     1.338875890     0.067099480 
O4 O     0.758875740     0.352573230     0.193569190 
O5 O     0.414146820     0.841390750     0.001039390 
O6 O     1.204830420     1.510694040    -0.029834010 

#END
data_96_13.94_XXV_14_13030 
# Day group submission to blind test 6
# Rank by lattice energy 96
# Relative energy [kJ/mol]:13.9356739316
loop_
_symmetry_equiv_pos_site_id
_symmetry_equiv_pos_as_xyz
1 +x,+y,+z
2 -x,1/2+y,1/2-z
3 -x,-y,-z
4 +x,1/2-y,1/2+z
_cell_length_a 8.4329
_cell_length_b 14.5539
_cell_length_c 22.0296
_cell_angle_alpha 90.0
_cell_angle_beta 119.9474
_cell_angle_gamma 90.0
loop_
_atom_site_label
_atom_site_type_symbol
_atom_site_fract_x
_atom_site_fract_y
_atom_site_fract_z
N1 N     0.641861890     0.137138660     0.612941810 
N2 N     0.495804590     0.019681580     0.645696760 
C1 C     0.615222920     0.041970550     0.717970930 
C2 C     0.617540340    -0.014586820     0.769727760 
C3 C     0.729595890     0.005652150     0.840097170 
C4 C     0.841802510     0.083729210     0.861153100 
C5 C     0.838848330     0.139375330     0.809203810 
C6 C     0.729076850     0.119421550     0.738022970 
C7 C     0.734011960     0.180041900     0.682825220 
C8 C     0.750593080     0.067718960     0.604903080 
C9 C     0.894022470     0.093954750     0.594191380 
C10 C     1.000454700     0.028434420     0.585372460 
C11 C     0.965726580    -0.065383270     0.586272650 
C12 C     0.822163300    -0.090827190     0.597001730 
C13 C     0.715502820    -0.026160170     0.607104840 
C14 C     0.563891120    -0.056453250     0.620920020 
C15 C     0.467869730     0.099219160     0.600906450 
C16 C     0.960149980     0.106812690     0.937744980 
C17 C     1.081681190    -0.137023290     0.577292950 
H1 H     0.527752650    -0.073868360     0.753609330 
H2 H     0.729035640    -0.039029720     0.879420840 
H3 H     0.926801750     0.199553900     0.824368720 
H4 H     0.875454010     0.195043410     0.697460550 
H5 H     0.667090600     0.245970960     0.679297070 
H6 H     0.918508230     0.166603350     0.591648150 
H7 H     1.110725790     0.050310670     0.576808930 
H8 H     0.793791680    -0.163385210     0.598632250 
H9 H     0.448396260    -0.084310090     0.572983890 
H10 H     0.613093200    -0.111228350     0.659934490 
H11 H     0.385594940     0.078033820     0.546303840 
H12 H     0.394248950     0.152584200     0.611602320 
H13 H     0.877348850     0.131070840     0.960130490 
H14 H     1.058645580     0.160722230     0.945589120 
H15 H     1.036487670     0.046721480     0.968030710 
H16 H     0.997289100    -0.190563520     0.540474150 
H17 H     1.173848890    -0.170792800     0.627138460 
H18 H     1.165925720    -0.106504250     0.557772040 
N3 N     0.867469050     0.426780290     0.678420960 
N4 N     0.632976690     0.693262270     0.748219530 
C18 C     0.577231910     0.679880780     0.627258900 
C19 C     0.598374620     0.632631370     0.576652190 
C20 C     0.693187530     0.549441280     0.593159720 
C21 C     0.766291330     0.515167940     0.660580990 
C22 C     0.749084890     0.560541060     0.712381230 
C23 C     0.652821660     0.642606470     0.693984430 
C24 C     0.522964880     0.668385880     0.503807900 
H19 H     0.401738850     0.775913810     0.449508860 
H20 H     0.709378800     0.512641370     0.553982240 
H21 H     0.808610110     0.533194660     0.764806660 
H22 H     0.503528470     0.744080200     0.615357170 
O1 O     0.437701050     0.749535400     0.494844610 
O2 O     0.881432760     0.388557760     0.632006800 
O3 O     0.525991600     0.757704400     0.728498630 
O4 O     0.539259530     0.629859490     0.458878890 
O5 O     0.929471690     0.398675670     0.738258420 
O6 O     0.726035330     0.667393030     0.808714840 

#END
data_97_14.02_XXV_15_54861 
# Day group submission to blind test 6
# Rank by lattice energy 97
# Relative energy [kJ/mol]:14.017139392
loop_
_symmetry_equiv_pos_site_id
_symmetry_equiv_pos_as_xyz
1 +x,+y,+z
2 -x,+y,1/2-z
3 1/2+x,1/2+y,+z
4 1/2-x,1/2+y,1/2-z
5 -x,-y,-z
6 +x,-y,1/2+z
7 1/2-x,1/2-y,-z
8 1/2+x,1/2-y,1/2+z
_cell_length_a 27.3483
_cell_length_b 8.9846
_cell_length_c 18.9193
_cell_angle_alpha 90.0
_cell_angle_beta 100.0147
_cell_angle_gamma 90.0
loop_
_atom_site_label
_atom_site_type_symbol
_atom_site_fract_x
_atom_site_fract_y
_atom_site_fract_z
N1 N     0.398384000     0.193417030     0.743881680 
N2 N     0.405853890     0.113392390     0.624187020 
C1 C     0.367603000     0.216443590     0.595144690 
C2 C     0.347868570     0.211348540     0.521930740 
C3 C     0.311172430     0.310514860     0.491999470 
C4 C     0.293383610     0.419101860     0.534148310 
C5 C     0.313191750     0.422836700     0.607146090 
C6 C     0.349578800     0.322676270     0.638519370 
C7 C     0.369139950     0.326790020     0.718756900 
C8 C     0.368219480     0.065581880     0.750818020 
C9 C     0.343916920     0.054848220     0.809734380 
C10 C     0.314839810    -0.068117040     0.818384740 
C11 C     0.309565310    -0.185172740     0.768845100 
C12 C     0.333783280    -0.173014020     0.710086200 
C13 C     0.362559280    -0.049306400     0.699792480 
C14 C     0.387025290    -0.037495050     0.633766860 
C15 C     0.432402070     0.164310850     0.693768630 
C16 C     0.254708480     0.530355420     0.501335320 
C17 C     0.279329550    -0.321298530     0.779251320 
H1 H     0.362304280     0.129514830     0.488803710 
H2 H     0.296366160     0.304757280     0.435017030 
H3 H     0.299330730     0.504646660     0.641121420 
H4 H     0.338315210     0.336161580     0.748161140 
H5 H     0.392777530     0.424755320     0.732427100 
H6 H     0.348778380     0.143698210     0.849106270 
H7 H     0.296318770    -0.074290270     0.864567570 
H8 H     0.329507900    -0.261392550     0.670232150 
H9 H     0.418227730    -0.115413830     0.637852520 
H10 H     0.360590800    -0.067833700     0.585868850 
H11 H     0.459063250     0.078882660     0.715918690 
H12 H     0.452514810     0.266583060     0.686716180 
H13 H     0.272031980     0.631388130     0.484651940 
H14 H     0.231026800     0.563761820     0.539500940 
H15 H     0.230950000     0.484706870     0.453897620 
H16 H     0.260203030    -0.365040080     0.727931040 
H17 H     0.251423110    -0.296534920     0.812429840 
H18 H     0.302949580    -0.410533820     0.805832200 
N3 N     0.457522340     0.775025020     0.817965860 
N4 N     0.394726330     0.435814390     0.986683980 
C18 C     0.461681920     0.615563210     1.030284710 
C19 C     0.493231680     0.730478970     1.017207660 
C20 C     0.491645080     0.784293980     0.947660290 
C21 C     0.458290900     0.721358050     0.892199040 
C22 C     0.426457660     0.606718810     0.903093640 
C23 C     0.428729860     0.556950970     0.972947900 
C24 C     0.530251120     0.797930210     1.075761200 
H19 H     0.559865530     0.766106230     1.172611970 
H20 H     0.515804630     0.874078680     0.937494490 
H21 H     0.401133900     0.557851150     0.859066020 
H22 H     0.462590590     0.571838890     1.083649400 
O1 O     0.534329820     0.720403180     1.137462740 
O2 O     0.475922790     0.896755660     0.811052000 
O3 O     0.399593120     0.387941070     1.047905370 
O4 O     0.554533550     0.906788580     1.068396010 
O5 O     0.439177550     0.692524610     0.769230640 
O6 O     0.364229410     0.392937340     0.935866100 

#END
data_98_14.03_XXV_2_35788 
# Day group submission to blind test 6
# Rank by lattice energy 98
# Relative energy [kJ/mol]:14.0271556899
loop_
_symmetry_equiv_pos_site_id
_symmetry_equiv_pos_as_xyz
1 +x,+y,+z
2 -x,-y,-z
_cell_length_a 24.0689
_cell_length_b 10.7015
_cell_length_c 6.2355
_cell_angle_alpha 110.662
_cell_angle_beta 74.9659
_cell_angle_gamma 128.2268
loop_
_atom_site_label
_atom_site_type_symbol
_atom_site_fract_x
_atom_site_fract_y
_atom_site_fract_z
N1 N     0.291374020     0.302136740     0.533782790 
N2 N     0.254922960     0.105257070     0.164527290 
C1 C     0.327377070     0.165557580     0.096687750 
C2 C     0.345419710     0.112575100    -0.131551370 
C3 C     0.414975130     0.167278990    -0.202225950 
C4 C     0.468589700     0.275354430    -0.046425520 
C5 C     0.450038120     0.327923370     0.180823320 
C6 C     0.380666940     0.276394580     0.254652320 
C7 C     0.362763490     0.340409900     0.502083630 
C8 C     0.288012390     0.408062390     0.455473270 
C9 C     0.314292790     0.567938480     0.590488020 
C10 C     0.311004200     0.672797820     0.521436710 
C11 C     0.280646730     0.620928180     0.316009790 
C12 C     0.254723940     0.461689340     0.182937130 
C13 C     0.258594240     0.354947440     0.247560230 
C14 C     0.232020720     0.183905070     0.093827240 
C15 C     0.242578030     0.130014020     0.413537040 
C16 C     0.543903700     0.331305090    -0.120389980 
C17 C     0.277045170     0.735458960     0.241980830 
H1 H     0.303789390     0.026010960    -0.251806400 
H2 H     0.427856820     0.124461680    -0.380269730 
H3 H     0.491052870     0.414020430     0.304058380 
H4 H     0.401370520     0.473348950     0.557445350 
H5 H     0.365487970     0.286279760     0.615598790 
H6 H     0.336189410     0.607117020     0.752294000 
H7 H     0.331452800     0.796134390     0.629202640 
H8 H     0.231678260     0.419404960     0.021659090 
H9 H     0.174005050     0.104743390     0.097205200 
H10 H     0.251152920     0.190228390    -0.083578180 
H11 H     0.188139140     0.091720980     0.459151870 
H12 H     0.249798750     0.054612180     0.467527520 
H13 H     0.556320580     0.262941220    -0.070646280 
H14 H     0.581688670     0.461701790    -0.041021300 
H15 H     0.553095350     0.312732770    -0.306384510 
H16 H     0.247712840     0.672751400     0.087083530 
H17 H     0.330082730     0.840493950     0.205639430 
H18 H     0.250937960     0.784630840     0.376054030 
N3 N     0.992484800     0.715141180     0.895376190 
N4 N     0.901291310     0.813570800     0.395793920 
C18 C     0.877553760     0.541988570     0.319882740 
C19 C     0.883941290     0.436975060     0.377800660 
C20 C     0.921678250     0.493285220     0.566360870 
C21 C     0.952132760     0.654501940     0.695011400 
C22 C     0.946314610     0.761962080     0.643912580 
C23 C     0.908838590     0.702174470     0.454620630 
C24 C     0.851669780     0.262799040     0.242238130 
H19 H     0.799730930     0.111689280    -0.021907940 
H20 H     0.926836220     0.412244360     0.611192150 
H21 H     0.969885800     0.886721720     0.747413890 
H22 H     0.849094640     0.501064620     0.173463890 
O1 O     0.821905840     0.227072920     0.054169990 
O2 O     0.996487070     0.617881700     0.937166360 
O3 O     0.875381490     0.764471150     0.213997830 
O4 O     0.852145210     0.165333700     0.294325470 
O5 O     1.018792060     0.857987620     1.003891420 
O6 O     0.921043140     0.945737910     0.533978540 

#END
data_99_14.11_XXV_2_54121 
# Day group submission to blind test 6
# Rank by lattice energy 99
# Relative energy [kJ/mol]:14.1129108425
loop_
_symmetry_equiv_pos_site_id
_symmetry_equiv_pos_as_xyz
1 +x,+y,+z
2 -x,-y,-z
_cell_length_a 11.626
_cell_length_b 28.548
_cell_length_c 5.4749
_cell_angle_alpha 139.2419
_cell_angle_beta 103.753
_cell_angle_gamma 83.0587
loop_
_atom_site_label
_atom_site_type_symbol
_atom_site_fract_x
_atom_site_fract_y
_atom_site_fract_z
N1 N     0.604916570     0.398966470     1.171271760 
N2 N     0.680915510     0.282396500     0.711179530 
C1 C     0.769687560     0.312970690     0.710256170 
C2 C     0.840416130     0.267424090     0.440838330 
C3 C     0.928276730     0.295284950     0.435703030 
C4 C     0.949168400     0.369724120     0.702132320 
C5 C     0.878277720     0.414569510     0.969188150 
C6 C     0.788074930     0.387521060     0.975492640 
C7 C     0.710035910     0.437945140     1.263709170 
C8 C     0.512949630     0.376684640     0.865071290 
C9 C     0.440861500     0.427441670     0.938308060 
C10 C     0.350316800     0.407438790     0.648797730 
C11 C     0.328143940     0.335915930     0.277966680 
C12 C     0.400952770     0.285700870     0.207573210 
C13 C     0.493502390     0.304861740     0.492670190 
C14 C     0.573573390     0.249157260     0.402442670 
C15 C     0.644279800     0.336980660     1.076918540 
C16 C     1.043870220     0.399836840     0.692905600 
C17 C     0.228117030     0.313346040    -0.036042000 
H1 H     0.826520040     0.209943280     0.240636320 
H2 H     0.982599960     0.259038030     0.225528900 
H3 H     0.892222300     0.472459460     1.176417530 
H4 H     0.680351250     0.476922360     1.272901540 
H5 H     0.760810370     0.468615430     1.552801090 
H6 H     0.455939380     0.482640730     1.227372610 
H7 H     0.295217420     0.447716240     0.712011600 
H8 H     0.386625940     0.229996060    -0.080154690 
H9 H     0.525340910     0.212044720     0.360209950 
H10 H     0.600486230     0.216938060     0.135593740 
H11 H     0.571846070     0.312657060     1.057582100 
H12 H     0.718780850     0.355624670     1.306016260 
H13 H     1.125488920     0.373153450     0.649287730 
H14 H     1.065881980     0.457532210     0.960072410 
H15 H     1.014368980     0.392079420     0.457844430 
H16 H     0.258000640     0.279894980    -0.300779910 
H17 H     0.192131410     0.360075650     0.048287720 
H18 H     0.155006640     0.281763170    -0.104261240 
N3 N     0.363089890     0.094517140     0.923452630 
N4 N     0.081797340     0.091181130     1.458988370 
C18 C     0.203027270    -0.010814620     1.049008680 
C19 C     0.289084900    -0.043152080     0.831932590 
C20 C     0.342275210    -0.008658970     0.791254040 
C21 C     0.308143610     0.058104380     0.970697750 
C22 C     0.223260160     0.092031380     1.189998600 
C23 C     0.172901540     0.056431110     1.226413420 
C24 C     0.325108420    -0.115881620     0.627268800 
H19 H     0.270834890    -0.199219960     0.455137470 
H20 H     0.409241390    -0.033470880     0.624222740 
H21 H     0.197120010     0.143777000     1.324917620 
H22 H     0.160206190    -0.036934500     1.081218300 
O1 O     0.246444150    -0.151774120     0.597148860 
O2 O     0.444933200     0.066778080     0.758834010 
O3 O     0.044928940     0.060988150     1.507807220 
O4 O     0.412110590    -0.140398860     0.494569420 
O5 O     0.322057650     0.149393310     1.050971040 
O6 O     0.049911730     0.147287040     1.583688860 

#END
data_100_14.18_XXV_14_32909 
# Day group submission to blind test 6
# Rank by lattice energy 100
# Relative energy [kJ/mol]:14.1795697957
loop_
_symmetry_equiv_pos_site_id
_symmetry_equiv_pos_as_xyz
1 +x,+y,+z
2 -x,1/2+y,1/2-z
3 -x,-y,-z
4 +x,1/2-y,1/2+z
_cell_length_a 11.6203
_cell_length_b 8.8343
_cell_length_c 22.8576
_cell_angle_alpha 90.0
_cell_angle_beta 100.4659
_cell_angle_gamma 90.0
loop_
_atom_site_label
_atom_site_type_symbol
_atom_site_fract_x
_atom_site_fract_y
_atom_site_fract_z
N1 N     0.640450150     0.742191320     0.045217690 
N2 N     0.747827760     0.891795670    -0.015331350 
C1 C     0.801159900     0.756310740    -0.032257170 
C2 C     0.893052930     0.767536550    -0.063911700 
C3 C     0.945627910     0.638703780    -0.081595390 
C4 C     0.907229750     0.494187610    -0.068791850 
C5 C     0.815942460     0.484321690    -0.037043130 
C6 C     0.763019280     0.612629640    -0.018018140 
C7 C     0.666306890     0.597512180     0.018311710 
C8 C     0.725022010     0.781485500     0.096772580 
C9 C     0.721722020     0.708389940     0.150728250 
C10 C     0.801168580     0.745070820     0.201596920 
C11 C     0.885988430     0.857321320     0.200467920 
C12 C     0.888632280     0.929090870     0.146534590 
C13 C     0.810568160     0.892041000     0.094516210 
C14 C     0.818810600     0.968992190     0.035958140 
C15 C     0.633169000     0.859615020    -0.000416940 
C16 C     0.961898970     0.354094030    -0.089720860 
C17 C     0.971323120     0.898094550     0.256148840 
H1 H     0.921269270     0.879163190    -0.075065390 
H2 H     1.016731370     0.649929890    -0.106189290 
H3 H     0.786001020     0.373305560    -0.025789670 
H4 H     0.690995010     0.514236410     0.053610470 
H5 H     0.585712600     0.556744100    -0.009812000 
H6 H     0.654436780     0.624134730     0.152115430 
H7 H     0.796831950     0.687314630     0.243040350 
H8 H     0.954619430     1.015126900     0.144425870 
H9 H     0.788920340     1.086608200     0.036311650 
H10 H     0.909690560     0.971901930     0.029756200 
H11 H     0.598750040     0.963530890     0.015605230 
H12 H     0.573414420     0.821489060    -0.040119360 
H13 H     0.925860180     0.330038140    -0.136471790 
H14 H     0.945916400     0.254911710    -0.063821120 
H15 H     1.056477810     0.367142820    -0.085975680 
H16 H     1.032587180     0.985193310     0.247329520 
H17 H     1.022347320     0.799513040     0.274621840 
H18 H     0.925856330     0.940998500     0.290693210 
N3 N     0.685866240     0.202424930     0.142992660 
N4 N     0.575569070    -0.111920470     0.302297530 
C18 C     0.650134860     0.148010640     0.323421800 
C19 C     0.693944540     0.283008280     0.304603400 
C20 C     0.707028370     0.300778180     0.245500970 
C21 C     0.675636450     0.182245110     0.206151620 
C22 C     0.631296530     0.046670810     0.223152300 
C23 C     0.619953040     0.032762890     0.282240470 
C24 C     0.727496360     0.413011290     0.345932800 
H19 H     0.727260740     0.472163160     0.425951950 
H20 H     0.741749530     0.404941960     0.230970340 
H21 H     0.606541270    -0.044075620     0.191741700 
H22 H     0.638850030     0.132478060     0.368887980 
O1 O     0.707203940     0.384141050     0.400995080 
O2 O     0.754065190     0.298868490     0.132006290 
O3 O     0.544452710    -0.111862680     0.350525200 
O4 O     0.767009630     0.530479130     0.331628420 
O5 O     0.623763600     0.122836780     0.106550370 
O6 O     0.574555870    -0.221024900     0.269444020 

#END
