# Supplementary material for: Report on the sixth blind test of organic crystal structure prediction methods
Source: Acta Crystallogr B Struct Sci Cryst Eng Mater. 2016 Aug 1;72(Pt 4):439–59. doi: 10.1107/S2052520616007447 (PMC4971545; doi:10.1107/S2052520616007447)
Supplement: Supplementary file 2 [file b-72-00439-sup2.zip › Group_03_Day/XXV-2_Day.cif]

data_1_0.00_XXV_2_76934 
# Day group submission to blind test 6
# Rank by free energy: 1
# Relative energy [kJ/mol]: 0.000
# Space group: P-1
loop_
_symmetry_equiv_pos_site_id
_symmetry_equiv_pos_as_xyz
1 +x,+y,+z
2 -x,-y,-z
_cell_length_a 6.3856
_cell_length_b 13.7027
_cell_length_c 14.4501
_cell_angle_alpha 64.5377
_cell_angle_beta 84.4466
_cell_angle_gamma 77.0799
loop_
_atom_site_label
_atom_site_type_symbol
_atom_site_fract_x
_atom_site_fract_y
_atom_site_fract_z
N1 N     0.777166110     0.123240240     0.182932030 
N2 N     1.067910350     0.174850840     0.063357670 
C1 C     0.946300250     0.174915260    -0.014990250 
C2 C     1.019620530     0.215690000    -0.116104470 
C3 C     0.906736510     0.215766230    -0.193564140 
C4 C     0.718244380     0.174021860    -0.172187130 
C5 C     0.646124680     0.133758430    -0.070963790 
C6 C     0.755266110     0.134461550     0.007691360 
C7 C     0.668414280     0.093119800     0.116589090 
C8 C     0.704933950     0.236279710     0.166594670 
C9 C     0.507392890     0.267887330     0.206940180 
C10 C     0.433885590     0.376479270     0.193306970 
C11 C     0.556613030     0.456667310     0.139894290 
C12 C     0.753296830     0.424308670     0.099588810 
C13 C     0.828567910     0.316066350     0.111041150 
C14 C     1.040437060     0.284536650     0.063160280 
C15 C     1.008463190     0.099022890     0.164993500 
C16 C     0.596848750     0.171553950    -0.255416870 
C17 C     0.480292210     0.574316520     0.126737490 
H1 H     1.168292700     0.245810570    -0.132668220 
H2 H     0.966709370     0.247641720    -0.271603510 
H3 H     0.498194060     0.102405010    -0.052833440 
H4 H     0.496550020     0.126838150     0.116241490 
H5 H     0.688850960     0.003020790     0.150609210 
H6 H     0.413875010     0.205537050     0.250424490 
H7 H     0.280091000     0.399252720     0.225446320 
H8 H     0.849889200     0.485614120     0.056338900 
H9 H     1.175308140     0.283830550     0.105085540 
H10 H     1.050260500     0.345509480    -0.015641810 
H11 H     1.094933470     0.106320340     0.222496660 
H12 H     1.054632400     0.014438150     0.172219380 
H13 H     0.608372330     0.086854100    -0.245976930 
H14 H     0.426116270     0.207647580    -0.254213210 
H15 H     0.659827310     0.217467160    -0.331171080 
H16 H     0.496888670     0.632794710     0.047243310 
H17 H     0.311712460     0.589603450     0.148499850 
H18 H     0.573678030     0.593388810     0.174262710 
N3 N     0.351684050     0.502479720     0.407063770 
N4 N     0.931905460     0.205203380     0.389686160 
C18 C     0.599997610     0.161723220     0.487698280 
C19 C     0.397250690     0.195863130     0.522055340 
C20 C     0.313914910     0.307810300     0.494713680 
C21 C     0.436772490     0.383809640     0.433612640 
C22 C     0.639804310     0.352903690     0.398872220 
C23 C     0.715847890     0.241178470     0.425961250 
C24 C     0.265135760     0.115411380     0.591107950 
H19 H     0.295074170    -0.034894470     0.683602430 
H20 H     0.667261830     0.075477420     0.508147510 
H21 H     0.155957440     0.334526250     0.520408660 
H22 H     0.735288680     0.413117200     0.353371440 
O1 O     0.379295260     0.010956250     0.629932230 
O2 O     0.158352010     0.530887040     0.415918710 
O3 O     0.984759920     0.108305210     0.404620620 
O4 O     0.081098680     0.141131410     0.613465230 
O5 O     0.481736290     0.562739950     0.379729750 
O6 O     1.041866340     0.274832850     0.348084080 

#END
data_2_1.78_XXV_2_67269 
# Day group submission to blind test 6
# Rank by free energy: 2
# Relative energy [kJ/mol]: 1.781
# Space group: P-1
loop_
_symmetry_equiv_pos_site_id
_symmetry_equiv_pos_as_xyz
1 +x,+y,+z
2 -x,-y,-z
_cell_length_a 6.6752
_cell_length_b 11.2589
_cell_length_c 15.7574
_cell_angle_alpha 103.3401
_cell_angle_beta 94.7263
_cell_angle_gamma 105.2373
loop_
_atom_site_label
_atom_site_type_symbol
_atom_site_fract_x
_atom_site_fract_y
_atom_site_fract_z
N1 N     0.694057700     0.503925840     0.291268390 
N2 N     0.918701260     0.382093070     0.226931600 
C1 C     0.740659740     0.270779910     0.198908880 
C2 C     0.760855400     0.160468930     0.142323000 
C3 C     0.592193030     0.050728620     0.114695410 
C4 C     0.398368850     0.047225670     0.143499730 
C5 C     0.379725520     0.157887500     0.199616650 
C6 C     0.546523600     0.269857150     0.227134200 
C7 C     0.518466090     0.390054130     0.286009320 
C8 C     0.683550930     0.551690830     0.214713600 
C9 C     0.542038290     0.620947100     0.203993120 
C10 C     0.529460690     0.669518120     0.131046570 
C11 C     0.659632920     0.651677170     0.066962750 
C12 C     0.799604020     0.581920380     0.078102150 
C13 C     0.812465580     0.530594890     0.150218020 
C14 C     0.961870610     0.451302820     0.158629240 
C15 C     0.889946620     0.471110330     0.305348790 
C16 C     0.216898070    -0.073310320     0.116071600 
C17 C     0.651574190     0.707829150    -0.010947220 
H1 H     0.911976540     0.161931930     0.121384470 
H2 H     0.611197970    -0.033943890     0.070785090 
H3 H     0.229601250     0.157978520     0.221615960 
H4 H     0.372550410     0.405703620     0.261340160 
H5 H     0.506600490     0.379654520     0.353030080 
H6 H     0.444098950     0.637458330     0.254446350 
H7 H     0.418557740     0.723139510     0.124024200 
H8 H     0.899708170     0.564905850     0.028349600 
H9 H     1.124640570     0.512629890     0.175518470 
H10 H     0.950170380     0.382565360     0.095685310 
H11 H     1.022539120     0.557472960     0.321332920 
H12 H     0.886387800     0.428240440     0.360834570 
H13 H     0.218641190    -0.131864090     0.162676570 
H14 H     0.066317640    -0.052051180     0.113645850 
H15 H     0.223330300    -0.131456850     0.051031320 
H16 H     0.670399030     0.642863250    -0.070995420 
H17 H     0.502554630     0.728546640    -0.023169570 
H18 H     0.777460650     0.797251230     0.000196160 
N3 N     0.083173770     0.890975640     0.665872450 
N4 N     0.795626840     1.133095880     0.637225750 
C18 C     0.641856470     0.908163310     0.551605470 
C19 C     0.476573370     0.795410000     0.528718730 
C20 C     0.292863910     0.789307140     0.566019280 
C21 C     0.278362840     0.896883730     0.626121000 
C22 C     0.439860640     1.010415590     0.650795810 
C23 C     0.619801310     1.013164640     0.612276820 
C24 C     0.487241610     0.678238320     0.463769040 
H19 H     0.667286380     0.623411340     0.384219870 
H20 H     0.784753790     0.914889400     0.523119110 
H21 H     0.164483490     0.702114190     0.548235590 
H22 H     0.425943900     1.093068350     0.698008140 
O1 O     0.666439960     0.698298970     0.428837330 
O2 O    -0.057389150     0.790500130     0.642209990 
O3 O     0.948543870     1.134502710     0.599522680 
O4 O     0.350477890     0.578254810     0.444181100 
O5 O     0.077320260     0.987064960     0.719421120 
O6 O     0.775135690     1.221705020     0.693759660 

#END
data_3_2.67_XXV_2_12841 
# Day group submission to blind test 6
# Rank by free energy: 3
# Relative energy [kJ/mol]: 2.665
# Space group: P-1
loop_
_symmetry_equiv_pos_site_id
_symmetry_equiv_pos_as_xyz
1 +x,+y,+z
2 -x,-y,-z
_cell_length_a 7.6444
_cell_length_b 8.2858
_cell_length_c 19.2759
_cell_angle_alpha 83.5738
_cell_angle_beta 82.6026
_cell_angle_gamma 68.1525
loop_
_atom_site_label
_atom_site_type_symbol
_atom_site_fract_x
_atom_site_fract_y
_atom_site_fract_z
N1 N     0.197735570     0.467047660     0.875192990 
N2 N    -0.030083190     0.762337540     0.871049210 
C1 C    -0.013628120     0.764393060     0.796090330 
C2 C    -0.139129910     0.904083150     0.758283160 
C3 C    -0.125487400     0.911458680     0.685725230 
C4 C     0.015399630     0.780227040     0.648364990 
C5 C     0.139261720     0.641728740     0.686512190 
C6 C     0.126090680     0.630450610     0.759739200 
C7 C     0.259879140     0.474352150     0.799723630 
C8 C     0.045299360     0.403745570     0.891219670 
C9 C     0.083550850     0.225124210     0.891019840 
C10 C    -0.060239310     0.159379750     0.907087430 
C11 C    -0.246970200     0.269760050     0.924693400 
C12 C    -0.283631020     0.447480010     0.924423250 
C13 C    -0.141371300     0.516679210     0.907306260 
C14 C    -0.187878070     0.712079360     0.905128910 
C15 C     0.143906480     0.641862850     0.899219780 
C16 C     0.030823270     0.789913250     0.569337780 
C17 C    -0.402194940     0.197353250     0.944307310 
H1 H    -0.245360000     1.007919810     0.786922170 
H2 H    -0.223863870     1.021257900     0.657375410 
H3 H     0.248117600     0.537406800     0.658673540 
H4 H     0.270626030     0.353969570     0.778513440 
H5 H     0.402498280     0.479028680     0.793590190 
H6 H     0.228573590     0.138754210     0.879002860 
H7 H    -0.027409820     0.020282610     0.906726960 
H8 H    -0.428022220     0.535938810     0.936780910 
H9 H    -0.221392410     0.756317620     0.958406150 
H10 H    -0.312783680     0.781187990     0.877023720 
H11 H     0.121682940     0.636089830     0.956346100 
H12 H     0.258964430     0.689455380     0.882402280 
H13 H     0.057278760     0.906850410     0.546762350 
H14 H     0.146165620     0.676926850     0.548658260 
H15 H    -0.099993570     0.794981810     0.550245080 
H16 H    -0.541848840     0.299298860     0.940878840 
H17 H    -0.389643530     0.096397250     0.909972100 
H18 H    -0.396682050     0.138309900     0.998124580 
N3 N     0.500706050     0.240763230     0.507130320 
N4 N     0.597150330     0.092480870     0.260707870 
C18 C     0.353479820     0.370524420     0.297396040 
C19 C     0.256380440     0.483946580     0.349568180 
C20 C     0.304905540     0.442370650     0.418417340 
C21 C     0.449266650     0.285998530     0.433925160 
C22 C     0.546514280     0.168523160     0.383701430 
C23 C     0.496302130     0.215161310     0.315704720 
C24 C     0.100187330     0.653083080     0.334322510 
H19 H    -0.023504880     0.796547400     0.258157960 
H20 H     0.319777300     0.401608820     0.243660070 
H21 H     0.230848570     0.530673670     0.458817980 
H22 H     0.656074490     0.045784940     0.397094520 
O1 O     0.082614060     0.688665610     0.265098890 
O2 O     0.425933740     0.352949610     0.548787680 
O3 O     0.572707090     0.147546550     0.199892920 
O4 O     0.002000440     0.747363710     0.378571870 
O5 O     0.613447810     0.094327410     0.520434670 
O6 O     0.695806570    -0.055083470     0.280221110 

#END
data_4_2.78_XXV_2_83858 
# Day group submission to blind test 6
# Rank by free energy: 4
# Relative energy [kJ/mol]: 2.778
# Space group: P-1
loop_
_symmetry_equiv_pos_site_id
_symmetry_equiv_pos_as_xyz
1 +x,+y,+z
2 -x,-y,-z
_cell_length_a 7.8849
_cell_length_b 10.9092
_cell_length_c 13.3392
_cell_angle_alpha 103.4578
_cell_angle_beta 97.5782
_cell_angle_gamma 92.3612
loop_
_atom_site_label
_atom_site_type_symbol
_atom_site_fract_x
_atom_site_fract_y
_atom_site_fract_z
N1 N     0.260105120     0.691297770     0.767734820 
N2 N     0.183514370     0.722668140     0.941124600 
C1 C     0.046880250     0.796051240     0.912399200 
C2 C    -0.072619120     0.832208650     0.980362900 
C3 C    -0.205095090     0.904512980     0.955545600 
C4 C    -0.221520930     0.944334390     0.862405600 
C5 C    -0.102205450     0.907381370     0.795115020 
C6 C     0.030610790     0.832928590     0.817882210 
C7 C     0.155050800     0.790850380     0.740992700 
C8 C     0.169142230     0.568921360     0.739883830 
C9 C     0.142040320     0.501510780     0.635669350 
C10 C     0.055930370     0.382362460     0.606287370 
C11 C    -0.004184210     0.326035450     0.680300170 
C12 C     0.022822210     0.394322160     0.783952270 
C13 C     0.106719900     0.515077190     0.814909320 
C14 C     0.128481420     0.588578830     0.928130420 
C15 C     0.322533420     0.728657180     0.879540990 
C16 C    -0.362518950     1.026325970     0.836990060 
C17 C    -0.092652150     0.194751280     0.649184680 
H1 H    -0.058050360     0.803980740     1.053582150 
H2 H    -0.296334760     0.931703960     1.009452160 
H3 H    -0.114115910     0.935537890     0.721658820 
H4 H     0.084805200     0.755614260     0.662607540 
H5 H     0.241602720     0.871145370     0.738846280 
H6 H     0.191696550     0.543581440     0.578368110 
H7 H     0.036340200     0.331603000     0.524939760 
H8 H    -0.025467670     0.353396870     0.842539990 
H9 H     0.224321900     0.547631620     0.975406650 
H10 H     0.008004490     0.582518660     0.959216920 
H11 H     0.418869660     0.665819070     0.899232470 
H12 H     0.381809950     0.824938110     0.898547440 
H13 H    -0.330687310     1.125108420     0.879269360 
H14 H    -0.383773830     1.023616060     0.753911010 
H15 H    -0.483552910     0.995932240     0.858579190 
H16 H    -0.189728860     0.184489610     0.698630840 
H17 H    -0.155489180     0.172208400     0.568412410 
H18 H    -0.000913910     0.123437050     0.656333300 
N3 N     0.445411360     0.153034700     0.461582430 
N4 N     0.376762200     0.263811060     0.833621460 
C18 C     0.525946590     0.415561080     0.756952510 
C19 C     0.585020200     0.447196980     0.671481060 
C20 C     0.559876490     0.361014520     0.574510730 
C21 C     0.474330370     0.244388640     0.564794200 
C22 C     0.412184910     0.210137760     0.647746290 
C23 C     0.441015080     0.297537920     0.743152690 
C24 C     0.675942140     0.572647300     0.679532880 
H19 H     0.745247450     0.728581440     0.775782740 
H20 H     0.545059330     0.480708840     0.832702070 
H21 H     0.606523140     0.385058080     0.508351410 
H22 H     0.343747090     0.119476400     0.638298210 
O1 O     0.695633270     0.646435010     0.777157010 
O2 O     0.519801130     0.178344590     0.393489160 
O3 O     0.413481810     0.339128140     0.918043120 
O4 O     0.724515750     0.605045020     0.607148670 
O5 O     0.348438650     0.059583420     0.452067510 
O6 O     0.291330130     0.163443740     0.817171910 

#END
data_5_3.39_XXV_14_3850 
# Day group submission to blind test 6
# Rank by free energy: 5
# Relative energy [kJ/mol]: 3.393
# Space group: P21/c
loop_
_symmetry_equiv_pos_site_id
_symmetry_equiv_pos_as_xyz
1 +x,+y,+z
2 -x,1/2+y,1/2-z
3 -x,-y,-z
4 +x,1/2-y,1/2+z
_cell_length_a 7.6477
_cell_length_b 37.6896
_cell_length_c 8.306
_cell_angle_alpha 90.0
_cell_angle_beta 110.8796
_cell_angle_gamma 90.0
loop_
_atom_site_label
_atom_site_type_symbol
_atom_site_fract_x
_atom_site_fract_y
_atom_site_fract_z
N1 N     0.338332470     0.063346770     0.954884050 
N2 N     0.561445330     0.064141210     1.246988430 
C1 C     0.565838220     0.102112450     1.240252770 
C2 C     0.698980540     0.120652670     1.374282790 
C3 C     0.705373180     0.157384930     1.373094360 
C4 C     0.577588350     0.176886220     1.238622690 
C5 C     0.445955620     0.158166300     1.105815380 
C6 C     0.438987170     0.121124010     1.103211870 
C7 C     0.297171680     0.101552800     0.953245750 
C8 C     0.487475160     0.055515960     0.894038090 
C9 C     0.452797260     0.056405980     0.717061170 
C10 C     0.593392110     0.048584110     0.653823810 
C11 C     0.772988980     0.039192990     0.765248680 
C12 C     0.806226820     0.038542660     0.941323020 
C13 C     0.667417420     0.046884580     1.007853150 
C14 C     0.710677830     0.047115500     1.201196110 
C15 C     0.382052910     0.050403820     1.130932880 
C16 C     0.584118530     0.216886890     1.238719200 
C17 C     0.924214700     0.029583050     0.695964400 
H1 H     0.795083420     0.105684570     1.480575040 
H2 H     0.809355770     0.171273240     1.478634230 
H3 H     0.346954510     0.172734250     0.999160190 
H4 H     0.294731660     0.112823050     0.831475100 
H5 H     0.156221740     0.104635150     0.957133050 
H6 H     0.312869580     0.062863910     0.630070670 
H7 H     0.563422500     0.049385940     0.515971210 
H8 H     0.945413380     0.031914800     1.030433940 
H9 H     0.728471380     0.019922770     1.251269660 
H10 H     0.842002350     0.061055660     1.266379580 
H11 H     0.388452820     0.021479100     1.131942640 
H12 H     0.270800300     0.058698260     1.176116040 
H13 H     0.563927870     0.227832650     1.352889480 
H14 H     0.475455770     0.227865320     1.125265610 
H15 H     0.719380610     0.226507660     1.239374560 
H16 H     1.063111420     0.031990950     0.795283680 
H17 H     0.919383020     0.046680540     0.588187100 
H18 H     0.908518960     0.002173540     0.649092300 
N3 N     0.113859010     0.255403550     0.214060320 
N4 N     0.175202400     0.128856130     0.377869420 
C18 C    -0.056320630     0.148118770     0.098589090 
C19 C    -0.142643100     0.174955770    -0.018422830 
C20 C    -0.086747560     0.210187780     0.018618230 
C21 C     0.054603840     0.217942850     0.173701440 
C22 C     0.142229390     0.192014990     0.293939030 
C23 C     0.084207170     0.157273280     0.252295430 
C24 C    -0.295496470     0.167371520    -0.186211350 
H19 H    -0.430614230     0.128819050    -0.320284700 
H20 H    -0.096703280     0.120682790     0.071629920 
H21 H    -0.152804550     0.231005570    -0.072256470 
H22 H     0.250662630     0.198622880     0.414895070 
O1 O    -0.327724190     0.132340100    -0.212479750 
O2 O     0.045853910     0.277274380     0.100571260 
O3 O     0.130267940     0.098304210     0.333152190 
O4 O    -0.380156100     0.189878090    -0.286586130 
O5 O     0.225918710     0.261648140     0.358071780 
O6 O     0.287929200     0.138040130     0.517042740 

#END
data_6_5.33_XXV_2_63622 
# Day group submission to blind test 6
# Rank by free energy: 6
# Relative energy [kJ/mol]: 5.332
# Space group: P-1
loop_
_symmetry_equiv_pos_site_id
_symmetry_equiv_pos_as_xyz
1 +x,+y,+z
2 -x,-y,-z
_cell_length_a 7.9317
_cell_length_b 10.8977
_cell_length_c 13.0716
_cell_angle_alpha 103.2896
_cell_angle_beta 92.3541
_cell_angle_gamma 94.4798
loop_
_atom_site_label
_atom_site_type_symbol
_atom_site_fract_x
_atom_site_fract_y
_atom_site_fract_z
N1 N     0.663511380     0.172267980     0.910355300 
N2 N     0.742416370     0.299616950     0.787908760 
C1 C     0.583504350     0.353915440     0.799978550 
C2 C     0.536022570     0.430841440     0.733508500 
C3 C     0.384419270     0.486316100     0.743994890 
C4 C     0.275668860     0.467838470     0.822028630 
C5 C     0.324052620     0.391010780     0.887618940 
C6 C     0.475120040     0.332605620     0.877311020 
C7 C     0.521157040     0.245984560     0.948139270 
C8 C     0.614658200     0.067151430     0.823217800 
C9 C     0.529052850    -0.042113580     0.841683690 
C10 C     0.481985710    -0.146071480     0.759452250 
C11 C     0.520370320    -0.144940580     0.655940970 
C12 C     0.605453840    -0.035723760     0.638455300 
C13 C     0.651566210     0.070873940     0.720006260 
C14 C     0.738966770     0.190114360     0.697362770 
C15 C     0.794865570     0.258470200     0.882289280 
C16 C     0.111307200     0.529139160     0.833525160 
C17 C     0.469063350    -0.258482860     0.566766170 
H1 H     0.621758850     0.447826920     0.674745930 
H2 H     0.350253260     0.546039470     0.691872830 
H3 H     0.240725820     0.374147510     0.947875160 
H4 H     0.411927420     0.180613580     0.952907530 
H5 H     0.556372240     0.301516150     1.028348550 
H6 H     0.502906730    -0.044528040     0.921988790 
H7 H     0.416251240    -0.230086570     0.775586110 
H8 H     0.634883250    -0.032168700     0.558644340 
H9 H     0.869875530     0.175299580     0.677393750 
H10 H     0.674508430     0.212794500     0.629593710 
H11 H     0.910518270     0.210907470     0.867596360 
H12 H     0.821084770     0.340726630     0.948188620 
H13 H     0.133236620     0.632221940     0.847737990 
H14 H     0.043602610     0.507160600     0.899059290 
H15 H     0.027622970     0.496789480     0.762092670 
H16 H     0.519242810    -0.245738260     0.493014400 
H17 H     0.331039950    -0.275193260     0.554470800 
H18 H     0.515370820    -0.344469840     0.582992480 
N3 N     0.095515420     0.361088360     0.504273600 
N4 N     0.142966850     0.217141950     0.120765280 
C18 C    -0.009141880     0.079209820     0.219464580 
C19 C    -0.066397390     0.057630040     0.313846560 
C20 C    -0.032733760     0.150005980     0.407474950 
C21 C     0.058544530     0.262852910     0.404788350 
C22 C     0.117883970     0.287493520     0.312505050 
C23 C     0.081517820     0.193853740     0.220923130 
C24 C    -0.164186100    -0.063287710     0.319112150 
H19 H    -0.247234690    -0.222807110     0.232106700 
H20 H    -0.034100460     0.008942770     0.146227720 
H21 H    -0.077328900     0.133585570     0.480638370 
H22 H     0.189570210     0.375723300     0.312072860 
O1 O    -0.184123590    -0.146031490     0.224651950 
O2 O     0.035156990     0.339473500     0.583379890 
O3 O     0.104169550     0.134868620     0.040792450 
O4 O    -0.218440750    -0.084731110     0.398501460 
O5 O     0.183937190     0.456342300     0.499833810 
O6 O     0.228100910     0.316729070     0.125446930 

#END
data_7_5.38_XXV_14_31169 
# Day group submission to blind test 6
# Rank by free energy: 7
# Relative energy [kJ/mol]: 5.375
# Space group: P21/n
loop_
_symmetry_equiv_pos_site_id
_symmetry_equiv_pos_as_xyz
1 +x,+y,+z
2 1/2-x,1/2+y,1/2-z
3 -x,-y,-z
4 1/2+x,1/2-y,1/2+z
_cell_length_a 8.0449
_cell_length_b 10.3279
_cell_length_c 27.2088
_cell_angle_alpha 90.0
_cell_angle_beta 97.4417
_cell_angle_gamma 90.0
loop_
_atom_site_label
_atom_site_type_symbol
_atom_site_fract_x
_atom_site_fract_y
_atom_site_fract_z
N1 N     0.294176160     0.695762890     0.995743310 
N2 N     0.399595980     0.859597590     0.944322140 
C1 C     0.231130530     0.901756980     0.929038450 
C2 C     0.200414710     0.992112130     0.890634630 
C3 C     0.039387480     1.036339720     0.875411020 
C4 C    -0.096417370     0.992739250     0.898404270 
C5 C    -0.064476430     0.902643070     0.936481920 
C6 C     0.096546080     0.855303500     0.951879390 
C7 C     0.125835290     0.753750970     0.992486630 
C8 C     0.308657980     0.601678070     0.957818260 
C9 C     0.240357370     0.478279390     0.962068320 
C10 C     0.253940590     0.384539490     0.926367000 
C11 C     0.337903640     0.410449240     0.885424930 
C12 C     0.404929140     0.533698880     0.881480630 
C13 C     0.390265570     0.630207010     0.916632450 
C14 C     0.459793090     0.765073040     0.910157740 
C15 C     0.415088180     0.800707190     0.993566350 
C16 C    -0.271131750     1.042534860     0.882132190 
C17 C     0.355778560     0.307236020     0.847253140 
H1 H     0.305733950     1.028372550     0.873579070 
H2 H     0.018344090     1.106751300     0.845660580 
H3 H    -0.168231900     0.866239660     0.954407480 
H4 H     0.032465820     0.676975820     0.985831150 
H5 H     0.111612020     0.796771090     1.028529370 
H6 H     0.178747380     0.456881450     0.994280670 
H7 H     0.200345670     0.289319530     0.930440310 
H8 H     0.468429170     0.556582440     0.849656250 
H9 H     0.597111550     0.763601770     0.916763880 
H10 H     0.424333930     0.798219210     0.872174740 
H11 H     0.542057020     0.762997380     1.002544250 
H12 H     0.393426340     0.873902860     1.020934550 
H13 H    -0.279205680     1.146898080     0.888420970 
H14 H    -0.362735630     0.995115450     0.902379840 
H15 H    -0.308705410     1.025687590     0.842556570 
H16 H     0.404554740     0.347422220     0.814885380 
H17 H     0.235352040     0.261240660     0.834637760 
H18 H     0.441765630     0.230798240     0.862467390 
N3 N     0.181198410     0.651868190     0.774319120 
N4 N    -0.129589810     0.244125510     0.738085530 
C18 C    -0.154009040     0.365354900     0.815143870 
C19 C    -0.113778410     0.472258380     0.845718540 
C20 C    -0.004978390     0.567278800     0.832225810 
C21 C     0.061618360     0.553308160     0.788039390 
C22 C     0.024546170     0.448421340     0.756707100 
C23 C    -0.084546100     0.356227300     0.771169260 
C24 C    -0.181306390     0.488556740     0.893951400 
H19 H    -0.299916950     0.392696890     0.938564490 
H20 H    -0.236689980     0.290275180     0.825195550 
H21 H     0.025508380     0.650582820     0.855715320 
H22 H     0.078547140     0.438777470     0.722564430 
O1 O    -0.263583290     0.382386220     0.906276660 
O2 O     0.178744530     0.757636970     0.794208610 
O3 O    -0.203070370     0.154383870     0.755008550 
O4 O    -0.161130720     0.584125840     0.919354070 
O5 O     0.275148330     0.619220750     0.744736360 
O6 O    -0.091282000     0.250114420     0.696184210 

#END
data_8_5.57_XXV_29_10015 
# Day group submission to blind test 6
# Rank by free energy: 8
# Relative energy [kJ/mol]: 5.573
# Space group: Pca21
loop_
_symmetry_equiv_pos_site_id
_symmetry_equiv_pos_as_xyz
1 +x,+y,+z
2 -x,-y,1/2+z
3 1/2-x,+y,1/2+z
4 1/2+x,-y,+z
_cell_length_a 9.81
_cell_length_b 21.2064
_cell_length_c 10.9558
_cell_angle_alpha 90.0
_cell_angle_beta 90.0
_cell_angle_gamma 90.0
loop_
_atom_site_label
_atom_site_type_symbol
_atom_site_fract_x
_atom_site_fract_y
_atom_site_fract_z
N1 N     0.411951910     0.255748710     0.032805950 
N2 N     0.276637880     0.160510280     0.040266700 
C1 C     0.376339570     0.132539470     0.119046230 
C2 C     0.366652120     0.068357910     0.147048010 
C3 C     0.460271980     0.040002130     0.224243140 
C4 C     0.566021310     0.075010070     0.277178820 
C5 C     0.574960340     0.138811130     0.248366320 
C6 C     0.482929650     0.168078070     0.169281930 
C7 C     0.498555300     0.237353400     0.136703670 
C8 C     0.466064970     0.236143550    -0.082656710 
C9 C     0.573836390     0.269916990    -0.134343170 
C10 C     0.627317030     0.252700540    -0.246725250 
C11 C     0.573991290     0.201501660    -0.311661210 
C12 C     0.466397700     0.168178230    -0.259324430 
C13 C     0.412580820     0.184084710    -0.145552430 
C14 C     0.298079920     0.145436770    -0.089530040 
C15 C     0.276206870     0.229150750     0.052767860 
C16 C     0.665817720     0.044309840     0.363399720 
C17 C     0.633302640     0.182011050    -0.432951740 
H1 H     0.283095960     0.041456000     0.108541140 
H2 H     0.450734050    -0.009832990     0.245005210 
H3 H     0.657351780     0.166661790     0.287002570 
H4 H     0.604594140     0.247620840     0.114169610 
H5 H     0.471433720     0.266999830     0.214977040 
H6 H     0.613086250     0.310617400    -0.085871450 
H7 H     0.710525560     0.279784650    -0.285555830 
H8 H     0.424053650     0.127905090    -0.307618090 
H9 H     0.202342860     0.154075220    -0.138312710 
H10 H     0.320511760     0.095239700    -0.098033530 
H11 H     0.205139650     0.248817580    -0.013691150 
H12 H     0.242165430     0.241985490     0.144247510 
H13 H     0.617007120     0.032209090     0.450175470 
H14 H     0.751383430     0.075542870     0.383494350 
H15 H     0.706842460     0.000647670     0.325012610 
H16 H     0.554390630     0.164941160    -0.495089580 
H17 H     0.707710140     0.143933880    -0.421665140 
H18 H     0.685683880     0.221315980    -0.477122210 
N3 N     0.242285930     0.399743030     0.273969920 
N4 N    -0.122317690     0.377934270    -0.033323470 
C18 C    -0.046865280     0.483403620     0.034548780 
C19 C     0.039001830     0.521352180     0.104608290 
C20 C     0.133969080     0.494113130     0.183419250 
C21 C     0.142119890     0.428952790     0.189679610 
C22 C     0.059990650     0.389738120     0.119935590 
C23 C    -0.034053260     0.418409440     0.043561550 
C24 C     0.031629300     0.591643300     0.100314170 
H19 H    -0.078167960     0.657640200     0.036629360 
H20 H    -0.122440190     0.503635950    -0.025448690 
H21 H     0.200336220     0.523405160     0.238070440 
H22 H     0.069173370     0.339063750     0.124885030 
O1 O    -0.079152530     0.612033820     0.039368990 
O2 O     0.317543480     0.435232280     0.330038140 
O3 O    -0.221907850     0.402744390    -0.079852550 
O4 O     0.113891900     0.626121990     0.147136580 
O5 O     0.241957800     0.342303960     0.281344500 
O6 O    -0.088137820     0.322969950    -0.045733630 

#END
data_9_5.63_XXV_2_21915 
# Day group submission to blind test 6
# Rank by free energy: 9
# Relative energy [kJ/mol]: 5.634
# Space group: P-1
loop_
_symmetry_equiv_pos_site_id
_symmetry_equiv_pos_as_xyz
1 +x,+y,+z
2 -x,-y,-z
_cell_length_a 7.801
_cell_length_b 11.7642
_cell_length_c 13.3031
_cell_angle_alpha 112.6275
_cell_angle_beta 95.5863
_cell_angle_gamma 100.349
loop_
_atom_site_label
_atom_site_type_symbol
_atom_site_fract_x
_atom_site_fract_y
_atom_site_fract_z
N1 N     0.197521840     0.014542010     0.633983600 
N2 N     0.186391040     0.181319680     0.808615710 
C1 C     0.284318460     0.272593070     0.775974940 
C2 C     0.347748190     0.398049840     0.853679310 
C3 C     0.440848770     0.489055410     0.824470810 
C4 C     0.472124890     0.458032260     0.716181840 
C5 C     0.408867240     0.332816790     0.639618000 
C6 C     0.317170440     0.239231320     0.667809940 
C7 C     0.255239060     0.102620170     0.582977680 
C8 C     0.342442300    -0.013093670     0.688049640 
C9 C     0.434726880    -0.097367670     0.624276160 
C10 C     0.574576500    -0.127039420     0.674191430 
C11 C     0.625350380    -0.074483520     0.789495070 
C12 C     0.532704790     0.009929300     0.852387610 
C13 C     0.393673030     0.042512110     0.803859010 
C14 C     0.299500400     0.138080400     0.874840160 
C15 C     0.084454520     0.069772650     0.711869470 
C16 C     0.569880200     0.557973680     0.684048020 
C17 C     0.774450560    -0.108434660     0.844562280 
H1 H     0.320196260     0.423007390     0.936839250 
H2 H     0.488576050     0.585925920     0.885964730 
H3 H     0.433844200     0.306257690     0.555559460 
H4 H     0.361834390     0.073878360     0.539085500 
H5 H     0.144141100     0.093170020     0.520878200 
H6 H     0.393299310    -0.140602970     0.534989200 
H7 H     0.644320260    -0.192912690     0.623095570 
H8 H     0.571703230     0.053564060     0.942103900 
H9 H     0.216000680     0.096261860     0.919365600 
H10 H     0.396389900     0.220204500     0.937065070 
H11 H     0.020590010    -0.000309380     0.739799150 
H12 H    -0.017703230     0.096277900     0.669300480 
H13 H     0.489332300     0.624531830     0.681930950 
H14 H     0.603930790     0.515674980     0.602146880 
H15 H     0.692657830     0.613301740     0.743246120 
H16 H     0.866675300    -0.023811980     0.907713300 
H17 H     0.849482360    -0.159520550     0.784397500 
H18 H     0.724036220    -0.168859340     0.885649040 
N3 N     0.900783210     0.251805990     0.094112060 
N4 N     0.927818180     0.601196930     0.455701160 
C18 C     1.075668960     0.641727900     0.312516140 
C19 C     1.118896690     0.598276950     0.207032840 
C20 C     1.062733380     0.470232520     0.135294920 
C21 C     0.962632590     0.387767320     0.170568040 
C22 C     0.915651510     0.427723250     0.274401310 
C23 C     0.975226240     0.555313200     0.343911790 
C24 C     1.224939990     0.685290220     0.166568340 
H19 H     1.331780420     0.857522230     0.209133600 
H20 H     1.118685810     0.740319480     0.369358650 
H21 H     1.097014440     0.436265110     0.053792130 
H22 H     0.835571990     0.362324890     0.299840350 
O1 O     1.271618080     0.806141700     0.243017290 
O2 O     0.961259920     0.216230580     0.009041220 
O3 O     0.992061840     0.712058860     0.517890210 
O4 O     1.263140470     0.652068680     0.075755080 
O5 O     0.793066320     0.185554020     0.121559980 
O6 O     0.827513190     0.525029410     0.477393450 

#END
data_10_5.71_XXV_2_26451 
# Day group submission to blind test 6
# Rank by free energy: 10
# Relative energy [kJ/mol]: 5.712
# Space group: P-1
loop_
_symmetry_equiv_pos_site_id
_symmetry_equiv_pos_as_xyz
1 +x,+y,+z
2 -x,-y,-z
_cell_length_a 8.3304
_cell_length_b 11.7412
_cell_length_c 12.6739
_cell_angle_alpha 106.505
_cell_angle_beta 95.1737
_cell_angle_gamma 109.3982
loop_
_atom_site_label
_atom_site_type_symbol
_atom_site_fract_x
_atom_site_fract_y
_atom_site_fract_z
N1 N     0.240070700     0.727507340     0.288660690 
N2 N     0.313659860     0.584205020     0.140027180 
C1 C     0.438946090     0.578860890     0.221857900 
C2 C     0.552839990     0.518481960     0.185604250 
C3 C     0.673798140     0.509861430     0.262493670 
C4 C     0.683933100     0.560333710     0.378276850 
C5 C     0.569787930     0.620201230     0.413450280 
C6 C     0.448803760     0.631612580     0.337451510 
C7 C     0.329722000     0.700887350     0.378957400 
C8 C     0.349459800     0.834036440     0.261631050 
C9 C     0.384745300     0.958546850     0.332824420 
C10 C     0.487961840     1.063719530     0.308334660 
C11 C     0.558157610     1.048049370     0.211242140 
C12 C     0.522102420     0.923650110     0.140908870 
C13 C     0.420783670     0.816397200     0.164988210 
C14 C     0.388944040     0.682030600     0.088202320 
C15 C     0.173131120     0.611047360     0.190045180 
C16 C     0.817350030     0.552672550     0.461897480 
C17 C     0.672149120     1.162619110     0.185474320 
H1 H     0.542328540     0.476394540     0.096025650 
H2 H     0.760351780     0.461968870     0.232572630 
H3 H     0.576346370     0.661018640     0.502938530 
H4 H     0.404285450     0.791248050     0.446184390 
H5 H     0.230992740     0.643262510     0.414167880 
H6 H     0.326938180     0.971115410     0.406483960 
H7 H     0.512979900     1.159543120     0.364390450 
H8 H     0.576415050     0.909129480     0.065588680 
H9 H     0.299865010     0.658643640     0.009276990 
H10 H     0.510627470     0.676404020     0.066661330 
H11 H     0.086534520     0.622027390     0.127088500 
H12 H     0.099476950     0.530942890     0.215520630 
H13 H     0.834345080     0.461236060     0.432666450 
H14 H     0.780041030     0.563072760     0.543497910 
H15 H     0.944426140     0.628601860     0.475056640 
H16 H     0.680506380     1.137700870     0.096879640 
H17 H     0.804617510     1.201084310     0.235110260 
H18 H     0.622480200     1.239834010     0.205210800 
N3 N     0.743380810     0.792580020     0.806957440 
N4 N     1.149498750     1.010665480     0.601976740 
C18 C     1.107556950     1.133590030     0.783944500 
C19 C     1.028163660     1.138232320     0.876572350 
C20 C     0.908647140     1.026539190     0.884522830 
C21 C     0.870713880     0.911572270     0.798984460 
C22 C     0.946782650     0.903309090     0.705537390 
C23 C     1.064503820     1.016186060     0.700258460 
C24 C     1.068616750     1.260432260     0.970702760 
H19 H     1.228692400     1.432255390     1.026779430 
H20 H     1.200501030     1.218957240     0.776372510 
H21 H     0.847233060     1.029899610     0.956327610 
H22 H     0.915829420     0.812809700     0.639853820 
O1 O     1.199205390     1.358447690     0.959686110 
O2 O     0.688918770     0.800736990     0.893924250 
O3 O     1.236335460     1.112622020     0.592647820 
O4 O     0.996212880     1.269899130     1.048944100 
O5 O     0.701992640     0.695193510     0.725812950 
O6 O     1.127334060     0.904676600     0.537819080 

#END
data_11_5.80_XXV_2_4628 
# Day group submission to blind test 6
# Rank by free energy: 11
# Relative energy [kJ/mol]: 5.804
# Space group: P-1
loop_
_symmetry_equiv_pos_site_id
_symmetry_equiv_pos_as_xyz
1 +x,+y,+z
2 -x,-y,-z
_cell_length_a 8.0503
_cell_length_b 11.4937
_cell_length_c 13.1343
_cell_angle_alpha 76.597
_cell_angle_beta 80.2266
_cell_angle_gamma 71.9017
loop_
_atom_site_label
_atom_site_type_symbol
_atom_site_fract_x
_atom_site_fract_y
_atom_site_fract_z
N1 N     0.439127570     0.468141540     0.208108860 
N2 N     0.280804970     0.349683740     0.344132450 
C1 C     0.192995090     0.331387390     0.265421750 
C2 C     0.053185600     0.278672570     0.296599120 
C3 C    -0.033282530     0.258403820     0.222473350 
C4 C     0.018414940     0.288885780     0.114672880 
C5 C     0.157421930     0.341804390     0.084474490 
C6 C     0.244456270     0.364761550     0.157765330 
C7 C     0.391650490     0.426577100     0.121835540 
C8 C     0.316904240     0.581204110     0.232759590 
C9 C     0.321405850     0.694886720     0.166706940 
C10 C     0.206414220     0.806060400     0.188967010 
C11 C     0.084283090     0.807511350     0.278729810 
C12 C     0.080374550     0.693725120     0.343703140 
C13 C     0.193103310     0.580565140     0.321795280 
C14 C     0.180727720     0.457862380     0.392479830 
C15 C     0.452841000     0.366925660     0.300110570 
C16 C    -0.071658710     0.262935110     0.034125700 
C17 C    -0.036853410     0.928829340     0.304704940 
H1 H     0.015296430     0.252401510     0.380031930 
H2 H    -0.141403400     0.217278340     0.248342020 
H3 H     0.197849580     0.368101420     0.001153580 
H4 H     0.352755920     0.506853770     0.058726040 
H5 H     0.509356980     0.361609110     0.089965570 
H6 H     0.418410590     0.694449930     0.098452700 
H7 H     0.212263270     0.893270210     0.136718050 
H8 H    -0.015336080     0.692420910     0.412831840 
H9 H     0.231355440     0.446828730     0.467580380 
H10 H     0.043623070     0.457117430     0.410375830 
H11 H     0.510567770     0.387971380     0.360612750 
H12 H     0.538595970     0.281121460     0.276637500 
H13 H    -0.015672710     0.166524050     0.022400810 
H14 H    -0.057352870     0.323870520    -0.042144320 
H15 H    -0.211923510     0.276618800     0.058800500 
H16 H    -0.149908520     0.913903730     0.359447500 
H17 H    -0.085930340     0.993697650     0.234008340 
H18 H     0.031130820     0.974893700     0.341395290 
N3 N     0.654442150     0.068487270     0.534299660 
N4 N     0.383767340    -0.021195070     0.899224490 
C18 C     0.336005540     0.196054880     0.801804350 
C19 C     0.362569390     0.281299250     0.710335580 
C20 C     0.468355410     0.239924520     0.622647830 
C21 C     0.544164950     0.113005750     0.627858410 
C22 C     0.517759430     0.025344210     0.716642970 
C23 C     0.414463500     0.069911450     0.802894510 
C24 C     0.281720780     0.418415910     0.702471460 
H19 H     0.146147180     0.537432170     0.783030250 
H20 H     0.256568760     0.226408450     0.870906160 
H21 H     0.490606430     0.305929160     0.552107550 
H22 H     0.574449040    -0.073333210     0.718296430 
O1 O     0.194134330     0.447597760     0.794340400 
O2 O     0.701077820     0.146246170     0.464669550 
O3 O     0.316898690     0.020069350     0.978923830 
O4 O     0.294023010     0.494645920     0.623557120 
O5 O     0.689208070    -0.042503520     0.533395070 
O6 O     0.426136990    -0.130686420     0.891689530 

#END
data_12_5.94_XXV_2_80528 
# Day group submission to blind test 6
# Rank by free energy: 12
# Relative energy [kJ/mol]: 5.938
# Space group: P-1
loop_
_symmetry_equiv_pos_site_id
_symmetry_equiv_pos_as_xyz
1 +x,+y,+z
2 -x,-y,-z
_cell_length_a 7.5012
_cell_length_b 8.3894
_cell_length_c 19.2184
_cell_angle_alpha 94.4085
_cell_angle_beta 92.6711
_cell_angle_gamma 110.5647
loop_
_atom_site_label
_atom_site_type_symbol
_atom_site_fract_x
_atom_site_fract_y
_atom_site_fract_z
N1 N     0.692317060     0.061591820     0.625035040 
N2 N     0.458790570    -0.223043600     0.626510740 
C1 C     0.471415350    -0.198486200     0.701444370 
C2 C     0.341122260    -0.319373050     0.738029480 
C3 C     0.350887600    -0.300704520     0.810541760 
C4 C     0.492616710    -0.161432360     0.849008900 
C5 C     0.621150840    -0.041566780     0.812043780 
C6 C     0.611954500    -0.056573230     0.738962270 
C7 C     0.750709240     0.079788360     0.700339480 
C8 C     0.540723000     0.123520120     0.609974230 
C9 C     0.581686640     0.299826840     0.611993040 
C10 C     0.438786160     0.363884950     0.596911330 
C11 C     0.250364280     0.253784130     0.578491950 
C12 C     0.210989790     0.078458320     0.576943190 
C13 C     0.352212380     0.011396050     0.593054530 
C14 C     0.302577380    -0.180466010     0.593263430 
C15 C     0.636956600    -0.119124000     0.599254490 
C16 C     0.505984210    -0.143872690     0.927941110 
C17 C     0.096229090     0.323427350     0.559883110 
H1 H     0.234023260    -0.429362190     0.708495240 
H2 H     0.248626250    -0.396159960     0.837917600 
H3 H     0.730487620     0.068836410     0.840797650 
H4 H     0.761981710     0.206727420     0.722803090 
H5 H     0.893810110     0.072913920     0.706144700 
H6 H     0.728125850     0.385390650     0.624652350 
H7 H     0.473715810     0.501172020     0.598701080 
H8 H     0.065159990    -0.009324360     0.563953170 
H9 H     0.271043660    -0.242699710     0.539565920 
H10 H     0.174503040    -0.234936800     0.620904140 
H11 H     0.617679320    -0.133453330     0.542216850 
H12 H     0.751117770    -0.163984090     0.615346030 
H13 H     0.561313730    -0.236721320     0.948800660 
H14 H     0.601155110    -0.016379130     0.949400810 
H15 H     0.365991370    -0.166208540     0.947901090 
H16 H    -0.045740580     0.229124280     0.564062920 
H17 H     0.111018290     0.438165670     0.594214480 
H18 H     0.102663260     0.358504310     0.506074310 
N3 N     0.929755980     0.686594010     0.020922220 
N4 N     0.947494580     0.779252790    -0.229482140 
C18 C     0.702042020     0.526121590    -0.190057320 
C19 C     0.617511870     0.429784840    -0.136428010 
C20 C     0.692514860     0.481354550    -0.067153340 
C21 C     0.850564720     0.630392460    -0.052726680 
C22 C     0.936306530     0.731037060    -0.104521800 
C23 C     0.859870170     0.674499080    -0.172851580 
C24 C     0.446878970     0.269031550    -0.150456320 
H19 H     0.286824980     0.120622160    -0.225417000 
H20 H     0.647500140     0.487066670    -0.244051070 
H21 H     0.628203520     0.406131280    -0.025601970 
H22 H     1.056817810     0.848698960    -0.092056020 
O1 O     0.394639930     0.227446800    -0.219391390 
O2 O     0.865373390     0.587149300     0.064388820 
O3 O     0.902992750     0.712230350    -0.289504000 
O4 O     0.366196990     0.185062730    -0.105563770 
O5 O     1.052887490     0.828618940     0.032732750 
O6 O     1.056054160     0.925461260    -0.212057530 

#END
data_13_6.14_XXV_61_18723 
# Day group submission to blind test 6
# Rank by free energy: 13
# Relative energy [kJ/mol]: 6.142
# Space group: Pbca
loop_
_symmetry_equiv_pos_site_id
_symmetry_equiv_pos_as_xyz
1 +x,+y,+z
2 1/2+x,1/2-y,-z
3 -x,1/2+y,1/2-z
4 1/2-x,-y,1/2+z
5 -x,-y,-z
6 1/2-x,1/2+y,+z
7 +x,1/2-y,1/2+z
8 1/2+x,+y,1/2-z
_cell_length_a 11.3356
_cell_length_b 33.1536
_cell_length_c 12.3301
_cell_angle_alpha 90.0
_cell_angle_beta 90.0
_cell_angle_gamma 90.0
loop_
_atom_site_label
_atom_site_type_symbol
_atom_site_fract_x
_atom_site_fract_y
_atom_site_fract_z
N1 N     0.409247010     0.890324500     0.276851290 
N2 N     0.434194110     0.962767490     0.276484990 
C1 C     0.505835100     0.959445080     0.181128530 
C2 C     0.566033120     0.993449680     0.143269480 
C3 C     0.634666450     0.991437720     0.050377010 
C4 C     0.644600800     0.955438690    -0.008373920 
C5 C     0.584166840     0.921770460     0.029998500 
C6 C     0.516031200     0.922995770     0.124284850 
C7 C     0.454118260     0.885348230     0.165546480 
C8 C     0.499697670     0.887097190     0.357635270 
C9 C     0.542562520     0.849060140     0.385897610 
C10 C     0.629258480     0.844891510     0.464669450 
C11 C     0.674980110     0.878579080     0.518374720 
C12 C     0.631642790     0.916458610     0.489395870 
C13 C     0.545940170     0.921360280     0.409421680 
C14 C     0.503370820     0.963189870     0.377562580 
C15 C     0.350025300     0.929449410     0.283168880 
C16 C     0.720896750     0.953108310    -0.108392890 
C17 C     0.768471630     0.874366730     0.604716650 
H1 H     0.556081530     1.021620930     0.186961920 
H2 H     0.680145530     1.018234260     0.022018830 
H3 H     0.591391800     0.893428430    -0.013821020 
H4 H     0.514552700     0.859743790     0.163821490 
H5 H     0.379545720     0.877756650     0.112769230 
H6 H     0.505420910     0.822763270     0.346342610 
H7 H     0.661068330     0.815037280     0.485662190 
H8 H     0.666960930     0.943140570     0.529094730 
H9 H     0.448041640     0.975910430     0.441937360 
H10 H     0.578487590     0.983406760     0.367278190 
H11 H     0.302347570     0.931724800     0.359782080 
H12 H     0.286934770     0.931637230     0.216612410 
H13 H     0.715058660     0.980785230    -0.156230710 
H14 H     0.695167700     0.927905000    -0.160265500 
H15 H     0.813814260     0.948872140    -0.086793340 
H16 H     0.849688750     0.890012900     0.581607710 
H17 H     0.790402680     0.842744250     0.618862900 
H18 H     0.739143340     0.887255050     0.681831950 
N3 N     0.924605130     0.166321850     0.294302930 
N4 N     1.088121680     0.252020830     0.003707510 
C18 C     0.919756900     0.275625630     0.114028750 
C19 C     0.838791820     0.269511520     0.197636990 
C20 C     0.839997340     0.233680760     0.257003200 
C21 C     0.922989230     0.204492830     0.231460330 
C22 C     1.005108700     0.209569910     0.149157060 
C23 C     1.000781810     0.245403250     0.091386230 
C24 C     0.749136080     0.300580020     0.227414180 
H19 H     0.701973690     0.353633350     0.193276270 
H20 H     0.777266450     0.228867470     0.321729140 
H21 H     1.069791100     0.186626720     0.131158750 
H22 H     0.919921220     0.303095670     0.066995780 
O1 O     0.763725090     0.335152870     0.171505300 
O2 O     0.854909140     0.163359380     0.369302940 
O3 O     1.069425710     0.279911750    -0.058638600 
O4 O     0.672836400     0.295530900     0.293957320 
O5 O     0.995459690     0.140618060     0.266345680 
O6 O     1.172975660     0.229387750     0.000866840 

#END
data_14_6.16_XXV_14_5381 
# Day group submission to blind test 6
# Rank by free energy: 14
# Relative energy [kJ/mol]: 6.157
# Space group: P21/c
loop_
_symmetry_equiv_pos_site_id
_symmetry_equiv_pos_as_xyz
1 +x,+y,+z
2 -x,1/2+y,1/2-z
3 -x,-y,-z
4 +x,1/2-y,1/2+z
_cell_length_a 20.1307
_cell_length_b 7.808
_cell_length_c 14.3723
_cell_angle_alpha 90.0
_cell_angle_beta 100.035
_cell_angle_gamma 90.0
loop_
_atom_site_label
_atom_site_type_symbol
_atom_site_fract_x
_atom_site_fract_y
_atom_site_fract_z
N1 N     0.902416060     0.223318090     0.709175560 
N2 N     0.803966570     0.333931310     0.606071520 
C1 C     0.761774640     0.242678760     0.659786610 
C2 C     0.692404320     0.233870910     0.626273870 
C3 C     0.650078960     0.148045800     0.677026970 
C4 C     0.675613460     0.069775430     0.763495700 
C5 C     0.744893510     0.078772080     0.796078540 
C6 C     0.788481330     0.162231210     0.745434410 
C7 C     0.864061120     0.164481580     0.781559810 
C8 C     0.908907570     0.094663230     0.640192930 
C9 C     0.955395690    -0.038166300     0.663943680 
C10 C     0.963577120    -0.163361420     0.598566690 
C11 C     0.926082810    -0.159127410     0.506759200 
C12 C     0.879865210    -0.026646080     0.483968120 
C13 C     0.870031930     0.099223550     0.549317490 
C14 C     0.817344470     0.238390550     0.522934160 
C15 C     0.868916590     0.375963490     0.664326180 
C16 C     0.629426520    -0.018406910     0.820475800 
C17 C     0.935910740    -0.294284290     0.435444060 
H1 H     0.672224690     0.297457380     0.560341940 
H2 H     0.596351250     0.142777300     0.649777180 
H3 H     0.765973300     0.016379090     0.862278500 
H4 H     0.881420330     0.036574210     0.804815570 
H5 H     0.875899810     0.249404280     0.842931840 
H6 H     0.985669980    -0.039555480     0.734142500 
H7 H     1.000058470    -0.265013970     0.618370440 
H8 H     0.849569110    -0.022076690     0.413587990 
H9 H     0.834023910     0.329701770     0.473860090 
H10 H     0.770210360     0.182178090     0.486835870 
H11 H     0.900907740     0.435855990     0.619640640 
H12 H     0.861274200     0.466325180     0.719387620 
H13 H     0.612155770     0.070576870     0.870173620 
H14 H     0.654972370    -0.124285780     0.861738160 
H15 H     0.584660770    -0.069409900     0.774961840 
H16 H     0.900823380    -0.276595100     0.369145890 
H17 H     0.928017950    -0.422873800     0.461740800 
H18 H     0.987153080    -0.290386760     0.419620200 
N3 N     0.602205730     0.456052170     0.816113380 
N4 N     0.516222060     0.728322090     0.508900050 
C18 C     0.637698660     0.739466660     0.577131430 
C19 C     0.691152080     0.699832170     0.649508270 
C20 C     0.679696820     0.607802480     0.728421590 
C21 C     0.614456290     0.556678390     0.733239070 
C22 C     0.560104280     0.593219070     0.662524370 
C23 C     0.573231940     0.686500410     0.585686750 
C24 C     0.762047210     0.750427300     0.645054480 
H19 H     0.815270120     0.841126070     0.561120350 
H20 H     0.645619800     0.810150140     0.515425910 
H21 H     0.720956900     0.577939430     0.784903590 
H22 H     0.509792260     0.550056800     0.666900560 
O1 O     0.768963870     0.804749630     0.558225570 
O2 O     0.648211200     0.448191740     0.883607540 
O3 O     0.528128750     0.823307970     0.446347950 
O4 O     0.807981610     0.741808190     0.710848490 
O5 O     0.547240120     0.386996070     0.810376460 
O6 O     0.461602850     0.664197840     0.513484350 

#END
data_15_6.30_XXV_2_1181 
# Day group submission to blind test 6
# Rank by free energy: 15
# Relative energy [kJ/mol]: 6.295
# Space group: P-1
loop_
_symmetry_equiv_pos_site_id
_symmetry_equiv_pos_as_xyz
1 +x,+y,+z
2 -x,-y,-z
_cell_length_a 7.9622
_cell_length_b 11.7139
_cell_length_c 12.4067
_cell_angle_alpha 85.3493
_cell_angle_beta 86.0342
_cell_angle_gamma 73.5093
loop_
_atom_site_label
_atom_site_type_symbol
_atom_site_fract_x
_atom_site_fract_y
_atom_site_fract_z
N1 N     0.029135330     0.501570680     0.796944180 
N2 N     0.139588240     0.597764290     0.639043310 
C1 C     0.247533150     0.637836040     0.706573740 
C2 C     0.373404830     0.690674820     0.658583530 
C3 C     0.478750140     0.731532880     0.721647350 
C4 C     0.460397220     0.722075580     0.834771310 
C5 C     0.334903810     0.668831370     0.881791620 
C6 C     0.229461740     0.625517480     0.819873580 
C7 C     0.098024660     0.564333560     0.873944310 
C8 C     0.149532410     0.389991470     0.769986500 
C9 C     0.170602330     0.291123620     0.844199030 
C10 C     0.284373440     0.181590250     0.820140500 
C11 C     0.379573920     0.166754690     0.720513630 
C12 C     0.358126040     0.265878550     0.647401360 
C13 C     0.246343010     0.377480180     0.670761100 
C14 C     0.231088670     0.484673580     0.590537590 
C15 C    -0.016616230     0.581357460     0.699954470 
C16 C     0.570551880     0.770050660     0.903559450 
C17 C     0.499483730     0.046667320     0.693296110 
H1 H     0.385447680     0.700527430     0.570982770 
H2 H     0.575620530     0.772375500     0.682774250 
H3 H     0.320410990     0.658738900     0.969537970 
H4 H     0.159047600     0.500359400     0.938575580 
H5 H    -0.012952400     0.629933680     0.911266620 
H6 H     0.094139390     0.301533950     0.920356270 
H7 H     0.298542250     0.105966490     0.878814200 
H8 H     0.432786270     0.256934020     0.570304480 
H9 H     0.159121900     0.476511260     0.520701120 
H10 H     0.361234710     0.488607250     0.559889490 
H11 H    -0.089546770     0.544135640     0.647646190 
H12 H    -0.099712930     0.667460330     0.724432640 
H13 H     0.503715000     0.862013790     0.922910730 
H14 H     0.597479640     0.716932770     0.980196960 
H15 H     0.695966820     0.770121870     0.861939300 
H16 H     0.588104390     0.054738930     0.623732490 
H17 H     0.579158220     0.003461520     0.761412340 
H18 H     0.424496660    -0.013409670     0.673444950 
N3 N     0.130154790     0.074570700     0.537583120 
N4 N    -0.111531950    -0.029039400     0.897248080 
C18 C    -0.211627580     0.176045390     0.813459620 
C19 C    -0.207055550     0.259207540     0.726993570 
C20 C    -0.094185600     0.226540500     0.636583030 
C21 C     0.011002350     0.110002420     0.633909150 
C22 C     0.007419210     0.024290600     0.717362030 
C23 C    -0.104375150     0.060327630     0.806564260 
C24 C    -0.318816410     0.385264690     0.727974790 
H19 H    -0.472101350     0.493207630     0.818396390 
H20 H    -0.296109720     0.200150080     0.884791080 
H21 H    -0.089290490     0.291072190     0.569911530 
H22 H     0.087780030    -0.066666860     0.712810320 
O1 O    -0.401111540     0.411003190     0.825407230 
O2 O     0.146519670     0.154152430     0.471470240 
O3 O    -0.190267690     0.008262860     0.980972620 
O4 O    -0.332833760     0.456543190     0.651217770 
O5 O     0.202457510    -0.031698590     0.531171430 
O6 O    -0.039478120    -0.133473160     0.881394020 

#END
data_16_6.37_XXV_60_101908 
# Day group submission to blind test 6
# Rank by free energy: 16
# Relative energy [kJ/mol]: 6.373
# Space group: Pbcn
loop_
_symmetry_equiv_pos_site_id
_symmetry_equiv_pos_as_xyz
1 +x,+y,+z
2 1/2+x,1/2-y,-z
3 -x,+y,1/2-z
4 1/2-x,1/2-y,1/2+z
5 -x,-y,-z
6 1/2-x,1/2+y,+z
7 +x,-y,1/2+z
8 1/2+x,1/2+y,1/2-z
_cell_length_a 42.1022
_cell_length_b 9.7571
_cell_length_c 11.0295
_cell_angle_alpha 90.0
_cell_angle_beta 90.0
_cell_angle_gamma 90.0
loop_
_atom_site_label
_atom_site_type_symbol
_atom_site_fract_x
_atom_site_fract_y
_atom_site_fract_z
N1 N     0.372779010     0.157255790     0.775383420 
N2 N     0.420739370     0.021029390     0.780973920 
C1 C     0.434836240     0.119718190     0.860754070 
C2 C     0.467127700     0.109578780     0.888384180 
C3 C     0.481425100     0.202642260     0.966281200 
C4 C     0.463821330     0.307986970     1.020105820 
C5 C     0.431647300     0.317466490     0.991560070 
C6 C     0.416917040     0.226221770     0.912063490 
C7 C     0.382017080     0.242356130     0.879887080 
C8 C     0.382689080     0.213809080     0.661546600 
C9 C     0.365704080     0.323156140     0.611766560 
C10 C     0.374413760     0.379027030     0.500972160 
C11 C     0.400205090     0.326559190     0.435769930 
C12 C     0.416967020     0.217374160     0.486212730 
C13 C     0.408921240     0.161155430     0.598380160 
C14 C     0.428361320     0.044976660     0.652404730 
C15 C     0.386168420     0.020412460     0.793261240 
C16 C     0.479009270     0.406655510     1.107975000 
C17 C     0.410058380     0.388336080     0.316182770 
H1 H     0.480703190     0.026342570     0.848965620 
H2 H     0.506532250     0.192883320     0.986653780 
H3 H     0.417627480     0.399883700     1.030767560 
H4 H     0.376809500     0.349359580     0.859164770 
H5 H     0.367096310     0.213432190     0.957194560 
H6 H     0.345198690     0.361770370     0.660420600 
H7 H     0.360796060     0.463447820     0.463612720 
H8 H     0.437262370     0.175664660     0.437701060 
H9 H     0.424009980    -0.050353960     0.602534360 
H10 H     0.453649520     0.067623320     0.644372880 
H11 H     0.376275720    -0.049804700     0.726186370 
H12 H     0.379676190    -0.015502290     0.883597560 
H13 H     0.475283930     0.373880750     1.201896020 
H14 H     0.468975040     0.509449420     1.099049050 
H15 H     0.504605370     0.413811480     1.093246650 
H16 H     0.418192510     0.309821490     0.252729470 
H17 H     0.429584130     0.461282140     0.328247390 
H18 H     0.390413990     0.443601790     0.273877330 
N3 N     0.800349140     0.508671850     0.982102030 
N4 N     0.811761230     0.873042860     1.289210720 
C18 C     0.758539930     0.798069720     1.222025750 
C19 C     0.739330350     0.712438810     1.152157300 
C20 C     0.752937380     0.617405320     1.073172620 
C21 C     0.785754110     0.608942250     1.066542060 
C22 C     0.805600950     0.690822290     1.136065950 
C23 C     0.791265070     0.784927350     1.212659260 
C24 C     0.703929610     0.720210480     1.156798990 
H19 H     0.670806470     0.831294970     1.220566130 
H20 H     0.738111450     0.551229640     1.018662590 
H21 H     0.831113200     0.681426930     1.130773110 
H22 H     0.748438550     0.873713520     1.282180050 
O1 O     0.693777960     0.831583430     1.217613250 
O2 O     0.782379510     0.434223490     0.925559340 
O3 O     0.799256740     0.971959480     1.337389750 
O4 O     0.686488900     0.637817240     1.110265540 
O5 O     0.829285040     0.508071770     0.975123400 
O6 O     0.839551450     0.839466620     1.299638720 

#END
data_17_6.49_XXV_2_50780 
# Day group submission to blind test 6
# Rank by free energy: 17
# Relative energy [kJ/mol]: 6.491
# Space group: P-1
loop_
_symmetry_equiv_pos_site_id
_symmetry_equiv_pos_as_xyz
1 +x,+y,+z
2 -x,-y,-z
_cell_length_a 6.0282
_cell_length_b 11.0512
_cell_length_c 18.1644
_cell_angle_alpha 72.512
_cell_angle_beta 81.5686
_cell_angle_gamma 74.1735
loop_
_atom_site_label
_atom_site_type_symbol
_atom_site_fract_x
_atom_site_fract_y
_atom_site_fract_z
N1 N     0.356425890     0.603240030     0.189241480 
N2 N     0.140802490     0.450376360     0.270101330 
C1 C     0.127269230     0.407123960     0.204368850 
C2 C    -0.015126900     0.323256160     0.210437530 
C3 C    -0.030262980     0.278514780     0.148165130 
C4 C     0.098456400     0.314989190     0.078020340 
C5 C     0.239196430     0.399009610     0.072520600 
C6 C     0.254183620     0.446751920     0.134085880 
C7 C     0.403440410     0.541800540     0.125166090 
C8 C     0.148551650     0.705652880     0.182699840 
C9 C     0.148372690     0.827451410     0.130077300 
C10 C    -0.049318790     0.928976930     0.122875320 
C11 C    -0.252600520     0.912554120     0.168694710 
C12 C    -0.250855510     0.790503120     0.220748090 
C13 C    -0.055005940     0.686510440     0.228014910 
C14 C    -0.061877150     0.553411420     0.283448150 
C15 C     0.346471750     0.500582320     0.261698710 
C16 C     0.088349110     0.262870360     0.011099120 
C17 C    -0.465524830     1.023986390     0.162929720 
H1 H    -0.111227950     0.292503230     0.265179630 
H2 H    -0.141736560     0.213386090     0.154092520 
H3 H     0.337712030     0.430348270     0.018172410 
H4 H     0.374100510     0.618344610     0.070770920 
H5 H     0.586943050     0.491129730     0.123026640 
H6 H     0.306883080     0.841535840     0.095676810 
H7 H    -0.045681630     1.022820420     0.081683960 
H8 H    -0.407997740     0.774775770     0.255958920 
H9 H    -0.067676440     0.556664860     0.343431470 
H10 H    -0.218133710     0.526489720     0.277420520 
H11 H     0.343027060     0.539581040     0.310467980 
H12 H     0.501130370     0.421156430     0.262363050 
H13 H     0.215935220     0.169648150     0.014528280 
H14 H     0.124584200     0.330801010    -0.044243920 
H15 H    -0.081580220     0.245920930     0.010534740 
H16 H    -0.623189260     0.988738340     0.174208840 
H17 H    -0.470035350     1.093568230     0.105580510 
H18 H    -0.470776710     1.077832930     0.205148700 
N3 N     0.457092790     0.366758430     0.471719470 
N4 N    -0.074916760     0.137756150     0.659551530 
C18 C     0.323583870     0.018599380     0.629871980 
C19 C     0.540654720     0.017345500     0.590513500 
C20 C     0.585484520     0.131416630     0.538631820 
C21 C     0.411196250     0.245489120     0.527458810 
C22 C     0.193827120     0.250667690     0.565999360 
C23 C     0.155508890     0.135600260     0.617189240 
C24 C     0.730722400    -0.104494800     0.601099380 
H19 H     0.779381420    -0.287242640     0.652896540 
H20 H     0.285144540    -0.068967840     0.669653040 
H21 H     0.753624220     0.130828110     0.508144500 
H22 H     0.060074060     0.340411920     0.556376940 
O1 O     0.652211310    -0.212228880     0.636540580 
O2 O     0.654085020     0.361890030     0.442736670 
O3 O    -0.103377550     0.035180260     0.704544720 
O4 O     0.930387500    -0.106019490     0.580682830 
O5 O     0.294247740     0.462473240     0.458642590 
O6 O    -0.219512450     0.241858710     0.646437590 

#END
data_18_6.68_XXV_2_7659 
# Day group submission to blind test 6
# Rank by free energy: 18
# Relative energy [kJ/mol]: 6.676
# Space group: P-1
loop_
_symmetry_equiv_pos_site_id
_symmetry_equiv_pos_as_xyz
1 +x,+y,+z
2 -x,-y,-z
_cell_length_a 6.2684
_cell_length_b 13.9494
_cell_length_c 14.5667
_cell_angle_alpha 61.8231
_cell_angle_beta 80.74
_cell_angle_gamma 89.0925
loop_
_atom_site_label
_atom_site_type_symbol
_atom_site_fract_x
_atom_site_fract_y
_atom_site_fract_z
N1 N     0.444387540     0.616273150     0.712027520 
N2 N     0.755210060     0.746241870     0.641685000 
C1 C     0.821578580     0.713835110     0.562122800 
C2 C     1.024315500     0.752510880     0.497329180 
C3 C     1.092180060     0.724020870     0.418550740 
C4 C     0.958679570     0.656750590     0.401317220 
C5 C     0.756732670     0.618694680     0.466341230 
C6 C     0.686758740     0.645002270     0.547076600 
C7 C     0.468052640     0.599459570     0.618492820 
C8 C     0.557650630     0.541127660     0.792234640 
C9 C     0.469921020     0.434013790     0.856747050 
C10 C     0.574452680     0.359580990     0.935748030 
C11 C     0.768899590     0.390121770     0.953651620 
C12 C     0.855518220     0.497005580     0.888529570 
C13 C     0.754759320     0.572663250     0.807570090 
C14 C     0.857846190     0.687463630     0.735706610 
C15 C     0.520434480     0.728864120     0.676578710 
C16 C     1.033418660     0.624028040     0.316955040 
C17 C     0.879345720     0.310467890     1.041719880 
H1 H     1.125816730     0.806950750     0.508609530 
H2 H     1.249743380     0.755412210     0.368712530 
H3 H     0.651094610     0.565559840     0.454973580 
H4 H     0.446103190     0.512356990     0.644821990 
H5 H     0.337050280     0.638515760     0.574887980 
H6 H     0.316862880     0.410627600     0.844737460 
H7 H     0.503427760     0.276819340     0.985022900 
H8 H     1.008403780     0.522031080     0.899751570 
H9 H     0.844840730     0.734572960     0.778701800 
H10 H     1.030096580     0.684570130     0.710010900 
H11 H     0.478204230     0.748204450     0.741327200 
H12 H     0.439940840     0.783010760     0.611459800 
H13 H     1.154596960     0.684085480     0.253767630 
H14 H     0.898571040     0.615534510     0.281650830 
H15 H     1.107220570     0.545628750     0.349755050 
H16 H     1.055384050     0.325675230     1.020601890 
H17 H     0.839740820     0.226485350     1.060571580 
H18 H     0.829154730     0.316853180     1.114111110 
N3 N     0.787293420     0.832884370     0.137919840 
N4 N     1.382998060     1.058942040     0.139627470 
C18 C     1.036357250     1.019178510     0.263496150 
C19 C     0.826438060     0.969977240     0.303244310 
C20 C     0.744160230     0.908543010     0.262438040 
C21 C     0.874303240     0.897878710     0.181792520 
C22 C     1.083157620     0.946305460     0.139756440 
C23 C     1.159884670     1.006426700     0.182417310 
C24 C     0.683212570     0.979507430     0.390562050 
H19 H     0.691377620     1.033444150     0.488091320 
H20 H     1.103233870     1.066517640     0.294460040 
H21 H     0.581823580     0.870013490     0.293390350 
H22 H     1.181652240     0.937588860     0.076516960 
O1 O     0.787406370     1.031418580     0.430062120 
O2 O     0.609964690     0.784288620     0.181618290 
O3 O     1.445891130     1.111838190     0.178310120 
O4 O     0.497302340     0.943688650     0.422922060 
O5 O     0.899163930     0.832956990     0.061115190 
O6 O     1.487716110     1.045557310     0.068847240 

#END
data_19_6.72_XXV_60_105634 
# Day group submission to blind test 6
# Rank by free energy: 19
# Relative energy [kJ/mol]: 6.719
# Space group: Pbcn
loop_
_symmetry_equiv_pos_site_id
_symmetry_equiv_pos_as_xyz
1 +x,+y,+z
2 1/2+x,1/2-y,-z
3 -x,+y,1/2-z
4 1/2-x,1/2-y,1/2+z
5 -x,-y,-z
6 1/2-x,1/2+y,+z
7 +x,-y,1/2+z
8 1/2+x,1/2+y,1/2-z
_cell_length_a 42.5909
_cell_length_b 9.7941
_cell_length_c 10.9326
_cell_angle_alpha 90.0
_cell_angle_beta 90.0
_cell_angle_gamma 90.0
loop_
_atom_site_label
_atom_site_type_symbol
_atom_site_fract_x
_atom_site_fract_y
_atom_site_fract_z
N1 N     0.829414060     0.469208400     0.895344160 
N2 N     0.877392030     0.337427800     0.888178880 
C1 C     0.868054350     0.283340330     0.771924610 
C2 C     0.885460260     0.177352930     0.719830060 
C3 C     0.877329980     0.124036880     0.606611490 
C4 C     0.851709900     0.175850960     0.541251340 
C5 C     0.834522110     0.281641680     0.594035980 
C6 C     0.842006060     0.335267110     0.708611800 
C7 C     0.822181190     0.447900130     0.764996960 
C8 C     0.815792530     0.367575680     0.973330020 
C9 C     0.783737520     0.374130090     1.000354370 
C10 C     0.769901130     0.278431090     1.076603340 
C11 C     0.787710860     0.173702150     1.129604640 
C12 C     0.819573710     0.167831550     1.101721730 
C13 C     0.833870520     0.261928210     1.023546960 
C14 C     0.868484470     0.249394240     0.991712440 
C15 C     0.863578290     0.472139730     0.908697010 
C16 C     0.842466000     0.116658930     0.419074800 
C17 C     0.772762680     0.071940060     1.215201670 
H1 H     0.905813440     0.139380510     0.768699470 
H2 H     0.891253090     0.042219230     0.567464940 
H3 H     0.814357600     0.322673680     0.545386330 
H4 H     0.797303750     0.423317380     0.755906550 
H5 H     0.826092860     0.544443750     0.716643020 
H6 H     0.770017260     0.456854970     0.961816660 
H7 H     0.744997220     0.285538160     1.096554970 
H8 H     0.833754020     0.086195450     1.140261370 
H9 H     0.882992180     0.277519020     1.070590440 
H10 H     0.874120910     0.143754430     0.968885810 
H11 H     0.869669470     0.505954460     1.000763550 
H12 H     0.873179740     0.544661140     0.842834330 
H13 H     0.862352620     0.066543070     0.374789100 
H14 H     0.833641630     0.195465020     0.357251370 
H15 H     0.823881810     0.040204400     0.429478660 
H16 H     0.788115530    -0.015613680     1.230839960 
H17 H     0.750522440     0.033926850     1.178659100 
H18 H     0.767742480     0.118191920     1.304281860 
N3 N     0.945201920     0.108379380     0.337880930 
N4 N     0.944521080     0.483671290     0.639068840 
C18 C     0.993972380     0.364463110     0.587793750 
C19 C     1.010110010     0.263373960     0.523552620 
C20 C     0.994197770     0.178898390     0.441590910 
C21 C     0.962173590     0.196957990     0.425926630 
C22 C     0.945299460     0.295531010     0.489017620 
C23 C     0.961873640     0.377777590     0.569507740 
C24 C     1.044691730     0.243107390     0.537177890 
H19 H     1.080696020     0.332820050     0.604034460 
H20 H     1.006646010     0.100493630     0.391715960 
H21 H     0.920337000     0.307726320     0.475870040 
H22 H     1.005947130     0.431800050     0.650534580 
O1 O     1.058192370     0.345410360     0.600314760 
O2 O     0.960078770     0.015977640     0.290470270 
O3 O     0.960068400     0.563079930     0.700261720 
O4 O     1.058914340     0.148362100     0.494201310 
O5 O     0.917623340     0.134768210     0.318770990 
O6 O     0.915946390     0.483381760     0.630735730 

#END
data_20_6.95_XXV_2_89613 
# Day group submission to blind test 6
# Rank by free energy: 20
# Relative energy [kJ/mol]: 6.955
# Space group: P-1
loop_
_symmetry_equiv_pos_site_id
_symmetry_equiv_pos_as_xyz
1 +x,+y,+z
2 -x,-y,-z
_cell_length_a 8.2705
_cell_length_b 12.0547
_cell_length_c 12.1948
_cell_angle_alpha 99.5068
_cell_angle_beta 107.8739
_cell_angle_gamma 90.3737
loop_
_atom_site_label
_atom_site_type_symbol
_atom_site_fract_x
_atom_site_fract_y
_atom_site_fract_z
N1 N     0.464484200     0.248320850     0.629878890 
N2 N     0.305681540     0.415534250     0.638721980 
C1 C     0.150535040     0.347248730     0.582464750 
C2 C    -0.004963140     0.395739660     0.573816490 
C3 C    -0.157459660     0.332514910     0.518303030 
C4 C    -0.159607100     0.218934630     0.468660330 
C5 C    -0.003921250     0.171491950     0.477743850 
C6 C     0.151016770     0.233185280     0.534782790 
C7 C     0.318486560     0.177791720     0.545915980 
C8 C     0.478540280     0.245425220     0.749483210 
C9 C     0.542999870     0.151400640     0.797894840 
C10 C     0.559788840     0.146414650     0.913640640 
C11 C     0.514550690     0.235847430     0.985279530 
C12 C     0.449702650     0.328932160     0.936001570 
C13 C     0.429253390     0.334864620     0.819218770 
C14 C     0.352430710     0.436038540     0.767320030 
C15 C     0.447471140     0.363500420     0.606316970 
C16 C    -0.325341050     0.149572100     0.410062590 
C17 C     0.538037620     0.232209500     1.112247320 
H1 H    -0.003841640     0.484399170     0.609445210 
H2 H    -0.276789610     0.371934410     0.511934710 
H3 H    -0.002544550     0.083184830     0.440692660 
H4 H     0.313649620     0.096755260     0.573920410 
H5 H     0.340814390     0.161009980     0.460791880 
H6 H     0.581763530     0.083038930     0.743501660 
H7 H     0.610245640     0.072669460     0.949517920 
H8 H     0.410927750     0.398519940     0.989399030 
H9 H     0.442975990     0.509739210     0.801584670 
H10 H     0.239271030     0.457505880     0.792489480 
H11 H     0.564461650     0.414389570     0.656190560 
H12 H     0.426981030     0.361315070     0.513214680 
H13 H    -0.425850980     0.200599060     0.366637210 
H14 H    -0.312455840     0.079436510     0.344672720 
H15 H    -0.368663790     0.113956460     0.473982740 
H16 H     0.448208420     0.283954040     1.143954770 
H17 H     0.519648790     0.146235540     1.125695120 
H18 H     0.666487330     0.264028790     1.167563300 
N3 N     0.139987600     0.068019950     0.814101910 
N4 N    -0.145446670     0.417520490     0.890089840 
C18 C    -0.035302790     0.303943400     1.045616630 
C19 C     0.047753120     0.210572780     1.084160040 
C20 C     0.105620760     0.132963970     1.008506280 
C21 C     0.079270970     0.150575640     0.895022780 
C22 C    -0.002090700     0.242683390     0.853793530 
C23 C    -0.058248290     0.317916130     0.931218930 
C24 C     0.076672080     0.189090940     1.205637980 
H19 H     0.021908400     0.245167280     1.343436000 
H20 H    -0.081727420     0.364598930     1.102682940 
H21 H     0.169780370     0.060472000     1.038146620 
H22 H    -0.020818010     0.255219420     0.765218930 
O1 O     0.009956780     0.267345790     1.268738430 
O2 O     0.212730340    -0.011535330     0.852968050 
O3 O    -0.203998300     0.478098770     0.957346420 
O4 O     0.148542700     0.110025210     1.242537980 
O5 O     0.112719970     0.085625680     0.714455130 
O6 O    -0.151995090     0.432002280     0.792152510 

#END
data_21_7.00_XXV_33_8131 
# Day group submission to blind test 6
# Rank by free energy: 21
# Relative energy [kJ/mol]: 6.999
# Space group: Pna21
loop_
_symmetry_equiv_pos_site_id
_symmetry_equiv_pos_as_xyz
1 +x,+y,+z
2 -x,-y,1/2+z
3 1/2-x,1/2+y,1/2+z
4 1/2+x,1/2-y,+z
_cell_length_a 13.8695
_cell_length_b 15.9199
_cell_length_c 10.3874
_cell_angle_alpha 90.0
_cell_angle_beta 90.0
_cell_angle_gamma 90.0
loop_
_atom_site_label
_atom_site_type_symbol
_atom_site_fract_x
_atom_site_fract_y
_atom_site_fract_z
N1 N     0.160401450     0.569068820     0.276919540 
N2 N     0.186523240     0.650657000     0.083663050 
C1 C     0.086616200     0.641271310     0.051569410 
C2 C     0.048353240     0.687417400    -0.050746580 
C3 C    -0.047856140     0.679127610    -0.085093370 
C4 C    -0.108668300     0.623763350    -0.019118130 
C5 C    -0.069833190     0.578256070     0.083131010 
C6 C     0.026307000     0.586580320     0.120431570 
C7 C     0.065407380     0.538017170     0.235063180 
C8 C     0.154898990     0.645395370     0.349734990 
C9 C     0.125263120     0.642237190     0.478289260 
C10 C     0.120245790     0.714760870     0.551835100 
C11 C     0.145751740     0.792834200     0.499787790 
C12 C     0.174725680     0.795316610     0.371502700 
C13 C     0.178801170     0.723208710     0.295175380 
C14 C     0.207463480     0.728781740     0.154220680 
C15 C     0.220141220     0.580290940     0.162154260 
C16 C    -0.212461250     0.612375450    -0.058779760 
C17 C     0.143329570     0.871276320     0.581118040 
H1 H     0.095713380     0.729039410    -0.103895550 
H2 H    -0.076144590     0.715494390    -0.164932570 
H3 H    -0.116171860     0.535913760     0.137133590 
H4 H     0.015251080     0.542314620     0.315711540 
H5 H     0.072530710     0.471285950     0.210909520 
H6 H     0.107567750     0.581690250     0.519814680 
H7 H     0.097179630     0.710895200     0.651475260 
H8 H     0.193280660     0.855411400     0.328437470 
H9 H     0.284780310     0.741854410     0.145529880 
H10 H     0.169355410     0.780553640     0.107888260 
H11 H     0.294543200     0.592288600     0.190832270 
H12 H     0.217850740     0.522592360     0.105569090 
H13 H    -0.221115030     0.556947300    -0.120193430 
H14 H    -0.259220080     0.603811080     0.024874670 
H15 H    -0.238697550     0.666587640    -0.112821440 
H16 H     0.141170900     0.927698360     0.521407200 
H17 H     0.080347070     0.872104120     0.644344280 
H18 H     0.207354510     0.875622060     0.642507580 
N3 N     0.053099380     0.998987730     0.875410780 
N4 N     0.104168410     1.302763190     0.940523780 
C18 C     0.145943300     1.201361040     1.111834030 
C19 C     0.151980740     1.118935970     1.156708760 
C20 C     0.120982740     1.052348470     1.079779550 
C21 C     0.085053260     1.069658140     0.958151810 
C22 C     0.079149200     1.150686240     0.909650220 
C23 C     0.109306460     1.215370570     0.989382950 
C24 C     0.191395980     1.098362940     1.286726010 
H19 H     0.247525180     1.151753330     1.432861080 
H20 H     0.124946740     0.988502240     1.114752640 
H21 H     0.052655390     1.162767380     0.813692230 
H22 H     0.168855950     1.253726720     1.170357960 
O1 O     0.220362410     1.167491640     1.350541320 
O2 O     0.048651520     0.929644770     0.925117960 
O3 O     0.116330870     1.359132540     1.018568800 
O4 O     0.197205150     1.028205610     1.329256870 
O5 O     0.034093400     1.015256180     0.763405800 
O6 O     0.088909520     1.312060630     0.825693140 

#END
data_22_7.02_XXV_2_29719 
# Day group submission to blind test 6
# Rank by free energy: 22
# Relative energy [kJ/mol]: 7.021
# Space group: P-1
loop_
_symmetry_equiv_pos_site_id
_symmetry_equiv_pos_as_xyz
1 +x,+y,+z
2 -x,-y,-z
_cell_length_a 7.3108
_cell_length_b 10.7054
_cell_length_c 15.2792
_cell_angle_alpha 77.8117
_cell_angle_beta 87.9356
_cell_angle_gamma 78.1537
loop_
_atom_site_label
_atom_site_type_symbol
_atom_site_fract_x
_atom_site_fract_y
_atom_site_fract_z
N1 N     0.980631380     0.920535290     0.753447330 
N2 N     0.656078670     1.000172780     0.709669180 
C1 C     0.621809260     1.050081080     0.789977230 
C2 C     0.437993500     1.097456660     0.813255900 
C3 C     0.400146940     1.147638000     0.890071380 
C4 C     0.544990150     1.153377270     0.945620640 
C5 C     0.727767670     1.105404440     0.921957950 
C6 C     0.768716440     1.052760100     0.845728350 
C7 C     0.969351140     0.997328750     0.823596940 
C8 C     0.942050380     0.792920040     0.786016870 
C9 C     1.079520670     0.695386480     0.835122580 
C10 C     1.047793560     0.570493680     0.866533930 
C11 C     0.878132830     0.538388290     0.849192250 
C12 C     0.742353230     0.636189230     0.800231740 
C13 C     0.770346560     0.763233450     0.769243170 
C14 C     0.616390070     0.868643240     0.718720660 
C15 C     0.850355520     0.994799810     0.681631690 
C16 C     0.504815820     1.211990750     1.027505100 
C17 C     0.843625260     0.402629220     0.884164340 
H1 H     0.325600030     1.095785000     0.769402610 
H2 H     0.256414770     1.184012480     0.906922090 
H3 H     0.842301790     1.106866010     0.964936210 
H4 H     1.041396250     0.935333250     0.883496110 
H5 H     1.045246470     1.076398310     0.800515060 
H6 H     1.212728330     0.718947640     0.846686110 
H7 H     1.156668920     0.496103230     0.904150870 
H8 H     0.608988050     0.613872250     0.786697770 
H9 H     0.598840310     0.851993120     0.651432940 
H10 H     0.483531130     0.865394550     0.753123740 
H11 H     0.873463370     0.949163110     0.623656860 
H12 H     0.876800500     1.093570260     0.662501090 
H13 H     0.511491910     1.315640430     1.012188930 
H14 H     0.606221580     1.163335220     1.080978730 
H15 H     0.365438990     1.204455550     1.053437130 
H16 H     0.721504210     0.387060900     0.852105250 
H17 H     0.819166090     0.385246400     0.956463500 
H18 H     0.963648860     0.328503350     0.872351310 
N3 N     0.041014850     0.630214580     0.325174340 
N4 N    -0.223130750     0.233837230     0.416168430 
C18 C     0.079184270     0.245109140     0.478514120 
C19 C     0.220178030     0.313297320     0.484280080 
C20 C     0.208954390     0.439410250     0.433546850 
C21 C     0.054957830     0.495491730     0.378197980 
C22 C    -0.088981120     0.431291650     0.371531830 
C23 C    -0.072285070     0.305684080     0.422155300 
C24 C     0.387003200     0.255591850     0.543811440 
H19 H     0.492296440     0.099253610     0.626221650 
H20 H     0.086009160     0.147187930     0.516813760 
H21 H     0.318725450     0.492023240     0.437438940 
H22 H    -0.209139610     0.477316930     0.328979830 
O1 O     0.386227540     0.131810610     0.585860070 
O2 O     0.181206540     0.676490780     0.320523000 
O3 O    -0.202085500     0.122003690     0.459379790 
O4 O     0.507746330     0.313035970     0.553387300 
O5 O    -0.110117110     0.685376560     0.290665760 
O6 O    -0.357617810     0.291675100     0.368624460 

#END
data_23_7.18_XXV_14_15835 
# Day group submission to blind test 6
# Rank by free energy: 23
# Relative energy [kJ/mol]: 7.185
# Space group: P21/n
loop_
_symmetry_equiv_pos_site_id
_symmetry_equiv_pos_as_xyz
1 +x,+y,+z
2 1/2-x,1/2+y,1/2-z
3 -x,-y,-z
4 1/2+x,1/2-y,1/2+z
_cell_length_a 7.8063
_cell_length_b 18.8996
_cell_length_c 15.0088
_cell_angle_alpha 90.0
_cell_angle_beta 96.7595
_cell_angle_gamma 90.0
loop_
_atom_site_label
_atom_site_type_symbol
_atom_site_fract_x
_atom_site_fract_y
_atom_site_fract_z
N1 N     0.662307670     0.106721970     0.357292540 
N2 N     0.747072660     0.037854310     0.233949620 
C1 C     0.651369320     0.085083300     0.172093780 
C2 C     0.627065810     0.067857440     0.080976050 
C3 C     0.536586450     0.112793660     0.019231380 
C4 C     0.469051570     0.176776880     0.046452940 
C5 C     0.493493710     0.193332390     0.137560690 
C6 C     0.581796030     0.148397000     0.200905790 
C7 C     0.601065250     0.167045730     0.300087060 
C8 C     0.529606290     0.056013920     0.367748860 
C9 C     0.407007070     0.071075450     0.425925510 
C10 C     0.278322140     0.022847330     0.438453930 
C11 C     0.268795190    -0.042492030     0.393985600 
C12 C     0.391146240    -0.056843140     0.336059040 
C13 C     0.520208250    -0.008485230     0.321359460 
C14 C     0.647801850    -0.024949600     0.255149280 
C15 C     0.805812060     0.073796710     0.318281230 
C16 C     0.375565730     0.226926090    -0.020745440 
C17 C     0.130557980    -0.095398910     0.409193410 
H1 H     0.682392150     0.019065520     0.059325190 
H2 H     0.519295240     0.098458170    -0.051252960 
H3 H     0.439658770     0.242223940     0.160412570 
H4 H     0.477737280     0.184996170     0.319291260 
H5 H     0.692879980     0.210665820     0.313835560 
H6 H     0.416391970     0.120837260     0.462088880 
H7 H     0.184731220     0.035517270     0.484069720 
H8 H     0.384799990    -0.106776040     0.299876330 
H9 H     0.739050800    -0.065746540     0.282464440 
H10 H     0.579796000    -0.045860620     0.193048560 
H11 H     0.868831890     0.035151460     0.365231480 
H12 H     0.898925270     0.114763440     0.306415310 
H13 H     0.462221430     0.268324650    -0.040067040 
H14 H     0.268730380     0.253245380     0.006747220 
H15 H     0.323382920     0.199246810    -0.081842210 
H16 H     0.131345900    -0.140302550     0.363496870 
H17 H     0.002262290    -0.071376070     0.399009750 
H18 H     0.148987870    -0.116029720     0.477816520 
N3 N     0.903048890     0.154899470     0.849504490 
N4 N     0.849828020     0.283716680     1.130940890 
C18 C     1.009134270     0.170496470     1.133173120 
C19 C     1.069860120     0.112774150     1.088181630 
C20 C     1.036179010     0.107608850     0.995021060 
C21 C     0.941119050     0.160596120     0.948441830 
C22 C     0.877897680     0.218567990     0.990909650 
C23 C     0.914850670     0.222242990     1.083423730 
C24 C     1.170570000     0.054515430     1.136838690 
H19 H     1.244395370     0.022111170     1.253668330 
H20 H     1.033963110     0.175428570     1.205196200 
H21 H     1.083788780     0.063091710     0.960016900 
H22 H     0.802679380     0.258983020     0.953537480 
O1 O     1.188575840     0.063880270     1.226500430 
O2 O     0.976879980     0.108274620     0.812687900 
O3 O     0.886981250     0.286240140     1.212211090 
O4 O     1.226795450     0.004196680     1.100584330 
O5 O     0.799902870     0.197031640     0.812172320 
O6 O     0.763722540     0.327330980     1.085463420 

#END
data_24_7.25_XXV_43_42874 
# Day group submission to blind test 6
# Rank by free energy: 24
# Relative energy [kJ/mol]: 7.247
# Space group: Fdd2
loop_
_symmetry_equiv_pos_site_id
_symmetry_equiv_pos_as_xyz
1 +x,+y,+z
2 -x,-y,+z
3 1/4-x,1/4+y,1/4+z
4 1/4+x,1/4-y,1/4+z
5 +x,1/2+y,1/2+z
6 -x,1/2-y,1/2+z
7 1/4-x,3/4+y,3/4+z
8 1/4+x,3/4-y,3/4+z
9 1/2+x,+y,1/2+z
10 1/2-x,-y,1/2+z
11 3/4-x,1/4+y,3/4+z
12 3/4+x,1/4-y,3/4+z
13 1/2+x,1/2+y,+z
14 1/2-x,1/2-y,+z
15 3/4-x,3/4+y,1/4+z
16 3/4+x,3/4-y,1/4+z
_cell_length_a 29.7162
_cell_length_b 28.734
_cell_length_c 10.8571
_cell_angle_alpha 90.0
_cell_angle_beta 90.0
_cell_angle_gamma 90.0
loop_
_atom_site_label
_atom_site_type_symbol
_atom_site_fract_x
_atom_site_fract_y
_atom_site_fract_z
N1 N     0.377815870     0.463307120     0.189173460 
N2 N     0.388303410     0.497323490    -0.012531820 
C1 C     0.421994020     0.463046570    -0.038821360 
C2 C     0.447960210     0.467371870    -0.145347570 
C3 C     0.480530670     0.434473830    -0.174099490 
C4 C     0.487831410     0.395975640    -0.097904120 
C5 C     0.461775220     0.392054140     0.008452620 
C6 C     0.429378490     0.425053380     0.039977010 
C7 C     0.402566350     0.420432090     0.158550030 
C8 C     0.405961440     0.498823180     0.240763880 
C9 C     0.419699060     0.495159000     0.363483730 
C10 C     0.446561760     0.529150660     0.416543210 
C11 C     0.460161850     0.568230030     0.349094630 
C12 C     0.446447170     0.571430400     0.226701190 
C13 C     0.420010010     0.537247540     0.170978740 
C14 C     0.407018330     0.541091840     0.035974580 
C15 C     0.355704580     0.479788140     0.076986470 
C16 C     0.522515060     0.359545390    -0.129475740 
C17 C     0.488116530     0.605996810     0.407844530 
H1 H     0.441717530     0.496592570    -0.206156470 
H2 H     0.500284920     0.438438520    -0.257458670 
H3 H     0.467332480     0.362753350     0.069980270 
H4 H     0.424991790     0.411855810     0.234806660 
H5 H     0.378197330     0.391953900     0.150680640 
H6 H     0.408418350     0.465485510     0.416873340 
H7 H     0.456821230     0.525648830     0.512000260 
H8 H     0.457256840     0.601062310     0.171926000 
H9 H     0.381831390     0.568548810     0.023376950 
H10 H     0.436326760     0.550729970    -0.018909180 
H11 H     0.332324980     0.507750240     0.099902570 
H12 H     0.336815300     0.451012460     0.036686070 
H13 H     0.506617640     0.326215510    -0.151659950 
H14 H     0.545438750     0.353408350    -0.052338420 
H15 H     0.542660320     0.370027020    -0.208834370 
H16 H     0.508164770     0.624563630     0.339315110 
H17 H     0.511056860     0.591750890     0.476850570 
H18 H     0.466782780     0.631692960     0.454179210 
N3 N     0.643689760     0.366992170     0.315535540 
N4 N     0.730881090     0.512110790     0.361486190 
C18 C     0.685091600     0.481980590     0.534130500 
C19 C     0.655690230     0.448840820     0.582506390 
C20 C     0.642281120     0.410830390     0.511415390 
C21 C     0.658309880     0.407001120     0.391996050 
C22 C     0.686987860     0.439663070     0.340111610 
C23 C     0.700080560     0.476633520     0.413893320 
C24 C     0.637603330     0.452393880     0.710436870 
H19 H     0.639882480     0.491053930     0.850522310 
H20 H     0.619787530     0.384917750     0.549054610 
H21 H     0.698475200     0.436521100     0.246145460 
H22 H     0.696188540     0.511362580     0.588152160 
O1 O     0.656107440     0.487964940     0.773621180 
O2 O     0.624378850     0.335217850     0.368144530 
O3 O     0.744862410     0.542078200     0.431429380 
O4 O     0.609364170     0.426839780     0.752238270 
O5 O     0.651748600     0.368925980     0.205406970 
O6 O     0.739873990     0.508944370     0.252132880 

#END
data_25_7.29_XXV_2_36967 
# Day group submission to blind test 6
# Rank by free energy: 25
# Relative energy [kJ/mol]: 7.286
# Space group: P-1
loop_
_symmetry_equiv_pos_site_id
_symmetry_equiv_pos_as_xyz
1 +x,+y,+z
2 -x,-y,-z
_cell_length_a 7.676
_cell_length_b 11.0434
_cell_length_c 13.7277
_cell_angle_alpha 103.951
_cell_angle_beta 92.1737
_cell_angle_gamma 98.2642
loop_
_atom_site_label
_atom_site_type_symbol
_atom_site_fract_x
_atom_site_fract_y
_atom_site_fract_z
N1 N     0.655909180     0.919906540     0.161090210 
N2 N     0.743162330     0.781873360     0.260206070 
C1 C     0.869145550     0.743622710     0.189193680 
C2 C     0.990441130     0.669521990     0.211509130 
C3 C     1.112748310     0.629630600     0.143772880 
C4 C     1.116426410     0.661494230     0.051196200 
C5 C     0.994701110     0.735610220     0.029692530 
C6 C     0.872636530     0.778293810     0.097294960 
C7 C     0.745427690     0.862088980     0.072670360 
C8 C     0.765622890     1.024762940     0.228752140 
C9 C     0.795325440     1.141103800     0.203968730 
C10 C     0.899464590     1.244756660     0.268301750 
C11 C     0.975634770     1.235866260     0.360044640 
C12 C     0.945812150     1.119187470     0.383817630 
C13 C     0.843840880     1.013328190     0.319514450 
C14 C     0.819172620     0.886519490     0.346310460 
C15 C     0.595314070     0.821372150     0.212184490 
C16 C     1.249064550     0.618922870    -0.022814200 
C17 C     1.084228030     1.349259490     0.431734230 
H1 H     0.985231250     0.641947990     0.282100210 
H2 H     1.205461930     0.571728250     0.162423950 
H3 H     0.996428740     0.762719630    -0.041375930 
H4 H     0.815913590     0.936991060     0.043170750 
H5 H     0.644265570     0.807032930     0.014033890 
H6 H     0.733378680     1.149216830     0.134029160 
H7 H     0.920715190     1.334295410     0.247649330 
H8 H     1.006221970     1.109474670     0.453895810 
H9 H     0.731393510     0.888037950     0.407584580 
H10 H     0.945608850     0.867414990     0.373038120 
H11 H     0.508261430     0.856770910     0.269757470 
H12 H     0.521318380     0.740466950     0.156978950 
H13 H     1.184865520     0.573390550    -0.097804960 
H14 H     1.345398600     0.698974710    -0.030092760 
H15 H     1.321789950     0.551680270     0.000950310 
H16 H     1.194360440     1.322518270     0.470229460 
H17 H     1.138223270     1.419535570     0.392382980 
H18 H     1.004413650     1.395288180     0.489774130 
N3 N     0.249613500     0.042160630     0.217520090 
N4 N     0.629890760     0.244819400     0.528872410 
C18 C     0.581470830     0.363842740     0.401603010 
C19 C     0.504689400     0.369503750     0.309391560 
C20 C     0.395639390     0.264190040     0.248711690 
C21 C     0.365822390     0.154364220     0.281643880 
C22 C     0.440329510     0.145113290     0.372716240 
C23 C     0.547681440     0.251593380     0.431132750 
C24 C     0.535397610     0.486391030     0.271913800 
H19 H     0.663920250     0.651158690     0.306111830 
H20 H     0.665769650     0.444439660     0.449692060 
H21 H     0.336081290     0.268366820     0.177218430 
H22 H     0.415766440     0.058646000     0.397014240 
O1 O     0.635149280     0.583369040     0.339093270 
O2 O     0.188967180     0.051954510     0.136810460 
O3 O     0.718816850     0.341252610     0.580338020 
O4 O     0.479971250     0.493167480     0.190488750 
O5 O     0.222895490    -0.051796570     0.250192050 
O6 O     0.603081900     0.143346400     0.550753680 

#END
data_26_7.37_XXV_14_42359 
# Day group submission to blind test 6
# Rank by free energy: 26
# Relative energy [kJ/mol]: 7.374
# Space group: P21/c
loop_
_symmetry_equiv_pos_site_id
_symmetry_equiv_pos_as_xyz
1 +x,+y,+z
2 -x,1/2+y,1/2-z
3 -x,-y,-z
4 +x,1/2-y,1/2+z
_cell_length_a 8.186
_cell_length_b 8.9123
_cell_length_c 31.0666
_cell_angle_alpha 90.0
_cell_angle_beta 92.202
_cell_angle_gamma 90.0
loop_
_atom_site_label
_atom_site_type_symbol
_atom_site_fract_x
_atom_site_fract_y
_atom_site_fract_z
N1 N     0.804665680     0.043799610     0.165019130 
N2 N     0.909028220    -0.194629620     0.141070040 
C1 C     1.036686660    -0.186130450     0.173855300 
C2 C     1.164036540    -0.290750800     0.173903480 
C3 C     1.288220420    -0.286993210     0.205466070 
C4 C     1.288471000    -0.179430290     0.238376120 
C5 C     1.161400770    -0.075592350     0.237948090 
C6 C     1.036444380    -0.075972600     0.206032570 
C7 C     0.902647700     0.042248700     0.205780910 
C8 C     0.885546960     0.116836760     0.130675980 
C9 C     0.892367170     0.273378850     0.129702460 
C10 C     0.968386000     0.347519680     0.096675730 
C11 C     1.038450720     0.267597980     0.063290340 
C12 C     1.031629520     0.111398390     0.064684240 
C13 C     0.958031100     0.034657120     0.097934970 
C14 C     0.957816670    -0.135825590     0.099172370 
C15 C     0.764532580    -0.111560110     0.153712820 
C16 C     1.421910340    -0.177802320     0.273223280 
C17 C     1.116376300     0.347660740     0.026547530 
H1 H     1.162191170    -0.376289960     0.149071570 
H2 H     1.385687550    -0.369410040     0.204972920 
H3 H     1.160392530     0.010150390     0.262817140 
H4 H     0.956172440     0.153172310     0.211034700 
H5 H     0.820119070     0.021891840     0.232125170 
H6 H     0.835109060     0.335901290     0.154988400 
H7 H     0.972212760     0.469194660     0.096517940 
H8 H     1.087797010     0.046888640     0.039488350 
H9 H     0.873138430    -0.180442980     0.074148020 
H10 H     1.079146670    -0.178595980     0.092514470 
H11 H     0.674270770    -0.113169190     0.126948970 
H12 H     0.712187280    -0.165660450     0.181505750 
H13 H     1.412704890    -0.275097890     0.294511760 
H14 H     1.415291980    -0.077100340     0.293092580 
H15 H     1.543008300    -0.181292390     0.259565990 
H16 H     1.224694840     0.288029530     0.016180360 
H17 H     1.153068370     0.461457620     0.035648450 
H18 H     1.031450970     0.356253240    -0.001467890 
N3 N     0.529648800     0.611115690     0.082309210 
N4 N     0.680653880     0.148369470     0.006119810 
C18 C     0.518820300     0.135625020     0.071627190 
C19 C     0.441153090     0.206582960     0.105242430 
C20 C     0.444802120     0.362597570     0.108959060 
C21 C     0.526169820     0.445114470     0.078625480 
C22 C     0.603841540     0.378513130     0.044617200 
C23 C     0.598568160     0.223291900     0.042062640 
C24 C     0.352592020     0.120471280     0.138339580 
H19 H     0.304506470    -0.078777790     0.154651020 
H20 H     0.517939320     0.015020870     0.068323850 
H21 H     0.385262350     0.417749510     0.135086890 
H22 H     0.665457100     0.444760870     0.021103800 
O1 O     0.360083910    -0.028703590     0.131767120 
O2 O     0.470352360     0.666188160     0.114105020 
O3 O     0.681044480     0.011368710     0.005863200 
O4 O     0.283350140     0.177313980     0.167689290 
O5 O     0.591187550     0.680630040     0.053213530 
O6 O     0.741558190     0.228950170    -0.020673880 

#END
data_27_7.48_XXV_14_63294 
# Day group submission to blind test 6
# Rank by free energy: 27
# Relative energy [kJ/mol]: 7.478
# Space group: P21/c
loop_
_symmetry_equiv_pos_site_id
_symmetry_equiv_pos_as_xyz
1 +x,+y,+z
2 -x,1/2+y,1/2-z
3 -x,-y,-z
4 +x,1/2-y,1/2+z
_cell_length_a 6.0799
_cell_length_b 19.5385
_cell_length_c 19.3737
_cell_angle_alpha 90.0
_cell_angle_beta 98.3911
_cell_angle_gamma 90.0
loop_
_atom_site_label
_atom_site_type_symbol
_atom_site_fract_x
_atom_site_fract_y
_atom_site_fract_z
N1 N     0.396861410     0.833933800     0.032735950 
N2 N     0.635131970     0.863433200    -0.052383400 
C1 C     0.466904880     0.908973780    -0.085265080 
C2 C     0.491647060     0.938447980    -0.149456260 
C3 C     0.333568730     0.983398750    -0.182243760 
C4 C     0.146370210     1.001020530    -0.151586460 
C5 C     0.123058640     0.971205930    -0.087804530 
C6 C     0.278656020     0.924958870    -0.054424500 
C7 C     0.243916410     0.891651120     0.014045640 
C8 C     0.331408060     0.772885940    -0.005918990 
C9 C     0.157427800     0.733349860     0.012570800 
C10 C     0.092058760     0.673516120    -0.023074000 
C11 C     0.199771470     0.650811030    -0.078014520 
C12 C     0.372950750     0.690538010    -0.095944440 
C13 C     0.439012020     0.751537280    -0.061462910 
C14 C     0.623909120     0.794737620    -0.083980820 
C15 C     0.619481170     0.855561410     0.021783980 
C16 C    -0.022492520     1.051288730    -0.186550030 
C17 C     0.126420000     0.586188720    -0.117354820 
H1 H     0.638835510     0.926166640    -0.172549360 
H2 H     0.356183000     1.005815190    -0.231968040 
H3 H    -0.022522160     0.983359680    -0.063569700 
H4 H     0.073308850     0.873213340     0.010743080 
H5 H     0.269395030     0.929191410     0.056501770 
H6 H     0.077503430     0.749809670     0.056242300 
H7 H    -0.042569050     0.643393530    -0.007635460 
H8 H     0.457763080     0.674239110    -0.138804180 
H9 H     0.785102620     0.769665350    -0.069069740 
H10 H     0.599210350     0.800044040    -0.140638810 
H11 H     0.741074070     0.817520370     0.043897320 
H12 H     0.657609300     0.904208810     0.048516610 
H13 H     0.043968470     1.103468090    -0.183607740 
H14 H    -0.172994320     1.051334640    -0.161940960 
H15 H    -0.070112790     1.039110540    -0.241796700 
H16 H     0.258455900     0.565406600    -0.143827410 
H17 H    -0.017768680     0.595774690    -0.157120620 
H18 H     0.078355530     0.546763640    -0.082435220 
N3 N     0.981364580     0.856110450     0.746869960 
N4 N     1.613951090     0.714104120     0.699679340 
C18 C     1.530365720     0.823745630     0.637700940 
C19 C     1.398678950     0.882084890     0.624506340 
C20 C     1.218355490     0.892945480     0.660220370 
C21 C     1.172246250     0.844627450     0.708478770 
C22 C     1.298235420     0.785721660     0.722500180 
C23 C     1.476823560     0.776799150     0.686367430 
C24 C     1.444413860     0.934898900     0.572730970 
H19 H     1.648223380     0.954788520     0.510059470 
H20 H     1.671709900     0.814775420     0.611045230 
H21 H     1.116278310     0.938147060     0.650126890 
H22 H     1.258598320     0.748401750     0.759888230 
O1 O     1.633270640     0.921867690     0.546405840 
O2 O     0.867757940     0.906854490     0.731453460 
O3 O     1.786932820     0.711852230     0.674700810 
O4 O     1.326117180     0.983350780     0.556158050 
O5 O     0.951994820     0.814025860     0.791182570 
O6 O     1.543265430     0.669078480     0.734168310 

#END
data_28_7.56_XXV_2_25569 
# Day group submission to blind test 6
# Rank by free energy: 28
# Relative energy [kJ/mol]: 7.563
# Space group: P-1
loop_
_symmetry_equiv_pos_site_id
_symmetry_equiv_pos_as_xyz
1 +x,+y,+z
2 -x,-y,-z
_cell_length_a 7.7358
_cell_length_b 11.3252
_cell_length_c 14.172
_cell_angle_alpha 68.4585
_cell_angle_beta 85.6566
_cell_angle_gamma 82.0831
loop_
_atom_site_label
_atom_site_type_symbol
_atom_site_fract_x
_atom_site_fract_y
_atom_site_fract_z
N1 N     0.398580760     0.344604680     0.658662670 
N2 N     0.563626750     0.206413950     0.579783720 
C1 C     0.564531530     0.102195710     0.675395850 
C2 C     0.667926270    -0.013017500     0.685469920 
C3 C     0.669831640    -0.116349140     0.776376930 
C4 C     0.567154970    -0.108431900     0.860119930 
C5 C     0.464660400     0.006678280     0.849236010 
C6 C     0.462942540     0.112583370     0.758784020 
C7 C     0.353694520     0.238015260     0.750685830 
C8 C     0.556740620     0.392342900     0.666995040 
C9 C     0.554928680     0.470915990     0.723643310 
C10 C     0.705021320     0.519971570     0.732217610 
C11 C     0.861811170     0.493301490     0.683530370 
C12 C     0.862293040     0.414681390     0.627621910 
C13 C     0.713168640     0.362593410     0.619375010 
C14 C     0.720213290     0.273401580     0.560701240 
C15 C     0.410819320     0.300472240     0.573214150 
C16 C     0.570923460    -0.220638980     0.959273960 
C17 C     1.023855670     0.549302160     0.691097130 
H1 H     0.744079360    -0.020523740     0.620043270 
H2 H     0.750306930    -0.205104850     0.782455750 
H3 H     0.385176990     0.015344480     0.913496960 
H4 H     0.371919980     0.261663970     0.817002790 
H5 H     0.214620930     0.229358230     0.749228780 
H6 H     0.432923460     0.494232480     0.759460610 
H7 H     0.700646940     0.580965050     0.776371250 
H8 H     0.983071430     0.391151640     0.590443110 
H9 H     0.731831280     0.327196670     0.478986630 
H10 H     0.835193410     0.202579850     0.581307280 
H11 H     0.420490420     0.381623660     0.502258830 
H12 H     0.292597660     0.257945060     0.573134590 
H13 H     0.564366400    -0.309857920     0.947179690 
H14 H     0.461670680    -0.208329250     1.009605410 
H15 H     0.691568070    -0.232347000     0.999193840 
H16 H     1.138713780     0.506348110     0.660471160 
H17 H     1.048681700     0.534157950     0.769891620 
H18 H     1.011161550     0.652570660     0.648833300 
N3 N     0.086366310     0.959689630     0.122098510 
N4 N    -0.190646000     1.404582930     0.034553140 
C18 C    -0.238009320     1.243067150     0.204849420 
C19 C    -0.207247050     1.118512170     0.274830860 
C20 C    -0.101679700     1.024985770     0.247822070 
C21 C    -0.027172830     1.058535090     0.150900690 
C22 C    -0.052978750     1.181761290     0.079752510 
C23 C    -0.160123050     1.271856580     0.108804490 
C24 C    -0.284232040     1.079962990     0.380145550 
H19 H    -0.427247470     1.154287160     0.465521970 
H20 H    -0.320474870     1.316413800     0.224085020 
H21 H    -0.078515120     0.928241460     0.301749380 
H22 H     0.008255510     1.206489680     0.005088450 
O1 O    -0.391544040     1.176095410     0.394881660 
O2 O     0.093203690     0.849706290     0.182195710 
O3 O    -0.298701970     1.478730850     0.058432000 
O4 O    -0.252179440     0.975783380     0.444511130 
O5 O     0.165346870     0.995646750     0.040575540 
O6 O    -0.104938350     1.430360180    -0.044826070 

#END
data_29_7.64_XXV_14_58298 
# Day group submission to blind test 6
# Rank by free energy: 29
# Relative energy [kJ/mol]: 7.644
# Space group: P21/n
loop_
_symmetry_equiv_pos_site_id
_symmetry_equiv_pos_as_xyz
1 +x,+y,+z
2 1/2-x,1/2+y,1/2-z
3 -x,-y,-z
4 1/2+x,1/2-y,1/2+z
_cell_length_a 9.2429
_cell_length_b 21.8492
_cell_length_c 11.1544
_cell_angle_alpha 90.0
_cell_angle_beta 95.6349
_cell_angle_gamma 90.0
loop_
_atom_site_label
_atom_site_type_symbol
_atom_site_fract_x
_atom_site_fract_y
_atom_site_fract_z
N1 N     0.307662000     0.271915440     0.037446070 
N2 N     0.191415900     0.338302950    -0.116596190 
C1 C     0.320945640     0.374643260    -0.111403850 
C2 C     0.332844840     0.420276450    -0.197467850 
C3 C     0.456234600     0.456721050    -0.194086910 
C4 C     0.570893420     0.449115210    -0.103821780 
C5 C     0.558013610     0.403300810    -0.018428580 
C6 C     0.436071420     0.365587730    -0.021272510 
C7 C     0.427647190     0.314862470     0.071021340 
C8 C     0.339489630     0.229343680    -0.054130110 
C9 C     0.431390430     0.179805600    -0.023262650 
C10 C     0.463135010     0.137438300    -0.109414350 
C11 C     0.402747250     0.142756800    -0.229125130 
C12 C     0.311857200     0.192426380    -0.259001830 
C13 C     0.280337780     0.236132750    -0.174043400 
C14 C     0.184821020     0.290913040    -0.210851780 
C15 C     0.178058810     0.307911990    -0.001443880 
C16 C     0.704504510     0.489068410    -0.098224210 
C17 C     0.433503100     0.095573540    -0.321996080 
H1 H     0.242791150     0.427307300    -0.265959030 
H2 H     0.463152240     0.492026960    -0.261670270 
H3 H     0.646735680     0.395990350     0.051599560 
H4 H     0.529620730     0.289382450     0.081311760 
H5 H     0.411795020     0.334353990     0.159324760 
H6 H     0.475770530     0.174743950     0.069837040 
H7 H     0.534615570     0.099281350    -0.083514800 
H8 H     0.265721660     0.198057050    -0.351797390 
H9 H     0.071300310     0.276520530    -0.229967190 
H10 H     0.217931890     0.311085420    -0.293365190 
H11 H     0.083161330     0.277980970    -0.011333960 
H12 H     0.162572340     0.342116510     0.067394750 
H13 H     0.715243630     0.516912210    -0.016280460 
H14 H     0.803445390     0.461558060    -0.098004250 
H15 H     0.700525730     0.520079330    -0.175196700 
H16 H     0.414918360     0.114063510    -0.413162110 
H17 H     0.545872820     0.079502840    -0.308280580 
H18 H     0.363053690     0.055502090    -0.317302560 
N3 N     0.310899590     0.016915290     0.053231160 
N4 N     0.215492060     0.198220170     0.297485060 
C18 C     0.043907830     0.168732250     0.122906850 
C19 C     0.003698380     0.129807790     0.026211120 
C20 C     0.090839440     0.079856320     0.003120420 
C21 C     0.217666100     0.069898130     0.077602110 
C22 C     0.261506090     0.107790650     0.174190520 
C23 C     0.172321050     0.156957980     0.194487950 
C24 C    -0.132532510     0.139383020    -0.055177680 
H19 H    -0.297928440     0.190621770    -0.074801980 
H20 H    -0.022330150     0.207507730     0.142402430 
H21 H     0.059750270     0.049569750    -0.071622190 
H22 H     0.360770850     0.099327790     0.231136450 
O1 O    -0.216423470     0.183834700    -0.014924090 
O2 O     0.264924930    -0.018093210    -0.026857520 
O3 O     0.140994430     0.243715260     0.307801870 
O4 O    -0.163981110     0.110863540    -0.146358820 
O5 O     0.427007000     0.012254280     0.114887120 
O6 O     0.322070870     0.183666390     0.364723410 

#END
data_30_7.77_XXV_9_31635 
# Day group submission to blind test 6
# Rank by free energy: 30
# Relative energy [kJ/mol]: 7.769
# Space group: Cc
loop_
_symmetry_equiv_pos_site_id
_symmetry_equiv_pos_as_xyz
1 +x,+y,+z
2 +x,-y,1/2+z
3 1/2+x,1/2+y,+z
4 1/2+x,1/2-y,1/2+z
_cell_length_a 11.177
_cell_length_b 10.2025
_cell_length_c 19.5955
_cell_angle_alpha 90.0
_cell_angle_beta 90.4284
_cell_angle_gamma 90.0
loop_
_atom_site_label
_atom_site_type_symbol
_atom_site_fract_x
_atom_site_fract_y
_atom_site_fract_z
N1 N     0.279663540     0.835668580     0.827672080 
N2 N     0.321568970     1.024431720     0.898556850 
C1 C     0.197855910     1.029686260     0.917049780 
C2 C     0.155632020     1.137576580     0.953602440 
C3 C     0.036694710     1.145045160     0.972890340 
C4 C    -0.043681680     1.044181450     0.956922760 
C5 C    -0.000746750     0.937300720     0.920241430 
C6 C     0.118139360     0.928807360     0.899442690 
C7 C     0.160897670     0.812857210     0.857493770 
C8 C     0.276060790     0.919388250     0.768953900 
C9 C     0.236242910     0.868727240     0.706517780 
C10 C     0.232928190     0.946666850     0.648574840 
C11 C     0.270592460     1.077532630     0.650920800 
C12 C     0.309599160     1.127154280     0.713435510 
C13 C     0.311844230     1.050940610     0.772609170 
C14 C     0.350927560     1.109781500     0.840441520 
C15 C     0.356993750     0.890786730     0.880946890 
C16 C    -0.172076790     1.049914220     0.979882830 
C17 C     0.270640780     1.161035520     0.587415060 
H1 H     0.218170310     1.214557010     0.967358150 
H2 H     0.005737040     1.229625340     1.001290870 
H3 H    -0.062064640     0.858880910     0.906285290 
H4 H     0.097201080     0.792398550     0.816396790 
H5 H     0.165997510     0.724693070     0.889330430 
H6 H     0.209561620     0.766663250     0.704133520 
H7 H     0.201839150     0.905351780     0.600601670 
H8 H     0.337351790     1.229084940     0.716720310 
H9 H     0.447784450     1.126621950     0.840889000 
H10 H     0.308073950     1.204779540     0.847764190 
H11 H     0.449331360     0.892332990     0.863309260 
H12 H     0.351741740     0.828524920     0.926098230 
H13 H    -0.182363000     1.005510430     1.030395850 
H14 H    -0.231070810     0.997088620     0.944711050 
H15 H    -0.203689130     1.150996030     0.983278210 
H16 H     0.270833350     1.265300370     0.600013440 
H17 H     0.192195090     1.141285750     0.555408630 
H18 H     0.349900900     1.141659570     0.556461710 
N3 N     0.150090880     0.430388400     0.786593280 
N4 N    -0.064107790     0.036029560     0.705981240 
C18 C    -0.031335590     0.223598210     0.628425540 
C19 C     0.015125890     0.348189040     0.616059390 
C20 C     0.074627670     0.416498210     0.667822360 
C21 C     0.087036820     0.358056730     0.731331920 
C22 C     0.043152890     0.233808510     0.745297190 
C23 C    -0.016033680     0.169097780     0.692793780 
C24 C     0.001145970     0.414464330     0.548509690 
H19 H    -0.091805290     0.400112580     0.467192810 
H20 H    -0.078723910     0.169827450     0.589226920 
H21 H     0.110179170     0.513292940     0.658442210 
H22 H     0.054683950     0.189415250     0.794916150 
O1 O    -0.068215400     0.344990200     0.505129550 
O2 O     0.183758700     0.541394080     0.773732430 
O3 O    -0.124920960    -0.013866410     0.660946590 
O4 O     0.042653380     0.520238860     0.535276950 
O5 O     0.163878820     0.373554160     0.840902600 
O6 O    -0.039002670    -0.014297700     0.760736410 

#END
data_31_7.78_XXV_14_4230 
# Day group submission to blind test 6
# Rank by free energy: 31
# Relative energy [kJ/mol]: 7.778
# Space group: P21/c
loop_
_symmetry_equiv_pos_site_id
_symmetry_equiv_pos_as_xyz
1 +x,+y,+z
2 -x,1/2+y,1/2-z
3 -x,-y,-z
4 +x,1/2-y,1/2+z
_cell_length_a 22.6518
_cell_length_b 9.5448
_cell_length_c 10.4609
_cell_angle_alpha 90.0
_cell_angle_beta 96.7887
_cell_angle_gamma 90.0
loop_
_atom_site_label
_atom_site_type_symbol
_atom_site_fract_x
_atom_site_fract_y
_atom_site_fract_z
N1 N     0.698283000     0.821243200     0.195260750 
N2 N     0.591382600     0.828375640     0.144045240 
C1 C     0.588027960     0.925978340     0.247033090 
C2 C     0.534003740     0.991923770     0.259765150 
C3 C     0.529122880     1.085846810     0.359236490 
C4 C     0.577962680     1.115706610     0.449963000 
C5 C     0.631727260     1.049678600     0.436078970 
C6 C     0.637808540     0.956579950     0.335703930 
C7 C     0.697588100     0.889980920     0.321128530 
C8 C     0.703886930     0.918229620     0.092762470 
C9 C     0.759364850     0.977426050     0.080568780 
C10 C     0.766411930     1.070555870    -0.018254360 
C11 C     0.718361250     1.106385210    -0.109095190 
C12 C     0.663192990     1.047261670    -0.095699190 
C13 C     0.654953790     0.955066780     0.004205640 
C14 C     0.593680470     0.896484000     0.018422540 
C15 C     0.643772750     0.738689280     0.169395120 
C16 C     0.572512650     1.214227610     0.560689220 
C17 C     0.726339320     1.203924100    -0.219171780 
H1 H     0.495717960     0.966779300     0.191337940 
H2 H     0.486733430     1.135832440     0.367510070 
H3 H     0.670515130     1.073076150     0.504251390 
H4 H     0.732523610     0.969233770     0.332568720 
H5 H     0.708689380     0.811344940     0.396490950 
H6 H     0.796981600     0.947596190     0.148998100 
H7 H     0.809883350     1.115236280    -0.026025160 
H8 H     0.625027250     1.075470080    -0.163799920 
H9 H     0.580763960     0.819162930    -0.057193250 
H10 H     0.560663730     0.980175020     0.007217930 
H11 H     0.646600490     0.671940310     0.085683600 
H12 H     0.639358560     0.672400060     0.252697010 
H13 H     0.567598160     1.156347640     0.649229650 
H14 H     0.611910250     1.280478490     0.580086270 
H15 H     0.533829790     1.282508990     0.540954190 
H16 H     0.685181610     1.259654930    -0.251751980 
H17 H     0.760889500     1.281694830    -0.191516430 
H18 H     0.739415330     1.146181810    -0.301858760 
N3 N     0.043097950     0.475986460     0.331416760 
N4 N    -0.080089890     0.330105770    -0.067018690 
C18 C    -0.122040770     0.481275580     0.091645170 
C19 C    -0.115509040     0.555453830     0.207356070 
C20 C    -0.061326740     0.554371690     0.286221290 
C21 C    -0.014376180     0.478829020     0.247211210 
C22 C    -0.019166830     0.404154660     0.132670120 
C23 C    -0.073640500     0.407416890     0.056833440 
C24 C    -0.165264530     0.638320660     0.251229510 
H19 H    -0.243764010     0.694865210     0.195116400 
H20 H    -0.163687110     0.480329800     0.029703320 
H21 H    -0.056126370     0.612131320     0.375713480 
H22 H     0.017950200     0.346011940     0.103873480 
O1 O    -0.216059780     0.625325060     0.170729100 
O2 O     0.048610790     0.556036030     0.423008950 
O3 O    -0.130129310     0.320323150    -0.124187190 
O4 O    -0.160460120     0.710824860     0.346033600 
O5 O     0.080563280     0.393157850     0.303406100 
O6 O    -0.034900170     0.282596830    -0.103302490 

#END
data_32_7.81_XXV_60_83415 
# Day group submission to blind test 6
# Rank by free energy: 32
# Relative energy [kJ/mol]: 7.807
# Space group: Pbcn
loop_
_symmetry_equiv_pos_site_id
_symmetry_equiv_pos_as_xyz
1 +x,+y,+z
2 1/2+x,1/2-y,-z
3 -x,+y,1/2-z
4 1/2-x,1/2-y,1/2+z
5 -x,-y,-z
6 1/2-x,1/2+y,+z
7 +x,-y,1/2+z
8 1/2+x,1/2+y,1/2-z
_cell_length_a 19.367
_cell_length_b 13.4315
_cell_length_c 17.0816
_cell_angle_alpha 90.0
_cell_angle_beta 90.0
_cell_angle_gamma 90.0
loop_
_atom_site_label
_atom_site_type_symbol
_atom_site_fract_x
_atom_site_fract_y
_atom_site_fract_z
N1 N     0.260462760     0.071448180     0.511642030 
N2 N     0.266578220    -0.065902530     0.602904130 
C1 C     0.339551300    -0.050601830     0.609803060 
C2 C     0.379454790    -0.120621670     0.649951510 
C3 C     0.450108570    -0.107516080     0.658358670 
C4 C     0.483077920    -0.023411150     0.627633660 
C5 C     0.442836580     0.045759760     0.587450510 
C6 C     0.371876560     0.033246520     0.577313340 
C7 C     0.329994460     0.108523800     0.530871960 
C8 C     0.260229290     0.001789420     0.448078820 
C9 C     0.267169580     0.036899370     0.371414890 
C10 C     0.266318950    -0.028330810     0.308557520 
C11 C     0.257716800    -0.130857830     0.320108050 
C12 C     0.251124440    -0.165045520     0.396681820 
C13 C     0.252965960    -0.100758150     0.460906240 
C14 C     0.248101380    -0.141168360     0.543823100 
C15 C     0.231333160     0.026746670     0.582395690 
C16 C     0.559481450    -0.007186530     0.639017300 
C17 C     0.254857610    -0.201359400     0.251472000 
H1 H     0.353896790    -0.184791900     0.675296690 
H2 H     0.480155280    -0.162744530     0.689783130 
H3 H     0.467550010     0.110799620     0.561953130 
H4 H     0.356772980     0.127134400     0.476614380 
H5 H     0.324395480     0.177773670     0.564217920 
H6 H     0.272227120     0.116408580     0.362095580 
H7 H     0.271671390     0.000500790     0.249527340 
H8 H     0.245502890    -0.244463200     0.407128680 
H9 H     0.195464920    -0.166858460     0.555968640 
H10 H     0.282176420    -0.205287910     0.550533340 
H11 H     0.176719200     0.010743970     0.573109820 
H12 H     0.236217920     0.079813730     0.630430990 
H13 H     0.569643560     0.036752420     0.691808930 
H14 H     0.582040050     0.032916840     0.589599660 
H15 H     0.586871790    -0.077817870     0.645316250 
H16 H     0.261169520    -0.278523210     0.270260170 
H17 H     0.295344740    -0.184800520     0.208812510 
H18 H     0.205304490    -0.195865190     0.220884220 
N3 N     0.582384040     0.347083200     0.124459610 
N4 N     0.586813840     0.651282150     0.286528210 
C18 C     0.580759050     0.662801930     0.142194740 
C19 C     0.578174150     0.617197910     0.068877960 
C20 C     0.578731170     0.513601130     0.062762150 
C21 C     0.581898550     0.457298060     0.130653390 
C22 C     0.584568990     0.500034910     0.204533150 
C23 C     0.583861590     0.603114390     0.208421530 
C24 C     0.574694660     0.676033050    -0.005169120 
H19 H     0.571586990     0.808832840    -0.041555470 
H20 H     0.576726960     0.478124660     0.006007540 
H21 H     0.587110650     0.454927930     0.256755300 
H22 H     0.580299390     0.742836670     0.148105560 
O1 O     0.575367370     0.774856970     0.008229860 
O2 O     0.581309620     0.311481420     0.058747990 
O3 O     0.583301450     0.742019190     0.288375920 
O4 O     0.571429040     0.639657750    -0.069475140 
O5 O     0.583780320     0.299987280     0.185553300 
O6 O     0.592657910     0.596829450     0.343327320 

#END
data_33_7.82_XXV_19_11258 
# Day group submission to blind test 6
# Rank by free energy: 33
# Relative energy [kJ/mol]: 7.818
# Space group: P212121
loop_
_symmetry_equiv_pos_site_id
_symmetry_equiv_pos_as_xyz
1 +x,+y,+z
2 1/2-x,-y,1/2+z
3 1/2+x,1/2-y,-z
4 -x,1/2+y,1/2-z
_cell_length_a 7.8439
_cell_length_b 10.4334
_cell_length_c 27.7514
_cell_angle_alpha 90.0
_cell_angle_beta 90.0
_cell_angle_gamma 90.0
loop_
_atom_site_label
_atom_site_type_symbol
_atom_site_fract_x
_atom_site_fract_y
_atom_site_fract_z
N1 N     0.077544780     0.896552670     0.059088770 
N2 N    -0.049750290     1.054468360     0.006437140 
C1 C    -0.021957570     1.150434480     0.042531390 
C2 C    -0.093796950     1.272062350     0.036460940 
C3 C    -0.067505020     1.367623970     0.070323830 
C4 C     0.033100380     1.345310640     0.111215910 
C5 C     0.103569360     1.223842410     0.116956590 
C6 C     0.076430250     1.125581060     0.083635380 
C7 C     0.150645450     0.992853130     0.091930190 
C8 C    -0.089629300     0.855529550     0.073126660 
C9 C    -0.107154820     0.769219900     0.111386210 
C10 C    -0.266656730     0.726314680     0.125491400 
C11 C    -0.414267560     0.767149620     0.101510400 
C12 C    -0.395372000     0.853069430     0.063530640 
C13 C    -0.235939750     0.899185550     0.049264390 
C14 C    -0.220790050     0.996585250     0.008780480 
C15 C     0.075512600     0.951282830     0.010567170 
C16 C     0.064014260     1.450379980     0.147496310 
C17 C    -0.587510350     0.719758190     0.116944130 
H1 H    -0.168321840     1.290577250     0.004307040 
H2 H    -0.124025960     1.461429500     0.064865510 
H3 H     0.180079780     1.203875790     0.148739710 
H4 H     0.127588850     0.962703480     0.129014490 
H5 H     0.289121360     0.994335190     0.086664740 
H6 H     0.007007860     0.734921330     0.129233910 
H7 H    -0.277329020     0.658992970     0.155144160 
H8 H    -0.508210990     0.887195770     0.044771550 
H9 H    -0.247438990     0.951100800    -0.026017870 
H10 H    -0.314774650     1.072592870     0.013603450 
H11 H     0.043835740     0.876736510    -0.015502120 
H12 H     0.202316780     0.988334680     0.002393530 
H13 H     0.139812580     1.528091960     0.131895720 
H14 H     0.132445240     1.414388230     0.178967340 
H15 H    -0.055965390     1.492285720     0.159957870 
H16 H    -0.687241740     0.754110670     0.092734080 
H17 H    -0.618800240     0.752452680     0.153362890 
H18 H    -0.592620710     0.614970030     0.117257450 
N3 N     0.417509330     0.406556680     0.770583050 
N4 N     0.127007140    -0.005058840     0.740607660 
C18 C     0.081082980     0.112399810     0.816897800 
C19 C     0.110539920     0.218776300     0.846188890 
C20 C     0.219556330     0.316308010     0.830906120 
C21 C     0.297115590     0.305378900     0.786230080 
C22 C     0.270461010     0.201353260     0.756060650 
C23 C     0.160341700     0.106746030     0.772245980 
C24 C     0.033989710     0.230406000     0.895289970 
H19 H    -0.047084970     0.121992690     0.945957810 
H20 H    -0.000906880     0.035088870     0.828379440 
H21 H     0.241880610     0.399224510     0.853392180 
H22 H     0.333272050     0.193945980     0.721552170 
O1 O    -0.022835730     0.116826780     0.911849180 
O2 O     0.406961070     0.510316880     0.790670990 
O3 O     0.042694440    -0.092554950     0.757506680 
O4 O     0.032512640     0.327977180     0.918409360 
O5 O     0.520054190     0.377965380     0.739285380 
O6 O     0.185427180    -0.001260070     0.699869610 

#END
data_34_8.06_XXV_15_47628 
# Day group submission to blind test 6
# Rank by free energy: 34
# Relative energy [kJ/mol]: 8.055
# Space group: C2/c
loop_
_symmetry_equiv_pos_site_id
_symmetry_equiv_pos_as_xyz
1 +x,+y,+z
2 -x,+y,1/2-z
3 1/2+x,1/2+y,+z
4 1/2-x,1/2+y,1/2-z
5 -x,-y,-z
6 +x,-y,1/2+z
7 1/2-x,1/2-y,-z
8 1/2+x,1/2-y,1/2+z
_cell_length_a 16.5368
_cell_length_b 11.3296
_cell_length_c 24.4022
_cell_angle_alpha 90.0
_cell_angle_beta 92.1001
_cell_angle_gamma 90.0
loop_
_atom_site_label
_atom_site_type_symbol
_atom_site_fract_x
_atom_site_fract_y
_atom_site_fract_z
N1 N     0.236050730     0.305122700     0.869147330 
N2 N     0.342228770     0.434989520     0.839985920 
C1 C     0.396312170     0.336244710     0.838790490 
C2 C     0.472270500     0.350406370     0.816451920 
C3 C     0.526492930     0.257050890     0.815382060 
C4 C     0.506840540     0.146847930     0.837085810 
C5 C     0.430901870     0.133714890     0.859315500 
C6 C     0.375017410     0.225863440     0.860015760 
C7 C     0.291812630     0.207371930     0.883056270 
C8 C     0.204334070     0.300217790     0.813750590 
C9 C     0.142887710     0.219499720     0.800016910 
C10 C     0.110162800     0.213504400     0.746999150 
C11 C     0.137120150     0.288913460     0.705968050 
C12 C     0.198457000     0.368641640     0.720040670 
C13 C     0.233174090     0.374788120     0.773016730 
C14 C     0.302067480     0.460014140     0.786388350 
C15 C     0.279285630     0.415939280     0.879581240 
C16 C     0.565038710     0.044525770     0.835212950 
C17 C     0.100095290     0.283865300     0.648606810 
H1 H     0.488551570     0.436491920     0.800913570 
H2 H     0.585347670     0.270048990     0.798096570 
H3 H     0.414041170     0.048561650     0.875975010 
H4 H     0.265514470     0.125198140     0.867368750 
H5 H     0.296629810     0.199536930     0.927828260 
H6 H     0.120521030     0.162933400     0.831936850 
H7 H     0.062402330     0.150411870     0.737250060 
H8 H     0.221144300     0.426822280     0.688691950 
H9 H     0.279471090     0.550936280     0.786966140 
H10 H     0.346944450     0.455507760     0.754772190 
H11 H     0.236736890     0.489468250     0.876840340 
H12 H     0.306563410     0.413225500     0.920958770 
H13 H     0.626946380     0.074982440     0.830089070 
H14 H     0.564161790    -0.008122290     0.872705030 
H15 H     0.549476540    -0.014452050     0.800846380 
H16 H     0.133789560     0.338383720     0.620462790 
H17 H     0.099147730     0.193553310     0.632766910 
H18 H     0.037475380     0.315452340     0.647539500 
N3 N     0.096704420     0.955403160     0.905291890 
N4 N     0.169731400     0.579877180     0.996872960 
C18 C     0.036956930     0.673021750     1.011165620 
C19 C    -0.018225030     0.764213910     1.000871680 
C20 C     0.001114360     0.857089640     0.966167350 
C21 C     0.075816040     0.856766040     0.942195780 
C22 C     0.132067130     0.767431320     0.951319100 
C23 C     0.110746170     0.676414310     0.985907320 
C24 C    -0.098455740     0.767933030     1.026972710 
H19 H    -0.154646350     0.697292780     1.084777180 
H20 H     0.023204070     0.600655290     1.038061360 
H21 H    -0.041487860     0.927923320     0.958204840 
H22 H     0.190054010     0.768912530     0.932393250 
O1 O    -0.105116320     0.684180230     1.065739170 
O2 O     0.047625970     1.035371820     0.899862430 
O3 O     0.146560370     0.495354350     1.023079180 
O4 O    -0.150225290     0.839699500     1.015986050 
O5 O     0.161426400     0.949357600     0.882963460 
O6 O     0.237287200     0.592066440     0.979155670 

#END
data_35_8.06_XXV_2_70994 
# Day group submission to blind test 6
# Rank by free energy: 35
# Relative energy [kJ/mol]: 8.055
# Space group: P-1
loop_
_symmetry_equiv_pos_site_id
_symmetry_equiv_pos_as_xyz
1 +x,+y,+z
2 -x,-y,-z
_cell_length_a 8.3476
_cell_length_b 8.9073
_cell_length_c 15.2321
_cell_angle_alpha 93.7116
_cell_angle_beta 96.3803
_cell_angle_gamma 97.004
loop_
_atom_site_label
_atom_site_type_symbol
_atom_site_fract_x
_atom_site_fract_y
_atom_site_fract_z
N1 N     0.114909790     0.711565260     0.349928270 
N2 N    -0.125113310     0.567217880     0.267528640 
C1 C    -0.218798360     0.611154610     0.335961910 
C2 C    -0.387977290     0.577319860     0.322283080 
C3 C    -0.482094130     0.616276250     0.387656460 
C4 C    -0.409997270     0.689071450     0.469160810 
C5 C    -0.241123300     0.722181480     0.482129760 
C6 C    -0.144431870     0.686117110     0.416774660 
C7 C     0.039054890     0.728018430     0.432224690 
C8 C     0.095471610     0.833730270     0.294503850 
C9 C     0.192617240     0.973238370     0.316630190 
C10 C     0.178533260     1.093072860     0.263813120 
C11 C     0.067881930     1.077109810     0.186568780 
C12 C    -0.028130020     0.937649510     0.165111870 
C13 C    -0.017747280     0.816305100     0.218191290 
C14 C    -0.128441070     0.667382610     0.194313390 
C15 C     0.044771360     0.565924770     0.302962520 
C16 C    -0.511981340     0.734015370     0.539849300 
C17 C     0.051084720     1.208353710     0.129912030 
H1 H    -0.443987470     0.517369730     0.260131160 
H2 H    -0.613240230     0.588241330     0.375874830 
H3 H    -0.182572810     0.779863220     0.544660360 
H4 H     0.069559360     0.844940670     0.460743210 
H5 H     0.092978370     0.655680480     0.479794160 
H6 H     0.281401040     0.984825940     0.375075080 
H7 H     0.255714420     1.200141890     0.281932860 
H8 H    -0.115840300     0.923012640     0.105886420 
H9 H    -0.091821040     0.606675220     0.136446840 
H10 H    -0.253252670     0.689215430     0.176513890 
H11 H     0.113606980     0.541085440     0.248144890 
H12 H     0.053071400     0.477357720     0.348880020 
H13 H    -0.630827340     0.664845770     0.531453450 
H14 H    -0.452694290     0.721480740     0.606134510 
H15 H    -0.532941540     0.852783310     0.537333840 
H16 H    -0.004807550     1.169432690     0.062777970 
H17 H    -0.025029020     1.286701570     0.157726590 
H18 H     0.169267530     1.273340270     0.125326620 
N3 N     0.770912160     0.107931850     0.331533010 
N4 N     0.344269870    -0.213741960     0.128757400 
C18 C     0.430150120     0.051956000     0.099035750 
C19 C     0.527464490     0.190656820     0.122251330 
C20 C     0.640104460     0.209352720     0.198270160 
C21 C     0.652688670     0.088113830     0.250103760 
C22 C     0.557366350    -0.051150430     0.229388990 
C23 C     0.447420120    -0.065954970     0.153168010 
C24 C     0.515541360     0.323390260     0.067960230 
H19 H     0.396804910     0.383178760    -0.033761920 
H20 H     0.342526040     0.035281450     0.040420290 
H21 H     0.716097650     0.316523780     0.216142770 
H22 H     0.568134030    -0.143950670     0.270953260 
O1 O     0.404645790     0.290900570    -0.004199180 
O2 O     0.866584160     0.224479680     0.342661920 
O3 O     0.246032960    -0.222524190     0.062374820 
O4 O     0.594490860     0.445918360     0.086713380 
O5 O     0.763300230     0.006604500     0.381760740 
O6 O     0.365023560    -0.315985760     0.176699620 

#END
data_36_8.10_XXV_2_11864 
# Day group submission to blind test 6
# Rank by free energy: 36
# Relative energy [kJ/mol]: 8.098
# Space group: P-1
loop_
_symmetry_equiv_pos_site_id
_symmetry_equiv_pos_as_xyz
1 +x,+y,+z
2 -x,-y,-z
_cell_length_a 7.6886
_cell_length_b 11.0416
_cell_length_c 14.705
_cell_angle_alpha 70.285
_cell_angle_beta 83.6997
_cell_angle_gamma 78.7205
loop_
_atom_site_label
_atom_site_type_symbol
_atom_site_fract_x
_atom_site_fract_y
_atom_site_fract_z
N1 N     0.409207250     0.831896480     0.645967610 
N2 N     0.590709010     0.693809830     0.562196790 
C1 C     0.593555840     0.585126910     0.649812690 
C2 C     0.706172490     0.467599430     0.653896560 
C3 C     0.710393210     0.360038790     0.737009480 
C4 C     0.600761680     0.365821450     0.818650120 
C5 C     0.489576930     0.483325670     0.813866200 
C6 C     0.485312660     0.593512010     0.731305950 
C7 C     0.366502460     0.721435140     0.729843700 
C8 C     0.564559140     0.878130660     0.657261340 
C9 C     0.553393440     0.955311450     0.716724240 
C10 C     0.700496150     1.002950330     0.728294960 
C11 C     0.863492640     0.976259260     0.679964360 
C12 C     0.873256420     0.899021710     0.621221720 
C13 C     0.727344840     0.848289230     0.609799460 
C14 C     0.744693970     0.760442840     0.547805680 
C15 C     0.430024300     0.790449580     0.560266090 
C16 C     0.603717460     0.247805430     0.908391790 
C17 C     1.022198870     1.030762350     0.691014760 
H1 H     0.788043250     0.461857430     0.590097690 
H2 H     0.798348510     0.269670830     0.738580780 
H3 H     0.405148990     0.490536390     0.876781320 
H4 H     0.379383540     0.742566470     0.795889250 
H5 H     0.226969930     0.714275480     0.727529080 
H6 H     0.426479640     0.978737880     0.752440770 
H7 H     0.688825860     1.062893940     0.774606660 
H8 H     0.999025230     0.875449640     0.584145820 
H9 H     0.757349480     0.817581730     0.471030570 
H10 H     0.864667040     0.687093670     0.564555180 
H11 H     0.437973510     0.874814640     0.495465070 
H12 H     0.314058410     0.748768460     0.557434830 
H13 H     0.556030720     0.168795880     0.894547450 
H14 H     0.519702950     0.271159130     0.967092300 
H15 H     0.738333700     0.209704960     0.933841180 
H16 H     1.142895490     0.987917130     0.658842640 
H17 H     1.044139350     1.011702610     0.767190310 
H18 H     1.003833670     1.136684460     0.655754810 
N3 N     0.860672280     0.536634210     0.906154020 
N4 N     1.188359110     0.088318270     0.962015860 
C18 C     1.210254200     0.257749150     0.802309820 
C19 C     1.163246920     0.385454510     0.741040670 
C20 C     1.049093160     0.477476200     0.774897580 
C21 C     0.982790830     0.439319740     0.869918020 
C22 C     1.025286360     0.312926980     0.932673850 
C23 C     1.139955170     0.224321350     0.896800560 
C24 C     1.231628290     0.429112680     0.638128290 
H19 H     1.381825640     0.358021390     0.548065210 
H20 H     1.299266980     0.185473700     0.777574240 
H21 H     1.013010200     0.576597930     0.727646740 
H22 H     0.971088170     0.284776000     1.006232650 
O1 O     1.351328370     0.335064040     0.616602780 
O2 O     0.834646690     0.648965300     0.851572020 
O3 O     1.295561410     0.013870160     0.929837820 
O4 O     1.183533020     0.535201260     0.581056410 
O5 O     0.794718950     0.497249670     0.987870410 
O6 O     1.117326530     0.060446690     1.043080820 

#END
data_37_8.29_XXV_14_16184 
# Day group submission to blind test 6
# Rank by free energy: 37
# Relative energy [kJ/mol]: 8.287
# Space group: P21/n
loop_
_symmetry_equiv_pos_site_id
_symmetry_equiv_pos_as_xyz
1 +x,+y,+z
2 1/2-x,1/2+y,1/2-z
3 -x,-y,-z
4 1/2+x,1/2-y,1/2+z
_cell_length_a 6.6556
_cell_length_b 24.2341
_cell_length_c 14.3254
_cell_angle_alpha 90.0
_cell_angle_beta 98.2309
_cell_angle_gamma 90.0
loop_
_atom_site_label
_atom_site_type_symbol
_atom_site_fract_x
_atom_site_fract_y
_atom_site_fract_z
N1 N     0.525516850     0.618551440     0.196342440 
N2 N     0.262651370     0.590009490     0.286361070 
C1 C     0.212936270     0.545110420     0.222086170 
C2 C     0.039468020     0.513725280     0.228260270 
C3 C    -0.011621740     0.469588750     0.167702220 
C4 C     0.110262060     0.455106290     0.099741830 
C5 C     0.283027020     0.486812050     0.094066650 
C6 C     0.335374600     0.531787790     0.153215350 
C7 C     0.521340310     0.566457780     0.143139680 
C8 C     0.391003850     0.659566150     0.150322030 
C9 C     0.446943350     0.688461280     0.073794370 
C10 C     0.321035170     0.728872850     0.028381630 
C11 C     0.136246140     0.742020630     0.058632670 
C12 C     0.081694950     0.712834850     0.135101810 
C13 C     0.204368730     0.671544250     0.180762650 
C14 C     0.137212410     0.639404200     0.262012660 
C15 C     0.475485960     0.605988590     0.290192690 
C16 C     0.057882840     0.406736410     0.034518550 
C17 C    -0.001105050     0.786076460     0.010157540 
H1 H    -0.052928890     0.523998670     0.282274350 
H2 H    -0.146841740     0.445652330     0.173810910 
H3 H     0.378514180     0.476767980     0.040874670 
H4 H     0.525361760     0.575915600     0.068977470 
H5 H     0.660089510     0.543409020     0.168591910 
H6 H     0.592304930     0.679363410     0.051483390 
H7 H     0.367726950     0.750966790    -0.030772480 
H8 H    -0.062515930     0.721873070     0.159143260 
H9 H     0.146433860     0.665540260     0.324923150 
H10 H    -0.020936230     0.626779570     0.244058250 
H11 H     0.503827300     0.642213300     0.335354700 
H12 H     0.572994890     0.572423230     0.320459410 
H13 H     0.173968920     0.374516130     0.046365530 
H14 H     0.046596870     0.419201180    -0.039459690 
H15 H    -0.086911070     0.388337740     0.045002070 
H16 H    -0.146817730     0.768758930    -0.021687060 
H17 H     0.067767370     0.806092860    -0.045736820 
H18 H    -0.033538920     0.818014140     0.059871290 
N3 N     0.981646270     0.918316530     0.213763900 
N4 N     1.558892600     0.788513210     0.255237350 
C18 C     1.521493260     0.856437650     0.125154590 
C19 C     1.413973230     0.899093040     0.075222500 
C20 C     1.237206600     0.919711130     0.104277670 
C21 C     1.169885320     0.896644520     0.182732630 
C22 C     1.271086800     0.853635410     0.233263910 
C23 C     1.447312210     0.834597620     0.203028200 
C24 C     1.482536210     0.924451200    -0.009817840 
H19 H     1.694601580     0.919348860    -0.084487280 
H20 H     1.659856740     0.840419660     0.104403340 
H21 H     1.154222910     0.952946820     0.065980880 
H22 H     1.214584180     0.835666780     0.293374320 
O1 O     1.666783390     0.905978340    -0.023969140 
O2 O     0.901629190     0.958036430     0.171207870 
O3 O     1.727233690     0.777724300     0.235782020 
O4 O     1.384269470     0.957227930    -0.060437640 
O5 O     0.920322160     0.894803030     0.279566130 
O6 O     1.473947030     0.764446010     0.313419950 

#END
data_38_8.31_XXV_2_74233 
# Day group submission to blind test 6
# Rank by free energy: 38
# Relative energy [kJ/mol]: 8.307
# Space group: P-1
loop_
_symmetry_equiv_pos_site_id
_symmetry_equiv_pos_as_xyz
1 +x,+y,+z
2 -x,-y,-z
_cell_length_a 8.0377
_cell_length_b 9.7046
_cell_length_c 15.7253
_cell_angle_alpha 99.9949
_cell_angle_beta 95.6634
_cell_angle_gamma 103.0898
loop_
_atom_site_label
_atom_site_type_symbol
_atom_site_fract_x
_atom_site_fract_y
_atom_site_fract_z
N1 N     0.794327700     0.910278730     0.664243860 
N2 N     0.817882810     0.722966160     0.744691080 
C1 C     0.803524070     0.623531650     0.663887590 
C2 C     0.832238280     0.487058220     0.665369600 
C3 C     0.816977120     0.387525610     0.588520450 
C4 C     0.770898440     0.420511270     0.507547640 
C5 C     0.742459030     0.556591060     0.506843760 
C6 C     0.759828030     0.659292610     0.583447560 
C7 C     0.733305250     0.808483590     0.579997800 
C8 C     0.978344380     0.963839160     0.680930500 
C9 C     1.057728860     1.070987520     0.638634800 
C10 C     1.235178630     1.126627850     0.654248590 
C11 C     1.339181130     1.077928580     0.713268830 
C12 C     1.258732160     0.971254590     0.755106320 
C13 C     1.080602950     0.912193300     0.739287660 
C14 C     0.997928280     0.792588910     0.784021210 
C15 C     0.731156370     0.836868360     0.732828660 
C16 C     0.756216620     0.312482290     0.423994700 
C17 C     1.532483020     1.136856320     0.729211860 
H1 H     0.863576940     0.459847890     0.728023590 
H2 H     0.838952930     0.281962250     0.591132030 
H3 H     0.708089120     0.584989070     0.444711940 
H4 H     0.801489840     0.852155090     0.530116710 
H5 H     0.596120040     0.802027610     0.561911560 
H6 H     0.977244090     1.111677740     0.594641670 
H7 H     1.294102650     1.210350520     0.621119410 
H8 H     1.336986510     0.930935480     0.800658520 
H9 H     0.999176340     0.835865070     0.853327300 
H10 H     1.071572730     0.710638060     0.780511300 
H11 H     0.754047880     0.914856370     0.794343650 
H12 H     0.592557050     0.790237420     0.715088840 
H13 H     0.685907110     0.204462530     0.429190460 
H14 H     0.688959600     0.342739800     0.369086550 
H15 H     0.883855950     0.304819470     0.408071930 
H16 H     1.587706620     1.126999540     0.793512620 
H17 H     1.594028930     1.078422910     0.680679550 
H18 H     1.568351600     1.250746840     0.725015810 
N3 N     0.985200680     0.195774870     0.899413520 
N4 N     1.557758770     0.188272430     1.041382970 
C18 C     1.531469540     0.348438640     0.937057330 
C19 C     1.430015730     0.401028500     0.879563250 
C20 C     1.250517430     0.352120780     0.867538150 
C21 C     1.175757550     0.249690510     0.912955670 
C22 C     1.272552120     0.193237950     0.969596870 
C23 C     1.450361260     0.245439590     0.980690760 
C24 C     1.507363090     0.510795710     0.829500000 
H19 H     1.723795000     0.624010140     0.815446970 
H20 H     1.670401480     0.385956240     0.947801470 
H21 H     1.171602360     0.393591960     0.823560740 
H22 H     1.212058510     0.111845880     1.003382280 
O1 O     1.678568900     0.563311330     0.854840430 
O2 O     0.901739530     0.264493450     0.862641350 
O3 O     1.713803180     0.237410340     1.050685730 
O4 O     1.426645310     0.547679410     0.772674930 
O5 O     0.925891170     0.085859630     0.925327540 
O6 O     1.482524310     0.096106160     1.077576840 

#END
data_39_8.38_XXV_2_48890 
# Day group submission to blind test 6
# Rank by free energy: 39
# Relative energy [kJ/mol]: 8.380
# Space group: P-1
loop_
_symmetry_equiv_pos_site_id
_symmetry_equiv_pos_as_xyz
1 +x,+y,+z
2 -x,-y,-z
_cell_length_a 8.1678
_cell_length_b 9.346
_cell_length_c 15.853
_cell_angle_alpha 91.9446
_cell_angle_beta 91.3602
_cell_angle_gamma 113.9502
loop_
_atom_site_label
_atom_site_type_symbol
_atom_site_fract_x
_atom_site_fract_y
_atom_site_fract_z
N1 N     0.220620670     0.116238370     0.339548710 
N2 N     0.214484300     0.347357270     0.278044010 
C1 C     0.079365260     0.343537010     0.335073550 
C2 C    -0.006628140     0.444225650     0.324253770 
C3 C    -0.136295320     0.444957340     0.379076100 
C4 C    -0.182853160     0.346136720     0.446953560 
C5 C    -0.096142940     0.246118280     0.457171910 
C6 C     0.032470750     0.241778250     0.402039910 
C7 C     0.120366030     0.127861460     0.413579780 
C8 C     0.107038950     0.021905170     0.270604140 
C9 C     0.034906350    -0.141223730     0.273892510 
C10 C    -0.073474200    -0.235911450     0.207718590 
C11 C    -0.112009840    -0.170660190     0.135734110 
C12 C    -0.039216030    -0.007850380     0.133076250 
C13 C     0.067762030     0.089533920     0.199521490 
C14 C     0.140179230     0.266742500     0.195601630 
C15 C     0.327505750     0.275284440     0.314032800 
C16 C    -0.325154330     0.344957390     0.506211350 
C17 C    -0.231986450    -0.273273570     0.064240250 
H1 H     0.032366040     0.523873500     0.273057320 
H2 H    -0.200912220     0.524593080     0.369794490 
H3 H    -0.131420870     0.167213580     0.509006760 
H4 H     0.018902760     0.011568360     0.425029590 
H5 H     0.213516000     0.164977140     0.468889010 
H6 H     0.068216090    -0.192351140     0.328533880 
H7 H    -0.127317010    -0.362349770     0.211344040 
H8 H    -0.068504460     0.045519330     0.078101560 
H9 H     0.246279690     0.308205840     0.149928400 
H10 H     0.034005630     0.301020840     0.174060990 
H11 H     0.421161350     0.272019020     0.266856880 
H12 H     0.403687360     0.345628270     0.369312850 
H13 H    -0.351944410     0.449721880     0.500929240 
H14 H    -0.285294790     0.339732180     0.571944000 
H15 H    -0.451641040     0.243088090     0.492149220 
H16 H    -0.192477650    -0.221004800     0.003349350 
H17 H    -0.371713390    -0.291058840     0.072198700 
H18 H    -0.228182110    -0.388802950     0.061265840 
N3 N     0.603269770     0.812390940     0.320223830 
N4 N     0.596566960     1.226180730     0.136823220 
C18 C     0.395269490     0.948571150     0.103790660 
C19 C     0.331421060     0.790881250     0.122585810 
C20 C     0.400356090     0.745463320     0.193215230 
C21 C     0.532239060     0.859749190     0.244182540 
C22 C     0.598143140     1.017719290     0.227828100 
C23 C     0.527248060     1.058508970     0.156914800 
C24 C     0.189190570     0.665470790     0.068855120 
H19 H     0.046629160     0.636021590    -0.030956380 
H20 H     0.343649550     0.985939830     0.049406090 
H21 H     0.351822240     0.623232410     0.207579880 
H22 H     0.700087970     1.105177980     0.268609990 
O1 O     0.140402220     0.722498750     0.000283080 
O2 O     0.572553070     0.673700710     0.324171210 
O3 O     0.517449200     1.261156140     0.080316030 
O4 O     0.125243190     0.529013960     0.084696300 
O5 O     0.685668970     0.915392200     0.373717840 
O6 O     0.728238960     1.317047530     0.177892900 

#END
data_40_8.38_XXV_14_5321 
# Day group submission to blind test 6
# Rank by free energy: 40
# Relative energy [kJ/mol]: 8.381
# Space group: P21/c
loop_
_symmetry_equiv_pos_site_id
_symmetry_equiv_pos_as_xyz
1 +x,+y,+z
2 -x,1/2+y,1/2-z
3 -x,-y,-z
4 +x,1/2-y,1/2+z
_cell_length_a 14.8354
_cell_length_b 11.5243
_cell_length_c 14.7995
_cell_angle_alpha 90.0
_cell_angle_beta 112.8139
_cell_angle_gamma 90.0
loop_
_atom_site_label
_atom_site_type_symbol
_atom_site_fract_x
_atom_site_fract_y
_atom_site_fract_z
N1 N     0.543195360     0.312348990     0.697881540 
N2 N     0.419792930     0.243313820     0.753879830 
C1 C     0.389428780     0.159569970     0.676221130 
C2 C     0.322024260     0.073971340     0.674695730 
C3 C     0.289977260    -0.007273200     0.599893530 
C4 C     0.323536320    -0.005074770     0.523483330 
C5 C     0.390580650     0.080501550     0.525719610 
C6 C     0.424978020     0.162068920     0.601260760 
C7 C     0.500561740     0.251941770     0.602943880 
C8 C     0.614929890     0.244375490     0.772499770 
C9 C     0.708398000     0.232585530     0.771716610 
C10 C     0.779789830     0.168476560     0.843426840 
C11 C     0.760484850     0.115056370     0.919029300 
C12 C     0.667006810     0.126918410     0.918871760 
C13 C     0.593625600     0.189545510     0.846491080 
C14 C     0.491448120     0.197151080     0.846716740 
C15 C     0.463181480     0.344933180     0.727269400 
C16 C     0.288995430    -0.094137530     0.442549760 
C17 C     0.839069690     0.048504090     0.998837540 
H1 H     0.294027870     0.073845600     0.732357730 
H2 H     0.237301470    -0.072633380     0.599828460 
H3 H     0.418315060     0.083146670     0.467700240 
H4 H     0.559283920     0.210566870     0.587646570 
H5 H     0.467348990     0.317042970     0.545614100 
H6 H     0.724327170     0.275970780     0.714601740 
H7 H     0.851898510     0.160535720     0.841515110 
H8 H     0.649866500     0.084540640     0.975888660 
H9 H     0.491526470     0.253555870     0.906376990 
H10 H     0.467385070     0.111505190     0.859586290 
H11 H     0.490646460     0.403133730     0.790250940 
H12 H     0.407517430     0.390385130     0.666444830 
H13 H     0.209472250    -0.103794960     0.413553130 
H14 H     0.309751610    -0.070207730     0.381866930 
H15 H     0.320607540    -0.179514780     0.469053410 
H16 H     0.807582920    -0.013366180     1.034327820 
H17 H     0.885485120     0.000398330     0.969872110 
H18 H     0.886601460     0.107017910     1.055697150 
N3 N     0.975435400     0.776974460     0.463439940 
N4 N     1.040141350     1.042175190     0.743580000 
C18 C     0.900895030     0.905424170     0.694798900 
C19 C     0.845621030     0.817049110     0.634077410 
C20 C     0.869900170     0.774478450     0.558145500 
C21 C     0.949822170     0.821282390     0.544626030 
C22 C     1.006828130     0.908699360     0.603915750 
C23 C     0.980499750     0.949039630     0.678507810 
C24 C     0.758838570     0.765482140     0.646609690 
H19 H     0.681645780     0.784802800     0.722828030 
H20 H     0.882831130     0.940035930     0.753486340 
H21 H     0.827155890     0.706022360     0.510996490 
H22 H     1.068996320     0.943834210     0.592416650 
O1 O     0.736898110     0.821551220     0.715214820 
O2 O     0.926774410     0.696658600     0.415123480 
O3 O     1.011279320     1.081856920     0.804063590 
O4 O     0.713458590     0.683828670     0.600433200 
O5 O     1.043221260     0.824229280     0.450736790 
O6 O     1.113947050     1.072220250     0.732255710 

#END
data_41_8.41_XXV_2_71122 
# Day group submission to blind test 6
# Rank by free energy: 41
# Relative energy [kJ/mol]: 8.407
# Space group: P-1
loop_
_symmetry_equiv_pos_site_id
_symmetry_equiv_pos_as_xyz
1 +x,+y,+z
2 -x,-y,-z
_cell_length_a 8.4006
_cell_length_b 9.404
_cell_length_c 14.832
_cell_angle_alpha 81.9562
_cell_angle_beta 87.9338
_cell_angle_gamma 75.1519
loop_
_atom_site_label
_atom_site_type_symbol
_atom_site_fract_x
_atom_site_fract_y
_atom_site_fract_z
N1 N     0.913264670     0.291035810     0.950819580 
N2 N     1.137603610     0.205616250     0.848754840 
C1 C     1.076561670     0.336925540     0.785521210 
C2 C     1.145349340     0.347879480     0.698401640 
C3 C     1.090437620     0.474088830     0.635939740 
C4 C     0.966099820     0.594320730     0.658838820 
C5 C     0.898003450     0.582005140     0.745701960 
C6 C     0.949733690     0.455002720     0.809113400 
C7 C     0.868723320     0.443431890     0.902202470 
C8 C     0.825857280     0.195699790     0.918554090 
C9 C     0.661788200     0.207965460     0.944127140 
C10 C     0.574251660     0.116308750     0.914779250 
C11 C     0.648486970     0.008295560     0.859776850 
C12 C     0.812115050    -0.002568630     0.834310440 
C13 C     0.901475240     0.089964160     0.861869470 
C14 C     1.077907180     0.078375300     0.830236950 
C15 C     1.091207140     0.232341470     0.942028160 
C16 C     0.910131700     0.733583180     0.591954280 
C17 C     0.555588910    -0.094590840     0.829793270 
H1 H     1.244150580     0.256389930     0.681094360 
H2 H     1.145601130     0.480407300     0.568697940 
H3 H     0.799478990     0.673021770     0.764428280 
H4 H     0.735076510     0.479981010     0.895107370 
H5 H     0.905265060     0.516479860     0.944459370 
H6 H     0.604791800     0.289215720     0.988438610 
H7 H     0.446950410     0.127577080     0.935521100 
H8 H     0.871510570    -0.083972580     0.790279520 
H9 H     1.160100210    -0.023263850     0.864622580 
H10 H     1.087397420     0.071610520     0.757320380 
H11 H     1.131230570     0.127883040     0.987223310 
H12 H     1.152666090     0.312110220     0.962108970 
H13 H     0.992117900     0.807071910     0.593051890 
H14 H     0.786163140     0.796003230     0.607891130 
H15 H     0.909445610     0.707958120     0.522371820 
H16 H     0.581448030    -0.110604380     0.758638800 
H17 H     0.422823530    -0.051159270     0.836912550 
H18 H     0.590286670    -0.204309780     0.870585040 
N3 N     0.695659050     0.363816950     0.627225020 
N4 N     0.359237620     0.877856040     0.549563080 
C18 C     0.327533180     0.733609030     0.698862770 
C19 C     0.372028100     0.603282120     0.760152280 
C20 C     0.493204230     0.481763570     0.737066140 
C21 C     0.567785620     0.493150220     0.652427140 
C22 C     0.526309180     0.620693760     0.589613310 
C23 C     0.406084330     0.739479170     0.614990960 
C24 C     0.293941210     0.588180660     0.851830760 
H19 H     0.140792100     0.700744760     0.927859640 
H20 H     0.234268740     0.828813610     0.715561810 
H21 H     0.528413660     0.380933880     0.784623410 
H22 H     0.584913110     0.627044710     0.523717560 
O1 O     0.173967330     0.709854190     0.864580310 
O2 O     0.741007030     0.258382150     0.686558600 
O3 O     0.256360730     0.982054290     0.574668810 
O4 O     0.335056690     0.480927060     0.908544080 
O5 O     0.745553420     0.371949730     0.548828560 
O6 O     0.426684430     0.877624810     0.475296390 

#END
data_42_8.43_XXV_2_36955 
# Day group submission to blind test 6
# Rank by free energy: 42
# Relative energy [kJ/mol]: 8.426
# Space group: P-1
loop_
_symmetry_equiv_pos_site_id
_symmetry_equiv_pos_as_xyz
1 +x,+y,+z
2 -x,-y,-z
_cell_length_a 8.0162
_cell_length_b 10.8725
_cell_length_c 13.7284
_cell_angle_alpha 109.4013
_cell_angle_beta 93.674
_cell_angle_gamma 100.3306
loop_
_atom_site_label
_atom_site_type_symbol
_atom_site_fract_x
_atom_site_fract_y
_atom_site_fract_z
N1 N     0.812893480     0.150567780     0.334655500 
N2 N     0.818718190     0.101721580     0.149879540 
C1 C     0.892758780     0.239463330     0.170392150 
C2 C     0.952789660     0.278352230     0.089413110 
C3 C     1.022703700     0.411064700     0.106152550 
C4 C     1.033572710     0.509586250     0.204253860 
C5 C     0.973268730     0.469744400     0.284333420 
C6 C     0.904772170     0.336389120     0.269515730 
C7 C     0.844787180     0.296058520     0.359487850 
C8 C     0.966847650     0.102109860     0.340265040 
C9 C     1.051937500     0.120574000     0.437878310 
C10 C     1.199794800     0.073411280     0.446085790 
C11 C     1.266848030     0.004893510     0.356919740 
C12 C     1.181252910    -0.012796910     0.260207040 
C13 C     1.033615210     0.035907480     0.250265020 
C14 C     0.947041090     0.018855370     0.143439990 
C15 C     0.714996340     0.086644550     0.230631830 
C16 C     1.112389600     0.653612570     0.222920240 
C17 C     1.427531170    -0.046602540     0.366310980 
H1 H     0.940499100     0.202857540     0.012727490 
H2 H     1.067656360     0.439253160     0.042095610 
H3 H     0.981738740     0.544384130     0.361334740 
H4 H     0.940278580     0.344306870     0.428442780 
H5 H     0.726259670     0.329263810     0.379853740 
H6 H     0.998096430     0.170557850     0.506961360 
H7 H     1.263432870     0.088347590     0.522580960 
H8 H     1.231995590    -0.064311900     0.190008090 
H9 H     0.883038820    -0.085651030     0.102154320 
H10 H     1.042335970     0.045113260     0.096362660 
H11 H     0.669691730    -0.019556740     0.215711020 
H12 H     0.604636980     0.131828680     0.227673340 
H13 H     1.081684810     0.680329100     0.154871700 
H14 H     1.067513980     0.720878300     0.289516350 
H15 H     1.252091540     0.672810140     0.238943060 
H16 H     1.456130500    -0.104590560     0.289987330 
H17 H     1.537987740     0.035491830     0.403743430 
H18 H     1.415595090    -0.110648120     0.413471880 
N3 N     0.298946070     0.325345230     0.822469890 
N4 N     0.640957520     0.535719130     0.611032210 
C18 C     0.592108300     0.670870800     0.786946990 
C19 C     0.520886800     0.680702320     0.878621200 
C20 C     0.424966380     0.567507780     0.890766200 
C21 C     0.401794970     0.445864380     0.810220530 
C22 C     0.470081420     0.432341800     0.717818980 
C23 C     0.564753620     0.546822720     0.708464690 
C24 C     0.545455080     0.810187670     0.967087990 
H19 H     0.675464090     0.987592500     1.012442880 
H20 H     0.667023850     0.757265100     0.776225130 
H21 H     0.370219760     0.574839910     0.961890210 
H22 H     0.450391910     0.336726360     0.655874130 
O1 O     0.650362240     0.909817370     0.949301850 
O2 O     0.255100980     0.337130920     0.908037020 
O3 O     0.711908330     0.639438480     0.601432240 
O4 O     0.482580690     0.823542900     1.046297490 
O5 O     0.265090380     0.223265730     0.745937420 
O6 O     0.627848530     0.423749310     0.547628070 

#END
data_43_8.58_XXV_19_7669 
# Day group submission to blind test 6
# Rank by free energy: 43
# Relative energy [kJ/mol]: 8.578
# Space group: P212121
loop_
_symmetry_equiv_pos_site_id
_symmetry_equiv_pos_as_xyz
1 +x,+y,+z
2 1/2-x,-y,1/2+z
3 1/2+x,1/2-y,-z
4 -x,1/2+y,1/2-z
_cell_length_a 7.0943
_cell_length_b 15.7747
_cell_length_c 20.5989
_cell_angle_alpha 90.0
_cell_angle_beta 90.0
_cell_angle_gamma 90.0
loop_
_atom_site_label
_atom_site_type_symbol
_atom_site_fract_x
_atom_site_fract_y
_atom_site_fract_z
N1 N     0.885526960     0.304299010     0.263770040 
N2 N     1.147574790     0.372229920     0.317896180 
C1 C     1.029816150     0.443902180     0.331447270 
C2 C     1.110644550     0.517295060     0.357346620 
C3 C     1.000371640     0.587291040     0.371975810 
C4 C     0.805214210     0.585992060     0.361732470 
C5 C     0.726144700     0.512510260     0.335985050 
C6 C     0.835062190     0.441823580     0.319993470 
C7 C     0.744735500     0.363633400     0.290160600 
C8 C     0.960774820     0.330801160     0.202462740 
C9 C     0.852306210     0.320406340     0.146353590 
C10 C     0.921712020     0.344472700     0.086210100 
C11 C     1.102866040     0.378877040     0.079998010 
C12 C     1.209343720     0.389280460     0.136215110 
C13 C     1.140913600     0.366735130     0.197380600 
C14 C     1.258556060     0.381866770     0.257943210 
C15 C     1.035481870     0.294854910     0.311963700 
C16 C     0.685777600     0.662695320     0.376523770 
C17 C     1.180272380     0.402671130     0.014289850 
H1 H     1.260902270     0.517723320     0.366931670 
H2 H     1.065727500     0.643466590     0.392401210 
H3 H     0.575166150     0.510340260     0.327149190 
H4 H     0.648784730     0.382175020     0.251281860 
H5 H     0.660785090     0.329902330     0.326602940 
H6 H     0.713746890     0.291994980     0.150751470 
H7 H     0.835299090     0.335728010     0.043272140 
H8 H     1.349107000     0.417151980     0.132688850 
H9 H     1.376476360     0.337032230     0.259797850 
H10 H     1.318950450     0.445452330     0.256803250 
H11 H     1.128450320     0.242976640     0.297791090 
H12 H     0.971665970     0.279652940     0.358727990 
H13 H     0.738029840     0.696510290     0.419181800 
H14 H     0.539240850     0.645082290     0.385538550 
H15 H     0.686831150     0.707487740     0.335883910 
H16 H     1.302267790     0.444474510     0.018752790 
H17 H     1.074320710     0.435109260    -0.015160660 
H18 H     1.225202420     0.346403450    -0.012742090 
N3 N     0.377063030     0.643108300     0.210281700 
N4 N    -0.231785810     0.539342900     0.125942530 
C18 C     0.004968520     0.601429750     0.051734480 
C19 C     0.180390510     0.639018150     0.041326660 
C20 C     0.302615570     0.653256240     0.093265530 
C21 C     0.246480740     0.629288890     0.155038620 
C22 C     0.073231990     0.591770640     0.167238640 
C23 C    -0.045060090     0.579027160     0.114565880 
C24 C     0.246231830     0.663389730    -0.024933360 
H19 H     0.193136590     0.642150570    -0.112814190 
H20 H    -0.091072970     0.589514320     0.012121560 
H21 H     0.438337630     0.682608590     0.085345150 
H22 H     0.032537840     0.573008270     0.215647730 
O1 O     0.127264720     0.636837430    -0.071857390 
O2 O     0.518498010     0.684921570     0.199712260 
O3 O    -0.332458090     0.528310290     0.078616060 
O4 O     0.392745870     0.699200680    -0.035719890 
O5 O     0.334102390     0.611239690     0.262219820 
O6 O    -0.271467730     0.520569960     0.181776210 

#END
data_44_8.60_XXV_2_5802 
# Day group submission to blind test 6
# Rank by free energy: 44
# Relative energy [kJ/mol]: 8.603
# Space group: P-1
loop_
_symmetry_equiv_pos_site_id
_symmetry_equiv_pos_as_xyz
1 +x,+y,+z
2 -x,-y,-z
_cell_length_a 9.0461
_cell_length_b 10.2462
_cell_length_c 13.1996
_cell_angle_alpha 85.2962
_cell_angle_beta 78.3907
_cell_angle_gamma 70.9889
loop_
_atom_site_label
_atom_site_type_symbol
_atom_site_fract_x
_atom_site_fract_y
_atom_site_fract_z
N1 N     0.598708600     0.995309200     0.773732770 
N2 N     0.585103300     1.228174340     0.806285150 
C1 C     0.499763980     1.277544810     0.723065850 
C2 C     0.470805590     1.414983230     0.689848040 
C3 C     0.386799130     1.466431700     0.610284650 
C4 C     0.327747960     1.382430160     0.562151790 
C5 C     0.357366950     1.245269530     0.595950560 
C6 C     0.443576360     1.191002190     0.674578170 
C7 C     0.477740560     1.039960210     0.707327700 
C8 C     0.757695710     0.971278080     0.717119950 
C9 C     0.833133810     0.850349620     0.660742450 
C10 C     0.987554270     0.823385490     0.605952450 
C11 C     1.072236100     0.915678430     0.606717700 
C12 C     0.995566560     1.036348480     0.662834220 
C13 C     0.839566960     1.066445650     0.717100460 
C14 C     0.757842420     1.201266640     0.774516730 
C15 C     0.559338050     1.100634520     0.851872420 
C16 C     0.237109200     1.437066170     0.475251460 
C17 C     1.241826930     0.884869970     0.549973080 
H1 H     0.512915490     1.481402800     0.728655250 
H2 H     0.365084490     1.573684380     0.585895520 
H3 H     0.314039280     1.177675190     0.558890920 
H4 H     0.518541870     0.975107470     0.639239370 
H5 H     0.368800460     1.021807030     0.749948950 
H6 H     0.769322550     0.777029570     0.661794930 
H7 H     1.044002590     0.728761650     0.562740470 
H8 H     1.058038720     1.110735580     0.663054020 
H9 H     0.807576120     1.199267750     0.844015410 
H10 H     0.778679630     1.287154590     0.725776460 
H11 H     0.633555950     1.062219280     0.910435710 
H12 H     0.434875820     1.121763650     0.888863330 
H13 H     0.126486110     1.411355790     0.488087650 
H14 H     0.307305520     1.392945170     0.401184990 
H15 H     0.206810350     1.549163460     0.467454990 
H16 H     1.264972230     0.978434190     0.515103960 
H17 H     1.268895380     0.810904530     0.488522820 
H18 H     1.325940990     0.840766470     0.602455110 
N3 N     0.238675230     0.794332280     0.892088250 
N4 N     0.043052520     0.435158710     0.792954880 
C18 C     0.189490480     0.393968250     0.937879340 
C19 C     0.267890660     0.439245770     1.001667320 
C20 C     0.283667770     0.570847540     0.987250870 
C21 C     0.220225060     0.655087870     0.908673770 
C22 C     0.141561300     0.613597670     0.843723310 
C23 C     0.127677670     0.482405340     0.860457580 
C24 C     0.338465290     0.350321740     1.086425270 
H19 H     0.371188900     0.167407710     1.143435700 
H20 H     0.176612280     0.292345660     0.947617890 
H21 H     0.343880000     0.606291770     1.036837390 
H22 H     0.093454180     0.680529530     0.782660970 
O1 O     0.324745950     0.223254340     1.088129730 
O2 O     0.289640640     0.835287690     0.957854010 
O3 O     0.041465860     0.316166570     0.805006250 
O4 O     0.401142120     0.387569440     1.145750030 
O5 O     0.202322080     0.857545160     0.813566890 
O6 O    -0.019264500     0.518649400     0.730371910 

#END
data_45_9.10_XXV_19_58165 
# Day group submission to blind test 6
# Rank by free energy: 45
# Relative energy [kJ/mol]: 9.101
# Space group: P212121
loop_
_symmetry_equiv_pos_site_id
_symmetry_equiv_pos_as_xyz
1 +x,+y,+z
2 1/2-x,-y,1/2+z
3 1/2+x,1/2-y,-z
4 -x,1/2+y,1/2-z
_cell_length_a 7.5937
_cell_length_b 10.4322
_cell_length_c 29.5002
_cell_angle_alpha 90.0
_cell_angle_beta 90.0
_cell_angle_gamma 90.0
loop_
_atom_site_label
_atom_site_type_symbol
_atom_site_fract_x
_atom_site_fract_y
_atom_site_fract_z
N1 N     0.841748000     0.251751130     0.575009670 
N2 N     0.872613420     0.438714260     0.622816950 
C1 C     1.026990550     0.474705140     0.597944070 
C2 C     1.131394490     0.575391680     0.613840700 
C3 C     1.280696320     0.613436640     0.590321040 
C4 C     1.329441110     0.552954320     0.549873380 
C5 C     1.224741020     0.452337160     0.534416860 
C6 C     1.075562490     0.411320260     0.557905600 
C7 C     0.967781140     0.298452610     0.540847620 
C8 C     0.922710630     0.175470910     0.609635630 
C9 C     0.969854780     0.048838840     0.599974400 
C10 C     1.046560140    -0.027962810     0.632852940 
C11 C     1.076925730     0.018751810     0.676671130 
C12 C     1.030207230     0.145184340     0.685862140 
C13 C     0.955408960     0.224765400     0.653043300 
C14 C     0.911922330     0.363638330     0.663855750 
C15 C     0.753034750     0.363159000     0.594628350 
C16 C     1.488222900     0.596908800     0.523380560 
C17 C     1.155152000    -0.066124120     0.712825900 
H1 H     1.092014290     0.624317890     0.644631480 
H2 H     1.359939360     0.691895070     0.603226140 
H3 H     1.261797350     0.402553460     0.503467180 
H4 H     1.054841200     0.219814460     0.531247440 
H5 H     0.893709970     0.325754460     0.510452990 
H6 H     0.942908110     0.011372770     0.566405050 
H7 H     1.081935860    -0.126036680     0.624656290 
H8 H     1.055286610     0.184163540     0.719422980 
H9 H     0.797435720     0.368772500     0.686408150 
H10 H     1.021882090     0.408368980     0.681642880 
H11 H     0.642804340     0.331318840     0.615498070 
H12 H     0.702394730     0.422587390     0.567129070 
H13 H     1.451303780     0.667164540     0.497466300 
H14 H     1.551937140     0.516814290     0.506044620 
H15 H     1.585547050     0.642174650     0.545444250 
H16 H     1.211556670    -0.009556380     0.740375070 
H17 H     1.258998830    -0.127321210     0.699051930 
H18 H     1.055073920    -0.129191730     0.727582040 
N3 N     0.580470860     0.158761270     0.738803320 
N4 N     0.409574300     0.076727380     0.580045360 
C18 C     0.563658780    -0.089585130     0.624649000 
C19 C     0.643165800    -0.129993880     0.664811300 
C20 C     0.648022730    -0.049107500     0.702463160 
C21 C     0.574126370     0.071955730     0.699003140 
C22 C     0.496294360     0.116118920     0.659430080 
C23 C     0.491825980     0.032633560     0.622888830 
C24 C     0.724877950    -0.259556240     0.669395290 
H19 H     0.763364650    -0.412109220     0.635262680 
H20 H     0.557105050    -0.151291860     0.595319920 
H21 H     0.708437820    -0.080589430     0.733710190 
H22 H     0.442182170     0.211598080     0.657141510 
O1 O     0.703137770    -0.330974550     0.631806880 
O2 O     0.631150300     0.113035780     0.774571200 
O3 O     0.387253890    -0.003409040     0.550427770 
O4 O     0.801604480    -0.295848850     0.702717050 
O5 O     0.535440060     0.269806340     0.732823220 
O6 O     0.371241770     0.190084320     0.577335590 

#END
data_46_9.12_XXV_19_21285 
# Day group submission to blind test 6
# Rank by free energy: 46
# Relative energy [kJ/mol]: 9.124
# Space group: P212121
loop_
_symmetry_equiv_pos_site_id
_symmetry_equiv_pos_as_xyz
1 +x,+y,+z
2 1/2-x,-y,1/2+z
3 1/2+x,1/2-y,-z
4 -x,1/2+y,1/2-z
_cell_length_a 7.4015
_cell_length_b 16.3616
_cell_length_c 18.7104
_cell_angle_alpha 90.0
_cell_angle_beta 90.0
_cell_angle_gamma 90.0
loop_
_atom_site_label
_atom_site_type_symbol
_atom_site_fract_x
_atom_site_fract_y
_atom_site_fract_z
N1 N     0.558142980     0.613159620     0.231267530 
N2 N     0.786329140     0.665878220     0.151098700 
C1 C     0.668257580     0.650609220     0.091884860 
C2 C     0.734724620     0.658622100     0.022313300 
C3 C     0.623549990     0.645207880    -0.036161800 
C4 C     0.441577260     0.624210160    -0.027043640 
C5 C     0.376940610     0.616076100     0.042508520 
C6 C     0.487291930     0.628065840     0.102088920 
C7 C     0.413714070     0.615916720     0.177171670 
C8 C     0.651422300     0.536413100     0.233007820 
C9 C     0.568975870     0.469203040     0.265736430 
C10 C     0.656367940     0.394434200     0.269213400 
C11 C     0.830132460     0.384424860     0.240742820 
C12 C     0.910758320     0.451657150     0.208213800 
C13 C     0.823777840     0.527216030     0.203095840 
C14 C     0.913414910     0.598462470     0.164906470 
C15 C     0.683298910     0.680261110     0.216563580 
C16 C     0.319060780     0.612309380    -0.090606460 
C17 C     0.925202500     0.303058470     0.245221740 
H1 H     0.874475460     0.676647060     0.015028620 
H2 H     0.677792970     0.651832140    -0.089726180 
H3 H     0.236870930     0.598509020     0.050828870 
H4 H     0.336416780     0.559218930     0.179882810 
H5 H     0.321237110     0.665754790     0.191100760 
H6 H     0.436440870     0.477227390     0.289384900 
H7 H     0.590232320     0.343146080     0.295072080 
H8 H     1.044577170     0.445067380     0.184987050 
H9 H     1.025547850     0.622345140     0.196967640 
H10 H     0.970187620     0.578020470     0.114146710 
H11 H     0.777688270     0.686697110     0.260992160 
H12 H     0.605948300     0.736713960     0.211374260 
H13 H     0.265700640     0.670851130    -0.109631160 
H14 H     0.203733010     0.573590690    -0.077197280 
H15 H     0.390942460     0.583999140    -0.135197820 
H16 H     1.060033730     0.306132110     0.221725470 
H17 H     0.849579730     0.255496130     0.216994430 
H18 H     0.939734710     0.283083580     0.300738890 
N3 N     0.856730600     0.449526500     0.987599400 
N4 N     0.372126970     0.294480750     1.107738830 
C18 C     0.329492230     0.346547760     0.984819030 
C19 C     0.393961900     0.389023970     0.925410000 
C20 C     0.566671010     0.423210960     0.926167670 
C21 C     0.672281350     0.414038310     0.986798040 
C22 C     0.612841150     0.372135220     1.046807420 
C23 C     0.440503050     0.339098340     1.044233190 
C24 C     0.283302230     0.399529560     0.859340980 
H19 H     0.057391570     0.371669290     0.819977250 
H20 H     0.196402330     0.319557180     0.985176570 
H21 H     0.616656310     0.456345300     0.880268990 
H22 H     0.697284160     0.365492830     1.093492730 
O1 O     0.119945160     0.363685120     0.864888990 
O2 O     0.898428910     0.493558750     0.937608540 
O3 O     0.225851280     0.260590000     1.102032730 
O4 O     0.333886830     0.435490650     0.806889650 
O5 O     0.953714170     0.431767530     1.038025170 
O6 O     0.466590140     0.295060450     1.161189350 

#END
data_47_9.16_XXV_60_84517 
# Day group submission to blind test 6
# Rank by free energy: 47
# Relative energy [kJ/mol]: 9.161
# Space group: Pbcn
loop_
_symmetry_equiv_pos_site_id
_symmetry_equiv_pos_as_xyz
1 +x,+y,+z
2 1/2+x,1/2-y,-z
3 -x,+y,1/2-z
4 1/2-x,1/2-y,1/2+z
5 -x,-y,-z
6 1/2-x,1/2+y,+z
7 +x,-y,1/2+z
8 1/2+x,1/2+y,1/2-z
_cell_length_a 27.12
_cell_length_b 10.3633
_cell_length_c 16.0872
_cell_angle_alpha 90.0
_cell_angle_beta 90.0
_cell_angle_gamma 90.0
loop_
_atom_site_label
_atom_site_type_symbol
_atom_site_fract_x
_atom_site_fract_y
_atom_site_fract_z
N1 N     0.059378760     0.633751790     0.812620990 
N2 N     0.114709590     0.812621550     0.837545880 
C1 C     0.090082540     0.837466370     0.914714040 
C2 C     0.110201650     0.927101650     0.970048150 
C3 C     0.087012990     0.954373170     1.044839780 
C4 C     0.042635120     0.893966520     1.066387130 
C5 C     0.023015850     0.804395560     1.010932940 
C6 C     0.046150570     0.774120160     0.935927650 
C7 C     0.024537320     0.672758850     0.878205630 
C8 C     0.096648970     0.546597110     0.841606810 
C9 C     0.084681530     0.417111460     0.854475770 
C10 C     0.120051210     0.330041000     0.881777380 
C11 C     0.168630090     0.369371160     0.896212150 
C12 C     0.180144790     0.499021830     0.883458010 
C13 C     0.145012360     0.588420360     0.857276550 
C14 C     0.158498600     0.729817460     0.846649800 
C15 C     0.081479470     0.750817930     0.778097570 
C16 C     0.016451900     0.926897920     1.146332120 
C17 C     0.207609780     0.274795860     0.923818280 
H1 H     0.143991660     0.976156720     0.952783250 
H2 H     0.103230340     1.024348970     1.086900620 
H3 H    -0.010973650     0.754734360     1.027039110 
H4 H     0.013888300     0.587483890     0.913695070 
H5 H    -0.008909820     0.709745370     0.848287410 
H6 H     0.047347200     0.385515130     0.841595460 
H7 H     0.109988070     0.229810340     0.891272980 
H8 H     0.217486380     0.532252820     0.895598890 
H9 H     0.181699190     0.742598560     0.791473640 
H10 H     0.179860510     0.762930580     0.900009420 
H11 H     0.102336310     0.726649550     0.722240400 
H12 H     0.052009810     0.817593110     0.761346740 
H13 H    -0.008151810     1.009749410     1.138027740 
H14 H    -0.006000240     0.846234680     1.168180560 
H15 H     0.042613640     0.951817790     1.195409910 
H16 H     0.229367060     0.313337610     0.975376710 
H17 H     0.191197610     0.183911230     0.944103300 
H18 H     0.233290480     0.252900430     0.873215620 
N3 N     0.227726080     0.088580200     0.096678140 
N4 N     0.408136830     0.035025100     0.117907250 
C18 C     0.366952050     0.223762630     0.181341330 
C19 C     0.324218120     0.293411170     0.199135510 
C20 C     0.278432770     0.249332150     0.171567860 
C21 C     0.276303470     0.135427760     0.126574530 
C22 C     0.317974610     0.063268580     0.108093200 
C23 C     0.362844820     0.110110390     0.136241110 
C24 C     0.325455950     0.416774000     0.247049530 
H19 H     0.371099460     0.534660800     0.294819160 
H20 H     0.245283410     0.303232950     0.185212120 
H21 H     0.315547670    -0.025573180     0.073306310 
H22 H     0.402735810     0.256732340     0.201708970 
O1 O     0.371747410     0.451850770     0.267077930 
O2 O     0.191508030     0.151564360     0.116146930 
O3 O     0.447532660     0.084567350     0.136124590 
O4 O     0.289392420     0.478621920     0.264813290 
O5 O     0.227511980    -0.009506800     0.054669170 
O6 O     0.402786260    -0.071088010     0.086288660 

#END
data_48_9.25_XXV_14_15002 
# Day group submission to blind test 6
# Rank by free energy: 48
# Relative energy [kJ/mol]: 9.246
# Space group: P21/n
loop_
_symmetry_equiv_pos_site_id
_symmetry_equiv_pos_as_xyz
1 +x,+y,+z
2 1/2-x,1/2+y,1/2-z
3 -x,-y,-z
4 1/2+x,1/2-y,1/2+z
_cell_length_a 6.8258
_cell_length_b 30.9343
_cell_length_c 11.2184
_cell_angle_alpha 90.0
_cell_angle_beta 107.2031
_cell_angle_gamma 90.0
loop_
_atom_site_label
_atom_site_type_symbol
_atom_site_fract_x
_atom_site_fract_y
_atom_site_fract_z
N1 N     0.252574990     0.898734730     0.081322370 
N2 N     0.497848590     0.868961370    -0.013839710 
C1 C     0.331864550     0.854584550    -0.117440230 
C2 C     0.373125680     0.827408230    -0.206664270 
C3 C     0.216450060     0.813331300    -0.308801390 
C4 C     0.013391120     0.826344800    -0.325937860 
C5 C    -0.026079730     0.853272480    -0.236259820 
C6 C     0.129042360     0.867268170    -0.131708190 
C7 C     0.079273910     0.895469670    -0.033586570 
C8 C     0.276083720     0.861130550     0.158917120 
C9 C     0.143236540     0.854861850     0.231146540 
C10 C     0.163145210     0.819007340     0.308126150 
C11 C     0.317984950     0.788492450     0.316480460 
C12 C     0.449113820     0.794949720     0.243587760 
C13 C     0.429751480     0.830423610     0.164144360 
C14 C     0.571077710     0.835627000     0.082807800 
C15 C     0.438409530     0.906854850     0.045252570 
C16 C    -0.155994950     0.812123290    -0.439143010 
C17 C     0.344708990     0.750241780     0.403202760 
H1 H     0.530716920     0.818056290    -0.195192710 
H2 H     0.251818580     0.792304430    -0.377056200 
H3 H    -0.183009450     0.863206350    -0.246654680 
H4 H    -0.053216310     0.882460180    -0.010077480 
H5 H     0.038555300     0.928185050    -0.070039320 
H6 H     0.025860190     0.878901850     0.227089500 
H7 H     0.058432850     0.814776970     0.363527380 
H8 H     0.568281110     0.771261990     0.246887130 
H9 H     0.725523810     0.844634430     0.140105910 
H10 H     0.584577810     0.805004810     0.037645080 
H11 H     0.564171130     0.915177430     0.127769790 
H12 H     0.410210710     0.934077210    -0.019441530 
H13 H    -0.157080040     0.831484320    -0.521083410 
H14 H    -0.306261830     0.815585890    -0.424263580 
H15 H    -0.137422770     0.778333960    -0.462128070 
H16 H     0.392010950     0.721436740     0.362485910 
H17 H     0.202491930     0.742712740     0.424627430 
H18 H     0.462510030     0.756613990     0.491768200 
N3 N     0.475026700     0.920120580     0.670155910 
N4 N    -0.249015330     0.931751640     0.415672220 
C18 C    -0.118900050     0.974269080     0.609778820 
C19 C     0.040675110     0.986021090     0.714699920 
C20 C     0.235973300     0.968397620     0.734816280 
C21 C     0.267655240     0.938994600     0.649146620 
C22 C     0.112355940     0.926287800     0.544288710 
C23 C    -0.079455160     0.944581210     0.526982280 
C24 C     0.011342600     1.017800130     0.808211230 
H19 H    -0.192667500     1.056577830     0.832650110 
H20 H    -0.270641490     0.987764930     0.592231440 
H21 H     0.359962400     0.977570200     0.815845600 
H22 H     0.139730970     0.903137990     0.479005700 
O1 O    -0.177823820     1.035142550     0.773196440 
O2 O     0.610844440     0.933235830     0.760119250 
O3 O    -0.414231430     0.949586060     0.400240790 
O4 O     0.142357670     1.027213780     0.902793340 
O5 O     0.494690770     0.892794780     0.596052430 
O6 O    -0.211447970     0.904215230     0.347635630 

#END
data_49_9.33_XXV_14_10276 
# Day group submission to blind test 6
# Rank by free energy: 49
# Relative energy [kJ/mol]: 9.333
# Space group: P21/c
loop_
_symmetry_equiv_pos_site_id
_symmetry_equiv_pos_as_xyz
1 +x,+y,+z
2 -x,1/2+y,1/2-z
3 -x,-y,-z
4 +x,1/2-y,1/2+z
_cell_length_a 11.298
_cell_length_b 27.1292
_cell_length_c 7.6119
_cell_angle_alpha 90.0
_cell_angle_beta 107.9596
_cell_angle_gamma 90.0
loop_
_atom_site_label
_atom_site_type_symbol
_atom_site_fract_x
_atom_site_fract_y
_atom_site_fract_z
N1 N     0.059643480     0.127669400     0.967674700 
N2 N     0.236688740     0.178485830     0.973790310 
C1 C     0.285056390     0.171314380     1.169512460 
C2 C     0.388244420     0.198754060     1.271136070 
C3 C     0.438523830     0.192220370     1.460159220 
C4 C     0.388069360     0.157678750     1.553900950 
C5 C     0.285449880     0.130528790     1.451374790 
C6 C     0.232152000     0.137092400     1.261265330 
C7 C     0.117619710     0.107951800     1.154823060 
C8 C    -0.012064480     0.171363720     0.965657540 
C9 C    -0.129911020     0.167220740     0.988318020 
C10 C    -0.202379100     0.208644110     0.984560940 
C11 C    -0.160100500     0.255640340     0.956100590 
C12 C    -0.042672910     0.259343440     0.933982910 
C13 C     0.032725070     0.218140720     0.940356140 
C14 C     0.162295420     0.223804480     0.922304440 
C15 C     0.158507230     0.136955410     0.885108430 
C16 C     0.442151750     0.151060300     1.759957760 
C17 C    -0.239795270     0.300554520     0.950788000 
H1 H     0.429470010     0.224601630     1.198296320 
H2 H     0.518999300     0.213712510     1.536298450 
H3 H     0.244102160     0.103830170     1.521507030 
H4 H     0.049048530     0.108362330     1.229129000 
H5 H     0.142222050     0.069307900     1.142389060 
H6 H    -0.164211010     0.130812290     1.005765070 
H7 H    -0.293723420     0.204577010     1.001749860 
H8 H    -0.007336150     0.295490910     0.913954160 
H9 H     0.156411330     0.233180080     0.779798610 
H10 H     0.211285010     0.253944810     1.009707490 
H11 H     0.117499650     0.145182560     0.738566410 
H12 H     0.215415360     0.103818520     0.899427470 
H13 H     0.543796210     0.149975110     1.802617210 
H14 H     0.409576280     0.116951440     1.805696910 
H15 H     0.415643110     0.181563100     1.834361920 
H16 H    -0.194693520     0.333897880     0.922553060 
H17 H    -0.258426390     0.305800400     1.082390130 
H18 H    -0.329879070     0.297156650     0.843668000 
N3 N     0.587724430     0.090047020     0.228941990 
N4 N     0.988057640     0.038010870     0.669539810 
C18 C     0.792922480     0.030429380     0.750136060 
C19 C     0.664438900     0.036587100     0.705148000 
C20 C     0.596521380     0.055772620     0.533559310 
C21 C     0.659188030     0.068830390     0.410118170 
C22 C     0.787048000     0.063893430     0.451017100 
C23 C     0.851298200     0.044087070     0.621667570 
C24 C     0.594592930     0.022776330     0.835446760 
H19 H     0.620054900    -0.009031520     1.066194820 
H20 H     0.846858620     0.015277860     0.881587380 
H21 H     0.496785030     0.060105390     0.497727380 
H22 H     0.834555820     0.075212830     0.354476690 
O1 O     0.670226060     0.005284690     0.996757530 
O2 O     0.474819140     0.085416780     0.181382450 
O3 O     1.040489730     0.015925820     0.812085740 
O4 O     0.483326130     0.025746130     0.799202350 
O5 O     0.646979690     0.111019670     0.141480460 
O6 O     1.038470190     0.055733780     0.563593420 

#END
data_50_9.46_XXV_14_56569 
# Day group submission to blind test 6
# Rank by free energy: 50
# Relative energy [kJ/mol]: 9.457
# Space group: P21/c
loop_
_symmetry_equiv_pos_site_id
_symmetry_equiv_pos_as_xyz
1 +x,+y,+z
2 -x,1/2+y,1/2-z
3 -x,-y,-z
4 +x,1/2-y,1/2+z
_cell_length_a 7.7451
_cell_length_b 26.1237
_cell_length_c 10.7533
_cell_angle_alpha 90.0
_cell_angle_beta 90.7681
_cell_angle_gamma 90.0
loop_
_atom_site_label
_atom_site_type_symbol
_atom_site_fract_x
_atom_site_fract_y
_atom_site_fract_z
N1 N     0.357095740     0.299342500     0.407949610 
N2 N     0.310747480     0.343424540     0.602421650 
C1 C     0.476497060     0.326222070     0.646033840 
C2 C     0.543884860     0.345796030     0.757612420 
C3 C     0.702605340     0.329457780     0.803380760 
C4 C     0.798812400     0.292587050     0.739759690 
C5 C     0.730578350     0.273403080     0.628828210 
C6 C     0.572058170     0.289953360     0.580076270 
C7 C     0.504295440     0.269390900     0.456585340 
C8 C     0.407708810     0.346857960     0.352675830 
C9 C     0.479414060     0.346661130     0.234080120 
C10 C     0.527992540     0.392008620     0.177417430 
C11 C     0.504727740     0.439158540     0.236828180 
C12 C     0.433907560     0.438905070     0.355196020 
C13 C     0.386653710     0.393628050     0.414688020 
C14 C     0.315462390     0.394703010     0.545675410 
C15 C     0.238162670     0.308000660     0.510355610 
C16 C     0.971427960     0.274877670     0.790070340 
C17 C     0.552127880     0.488619550     0.173493120 
H1 H     0.467854400     0.373375930     0.808617590 
H2 H     0.752237970     0.344970900     0.890367930 
H3 H     0.803843320     0.245188620     0.577233960 
H4 H     0.606796260     0.269728140     0.387968770 
H5 H     0.462594930     0.229535520     0.466844490 
H6 H     0.494088960     0.310339120     0.186586360 
H7 H     0.583236410     0.390991300     0.085251430 
H8 H     0.417392780     0.474983900     0.403971200 
H9 H     0.183972280     0.410219660     0.544681130 
H10 H     0.394009050     0.419796230     0.604545090 
H11 H     0.117516180     0.323974360     0.474048920 
H12 H     0.210941340     0.271346330     0.554587300 
H13 H     0.961216580     0.261157990     0.885817020 
H14 H     1.023619250     0.243794210     0.734111190 
H15 H     1.065744030     0.306089070     0.790596930 
H16 H     0.574766380     0.519186120     0.241044930 
H17 H     0.668763610     0.484282600     0.118396080 
H18 H     0.448722760     0.501352860     0.110250680 
N3 N     0.076734720     0.948998770     0.687627780 
N4 N     0.123362210     1.129790210     0.559184640 
C18 C    -0.021201310     1.106640570     0.754976860 
C19 C    -0.076551570     1.069738570     0.839316900 
C20 C    -0.045034110     1.017938740     0.817501480 
C21 C     0.041815580     1.004003300     0.710861330 
C22 C     0.098475230     1.039608320     0.624832050 
C23 C     0.064415410     1.090701530     0.649246290 
C24 C    -0.168242580     1.083729380     0.955748390 
H19 H    -0.226908930     1.141662440     1.052630960 
H20 H    -0.043858640     1.146900130     0.770492080 
H21 H    -0.087977780     0.989277840     0.882640990 
H22 H     0.166550760     1.028025260     0.542530820 
O1 O    -0.170939980     1.134700900     0.974502380 
O2 O     0.020706840     0.918366790     0.762677630 
O3 O     0.085270060     1.174275380     0.580361230 
O4 O    -0.229886770     1.053078970     1.025975010 
O5 O     0.159298670     0.938351990     0.595252850 
O6 O     0.205973000     1.114734090     0.470528630 

#END
data_51_9.47_XXV_15_12434 
# Day group submission to blind test 6
# Rank by free energy: 51
# Relative energy [kJ/mol]: 9.469
# Space group: I2/a
loop_
_symmetry_equiv_pos_site_id
_symmetry_equiv_pos_as_xyz
1 +x,+y,+z
2 -x,1/2+y,1/2-z
3 1/2+x,1/2+y,1/2+z
4 1/2-x,+y,-z
5 -x,-y,-z
6 +x,1/2-y,1/2+z
7 1/2-x,1/2-y,1/2-z
8 1/2+x,-y,+z
_cell_length_a 10.6391
_cell_length_b 9.9613
_cell_length_c 42.7616
_cell_angle_alpha 90.0
_cell_angle_beta 90.2165
_cell_angle_gamma 90.0
loop_
_atom_site_label
_atom_site_type_symbol
_atom_site_fract_x
_atom_site_fract_y
_atom_site_fract_z
N1 N     0.070722980     1.056916220     0.326177740 
N2 N     0.089528690     1.177934150     0.374992340 
C1 C     0.213485730     1.219398700     0.366234530 
C2 C     0.276119290     1.315238770     0.384419850 
C3 C     0.396711700     1.356184670     0.376870970 
C4 C     0.459404030     1.301676820     0.351057700 
C5 C     0.396078640     1.206635500     0.333082650 
C6 C     0.273761770     1.165527360     0.340001350 
C7 C     0.206037990     1.064746130     0.319263320 
C8 C     0.000364500     1.166717440     0.313338810 
C9 C    -0.027967940     1.167675170     0.281443160 
C10 C    -0.097148000     1.271826730     0.268351480 
C11 C    -0.141251460     1.377567510     0.286806420 
C12 C    -0.112248800     1.375739570     0.318641730 
C13 C    -0.041280810     1.273252500     0.332154440 
C14 C    -0.008130310     1.276664630     0.366752430 
C15 C     0.056368280     1.050498000     0.360143760 
C16 C     0.591436960     1.344984930     0.343231810 
C17 C    -0.217198340     1.490735420     0.272858740 
H1 H     0.229048270     1.355231730     0.404839060 
H2 H     0.443787730     1.430371910     0.391343480 
H3 H     0.442286770     1.164342490     0.312712080 
H4 H     0.217811250     1.091798700     0.294715480 
H5 H     0.246651150     0.964470010     0.322335390 
H6 H     0.003394840     1.084279740     0.267167150 
H7 H    -0.118462420     1.270368440     0.243533800 
H8 H    -0.144177750     1.457810830     0.333376840 
H9 H    -0.091615690     1.255423040     0.380855510 
H10 H     0.024682800     1.376597230     0.373288480 
H11 H    -0.040949270     1.026590730     0.365865500 
H12 H     0.116946960     0.970988350     0.369188240 
H13 H     0.657673660     1.315667290     0.361661330 
H14 H     0.623230670     1.299749370     0.321397950 
H15 H     0.597718450     1.454072400     0.340731090 
H16 H    -0.168689760     1.587000810     0.275456120 
H17 H    -0.234212100     1.474561410     0.247943930 
H18 H    -0.308523980     1.500382450     0.284317690 
N3 N     0.161468620     0.595062810     0.445619790 
N4 N    -0.138208000     0.973178590     0.446300240 
C18 C    -0.081930960     0.856529100     0.495443230 
C19 C    -0.016271070     0.755982680     0.511276250 
C20 C     0.063450890     0.669658550     0.495015840 
C21 C     0.075563190     0.685472800     0.462963280 
C22 C     0.011097770     0.783640610     0.446410670 
C23 C    -0.067230590     0.867620030     0.463310980 
C24 C    -0.025996640     0.738122630     0.545857220 
H19 H    -0.087536860     0.827650230     0.581944830 
H20 H    -0.143050710     0.925126520     0.507667580 
H21 H     0.114372380     0.591628210     0.507230480 
H22 H     0.021643280     0.794277930     0.421430810 
O1 O    -0.088048730     0.840191180     0.559503380 
O2 O     0.208605890     0.502446810     0.460205470 
O3 O    -0.198157810     1.052763420     0.462036590 
O4 O     0.018976460     0.645203350     0.559995140 
O5 O     0.179228570     0.620251380     0.418055840 
O6 O    -0.132094120     0.972570590     0.417811500 

#END
data_52_9.48_XXV_7_28965 
# Day group submission to blind test 6
# Rank by free energy: 52
# Relative energy [kJ/mol]: 9.478
# Space group: Pn
loop_
_symmetry_equiv_pos_site_id
_symmetry_equiv_pos_as_xyz
1 +x,+y,+z
2 +x,-y,1/2+z
_cell_length_a 6.0335
_cell_length_b 10.8851
_cell_length_c 17.8151
_cell_angle_alpha 90.0
_cell_angle_beta 99.7891
_cell_angle_gamma 90.0
loop_
_atom_site_label
_atom_site_type_symbol
_atom_site_fract_x
_atom_site_fract_y
_atom_site_fract_z
N1 N     0.414497360     0.782707090     0.640300470 
N2 N     0.161832390     0.917544280     0.693032760 
C1 C     0.073405870     0.960126220     0.617777820 
C2 C    -0.117493920     1.035022140     0.606559780 
C3 C    -0.205916810     1.078855900     0.534596560 
C4 C    -0.104924390     1.050362370     0.471581020 
C5 C     0.084780100     0.975257870     0.483360390 
C6 C     0.174413820     0.928654020     0.555092790 
C7 C     0.377058960     0.843601900     0.565371790 
C8 C     0.263098820     0.682507920     0.644758570 
C9 C     0.300740560     0.570336260     0.610861000 
C10 C     0.159411590     0.471048560     0.615050580 
C11 C    -0.023241810     0.480217320     0.653851580 
C12 C    -0.059026000     0.592357340     0.687497490 
C13 C     0.079155400     0.693996390     0.682920010 
C14 C     0.030722260     0.816063930     0.718256150 
C15 C     0.394106940     0.875698780     0.697999560 
C16 C    -0.196303320     1.101361720     0.393756100 
C17 C    -0.179057340     0.372803690     0.657353580 
H1 H    -0.193297540     1.059507330     0.655477080 
H2 H    -0.354145390     1.136966800     0.527127510 
H3 H     0.163717800     0.950300770     0.435020900 
H4 H     0.354871400     0.773404820     0.521002670 
H5 H     0.529283520     0.895247700     0.559707770 
H6 H     0.445353220     0.561904720     0.582487080 
H7 H     0.192398470     0.384586270     0.588718240 
H8 H    -0.200811580     0.601937280     0.717409840 
H9 H     0.070803500     0.810557520     0.780519250 
H10 H    -0.147874420     0.837917440     0.703531980 
H11 H     0.450412310     0.837347790     0.754599800 
H12 H     0.501525050     0.953458670     0.689787950 
H13 H    -0.124520430     1.191885280     0.385722420 
H14 H    -0.156302610     1.041440920     0.348714390 
H15 H    -0.378857150     1.112067130     0.385620170 
H16 H    -0.261289520     0.378071900     0.707338920 
H17 H    -0.311436910     0.370164770     0.606983950 
H18 H    -0.088449700     0.285615760     0.659550230 
N3 N     0.389493260     0.633465370     0.864017000 
N4 N    -0.220876510     0.404131010     0.953830920 
C18 C     0.016842640     0.303554220     0.871648870 
C19 C     0.193019010     0.308105620     0.830155050 
C20 C     0.316422370     0.416022830     0.827736940 
C21 C     0.259970370     0.518167020     0.866922660 
C22 C     0.085129110     0.517274940     0.908418000 
C23 C    -0.032603400     0.408232190     0.910094560 
C24 C     0.255235990     0.200043360     0.786454640 
H19 H     0.151842010     0.039955190     0.755867540 
H20 H    -0.080168220     0.220820880     0.874324970 
H21 H     0.453500860     0.419580040     0.795850730 
H22 H     0.042139020     0.598188480     0.937909440 
O1 O     0.116092500     0.104092620     0.789480910 
O2 O     0.551176910     0.629609470     0.831203380 
O3 O    -0.307335530     0.304193600     0.960518230 
O4 O     0.408834410     0.199415590     0.751273210 
O5 O     0.324616000     0.723922520     0.894506470 
O6 O    -0.276515760     0.500957390     0.979740960 

#END
data_53_9.49_XXV_43_22045 
# Day group submission to blind test 6
# Rank by free energy: 53
# Relative energy [kJ/mol]: 9.493
# Space group: Fdd2
loop_
_symmetry_equiv_pos_site_id
_symmetry_equiv_pos_as_xyz
1 +x,+y,+z
2 -x,-y,+z
3 1/4-x,1/4+y,1/4+z
4 1/4+x,1/4-y,1/4+z
5 +x,1/2+y,1/2+z
6 -x,1/2-y,1/2+z
7 1/4-x,3/4+y,3/4+z
8 1/4+x,3/4-y,3/4+z
9 1/2+x,+y,1/2+z
10 1/2-x,-y,1/2+z
11 3/4-x,1/4+y,3/4+z
12 3/4+x,1/4-y,3/4+z
13 1/2+x,1/2+y,+z
14 1/2-x,1/2-y,+z
15 3/4-x,3/4+y,1/4+z
16 3/4+x,3/4-y,1/4+z
_cell_length_a 34.0928
_cell_length_b 29.6055
_cell_length_c 8.9987
_cell_angle_alpha 90.0
_cell_angle_beta 90.0
_cell_angle_gamma 90.0
loop_
_atom_site_label
_atom_site_type_symbol
_atom_site_fract_x
_atom_site_fract_y
_atom_site_fract_z
N1 N     0.621576990     0.314880580     0.684164810 
N2 N     0.642609600     0.275473360     0.462703840 
C1 C     0.628406160     0.312249390     0.374239640 
C2 C     0.627022700     0.307564330     0.219670900 
C3 C     0.613963250     0.342672480     0.130681710 
C4 C     0.602218710     0.383883680     0.193065360 
C5 C     0.603610240     0.388131450     0.347017100 
C6 C     0.616093790     0.352914170     0.438870720 
C7 C     0.615968700     0.358250270     0.606831140 
C8 C     0.586800730     0.287689030     0.687201600 
C9 C     0.556805800     0.298498640     0.787091190 
C10 C     0.523030650     0.272560980     0.794366380 
C11 C     0.518220450     0.234622160     0.703023170 
C12 C     0.548254120     0.224166260     0.604071230 
C13 C     0.582245390     0.250306430     0.593234180 
C14 C     0.613809750     0.238785050     0.480171300 
C15 C     0.653763430     0.290929080     0.611100310 
C16 C     0.588792450     0.422329040     0.095576610 
C17 C     0.481274150     0.206700170     0.710496470 
H1 H     0.636960800     0.276110660     0.170797990 
H2 H     0.613213110     0.338378830     0.010958900 
H3 H     0.594117330     0.419577130     0.397927160 
H4 H     0.588297900     0.373119580     0.643146460 
H5 H     0.639410930     0.381280510     0.641585620 
H6 H     0.560855430     0.327130540     0.860623140 
H7 H     0.500194910     0.281418450     0.873155620 
H8 H     0.545007450     0.195147760     0.531101630 
H9 H     0.629562440     0.208187520     0.513935330 
H10 H     0.600465270     0.231802750     0.372386320 
H11 H     0.662116330     0.261649890     0.677554470 
H12 H     0.678861010     0.313651640     0.602900270 
H13 H     0.613082520     0.435796290     0.029450870 
H14 H     0.576874950     0.450043810     0.161653710 
H15 H     0.566054310     0.411364720     0.017789750 
H16 H     0.484825750     0.174545840     0.652639790 
H17 H     0.456561780     0.224463040     0.659215850 
H18 H     0.473072650     0.199449710     0.825517300 
N3 N     0.310013050     0.571402070     0.342426410 
N4 N     0.283157630     0.665339550    -0.098846240 
C18 C     0.251216260     0.682250510     0.141329230 
C19 C     0.244762210     0.672136290     0.290754320 
C20 C     0.264274010     0.636026190     0.357601540 
C21 C     0.289652650     0.610215540     0.272412270 
C22 C     0.296187200     0.618687330     0.122827140 
C23 C     0.276852630     0.655300430     0.060784440 
C24 C     0.217254870     0.699074210     0.384643620 
H19 H     0.182862900     0.749285070     0.372612730 
H20 H     0.259604360     0.628407660     0.473726970 
H21 H     0.315340080     0.597520160     0.057407290 
H22 H     0.236779630     0.710409640     0.088225590 
O1 O     0.202443320     0.734824410     0.310971510 
O2 O     0.308822850     0.568875740     0.477705970 
O3 O     0.271362810     0.701717520    -0.144567210 
O4 O     0.209001720     0.689812820     0.511093720 
O5 O     0.326202120     0.544610300     0.259531640 
O6 O     0.299328220     0.636351160    -0.173305940 

#END
data_54_9.52_XXV_14_72022 
# Day group submission to blind test 6
# Rank by free energy: 54
# Relative energy [kJ/mol]: 9.524
# Space group: P21/c
loop_
_symmetry_equiv_pos_site_id
_symmetry_equiv_pos_as_xyz
1 +x,+y,+z
2 -x,1/2+y,1/2-z
3 -x,-y,-z
4 +x,1/2-y,1/2+z
_cell_length_a 7.6596
_cell_length_b 13.513
_cell_length_c 22.1179
_cell_angle_alpha 90.0
_cell_angle_beta 96.3914
_cell_angle_gamma 90.0
loop_
_atom_site_label
_atom_site_type_symbol
_atom_site_fract_x
_atom_site_fract_y
_atom_site_fract_z
N1 N     0.870818510     0.835803290     0.997000040 
N2 N     1.035559490     0.844018060     1.096680540 
C1 C     1.026449070     0.738371620     1.101021390 
C2 C     1.125471340     0.690195120     1.149243250 
C3 C     1.117839360     0.588289210     1.155299170 
C4 C     1.009477480     0.531040700     1.113678210 
C5 C     0.911820840     0.579713210     1.065806130 
C6 C     0.919724660     0.682224260     1.058341390 
C7 C     0.815748970     0.732463460     1.004358100 
C8 C     1.031823810     0.844291560     0.970012410 
C9 C     1.030206620     0.829954340     0.907322680 
C10 C     1.183072270     0.838841050     0.879651900 
C11 C     1.342692690     0.863449480     0.913589720 
C12 C     1.342894510     0.877300720     0.975949720 
C13 C     1.190810630     0.867087360     1.004887320 
C14 C     1.197350880     0.879201610     1.073418210 
C15 C     0.886050330     0.882897500     1.056897690 
C16 C     0.999749040     0.420273290     1.120979880 
C17 C     1.508134050     0.874683440     0.883084420 
H1 H     1.206187790     0.734480170     1.182333820 
H2 H     1.195323000     0.552396460     1.193140730 
H3 H     0.828652050     0.536663670     1.032539580 
H4 H     0.831581500     0.691927100     0.962654930 
H5 H     0.675264640     0.732122210     1.009819740 
H6 H     0.906224630     0.813268590     0.880680820 
H7 H     1.178795800     0.827663370     0.830916510 
H8 H     1.465640330     0.895076030     1.003314230 
H9 H     1.216010960     0.957230090     1.086048150 
H10 H     1.308969410     0.838513240     1.096139650 
H11 H     0.903350600     0.962489370     1.051845380 
H12 H     0.765071640     0.869687640     1.077429040 
H13 H     0.946863430     0.400464590     1.163344590 
H14 H     0.915496490     0.386683390     1.083471640 
H15 H     1.129852260     0.386364940     1.122384400 
H16 H     1.622122270     0.887581630     0.916375510 
H17 H     1.533997600     0.808443460     0.857065340 
H18 H     1.497975720     0.937044010     0.851288220 
N3 N     0.422026610     0.945192410     0.565955050 
N4 N     0.702014190     0.699760120     0.711005970 
C18 C     0.728372100     0.878830880     0.733277320 
C19 C     0.689236070     0.976901710     0.717432810 
C20 C     0.588775000     0.999079210     0.662565000 
C21 C     0.527860610     0.922000450     0.624583130 
C22 C     0.562338260     0.823554500     0.639168450 
C23 C     0.662857170     0.804267020     0.693951630 
C24 C     0.755196130     1.061368590     0.757142310 
H19 H     0.920123020     1.087454680     0.827070320 
H20 H     0.807777720     0.860319530     0.775173720 
H21 H     0.558441740     1.074990700     0.650105490 
H22 H     0.513127290     0.764521640     0.609084500 
O1 O     0.885066050     1.033414110     0.799718210 
O2 O     0.391020470     1.032267500     0.554736790 
O3 O     0.796127020     0.685092200     0.758434730 
O4 O     0.700341490     1.144667810     0.751205420 
O5 O     0.373872010     0.875521540     0.533129780 
O6 O     0.637065420     0.635915430     0.676520570 

#END
data_55_9.61_XXV_2_36386 
# Day group submission to blind test 6
# Rank by free energy: 55
# Relative energy [kJ/mol]: 9.606
# Space group: P-1
loop_
_symmetry_equiv_pos_site_id
_symmetry_equiv_pos_as_xyz
1 +x,+y,+z
2 -x,-y,-z
_cell_length_a 7.8072
_cell_length_b 10.9607
_cell_length_c 14.5787
_cell_angle_alpha 104.8563
_cell_angle_beta 102.4325
_cell_angle_gamma 98.6648
loop_
_atom_site_label
_atom_site_type_symbol
_atom_site_fract_x
_atom_site_fract_y
_atom_site_fract_z
N1 N     0.652239700     0.680974000     0.442460590 
N2 N     0.761653220     0.815272520     0.350015330 
C1 C     0.595693430     0.857762650     0.336458580 
C2 C     0.560100960     0.931551330     0.272074230 
C3 C     0.402178960     0.975809540     0.258332470 
C4 C     0.275028350     0.948923600     0.309244010 
C5 C     0.311668030     0.875264550     0.372967140 
C6 C     0.468792570     0.828013970     0.386730290 
C7 C     0.501516830     0.744297760     0.454465810 
C8 C     0.605558760     0.571310340     0.356225860 
C9 C     0.504696370     0.454718940     0.356682840 
C10 C     0.459263000     0.346366180     0.275030440 
C11 C     0.514725180     0.350370840     0.190383810 
C12 C     0.614640540     0.466932670     0.190647790 
C13 C     0.659358910     0.577868030     0.271592470 
C14 C     0.763089630     0.704697260     0.267874230 
C15 C     0.801061420     0.777876550     0.440343540 
C16 C     0.104108890     0.998402170     0.294718090 
C17 C     0.467153980     0.231619240     0.102252640 
H1 H     0.660128140     0.955166900     0.234398740 
H2 H     0.377448260     1.033269510     0.208300090 
H3 H     0.213937410     0.851888280     0.412306340 
H4 H     0.380779160     0.670062520     0.440039580 
H5 H     0.531372320     0.802922080     0.531531310 
H6 H     0.465269350     0.450355920     0.422870480 
H7 H     0.381364770     0.256769260     0.277042920 
H8 H     0.657069890     0.472785770     0.125333470 
H9 H     0.903305310     0.699881840     0.270803810 
H10 H     0.705883280     0.722524470     0.198624570 
H11 H     0.922131690     0.738868660     0.444876370 
H12 H     0.825280560     0.862766340     0.503936480 
H13 H     0.132825730     1.104116410     0.315253510 
H14 H     0.019764820     0.968334290     0.339235520 
H15 H     0.025375110     0.962279550     0.217676430 
H16 H     0.514049270     0.252644370     0.041455130 
H17 H     0.321728000     0.193827080     0.075918670 
H18 H     0.527791020     0.154083650     0.120323220 
N3 N     0.197307990     0.511002700     0.075650680 
N4 N    -0.156906040     0.082186590     0.043775010 
C18 C    -0.074603020     0.257744330     0.201308890 
C19 C     0.009745600     0.384484610     0.257811060 
C20 C     0.098829550     0.468048790     0.216826680 
C21 C     0.102004770     0.422676480     0.119433650 
C22 C     0.020202070     0.297171990     0.061130150 
C23 C    -0.067477970     0.216942930     0.104147840 
C24 C     0.008128720     0.435993110     0.362808360 
H19 H    -0.086983980     0.385748040     0.460357870 
H20 H    -0.144475510     0.191756940     0.231664220 
H21 H     0.163842350     0.566397020     0.260399000 
H22 H     0.024786670     0.263418660    -0.014486340 
O1 O    -0.083478170     0.347020420     0.393419570 
O2 O     0.258669530     0.622958560     0.126571990 
O3 O    -0.233516140     0.013820740     0.083485760 
O4 O     0.078960840     0.544659460     0.413976440 
O5 O     0.207796730     0.465211550    -0.008088260 
O6 O    -0.147504470     0.049267180    -0.041220950 

#END
data_56_9.86_XXV_61_48298 
# Day group submission to blind test 6
# Rank by free energy: 56
# Relative energy [kJ/mol]: 9.865
# Space group: Pbca
loop_
_symmetry_equiv_pos_site_id
_symmetry_equiv_pos_as_xyz
1 +x,+y,+z
2 1/2+x,1/2-y,-z
3 -x,1/2+y,1/2-z
4 1/2-x,-y,1/2+z
5 -x,-y,-z
6 1/2-x,1/2+y,+z
7 +x,1/2-y,1/2+z
8 1/2+x,+y,1/2-z
_cell_length_a 42.9266
_cell_length_b 9.889
_cell_length_c 10.8686
_cell_angle_alpha 90.0
_cell_angle_beta 90.0
_cell_angle_gamma 90.0
loop_
_atom_site_label
_atom_site_type_symbol
_atom_site_fract_x
_atom_site_fract_y
_atom_site_fract_z
N1 N     0.872497510     0.419067680     0.438813140 
N2 N     0.919675590     0.286700430     0.455155600 
C1 C     0.933191690     0.391046450     0.529462620 
C2 C     0.964848530     0.384012460     0.559336900 
C3 C     0.978566350     0.482120130     0.632429200 
C4 C     0.961036540     0.590072300     0.679251610 
C5 C     0.929573910     0.596105910     0.648902480 
C6 C     0.915399730     0.499387820     0.573746810 
C7 C     0.881221940     0.511755840     0.539141000 
C8 C     0.882398730     0.465286430     0.320104140 
C9 C     0.865815800     0.568975630     0.262069640 
C10 C     0.874529680     0.614908510     0.146640950 
C11 C     0.899934040     0.557745590     0.084577670 
C12 C     0.916333810     0.454929480     0.143345890 
C13 C     0.908244910     0.408663220     0.260494650 
C14 C     0.927385810     0.299594810     0.323644570 
C15 C     0.885739730     0.286257370     0.466593650 
C16 C     0.976083800     0.696420690     0.759002360 
C17 C     0.908898630     0.605852200    -0.042244260 
H1 H     0.978297600     0.298861840     0.525789280 
H2 H     1.003133400     0.474487810     0.654911250 
H3 H     0.915609500     0.679741740     0.683069280 
H4 H     0.876042670     0.615181340     0.510788260 
H5 H     0.866448390     0.489457860     0.618853220 
H6 H     0.845702300     0.611290000     0.308517490 
H7 H     0.861299230     0.695271270     0.103151630 
H8 H     0.936407000     0.410475210     0.097733350 
H9 H     0.923393120     0.201421870     0.279572530 
H10 H     0.952166350     0.322082250     0.314724800 
H11 H     0.876263080     0.211306260     0.403165520 
H12 H     0.879227720     0.258378770     0.560244800 
H13 H     0.987952080     0.650931280     0.837886980 
H14 H     0.958883110     0.767930710     0.794173340 
H15 H     0.993535360     0.753992440     0.707516510 
H16 H     0.931329050     0.564139740    -0.070537500 
H17 H     0.910597210     0.716129570    -0.045780880 
H18 H     0.891566220     0.575342680    -0.110755310 
N3 N     0.299941660     0.235676530     0.828454700 
N4 N     0.308379520    -0.136086370     1.129434640 
C18 C     0.256765720    -0.053790910     1.062033320 
C19 C     0.238574510     0.035070390     0.992932860 
C20 C     0.252635070     0.130198270     0.916075370 
C21 C     0.284871390     0.135308010     0.910674130 
C22 C     0.303709350     0.049868920     0.979324830 
C23 C     0.288948470    -0.044005200     1.053953830 
C24 C     0.203812640     0.031060870     0.996313900 
H19 H     0.170557080    -0.075571300     1.058813250 
H20 H     0.238594360     0.198957070     0.862234430 
H21 H     0.328788670     0.056383900     0.974846190 
H22 H     0.246300170    -0.129299740     1.120678550 
O1 O     0.193080200    -0.078587920     1.056335970 
O2 O     0.282877520     0.313438150     0.773163980 
O3 O     0.295238800    -0.231525110     1.178300930 
O4 O     0.187286390     0.114990150     0.949686780 
O5 O     0.328322020     0.232986760     0.821829710 
O6 O     0.336026130    -0.109038440     1.138348690 

#END
data_57_9.89_XXV_14_51817 
# Day group submission to blind test 6
# Rank by free energy: 57
# Relative energy [kJ/mol]: 9.890
# Space group: P21/c
loop_
_symmetry_equiv_pos_site_id
_symmetry_equiv_pos_as_xyz
1 +x,+y,+z
2 -x,1/2+y,1/2-z
3 -x,-y,-z
4 +x,1/2-y,1/2+z
_cell_length_a 10.9733
_cell_length_b 27.7442
_cell_length_c 7.6397
_cell_angle_alpha 90.0
_cell_angle_beta 103.6226
_cell_angle_gamma 90.0
loop_
_atom_site_label
_atom_site_type_symbol
_atom_site_fract_x
_atom_site_fract_y
_atom_site_fract_z
N1 N     0.620365650     0.367103350     0.893371590 
N2 N     0.797109970     0.315467450     1.017691100 
C1 C     0.847510910     0.325627860     0.864799150 
C2 C     0.951424210     0.299553330     0.840758330 
C3 C     1.003650160     0.308950470     0.695883500 
C4 C     0.954492770     0.345063440     0.570918100 
C5 C     0.851088080     0.370797180     0.596178000 
C6 C     0.795825120     0.361380950     0.739687900 
C7 C     0.680536120     0.389150690     0.759766870 
C8 C     0.547216520     0.325356500     0.826301640 
C9 C     0.429420200     0.331235990     0.709651290 
C10 C     0.355785180     0.291551330     0.643738250 
C11 C     0.397006870     0.244746470     0.693885640 
C12 C     0.515013930     0.239267570     0.809868220 
C13 C     0.591236050     0.278601410     0.875434570 
C14 C     0.721077580     0.271186560     0.996868280 
C15 C     0.718777560     0.355239950     1.052867450 
C16 C     1.011058970     0.354953670     0.412708010 
C17 C     0.316221660     0.201489410     0.626716220 
H1 H     0.991642970     0.272439080     0.939713690 
H2 H     1.084642590     0.288464810     0.680151210 
H3 H     0.810680260     0.398651630     0.499924220 
H4 H     0.612290950     0.390968900     0.630502810 
H5 H     0.705894920     0.426318030     0.801693660 
H6 H     0.395818160     0.367483600     0.673569960 
H7 H     0.264458130     0.296938370     0.553452670 
H8 H     0.549914560     0.203179300     0.848321570 
H9 H     0.713719770     0.259430570     1.130947210 
H10 H     0.770402290     0.242847870     0.942383530 
H11 H     0.676249480     0.344908630     1.162819060 
H12 H     0.776727640     0.387135160     1.093231500 
H13 H     1.113193550     0.357766120     0.454893730 
H14 H     0.975231190     0.388486550     0.345074000 
H15 H     0.989476080     0.325909540     0.313102280 
H16 H     0.370150230     0.173087690     0.580336260 
H17 H     0.237976130     0.211084150     0.514968740 
H18 H     0.276961580     0.186012340     0.733374380 
N3 N     0.611369010     0.587404540     0.739691350 
N4 N     1.009201870     0.539573830     1.155161310 
C18 C     0.807258930     0.528554850     1.240973490 
C19 C     0.676949520     0.532741050     1.201526010 
C20 C     0.612260620     0.552129260     1.037336780 
C21 C     0.679780730     0.566960430     0.914842690 
C22 C     0.809347710     0.563297420     0.949294380 
C23 C     0.870580500     0.544017420     1.113943170 
C24 C     0.601783150     0.516721140     1.330388170 
H19 H     0.621033020     0.486021540     1.557122630 
H20 H     0.858936660     0.513667920     1.367306030 
H21 H     0.511303820     0.555453260     1.006621580 
H22 H     0.860284050     0.574892210     0.851928070 
O1 O     0.674166950     0.497534600     1.481333310 
O2 O     0.497807880     0.591319900     0.714655380 
O3 O     1.060961230     0.523713120     1.303083780 
O4 O     0.489460260     0.520068280     1.302209010 
O5 O     0.673628840     0.598789810     0.633208630 
O6 O     1.061586030     0.552021760     1.038274410 

#END
data_58_9.90_XXV_15_88061 
# Day group submission to blind test 6
# Rank by free energy: 58
# Relative energy [kJ/mol]: 9.897
# Space group: C2/c
loop_
_symmetry_equiv_pos_site_id
_symmetry_equiv_pos_as_xyz
1 +x,+y,+z
2 -x,+y,1/2-z
3 1/2+x,1/2+y,+z
4 1/2-x,1/2+y,1/2-z
5 -x,-y,-z
6 +x,-y,1/2+z
7 1/2-x,1/2-y,-z
8 1/2+x,1/2-y,1/2+z
_cell_length_a 21.1637
_cell_length_b 5.9036
_cell_length_c 37.5853
_cell_angle_alpha 90.0
_cell_angle_beta 104.5368
_cell_angle_gamma 90.0
loop_
_atom_site_label
_atom_site_type_symbol
_atom_site_fract_x
_atom_site_fract_y
_atom_site_fract_z
N1 N     0.033967070     0.738489100     0.130738150 
N2 N    -0.046450160     0.497640750     0.091321280 
C1 C    -0.095479410     0.664791880     0.091481150 
C2 C    -0.157497850     0.639660160     0.067690080 
C3 C    -0.206281930     0.796667960     0.067474940 
C4 C    -0.194925990     0.982942120     0.091326620 
C5 C    -0.132937550     1.006737630     0.114797290 
C6 C    -0.082817630     0.852406770     0.115052990 
C7 C    -0.015132680     0.887941650     0.140181060 
C8 C     0.054624500     0.814260280     0.099223060 
C9 C     0.098233480     0.995555900     0.102844030 
C10 C     0.119684190     1.071544230     0.072975790 
C11 C     0.098830180     0.967115080     0.038574780 
C12 C     0.055131240     0.787214010     0.035223810 
C13 C     0.032143010     0.710461870     0.064789150 
C14 C    -0.017302410     0.518961330     0.059790660 
C15 C     0.006292850     0.510424690     0.124890360 
C16 C    -0.248625640     1.150065020     0.091780620 
C17 C     0.123826460     1.044434430     0.006372780 
H1 H    -0.166906060     0.492954020     0.049779030 
H2 H    -0.254112970     0.773782650     0.048841770 
H3 H    -0.122768410     1.151877080     0.133151960 
H4 H     0.000017830     1.063578480     0.138665070 
H5 H    -0.015634880     0.855274360     0.168820560 
H6 H     0.115648690     1.073701570     0.129618450 
H7 H     0.153577510     1.212477290     0.076395350 
H8 H     0.037379130     0.706120920     0.008621220 
H9 H     0.005971340     0.357379200     0.056337760 
H10 H    -0.056202210     0.546702670     0.034949100 
H11 H     0.044315420     0.390262760     0.122729560 
H12 H    -0.012321750     0.464405950     0.148473030 
H13 H    -0.283881560     1.079202330     0.105658970 
H14 H    -0.229152400     1.305440060     0.106179100 
H15 H    -0.275568660     1.195731990     0.063905540 
H16 H     0.088517930     1.009537760    -0.019701050 
H17 H     0.134010830     1.226071930     0.007746120 
H18 H     0.169228090     0.957152620     0.005779140 
N3 N     0.426496430     0.778183270     0.268933110 
N4 N     0.358147150     0.137698420     0.183618800 
C18 C     0.279676140     0.438913550     0.188716480 
C19 C     0.265356100     0.641870800     0.204028430 
C20 C     0.313547430     0.754869020     0.230165700 
C21 C     0.375520640     0.661425720     0.240582010 
C22 C     0.391484600     0.459498390     0.226090610 
C23 C     0.342565840     0.352846270     0.199970970 
C24 C     0.198822330     0.744993470     0.193594460 
H19 H     0.113305560     0.684644790     0.164096090 
H20 H     0.242989940     0.348883360     0.168524690 
H21 H     0.302668830     0.912973580     0.241859970 
H22 H     0.439855830     0.387992770     0.234860070 
O1 O     0.155095240     0.608815920     0.171362400 
O2 O     0.415893270     0.974341320     0.275890750 
O3 O     0.313791690     0.044966280     0.161271580 
O4 O     0.185703340     0.928002530     0.203921190 
O5 O     0.475064310     0.668817690     0.283483470 
O6 O     0.414185640     0.068841260     0.193639210 

#END
data_59_9.94_XXV_14_23471 
# Day group submission to blind test 6
# Rank by free energy: 59
# Relative energy [kJ/mol]: 9.939
# Space group: P21/c
loop_
_symmetry_equiv_pos_site_id
_symmetry_equiv_pos_as_xyz
1 +x,+y,+z
2 -x,1/2+y,1/2-z
3 -x,-y,-z
4 +x,1/2-y,1/2+z
_cell_length_a 21.2581
_cell_length_b 5.8119
_cell_length_c 18.937
_cell_angle_alpha 90.0
_cell_angle_beta 103.2176
_cell_angle_gamma 90.0
loop_
_atom_site_label
_atom_site_type_symbol
_atom_site_fract_x
_atom_site_fract_y
_atom_site_fract_z
N1 N     0.888924070     0.999708100     0.474674170 
N2 N     0.774020040     0.940714210     0.430605150 
C1 C     0.774483400     0.788715570     0.490318140 
C2 C     0.719021680     0.661048500     0.491715740 
C3 C     0.717477470     0.515061920     0.549149380 
C4 C     0.771164220     0.493287350     0.607533280 
C5 C     0.826095630     0.621202380     0.605587350 
C6 C     0.828999190     0.766581770     0.547679310 
C7 C     0.890494550     0.898022750     0.546297900 
C8 C     0.900761800     0.834992930     0.422876210 
C9 C     0.963977850     0.761153830     0.426484780 
C10 C     0.977203210     0.604405560     0.376579850 
C11 C     0.927758220     0.517806230     0.321011510 
C12 C     0.864923430     0.592779310     0.317862870 
C13 C     0.850436790     0.747573960     0.368209720 
C14 C     0.781058740     0.819961140     0.364477310 
C15 C     0.826008220     1.110202790     0.449114530 
C16 C     0.769472920     0.332887340     0.669675340 
C17 C     0.941918460     0.344585110     0.267389600 
H1 H     0.676846950     0.681924810     0.447539570 
H2 H     0.673849540     0.418365510     0.549359950 
H3 H     0.868514300     0.605343290     0.649967130 
H4 H     0.932196130     0.783808210     0.560813490 
H5 H     0.897911030     1.037028740     0.586468660 
H6 H     1.002629070     0.832361180     0.468269470 
H7 H     1.026682120     0.550314750     0.380104100 
H8 H     0.825665370     0.526470960     0.275534050 
H9 H     0.763935670     0.934550380     0.318090340 
H10 H     0.749545670     0.669433960     0.356407050 
H11 H     0.826467440     1.213107340     0.401057790 
H12 H     0.817145260     1.223533970     0.491739500 
H13 H     0.725008060     0.354377680     0.688740670 
H14 H     0.810257070     0.363255610     0.715499370 
H15 H     0.771555740     0.152816790     0.653334340 
H16 H     0.908104740     0.360886350     0.214705290 
H17 H     0.938021270     0.168402090     0.286521330 
H18 H     0.990834350     0.365688450     0.259248890 
N3 N     0.632659990     0.559686550     0.218660350 
N4 N     0.523578600     1.198822470     0.067207960 
C18 C     0.460011330     0.881407060     0.103223100 
C19 C     0.456997020     0.674717660     0.139757320 
C20 C     0.513520570     0.568532310     0.177745570 
C21 C     0.572380530     0.672215110     0.178487170 
C22 C     0.577232650     0.877998040     0.143000070 
C23 C     0.520125060     0.978582450     0.105758590 
C24 C     0.394321320     0.557797730     0.139249010 
H19 H     0.304576040     0.581677070     0.093036840 
H20 H     0.416831490     0.965626800     0.073317340 
H21 H     0.511293730     0.408232880     0.206000690 
H22 H     0.623532180     0.956369120     0.144325100 
O1 O     0.343742700     0.670930830     0.098152150 
O2 O     0.627017790     0.378811460     0.249348190 
O3 O     0.472677030     1.280387000     0.033262460 
O4 O     0.389716990     0.380605100     0.170590350 
O5 O     0.683544310     0.656155260     0.218107540 
O6 O     0.577020230     1.282937910     0.072230200 

#END
data_60_10.05_XXV_19_41232 
# Day group submission to blind test 6
# Rank by free energy: 60
# Relative energy [kJ/mol]: 10.049
# Space group: P212121
loop_
_symmetry_equiv_pos_site_id
_symmetry_equiv_pos_as_xyz
1 +x,+y,+z
_cell_length_a 36.0783
_cell_length_b 5.4197
_cell_length_c 11.9518
_cell_angle_alpha 90.0
_cell_angle_beta 90.0
_cell_angle_gamma 90.0
loop_
_atom_site_label
_atom_site_type_symbol
_atom_site_fract_x
_atom_site_fract_y
_atom_site_fract_z
N1 N     0.048713130     0.092444730     0.856548050 
N2 N     0.115509230     0.060613910     0.848628480 
C1 C     0.112223990    -0.096682920     0.752770520 
C2 C     0.143739370    -0.216981490     0.712003700 
C3 C     0.141633780    -0.367857940     0.618598440 
C4 C     0.108005920    -0.401570880     0.561990400 
C5 C     0.076779510    -0.281665100     0.603540010 
C6 C     0.078186430    -0.131887460     0.698529270 
C7 C     0.043283530    -0.010574770     0.743692210 
C8 C     0.048245330    -0.091660090     0.942628270 
C9 C     0.014306680    -0.190720680     0.977049930 
C10 C     0.012812770    -0.366662490     1.061013450 
C11 C     0.045180590    -0.447908870     1.114406170 
C12 C     0.078795410    -0.348514320     1.079353960 
C13 C     0.080965220    -0.173966310     0.993580090 
C14 C     0.118289940    -0.076242980     0.954745430 
C15 C     0.083802320     0.227588590     0.856895760 
C16 C     0.105999000    -0.560298260     0.458522750 
C17 C     0.043339650    -0.637046670     1.206791600 
H1 H     0.169976840    -0.186859340     0.754060610 
H2 H     0.166437290    -0.459148840     0.588222570 
H3 H     0.050286520    -0.308221710     0.561945490 
H4 H     0.020709180    -0.144387010     0.746557310 
H5 H     0.034441650     0.139182440     0.688137140 
H6 H    -0.010868460    -0.123956270     0.937851390 
H7 H    -0.013819170    -0.440561080     1.086665350 
H8 H     0.104299610    -0.411157700     1.118549380 
H9 H     0.130096340     0.047366570     1.017975830 
H10 H     0.137738170    -0.228550510     0.943939810 
H11 H     0.086217030     0.333313870     0.934222830 
H12 H     0.083974170     0.355105550     0.786268040 
H13 H     0.118170650    -0.465960240     0.386290750 
H14 H     0.077353940    -0.605617220     0.437379760 
H15 H     0.121152240    -0.733195120     0.469795390 
H16 H     0.070974360    -0.684642340     1.237070290 
H17 H     0.029988640    -0.807012360     1.178202510 
H18 H     0.027292350    -0.568483740     1.278020810 
N3 N     0.670710350     0.230541940     0.752812800 
N4 N     0.750296320     0.544133840     0.448604060 
C18 C     0.770862450     0.194667330     0.566096430 
C19 C     0.764780870     0.031205240     0.654367910 
C20 C     0.731881470     0.041569200     0.715572300 
C21 C     0.705642440     0.217780600     0.687521080 
C22 C     0.710892430     0.384970160     0.601065970 
C23 C     0.743713020     0.367616840     0.541299050 
C24 C     0.792721570    -0.158751070     0.687306310 
H19 H     0.841898830    -0.263294900     0.648631820 
H20 H     0.727046470    -0.085675230     0.783650790 
H21 H     0.690345530     0.523199110     0.581499750 
H22 H     0.796028050     0.188305410     0.517320290 
O1 O     0.823109420    -0.150243790     0.622183320 
O2 O     0.665867970     0.072724270     0.824148140 
O3 O     0.776671820     0.503262690     0.387326640 
O4 O     0.788711860    -0.300534660     0.763873860 
O5 O     0.649373730     0.398366920     0.730627330 
O6 O     0.729036750     0.718406280     0.440643750 
N5 N     0.548713130     0.412163460     0.141312310 
N6 N     0.615509230     0.443994280     0.149231880 
C25 C     0.612223990     0.601291110     0.245089840 
C26 C     0.643739370     0.721589670     0.285856660 
C27 C     0.641633780     0.872466120     0.379261920 
C28 C     0.608005920     0.906179070     0.435869950 
C29 C     0.576779510     0.786273280     0.394320350 
C30 C     0.578186430     0.636495650     0.299331080 
C31 C     0.543283530     0.515182960     0.254168140 
C32 C     0.548245330     0.596268270     0.055232080 
C33 C     0.514306680     0.695328870     0.020810420 
C34 C     0.512812770     0.871270670    -0.063153090 
C35 C     0.545180590     0.952517050    -0.116545810 
C36 C     0.578795410     0.853122500    -0.081493600 
C37 C     0.580965220     0.678574500     0.004280270 
C38 C     0.618289940     0.580851170     0.043114920 
C39 C     0.583802320     0.277019600     0.140964600 
C40 C     0.605999000     1.064906450     0.539337600 
C41 C     0.543339650     1.141654850    -0.208931240 
H23 H     0.669976840     0.691467520     0.243799750 
H24 H     0.666437290     0.963757020     0.409637780 
H25 H     0.550286520     0.812829890     0.435914870 
H26 H     0.520709180     0.648995200     0.251303050 
H27 H     0.534441650     0.365425740     0.309723220 
H28 H     0.489131540     0.628564450     0.060008970 
H29 H     0.486180830     0.945169260    -0.088805000 
H30 H     0.604299610     0.915765890    -0.120689020 
H31 H     0.630096340     0.457241620    -0.020115480 
H32 H     0.637738170     0.733158700     0.053920550 
H33 H     0.586217030     0.171294310     0.063637520 
H34 H     0.583974170     0.149502630     0.211592320 
H35 H     0.618170650     0.970568430     0.611569610 
H36 H     0.577353940     1.110225410     0.560480600 
H37 H     0.621152240     1.237803310     0.528064960 
H38 H     0.570974360     1.189250520    -0.239209940 
H39 H     0.529988640     1.311620550    -0.180342150 
H40 H     0.527292350     1.073091930    -0.280160450 
N7 N     0.170710350     0.274066240     0.245047560 
N8 N     0.250296320    -0.039525650     0.549256300 
C42 C     0.270862450     0.309940860     0.431763930 
C43 C     0.264780870     0.473402940     0.343492450 
C44 C     0.231881470     0.463038990     0.282288060 
C45 C     0.205642440     0.286827590     0.310339280 
C46 C     0.210892430     0.119638020     0.396794390 
C47 C     0.243713020     0.136991350     0.456561300 
C48 C     0.292721570     0.663359260     0.310554050 
H41 H     0.341898830     0.767903080     0.349228540 
H42 H     0.227046470     0.590283420     0.214209570 
H43 H     0.190345530    -0.018590920     0.416360610 
H44 H     0.296028050     0.316302780     0.480540060 
O7 O     0.323109420     0.654851980     0.375677030 
O8 O     0.165867970     0.431883920     0.173712220 
O9 O     0.276671820     0.001345500     0.610533720 
O10 O     0.288711860     0.805142840     0.233986500 
O11 O     0.149373730     0.106241270     0.267233030 
O12 O     0.229036750    -0.213798090     0.557216600 
N9 N     0.951181060     0.592444730     0.641312310 
N10 N     0.884384960     0.560613910     0.649231880 
C49 C     0.887670190     0.403317080     0.745089840 
C50 C     0.856154820     0.283018510     0.785856660 
C51 C     0.858260410     0.132142060     0.879261920 
C52 C     0.891888270     0.098429120     0.935869950 
C53 C     0.923114680     0.218334900     0.894320350 
C54 C     0.921707760     0.368112540     0.799331080 
C55 C     0.956610660     0.489425230     0.754168140 
C56 C     0.951648860     0.408339910     0.555232080 
C57 C     0.985587510     0.309279320     0.520810420 
C58 C     0.987081410     0.133337510     0.436846910 
C59 C     0.954713600     0.052091130     0.383454190 
C60 C     0.921098780     0.151485680     0.418506400 
C61 C     0.918928970     0.326033690     0.504280270 
C62 C     0.881604240     0.423757020     0.543114920 
C63 C     0.916091870     0.727588590     0.640964600 
C64 C     0.893895180    -0.060298260     1.039337600 
C65 C     0.956554540    -0.137046670     0.291068760 
H45 H     0.829917350     0.313140660     0.743799750 
H46 H     0.833456900     0.040851160     0.909637780 
H47 H     0.949607670     0.191778290     0.935914870 
H48 H     0.979185010     0.355612990     0.751303050 
H49 H     0.965452530     0.639182440     0.809723220 
H50 H     1.010762650     0.376043730     0.560008970 
H51 H     1.013713360     0.059438920     0.411195000 
H52 H     0.895594580     0.088842300     0.379310980 
H53 H     0.869797850     0.547366570     0.479884520 
H54 H     0.862156020     0.271449490     0.553920550 
H55 H     0.913677160     0.833313870     0.563637520 
H56 H     0.915920020     0.855105550     0.711592320 
H57 H     0.881723530     0.034039760     1.111569610 
H58 H     0.922540250    -0.105617220     1.060480600 
H59 H     0.878741950    -0.233195120     1.028064960 
H60 H     0.928919830    -0.184642340     0.260790060 
H61 H     0.969905550    -0.307012360     0.319657850 
H62 H     0.972601840    -0.068483740     0.219839550 
N11 N     0.329183840     0.730541940     0.745047560 
N12 N     0.249597870     1.044133840     1.049256300 
C66 C     0.229031740     0.694667330     0.931763930 
C67 C     0.235113320     0.531205240     0.843492450 
C68 C     0.268012720     0.541569200     0.782288060 
C69 C     0.294251750     0.717780600     0.810339280 
C70 C     0.289001760     0.884970160     0.896794390 
C71 C     0.256181160     0.867616840     0.956561300 
C72 C     0.207172610     0.341248930     0.810554050 
H63 H     0.157995360     0.236705100     0.849228540 
H64 H     0.272847720     0.414324770     0.714209570 
H65 H     0.309548660     1.023199110     0.916360610 
H66 H     0.203866140     0.688305410     0.980540060 
O13 O     0.176784770     0.349756210     0.875677030 
O14 O     0.334026220     0.572724270     0.673712220 
O15 O     0.223222370     1.003262690     1.110533720 
O16 O     0.211182330     0.199465340     0.733986500 
O17 O     0.350520460     0.898366920     0.767233030 
O18 O     0.270857440     1.218406280     1.057216600 
N13 N     0.451181060     0.912163460     0.356548050 
N14 N     0.384384960     0.943994280     0.348628480 
C73 C     0.387670190     1.101291110     0.252770520 
C74 C     0.356154820     1.221589670     0.212003700 
C75 C     0.358260410     1.372466120     0.118598440 
C76 C     0.391888270     1.406179070     0.061990400 
C77 C     0.423114680     1.286273280     0.103540010 
C78 C     0.421707760     1.136495650     0.198529270 
C79 C     0.456610660     1.015182960     0.243692210 
C80 C     0.451648860     1.096268270     0.442628270 
C81 C     0.485587510     1.195328870     0.477049930 
C82 C     0.487081410     1.371270670     0.561013450 
C83 C     0.454713600     1.452517050     0.614406170 
C84 C     0.421098780     1.353122500     0.579353960 
C85 C     0.418928970     1.178574500     0.493580090 
C86 C     0.381604240     1.080851170     0.454745430 
C87 C     0.416091870     0.777019600     0.356895760 
C88 C     0.393895180     1.564906450    -0.041477250 
C89 C     0.456554540     1.641654850     0.706791600 
H67 H     0.329917350     1.191467520     0.254060610 
H68 H     0.333456900     1.463757020     0.088222570 
H69 H     0.449607670     1.312829890     0.061945490 
H70 H     0.479185010     1.148995200     0.246557310 
H71 H     0.465452530     0.865425740     0.188137140 
H72 H     0.510762650     1.128564450     0.437851390 
H73 H     0.513713360     1.445169260     0.586665350 
H74 H     0.395594580     1.415765890     0.618549380 
H75 H     0.369797850     0.957241620     0.517975830 
H76 H     0.362156020     1.233158700     0.443939810 
H77 H     0.413677160     0.671294310     0.434222830 
H78 H     0.415920020     0.649502630     0.286268040 
H79 H     0.381723530     1.470568430    -0.113709250 
H80 H     0.422540250     1.610225410    -0.062620240 
H81 H     0.378741950     1.737803310    -0.030204610 
H82 H     0.428919830     1.689250520     0.737070290 
H83 H     0.469905550     1.811620550     0.678202510 
H84 H     0.472601840     1.573091930     0.778020810 
N15 N     0.829183840     0.774066240     0.252812800 
N16 N     0.749597870     0.460474350    -0.051395940 
C90 C     0.729031740     0.809940860     0.066096430 
C91 C     0.735113320     0.973402940     0.154367910 
C92 C     0.768012720     0.963038990     0.215572300 
C93 C     0.794251750     0.786827590     0.187521080 
C94 C     0.789001760     0.619638020     0.101065970 
C95 C     0.756181160     0.636991350     0.041299050 
C96 C     0.707172610     1.163359260     0.187306310 
H85 H     0.657995360     1.267903080     0.148631820 
H86 H     0.772847720     1.090283420     0.283650790 
H87 H     0.809548660     0.481409080     0.081499750 
H88 H     0.703866140     0.816302780     0.017320290 
O19 O     0.676784770     1.154851980     0.122183320 
O20 O     0.834026220     0.931883920     0.324148140 
O21 O     0.723222370     0.501345500    -0.112673360 
O22 O     0.711182330     1.305142840     0.263873860 
O23 O     0.850520460     0.606241270     0.230627330 
O24 O     0.770857440     0.286201910    -0.059356250 

#END
data_61_10.10_XXV_14_49176 
# Day group submission to blind test 6
# Rank by free energy: 61
# Relative energy [kJ/mol]: 10.103
# Space group: P21/c
loop_
_symmetry_equiv_pos_site_id
_symmetry_equiv_pos_as_xyz
1 +x,+y,+z
2 -x,1/2+y,1/2-z
3 -x,-y,-z
4 +x,1/2-y,1/2+z
_cell_length_a 7.3629
_cell_length_b 30.242
_cell_length_c 10.6891
_cell_angle_alpha 90.0
_cell_angle_beta 101.5309
_cell_angle_gamma 90.0
loop_
_atom_site_label
_atom_site_type_symbol
_atom_site_fract_x
_atom_site_fract_y
_atom_site_fract_z
N1 N     0.148416340     0.103274320     0.436460750 
N2 N     0.472517080     0.122469190     0.500629040 
C1 C     0.436846160     0.139341420     0.618678120 
C2 C     0.576446790     0.162545020     0.700530590 
C3 C     0.547595340     0.178714500     0.816320000 
C4 C     0.378668180     0.171898200     0.854743320 
C5 C     0.240638450     0.148736250     0.772521000 
C6 C     0.265890950     0.132754210     0.654624100 
C7 C     0.110194850     0.108748030     0.565659250 
C8 C     0.118503750     0.142911350     0.361679000 
C9 C    -0.062840630     0.155732520     0.307913510 
C10 C    -0.096597560     0.193545400     0.233709980 
C11 C     0.049911760     0.219637720     0.209536440 
C12 C     0.229737590     0.206624930     0.263681620 
C13 C     0.266665750     0.169024060     0.340492650 
C14 C     0.464599580     0.156705750     0.401729850 
C15 C     0.339609400     0.087878160     0.449427770 
C16 C     0.346499830     0.190081150     0.979907040 
C17 C     0.012395080     0.260510540     0.127613160 
H1 H     0.708971880     0.166882310     0.672580770 
H2 H     0.658110630     0.196417330     0.878777920 
H3 H     0.107880460     0.143398810     0.799890360 
H4 H    -0.019503180     0.126900490     0.558811110 
H5 H     0.089105230     0.075898170     0.603616760 
H6 H    -0.176340700     0.135045570     0.323785030 
H7 H    -0.238332710     0.202798630     0.192534540 
H8 H     0.345449540     0.226653990     0.247539380 
H9 H     0.538218070     0.144322210     0.329300310 
H10 H     0.539320830     0.185884080     0.444621050 
H11 H     0.364245050     0.077846710     0.356215400 
H12 H     0.359832860     0.059318000     0.513051490 
H13 H     0.470010210     0.186568030     1.055290970 
H14 H     0.232082030     0.173147980     1.010799350 
H15 H     0.312343470     0.225347230     0.971843610 
H16 H     0.141111530     0.276908670     0.118339560 
H17 H    -0.071575870     0.284358540     0.168173140 
H18 H    -0.063531770     0.252435190     0.031509180 
N3 N     0.455793740     0.086273160     0.077427010 
N4 N     0.723498760     0.041503940    -0.291208630 
C18 C     0.424057950     0.010624210    -0.261342400 
C19 C     0.283391290     0.007726190    -0.191537790 
C20 C     0.292567160     0.032729970    -0.080725860 
C21 C     0.444159700     0.060082120    -0.041221280 
C22 C     0.587605540     0.063458760    -0.107369610 
C23 C     0.573018930     0.038495100    -0.217695760 
C24 C     0.119134010    -0.021695480    -0.231404640 
H19 H     0.017591480    -0.062549710    -0.362212220 
H20 H     0.418830190    -0.008267590    -0.347674200 
H21 H     0.183063900     0.030766210    -0.027013160 
H22 H     0.705816920     0.084503940    -0.074134120 
O1 O     0.123065790    -0.042909610    -0.341559660 
O2 O     0.316828130     0.087974250     0.123198080 
O3 O     0.703652670     0.020477200    -0.390533310 
O4 O    -0.002357800    -0.026081020    -0.171929620 
O5 O     0.604016570     0.103902580     0.121212770 
O6 O     0.856549600     0.064684790    -0.247059270 

#END
data_62_10.11_XXV_61_64049 
# Day group submission to blind test 6
# Rank by free energy: 62
# Relative energy [kJ/mol]: 10.108
# Space group: Pbca
loop_
_symmetry_equiv_pos_site_id
_symmetry_equiv_pos_as_xyz
1 +x,+y,+z
2 1/2+x,1/2-y,-z
3 -x,1/2+y,1/2-z
4 1/2-x,-y,1/2+z
5 -x,-y,-z
6 1/2-x,1/2+y,+z
7 +x,1/2-y,1/2+z
8 1/2+x,+y,1/2-z
_cell_length_a 45.7168
_cell_length_b 10.0763
_cell_length_c 10.3175
_cell_angle_alpha 90.0
_cell_angle_beta 90.0
_cell_angle_gamma 90.0
loop_
_atom_site_label
_atom_site_type_symbol
_atom_site_fract_x
_atom_site_fract_y
_atom_site_fract_z
N1 N     0.548912100     0.666299740     0.119815470 
N2 N     0.601178360     0.642148080     0.147131750 
C1 C     0.601984150     0.556927000     0.035989470 
C2 C     0.627735970     0.488666090     0.006743250 
C3 C     0.629323200     0.406484680    -0.100969800 
C4 C     0.605309190     0.391036160    -0.183652440 
C5 C     0.579679550     0.459275720    -0.153299660 
C6 C     0.577485430     0.540759860    -0.044475470 
C7 C     0.548906540     0.610273100    -0.012034480 
C8 C     0.544363040     0.568367350     0.218547030 
C9 C     0.516217610     0.518940510     0.239608060 
C10 C     0.511035500     0.425038430     0.335253710 
C11 C     0.533765560     0.378606240     0.413950910 
C12 C     0.561788110     0.428127540     0.391721460 
C13 C     0.567547060     0.521001560     0.294768750 
C14 C     0.598550110     0.569380820     0.270349020 
C15 C     0.576729570     0.735281000     0.138989770 
C16 C     0.607147540     0.305128580    -0.303097290 
C17 C     0.528090660     0.279774030     0.520826160 
H1 H     0.646599990     0.502627600     0.068935660 
H2 H     0.649546730     0.354477130    -0.122069920 
H3 H     0.560596200     0.447050400    -0.215050120 
H4 H     0.530697090     0.540871150    -0.020818010 
H5 H     0.544854100     0.691179810    -0.080734570 
H6 H     0.498419760     0.556780290     0.180816300 
H7 H     0.489002610     0.388041750     0.350078070 
H8 H     0.579879440     0.391749790     0.450167630 
H9 H     0.605592090     0.635339820     0.348847880 
H10 H     0.613621040     0.485444690     0.268958140 
H11 H     0.575854780     0.792703940     0.228544390 
H12 H     0.580181040     0.803088340     0.057984110 
H13 H     0.610249720     0.365369530    -0.390382230 
H14 H     0.587131720     0.247463180    -0.316772840 
H15 H     0.625452050     0.235800050    -0.297093040 
H16 H     0.546248380     0.210012070     0.531000710 
H17 H     0.508222350     0.222653700     0.502370030 
H18 H     0.525355140     0.329693590     0.614358300 
N3 N     0.787894530     0.705101840     0.581227770 
N4 N     0.754031250     1.051394880     0.884253600 
C18 C     0.799339550     1.082983150     0.757088850 
C19 C     0.819497080     1.037388590     0.665869670 
C20 C     0.815746290     0.913704560     0.607338910 
C21 C     0.791742570     0.837474510     0.641726980 
C22 C     0.771291040     0.879366480     0.732234800 
C23 C     0.775666790     1.002856340     0.788179880 
C24 C     0.845641340     1.117108020     0.627747980 
H19 H     0.864983050     1.277261350     0.665957020 
H20 H     0.831283440     0.878433830     0.536289170 
H21 H     0.752777930     0.818343260     0.758080550 
H22 H     0.801909760     1.178245220     0.803605770 
O1 O     0.846770240     1.234724570     0.689819560 
O2 O     0.803409800     0.678887980     0.488453080 
O3 O     0.760014530     1.153455180     0.942277060 
O4 O     0.863860690     1.080347910     0.551526180 
O5 O     0.769630650     0.631671030     0.629250080 
O6 O     0.731742100     0.986239680     0.897958960 

#END
data_63_10.16_XXV_61_2387 
# Day group submission to blind test 6
# Rank by free energy: 63
# Relative energy [kJ/mol]: 10.159
# Space group: Pbca
loop_
_symmetry_equiv_pos_site_id
_symmetry_equiv_pos_as_xyz
1 +x,+y,+z
2 1/2+x,1/2-y,-z
3 -x,1/2+y,1/2-z
4 1/2-x,-y,1/2+z
5 -x,-y,-z
6 1/2-x,1/2+y,+z
7 +x,1/2-y,1/2+z
8 1/2+x,+y,1/2-z
_cell_length_a 46.8929
_cell_length_b 9.5475
_cell_length_c 10.4268
_cell_angle_alpha 90.0
_cell_angle_beta 90.0
_cell_angle_gamma 90.0
loop_
_atom_site_label
_atom_site_type_symbol
_atom_site_fract_x
_atom_site_fract_y
_atom_site_fract_z
N1 N     0.454898430     0.173154760     0.882358310 
N2 N     0.403658200     0.172989780     0.856126750 
C1 C     0.401261830     0.076333470     0.960716990 
C2 C     0.374913990     0.014102820     0.986460270 
C3 C     0.371813010    -0.078806510     1.087795330 
C4 C     0.394886790    -0.111378440     1.167552380 
C5 C     0.421095480    -0.049110990     1.140721230 
C6 C     0.424772530     0.042957340     1.038140480 
C7 C     0.453883400     0.105322200     1.009143360 
C8 C     0.457267220     0.075230190     0.778697800 
C9 C     0.483576300     0.012339720     0.753677100 
C10 C     0.486640070    -0.081877860     0.653289270 
C11 C     0.463578660    -0.115076650     0.573754150 
C12 C     0.437388690    -0.052215080     0.599933690 
C13 C     0.433746240     0.041095410     0.701546790 
C14 C     0.404645060     0.103966480     0.729915250 
C15 C     0.429267500     0.259202040     0.868793860 
C16 C     0.391381510    -0.208630980     1.280449180 
C17 C     0.467010600    -0.213766480     0.461855470 
H1 H     0.356841220     0.041363950     0.926617380 
H2 H     0.351163290    -0.125922050     1.106224370 
H3 H     0.439423280    -0.074708830     1.200122990 
H4 H     0.470167820     0.023805190     1.012810940 
H5 H     0.459503910     0.183621050     1.081743590 
H6 H     0.501661090     0.040064200     0.813267690 
H7 H     0.507271420    -0.129459620     0.635447690 
H8 H     0.419046160    -0.078324600     0.540802120 
H9 H     0.399070560     0.181660350     0.656703100 
H10 H     0.388332170     0.022565560     0.726820920 
H11 H     0.431194770     0.325178090     0.783811830 
H12 H     0.427344210     0.326282690     0.953056610 
H13 H     0.386858210    -0.150023040     1.368448630 
H14 H     0.410722970    -0.269705480     1.297361870 
H15 H     0.373776690    -0.281703930     1.265415870 
H16 H     0.448188390    -0.279961370     0.449747600 
H17 H     0.485482650    -0.281991440     0.474558690 
H18 H     0.470044490    -0.156030110     0.372095860 
N3 N     0.250267560     0.036161050     0.052532720 
N4 N     0.294702430    -0.283649350     0.366037710 
C18 C     0.315863420    -0.051405220     0.322309230 
C19 C     0.315609000     0.075978790     0.256774260 
C20 C     0.294142800     0.105144260     0.168030710 
C21 C     0.273200830     0.005466890     0.146472320 
C22 C     0.272755910    -0.122278390     0.209839020 
C23 C     0.294346350    -0.147482680     0.297661960 
C24 C     0.338095560     0.184412450     0.277042580 
H19 H     0.373512530     0.211593660     0.357872020 
H20 H     0.293928790     0.203688400     0.117032460 
H21 H     0.256328040    -0.198855100     0.191296560 
H22 H     0.332291320    -0.075816340     0.391331830 
O1 O     0.359148470     0.138814030     0.354588770 
O2 O     0.252386500     0.144242690    -0.009198840 
O3 O     0.311186720    -0.295164150     0.456070620 
O4 O     0.337841910     0.298581670     0.228041770 
O5 O     0.230900890    -0.048763520     0.044041360 
O6 O     0.278638090    -0.374686580     0.326907590 

#END
data_64_10.16_XXV_4_6707 
# Day group submission to blind test 6
# Rank by free energy: 64
# Relative energy [kJ/mol]: 10.163
# Space group: P21
loop_
_symmetry_equiv_pos_site_id
_symmetry_equiv_pos_as_xyz
1 +x,+y,+z
2 -x,1/2+y,-z
_cell_length_a 10.4501
_cell_length_b 10.5225
_cell_length_c 11.2172
_cell_angle_alpha 90.0
_cell_angle_beta 113.8374
_cell_angle_gamma 90.0
loop_
_atom_site_label
_atom_site_type_symbol
_atom_site_fract_x
_atom_site_fract_y
_atom_site_fract_z
N1 N     0.627543280     0.438101520     0.190648210 
N2 N     0.398528980     0.411933190     0.016194620 
C1 C     0.348226440     0.516073650     0.067523680 
C2 C     0.204757840     0.541910650     0.016014140 
C3 C     0.152815100     0.642901830     0.062258820 
C4 C     0.242742640     0.722424900     0.160668160 
C5 C     0.385316940     0.695563080     0.211555300 
C6 C     0.439562600     0.593088120     0.167767300 
C7 C     0.595269770     0.564085390     0.228665560 
C8 C     0.597543330     0.335902190     0.259888440 
C9 C     0.689067200     0.311516330     0.388630230 
C10 C     0.663696850     0.212512220     0.457911980 
C11 C     0.546856730     0.133791580     0.400223920 
C12 C     0.455826720     0.159332940     0.271845050 
C13 C     0.478215690     0.259530390     0.201178690 
C14 C     0.374203130     0.287232230     0.062878670 
C15 C     0.548531900     0.424109110     0.050005520 
C16 C     0.186388430     0.834449200     0.208211020 
C17 C     0.520858530     0.023680390     0.473634050 
H1 H     0.135203860     0.482357020    -0.062199310 
H2 H     0.041143490     0.661437740     0.020788360 
H3 H     0.456759970     0.754855810     0.289344480 
H4 H     0.634221350     0.568105060     0.334684650 
H5 H     0.652977370     0.635653890     0.199178460 
H6 H     0.781448450     0.370449090     0.432840350 
H7 H     0.736223640     0.195118790     0.557802890 
H8 H     0.363011840     0.100793410     0.225733460 
H9 H     0.381220400     0.214273490    -0.003957750 
H10 H     0.267726110     0.284537640     0.057724790 
H11 H     0.584217900     0.339549970     0.016079850 
H12 H     0.567769600     0.507243440     0.001495760 
H13 H     0.157684130     0.912373620     0.137473080 
H14 H     0.263810970     0.871038090     0.300164540 
H15 H     0.092656890     0.808780770     0.223300670 
H16 H     0.410177810     0.016179970     0.455471990 
H17 H     0.580609800     0.033718920     0.578545640 
H18 H     0.551348610    -0.066534910     0.443918310 
N3 N     0.088605520     0.071284260     0.796959190 
N4 N    -0.127068390    -0.352263850     0.673503770 
C18 C    -0.155405650    -0.190669360     0.504996490 
C19 C    -0.130158750    -0.068975780     0.470107730 
C20 C    -0.050104320     0.017318490     0.565578970 
C21 C     0.003508340    -0.020167230     0.695045760 
C22 C    -0.019639110    -0.140256880     0.733409830 
C23 C    -0.098573310    -0.223828510     0.635889320 
C24 C    -0.187852160    -0.025695870     0.331518660 
H19 H    -0.310975280    -0.082926570     0.162029690 
H20 H    -0.216954960    -0.258726670     0.432468380 
H21 H    -0.030213830     0.111593410     0.538787580 
H22 H     0.021643440    -0.167150220     0.834911030 
O1 O    -0.283914480    -0.107099830     0.252144670 
O2 O     0.101609840     0.178203520     0.761224540 
O3 O    -0.166515210    -0.433055830     0.588101240 
O4 O    -0.152651970     0.070529310     0.295115540 
O5 O     0.139604520     0.032889280     0.909206380 
O6 O    -0.110989040    -0.367398020     0.786557450 

#END
data_65_10.19_XXV_14_60530 
# Day group submission to blind test 6
# Rank by free energy: 65
# Relative energy [kJ/mol]: 10.189
# Space group: P21/n
loop_
_symmetry_equiv_pos_site_id
_symmetry_equiv_pos_as_xyz
1 +x,+y,+z
2 1/2-x,1/2+y,1/2-z
3 -x,-y,-z
4 1/2+x,1/2-y,1/2+z
_cell_length_a 10.6002
_cell_length_b 7.8171
_cell_length_c 27.9955
_cell_angle_alpha 90.0
_cell_angle_beta 96.8268
_cell_angle_gamma 90.0
loop_
_atom_site_label
_atom_site_type_symbol
_atom_site_fract_x
_atom_site_fract_y
_atom_site_fract_z
N1 N     0.615633730     0.579692910     0.936117070 
N2 N     0.796555480     0.702617220     0.984944380 
C1 C     0.870403420     0.682375530     0.945632600 
C2 C     0.991299940     0.756111340     0.948638880 
C3 C     1.065932050     0.737065440     0.911579480 
C4 C     1.022800670     0.642024860     0.870410820 
C5 C     0.902196640     0.569647450     0.867724920 
C6 C     0.824661770     0.589555050     0.904355260 
C7 C     0.691800890     0.513570750     0.899452030 
C8 C     0.567345080     0.748499990     0.925606430 
C9 C     0.462923840     0.770102730     0.890586420 
C10 C     0.412821400     0.931216820     0.879975630 
C11 C     0.464511780     1.076345620     0.904376680 
C12 C     0.568490520     1.053434540     0.939076370 
C13 C     0.621773980     0.892438290     0.949755800 
C14 C     0.738229360     0.873163990     0.986632680 
C15 C     0.694866190     0.575448570     0.982583890 
C16 C     1.105445960     0.618460780     0.830614040 
C17 C     0.408669030     1.251183950     0.893029240 
H1 H     1.026187040     0.826316730     0.980928230 
H2 H     1.159588570     0.794969930     0.914686610 
H3 H     0.866090900     0.497473820     0.835816350 
H4 H     0.642458180     0.541724980     0.863866770 
H5 H     0.696800380     0.373997630     0.902897750 
H6 H     0.420725250     0.657695700     0.872472020 
H7 H     0.331528460     0.945021180     0.852783140 
H8 H     0.611143660     1.164401330     0.958021360 
H9 H     0.712742100     0.893559110     1.023008840 
H10 H     0.808880890     0.969755410     0.980544180 
H11 H     0.636399150     0.601579540     1.011297010 
H12 H     0.735897830     0.447901640     0.987926610 
H13 H     1.187199360     0.536606510     0.842200470 
H14 H     1.052664100     0.559217470     0.799025000 
H15 H     1.142591080     0.740850070     0.819508100 
H16 H     0.460067840     1.349700700     0.915092390 
H17 H     0.412154160     1.284664040     0.855247750 
H18 H     0.308953040     1.256513970     0.899523250 
N3 N     0.729607070     0.856538880     0.779891880 
N4 N     1.141833460     1.100807710     0.749311730 
C18 C     1.060605530     1.145147050     0.827619400 
C19 C     0.967006660     1.120600750     0.858011680 
C20 C     0.858378960     1.025509060     0.842560000 
C21 C     0.845261250     0.957011270     0.796576400 
C22 C     0.935796810     0.980041510     0.765212550 
C23 C     1.042705740     1.074593180     0.781825030 
C24 C     0.979191620     1.191512690     0.907879130 
H19 H     1.101321680     1.300121410     0.953643540 
H20 H     1.145650140     1.217443330     0.839041150 
H21 H     0.786027410     1.005635680     0.866139480 
H22 H     0.923462140     0.926700060     0.729390470 
O1 O     1.093388800     1.264301490     0.920356440 
O2 O     0.658162130     0.822708160     0.809686010 
O3 O     1.234011960     1.186835290     0.764619780 
O4 O     0.897584800     1.181593680     0.934210900 
O5 O     0.714043840     0.815547630     0.737524310 
O6 O     1.124235840     1.034503350     0.709613740 

#END
data_66_10.40_XXV_14_72612 
# Day group submission to blind test 6
# Rank by free energy: 66
# Relative energy [kJ/mol]: 10.396
# Space group: P21/c
loop_
_symmetry_equiv_pos_site_id
_symmetry_equiv_pos_as_xyz
1 +x,+y,+z
2 -x,1/2+y,1/2-z
3 -x,-y,-z
4 +x,1/2-y,1/2+z
_cell_length_a 7.8085
_cell_length_b 24.6166
_cell_length_c 11.3231
_cell_angle_alpha 90.0
_cell_angle_beta 91.5489
_cell_angle_gamma 90.0
loop_
_atom_site_label
_atom_site_type_symbol
_atom_site_fract_x
_atom_site_fract_y
_atom_site_fract_z
N1 N     0.277698350     0.366935090     0.960295430 
N2 N     0.352610320     0.276188390     1.025147890 
C1 C     0.495546950     0.276776340     0.948395110 
C2 C     0.616095610     0.234921410     0.956038110 
C3 C     0.755019340     0.234021660     0.882219140 
C4 C     0.776903790     0.274642980     0.797501270 
C5 C     0.656229230     0.316327280     0.790938920 
C6 C     0.517038950     0.318427000     0.865490180 
C7 C     0.391016710     0.365426250     0.858449100 
C8 C     0.359722660     0.388473430     1.064972390 
C9 C     0.383487130     0.444484060     1.075289410 
C10 C     0.460977510     0.466657280     1.176038520 
C11 C     0.515467470     0.433570190     1.270133450 
C12 C     0.491570340     0.377639740     1.258765910 
C13 C     0.416473250     0.354489690     1.157653140 
C14 C     0.397514010     0.293233710     1.146734670 
C15 C     0.215625060     0.311727920     0.980415570 
C16 C     0.924434970     0.272858660     0.714306760 
C17 C     0.596888040     0.457326760     1.380888060 
H1 H     0.597645780     0.202746440     1.019818860 
H2 H     0.847152310     0.201129230     0.889529040 
H3 H     0.672265060     0.348808840     0.727110720 
H4 H     0.460117960     0.403860070     0.854032320 
H5 H     0.310784720     0.362352120     0.777790940 
H6 H     0.337892680     0.470433260     1.003743250 
H7 H     0.477889920     0.510302710     1.182363190 
H8 H     0.535314490     0.351037540     1.330062740 
H9 H     0.297326400     0.278648230     1.204817770 
H10 H     0.516559920     0.273281050     1.174761270 
H11 H     0.114018350     0.312646270     1.044644020 
H12 H     0.163403720     0.295679600     0.897163720 
H13 H     0.885908700     0.254099650     0.629958290 
H14 H     0.971335480     0.313635630     0.694972550 
H15 H     1.031281170     0.249222980     0.751456160 
H16 H     0.720509910     0.438243660     1.401886680 
H17 H     0.618237630     0.500913920     1.371527590 
H18 H     0.515726920     0.451237920     1.457097540 
N3 N     0.059193660     0.938254780     0.803874890 
N4 N    -0.148498930     1.095975290     0.572170130 
C18 C     0.012755530     1.109242890     0.760905580 
C19 C     0.098978280     1.087958180     0.860008500 
C20 C     0.114339340     1.031869770     0.874600800 
C21 C     0.042690870     0.997936620     0.788995720 
C22 C    -0.043848190     1.017630390     0.689310350 
C23 C    -0.057299240     1.073549110     0.677959820 
C24 C     0.179259040     1.123565840     0.952804470 
H19 H     0.230569850     1.197692990     0.983299690 
H20 H    -0.000332260     1.152512820     0.748055260 
H21 H     0.180951100     1.015305380     0.951358760 
H22 H    -0.098020310     0.990543390     0.623273520 
O1 O     0.169641760     1.176537200     0.923643170 
O2 O     0.135380440     0.922027800     0.892532890 
O3 O    -0.170570680     1.145063740     0.569074570 
O4 O     0.247471360     1.106902690     1.042280690 
O5 O    -0.004521630     0.909690110     0.726293810 
O6 O    -0.194255540     1.063820250     0.495604750 

#END
data_67_10.42_XXV_61_69296 
# Day group submission to blind test 6
# Rank by free energy: 67
# Relative energy [kJ/mol]: 10.421
# Space group: Pbca
loop_
_symmetry_equiv_pos_site_id
_symmetry_equiv_pos_as_xyz
1 +x,+y,+z
2 1/2+x,1/2-y,-z
3 -x,1/2+y,1/2-z
4 1/2-x,-y,1/2+z
5 -x,-y,-z
6 1/2-x,1/2+y,+z
7 +x,1/2-y,1/2+z
8 1/2+x,+y,1/2-z
_cell_length_a 27.3519
_cell_length_b 14.4299
_cell_length_c 11.7408
_cell_angle_alpha 90.0
_cell_angle_beta 90.0
_cell_angle_gamma 90.0
loop_
_atom_site_label
_atom_site_type_symbol
_atom_site_fract_x
_atom_site_fract_y
_atom_site_fract_z
N1 N     0.068568050     0.614239130     0.357114600 
N2 N     0.022545480     0.744621740     0.284649080 
C1 C    -0.003876460     0.683122880     0.211189380 
C2 C    -0.034744450     0.720024090     0.128001270 
C3 C    -0.061227180     0.662339940     0.056324810 
C4 C    -0.058094310     0.565912800     0.066331930 
C5 C    -0.027040340     0.529815610     0.149381960 
C6 C     0.000452040     0.586542440     0.221130390 
C7 C     0.035139880     0.544791580     0.308262310 
C8 C     0.108090330     0.637949150     0.282414010 
C9 C     0.147332530     0.576856090     0.270591480 
C10 C     0.186393930     0.598224010     0.199787350 
C11 C     0.187702470     0.681773740     0.139534580 
C12 C     0.148238400     0.742184820     0.151688540 
C13 C     0.108317340     0.721436030     0.220947990 
C14 C     0.065209210     0.787559850     0.229279160 
C15 C     0.039742610     0.696217010     0.386427960 
C16 C    -0.087957740     0.502822340    -0.008844340 
C17 C     0.230407410     0.706417250     0.064077960 
H1 H    -0.038108120     0.794701200     0.121595120 
H2 H    -0.085048370     0.692402510    -0.007650880 
H3 H    -0.023429770     0.455065820     0.157441930 
H4 H     0.056755230     0.489839780     0.269047430 
H5 H     0.014419030     0.513235790     0.378126330 
H6 H     0.147037900     0.512956700     0.319148750 
H7 H     0.216568410     0.549852970     0.192005090 
H8 H     0.148102140     0.806927620     0.104300450 
H9 H     0.075426770     0.849235060     0.278293480 
H10 H     0.054611320     0.811070350     0.144487200 
H11 H     0.062044310     0.743826400     0.436534700 
H12 H     0.008488260     0.674503300     0.437621500 
H13 H    -0.120549300     0.477718230     0.035726290 
H14 H    -0.066932870     0.442029940    -0.035013310 
H15 H    -0.100194710     0.538637480    -0.085647780 
H16 H     0.218224790     0.726294030    -0.021230010 
H17 H     0.255575570     0.648149380     0.055252270 
H18 H     0.251057790     0.764926240     0.098840810 
N3 N     0.651992910     0.299003750     0.170714110 
N4 N     0.731227420    -0.005932840     0.125838340 
C18 C     0.668964290     0.018993510     0.275341570 
C19 C     0.635556860     0.076443220     0.330794780 
C20 C     0.630230850     0.168726050     0.297496410 
C21 C     0.658297770     0.201595160     0.207943190 
C22 C     0.691197220     0.146078700     0.149393300 
C23 C     0.696163890     0.055251690     0.186062780 
C24 C     0.604708660     0.042728420     0.427193660 
H19 H     0.595289460    -0.063832400     0.519651630 
H20 H     0.604770900     0.213618790     0.341239490 
H21 H     0.711851540     0.172302070     0.077963350 
H22 H     0.673962650    -0.052294350     0.300695890 
O1 O     0.613676070    -0.046705940     0.452464070 
O2 O     0.631695230     0.351632830     0.236927370 
O3 O     0.739563730    -0.081428890     0.168595520 
O4 O     0.575679850     0.090181130     0.477575950 
O5 O     0.667024950     0.319106100     0.075981090 
O6 O     0.748962940     0.023281350     0.037469990 

#END
data_68_10.47_XXV_61_37749 
# Day group submission to blind test 6
# Rank by free energy: 68
# Relative energy [kJ/mol]: 10.468
# Space group: Pbca
loop_
_symmetry_equiv_pos_site_id
_symmetry_equiv_pos_as_xyz
1 +x,+y,+z
2 1/2+x,1/2-y,-z
3 -x,1/2+y,1/2-z
4 1/2-x,-y,1/2+z
5 -x,-y,-z
6 1/2-x,1/2+y,+z
7 +x,1/2-y,1/2+z
8 1/2+x,+y,1/2-z
_cell_length_a 20.2297
_cell_length_b 28.2852
_cell_length_c 7.8894
_cell_angle_alpha 90.0
_cell_angle_beta 90.0
_cell_angle_gamma 90.0
loop_
_atom_site_label
_atom_site_type_symbol
_atom_site_fract_x
_atom_site_fract_y
_atom_site_fract_z
N1 N     0.916874730     0.645660810     0.904210240 
N2 N     1.021214540     0.679468270     0.816516220 
C1 C     1.046407440     0.672485580     0.984444510 
C2 C     1.107695680     0.691816550     1.027972510 
C3 C     1.133982410     0.685111490     1.188460790 
C4 C     1.100135630     0.658485130     1.310413920 
C5 C     1.039143910     0.639369850     1.265658800 
C6 C     1.011340940     0.646299530     1.105599070 
C7 C     0.943783850     0.626061410     1.062817470 
C8 C     0.890504710     0.692374160     0.923917930 
C9 C     0.828846180     0.698287340     1.000675090 
C10 C     0.801665170     0.743002110     1.020173360 
C11 C     0.834904110     0.783209810     0.961809440 
C12 C     0.896545490     0.776930040     0.886112860 
C13 C     0.925205420     0.732379830     0.867659550 
C14 C     0.993513640     0.727029020     0.789765150 
C15 C     0.969573960     0.645008250     0.777295670 
C16 C     1.128237310     0.651852490     1.485886200 
C17 C     0.804704870     0.831759770     0.977873890 
H1 H     1.134814320     0.711402410     0.932491710 
H2 H     1.181804640     0.700189340     1.219375060 
H3 H     1.011748180     0.618917520     1.358785690 
H4 H     0.909108980     0.633316350     1.165493750 
H5 H     0.946778840     0.587550750     1.049434800 
H6 H     0.802220460     0.667156030     1.042678900 
H7 H     0.753672060     0.746799750     1.079998210 
H8 H     0.923807310     0.807741140     0.842490190 
H9 H     0.991422740     0.733653660     0.652988350 
H10 H     1.027215320     0.753079120     0.843936330 
H11 H     0.948998710     0.653283520     0.652967860 
H12 H     0.990914340     0.609604280     0.773313060 
H13 H     1.181978590     0.648069070     1.482327420 
H14 H     1.107709310     0.620528620     1.547334860 
H15 H     1.117077130     0.682301560     1.566774610 
H16 H     0.842049070     0.858293290     1.009062880 
H17 H     0.766868370     0.832592050     1.076538480 
H18 H     0.781304110     0.842721880     0.859001590 
N3 N     0.079639430     0.027492360     0.960400570 
N4 N     0.107081750    -0.042792910     1.528380560 
C18 C     0.191970990    -0.054763830     1.307482610 
C19 C     0.214916910    -0.047614170     1.142711380 
C20 C     0.178255440    -0.020606150     1.028395550 
C21 C     0.118799540    -0.001278830     1.081457300 
C22 C     0.094253620    -0.007842570     1.243959370 
C23 C     0.132262800    -0.034500450     1.354548360 
C24 C     0.278443480    -0.068405490     1.081561340 
H19 H     0.347023930    -0.109963570     1.154365420 
H20 H     0.195988420    -0.014978510     0.900758290 
H21 H     0.047455330     0.007066610     1.282284370 
H22 H     0.219807230    -0.075370690     1.397899310 
O1 O     0.306428670    -0.096712880     1.198441310 
O2 O     0.100564080     0.030624070     0.815772560 
O3 O     0.146671670    -0.057047310     1.633449350 
O4 O     0.301644440    -0.061080180     0.943535960 
O5 O     0.029359770     0.046018900     1.014328170 
O6 O     0.048454840    -0.035350290     1.553317220 

#END
data_69_10.58_XXV_2_80467 
# Day group submission to blind test 6
# Rank by free energy: 69
# Relative energy [kJ/mol]: 10.578
# Space group: P-1
loop_
_symmetry_equiv_pos_site_id
_symmetry_equiv_pos_as_xyz
1 +x,+y,+z
2 -x,-y,-z
_cell_length_a 8.1243
_cell_length_b 11.5672
_cell_length_c 13.3709
_cell_angle_alpha 107.7422
_cell_angle_beta 94.1297
_cell_angle_gamma 106.5099
loop_
_atom_site_label
_atom_site_type_symbol
_atom_site_fract_x
_atom_site_fract_y
_atom_site_fract_z
N1 N     0.733855450     0.749719500     0.818493450 
N2 N     0.772039060     0.573867670     0.678835640 
C1 C     0.906027570     0.568713460     0.751572090 
C2 C     1.005959030     0.489774600     0.713109700 
C3 C     1.134758710     0.480994660     0.781617090 
C4 C     1.166848550     0.549968670     0.891015990 
C5 C     1.066382500     0.628305810     0.928523660 
C6 C     0.937956210     0.640000410     0.860715810 
C7 C     0.834180970     0.729151410     0.903985550 
C8 C     0.839157450     0.837906540     0.774740910 
C9 C     0.891599470     0.969419320     0.831959330 
C10 C     0.991486110     1.057385340     0.791365910 
C11 C     1.041001620     1.017026650     0.691569550 
C12 C     0.988312860     0.885960240     0.635380820 
C13 C     0.889992680     0.795572200     0.675668220 
C14 C     0.840043030     0.652989590     0.613724550 
C15 C     0.647106580     0.624964760     0.735774560 
C16 C     1.308981170     0.542409190     0.965406080 
C17 C     1.148660500     1.113280080     0.647430210 
H1 H     0.978376540     0.433633830     0.628893470 
H2 H     1.210198530     0.418559180     0.750233530 
H3 H     1.090028710     0.683559930     1.013064550 
H4 H     0.921623920     0.821774010     0.957379150 
H5 H     0.742798840     0.689517250     0.950786400 
H6 H     0.849920760     1.001202930     0.907985110 
H7 H     1.030228530     1.159023580     0.836901330 
H8 H     1.026924920     0.852359600     0.558384560 
H9 H     0.739968640     0.626043690     0.543778720 
H10 H     0.952929260     0.630063060     0.584534940 
H11 H     0.553709320     0.634564000     0.678524730 
H12 H     0.577016070     0.558572130     0.773165370 
H13 H     1.329914580     0.449503450     0.936545720 
H14 H     1.277591820     0.556741000     1.045448310 
H15 H     1.433070880     0.616098730     0.972519530 
H16 H     1.171929230     1.066313740     0.568113160 
H17 H     1.275548680     1.167971280     0.698862180 
H18 H     1.083614140     1.182318340     0.641289730 
N3 N     0.345829110     0.990248020     0.907236110 
N4 N     0.710780240     1.149421010     0.667179530 
C18 C     0.528412360     0.921676400     0.611506390 
C19 C     0.410097540     0.821616520     0.632460920 
C20 C     0.350587370     0.843478680     0.729690040 
C21 C     0.410612030     0.966091520     0.804369370 
C22 C     0.527527450     1.068049850     0.786139660 
C23 C     0.584736420     1.042701170     0.688990000 
C24 C     0.341905680     0.689051980     0.552909100 
H19 H     0.346352180     0.594221970     0.412581620 
H20 H     0.575958720     0.906610490     0.536782510 
H21 H     0.259534490     0.765942020     0.746253070 
H22 H     0.571723300     1.163141910     0.844992680 
O1 O     0.406596550     0.680159950     0.461726990 
O2 O     0.262630150     0.896744860     0.927480730 
O3 O     0.755919950     1.124988490     0.580073430 
O4 O     0.238646150     0.600282810     0.567320270 
O5 O     0.379626180     1.101926170     0.963878860 
O6 O     0.760430950     1.253966080     0.737855740 

#END
data_70_10.61_XXV_2_88902 
# Day group submission to blind test 6
# Rank by free energy: 70
# Relative energy [kJ/mol]: 10.610
# Space group: P-1
loop_
_symmetry_equiv_pos_site_id
_symmetry_equiv_pos_as_xyz
1 +x,+y,+z
2 -x,-y,-z
_cell_length_a 8.2542
_cell_length_b 10.5342
_cell_length_c 13.1982
_cell_angle_alpha 94.1373
_cell_angle_beta 105.012
_cell_angle_gamma 90.2486
loop_
_atom_site_label
_atom_site_type_symbol
_atom_site_fract_x
_atom_site_fract_y
_atom_site_fract_z
N1 N     0.284515570     0.608705730     0.930793530 
N2 N     0.321575900     0.623370770     0.756147890 
C1 C     0.225642480     0.507239180     0.722102150 
C2 C     0.177342590     0.467915100     0.614928570 
C3 C     0.086036840     0.355340470     0.579483070 
C4 C     0.041559630     0.277570540     0.650152390 
C5 C     0.089790820     0.317905270     0.756744650 
C6 C     0.179468960     0.431831210     0.793899110 
C7 C     0.224990690     0.474975130     0.910385170 
C8 C     0.151233280     0.697500490     0.907777630 
C9 C     0.052025370     0.719227440     0.978352260 
C10 C    -0.076457540     0.805624800     0.959175710 
C11 C    -0.109124380     0.874390000     0.869308290 
C12 C    -0.009957600     0.851772470     0.799484940 
C13 C     0.118385150     0.763565700     0.816460890 
C14 C     0.220101600     0.738019190     0.736553520 
C15 C     0.404486690     0.628136250     0.868623130 
C16 C    -0.052781000     0.152976530     0.612081120 
C17 C    -0.247046430     0.970100070     0.849795950 
H1 H     0.214703790     0.526449270     0.560191030 
H2 H     0.049896610     0.326486430     0.495962320 
H3 H     0.054197100     0.260058870     0.812834380 
H4 H     0.116348660     0.463839310     0.941903460 
H5 H     0.323872960     0.415645530     0.954015360 
H6 H     0.079485340     0.668481690     1.049215260 
H7 H    -0.151644650     0.821281780     1.015094000 
H8 H    -0.034551190     0.902685370     0.728504270 
H9 H     0.304857410     0.819105940     0.738608990 
H10 H     0.136737050     0.726457120     0.657301110 
H11 H     0.467599250     0.720798940     0.892599000 
H12 H     0.498009430     0.554180600     0.883555460 
H13 H     0.033320930     0.075857270     0.605421010 
H14 H    -0.124738500     0.125797840     0.666213430 
H15 H    -0.139786940     0.158412640     0.534573980 
H16 H    -0.265047410     1.007094730     0.772586510 
H17 H    -0.366485510     0.927788350     0.853424820 
H18 H    -0.218277640     1.051078700     0.908879770 
N3 N     0.569195630     0.840992780     0.551370840 
N4 N     0.577689720     0.848171260     0.179237560 
C18 C     0.429615090     0.673920240     0.237189100 
C19 C     0.381200130     0.615433770     0.316608880 
C20 C     0.426127850     0.670189730     0.419768280 
C21 C     0.520420900     0.782721590     0.441678200 
C22 C     0.572467480     0.842791110     0.364991270 
C23 C     0.524467050     0.786284150     0.263243770 
C24 C     0.280033240     0.494067470     0.295179380 
H19 H     0.173952610     0.375059900     0.184976230 
H20 H     0.394902330     0.633541620     0.156754530 
H21 H     0.388025570     0.625362320     0.481325240 
H22 H     0.647426360     0.929698340     0.383807600 
O1 O     0.230177680     0.457292980     0.191653480 
O2 O     0.509908620     0.792486950     0.615398940 
O3 O     0.525856000     0.800279830     0.089453000 
O4 O     0.246790510     0.435191720     0.362340810 
O5 O     0.665505960     0.933009680     0.569685520 
O6 O     0.669830380     0.942250580     0.205873070 

#END
data_71_10.92_XXV_14_20147 
# Day group submission to blind test 6
# Rank by free energy: 71
# Relative energy [kJ/mol]: 10.921
# Space group: P21/c
loop_
_symmetry_equiv_pos_site_id
_symmetry_equiv_pos_as_xyz
1 +x,+y,+z
2 -x,1/2+y,1/2-z
3 -x,-y,-z
4 +x,1/2-y,1/2+z
_cell_length_a 11.0495
_cell_length_b 28.1242
_cell_length_c 7.6912
_cell_angle_alpha 90.0
_cell_angle_beta 105.6953
_cell_angle_gamma 90.0
loop_
_atom_site_label
_atom_site_type_symbol
_atom_site_fract_x
_atom_site_fract_y
_atom_site_fract_z
N1 N     0.792377250     0.868839510     0.354555780 
N2 N     0.978002050     0.827580760     0.325840190 
C1 C     1.029576220     0.830281190     0.517752630 
C2 C     1.139835130     0.805348540     0.598821080 
C3 C     1.193322950     0.807786680     0.783755220 
C4 C     1.138969550     0.835578570     0.893680530 
C5 C     1.029171120     0.860290810     0.811483000 
C6 C     0.972763020     0.857753140     0.625927950 
C7 C     0.850954860     0.884117440     0.541599900 
C8 C     0.728486900     0.824139250     0.343765500 
C9 C     0.610767380     0.822403970     0.378781120 
C10 C     0.545708910     0.779893810     0.367233150 
C11 C     0.595489490     0.737678920     0.318373080 
C12 C     0.712788800     0.739804530     0.284216010 
C13 C     0.780846540     0.782144630     0.297995800 
C14 C     0.910665780     0.782768090     0.265988960 
C15 C     0.890710470     0.866772930     0.260074600 
C16 C     1.195919230     0.837570420     1.095257550 
C17 C     0.523518650     0.691629320     0.303683820 
H1 H     1.183959920     0.784795640     0.513537580 
H2 H     1.279342510     0.788373770     0.843865310 
H3 H     0.984778190     0.881773160     0.894403340 
H4 H     0.784348470     0.878423090     0.621560080 
H5 H     0.868348080     0.922474430     0.540751310 
H6 H     0.570568890     0.855172450     0.412296320 
H7 H     0.454328880     0.779360770     0.394386020 
H8 H     0.753968910     0.707395230     0.248390040 
H9 H     0.903263530     0.778060950     0.122021720 
H10 H     0.966806570     0.753274420     0.337479450 
H11 H     0.847922050     0.861843330     0.115803070 
H12 H     0.941935120     0.900378230     0.280555920 
H13 H     1.298448340     0.835757480     1.129576930 
H14 H     1.169941070     0.870282260     1.152728900 
H15 H     1.163806450     0.807694650     1.162611830 
H16 H     0.576732580     0.662107770     0.268873480 
H17 H     0.502443880     0.682827780     0.430973390 
H18 H     0.433727190     0.693810850     0.199758850 
N3 N     0.181169500     0.942892120     0.533397310 
N4 N     0.179923400     1.016502260     1.115317740 
C18 C     0.365637450     0.971947290     1.083803740 
C19 C     0.427216370     0.946206140     0.978166400 
C20 C     0.367009870     0.936527020     0.797539890 
C21 C     0.245843720     0.953278800     0.725231950 
C22 C     0.182425640     0.979620920     0.825337240 
C23 C     0.244700330     0.988218460     1.004698980 
C24 C     0.556810890     0.927018510     1.053633950 
H19 H     0.673392650     0.913049600     1.274745690 
H20 H     0.409947850     0.979155060     1.224561370 
H21 H     0.414297760     0.916407680     0.715627840 
H22 H     0.088628480     0.992864020     0.765936130 
O1 O     0.596216530     0.931122290     1.235026790 
O2 O     0.239355830     0.919894760     0.448184170 
O3 O     0.227628160     1.017168870     1.278228470 
O4 O     0.617495600     0.908239230     0.964383720 
O5 O     0.074382320     0.958064530     0.474711700 
O6 O     0.084245430     1.037405580     1.035428100 

#END
data_72_10.93_XXV_14_28851 
# Day group submission to blind test 6
# Rank by free energy: 72
# Relative energy [kJ/mol]: 10.926
# Space group: P21/c
loop_
_symmetry_equiv_pos_site_id
_symmetry_equiv_pos_as_xyz
1 +x,+y,+z
2 -x,1/2+y,1/2-z
3 -x,-y,-z
4 +x,1/2-y,1/2+z
_cell_length_a 7.7452
_cell_length_b 27.486
_cell_length_c 11.0428
_cell_angle_alpha 90.0
_cell_angle_beta 99.5803
_cell_angle_gamma 90.0
loop_
_atom_site_label
_atom_site_type_symbol
_atom_site_fract_x
_atom_site_fract_y
_atom_site_fract_z
N1 N     0.900091860     0.033349310     0.221735140 
N2 N     1.071226350     0.072540070     0.397988240 
C1 C     0.915367810     0.078550200     0.450490100 
C2 C     0.921252520     0.107106240     0.555933210 
C3 C     0.773624940     0.113106800     0.610066250 
C4 C     0.615304740     0.090356340     0.561365330 
C5 C     0.610829550     0.062119950     0.456265120 
C6 C     0.757435090     0.056213060     0.399171530 
C7 C     0.746095880     0.026422520     0.282182840 
C8 C     0.895834650     0.078292910     0.155450630 
C9 C     0.787545900     0.082321730     0.041168000 
C10 C     0.782092890     0.125008680    -0.026125800 
C11 C     0.886033920     0.165019790     0.017963120 
C12 C     0.993333210     0.160601720     0.131772240 
C13 C     0.998617460     0.118180420     0.201959480 
C14 C     1.112840910     0.115286400     0.327756870 
C15 C     1.056535310     0.030432720     0.316051770 
C16 C     0.455721110     0.096394270     0.621770550 
C17 C     0.878739130     0.211520300    -0.055191570 
H1 H     1.044570310     0.123814180     0.595537570 
H2 H     0.781128590     0.135302490     0.692056520 
H3 H     0.488812930     0.044664150     0.415984330 
H4 H     0.628735730     0.036372950     0.217880220 
H5 H     0.735421500    -0.012398590     0.302467650 
H6 H     0.710331130     0.051028830     0.005316980 
H7 H     0.697793550     0.127291750    -0.114860420 
H8 H     1.073849630     0.191325250     0.168369060 
H9 H     1.251348040     0.113256630     0.318435400 
H10 H     1.096503960     0.148053910     0.380431000 
H11 H     1.172830280     0.028862790     0.272397960 
H12 H     1.049649360    -0.002768510     0.369167630 
H13 H     0.476582380     0.080430100     0.713868420 
H14 H     0.341406600     0.078779260     0.568413380 
H15 H     0.424155480     0.134830320     0.631562510 
H16 H     0.986918720     0.235740590    -0.019287290 
H17 H     0.756539920     0.231236190    -0.052544630 
H18 H     0.885164450     0.204243680    -0.151682910 
N3 N     0.591921600     0.299413930     0.716885240 
N4 N     0.260870190     0.268366970     0.302328460 
C18 C     0.260562680     0.350087920     0.395749160 
C19 C     0.313857500     0.381730350     0.493592810 
C20 C     0.423042420     0.365296400     0.599046660 
C21 C     0.476774020     0.317147200     0.604615270 
C22 C     0.425652420     0.284569340     0.509431080 
C23 C     0.318440180     0.302244490     0.405699660 
C24 C     0.257613910     0.433767400     0.490273260 
H19 H     0.118151610     0.478499620     0.381140110 
H20 H     0.176587240     0.362189260     0.313313070 
H21 H     0.465178150     0.389818080     0.674720560 
H22 H     0.467126860     0.247027090     0.516110000 
O1 O     0.140176750     0.443940840     0.389332420 
O2 O     0.643177910     0.329406470     0.796215020 
O3 O     0.186886940     0.286129450     0.206192750 
O4 O     0.312404900     0.463179600     0.567959620 
O5 O     0.626636080     0.256064120     0.721953140 
O6 O     0.290433340     0.225171120     0.321005080 

#END
data_73_11.05_XXV_15_31310 
# Day group submission to blind test 6
# Rank by free energy: 73
# Relative energy [kJ/mol]: 11.051
# Space group: C2/c
loop_
_symmetry_equiv_pos_site_id
_symmetry_equiv_pos_as_xyz
1 +x,+y,+z
2 -x,+y,1/2-z
3 1/2+x,1/2+y,+z
4 1/2-x,1/2+y,1/2-z
5 -x,-y,-z
6 +x,-y,1/2+z
7 1/2-x,1/2-y,-z
8 1/2+x,1/2-y,1/2+z
_cell_length_a 21.8102
_cell_length_b 6.7425
_cell_length_c 31.7435
_cell_angle_alpha 90.0
_cell_angle_beta 103.4195
_cell_angle_gamma 90.0
loop_
_atom_site_label
_atom_site_type_symbol
_atom_site_fract_x
_atom_site_fract_y
_atom_site_fract_z
N1 N     0.435224550     0.569388420     0.111746450 
N2 N     0.492391390     0.860112860     0.143888220 
C1 C     0.518619280     0.879568630     0.106665440 
C2 C     0.552727470     1.050176470     0.101892150 
C3 C     0.579274260     1.072708690     0.066479370 
C4 C     0.573172320     0.924427190     0.034919710 
C5 C     0.538863640     0.755239700     0.039912350 
C6 C     0.510967960     0.730962080     0.074945280 
C7 C     0.472076460     0.547444140     0.078582850 
C8 C     0.379911880     0.688897020     0.097631690 
C9 C     0.327038540     0.607489410     0.069363000 
C10 C     0.272539280     0.718091920     0.055523510 
C11 C     0.268752730     0.913362260     0.069830110 
C12 C     0.321696700     0.993089270     0.097859520 
C13 C     0.377434420     0.885226300     0.111637930 
C14 C     0.435051040     0.979613530     0.141012260 
C15 C     0.476722130     0.653425670     0.150548710 
C16 C     0.603798030     0.945456270    -0.002842850 
C17 C     0.208901940     1.031817520     0.055374060 
H1 H     0.558732770     1.163473690     0.126744780 
H2 H     0.605630420     1.206283340     0.063394590 
H3 H     0.532619410     0.639647900     0.015411170 
H4 H     0.439865360     0.516155390     0.047482150 
H5 H     0.502840530     0.417856910     0.086919630 
H6 H     0.329268720     0.454923130     0.059036440 
H7 H     0.231996580     0.651895010     0.033666370 
H8 H     0.320146580     1.145224810     0.108877130 
H9 H     0.427670820     0.997888130     0.173787660 
H10 H     0.442806340     1.127187870     0.129136170 
H11 H     0.453506540     0.646667070     0.177477060 
H12 H     0.519825090     0.565383730     0.158707440 
H13 H     0.651269580     0.881523490     0.004673980 
H14 H     0.576643980     0.869260540    -0.031535810 
H15 H     0.608171650     1.101110530    -0.011231470 
H16 H     0.215808080     1.186065660     0.065863010 
H17 H     0.192422650     1.030762160     0.020099140 
H18 H     0.170941510     0.970628140     0.068744910 
N3 N     0.166475480     1.060263040     0.164555870 
N4 N     0.296183180     0.462032780     0.162518290 
C18 C     0.335953940     0.738622040     0.212592660 
C19 C     0.327776070     0.925463840     0.229346040 
C20 C     0.272302730     1.031874940     0.213580680 
C21 C     0.225656080     0.948055330     0.181311730 
C22 C     0.232024700     0.762288690     0.164017790 
C23 C     0.287809870     0.661110150     0.180304480 
C24 C     0.376766230     1.017631150     0.264709430 
H19 H     0.452993550     0.937319490     0.304523650 
H20 H     0.378597080     0.654413080     0.224326050 
H21 H     0.265868650     1.176723960     0.226494220 
H22 H     0.195064930     0.699184170     0.138970000 
O1 O     0.429276140     0.905575390     0.275639090 
O2 O     0.162937880     1.225888490     0.179304730 
O3 O     0.345734950     0.376198750     0.177515350 
O4 O     0.369177880     1.170034000     0.282558490 
O5 O     0.125580140     0.978693560     0.137262610 
O6 O     0.252943780     0.398194030     0.134196530 

#END
data_74_11.17_XXV_2_47118 
# Day group submission to blind test 6
# Rank by free energy: 74
# Relative energy [kJ/mol]: 11.170
# Space group: P-1
loop_
_symmetry_equiv_pos_site_id
_symmetry_equiv_pos_as_xyz
1 +x,+y,+z
2 -x,-y,-z
_cell_length_a 9.617
_cell_length_b 10.3935
_cell_length_c 11.7212
_cell_angle_alpha 79.6735
_cell_angle_beta 75.5551
_cell_angle_gamma 84.1349
loop_
_atom_site_label
_atom_site_type_symbol
_atom_site_fract_x
_atom_site_fract_y
_atom_site_fract_z
N1 N     0.471884690     0.799790730     0.732072120 
N2 N     0.303788290     0.631154840     0.819870740 
C1 C     0.295526270     0.615939010     0.702645190 
C2 C     0.192624610     0.536941520     0.690283380 
C3 C     0.183139780     0.518483020     0.578308370 
C4 C     0.277076170     0.577472780     0.474874550 
C5 C     0.379237100     0.655819760     0.488236480 
C6 C     0.389163920     0.677309200     0.600091630 
C7 C     0.499114360     0.766700100     0.611083560 
C8 C     0.356532040     0.897434460     0.755525600 
C9 C     0.380623380     1.028748940     0.707636010 
C10 C     0.272032810     1.125822780     0.729849010 
C11 C     0.135901740     1.095192670     0.801802200 
C12 C     0.113031110     0.964218570     0.848761640 
C13 C     0.220329770     0.864614240     0.825848450 
C14 C     0.189819420     0.722156100     0.875117850 
C15 C     0.442424660     0.678987170     0.817457350 
C16 C     0.265011400     0.559187630     0.353008390 
C17 C     0.018693510     1.201468430     0.827006480 
H1 H     0.122234540     0.488392120     0.770253800 
H2 H     0.103045570     0.456188510     0.570687180 
H3 H     0.452487510     0.703438530     0.409146000 
H4 H     0.498023840     0.857168040     0.547490660 
H5 H     0.607695000     0.719691020     0.589473520 
H6 H     0.486788920     1.053221670     0.654336120 
H7 H     0.293154220     1.227145010     0.692139120 
H8 H     0.007734670     0.937964800     0.903541580 
H9 H     0.180246440     0.703048820     0.971719540 
H10 H     0.087542830     0.700726580     0.860369030 
H11 H     0.441067370     0.696863200     0.906659870 
H12 H     0.528131460     0.604851600     0.792326260 
H13 H     0.235961800     0.460108440     0.353573980 
H14 H     0.366102050     0.576552670     0.286536610 
H15 H     0.181876580     0.627359500     0.322991960 
H16 H    -0.081229800     1.160720300     0.881595330 
H17 H    -0.003803760     1.256932630     0.744320020 
H18 H     0.049472070     1.271393070     0.874565300 
N3 N     0.888823470     0.878554610     0.527933250 
N4 N     0.638745400     1.092166480     0.872981550 
C18 C     0.718790430     0.857551000     0.901743370 
C19 C     0.785239120     0.746286610     0.855072350 
C20 C     0.841673690     0.752802990     0.732502570 
C21 C     0.830079100     0.871374850     0.658473380 
C22 C     0.764290010     0.983886500     0.701603470 
C23 C     0.710897050     0.974140930     0.823945240 
C24 C     0.796185980     0.616661590     0.932461970 
H19 H     0.719713870     0.529318420     1.089192420 
H20 H     0.674506290     0.854385900     0.996319400 
H21 H     0.893653770     0.666861280     0.696171090 
H22 H     0.754462880     1.074881130     0.642308060 
O1 O     0.714990680     0.616672430     1.044176490 
O2 O     0.950459450     0.779395930     0.492770680 
O3 O     0.617740540     1.088628820     0.980597150 
O4 O     0.866143980     0.522144920     0.898381590 
O5 O     0.870940660     0.983075210     0.465108380 
O6 O     0.604148650     1.183704430     0.802476720 

#END
data_75_11.27_XXV_15_22520 
# Day group submission to blind test 6
# Rank by free energy: 75
# Relative energy [kJ/mol]: 11.268
# Space group: C2/c
loop_
_symmetry_equiv_pos_site_id
_symmetry_equiv_pos_as_xyz
1 +x,+y,+z
2 -x,+y,1/2-z
3 1/2+x,1/2+y,+z
4 1/2-x,1/2+y,1/2-z
5 -x,-y,-z
6 +x,-y,1/2+z
7 1/2-x,1/2-y,-z
8 1/2+x,1/2-y,1/2+z
_cell_length_a 26.1582
_cell_length_b 12.858
_cell_length_c 13.7169
_cell_angle_alpha 90.0
_cell_angle_beta 98.4417
_cell_angle_gamma 90.0
loop_
_atom_site_label
_atom_site_type_symbol
_atom_site_fract_x
_atom_site_fract_y
_atom_site_fract_z
N1 N     0.173239310     0.659070090     0.366192060 
N2 N     0.099768830     0.714204910     0.249687580 
C1 C     0.119145100     0.818598820     0.256680290 
C2 C     0.088120660     0.899254590     0.212595070 
C3 C     0.105931790     1.000905190     0.216847460 
C4 C     0.155598690     1.025269550     0.264441340 
C5 C     0.186083040     0.944425570     0.308351090 
C6 C     0.168583780     0.841721310     0.306235500 
C7 C     0.202282660     0.756007220     0.357813790 
C8 C     0.141695810     0.662377860     0.443217190 
C9 C     0.164846140     0.650346960     0.541014220 
C10 C     0.135338670     0.651738530     0.617178590 
C11 C     0.081654060     0.664231200     0.598014950 
C12 C     0.058943280     0.676070670     0.500193760 
C13 C     0.088010720     0.676572690     0.422655010 
C14 C     0.062125060     0.692952060     0.317134520 
C15 C     0.141859890     0.639001330     0.270721560 
C16 C     0.175353360     1.135579580     0.266785840 
C17 C     0.049518510     0.667334690     0.680727310 
H1 H     0.050133560     0.880356720     0.173736790 
H2 H     0.081280050     1.062313620     0.181976270 
H3 H     0.224458220     0.961781930     0.346913980 
H4 H     0.219075140     0.781306660     0.431522210 
H5 H     0.234454270     0.738883070     0.317390930 
H6 H     0.206252170     0.637897020     0.555995860 
H7 H     0.154052560     0.641686070     0.692568890 
H8 H     0.017353630     0.686772230     0.483571060 
H9 H     0.039863180     0.623792150     0.290451440 
H10 H     0.034960710     0.757706190     0.313751860 
H11 H     0.125323530     0.561091980     0.270487300 
H12 H     0.166690830     0.643296450     0.213522950 
H13 H     0.183779500     1.159690050     0.194251020 
H14 H     0.210841460     1.144056850     0.319029330 
H15 H     0.146844850     1.190087650     0.288012610 
H16 H     0.011919990     0.630429800     0.659381120 
H17 H     0.042379230     0.747596520     0.701893700 
H18 H     0.068983490     0.627648540     0.746242200 
N3 N     0.130336970     0.369845050     0.489342190 
N4 N     0.054165030     0.020462400     0.429123630 
C18 C     0.144868950     0.040975320     0.507951160 
C19 C     0.186698310     0.104375630     0.543828000 
C20 C     0.182011250     0.212398770     0.538518470 
C21 C     0.135226010     0.255100190     0.496803450 
C22 C     0.092875850     0.194549820     0.459986760 
C23 C     0.098751240     0.087569820     0.467423170 
C24 C     0.237853040     0.060402020     0.587194440 
H19 H     0.274414050    -0.067729760     0.599586100 
H20 H     0.147785880    -0.042741860     0.511285600 
H21 H     0.214271670     0.261684170     0.566830950 
H22 H     0.056959380     0.229239870     0.426531510 
O1 O     0.240007820    -0.043268810     0.574460280 
O2 O     0.165006940     0.421490430     0.535026240 
O3 O     0.059361210    -0.073091940     0.442235570 
O4 O     0.273426320     0.111767280     0.626817710 
O5 O     0.092190590     0.404235970     0.437404440 
O6 O     0.015549440     0.063508570     0.386972100 

#END
data_76_11.34_XXV_61_59201 
# Day group submission to blind test 6
# Rank by free energy: 76
# Relative energy [kJ/mol]: 11.340
# Space group: Pbca
loop_
_symmetry_equiv_pos_site_id
_symmetry_equiv_pos_as_xyz
1 +x,+y,+z
2 1/2+x,1/2-y,-z
3 -x,1/2+y,1/2-z
4 1/2-x,-y,1/2+z
5 -x,-y,-z
6 1/2-x,1/2+y,+z
7 +x,1/2-y,1/2+z
8 1/2+x,+y,1/2-z
_cell_length_a 13.1062
_cell_length_b 20.5048
_cell_length_c 16.9897
_cell_angle_alpha 90.0
_cell_angle_beta 90.0
_cell_angle_gamma 90.0
loop_
_atom_site_label
_atom_site_type_symbol
_atom_site_fract_x
_atom_site_fract_y
_atom_site_fract_z
N1 N     0.447209280     0.772271590     0.957585110 
N2 N     0.537044990     0.856132800     0.885400340 
C1 C     0.466552500     0.903598680     0.914973610 
C2 C     0.468607050     0.966947410     0.884482850 
C3 C     0.402487860     1.014276080     0.912515170 
C4 C     0.332687290     1.000093690     0.972622180 
C5 C     0.331125100     0.936866770     1.002386070 
C6 C     0.396029260     0.888170350     0.974095260 
C7 C     0.389812540     0.819107070     1.006171810 
C8 C     0.394756170     0.754317520     0.886802020 
C9 C     0.313733070     0.710091980     0.890894560 
C10 C     0.262161810     0.691122690     0.823445480 
C11 C     0.290565950     0.715163010     0.749440770 
C12 C     0.371046930     0.759397640     0.746077680 
C13 C     0.422947060     0.779926490     0.813444850 
C14 C     0.508048630     0.830049500     0.807800940 
C15 C     0.546581790     0.801151290     0.939693830 
C16 C     0.262112390     1.052088720     1.003900650 
C17 C     0.236518930     0.692868650     0.675840960 
H1 H     0.524153260     0.978498910     0.839301140 
H2 H     0.405519030     1.063175610     0.888207210 
H3 H     0.276656650     0.924545800     1.048277470 
H4 H     0.310340550     0.803464960     1.009206750 
H5 H     0.420300710     0.817256430     1.066204630 
H6 H     0.293000000     0.690224900     0.947826660 
H7 H     0.199587410     0.656672900     0.827928240 
H8 H     0.393307870     0.779532620     0.689436760 
H9 H     0.575956570     0.808245630     0.780874070 
H10 H     0.484494600     0.870411610     0.770104820 
H11 H     0.595878950     0.764451520     0.912960590 
H12 H     0.581337400     0.817657330     0.994536930 
H13 H     0.304800930     1.090732900     1.033772010 
H14 H     0.207716600     1.031894260     1.046017460 
H15 H     0.218721120     1.075055200     0.956392550 
H16 H     0.249916510     0.726412060     0.627002650 
H17 H     0.154171030     0.689384600     0.685099870 
H18 H     0.263186960     0.644585420     0.657459930 
N3 N     0.717288740     0.467009390     0.759826240 
N4 N     1.015019460     0.574495600     0.638548590 
C18 C     0.972976480     0.460127660     0.606261790 
C19 C     0.910986280     0.405358790     0.615512060 
C20 C     0.827308250     0.407251700     0.666236220 
C21 C     0.806880440     0.464488630     0.706646560 
C22 C     0.866245500     0.520078050     0.698419720 
C23 C     0.948738360     0.516419960     0.647561850 
C24 C     0.932103190     0.342918290     0.573372390 
H19 H     1.033248800     0.301443380     0.512340510 
H20 H     0.779464490     0.364781380     0.673833350 
H21 H     0.848990290     0.564245610     0.730351720 
H22 H     1.038315800     0.459468820     0.567562900 
O1 O     1.025643200     0.342253970     0.540408410 
O2 O     0.677695220     0.415152210     0.777412490 
O3 O     1.074198450     0.574730130     0.583042670 
O4 O     0.873197130     0.297965060     0.569993120 
O5 O     0.689156220     0.520829410     0.781564750 
O6 O     1.006401110     0.617539080     0.687721070 

#END
data_77_11.56_XXV_14_71128 
# Day group submission to blind test 6
# Rank by free energy: 77
# Relative energy [kJ/mol]: 11.560
# Space group: P21/c
loop_
_symmetry_equiv_pos_site_id
_symmetry_equiv_pos_as_xyz
1 +x,+y,+z
2 -x,1/2+y,1/2-z
3 -x,-y,-z
4 +x,1/2-y,1/2+z
_cell_length_a 17.7716
_cell_length_b 6.1497
_cell_length_c 22.7862
_cell_angle_alpha 90.0
_cell_angle_beta 110.3093
_cell_angle_gamma 90.0
loop_
_atom_site_label
_atom_site_type_symbol
_atom_site_fract_x
_atom_site_fract_y
_atom_site_fract_z
N1 N     0.215350170     0.958727830     0.412359520 
N2 N     0.300096820     1.240397160     0.394809140 
C1 C     0.239123130     1.288497720     0.335898700 
C2 C     0.247363050     1.472362820     0.302524080 
C3 C     0.190149800     1.521830260     0.244982410 
C4 C     0.123057690     1.387983180     0.218535920 
C5 C     0.115478000     1.205347900     0.252140310 
C6 C     0.171800150     1.154471720     0.310652260 
C7 C     0.160225530     0.957587900     0.346918070 
C8 C     0.191048310     1.105371200     0.451334300 
C9 C     0.128127860     1.046391010     0.471624540 
C10 C     0.103765040     1.183350320     0.509939490 
C11 C     0.142081900     1.382972900     0.529874190 
C12 C     0.204432250     1.440512950     0.509164160 
C13 C     0.229056270     1.306523640     0.469749100 
C14 C     0.295411620     1.378262110     0.446267660 
C15 C     0.295462110     1.013520010     0.412423560 
C16 C     0.060516800     1.443475950     0.156165930 
C17 C     0.117146990     1.528779810     0.573109100 
H1 H     0.300240630     1.573159950     0.322105640 
H2 H     0.197878580     1.664676350     0.219688380 
H3 H     0.063529970     1.100318180     0.232778520 
H4 H     0.098646450     0.952491390     0.346457500 
H5 H     0.170241700     0.807432940     0.324777520 
H6 H     0.099516270     0.889846930     0.457486060 
H7 H     0.054863460     1.134293010     0.525225270 
H8 H     0.234164140     1.596285280     0.523192300 
H9 H     0.353633860     1.372355790     0.484338740 
H10 H     0.285662770     1.546385840     0.430108590 
H11 H     0.339441630     0.987109660     0.459059250 
H12 H     0.309732700     0.906978440     0.379451230 
H13 H     0.088193790     1.490224870     0.122027190 
H14 H     0.020727710     1.305899170     0.137040770 
H15 H     0.023282010     1.580216430     0.160455560 
H16 H     0.138617300     1.694815550     0.572439960 
H17 H     0.051886490     1.534412700     0.559959760 
H18 H     0.141504960     1.470672910     0.621501380 
N3 N     0.316963180     0.528283500     0.108991060 
N4 N     0.364550080    -0.121873560     0.243961510 
C18 C     0.443848330    -0.059691180     0.175297650 
C19 C     0.462701680     0.067573710     0.131634150 
C20 C     0.421127210     0.260511400     0.109662430 
C21 C     0.361498160     0.323513850     0.132334350 
C22 C     0.341722870     0.202380490     0.176266990 
C23 C     0.383790880     0.010863780     0.196689630 
C24 C     0.527048840     0.004325220     0.106786050 
H19 H     0.605140390    -0.214320760     0.115836410 
H20 H     0.474840890    -0.210431890     0.192403730 
H21 H     0.435499600     0.359111470     0.075722860 
H22 H     0.295645660     0.255340810     0.193869680 
O1 O     0.558199160    -0.192802920     0.127452080 
O2 O     0.336117380     0.632819970     0.070866040 
O3 O     0.393959240    -0.303477150     0.254520360 
O4 O     0.549445110     0.117297560     0.072940920 
O5 O     0.264365250     0.577326730     0.129598590 
O6 O     0.321264760    -0.039449880     0.269271700 

#END
data_78_11.68_XXV_4_18195 
# Day group submission to blind test 6
# Rank by free energy: 78
# Relative energy [kJ/mol]: 11.677
# Space group: P21
loop_
_symmetry_equiv_pos_site_id
_symmetry_equiv_pos_as_xyz
1 +x,+y,+z
2 -x,1/2+y,-z
_cell_length_a 7.7583
_cell_length_b 10.3847
_cell_length_c 14.6259
_cell_angle_alpha 90.0
_cell_angle_beta 94.0144
_cell_angle_gamma 90.0
loop_
_atom_site_label
_atom_site_type_symbol
_atom_site_fract_x
_atom_site_fract_y
_atom_site_fract_z
N1 N     0.695705570     0.444345750     0.355581060 
N2 N     0.658104410     0.631635840     0.257979160 
C1 C     0.510673470     0.668149100     0.305808650 
C2 C     0.405910530     0.769154200     0.271818900 
C3 C     0.263266870     0.807744160     0.317020660 
C4 C     0.221792660     0.747505980     0.398206160 
C5 C     0.326809270     0.646530650     0.431326180 
C6 C     0.469281900     0.604958900     0.386196110 
C7 C     0.577549500     0.491714520     0.422612920 
C8 C     0.610841700     0.367380530     0.284611350 
C9 C     0.566052820     0.240296690     0.303789930 
C10 C     0.485679180     0.162800830     0.236418790 
C11 C     0.449093670     0.209243670     0.147244790 
C12 C     0.493579860     0.336097600     0.128996080 
C13 C     0.572063540     0.416401900     0.196239570 
C14 C     0.613107690     0.555754670     0.174654350 
C15 C     0.779696600     0.556008680     0.316962790 
C16 C     0.070320510     0.791969480     0.449266650 
C17 C     0.366444070     0.123595160     0.073307670 
H1 H     0.439725760     0.817928350     0.210036210 
H2 H     0.183648420     0.886481490     0.289528170 
H3 H     0.295330230     0.596929980     0.493464530 
H4 H     0.493645820     0.412864480     0.440933300 
H5 H     0.654958160     0.519445700     0.485077790 
H6 H     0.597716930     0.203035940     0.372147280 
H7 H     0.452223050     0.064387900     0.252724750 
H8 H     0.463822660     0.374872160     0.060674370 
H9 H     0.721808930     0.560605650     0.130774970 
H10 H     0.502545260     0.600538070     0.136915760 
H11 H     0.884477540     0.523716270     0.276545510 
H12 H     0.833684540     0.615995800     0.373132180 
H13 H     0.111302780     0.860479340     0.503458350 
H14 H     0.008077510     0.711272660     0.481794320 
H15 H    -0.026762780     0.839889830     0.403488150 
H16 H     0.310940040     0.180006410     0.015506990 
H17 H     0.263498210     0.064951550     0.099217750 
H18 H     0.461119390     0.057469080     0.046913290 
N3 N     0.922446570     0.355517350     0.022243330 
N4 N     1.145025130     0.268141810     0.340435380 
C18 C     0.975954600     0.103399580     0.251420280 
C19 C     0.882926850     0.064440570     0.171091690 
C20 C     0.866211330     0.146489180     0.095426140 
C21 C     0.941872950     0.267308270     0.102066830 
C22 C     1.032749770     0.310188830     0.181324810 
C23 C     1.049324740     0.225326920     0.254554230 
C24 C     0.798356780    -0.064573270     0.162354910 
H19 H     0.764720010    -0.216326440     0.232394030 
H20 H     0.991873620     0.040708670     0.310288020 
H21 H     0.795472100     0.116035150     0.032867680 
H22 H     1.087310220     0.405805760     0.185873560 
O1 O     0.825052250    -0.135016070     0.239296430 
O2 O     0.861772810     0.310326880    -0.050016510 
O3 O     1.187661420     0.185144660     0.396688560 
O4 O     0.715366960    -0.101142790     0.094682490 
O5 O     0.967512290     0.467120030     0.034795080 
O6 O     1.172447790     0.383365840     0.349167060 

#END
data_79_11.95_XXV_60_67763 
# Day group submission to blind test 6
# Rank by free energy: 79
# Relative energy [kJ/mol]: 11.947
# Space group: Pbcn
loop_
_symmetry_equiv_pos_site_id
_symmetry_equiv_pos_as_xyz
1 +x,+y,+z
2 1/2+x,1/2-y,-z
3 -x,+y,1/2-z
4 1/2-x,1/2-y,1/2+z
5 -x,-y,-z
6 1/2-x,1/2+y,+z
7 +x,-y,1/2+z
8 1/2+x,1/2+y,1/2-z
_cell_length_a 26.9196
_cell_length_b 9.7467
_cell_length_c 17.7496
_cell_angle_alpha 90.0
_cell_angle_beta 90.0
_cell_angle_gamma 90.0
loop_
_atom_site_label
_atom_site_type_symbol
_atom_site_fract_x
_atom_site_fract_y
_atom_site_fract_z
N1 N     0.402902320     0.603705940     0.654550280 
N2 N     0.396117920     0.650876730     0.787917210 
C1 C     0.364043330     0.534448340     0.795942240 
C2 C     0.339487820     0.513074860     0.864261640 
C3 C     0.308567750     0.400596550     0.874099330 
C4 C     0.301613980     0.305054500     0.816210840 
C5 C     0.326147540     0.327648650     0.748175920 
C6 C     0.356810460     0.441123450     0.736745740 
C7 C     0.381687490     0.464911790     0.661003100 
C8 C     0.366254480     0.707046290     0.640007500 
C9 C     0.346593420     0.719847380     0.567449210 
C10 C     0.311505710     0.819713860     0.551293020 
C11 C     0.295286940     0.911238590     0.606936230 
C12 C     0.314942940     0.897175670     0.679095120 
C13 C     0.349715670     0.795927370     0.696835040 
C14 C     0.369020200     0.780561300     0.776851620 
C15 C     0.429920900     0.633127530     0.724199230 
C16 C     0.269390400     0.180127010     0.827448030 
C17 C     0.258338940     1.022723260     0.588732700 
H1 H     0.345603790     0.585239010     0.909806650 
H2 H     0.289865520     0.385804770     0.927625680 
H3 H     0.320625670     0.255974250     0.701991950 
H4 H     0.354935330     0.449781500     0.615581870 
H5 H     0.411660670     0.390414750     0.652449150 
H6 H     0.359874090     0.651240390     0.523793500 
H7 H     0.296766930     0.827987540     0.494577570 
H8 H     0.302271460     0.965568070     0.723491420 
H9 H     0.394126200     0.865417720     0.790714330 
H10 H     0.338211600     0.784853890     0.816717820 
H11 H     0.451539640     0.726956890     0.717293790 
H12 H     0.455284410     0.548335830     0.735622770 
H13 H     0.291793400     0.090320950     0.842376020 
H14 H     0.248880910     0.154608790     0.776198730 
H15 H     0.242511430     0.196071480     0.872687210 
H16 H     0.239808850     1.059920650     0.639509900 
H17 H     0.229820350     0.986216200     0.549763460 
H18 H     0.276605150     1.110716130     0.562150250 
N3 N     0.621056050     0.927184960     0.508573760 
N4 N     0.542243120     1.282177450     0.666492660 
C18 C     0.514561010     1.245431670     0.535373750 
C19 C     0.517772350     1.174226740     0.467362930 
C20 C     0.552575430     1.069400270     0.458372790 
C21 C     0.583558970     1.037298070     0.518178550 
C22 C     0.581209490     1.105181630     0.586782050 
C23 C     0.546411380     1.209257150     0.593537250 
C24 C     0.484937950     1.206894680     0.401995890 
H19 H     0.434488710     1.329809050     0.371941870 
H20 H     0.555086560     1.014037420     0.405749260 
H21 H     0.605433550     1.077945160     0.632897600 
H22 H     0.488184120     1.327682800     0.543133420 
O1 O     0.454239010     1.312828350     0.416559970 
O2 O     0.617959710     0.856585180     0.451994650 
O3 O     0.520559620     1.392215540     0.666293050 
O4 O     0.485893420     1.146472450     0.342856800 
O5 O     0.652491960     0.915802460     0.557752020 
O6 O     0.560167230     1.226017730     0.721615600 

#END
data_80_11.97_XXV_15_32283 
# Day group submission to blind test 6
# Rank by free energy: 80
# Relative energy [kJ/mol]: 11.965
# Space group: C2/c
loop_
_symmetry_equiv_pos_site_id
_symmetry_equiv_pos_as_xyz
1 +x,+y,+z
2 -x,+y,1/2-z
3 1/2+x,1/2+y,+z
4 1/2-x,1/2+y,1/2-z
5 -x,-y,-z
6 +x,-y,1/2+z
7 1/2-x,1/2-y,-z
8 1/2+x,1/2-y,1/2+z
_cell_length_a 33.8374
_cell_length_b 6.2248
_cell_length_c 23.2267
_cell_angle_alpha 90.0
_cell_angle_beta 106.5099
_cell_angle_gamma 90.0
loop_
_atom_site_label
_atom_site_type_symbol
_atom_site_fract_x
_atom_site_fract_y
_atom_site_fract_z
N1 N     0.113076590     0.818433110     0.948853410 
N2 N     0.150878340     0.535752680     1.012585420 
C1 C     0.116744170     0.504945400     1.036720900 
C2 C     0.116712490     0.328535670     1.073913450 
C3 C     0.084348400     0.295316890     1.098500210 
C4 C     0.051156180     0.438703500     1.087244480 
C5 C     0.051418120     0.613593470     1.049922170 
C6 C     0.083372010     0.648170470     1.024004580 
C7 C     0.081951390     0.836638790     0.981878240 
C8 C     0.101700270     0.669283130     0.899896410 
C9 C     0.072423780     0.730113680     0.846696410 
C10 C     0.061105360     0.590820890     0.798248560 
C11 C     0.078984300     0.386583740     0.801060410 
C12 C     0.107990500     0.327472840     0.854280100 
C13 C     0.119339500     0.464134370     0.903978710 
C14 C     0.150028320     0.391134920     0.962072480 
C15 C     0.152140570     0.756574310     0.991744550 
C16 C     0.016622380     0.407074600     1.115591380 
C17 C     0.067248010     0.237360430     0.747751680 
H1 H     0.142789160     0.219671910     1.083791480 
H2 H     0.084938190     0.157404500     1.127295850 
H3 H     0.025620830     0.725010470     1.039753890 
H4 H     0.051486220     0.847714690     0.949580600 
H5 H     0.087288390     0.987609080     1.007193580 
H6 H     0.059233110     0.889837030     0.843841650 
H7 H     0.038389600     0.641415110     0.757337290 
H8 H     0.121820830     0.168643910     0.857795310 
H9 H     0.181151650     0.384344900     0.956696380 
H10 H     0.142384960     0.229364720     0.973490440 
H11 H     0.176950920     0.769897740     0.970507490 
H12 H     0.158466410     0.866065620     1.029959520 
H13 H     0.023344270     0.488150330     1.159181570 
H14 H    -0.012374650     0.472436950     1.087330020 
H15 H     0.011899960     0.237004180     1.123170280 
H16 H     0.080109050     0.077127430     0.759559570 
H17 H     0.033769640     0.221535180     0.730260840 
H18 H     0.078561600     0.297244770     0.711027420 
N3 N     0.157478270     0.239901340     0.293141400 
N4 N     0.179127510     0.894676130     0.186155400 
C18 C     0.220116860     0.830793230     0.291229650 
C19 C     0.230164100     0.702951950     0.342681760 
C20 C     0.209644710     0.509036810     0.343564230 
C21 C     0.179406710     0.445963420     0.292442340 
C22 C     0.168778790     0.568210280     0.240362390 
C23 C     0.189631090     0.760367400     0.241180950 
C24 C     0.262808080     0.766281810     0.398200100 
H19 H     0.302486130     0.983612960     0.427530700 
H20 H     0.235500020     0.981794300     0.289811140 
H21 H     0.217342350     0.409913570     0.383407160 
H22 H     0.145306280     0.515700210     0.200848210 
O1 O     0.279053210     0.960342770     0.392797650 
O2 O     0.167466010     0.135425320     0.339484430 
O3 O     0.195479460     1.070913480     0.189635420 
O4 O     0.273860520     0.655775920     0.442417750 
O5 O     0.131046670     0.189743190     0.247300130 
O6 O     0.155005040     0.819240010     0.141290690 

#END
data_81_11.97_XXV_9_2835 
# Day group submission to blind test 6
# Rank by free energy: 81
# Relative energy [kJ/mol]: 11.966
# Space group: Cc
loop_
_symmetry_equiv_pos_site_id
_symmetry_equiv_pos_as_xyz
1 +x,+y,+z
2 +x,-y,1/2+z
3 1/2+x,1/2+y,+z
4 1/2+x,1/2-y,1/2+z
_cell_length_a 11.186
_cell_length_b 27.4879
_cell_length_c 7.5326
_cell_angle_alpha 90.0
_cell_angle_beta 99.9584
_cell_angle_gamma 90.0
loop_
_atom_site_label
_atom_site_type_symbol
_atom_site_fract_x
_atom_site_fract_y
_atom_site_fract_z
N1 N     0.232241580     1.071353960     0.288958170 
N2 N     0.062829190     1.123516780     0.319015350 
C1 C    -0.010195100     1.081277290     0.332262010 
C2 C    -0.125019410     1.086833470     0.379221050 
C3 C    -0.198609240     1.046815240     0.390954270 
C4 C    -0.160442870     0.999890370     0.354205710 
C5 C    -0.045799190     0.994763190     0.308211190 
C6 C     0.030522370     1.034521210     0.298370080 
C7 C     0.156712970     1.027349590     0.253655360 
C8 C     0.279632790     1.078372320     0.476480030 
C9 C     0.378231160     1.050300980     0.558172300 
C10 C     0.427361570     1.056627210     0.738562080 
C11 C     0.380335020     1.091560570     0.843199360 
C12 C     0.282237080     1.119313150     0.760514630 
C13 C     0.230136030     1.112975560     0.579678350 
C14 C     0.120461080     1.142792690     0.495574060 
C15 C     0.158770330     1.113033720     0.215155140 
C16 C    -0.242078190     0.956570810     0.362082180 
C17 C     0.433291810     1.098003370     1.039933010 
H1 H    -0.155985780     1.123193740     0.403720250 
H2 H    -0.287492130     1.051937200     0.427298780 
H3 H    -0.013603770     0.958615470     0.281837970 
H4 H     0.202385740     0.997348880     0.332698760 
H5 H     0.150691140     1.017652460     0.111235020 
H6 H     0.416865440     1.024111060     0.476505520 
H7 H     0.504265130     1.034633640     0.799079020 
H8 H     0.243539940     1.146335740     0.839432490 
H9 H     0.147075480     1.180579040     0.477092800 
H10 H     0.053441220     1.143416380     0.584972060 
H11 H     0.216510180     1.145088430     0.217394330 
H12 H     0.118460060     1.105053210     0.075749500 
H13 H    -0.315081160     0.955529890     0.244731890 
H14 H    -0.191653740     0.922496470     0.364483930 
H15 H    -0.284753890     0.957709690     0.482078790 
H16 H     0.404100640     1.132227790     1.092239790 
H17 H     0.404961870     1.068506070     1.121219340 
H18 H     0.532496950     1.097781930     1.061760100 
N3 N     0.006761980     0.677223750     0.482205860 
N4 N    -0.039366930     0.744356470     1.074255940 
C18 C     0.157542020     0.710850590     1.025805320 
C19 C     0.228896240     0.688623530     0.914392430 
C20 C     0.179854280     0.677597370     0.735778060 
C21 C     0.059309860     0.688837210     0.672095290 
C22 C    -0.014576670     0.710665080     0.779243330 
C23 C     0.037344640     0.721402380     0.955532790 
C24 C     0.358234390     0.675184190     0.980772520 
H19 H     0.465985260     0.668226440     1.201355280 
H20 H     0.194072780     0.719826450     1.164071860 
H21 H     0.234966410     0.660380690     0.649205330 
H22 H    -0.108559800     0.718805520     0.727564750 
O1 O     0.395481720     0.687739840     1.154961980 
O2 O     0.072465940     0.656509400     0.392820750 
O3 O     0.011926630     0.759222750     1.220479800 
O4 O     0.420718700     0.653639080     0.892008010 
O5 O    -0.098355470     0.689283040     0.429081650 
O6 O    -0.148291120     0.746395480     1.017857820 

#END
data_82_12.17_XXV_61_244 
# Day group submission to blind test 6
# Rank by free energy: 82
# Relative energy [kJ/mol]: 12.175
# Space group: Pbca
loop_
_symmetry_equiv_pos_site_id
_symmetry_equiv_pos_as_xyz
1 +x,+y,+z
2 1/2+x,1/2-y,-z
3 -x,1/2+y,1/2-z
4 1/2-x,-y,1/2+z
5 -x,-y,-z
6 1/2-x,1/2+y,+z
7 +x,1/2-y,1/2+z
8 1/2+x,+y,1/2-z
_cell_length_a 14.4226
_cell_length_b 23.4827
_cell_length_c 14.0842
_cell_angle_alpha 90.0
_cell_angle_beta 90.0
_cell_angle_gamma 90.0
loop_
_atom_site_label
_atom_site_type_symbol
_atom_site_fract_x
_atom_site_fract_y
_atom_site_fract_z
N1 N     0.301056000     0.349206660     0.541821160 
N2 N     0.307657610     0.379795040     0.705638060 
C1 C     0.244459570     0.425055600     0.683975760 
C2 C     0.227461450     0.467075910     0.752029440 
C3 C     0.165974200     0.511131420     0.733670460 
C4 C     0.118670250     0.514281520     0.647035000 
C5 C     0.136396410     0.472282160     0.579557990 
C6 C     0.199041110     0.428086000     0.596052500 
C7 C     0.218994010     0.384084060     0.519619390 
C8 C     0.386807720     0.378173570     0.524057770 
C9 C     0.418310720     0.383808230     0.430821340 
C10 C     0.501528320     0.411145140     0.411350560 
C11 C     0.556335710     0.433172980     0.484545610 
C12 C     0.524071700     0.427468210     0.577420210 
C13 C     0.440068480     0.400947750     0.598398630 
C14 C     0.405633910     0.397126510     0.700196140 
C15 C     0.294402070     0.331655160     0.641231970 
C16 C     0.049414010     0.561049470     0.628115490 
C17 C     0.647763970     0.461914090     0.464300350 
H1 H     0.262423380     0.464106080     0.819992720 
H2 H     0.153700730     0.543311700     0.787497100 
H3 H     0.101598400     0.474421720     0.511180600 
H4 H     0.229950280     0.405142950     0.451488440 
H5 H     0.159478050     0.355516160     0.511050720 
H6 H     0.377130080     0.365661570     0.373979720 
H7 H     0.524825380     0.414964430     0.338396600 
H8 H     0.564820410     0.445048720     0.635389470 
H9 H     0.446977680     0.366151760     0.740151600 
H10 H     0.413729480     0.438183110     0.735485880 
H11 H     0.347252250     0.299678570     0.656341360 
H12 H     0.226188910     0.312877410     0.653100780 
H13 H    -0.020238510     0.548581220     0.651148910 
H14 H     0.045497450     0.571097030     0.552488940 
H15 H     0.067640470     0.600005620     0.666173360 
H16 H     0.651531750     0.503823670     0.497975750 
H17 H     0.658247620     0.467691050     0.388152590 
H18 H     0.705912490     0.436750180     0.491432860 
N3 N     0.441971640     0.232036470     0.417496160 
N4 N     0.708229980     0.324732740     0.261170620 
C18 C     0.699305260     0.319618660     0.436014450 
C19 C     0.652729680     0.303347630     0.518486110 
C20 C     0.568595840     0.274213730     0.512760010 
C21 C     0.532086710     0.262263500     0.423944190 
C22 C     0.575803850     0.278430600     0.340447070 
C23 C     0.660086620     0.306332490     0.348833950 
C24 C     0.689556820     0.316743130     0.614984180 
H19 H     0.783264650     0.358565680     0.676307690 
H20 H     0.532759460     0.261177530     0.576552920 
H21 H     0.545097660     0.269956810     0.271974750 
H22 H     0.764782570     0.341843450     0.439063680 
O1 O     0.764169190     0.351270060     0.611518850 
O2 O     0.409354050     0.213509140     0.491226930 
O3 O     0.790998710     0.334990930     0.267554260 
O4 O     0.655974590     0.299493180     0.687758010 
O5 O     0.406742430     0.228161910     0.338952290 
O6 O     0.661335330     0.329188420     0.189418480 

#END
data_83_12.20_XXV_60_35346 
# Day group submission to blind test 6
# Rank by free energy: 83
# Relative energy [kJ/mol]: 12.203
# Space group: Pbcn
loop_
_symmetry_equiv_pos_site_id
_symmetry_equiv_pos_as_xyz
1 +x,+y,+z
2 1/2+x,1/2-y,-z
3 -x,+y,1/2-z
4 1/2-x,1/2-y,1/2+z
5 -x,-y,-z
6 1/2-x,1/2+y,+z
7 +x,-y,1/2+z
8 1/2+x,1/2+y,1/2-z
_cell_length_a 36.5636
_cell_length_b 12.2457
_cell_length_c 11.0481
_cell_angle_alpha 90.0
_cell_angle_beta 90.0
_cell_angle_gamma 90.0
loop_
_atom_site_label
_atom_site_type_symbol
_atom_site_fract_x
_atom_site_fract_y
_atom_site_fract_z
N1 N     0.947215120     0.508153800     0.750652490 
N2 N     0.881340110     0.517759860     0.734209510 
C1 C     0.880930800     0.601349910     0.824985880 
C2 C     0.847532150     0.635754070     0.872871820 
C3 C     0.846183730     0.717394930     0.959953460 
C4 C     0.878158200     0.767975180     1.000948670 
C5 C     0.911384900     0.732773620     0.952740100 
C6 C     0.913386600     0.649807760     0.866597960 
C7 C     0.950150660     0.611149090     0.818810840 
C8 C     0.943582010     0.414236450     0.827156370 
C9 C     0.974403860     0.373497280     0.886734830 
C10 C     0.971884040     0.282137860     0.960483300 
C11 C     0.938546100     0.227711780     0.975996620 
C12 C     0.907951190     0.269314760     0.916614900 
C13 C     0.909776100     0.362105590     0.843564410 
C14 C     0.875577660     0.407418770     0.783633060 
C15 C     0.916025910     0.517536100     0.668396320 
C16 C     0.876942310     0.858361920     1.093629150 
C17 C     0.935962660     0.126216680     1.052860660 
H1 H     0.822609990     0.598522720     0.839361390 
H2 H     0.819941000     0.743076040     0.995827040 
H3 H     0.936632950     0.769835410     0.984621060 
H4 H     0.969215320     0.599544890     0.893678250 
H5 H     0.962052660     0.673018180     0.758910210 
H6 H     1.000446980     0.413928370     0.872866000 
H7 H     0.996160780     0.251801690     1.005848830 
H8 H     0.881638220     0.229524330     0.929044340 
H9 H     0.866896050     0.353961560     0.709432120 
H10 H     0.853160210     0.410228490     0.848730330 
H11 H     0.916066140     0.448917130     0.605425180 
H12 H     0.918717490     0.593184490     0.617000650 
H13 H     0.884584160     0.936866900     1.053523460 
H14 H     0.895938240     0.842714220     1.168109560 
H15 H     0.849582260     0.867174950     1.131945490 
H16 H     0.908958620     0.118498370     1.094314220 
H17 H     0.956326440     0.126789090     1.125199010 
H18 H     0.940611970     0.052612500     0.998641560 
N3 N     0.174155810     0.044012890     0.584264150 
N4 N     0.250891200    -0.251363680     0.751109420 
C18 C     0.273970850    -0.134091880     0.585824570 
C19 C     0.269107370    -0.047545940     0.505307530 
C20 C     0.236360450     0.010958430     0.504222830 
C21 C     0.208974810    -0.018272220     0.584669060 
C22 C     0.212920310    -0.103365220     0.666536230 
C23 C     0.245678790    -0.160293920     0.664353930 
C24 C     0.298240700    -0.013823820     0.418305970 
H19 H     0.346795540    -0.048298470     0.372852760 
H20 H     0.232489730     0.077771560     0.441603410 
H21 H     0.191431930    -0.124061230     0.729498780 
H22 H     0.299049720    -0.180593990     0.587617440 
O1 O     0.329257960    -0.071673960     0.433145120 
O2 O     0.170998040     0.116356620     0.509032380 
O3 O     0.277422630    -0.310274840     0.735579120 
O4 O     0.294545540     0.056842460     0.343547390 
O5 O     0.151207690     0.018501350     0.659363980 
O6 O     0.228468080    -0.260353680     0.832322930 

#END
data_84_12.30_XXV_14_54696 
# Day group submission to blind test 6
# Rank by free energy: 84
# Relative energy [kJ/mol]: 12.298
# Space group: P21/c
loop_
_symmetry_equiv_pos_site_id
_symmetry_equiv_pos_as_xyz
1 +x,+y,+z
2 -x,1/2+y,1/2-z
3 -x,-y,-z
4 +x,1/2-y,1/2+z
_cell_length_a 22.4827
_cell_length_b 9.5673
_cell_length_c 10.8538
_cell_angle_alpha 90.0
_cell_angle_beta 99.6258
_cell_angle_gamma 90.0
loop_
_atom_site_label
_atom_site_type_symbol
_atom_site_fract_x
_atom_site_fract_y
_atom_site_fract_z
N1 N     0.595338320     0.184377870     0.649113290 
N2 N     0.703886920     0.175222620     0.707407700 
C1 C     0.706585190     0.080631850     0.606106360 
C2 C     0.761112070     0.014869060     0.596886210 
C3 C     0.765375430    -0.076132190     0.499170110 
C4 C     0.715405370    -0.103130190     0.406818190 
C5 C     0.661127980    -0.037305820     0.417165590 
C6 C     0.655654990     0.052849100     0.515617800 
C7 C     0.595306140     0.119251550     0.526137650 
C8 C     0.589875480     0.084908080     0.745348160 
C9 C     0.533564400     0.025864700     0.751068080 
C10 C     0.526628970    -0.069673150     0.843743200 
C11 C     0.575634810    -0.108118930     0.934676590 
C12 C     0.631646390    -0.049107410     0.927759770 
C13 C     0.639773330     0.045486400     0.834139830 
C14 C     0.701956440     0.103930340     0.826910180 
C15 C     0.650901120     0.265678540     0.680540430 
C16 C     0.720147830    -0.198501920     0.298225050 
C17 C     0.567849390    -0.208379470     1.038015830 
H1 H     0.800284350     0.037864480     0.666726290 
H2 H     0.808183290    -0.126003950     0.493640710 
H3 H     0.621463770    -0.058523560     0.347536980 
H4 H     0.559646490     0.040739790     0.510351910 
H5 H     0.583905130     0.199805450     0.454254650 
H6 H     0.495196990     0.057670830     0.682523150 
H7 H     0.482496280    -0.114191080     0.846542900 
H8 H     0.670562390    -0.079320490     0.996061180 
H9 H     0.715580850     0.178938960     0.902704290 
H10 H     0.735269620     0.019978030     0.838639270 
H11 H     0.648581380     0.330003090     0.762579150 
H12 H     0.655167260     0.334012040     0.602016910 
H13 H     0.724034640    -0.138472780     0.214014890 
H14 H     0.680298580    -0.265105770     0.275833830 
H15 H     0.759701930    -0.266127310     0.318391370 
H16 H     0.609021320    -0.268222890     1.068936160 
H17 H     0.531271190    -0.282268740     1.007840170 
H18 H     0.557017250    -0.152621040     1.119595840 
N3 N     0.927590640     0.717401230     0.416237320 
N4 N     1.031172960     0.493206420     0.802600430 
C18 C     0.921797330     0.458557160     0.732126010 
C19 C     0.869314610     0.484081450     0.646670900 
C20 C     0.870869680     0.570108660     0.543448140 
C21 C     0.925423980     0.628687840     0.527385180 
C22 C     0.978595210     0.604775130     0.609793270 
C23 C     0.975199820     0.520464600     0.712252780 
C24 C     0.810376010     0.419125570     0.660064690 
H19 H     0.776902440     0.277814740     0.745093050 
H20 H     0.921479210     0.392275200     0.812534570 
H21 H     0.830165330     0.590960370     0.477687700 
H22 H     1.020891420     0.649161570     0.594390320 
O1 O     0.816298950     0.320679460     0.750361190 
O2 O     0.879546860     0.759476290     0.359131940 
O3 O     1.025947830     0.429754620     0.897812250 
O4 O     0.763059510     0.447574210     0.595318100 
O5 O     0.977234510     0.740533240     0.389225290 
O6 O     1.078448560     0.535525010     0.775050850 

#END
data_85_12.54_XXV_2_54121 
# Day group submission to blind test 6
# Rank by free energy: 85
# Relative energy [kJ/mol]: 12.542
# Space group: P-1
loop_
_symmetry_equiv_pos_site_id
_symmetry_equiv_pos_as_xyz
1 +x,+y,+z
2 -x,-y,-z
_cell_length_a 5.4562
_cell_length_b 11.6226
_cell_length_c 18.6763
_cell_angle_alpha 95.3231
_cell_angle_beta 90.6116
_cell_angle_gamma 103.5583
loop_
_atom_site_label
_atom_site_type_symbol
_atom_site_fract_x
_atom_site_fract_y
_atom_site_fract_z
N1 N     0.971453040     0.395719860     0.599911520 
N2 N     0.905747690     0.319770720     0.716199970 
C1 C     0.692111690     0.230925170     0.686163650 
C2 C     0.535406190     0.160172870     0.731962450 
C3 C     0.329451280     0.072241540     0.704603400 
C4 C     0.274423110     0.051300820     0.630423890 
C5 C     0.431765500     0.122213650     0.585321960 
C6 C     0.637947420     0.212493930     0.611882570 
C7 C     0.801095220     0.290544300     0.561219480 
C8 C     0.846533000     0.487616390     0.623126220 
C9 C     0.786667970     0.559633630     0.573046930 
C10 C     0.667849450     0.650102170     0.593943010 
C11 C     0.607591210     0.672282040     0.665700250 
C12 C     0.667398170     0.599544770     0.715237300 
C13 C     0.783190600     0.507065980     0.695183040 
C14 C     0.838051710     0.427071540     0.750177230 
C15 C     1.088366440     0.356451210     0.661115800 
C16 C     0.048393370    -0.043477830     0.600861050 
C17 C     0.484079650     0.772226620     0.689226630 
H1 H     0.581200230     0.174114190     0.789216810 
H2 H     0.210948310     0.017905780     0.741024540 
H3 H     0.391314910     0.108234440     0.527635570 
H4 H     0.682208740     0.320155910     0.522958430 
H5 H     0.916128890     0.239826040     0.529885880 
H6 H     0.838086180     0.544555140     0.517652750 
H7 H     0.623345820     0.705146410     0.554180530 
H8 H     0.618608260     0.613864850     0.771115930 
H9 H     0.994260300     0.475369110     0.786802820 
H10 H     0.673824990     0.400105370     0.782907980 
H11 H     1.240002440     0.428932910     0.685097130 
H12 H     1.168138980     0.282001340     0.641808180 
H13 H     0.030955050    -0.125065890     0.627192630 
H14 H     0.060784700    -0.065501780     0.543113050 
H15 H    -0.126509130    -0.014058530     0.609485760 
H16 H     0.323976880     0.742303750     0.723153850 
H17 H     0.415492490     0.808153980     0.643036350 
H18 H     0.616730400     0.845383350     0.720548910 
N3 N     0.186018800     0.636220580     0.906088940 
N4 N     1.019769060     0.917553300     0.910706230 
C18 C     0.892666260     0.797076430     1.012390200 
C19 C     0.717057850     0.711253180     1.044413020 
C20 C     0.485303640     0.657812990     1.009608080 
C21 C     0.433775590     0.691446760     0.942847510 
C22 C     0.604101170     0.776078410     0.909218830 
C23 C     0.833134790     0.826707400     0.945128900 
C24 C     0.765146230     0.675771230     1.117128920 
H19 H     0.978983540     0.730635900     1.200671640 
H20 H     1.072124360     0.840092760     1.038744060 
H21 H     0.349153290     0.591024910     1.034180490 
H22 H     0.559669650     0.801832920     0.857460760 
O1 O     0.957036730     0.754686480     1.153246720 
O2 O     0.048979400     0.554591710     0.933593960 
O3 O     1.226134220     0.954657760     0.941183850 
O4 O     0.642103000     0.588966350     1.141446730 
O5 O     0.136671390     0.676833220     0.851198450 
O6 O     0.953486670     0.949019030     0.854553790 

#END
data_86_12.63_XXV_2_98053 
# Day group submission to blind test 6
# Rank by free energy: 86
# Relative energy [kJ/mol]: 12.630
# Space group: P-1
loop_
_symmetry_equiv_pos_site_id
_symmetry_equiv_pos_as_xyz
1 +x,+y,+z
2 -x,-y,-z
_cell_length_a 5.495
_cell_length_b 10.9933
_cell_length_c 19.9033
_cell_angle_alpha 100.6306
_cell_angle_beta 91.8194
_cell_angle_gamma 100.5369
loop_
_atom_site_label
_atom_site_type_symbol
_atom_site_fract_x
_atom_site_fract_y
_atom_site_fract_z
N1 N     0.555066430     0.663568810     0.102265760 
N2 N     0.625542470     0.694114480     0.225289430 
C1 C     0.737305520     0.584720210     0.216682690 
C2 C     0.858150170     0.557293930     0.273359290 
C3 C     0.965349580     0.451368880     0.267016680 
C4 C     0.953086750     0.368408750     0.203911130 
C5 C     0.833085810     0.396857790     0.147784360 
C6 C     0.727224820     0.504156120     0.152845220 
C7 C     0.605002630     0.534422770     0.089972830 
C8 C     0.772195480     0.757586710     0.100804680 
C9 C     0.861817490     0.775381260     0.037669690 
C10 C     1.069227000     0.866667410     0.034362930 
C11 C     1.192839440     0.944161860     0.094063610 
C12 C     1.101930690     0.925693320     0.156656990 
C13 C     0.895728960     0.832887860     0.161161150 
C14 C     0.806781050     0.812611270     0.230499580 
C15 C     0.444831180     0.685634810     0.168293250 
C16 C     1.064282960     0.251457100     0.197563720 
C17 C     1.420330200     1.042348700     0.090382140 
H1 H     0.862989610     0.619679290     0.322605700 
H2 H     1.057802400     0.431679790     0.311672910 
H3 H     0.824597590     0.334803600     0.098109020 
H4 H     0.723309110     0.523376880     0.047128050 
H5 H     0.428729460     0.468508240     0.074295400 
H6 H     0.762827710     0.717857950    -0.008734610 
H7 H     1.134928980     0.879382570    -0.015187100 
H8 H     1.196136340     0.983951000     0.203700020 
H9 H     0.719618210     0.890623920     0.254088940 
H10 H     0.964058680     0.811157480     0.265008640 
H11 H     0.375291010     0.773589440     0.174619000 
H12 H     0.289739740     0.608199630     0.168894260 
H13 H     0.952606220     0.180369330     0.221673750 
H14 H     1.075535150     0.208864880     0.143949020 
H15 H     1.251305000     0.272607390     0.222571540 
H16 H     1.457340900     1.113761630     0.137402430 
H17 H     1.584916990     0.999565960     0.082856310 
H18 H     1.399460150     1.090123320     0.047600720 
N3 N     0.441717580     0.066573990     0.347052830 
N4 N     1.166406150     0.374992240     0.464290530 
C18 C     0.819714050     0.293369820     0.530040440 
C19 C     0.590057350     0.215933190     0.532497950 
C20 C     0.465682200     0.140988600     0.472598820 
C21 C     0.574511160     0.145017310     0.410991600 
C22 C     0.802759860     0.220637650     0.406572750 
C23 C     0.921049460     0.293805260     0.467074370 
C24 C     0.467431790     0.210367690     0.598063660 
H19 H     0.513779840     0.289802580     0.693035290 
H20 H     0.918136040     0.352451350     0.575776690 
H21 H     0.287908560     0.080789680     0.474418620 
H22 H     0.884623420     0.222444790     0.358085310 
O1 O     0.600318670     0.290416390     0.651508090 
O2 O     0.253492280    -0.007974900     0.353011520 
O3 O     1.254927080     0.447660860     0.516983980 
O4 O     0.271438380     0.143376690     0.602410380 
O5 O     0.529679740     0.082805900     0.293118240 
O6 O     1.262819530     0.362878000     0.409673590 

#END
data_87_12.65_XXV_2_4448 
# Day group submission to blind test 6
# Rank by free energy: 87
# Relative energy [kJ/mol]: 12.648
# Space group: P-1
loop_
_symmetry_equiv_pos_site_id
_symmetry_equiv_pos_as_xyz
1 +x,+y,+z
2 -x,-y,-z
_cell_length_a 9.6719
_cell_length_b 10.2437
_cell_length_c 12.6659
_cell_angle_alpha 93.9182
_cell_angle_beta 98.0571
_cell_angle_gamma 114.251
loop_
_atom_site_label
_atom_site_type_symbol
_atom_site_fract_x
_atom_site_fract_y
_atom_site_fract_z
N1 N     0.043059840     0.647513530     0.717371430 
N2 N     0.029540100     0.809434560     0.590175930 
C1 C    -0.021613060     0.880849570     0.666665920 
C2 C    -0.073958530     0.983128280     0.634552230 
C3 C    -0.122282590     1.055585620     0.706860300 
C4 C    -0.118386010     1.029398230     0.814141990 
C5 C    -0.066541140     0.927049280     0.845155110 
C6 C    -0.019622730     0.851195360     0.773118250 
C7 C     0.031411810     0.736742440     0.808938220 
C8 C    -0.103865510     0.540202140     0.661732320 
C9 C    -0.178731010     0.415246000     0.707350070 
C10 C    -0.320222600     0.308668810     0.655093180 
C11 C    -0.390815440     0.322660330     0.554858470 
C12 C    -0.315539730     0.447896290     0.510351210 
C13 C    -0.174273030     0.557488850     0.562416800 
C14 C    -0.098177100     0.694928640     0.513192690 
C15 C     0.123974640     0.744402650     0.644482670 
C16 C    -0.167582700     1.110969930     0.893259600 
C17 C    -0.542138210     0.204610520     0.496231380 
H1 H    -0.073729460     1.006110180     0.552264320 
H2 H    -0.162161720     1.134770790     0.680350310 
H3 H    -0.064667780     0.903500480     0.927593660 
H4 H    -0.049812570     0.666269260     0.854543720 
H5 H     0.144329620     0.787720120     0.862512590 
H6 H    -0.122897920     0.402481100     0.783810570 
H7 H    -0.376322030     0.212452450     0.691878690 
H8 H    -0.369454020     0.462231050     0.433480220 
H9 H    -0.052391850     0.672654310     0.443125750 
H10 H    -0.183148530     0.735192400     0.484839460 
H11 H     0.152709720     0.683984160     0.583642100 
H12 H     0.230613260     0.829314910     0.690989460 
H13 H    -0.083662400     1.224310650     0.913369040 
H14 H    -0.178434520     1.064053070     0.968211570 
H15 H    -0.278750380     1.110046670     0.860265820 
H16 H    -0.605036130     0.247329710     0.440948100 
H17 H    -0.616100140     0.150918560     0.552416590 
H18 H    -0.523841510     0.121641370     0.448654130 
N3 N     0.449475220     0.334881430     0.211608470 
N4 N     0.377448020     0.097107310    -0.156985340 
C18 C     0.298496090     0.295306120    -0.125677600 
C19 C     0.282247360     0.396959580    -0.055501940 
C20 C     0.331813120     0.410491670     0.055243800 
C21 C     0.396009170     0.320536210     0.093915600 
C22 C     0.412149680     0.216955340     0.026716890 
C23 C     0.362669080     0.207221170    -0.082878370 
C24 C     0.214428030     0.495866830    -0.095003310 
H19 H     0.147089270     0.551192230    -0.226642310 
H20 H     0.262591410     0.284516540    -0.211687840 
H21 H     0.319757970     0.489441220     0.109747000 
H22 H     0.460982420     0.146869580     0.058480460 
O1 O     0.193753070     0.488338110    -0.202936190 
O2 O     0.432611530     0.425889390     0.268964390 
O3 O     0.352021200     0.103093240    -0.253303990 
O4 O     0.183500810     0.574209410    -0.037140860 
O5 O     0.506605980     0.254682490     0.242549810 
O6 O     0.412684270     0.007723420    -0.116471500 

#END
data_88_12.65_XXV_33_11337 
# Day group submission to blind test 6
# Rank by free energy: 88
# Relative energy [kJ/mol]: 12.649
# Space group: Pna21
loop_
_symmetry_equiv_pos_site_id
_symmetry_equiv_pos_as_xyz
1 +x,+y,+z
2 -x,-y,1/2+z
3 1/2-x,1/2+y,1/2+z
4 1/2+x,1/2-y,+z
_cell_length_a 10.5083
_cell_length_b 41.4406
_cell_length_c 5.3656
_cell_angle_alpha 90.0
_cell_angle_beta 90.0
_cell_angle_gamma 90.0
loop_
_atom_site_label
_atom_site_type_symbol
_atom_site_fract_x
_atom_site_fract_y
_atom_site_fract_z
N1 N     0.810597250     0.636752690     0.895055140 
N2 N     0.778186160     0.693927420     0.830899390 
C1 C     0.874578080     0.700555950     1.012804610 
C2 C     0.892996980     0.732299570     1.093265320 
C3 C     0.986684360     0.739628290     1.266138970 
C4 C     1.065899560     0.715497860     1.362801280 
C5 C     1.046774640     0.683966420     1.281231880 
C6 C     0.951730260     0.676001050     1.110112140 
C7 C     0.931151140     0.641183040     1.030846280 
C8 C     0.701677690     0.636131330     1.055833230 
C9 C     0.675457880     0.608247690     1.192903900 
C10 C     0.569875250     0.606696740     1.347594740 
C11 C     0.486347550     0.632869540     1.368630880 
C12 C     0.513311550     0.660541710     1.230899470 
C13 C     0.620098630     0.662785570     1.077295890 
C14 C     0.648715120     0.693725610     0.935909200 
C15 C     0.799901100     0.662702330     0.711463100 
C16 C     1.166387210     0.723397080     1.554018920 
C17 C     0.372650450     0.631440430     1.539863020 
H1 H     0.834057080     0.751157070     1.013969780 
H2 H     0.999899450     0.764449360     1.325058780 
H3 H     1.106452470     0.664811820     1.355358720 
H4 H     0.931151060     0.625460060     1.193948940 
H5 H     1.009111840     0.633189680     0.909992040 
H6 H     0.738016140     0.587620790     1.172138000 
H7 H     0.550853460     0.584748620     1.451336260 
H8 H     0.450359780     0.681270380     1.245784650 
H9 H     0.580958550     0.696855720     0.782499900 
H10 H     0.637970130     0.714496260     1.059077410 
H11 H     0.720665050     0.657696370     0.585912810 
H12 H     0.887634770     0.663610240     0.602970280 
H13 H     1.210402680     0.746790270     1.516509190 
H14 H     1.241442200     0.705176200     1.556877420 
H15 H     1.125422050     0.724543470     1.741551690 
H16 H     0.292900890     0.645397090     1.466106830 
H17 H     0.395681010     0.641288480     1.723908910 
H18 H     0.340567430     0.606619690     1.567093290 
N3 N     0.639688330     0.929983920     0.287272590 
N4 N     0.887492130     0.986840610    -0.358978030 
C18 C     0.769742760     1.017520480    -0.037835440 
C19 C     0.691237320     1.018287090     0.171733700 
C20 C     0.648639530     0.989612090     0.279589080 
C21 C     0.685531410     0.960536750     0.174449490 
C22 C     0.763009810     0.958836770    -0.034471580 
C23 C     0.804034080     0.987783060    -0.136029960 
C24 C     0.650218530     1.049250890     0.289513280 
H19 H     0.678159550     1.094953120     0.254398700 
H20 H     0.588263460     0.990153730     0.442612440 
H21 H     0.790013880     0.935952820    -0.114733190 
H22 H     0.803845450     1.039446150    -0.123497740 
O1 O     0.695806330     1.075073070     0.166725510 
O2 O     0.581311510     0.932011050     0.483252020 
O3 O     0.923872210     1.012673220    -0.442065480 
O4 O     0.585536100     1.050853210     0.474238590 
O5 O     0.663150380     0.905048540     0.175211960 
O6 O     0.913769310     0.960329620    -0.443561300 

#END
data_89_12.66_XXV_14_40333 
# Day group submission to blind test 6
# Rank by free energy: 89
# Relative energy [kJ/mol]: 12.655
# Space group: P21/c
loop_
_symmetry_equiv_pos_site_id
_symmetry_equiv_pos_as_xyz
1 +x,+y,+z
2 -x,1/2+y,1/2-z
3 -x,-y,-z
4 +x,1/2-y,1/2+z
_cell_length_a 20.472
_cell_length_b 10.373
_cell_length_c 10.7264
_cell_angle_alpha 90.0
_cell_angle_beta 94.9073
_cell_angle_gamma 90.0
loop_
_atom_site_label
_atom_site_type_symbol
_atom_site_fract_x
_atom_site_fract_y
_atom_site_fract_z
N1 N     0.128260320     0.825284290     0.326471190 
N2 N     0.240163650     0.899261420     0.365070220 
C1 C     0.225173920     0.947274940     0.484603440 
C2 C     0.271300330     1.023555720     0.554315010 
C3 C     0.258764610     1.070090570     0.670984510 
C4 C     0.199927860     1.040824310     0.722614610 
C5 C     0.154292400     0.965152400     0.652274720 
C6 C     0.165539350     0.918965010     0.533662070 
C7 C     0.113665460     0.840214680     0.457800340 
C8 C     0.113257250     0.938279660     0.252574890 
C9 C     0.047943650     0.964981310     0.211860970 
C10 C     0.031818510     1.072414780     0.138779240 
C11 C     0.080490500     1.156232510     0.102878480 
C12 C     0.145353480     1.128681090     0.143871780 
C13 C     0.162557100     1.022131930     0.219223160 
C14 C     0.233678580     0.997508660     0.265668740 
C15 C     0.197525920     0.791072220     0.325610080 
C16 C     0.187070930     1.089343500     0.850783840 
C17 C     0.062740650     1.273955280     0.024678420 
H1 H     0.317516030     1.043860700     0.515943260 
H2 H     0.295270270     1.128851690     0.723672430 
H3 H     0.107937280     0.942774120     0.689740900 
H4 H     0.065801860     0.886001870     0.459983770 
H5 H     0.109882340     0.743891990     0.498575890 
H6 H     0.010300650     0.898526980     0.236698830 
H7 H    -0.019137350     1.090987680     0.107624430 
H8 H     0.183907650     1.192971170     0.118092740 
H9 H     0.261335750     0.964810330     0.188471450 
H10 H     0.256526700     1.086670940     0.301399740 
H11 H     0.207740500     0.762477170     0.231358760 
H12 H     0.207830580     0.709714110     0.388704610 
H13 H     0.219312140     1.042264700     0.923770080 
H14 H     0.136530890     1.070787440     0.870889640 
H15 H     0.195779590     1.193134570     0.859158580 
H16 H     0.104762990     1.309941400    -0.021038690 
H17 H     0.045673820     1.352212740     0.082281210 
H18 H     0.023357150     1.253057200    -0.047843260 
N3 N     0.505027630     0.474377980     0.819554960 
N4 N     0.604746640     0.696309350     0.475720470 
C18 C     0.484835620     0.702553030     0.489212560 
C19 C     0.429609760     0.668987860     0.549715080 
C20 C     0.435978900     0.593954490     0.658047270 
C21 C     0.497982670     0.554015000     0.704235550 
C22 C     0.554011250     0.585833110     0.646840110 
C23 C     0.545812040     0.659826850     0.539013450 
C24 C     0.362384250     0.712370690     0.503095840 
H19 H     0.319247710     0.825368930     0.385215550 
H20 H     0.480876760     0.760337540     0.405202180 
H21 H     0.393245420     0.567772410     0.704992220 
H22 H     0.601944620     0.554591890     0.684761000 
O1 O     0.362953570     0.790686730     0.402903040 
O2 O     0.455084410     0.449422530     0.869193740 
O3 O     0.595631590     0.747973840     0.373430640 
O4 O     0.313379980     0.683619710     0.551129080 
O5 O     0.560282070     0.439550630     0.856413220 
O6 O     0.658075310     0.672877720     0.530749130 

#END
data_90_12.70_XXV_2_12931 
# Day group submission to blind test 6
# Rank by free energy: 90
# Relative energy [kJ/mol]: 12.698
# Space group: P-1
loop_
_symmetry_equiv_pos_site_id
_symmetry_equiv_pos_as_xyz
1 +x,+y,+z
2 -x,-y,-z
_cell_length_a 9.8428
_cell_length_b 10.4006
_cell_length_c 13.0011
_cell_angle_alpha 108.7134
_cell_angle_beta 108.5871
_cell_angle_gamma 94.9119
loop_
_atom_site_label
_atom_site_type_symbol
_atom_site_fract_x
_atom_site_fract_y
_atom_site_fract_z
N1 N     0.457135390     0.236046820     0.076367780 
N2 N     0.378351200     0.448587750     0.152482220 
C1 C     0.296233400     0.435644530     0.035413640 
C2 C     0.200642580     0.525076660     0.016999910 
C3 C     0.121168060     0.516755400    -0.094934760 
C4 C     0.135574010     0.419575870    -0.192404790 
C5 C     0.230806530     0.330997310    -0.173081100 
C6 C     0.310229260     0.336233940    -0.061033840 
C7 C     0.409486950     0.234747660    -0.043535200 
C8 C     0.345982630     0.161843170     0.097645590 
C9 C     0.317656440     0.016670140     0.054521040 
C10 C     0.212324740    -0.058247850     0.074791730 
C11 C     0.132592560     0.009385060     0.139982990 
C12 C     0.161536880     0.153803830     0.182347200 
C13 C     0.265561260     0.231250090     0.161225960 
C14 C     0.290390490     0.388686940     0.205255220 
C15 C     0.503186130     0.380915570     0.156797670 
C16 C     0.049710990     0.411791100    -0.314003710 
C17 C     0.018619350    -0.072749530     0.162281090 
H1 H     0.191929940     0.602592750     0.092333940 
H2 H     0.047980300     0.587427310    -0.107280750 
H3 H     0.242346280     0.253711640    -0.247468760 
H4 H     0.352710360     0.129681570    -0.104299530 
H5 H     0.507398750     0.260126470    -0.062055670 
H6 H     0.381652020    -0.035932760     0.006561420 
H7 H     0.192464770    -0.170802710     0.040901690 
H8 H     0.099820780     0.208432740     0.231942590 
H9 H     0.347234800     0.432956860     0.300266160 
H10 H     0.185395630     0.420842810     0.186080020 
H11 H     0.557344590     0.385627000     0.245752970 
H12 H     0.580929390     0.435704040     0.133278150 
H13 H     0.074951760     0.510543100    -0.324128660 
H14 H     0.074318200     0.331508690    -0.379543870 
H15 H    -0.068412050     0.388067230    -0.333906710 
H16 H    -0.028302770    -0.004529380     0.218617820 
H17 H    -0.071223310    -0.136722350     0.080701460 
H18 H     0.065535020    -0.142802630     0.204456670 
N3 N     0.667938160     0.722808060     0.511563210 
N4 N     0.249072000     0.786951350     0.639766050 
C18 C     0.425351290     0.990014390     0.666148010 
C19 C     0.550979470     1.045739520     0.654239260 
C20 C     0.631075980     0.958472470     0.603691550 
C21 C     0.583532670     0.816111330     0.565860570 
C22 C     0.459208170     0.756981640     0.576297460 
C23 C     0.382490000     0.846749550     0.627131380 
C24 C     0.604705230     1.198671080     0.694208460 
H19 H     0.556619430     1.369531860     0.766907510 
H20 H     0.361912430     1.055851630     0.704925200 
H21 H     0.728594270     1.001450790     0.594574850 
H22 H     0.423650900     0.645794550     0.545983130 
O1 O     0.513388890     1.271376510     0.734272620 
O2 O     0.779730120     0.777468690     0.507288000 
O3 O     0.185310860     0.868446020     0.686913340 
O4 O     0.717012500     1.250997940     0.691796470 
O5 O     0.619290990     0.598098450     0.474868100 
O6 O     0.212484750     0.660625990     0.602079580 

#END
data_91_12.70_XXV_14_64359 
# Day group submission to blind test 6
# Rank by free energy: 91
# Relative energy [kJ/mol]: 12.700
# Space group: P21/c
loop_
_symmetry_equiv_pos_site_id
_symmetry_equiv_pos_as_xyz
1 +x,+y,+z
2 -x,1/2+y,1/2-z
3 -x,-y,-z
4 +x,1/2-y,1/2+z
_cell_length_a 7.7945
_cell_length_b 26.6069
_cell_length_c 10.8524
_cell_angle_alpha 90.0
_cell_angle_beta 93.8014
_cell_angle_gamma 90.0
loop_
_atom_site_label
_atom_site_type_symbol
_atom_site_fract_x
_atom_site_fract_y
_atom_site_fract_z
N1 N     0.377699060     0.710143310     0.905086870 
N2 N     0.280992920     0.624186810     0.879233490 
C1 C     0.368196460     0.611614840     0.995551200 
C2 C     0.382465730     0.561228800     1.030780200 
C3 C     0.464534180     0.547860990     1.143405550 
C4 C     0.533335800     0.584462340     1.224969610 
C5 C     0.518889690     0.634639440     1.188698920 
C6 C     0.439232970     0.648833780     1.075166890 
C7 C     0.430636780     0.703776580     1.036973580 
C8 C     0.513528020     0.700134660     0.825698970 
C9 C     0.642115930     0.736022280     0.814201860 
C10 C     0.774503760     0.727662090     0.737159330 
C11 C     0.781489560     0.683410040     0.668179850 
C12 C     0.652658810     0.647742430     0.680649060 
C13 C     0.520092910     0.655050240     0.758904850 
C14 C     0.384973110     0.614648060     0.773237270 
C15 C     0.230592640     0.677121530     0.875785500 
C16 C     0.618204590     0.570346080     1.349091430 
C17 C     0.922859100     0.674406090     0.582341750 
H1 H     0.325990360     0.532813140     0.969059520 
H2 H     0.474031860     0.508502460     1.169102160 
H3 H     0.573871810     0.663670140     1.249794980 
H4 H     0.555790530     0.721525080     1.055874050 
H5 H     0.338820340     0.724022490     1.090954940 
H6 H     0.635160650     0.770896080     0.865299500 
H7 H     0.872972500     0.756094680     0.729388090 
H8 H     0.656899500     0.612694860     0.629372530 
H9 H     0.298014990     0.612585580     0.689779210 
H10 H     0.446442920     0.577965550     0.784971780 
H11 H     0.174061070     0.685833290     0.783602630 
H12 H     0.134572200     0.683813750     0.942630740 
H13 H     0.532528520     0.577347840     1.423242360 
H14 H     0.735177270     0.592238260     1.370108730 
H15 H     0.652814200     0.530579220     1.352395020 
H16 H     0.985235010     0.638076100     0.600410220 
H17 H     1.021435130     0.703522700     0.592571690 
H18 H     0.872586400     0.674303420     0.485720340 
N3 N     0.946449790     0.518600760     0.655151710 
N4 N     1.135047740     0.404326790     0.995706790 
C18 C     0.961922530     0.372388080     0.813220870 
C19 C     0.873879430     0.380611160     0.698869360 
C20 C     0.867756270     0.428599810     0.646860400 
C21 C     0.950637400     0.467672890     0.710794390 
C22 C     1.039696520     0.460909760     0.824544370 
C23 C     1.042989950     0.412765590     0.873461980 
C24 C     0.782851640     0.339248940     0.628314110 
H19 H     0.723920850     0.270809280     0.642479330 
H20 H     0.968267890     0.335522550     0.854834700 
H21 H     0.798977160     0.435069840     0.558512540 
H22 H     1.103680500     0.491813430     0.872868640 
O1 O     0.793757210     0.295139850     0.689322220 
O2 O     0.846501780     0.525375640     0.565324800 
O3 O     1.155421280     0.360808510     1.029249870 
O4 O     0.706281050     0.344669470     0.529172650 
O5 O     1.044213040     0.549934470     0.702754340 
O6 O     1.182841310     0.441487940     1.054342240 

#END
data_92_12.77_XXV_14_32909 
# Day group submission to blind test 6
# Rank by free energy: 92
# Relative energy [kJ/mol]: 12.766
# Space group: P21/c
loop_
_symmetry_equiv_pos_site_id
_symmetry_equiv_pos_as_xyz
1 +x,+y,+z
2 -x,1/2+y,1/2-z
3 -x,-y,-z
4 +x,1/2-y,1/2+z
_cell_length_a 11.5987
_cell_length_b 8.8544
_cell_length_c 22.8244
_cell_angle_alpha 90.0
_cell_angle_beta 100.328
_cell_angle_gamma 90.0
loop_
_atom_site_label
_atom_site_type_symbol
_atom_site_fract_x
_atom_site_fract_y
_atom_site_fract_z
N1 N     0.359868290     0.242960380     0.454399620 
N2 N     0.252239180     0.391269120     0.515430730 
C1 C     0.199023180     0.255749040     0.532270020 
C2 C     0.107037030     0.266344260     0.564128240 
C3 C     0.054564890     0.137453270     0.581737350 
C4 C     0.093174430    -0.006477720     0.568634890 
C5 C     0.184558030    -0.015716770     0.536679450 
C6 C     0.237369670     0.112660500     0.517736960 
C7 C     0.334181250     0.098247980     0.481178270 
C8 C     0.275078660     0.282452460     0.402958630 
C9 C     0.278406940     0.210108600     0.348801970 
C10 C     0.198747980     0.247004760     0.298030250 
C11 C     0.113682700     0.358733640     0.299459010 
C12 C     0.111016850     0.429762790     0.353582650 
C13 C     0.189285800     0.392481170     0.405507770 
C14 C     0.181011880     0.468612880     0.464284930 
C15 C     0.367070400     0.359652900     0.500272300 
C16 C     0.038627010    -0.146643570     0.589475670 
C17 C     0.028125360     0.399753680     0.243884980 
H1 H     0.078658580     0.377507970     0.575513870 
H2 H    -0.016612450     0.148185260     0.606492360 
H3 H     0.214657890    -0.126265770     0.525201910 
H4 H     0.309517410     0.015466450     0.445738990 
H5 H     0.414969530     0.057514870     0.509156840 
H6 H     0.345875130     0.126266180     0.347191300 
H7 H     0.203114010     0.189836870     0.256434030 
H8 H     0.044839050     0.515387290     0.355925100 
H9 H     0.210798540     0.586058360     0.464061400 
H10 H     0.090016770     0.471178870     0.470639790 
H11 H     0.401390850     0.463608730     0.484317200 
H12 H     0.427002010     0.321379100     0.539885090 
H13 H     0.074798970    -0.171024820     0.636206940 
H14 H     0.054716850    -0.245276510     0.563364470 
H15 H    -0.056097030    -0.133866720     0.585895780 
H16 H    -0.033319530     0.486369040     0.252942070 
H17 H    -0.022874390     0.301430430     0.225320110 
H18 H     0.073551890     0.443056900     0.209284060 
N3 N     0.314242480     0.702564570     0.356877560 
N4 N     0.424857830     0.390467580     0.196811920 
C18 C     0.350214440     0.649945780     0.176094220 
C19 C     0.306337030     0.784434760     0.195168300 
C20 C     0.293165660     0.801613890     0.254385310 
C21 C     0.324553640     0.683015990     0.293594530 
C22 C     0.368969900     0.547932050     0.276341570 
C23 C     0.380398880     0.534602800     0.217141590 
C24 C     0.272778620     0.914493140     0.153994340 
H19 H     0.273107820     0.974241320     0.073947610 
H20 H     0.361568770     0.634875490     0.130530440 
H21 H     0.258384520     0.905378850     0.269112270 
H22 H     0.393728100     0.457118860     0.307644810 
O1 O     0.293165920     0.886207620     0.098790460 
O2 O     0.245933740     0.798635090     0.368071640 
O3 O     0.456076250     0.390991630     0.148486630 
O4 O     0.233201340     1.031536460     0.168513990 
O5 O     0.376402800     0.622867280     0.393196650 
O6 O     0.425827200     0.281315440     0.229564910 

#END
data_93_12.79_XXV_2_18348 
# Day group submission to blind test 6
# Rank by free energy: 93
# Relative energy [kJ/mol]: 12.788
# Space group: P-1
loop_
_symmetry_equiv_pos_site_id
_symmetry_equiv_pos_as_xyz
1 +x,+y,+z
2 -x,-y,-z
_cell_length_a 7.8724
_cell_length_b 10.9053
_cell_length_c 14.261
_cell_angle_alpha 103.3507
_cell_angle_beta 91.5829
_cell_angle_gamma 104.7179
loop_
_atom_site_label
_atom_site_type_symbol
_atom_site_fract_x
_atom_site_fract_y
_atom_site_fract_z
N1 N     0.194130530     0.096466370     0.192990810 
N2 N     0.287025320    -0.086857510     0.223524360 
C1 C     0.152474630    -0.105335300     0.288514670 
C2 C     0.149856780    -0.193875050     0.345669520 
C3 C     0.020330460    -0.214999890     0.408584140 
C4 C    -0.111939800    -0.149326910     0.415632920 
C5 C    -0.107713380    -0.060867500     0.358540200 
C6 C     0.022900000    -0.036732970     0.295903700 
C7 C     0.026805680     0.063611220     0.237101480 
C8 C     0.335743790     0.184008870     0.260415420 
C9 C     0.342933940     0.316761180     0.288251560 
C10 C     0.479288550     0.404250080     0.352703040 
C11 C     0.613767140     0.362013950     0.390553680 
C12 C     0.605008370     0.229102250     0.362505410 
C13 C     0.467837550     0.139331260     0.299058250 
C14 C     0.459459220    -0.005454900     0.272549130 
C15 C     0.237523090    -0.025822050     0.149663790 
C16 C    -0.256444060    -0.175255920     0.481503130 
C17 C     0.764517410     0.456734160     0.458982260 
H1 H     0.249819720    -0.247062530     0.338887760 
H2 H     0.020568110    -0.284271950     0.452275940 
H3 H    -0.207458590    -0.007157520     0.364028480 
H4 H     0.007097740     0.152977370     0.283004050 
H5 H    -0.080976090     0.026472400     0.179044750 
H6 H     0.241198660     0.350518310     0.257426640 
H7 H     0.482545410     0.507053140     0.373245240 
H8 H     0.706613560     0.193667090     0.392199620 
H9 H     0.561310850    -0.023539310     0.224406920 
H10 H     0.485470990    -0.037046360     0.337453640 
H11 H     0.347413990    -0.006400370     0.105422680 
H12 H     0.122925130    -0.092466080     0.103384450 
H13 H    -0.373114850    -0.249904260     0.442348430 
H14 H    -0.297830160    -0.086997000     0.511744590 
H15 H    -0.213502640    -0.210110940     0.541600170 
H16 H     0.784187130     0.422503570     0.523722310 
H17 H     0.740768900     0.553105120     0.482167310 
H18 H     0.888452900     0.468793930     0.424720590 
N3 N     0.900083510     0.391199750     0.176150780 
N4 N     0.329444100     0.198811270    -0.022262480 
C18 C     0.398924110     0.423087230     0.083002360 
C19 C     0.512617730     0.526275640     0.151078670 
C20 C     0.677232320     0.516315970     0.181912220 
C21 C     0.724357250     0.401790700     0.144421010 
C22 C     0.613630000     0.296374470     0.077826640 
C23 C     0.451479830     0.309939750     0.048504940 
C24 C     0.466052200     0.651428860     0.191044410 
H19 H     0.308775250     0.746955990     0.167998420 
H20 H     0.272342320     0.429892510     0.056999890 
H21 H     0.765873830     0.596156610     0.234478410 
H22 H     0.652242570     0.207630740     0.049979820 
O1 O     0.334214110     0.665969230     0.135788140 
O2 O     0.991155940     0.482595920     0.238426760 
O3 O     0.195976590     0.218127100    -0.054546390 
O4 O     0.539771160     0.731633220     0.262972120 
O5 O     0.941021640     0.292000910     0.137459010 
O6 O     0.370615630     0.095875930    -0.042692890 

#END
data_94_12.79_XXV_14_7857 
# Day group submission to blind test 6
# Rank by free energy: 94
# Relative energy [kJ/mol]: 12.792
# Space group: P21/c
loop_
_symmetry_equiv_pos_site_id
_symmetry_equiv_pos_as_xyz
1 +x,+y,+z
2 -x,1/2+y,1/2-z
3 -x,-y,-z
4 +x,1/2-y,1/2+z
_cell_length_a 6.07
_cell_length_b 35.3623
_cell_length_c 11.0183
_cell_angle_alpha 90.0
_cell_angle_beta 104.9857
_cell_angle_gamma 90.0
loop_
_atom_site_label
_atom_site_type_symbol
_atom_site_fract_x
_atom_site_fract_y
_atom_site_fract_z
N1 N     0.245342020     0.849830960     0.037161570 
N2 N     0.560374720     0.887942990     0.153455400 
C1 C     0.653888260     0.855342360     0.225823650 
C2 C     0.872881140     0.857346650     0.306851710 
C3 C     0.967256750     0.826495500     0.379385140 
C4 C     0.844860550     0.792688730     0.374430570 
C5 C     0.627319990     0.790953720     0.293121180 
C6 C     0.530513020     0.821526310     0.217774990 
C7 C     0.295643130     0.818190730     0.127015210 
C8 C     0.356117350     0.846322570    -0.062483750 
C9 C     0.268744730     0.821084460    -0.160729820 
C10 C     0.370479600     0.817290540    -0.259203150 
C11 C     0.561475270     0.838934070    -0.263498910 
C12 C     0.647775390     0.863892700    -0.164821760 
C13 C     0.550143770     0.867694380    -0.063849160 
C14 C     0.653862700     0.894213530     0.044378320 
C15 C     0.312551450     0.884900740     0.107408100 
C16 C     0.945394700     0.759503950     0.456053990 
C17 C     0.667602320     0.835798670    -0.372653440 
H1 H     0.966029120     0.883738320     0.313078770 
H2 H     1.137312150     0.828665650     0.441821710 
H3 H     0.530689190     0.764813820     0.286348280 
H4 H     0.282506090     0.791722170     0.074702600 
H5 H     0.163820780     0.817563250     0.178750870 
H6 H     0.117852130     0.804870770    -0.159219040 
H7 H     0.299813150     0.797542190    -0.334582110 
H8 H     0.798339990     0.880506440    -0.165058620 
H9 H     0.621754340     0.923710470     0.014496910 
H10 H     0.838462100     0.890448980     0.073690940 
H11 H     0.249761390     0.909065490     0.046793780 
H12 H     0.235732780     0.885433660     0.186627460 
H13 H     0.942454360     0.764238300     0.553859360 
H14 H     0.850294570     0.733565040     0.424297580 
H15 H     1.123046590     0.754735050     0.455430910 
H16 H     0.847935300     0.843525890    -0.345099570 
H17 H     0.654091330     0.807039350    -0.410118210 
H18 H     0.582866320     0.854605820    -0.449566920 
N3 N     0.801172450     0.012921170     0.853224660 
N4 N     0.168146820    -0.077567810     0.709904250 
C18 C     0.428796460    -0.063185160     0.576698710 
C19 C     0.618199760    -0.044201620     0.557290670 
C20 C     0.741236030    -0.019225540     0.647865640 
C21 C     0.672471100    -0.013902780     0.757183820 
C22 C     0.486057720    -0.032497670     0.780118250 
C23 C     0.368103130    -0.057133060     0.688256510 
C24 C     0.694722980    -0.049240850     0.439931180 
H19 H     0.597176480    -0.074268050     0.280761430 
H20 H     0.330350480    -0.082319260     0.507180910 
H21 H     0.888319680    -0.004525200     0.633219370 
H22 H     0.434737450    -0.027904600     0.865732740 
O1 O     0.533961170    -0.066038220     0.348399520 
O2 O     0.973285800     0.026953970     0.834726280 
O3 O     0.069170880    -0.099426780     0.628093820 
O4 O     0.878708310    -0.039610470     0.428876830 
O5 O     0.725140850     0.019131380     0.943576310 
O6 O     0.116835760    -0.071079880     0.807897570 

#END
data_95_12.90_XXV_2_35788 
# Day group submission to blind test 6
# Rank by free energy: 95
# Relative energy [kJ/mol]: 12.897
# Space group: P-1
loop_
_symmetry_equiv_pos_site_id
_symmetry_equiv_pos_as_xyz
1 +x,+y,+z
2 -x,-y,-z
_cell_length_a 6.2305
_cell_length_b 10.3033
_cell_length_c 19.3705
_cell_angle_alpha 98.4839
_cell_angle_beta 97.3684
_cell_angle_gamma 103.6853
loop_
_atom_site_label
_atom_site_type_symbol
_atom_site_fract_x
_atom_site_fract_y
_atom_site_fract_z
N1 N     0.476341970     0.010869620     0.291591480 
N2 N     0.685057840    -0.149931970     0.255018490 
C1 C     0.741152060    -0.162166330     0.327454630 
C2 C     0.898520960    -0.233443570     0.345414150 
C3 C     0.954740010    -0.248379830     0.414939560 
C4 C     0.853662440    -0.193760400     0.468615100 
C5 C     0.697380850    -0.122384370     0.450145130 
C6 C     0.641001750    -0.104455720     0.380800450 
C7 C     0.475328530    -0.022270220     0.362976760 
C8 C     0.663915180     0.120011220     0.288177220 
C9 C     0.662594650     0.253709650     0.314487750 
C10 C     0.839767010     0.361713130     0.311147570 
C11 C     1.023545070     0.339964710     0.280715510 
C12 C     1.023207190     0.206548480     0.254755740 
C13 C     0.847999190     0.096070710     0.258674580 
C14 C     0.857173080    -0.048515400     0.232068400 
C15 C     0.473033600    -0.112533460     0.242774460 
C16 C     0.908694750    -0.213209080     0.543900190 
C17 C     1.215674620     0.457947310     0.277061280 
H1 H     0.973637590    -0.278495200     0.303741850 
H2 H     1.077189660    -0.304272420     0.427766820 
H3 H     0.619430290    -0.077179100     0.491198630 
H4 H     0.514486090     0.072078320     0.401592230 
H5 H     0.304966520    -0.078963920     0.365765300 
H6 H     0.518157400     0.271177500     0.336452270 
H7 H     0.834964190     0.464683560     0.331622660 
H8 H     1.165148400     0.187132350     0.231651800 
H9 H     0.832325200    -0.069635360     0.174062410 
H10 H     1.021899180    -0.061528510     0.251127620 
H11 H     0.443251920    -0.096340020     0.188348780 
H12 H     0.336460590    -0.195058110     0.250033430 
H13 H     0.778250860    -0.293890340     0.556357170 
H14 H     0.922114330    -0.120550190     0.581705960 
H15 H     1.067009930    -0.241184540     0.553018520 
H16 H     1.337062580     0.424406440     0.247662620 
H17 H     1.304304310     0.509872480     0.330067330 
H18 H     1.156704960     0.533357850     0.250991510 
N3 N     0.172020820     0.277580940     0.007596070 
N4 N    -0.516748870     0.087756940     0.098803340 
C18 C    -0.345211610     0.335638600     0.122709070 
C19 C    -0.176090420     0.447079370     0.116369510 
C20 C    -0.006123990     0.428556270     0.078569870 
C21 C    -0.008044760     0.297809880     0.048009700 
C22 C    -0.172211010     0.184488270     0.053766160 
C23 C    -0.339185790     0.206743670     0.091308330 
C24 C    -0.169956640     0.588965850     0.148758010 
H19 H    -0.335056240     0.688083910     0.200825650 
H20 H    -0.479160940     0.348056450     0.151204430 
H21 H     0.124751300     0.514788500     0.073448960 
H22 H    -0.169752380     0.083307640     0.030109680 
O1 O    -0.352062080     0.594889760     0.178572130 
O2 O     0.314891330     0.378875550     0.003634820 
O3 O    -0.675388230     0.110927010     0.124776880 
O4 O    -0.020079820     0.686925100     0.148320580 
O5 O     0.164159390     0.161052280    -0.018810430 
O6 O    -0.490774470    -0.024669910     0.078948250 

#END
data_96_12.95_XXV_29_6851 
# Day group submission to blind test 6
# Rank by free energy: 96
# Relative energy [kJ/mol]: 12.953
# Space group: Pca21
loop_
_symmetry_equiv_pos_site_id
_symmetry_equiv_pos_as_xyz
1 +x,+y,+z
2 -x,-y,1/2+z
3 1/2-x,+y,1/2+z
4 1/2+x,-y,+z
_cell_length_a 12.1841
_cell_length_b 17.7998
_cell_length_c 11.0757
_cell_angle_alpha 90.0
_cell_angle_beta 90.0
_cell_angle_gamma 90.0
loop_
_atom_site_label
_atom_site_type_symbol
_atom_site_fract_x
_atom_site_fract_y
_atom_site_fract_z
N1 N     0.261852020     0.593849140     0.393140720 
N2 N     0.266606130     0.728639390     0.419944980 
C1 C     0.350895810     0.733567510     0.330044710 
C2 C     0.383236020     0.804062770     0.287841080 
C3 C     0.465512280     0.810774010     0.201779450 
C4 C     0.518784380     0.747259590     0.156153550 
C5 C     0.485674790     0.677074480     0.198758130 
C6 C     0.402127390     0.669031570     0.283746630 
C7 C     0.365811380     0.591563160     0.325386900 
C8 C     0.167494630     0.601967700     0.316945950 
C9 C     0.128981480     0.539844240     0.252663340 
C10 C     0.037200910     0.545685640     0.179036200 
C11 C    -0.019739050     0.613597980     0.168351590 
C12 C     0.019704090     0.675361590     0.232512830 
C13 C     0.112712260     0.670990320     0.305523790 
C14 C     0.155512390     0.740087580     0.370958680 
C15 C     0.268682930     0.655542150     0.480060080 
C16 C     0.609377770     0.753948110     0.063934840 
C17 C    -0.121436390     0.619832880     0.091339830 
H1 H     0.343946550     0.853571860     0.325020300 
H2 H     0.489586140     0.866103570     0.170386210 
H3 H     0.524928300     0.626846830     0.163299750 
H4 H     0.355851200     0.554471940     0.247741890 
H5 H     0.428616060     0.566424010     0.383579670 
H6 H     0.171349820     0.486658840     0.262729340 
H7 H     0.008568610     0.496711940     0.129989720 
H8 H    -0.022101570     0.729058670     0.223963400 
H9 H     0.100886540     0.754759720     0.445957520 
H10 H     0.156921810     0.788080530     0.309705080 
H11 H     0.199505110     0.652444420     0.542403850 
H12 H     0.344688470     0.649754700     0.531288270 
H13 H     0.687533290     0.733594990     0.100060520 
H14 H     0.591218650     0.720801870    -0.016817590 
H15 H     0.621036920     0.812206960     0.035953410 
H16 H    -0.121402580     0.671723790     0.038545750 
H17 H    -0.127978800     0.572714760     0.028641960 
H18 H    -0.195730180     0.620187850     0.147001700 
N3 N     0.796192820     0.846773340     0.243101200 
N4 N     0.499505300     1.004195600     0.410467310 
C18 C     0.616330210     1.051460170     0.244586970 
C19 C     0.702893520     1.041440450     0.163732750 
C20 C     0.762019940     0.974314540     0.162733930 
C21 C     0.733333440     0.918198670     0.243528950 
C22 C     0.648142420     0.926289080     0.325603480 
C23 C     0.590652790     0.993473800     0.323432030 
C24 C     0.736061290     1.101154790     0.076391190 
H19 H     0.702179700     1.200919700     0.031641390 
H20 H     0.569403400     1.102897140     0.246402070 
H21 H     0.828910490     0.966359080     0.099930230 
H22 H     0.627761110     0.882218450     0.388702200 
O1 O     0.678380860     1.165028070     0.091854720 
O2 O     0.869850930     0.840804280     0.169073010 
O3 O     0.440340680     1.058760890     0.395401960 
O4 O     0.806339280     1.093433770     0.001010100 
O5 O     0.769754350     0.799185990     0.316935910 
O6 O     0.490702140     0.958057130     0.491405320 

#END
data_97_12.98_XXV_15_58598 
# Day group submission to blind test 6
# Rank by free energy: 97
# Relative energy [kJ/mol]: 12.979
# Space group: C2/c
loop_
_symmetry_equiv_pos_site_id
_symmetry_equiv_pos_as_xyz
1 +x,+y,+z
2 -x,+y,1/2-z
3 1/2+x,1/2+y,+z
4 1/2-x,1/2+y,1/2-z
5 -x,-y,-z
6 +x,-y,1/2+z
7 1/2-x,1/2-y,-z
8 1/2+x,1/2-y,1/2+z
_cell_length_a 28.1036
_cell_length_b 9.3293
_cell_length_c 18.0143
_cell_angle_alpha 90.0
_cell_angle_beta 100.6773
_cell_angle_gamma 90.0
loop_
_atom_site_label
_atom_site_type_symbol
_atom_site_fract_x
_atom_site_fract_y
_atom_site_fract_z
N1 N     0.103869270     0.843822680     0.741470510 
N2 N     0.099632290     0.900612260     0.871064720 
C1 C     0.134985660     0.791818090     0.895965780 
C2 C     0.155030250     0.781210680     0.972821910 
C3 C     0.188838890     0.676063720     0.998923020 
C4 C     0.203395410     0.576887600     0.949153650 
C5 C     0.183339700     0.588756320     0.872726240 
C6 C     0.149781960     0.695281940     0.845106520 
C7 C     0.129873160     0.707926520     0.760985680 
C8 C     0.135626780     0.963535590     0.739852320 
C9 C     0.158728430     0.980921010     0.678138770 
C10 C     0.189339000     1.096373300     0.674520400 
C11 C     0.197416390     1.199133490     0.732075170 
C12 C     0.174365760     1.180407270     0.793550050 
C13 C     0.144054490     1.063919160     0.798858960 
C14 C     0.120857060     1.044306930     0.867977380 
C15 C     0.072042620     0.867442620     0.795995610 
C16 C     0.239160010     0.460049540     0.977968640 
C17 C     0.229332320     1.327454240     0.727194490 
H1 H     0.143030220     0.855706270     1.011728010 
H2 H     0.203891960     0.669543270     1.058819810 
H3 H     0.194659810     0.514306130     0.832958000 
H4 H     0.159297190     0.700217620     0.729280430 
H5 H     0.104844230     0.619505450     0.742197700 
H6 H     0.151756940     0.903319600     0.632621230 
H7 H     0.206895840     1.107918460     0.626056570 
H8 H     0.180776470     1.257517060     0.839575160 
H9 H     0.092123530     1.123756220     0.867943100 
H10 H     0.147677000     1.061520060     0.919294230 
H11 H     0.047645590     0.956607910     0.777278500 
H12 H     0.050541610     0.770905770     0.798819690 
H13 H     0.222133590     0.375176120     1.005952200 
H14 H     0.253745340     0.410701560     0.931972060 
H15 H     0.269529500     0.501638150     1.019162120 
H16 H     0.249614510     1.357402890     0.782771740 
H17 H     0.255285120     1.306304660     0.690298340 
H18 H     0.207829670     1.420845820     0.704449950 
N3 N     0.120560910     0.421553260     0.038563230 
N4 N     0.041072470     0.785974890     0.172197720 
C18 C     0.014110990     0.746362900     0.035272960 
C19 C     0.017814870     0.672945360    -0.030895410 
C20 C     0.052632400     0.566036210    -0.030054840 
C21 C     0.083187820     0.534183280     0.037528450 
C22 C     0.080401510     0.604345750     0.104487350 
C23 C     0.045581810     0.710475950     0.101465340 
C24 C    -0.014645000     0.705078850    -0.104416390 
H19 H    -0.065873360     0.825956900    -0.147826440 
H20 H    -0.012365530     0.830096690     0.035607440 
H21 H     0.055532320     0.508984290    -0.081251300 
H22 H     0.104308670     0.577228460     0.156687680 
O1 O    -0.046718920     0.809738790    -0.098055180 
O2 O     0.118779520     0.350475400    -0.018744010 
O3 O     0.018033540     0.897682670     0.165978260 
O4 O    -0.012443020     0.645121250    -0.162868870 
O5 O     0.150550190     0.408655860     0.096575600 
O6 O     0.060200760     0.730086470     0.231508850 

#END
data_98_12.99_XXV_14_48261 
# Day group submission to blind test 6
# Rank by free energy: 98
# Relative energy [kJ/mol]: 12.989
# Space group: P21/c
loop_
_symmetry_equiv_pos_site_id
_symmetry_equiv_pos_as_xyz
1 +x,+y,+z
2 -x,1/2+y,1/2-z
3 -x,-y,-z
4 +x,1/2-y,1/2+z
_cell_length_a 8.7604
_cell_length_b 30.7759
_cell_length_c 9.386
_cell_angle_alpha 90.0
_cell_angle_beta 116.0935
_cell_angle_gamma 90.0
loop_
_atom_site_label
_atom_site_type_symbol
_atom_site_fract_x
_atom_site_fract_y
_atom_site_fract_z
N1 N     0.881789070     0.839304960     0.603692700 
N2 N     1.121098580     0.869231520     0.830377540 
C1 C     1.226824910     0.835450020     0.817312310 
C2 C     1.402648920     0.837600430     0.910117590 
C3 C     1.508352590     0.805192570     0.901940590 
C4 C     1.441675130     0.769261890     0.801900480 
C5 C     1.266532460     0.767531950     0.709603500 
C6 C     1.158064470     0.800179580     0.714250040 
C7 C     0.968117220     0.797928290     0.607839390 
C8 C     0.905946660     0.871363530     0.504707910 
C9 C     0.813561700     0.868083370     0.339893450 
C10 C     0.832195300     0.898822260     0.240837770 
C11 C     0.942568980     0.934191680     0.303140590 
C12 C     1.034082400     0.937091380     0.467216640 
C13 C     1.019269110     0.906062000     0.569081630 
C14 C     1.125896820     0.909442950     0.747401290 
C15 C     0.944085580     0.855039380     0.766720290 
C16 C     1.556481360     0.733438030     0.796518700 
C17 C     0.960795150     0.967830270     0.194780220 
H1 H     1.454304400     0.864847880     0.990348250 
H2 H     1.644412550     0.807448700     0.975178390 
H3 H     1.212331400     0.740285370     0.629345000 
H4 H     0.945098870     0.789376340     0.487238460 
H5 H     0.909717540     0.772485530     0.649298390 
H6 H     0.724961300     0.841362360     0.291410970 
H7 H     0.758901090     0.895731170     0.113327740 
H8 H     1.122070950     0.963943760     0.518110600 
H9 H     1.080243440     0.936190030     0.795588690 
H10 H     1.257677820     0.916647140     0.774059460 
H11 H     0.866505070     0.882389600     0.770007270 
H12 H     0.932999250     0.828872660     0.840049430 
H13 H     1.599595010     0.712882710     0.902361250 
H14 H     1.491182850     0.712543250     0.693265280 
H15 H     1.669831750     0.746562330     0.791224520 
H16 H     1.053086640     0.992755680     0.262076350 
H17 H     1.003000670     0.953094270     0.112075780 
H18 H     0.839614330     0.984031630     0.123649140 
N3 N     0.189639150     0.843364990     0.293061630 
N4 N     0.616034120     0.930190090     0.728118510 
C18 C     0.546481370     0.947022860     0.448682060 
C19 C     0.454253270     0.938493080     0.287009740 
C20 C     0.336430370     0.904610170     0.235301280 
C21 C     0.313449930     0.879705840     0.347337890 
C22 C     0.403345190     0.887106700     0.509046620 
C23 C     0.519089490     0.921059690     0.556124460 
C24 C     0.476241220     0.964885080     0.163867570 
H19 H     0.592665310     1.013993420     0.141644340 
H20 H     0.638050790     0.973119150     0.490916390 
H21 H     0.264371030     0.898058790     0.110069910 
H22 H     0.383981680     0.867262430     0.594542570 
O1 O     0.584098770     0.998393220     0.227416390 
O2 O     0.096296290     0.841092860     0.151180090 
O3 O     0.729199960     0.957243850     0.767094620 
O4 O     0.405355400     0.957354500     0.023794700 
O5 O     0.190846600     0.818240550     0.394176970 
O6 O     0.575254270     0.910159730     0.818272480 

#END
data_99_13.06_XXV_2_46039 
# Day group submission to blind test 6
# Rank by free energy: 99
# Relative energy [kJ/mol]: 13.064
# Space group: P-1
loop_
_symmetry_equiv_pos_site_id
_symmetry_equiv_pos_as_xyz
1 +x,+y,+z
2 -x,-y,-z
_cell_length_a 10.2274
_cell_length_b 11.4747
_cell_length_c 12.0612
_cell_angle_alpha 62.2713
_cell_angle_beta 89.0814
_cell_angle_gamma 67.874
loop_
_atom_site_label
_atom_site_type_symbol
_atom_site_fract_x
_atom_site_fract_y
_atom_site_fract_z
N1 N     0.615958550     0.157759470     0.211443280 
N2 N     0.390304600     0.331790890     0.211643750 
C1 C     0.343618180     0.381691140     0.079856150 
C2 C     0.200617240     0.479070950     0.020909520 
C3 C     0.152410420     0.531151180    -0.106854700 
C4 C     0.245873570     0.488685470    -0.180450620 
C5 C     0.387983860     0.391848070    -0.120845190 
C6 C     0.438181740     0.336286720     0.008291580 
C7 C     0.592851220     0.227016360     0.071196950 
C8 C     0.562996510     0.047796410     0.268467830 
C9 C     0.641965050    -0.087617670     0.279061370 
C10 C     0.594768960    -0.196928570     0.335125210 
C11 C     0.467712400    -0.175200240     0.383857660 
C12 C     0.389764750    -0.039928750     0.372494930 
C13 C     0.434218820     0.072472800     0.314439770 
C14 C     0.343581900     0.220407060     0.299547070 
C15 C     0.547128310     0.271333650     0.244629680 
C16 C     0.192641580     0.544412710    -0.319127240 
C17 C     0.418291410    -0.295430030     0.447127820 
H1 H     0.128962160     0.515017310     0.076728500 
H2 H     0.041216680     0.607194390    -0.150925420 
H3 H     0.462051630     0.356410830    -0.175816060 
H4 H     0.622381680     0.143129480     0.044353510 
H5 H     0.666318760     0.279967160     0.038214520 
H6 H     0.742076900    -0.105979440     0.244224560 
H7 H     0.657870870    -0.301287850     0.342646160 
H8 H     0.289813650    -0.019935330     0.407959050 
H9 H     0.349927250     0.215618400     0.392305830 
H10 H     0.230774080     0.254019960     0.264010020 
H11 H     0.578647670     0.226648220     0.346983720 
H12 H     0.583606590     0.356955230     0.193361710 
H13 H     0.125614790     0.661013570    -0.369048700 
H14 H     0.281950180     0.523875640    -0.368274860 
H15 H     0.127187480     0.491904380    -0.329122050 
H16 H     0.311317490    -0.256747020     0.468454680 
H17 H     0.414015760    -0.341226430     0.386168080 
H18 H     0.491768060    -0.384042900     0.537012380 
N3 N     0.897038680     0.964089710     0.421909860 
N4 N     1.124880440     1.120150640     0.047071450 
C18 C     1.146384230     0.868789520     0.165312780 
C19 C     1.116228970     0.761557540     0.264585980 
C20 C     1.034003810     0.792444350     0.348779210 
C21 C     0.983304660     0.931085300     0.331850180 
C22 C     1.011349310     1.040362380     0.234411640 
C23 C     1.092082560     1.006207940     0.151810470 
C24 C     1.171860760     0.610626880     0.286453260 
H19 H     1.305196590     0.489314940     0.230766280 
H20 H     1.210021790     0.846807180     0.099400180 
H21 H     1.009933580     0.709764830     0.425449160 
H22 H     0.972583560     1.147139950     0.223880300 
O1 O     1.274845040     0.585580650     0.219195660 
O2 O     0.866779530     0.868706140     0.502056390 
O3 O     1.173885660     1.095778630    -0.036683870 
O4 O     1.130829340     0.521488320     0.357028080 
O5 O     0.863011320     1.084098130     0.409613380 
O6 O     1.101787430     1.229460450     0.052722730 

#END
data_100_13.08_XXV_2_1719 
# Day group submission to blind test 6
# Rank by free energy: 100
# Relative energy [kJ/mol]: 13.083
# Space group: P-1
loop_
_symmetry_equiv_pos_site_id
_symmetry_equiv_pos_as_xyz
1 +x,+y,+z
2 -x,-y,-z
_cell_length_a 8.6181
_cell_length_b 9.9258
_cell_length_c 15.0771
_cell_angle_alpha 107.821
_cell_angle_beta 95.3787
_cell_angle_gamma 109.4156
loop_
_atom_site_label
_atom_site_type_symbol
_atom_site_fract_x
_atom_site_fract_y
_atom_site_fract_z
N1 N     0.050860750     0.236388900     0.947027090 
N2 N    -0.214036080     0.061318580     0.837833520 
C1 C    -0.174320100     0.141420970     0.773225750 
C2 C    -0.276640820     0.079888780     0.681588390 
C3 C    -0.243261450     0.155414960     0.617799600 
C4 C    -0.107285230     0.295908120     0.643721910 
C5 C    -0.006344820     0.356053330     0.735070790 
C6 C    -0.036233030     0.280565360     0.799939280 
C7 C     0.079997430     0.347226390     0.897974570 
C8 C     0.123158580     0.124801650     0.912283820 
C9 C     0.296874560     0.166332500     0.939921880 
C10 C     0.370559440     0.060673020     0.908337870 
C11 C     0.272746720    -0.090528740     0.848927650 
C12 C     0.099800990    -0.130532150     0.821448090 
C13 C     0.023523010    -0.025396380     0.851221100 
C14 C    -0.164682710    -0.071735760     0.817074980 
C15 C    -0.131169390     0.162687150     0.936359300 
C16 C    -0.071269000     0.377488340     0.573946580 
C17 C     0.351708290    -0.207038410     0.817209670 
H1 H    -0.384378740    -0.026849340     0.662131180 
H2 H    -0.324622380     0.106039250     0.547183970 
H3 H     0.100837410     0.464091450     0.756370230 
H4 H     0.211273590     0.384736850     0.891555140 
H5 H     0.061512680     0.448183750     0.943082500 
H6 H     0.372645380     0.282397880     0.987615980 
H7 H     0.505676240     0.095278130     0.930705810 
H8 H     0.021751420    -0.246601230     0.773975690 
H9 H    -0.235712650    -0.147250790     0.851617890 
H10 H    -0.202383240    -0.135805730     0.740346450 
H11 H    -0.156049030     0.095444260     0.982416990 
H12 H    -0.182764770     0.251312570     0.958169030 
H13 H    -0.183634660     0.390526190     0.543901860 
H14 H     0.027804360     0.491379050     0.608066710 
H15 H    -0.030179440     0.313717090     0.514139440 
H16 H     0.281301910    -0.294748420     0.747792520 
H17 H     0.481608500    -0.153358690     0.811598470 
H18 H     0.354220830    -0.265335550     0.868071530 
N3 N     0.794566120     0.997439230     0.374177220 
N4 N     0.638486470     0.517466440     0.438907060 
C18 C     0.485568390     0.527677200     0.295573140 
C19 C     0.460683650     0.609283540     0.238632700 
C20 C     0.560022310     0.764493880     0.265146310 
C21 C     0.684096140     0.834881310     0.348266380 
C22 C     0.714968930     0.756809390     0.405627190 
C23 C     0.612555640     0.603300340     0.377728440 
C24 C     0.328469680     0.535838000     0.148476980 
H19 H     0.155095190     0.345192410     0.073794860 
H20 H     0.409401530     0.407775920     0.276430380 
H21 H     0.539400190     0.828130600     0.221562380 
H22 H     0.814350450     0.812757060     0.469275290 
O1 O     0.225648940     0.392996450     0.137485580 
O2 O     0.731314140     1.079876580     0.353189540 
O3 O     0.570924530     0.378091300     0.404524890 
O4 O     0.316001520     0.596388100     0.091604130 
O5 O     0.941684870     1.035466440     0.412067120 
O6 O     0.724080810     0.592455120     0.519572410 

#END
