# Supplementary material for: Report on the sixth blind test of organic crystal structure prediction methods
Source: Acta Crystallogr B Struct Sci Cryst Eng Mater. 2016 Aug 1;72(Pt 4):439–59. doi: 10.1107/S2052520616007447 (PMC4971545; doi:10.1107/S2052520616007447)
Supplement: Supplementary file 2 [file b-72-00439-sup2.zip › Group_03_Day/XXVI-1_Day.cif]

data_1_0.00_XXVI_14_5624 
loop_
_symmetry_equiv_pos_site_id
_symmetry_equiv_pos_as_xyz
1 +x,+y,+z
2 -x,1/2+y,1/2-z
3 -x,-y,-z
4 +x,1/2-y,1/2+z
_cell_length_a 16.8814
_cell_length_b 7.3212
_cell_length_c 22.1019
_cell_angle_alpha 90.0
_cell_angle_beta 101.1088
_cell_angle_gamma 90.0
loop_
_atom_site_label
_atom_site_type_symbol
_atom_site_fract_x
_atom_site_fract_y
_atom_site_fract_z
C1 C     0.178749740     0.429125350     0.675915050 
C2 C     0.114547010     0.415460070     0.709899970 
C3 C     0.032109650     0.436202970     0.678208130 
C4 C     0.016647260     0.472301470     0.613794820 
C5 C     0.078290910     0.485088880     0.581146380 
C6 C     0.159956380     0.460772940     0.611938850 
C7 C     0.129403910     0.377338150     0.774379880 
C8 C    -0.031307830     0.420653350     0.711976110 
C9 C    -0.014835630     0.384688230     0.774630580 
C10 C     0.066255010     0.362440830     0.805845680 
C11 C     0.264320990     0.406132670     0.708647950 
C12 C     0.307187160     0.245700890     0.700871700 
C13 C     0.387527170     0.218975730     0.734009750 
C14 C     0.424846740     0.353809530     0.772952520 
C15 C     0.385063660     0.520555700     0.781308600 
C16 C     0.303290800     0.546927640     0.748826710 
C17 C     0.423611730     0.661161800     0.820742430 
C18 C     0.264145260     0.715203170     0.757058830 
C19 C     0.220201170     0.419195430     0.518804790 
C20 C     0.298705110     0.375346200     0.497758510 
C21 C     0.379663070     0.383859260     0.529866410 
C22 C     0.286176900     0.302139410     0.437480160 
C23 C     0.443562900     0.318405120     0.503721550 
C24 C     0.349170120     0.238691810     0.410658390 
C25 C     0.428476510     0.245022370     0.444239970 
C26 C     0.303535210     0.849551590     0.795618970 
C27 C     0.383830450     0.822703260     0.827943250 
C28 C     0.305619310     0.001273400     0.622687160 
C29 C     0.254855650    -0.064449210     0.562387420 
C30 C     0.301460400    -0.120838480     0.519073260 
C31 C     0.266541860    -0.173580470     0.459290750 
C32 C     0.182365430    -0.171809110     0.440774320 
C33 C     0.134200910    -0.119947500     0.482695020 
C34 C     0.170060040    -0.067975000     0.542771350 
N1 N     0.224245530     0.468522660     0.579669240 
N2 N     0.268363600     0.114614790     0.658766460 
O1 O     0.155450790     0.402207230     0.481862470 
O2 O     0.378371560    -0.036355450     0.635357770 
Cl1 Cl     0.408931050     0.483414780     0.603518500 
Cl2 Cl     0.102351060    -0.016130980     0.592066690 
H1 H    -0.045938460     0.490332020     0.589848160 
H2 H     0.066300930     0.510217440     0.531708220 
H3 H     0.191667380     0.359526970     0.798716240 
H4 H    -0.093601460     0.437428180     0.687204270 
H5 H    -0.064084330     0.372832550     0.800101330 
H6 H     0.079060780     0.332886550     0.855284950 
H7 H     0.418389300     0.092664840     0.726742150 
H8 H     0.486638690     0.333094360     0.798207820 
H9 H     0.280481740     0.472923940     0.607120150 
H10 H     0.223406450     0.294991580     0.413283900 
H11 H     0.504964690     0.326810540     0.530512900 
H12 H     0.336327600     0.182875430     0.363915320 
H13 H     0.478832460     0.194298210     0.424422930 
H14 H     0.485676240     0.638870640     0.845235480 
H15 H     0.202328120     0.736739570     0.732260900 
H16 H     0.272431400     0.977753130     0.801167920 
H17 H     0.414140810     0.929864790     0.858333210 
H18 H     0.208261790     0.139764780     0.643150620 
H19 H     0.366896280    -0.118240090     0.534797390 
H20 H     0.304984660    -0.214143650     0.427072570 
H21 H     0.153743200    -0.211253130     0.393937200 
H22 H     0.068459910    -0.119723920     0.469480400 

#END
data_2_4.77_XXVI_14_5175 
loop_
_symmetry_equiv_pos_site_id
_symmetry_equiv_pos_as_xyz
1 +x,+y,+z
2 -x,1/2+y,1/2-z
3 -x,-y,-z
4 +x,1/2-y,1/2+z
_cell_length_a 15.5142
_cell_length_b 10.2888
_cell_length_c 28.4966
_cell_angle_alpha 90.0
_cell_angle_beta 38.1953
_cell_angle_gamma 90.0
loop_
_atom_site_label
_atom_site_type_symbol
_atom_site_fract_x
_atom_site_fract_y
_atom_site_fract_z
C1 C     0.042883100     0.512163800     0.120751580 
C2 C    -0.075880160     0.594269850     0.178406010 
C3 C    -0.078170500     0.683112390     0.218461330 
C4 C     0.038552250     0.686308970     0.199313160 
C5 C     0.153638680     0.607984970     0.143096830 
C6 C     0.156902520     0.520979560     0.102754210 
C7 C    -0.192951560     0.590913440     0.197703520 
C8 C    -0.196328310     0.764606620     0.275551630 
C9 C    -0.308348350     0.759395940     0.292891210 
C10 C    -0.306317450     0.671684020     0.253594630 
C11 C     0.049199840     0.420650500     0.077389470 
C12 C     0.113559320     0.458854730     0.007756330 
C13 C     0.124371010     0.370189730    -0.035227840 
C14 C     0.073002960     0.245561150    -0.008794290 
C15 C     0.008852320     0.201651390     0.060774950 
C16 C    -0.002951870     0.290853590     0.104557810 
C17 C    -0.042804490     0.072857600     0.087972190 
C18 C    -0.065990900     0.246563660     0.173898280 
C19 C     0.371376100     0.397354710     0.032694090 
C20 C     0.469639660     0.293783520    -0.027580060 
C21 C     0.516122690     0.271579020    -0.093861180 
C22 C     0.522729960     0.211290120    -0.014945110 
C23 C     0.609388220     0.170492810    -0.144092370 
C24 C     0.614413760     0.109830770    -0.064128710 
C25 C     0.657831660     0.089158100    -0.129071370 
C26 C    -0.114951980     0.120383350     0.198680870 
C27 C    -0.103656850     0.032649110     0.155614250 
C28 C     0.260574920     0.635270910    -0.089206330 
C29 C     0.291865960     0.779680420    -0.100565440 
C30 C     0.342987560     0.830524720    -0.165167150 
C31 C     0.377378060     0.961341050    -0.185259970 
C32 C     0.363040420     1.046312260    -0.140991950 
C33 C     0.315042550     0.999042230    -0.077407410 
C34 C     0.279654860     0.867452710    -0.057430260 
N1 N     0.273830300     0.443530100     0.042993750 
N2 N     0.162983740     0.587489270    -0.016418210 
O1 O     0.377913140     0.432629710     0.071330800 
O2 O     0.318041620     0.567426330    -0.144069530 
Cl1 Cl     0.465927800     0.369341930    -0.120336300 
Cl2 Cl     0.225153690     0.818941270     0.022334970 
H1 H     0.036618000     0.753436330     0.229938950 
H2 H     0.242616230     0.609945790     0.128749530 
H3 H    -0.191541710     0.523089510     0.167561380 
H4 H    -0.196798910     0.831831560     0.305538270 
H5 H    -0.398564880     0.822643080     0.336868520 
H6 H    -0.395247060     0.667824430     0.267659070 
H7 H     0.175909500     0.402414410    -0.089253140 
H8 H     0.082001890     0.177892660    -0.042133850 
H9 H     0.270540550     0.398309310     0.012472360 
H10 H     0.488763550     0.231656520     0.035446360 
H11 H     0.643635720     0.157122870    -0.194977190 
H12 H     0.652305970     0.047413150    -0.052043760 
H13 H     0.730063860     0.010409210    -0.168516720 
H14 H    -0.033173120     0.005994710     0.054137980 
H15 H    -0.074858460     0.314124080     0.207147700 
H16 H    -0.162886410     0.088012870     0.251999470 
H17 H    -0.142943820    -0.066655510     0.175948820 
H18 H     0.130438400     0.648259660     0.023726180 
H19 H     0.355265270     0.761289920    -0.199200810 
H20 H     0.415676270     0.996840380    -0.235422610 
H21 H     0.389869000     1.149168760    -0.155903180 
H22 H     0.305110730     1.063167070    -0.042798250 

#END
data_3_5.23_XXVI_2_1017 
loop_
_symmetry_equiv_pos_site_id
_symmetry_equiv_pos_as_xyz
1 +x,+y,+z
2 -x,-y,-z
_cell_length_a 10.7301
_cell_length_b 10.8245
_cell_length_c 15.3319
_cell_angle_alpha 89.4653
_cell_angle_beta 112.9043
_cell_angle_gamma 120.3472
loop_
_atom_site_label
_atom_site_type_symbol
_atom_site_fract_x
_atom_site_fract_y
_atom_site_fract_z
C1 C     0.929572490     0.396539940     0.248234250 
C2 C     0.968711620     0.504934990     0.192310750 
C3 C     1.097031970     0.655836060     0.241586790 
C4 C     1.181820130     0.692286230     0.344977830 
C5 C     1.143465280     0.587917210     0.398856910 
C6 C     1.015866120     0.438409170     0.350494510 
C7 C     0.882626290     0.468682210     0.088675020 
C8 C     1.133934120     0.763345930     0.185765340 
C9 C     1.047980450     0.724838200     0.085238300 
C10 C     0.921382410     0.576256880     0.036607330 
C11 C     0.795964550     0.239826730     0.198143340 
C12 C     0.640698950     0.189806410     0.187211580 
C13 C     0.510298510     0.041216560     0.139429890 
C14 C     0.536334530    -0.053966260     0.101650500 
C15 C     0.690859730    -0.008233300     0.109385500 
C16 C     0.823124230     0.141609990     0.158307530 
C17 C     0.718552360    -0.105780870     0.070638260 
C18 C     0.977847300     0.186955340     0.166409000 
C19 C     1.043005310     0.336494980     0.499805040 
C20 C     0.974823450     0.192488560     0.530557430 
C21 C     0.811948040     0.074767600     0.494400670 
C22 C     1.091102310     0.179739510     0.607491820 
C23 C     0.768348250    -0.051229940     0.532300940 
C24 C     1.049158100     0.054290680     0.644962520 
C25 C     0.886854350    -0.062022170     0.606909170 
C26 C     1.000614310     0.089052160     0.127826610 
C27 C     0.870280370    -0.058430130     0.079457490 
C28 C     0.495483270     0.262515050     0.246535460 
C29 C     0.485594060     0.393140240     0.265422080 
C30 C     0.435882590     0.394567530     0.337939660 
C31 C     0.414182440     0.504652130     0.360545720 
C32 C     0.438292090     0.615301020     0.308544130 
C33 C     0.483912940     0.614980470     0.234677820 
C34 C     0.507601110     0.504901070     0.213495430 
N1 N     0.969949460     0.328032650     0.401522090 
N2 N     0.620103410     0.291744070     0.225599710 
O1 O     1.163297160     0.450296750     0.560612140 
O2 O     0.397882730     0.139631510     0.252067150 
Cl1 Cl     0.653005740     0.079882830     0.403385520 
Cl2 Cl     0.564303700     0.513272940     0.118933240 
H1 H     1.279590950     0.806866310     0.382500460 
H2 H     1.208201860     0.615874460     0.478040250 
H3 H     0.785234740     0.354292490     0.051009960 
H4 H     1.231727470     0.877628110     0.224136650 
H5 H     1.077219230     0.808559110     0.043131180 
H6 H     0.853879490     0.546388400    -0.042830820 
H7 H     0.392534530     0.004950540     0.134898660 
H8 H     0.436166570    -0.168014490     0.064769820 
H9 H     0.873321880     0.226895500     0.358140510 
H10 H     1.216092820     0.273485030     0.636950530 
H11 H     0.640994680    -0.139498070     0.503051920 
H12 H     1.142519690     0.047464330     0.703921840 
H13 H     0.851604850    -0.160988030     0.635624560 
H14 H     0.617136970    -0.219391760     0.033600670 
H15 H     1.078279230     0.300605050     0.203604110 
H16 H     1.120207550     0.125760880     0.134656570 
H17 H     0.890027280    -0.134475910     0.049295240 
H18 H     0.703881850     0.400075550     0.234868490 
H19 H     0.413998650     0.304652880     0.375349280 
H20 H     0.377604610     0.503810380     0.417975160 
H21 H     0.420791170     0.701935240     0.324826080 
H22 H     0.501008440     0.699213870     0.192632190 

#END
data_4_6.71_XXVI_15_6203 
loop_
_symmetry_equiv_pos_site_id
_symmetry_equiv_pos_as_xyz
1 +x,+y,+z
2 -x,+y,1/2-z
3 1/2+x,1/2+y,+z
4 1/2-x,1/2+y,1/2-z
5 -x,-y,-z
6 +x,-y,1/2+z
7 1/2-x,1/2-y,-z
8 1/2+x,1/2-y,1/2+z
_cell_length_a 36.6753
_cell_length_b 7.3499
_cell_length_c 22.2201
_cell_angle_alpha 90.0
_cell_angle_beta 62.9628
_cell_angle_gamma 90.0
loop_
_atom_site_label
_atom_site_type_symbol
_atom_site_fract_x
_atom_site_fract_y
_atom_site_fract_z
C1 C     0.370036760     0.815507990     0.673683230 
C2 C     0.350238730     0.678710100     0.652558870 
C3 C     0.309425450     0.710063470     0.660938640 
C4 C     0.289903950     0.877967390     0.689221570 
C5 C     0.308871750     1.009242600     0.709431510 
C6 C     0.348951170     0.977842620     0.702609870 
C7 C     0.369080620     0.508021620     0.625500680 
C8 C     0.289778280     0.573516190     0.640674860 
C9 C     0.309135130     0.410248190     0.613784660 
C10 C     0.349038040     0.377571900     0.606564800 
C11 C     0.412729390     0.784973170     0.663669000 
C12 C     0.420575240     0.755353600     0.719339460 
C13 C     0.460821890     0.713191600     0.709676620 
C14 C     0.492732860     0.703645330     0.645254560 
C15 C     0.486706530     0.735374010     0.587269000 
C16 C     0.446057410     0.775986280     0.596540390 
C17 C     0.519650430     0.727944880     0.520747610 
C18 C     0.440596200     0.811166870     0.538021540 
C19 C     0.349564350     1.228793730     0.776904720 
C20 C     0.373772810     1.297561210     0.812561550 
C21 C     0.415586560     1.275656950     0.796000360 
C22 C     0.348722260     1.379044090     0.875708820 
C23 C     0.431066950     1.327845450     0.840641090 
C24 C     0.363782530     1.433338900     0.920252740 
C25 C     0.405173560     1.405776020     0.902976470 
C26 C     0.473352290     0.803613740     0.473957810 
C27 C     0.513233500     0.760853890     0.464960450 
C28 C     0.389539090     0.818860310     0.842675140 
C29 C     0.349943190     0.873101940     0.903569800 
C30 C     0.356505150     0.951341230     0.955955850 
C31 C     0.324850480     1.023406090     1.014313520 
C32 C     0.284731680     1.020464830     1.022171040 
C33 C     0.276880500     0.942610850     0.971868240 
C34 C     0.308989210     0.869270350     0.913626590 
N1 N     0.368840630     1.109645840     0.723353720 
N2 N     0.387428240     0.766772360     0.784646010 
O1 O     0.313097520     1.271652590     0.799127700 
O2 O     0.422246800     0.829294040     0.846116620 
Cl1 Cl     0.452447050     1.194646100     0.716838940 
Cl2 Cl     0.293844090     0.766411470     0.856730390 
H1 H     0.259109590     0.902802510     0.694715300 
H2 H     0.293822870     1.137127360     0.731619750 
H3 H     0.399709220     0.480943920     0.620056890 
H4 H     0.258854320     0.600387590     0.647078420 
H5 H     0.293717650     0.306173680     0.598455280 
H6 H     0.364129640     0.247685360     0.586007220 
H7 H     0.465560000     0.691650510     0.754064850 
H8 H     0.523559060     0.670877680     0.638117950 
H9 H     0.399017390     1.082490480     0.709347520 
H10 H     0.316410290     1.393959350     0.888303800 
H11 H     0.463537410     1.307130310     0.825679370 
H12 H     0.343153290     1.494750480     0.968702530 
H13 H     0.417551250     1.445190090     0.937519200 
H14 H     0.550301030     0.696094440     0.514682570 
H15 H     0.410030020     0.844940590     0.544456640 
H16 H     0.468409180     0.831395470     0.429853330 
H17 H     0.538797400     0.754902130     0.414062120 
H18 H     0.359169250     0.769082820     0.785959370 
H19 H     0.388260840     0.954730440     0.947477910 
H20 H     0.331525920     1.083090480     1.053282030 
H21 H     0.259438150     1.077578060     1.067270580 
H22 H     0.245804070     0.937012490     0.977177580 

#END
data_5_7.86_XXVI_14_1274 
loop_
_symmetry_equiv_pos_site_id
_symmetry_equiv_pos_as_xyz
1 +x,+y,+z
2 -x,1/2+y,1/2-z
3 -x,-y,-z
4 +x,1/2-y,1/2+z
_cell_length_a 10.6799
_cell_length_b 19.4265
_cell_length_c 14.8139
_cell_angle_alpha 90.0
_cell_angle_beta 113.8344
_cell_angle_gamma 90.0
loop_
_atom_site_label
_atom_site_type_symbol
_atom_site_fract_x
_atom_site_fract_y
_atom_site_fract_z
C1 C     0.055476930     0.313867960     0.844486660 
C2 C     0.124925210     0.269851650     0.927363380 
C3 C     0.146185030     0.198511350     0.911028360 
C4 C     0.095793320     0.173747780     0.812329140 
C5 C     0.028388440     0.216081930     0.732530540 
C6 C     0.007499230     0.286866630     0.748230570 
C7 C     0.173962790     0.294489250     1.026354060 
C8 C     0.215497080     0.155135610     0.993622600 
C9 C     0.262268410     0.180598070     1.088922590 
C10 C     0.241062620     0.250832640     1.105090150 
C11 C     0.027725240     0.387402240     0.859577550 
C12 C    -0.100918100     0.405646920     0.857368030 
C13 C    -0.132247210     0.475641400     0.868688290 
C14 C    -0.034619900     0.525864860     0.883144030 
C15 C     0.097472200     0.510044660     0.886840100 
C16 C     0.129070400     0.439467700     0.874588580 
C17 C     0.198392740     0.561591190     0.901430000 
C18 C     0.260864370     0.423748940     0.877224870 
C19 C    -0.118745380     0.318753400     0.569775400 
C20 C    -0.180207140     0.380526170     0.504778780 
C21 C    -0.275276580     0.427521700     0.513498970 
C22 C    -0.146995370     0.386873420     0.422147060 
C23 C    -0.331789860     0.480087020     0.443808960 
C24 C    -0.201188840     0.439501750     0.353138650 
C25 C    -0.293972430     0.486314980     0.364167330 
C26 C     0.356733530     0.475227690     0.891570270 
C27 C     0.325709080     0.544716480     0.903883770 
C28 C    -0.331355980     0.356140950     0.828371680 
C29 C    -0.393982700     0.288009920     0.837206690 
C30 C    -0.456265850     0.285358210     0.904753020 
C31 C    -0.523207450     0.226079240     0.915186010 
C32 C    -0.532396310     0.168600550     0.855546790 
C33 C    -0.474907530     0.170632140     0.785854040 
C34 C    -0.406562310     0.230153910     0.776860010 
N1 N    -0.056187550     0.332655730     0.669546610 
N2 N    -0.194663650     0.352162820     0.845463910 
O1 O    -0.119696900     0.261801450     0.532318620 
O2 O    -0.397171830     0.410214090     0.815701880 
Cl1 Cl    -0.329315600     0.422505990     0.610630620 
Cl2 Cl    -0.337098360     0.230462750     0.687630240 
H1 H     0.111253070     0.119459750     0.799840050 
H2 H    -0.010106720     0.197152300     0.656939490 
H3 H     0.157975170     0.348617610     1.038916780 
H4 H     0.230966310     0.101013790     0.980195020 
H5 H     0.315436690     0.146744320     1.151839880 
H6 H     0.278167670     0.270671040     1.180529590 
H7 H    -0.234051280     0.487832980     0.864413830 
H8 H    -0.058919120     0.579568410     0.891698630 
H9 H    -0.063954230     0.382002120     0.690693420 
H10 H    -0.077588380     0.348563890     0.413638170 
H11 H    -0.405725470     0.515368390     0.452566360 
H12 H    -0.172188120     0.443682720     0.290535010 
H13 H    -0.338199610     0.527552850     0.310366580 
H14 H     0.173129630     0.615033310     0.910603320 
H15 H     0.284915060     0.370213810     0.867904800 
H16 H     0.457428160     0.462227810     0.893476540 
H17 H     0.402493680     0.584802320     0.915190680 
H18 H    -0.155411560     0.303777690     0.848807050 
H19 H    -0.451211400     0.331375980     0.948564970 
H20 H    -0.569192210     0.224894470     0.969037380 
H21 H    -0.585384400     0.122050430     0.862495890 
H22 H    -0.483081170     0.126717840     0.737756130 

#END
data_6_8.31_XXVI_14_7171 
loop_
_symmetry_equiv_pos_site_id
_symmetry_equiv_pos_as_xyz
1 +x,+y,+z
2 -x,1/2+y,1/2-z
3 -x,-y,-z
4 +x,1/2-y,1/2+z
_cell_length_a 18.6801
_cell_length_b 7.3537
_cell_length_c 22.0883
_cell_angle_alpha 90.0
_cell_angle_beta 64.3079
_cell_angle_gamma 90.0
loop_
_atom_site_label
_atom_site_type_symbol
_atom_site_fract_x
_atom_site_fract_y
_atom_site_fract_z
C1 C     0.174088000     0.581022750     0.586059920 
C2 C     0.111089550     0.595015920     0.652704520 
C3 C     0.029877530     0.575495200     0.662962020 
C4 C     0.014362300     0.541307300     0.606393760 
C5 C     0.074840560     0.528920200     0.542300710 
C6 C     0.155280000     0.550540040     0.531668720 
C7 C     0.125952980     0.632044790     0.709609240 
C8 C    -0.032377520     0.591035690     0.729039350 
C9 C    -0.015939480     0.625778220     0.783316830 
C10 C     0.063946720     0.646946200     0.773243920 
C11 C     0.258681270     0.601213920     0.574596330 
C12 C     0.302398250     0.757392090     0.542681880 
C13 C     0.382519410     0.779642540     0.532809080 
C14 C     0.418685010     0.644689500     0.553050220 
C15 C     0.377965770     0.482223340     0.584017790 
C16 C     0.296530030     0.460168870     0.595145920 
C17 C     0.415389610     0.341496920     0.604072770 
C18 C     0.256664640     0.295440600     0.625230080 
C19 C     0.215743260     0.584362250     0.407199340 
C20 C     0.294310030     0.607542460     0.345366680 
C21 C     0.373066360     0.574436950     0.335926370 
C22 C     0.285292560     0.683559670     0.290303610 
C23 C     0.438552790     0.617331700     0.275330360 
C24 C     0.349796950     0.726185190     0.229763060 
C25 C     0.427113550     0.693873160     0.222277120 
C26 C     0.294961860     0.160824770     0.643896070 
C27 C     0.374872860     0.183709990     0.633557590 
C28 C     0.300989770     1.000133220     0.464895080 
C29 C     0.250814620     1.062095030     0.430097410 
C30 C     0.296254730     1.109352640     0.362012080 
C31 C     0.261303720     1.156682050     0.319828330 
C32 C     0.178351950     1.158778860     0.345074680 
C33 C     0.131425300     1.116076050     0.412526160 
C34 C     0.167311420     1.069147740     0.454442140 
N1 N     0.218668510     0.542936520     0.466940220 
N2 N     0.264438210     0.888598520     0.520372670 
O1 O     0.152676890     0.609120690     0.402652960 
O2 O     0.372573700     1.037689250     0.440189800 
Cl1 Cl     0.397044670     0.471831210     0.397106720 
Cl2 Cl     0.101617350     1.028365550     0.539337180 
H1 H    -0.047340960     0.524966110     0.614340460 
H2 H     0.062875880     0.506087760     0.498872620 
H3 H     0.187317190     0.648982640     0.702190380 
H4 H    -0.093758300     0.575285430     0.736002420 
H5 H    -0.064300400     0.637571420     0.833875410 
H6 H     0.076712140     0.675671140     0.816168400 
H7 H     0.413983500     0.902795500     0.508149060 
H8 H     0.480304370     0.661967130     0.545216620 
H9 H     0.273606010     0.532296680     0.466343500 
H10 H     0.224228300     0.709529370     0.298357140 
H11 H     0.498250520     0.589437640     0.270414180 
H12 H     0.339798620     0.785399570     0.188676780 
H13 H     0.478677560     0.727151720     0.175371450 
H14 H     0.477204170     0.360629820     0.595459750 
H15 H     0.195162300     0.276762090     0.633256060 
H16 H     0.263279150     0.035444350     0.666778740 
H17 H     0.404310680     0.076401210     0.648682870 
H18 H     0.204995600     0.866207090     0.535964530 
H19 H     0.360725350     1.104531030     0.343820170 
H20 H     0.298755530     1.190183940     0.267244280 
H21 H     0.149734340     1.194221220     0.312720430 
H22 H     0.066683720     1.119040980     0.433443410 

#END
data_7_9.84_XXVI_2_2381 
loop_
_symmetry_equiv_pos_site_id
_symmetry_equiv_pos_as_xyz
1 +x,+y,+z
2 -x,-y,-z
_cell_length_a 11.1235
_cell_length_b 28.934
_cell_length_c 17.2338
_cell_angle_alpha 131.6916
_cell_angle_beta 123.6272
_cell_angle_gamma 20.7801
loop_
_atom_site_label
_atom_site_type_symbol
_atom_site_fract_x
_atom_site_fract_y
_atom_site_fract_z
C1 C     0.869964740     0.893405410     0.200346110 
C2 C     1.166759630     0.817937440     0.225820240 
C3 C     1.421526550     0.717476880     0.142970120 
C4 C     1.370061740     0.695867900     0.037633550 
C5 C     1.081716720     0.770004090     0.013475830 
C6 C     0.826588310     0.870905290     0.095499730 
C7 C     1.219051380     0.839214470     0.331407130 
C8 C     1.713510520     0.644271940     0.169089780 
C9 C     1.755376810     0.668293960     0.272577250 
C10 C     1.505871170     0.766465830     0.354117870 
C11 C     0.602360670     0.998649290     0.285547260 
C12 C     0.323014380     1.149927430     0.351465070 
C13 C     0.063155770     1.252656780     0.432718450 
C14 C     0.085014960     1.203124540     0.446410030 
C15 C     0.361143060     1.051175280     0.381015750 
C16 C     0.625878790     0.946768360     0.299431170 
C17 C     0.382911600     0.999647800     0.393519400 
C18 C     0.902271700     0.794646890     0.234057990 
C19 C     0.412585370     0.954870210    -0.016582810 
C20 C     0.084989300     1.046409880    -0.012176500 
C21 C    -0.214558430     1.183291990     0.074906620 
C22 C     0.084998780     0.985165270    -0.109042430 
C23 C    -0.497067540     1.253507970     0.065835850 
C24 C    -0.193330610     1.053448070    -0.118610230 
C25 C    -0.485216030     1.188003650    -0.030479240 
C26 C     0.915025320     0.748301980     0.248194670 
C27 C     0.653950790     0.851219400     0.328450840 
C28 C     0.014099370     1.340835710     0.362463540 
C29 C     0.080066220     1.365406600     0.354481050 
C30 C    -0.184668400     1.475362400     0.325989950 
C31 C    -0.171171420     1.516210600     0.319905340 
C32 C     0.108227430     1.449255830     0.345004690 
C33 C     0.370846160     1.342270300     0.375739390 
C34 C     0.356958170     1.300610380     0.380221260 
N1 N     0.519451600     0.955181790     0.077305680 
N2 N     0.306840130     1.196276350     0.333290410 
O1 O     0.579239300     0.877918890    -0.102741840 
O2 O    -0.288891480     1.446401610     0.392166410 
Cl1 Cl    -0.264687800     1.279567640     0.197426570 
Cl2 Cl     0.699763790     1.165293870     0.420231670 
H1 H     1.564164920     0.619086910    -0.025509090 
H2 H     1.039363640     0.755268260    -0.066783000 
H3 H     1.028053140     0.914258140     0.394238650 
H4 H     1.904703820     0.568513470     0.105456500 
H5 H     1.980532460     0.611636830     0.291701940 
H6 H     1.541140310     0.784435600     0.435616260 
H7 H    -0.153884020     1.369970910     0.481264630 
H8 H    -0.115370880     1.282281250     0.508632170 
H9 H     0.360106640     1.023464890     0.143728700 
H10 H     0.313845990     0.881524340    -0.176699240 
H11 H    -0.725581810     1.360000930     0.134582740 
H12 H    -0.183207370     1.002178440    -0.194588710 
H13 H    -0.706201880     1.243331230    -0.036548470 
H14 H     0.180078090     1.080078480     0.455766170 
H15 H     1.104178470     0.715159990     0.172440580 
H16 H     1.128803770     0.631146660     0.197154450 
H17 H     0.667668480     0.812964360     0.338767630 
H18 H     0.538315990     1.114557350     0.297175100 
H19 H    -0.403513170     1.528270710     0.309731740 
H20 H    -0.378476920     1.600544000     0.296391540 
H21 H     0.122158150     1.480538890     0.341363250 
H22 H     0.587842460     1.290462090     0.396873380 

#END
data_8_10.47_XXVI_14_2571 
loop_
_symmetry_equiv_pos_site_id
_symmetry_equiv_pos_as_xyz
1 +x,+y,+z
2 -x,1/2+y,1/2-z
3 -x,-y,-z
4 +x,1/2-y,1/2+z
_cell_length_a 13.83
_cell_length_b 10.2884
_cell_length_c 31.0809
_cell_angle_alpha 90.0
_cell_angle_beta 38.9229
_cell_angle_gamma 90.0
loop_
_atom_site_label
_atom_site_type_symbol
_atom_site_fract_x
_atom_site_fract_y
_atom_site_fract_z
C1 C     0.592549720     0.300201170     0.815903970 
C2 C     0.741290520     0.359973020     0.766572290 
C3 C     0.864335340     0.294406660     0.746249300 
C4 C     0.833903620     0.172000240     0.776310940 
C5 C     0.690162260     0.115028920     0.824180980 
C6 C     0.568239510     0.179543610     0.844333760 
C7 C     0.771614810     0.483338910     0.736985790 
C8 C     1.011684240     0.354357230     0.697354220 
C9 C     1.037647910     0.474220400     0.669462810 
C10 C     0.916375310     0.539003320     0.689636360 
C11 C     0.460945770     0.367310340     0.839913800 
C12 C     0.350971660     0.432548950     0.903083030 
C13 C     0.221331130     0.493748400     0.928478970 
C14 C     0.202641010     0.487850590     0.890871300 
C15 C     0.309884020     0.421923670     0.826906050 
C16 C     0.441424480     0.360386850     0.800950120 
C17 C     0.290719080     0.414255720     0.788152790 
C18 C     0.547822330     0.293236670     0.737189360 
C19 C     0.349761400     0.045481500     0.948145900 
C20 C     0.180993300     0.024462650     0.997972940 
C21 C     0.112101650    -0.099477710     1.024225190 
C22 C     0.084947940     0.132750900     1.023881000 
C23 C    -0.046938600    -0.114723820     1.073937430 
C24 C    -0.074171340     0.118461340     1.074185050 
C25 C    -0.139957990    -0.005617030     1.099076100 
C26 C     0.525354740     0.287371170     0.700903240 
C27 C     0.396142350     0.348410160     0.726347660 
C28 C     0.256289660     0.432210370     1.011714640 
C29 C     0.314528090     0.401583840     1.036040870 
C30 C     0.417037770     0.296636710     1.006331540 
C31 C     0.462463340     0.256214750     1.031622420 
C32 C     0.406338790     0.321467760     1.087330730 
C33 C     0.304648610     0.426070020     1.117706870 
C34 C     0.257842450     0.464783480     1.092731090 
N1 N     0.419654410     0.125340800     0.893749010 
N2 N     0.371625990     0.433923270     0.940863360 
O1 O     0.417370490    -0.001471120     0.955986600 
O2 O     0.118780980     0.448977150     1.051080720 
Cl1 Cl     0.223239670    -0.239598330     0.993476130 
Cl2 Cl     0.133344630     0.598112090     1.131938180 
H1 H     0.927495260     0.122350490     0.760811740 
H2 H     0.666270950     0.022244310     0.847952340 
H3 H     0.678389190     0.533152600     0.752347050 
H4 H     1.104306590     0.303651170     0.682278420 
H5 H     1.151417360     0.519313770     0.631937350 
H6 H     0.937579290     0.633768400     0.667488960 
H7 H     0.137947380     0.542541820     0.977924200 
H8 H     0.103005700     0.534798140     0.910431690 
H9 H     0.350573230     0.165957300     0.894723980 
H10 H     0.134168860     0.230554820     1.006270840 
H11 H    -0.096512760    -0.212178630     1.092519520 
H12 H    -0.145758530     0.204500770     1.094041510 
H13 H    -0.264192710    -0.018328740     1.138351130 
H14 H     0.190410850     0.461448560     0.808375880 
H15 H     0.647653810     0.246470680     0.717410800 
H16 H     0.608080040     0.235311580     0.652100160 
H17 H     0.380091940     0.343111410     0.697052260 
H18 H     0.479897640     0.411281290     0.913685460 
H19 H     0.457929110     0.242055060     0.964246470 
H20 H     0.539667200     0.172988130     1.008196040 
H21 H     0.440791300     0.291108920     1.107716900 
H22 H     0.260599290     0.478338920     1.160951100 

#END
data_9_10.66_XXVI_2_2544 
loop_
_symmetry_equiv_pos_site_id
_symmetry_equiv_pos_as_xyz
1 +x,+y,+z
2 -x,-y,-z
_cell_length_a 18.4933
_cell_length_b 20.703
_cell_length_c 11.1153
_cell_angle_alpha 112.8924
_cell_angle_beta 31.6749
_cell_angle_gamma 133.3332
loop_
_atom_site_label
_atom_site_type_symbol
_atom_site_fract_x
_atom_site_fract_y
_atom_site_fract_z
C1 C     0.038876340     0.233202610     0.766394680 
C2 C    -0.039495190     0.272012260     0.877797800 
C3 C    -0.255773550     0.201972910     1.129774220 
C4 C    -0.385426060     0.095519830     1.260094980 
C5 C    -0.309596780     0.058240260     1.152602370 
C6 C    -0.095659320     0.127375670     0.903930090 
C7 C     0.090425490     0.378770960     0.747687170 
C8 C    -0.332500000     0.241374670     1.241259700 
C9 C    -0.202383490     0.345598100     1.110953820 
C10 C     0.010607650     0.414555160     0.862188890 
C11 C     0.262491700     0.304826410     0.509537060 
C12 C     0.366369210     0.357333100     0.508477830 
C13 C     0.578687230     0.423235210     0.264779770 
C14 C     0.682471710     0.434417480     0.029072660 
C15 C     0.583771540     0.382009090     0.020255470 
C16 C     0.370227800     0.316852570     0.264758240 
C17 C     0.688481790     0.391285910    -0.220712930 
C18 C     0.271464260     0.264733630     0.255724550 
C19 C    -0.104894170     0.000398360     0.902125790 
C20 C     0.031613820    -0.010792090     0.724507660 
C21 C     0.190334370     0.022858330     0.451208090 
C22 C    -0.016612630    -0.067159790     0.856708460 
C23 C     0.298719930     0.002889450     0.315240210 
C24 C     0.091735460    -0.086373320     0.722810360 
C25 C     0.250419600    -0.051004750     0.450505230 
C26 C     0.377843160     0.275241440     0.017713310 
C27 C     0.587903800     0.338745190    -0.222684710 
C28 C     0.303359760     0.357024120     0.814883930 
C29 C     0.165075570     0.342311390     1.089393290 
C30 C     0.251305730     0.380249440     1.110847620 
C31 C     0.151991890     0.375919640     1.343634690 
C32 C    -0.041551920     0.332051680     1.567908060 
C33 C    -0.132829490     0.292830640     1.555631210 
C34 C    -0.030915880     0.297941170     1.319777490 
N1 N    -0.010749850     0.093836980     0.788630750 
N2 N     0.253885380     0.342383930     0.753967570 
O1 O    -0.286290890    -0.069939360     1.135969380 
O2 O     0.459095680     0.386014380     0.652341060 
Cl1 Cl     0.258979950     0.089227740     0.265846860 
Cl2 Cl    -0.167658850     0.242859140     1.337114680 
H1 H    -0.549752360     0.042210180     1.451553750 
H2 H    -0.409026470    -0.022909360     1.255234160 
H3 H     0.254554740     0.431913000     0.555432190 
H4 H    -0.497099980     0.187398550     1.433103310 
H5 H    -0.263212040     0.374986430     1.198959180 
H6 H     0.112664320     0.496757120     0.759695800 
H7 H     0.654335250     0.461788110     0.270828480 
H8 H     0.845027260     0.484451790    -0.156758690 
H9 H     0.142567400     0.148123390     0.598545570 
H10 H    -0.144222130    -0.095898570     1.070238800 
H11 H     0.419635570     0.029533560     0.104200250 
H12 H     0.052018710    -0.129234510     0.830480760 
H13 H     0.336350800    -0.065803140     0.342585850 
H14 H     0.850607910     0.440748650    -0.404962590 
H15 H     0.109655030     0.215719490     0.440721800 
H16 H     0.299332210     0.234331170     0.014846430 
H17 H     0.669894320     0.346219160    -0.409080120 
H18 H     0.113233450     0.308756660     0.907325570 
H19 H     0.401730130     0.413294050     0.932754280 
H20 H     0.225290970     0.406628790     1.350124960 
H21 H    -0.122431380     0.327759450     1.752772570 
H22 H    -0.284320640     0.257464510     1.728689530 

#END
data_10_11.67_XXVI_14_6546 
loop_
_symmetry_equiv_pos_site_id
_symmetry_equiv_pos_as_xyz
1 +x,+y,+z
2 -x,1/2+y,1/2-z
3 -x,-y,-z
4 +x,1/2-y,1/2+z
_cell_length_a 10.4058
_cell_length_b 14.4518
_cell_length_c 22.2156
_cell_angle_alpha 90.0
_cell_angle_beta 57.9104
_cell_angle_gamma 90.0
loop_
_atom_site_label
_atom_site_type_symbol
_atom_site_fract_x
_atom_site_fract_y
_atom_site_fract_z
C1 C     0.195636420     0.293969920     0.993257140 
C2 C     0.144580320     0.350545780     0.956948360 
C3 C     0.056025370     0.309769890     0.931352000 
C4 C     0.020996330     0.213849430     0.943241610 
C5 C     0.070855840     0.159113300     0.977752260 
C6 C     0.159761380     0.198896450     1.002607110 
C7 C     0.178382740     0.446968520     0.945216450 
C8 C     0.007882690     0.365991460     0.894406050 
C9 C     0.044573040     0.459077390     0.882891300 
C10 C     0.130170010     0.499654930     0.908782430 
C11 C     0.295225150     0.332498840     1.016788230 
C12 C     0.447997650     0.354431370     0.966492440 
C13 C     0.547094900     0.383486800     0.988999590 
C14 C     0.494665320     0.388164150     1.060481730 
C15 C     0.342261350     0.365658210     1.113433350 
C16 C     0.240414220     0.338966070     1.091137750 
C17 C     0.288218300     0.368171710     1.187199570 
C18 C     0.086421120     0.319028010     1.144583610 
C19 C     0.199534940     0.051684770     1.052016980 
C20 C     0.259688720     0.026233140     1.098499580 
C21 C     0.338522320    -0.057025680     1.090044180 
C22 C     0.231010370     0.085390580     1.154905590 
C23 C     0.387538640    -0.079688940     1.136035080 
C24 C     0.278910990     0.063011420     1.201172500 
C25 C     0.357460150    -0.019816370     1.191605760 
C26 C     0.037256510     0.322511750     1.216025010 
C27 C     0.138956890     0.346487250     1.237746410 
C28 C     0.642308980     0.356348450     0.835370300 
C29 C     0.651760540     0.359911900     0.764992840 
C30 C     0.763437780     0.420866820     0.714851900 
C31 C     0.786129350     0.433782030     0.647628750 
C32 C     0.697982250     0.384008040     0.628223190 
C33 C     0.588930670     0.321332230     0.676016830 
C34 C     0.566282590     0.309533870     0.743641590 
N1 N     0.217547200     0.145290680     1.035451020 
N2 N     0.498876090     0.343235440     0.894493470 
O1 O     0.136232160    -0.003953540     1.034081940 
O2 O     0.756019600     0.373030860     0.837816680 
Cl1 Cl     0.384671030    -0.133451660     1.020261760 
Cl2 Cl     0.431050240     0.225829210     0.798591870 
H1 H    -0.046149550     0.182869380     0.923729700 
H2 H     0.046778630     0.085211400     0.985755040 
H3 H     0.243014690     0.478781170     0.965694660 
H4 H    -0.058781500     0.333882210     0.875040460 
H5 H     0.007313880     0.501496950     0.854181050 
H6 H     0.157781750     0.573397920     0.900184550 
H7 H     0.664667630     0.398695800     0.948380590 
H8 H     0.572174610     0.408908810     1.077244650 
H9 H     0.282512870     0.181344020     1.049205410 
H10 H     0.167037070     0.149286570     1.163401570 
H11 H     0.449798090    -0.144139210     1.127540800 
H12 H     0.254572490     0.110373480     1.244358020 
H13 H     0.395993030    -0.038324660     1.227234350 
H14 H     0.367470420     0.387899200     1.203186470 
H15 H     0.007545600     0.300978600     1.128097300 
H16 H    -0.081211520     0.306929220     1.256058020 
H17 H     0.098762450     0.348742120     1.294294730 
H18 H     0.415011550     0.326671900     0.885464910 
H19 H     0.832153610     0.457326550     0.731120890 
H20 H     0.872709590     0.482230520     0.610367410 
H21 H     0.714508270     0.393042370     0.575682700 
H22 H     0.521283860     0.280563910     0.661344700 

#END
data_11_11.89_XXVI_2_2346 
loop_
_symmetry_equiv_pos_site_id
_symmetry_equiv_pos_as_xyz
1 +x,+y,+z
2 -x,-y,-z
_cell_length_a 10.3637
_cell_length_b 10.7275
_cell_length_c 13.98
_cell_angle_alpha 90.0234
_cell_angle_beta 88.2523
_cell_angle_gamma 63.8612
loop_
_atom_site_label
_atom_site_type_symbol
_atom_site_fract_x
_atom_site_fract_y
_atom_site_fract_z
C1 C     0.185762820     0.006825680     0.241184910 
C2 C     0.139995730    -0.084910390     0.194542170 
C3 C     0.092077600    -0.169542040     0.251388410 
C4 C     0.091711370    -0.158955760     0.352864270 
C5 C     0.134035000    -0.068977400     0.397801150 
C6 C     0.179674580     0.016289810     0.341684720 
C7 C     0.140296740    -0.095451480     0.092859520 
C8 C     0.046215940    -0.260066060     0.204589570 
C9 C     0.047072630    -0.267550740     0.105664490 
C10 C     0.094635860    -0.184517900     0.049622300 
C11 C     0.231012070     0.099760680     0.184391930 
C12 C     0.128158460     0.232573710     0.158883720 
C13 C     0.171231950     0.324647050     0.108700020 
C14 C     0.314745520     0.283579990     0.085595880 
C15 C     0.422970010     0.150946420     0.110644760 
C16 C     0.380163340     0.057432540     0.161089380 
C17 C     0.571308770     0.108591100     0.088281980 
C18 C     0.488625580    -0.075064280     0.186916710 
C19 C     0.241584590     0.131122730     0.477589540 
C20 C     0.287452610     0.244374590     0.496220950 
C21 C     0.229043100     0.378983690     0.457637830 
C22 C     0.393347830     0.212764630     0.565334150 
C23 C     0.277408590     0.476443880     0.485404290 
C24 C     0.443549210     0.308284280     0.592491670 
C25 C     0.385233970     0.440753700     0.552218810 
C26 C     0.632181470    -0.112939400     0.164213260 
C27 C     0.674267880    -0.020741700     0.114480840 
C28 C    -0.130737400     0.399735250     0.185142020 
C29 C    -0.279340960     0.409153530     0.205704130 
C30 C    -0.391024710     0.527698350     0.166711100 
C31 C    -0.535135250     0.554251380     0.176866980 
C32 C    -0.572386090     0.462035030     0.228254710 
C33 C    -0.464974860     0.344942210     0.269305050 
C34 C    -0.320311250     0.318877290     0.257993810 
N1 N     0.218237040     0.113518930     0.383093180 
N2 N    -0.016540050     0.269198950     0.184346260 
O1 O     0.234316630     0.057523980     0.543555170 
O2 O    -0.118139000     0.506489520     0.165332850 
Cl1 Cl     0.091642360     0.434378800     0.374049440 
Cl2 Cl    -0.195635760     0.171323580     0.316588490 
H1 H     0.055956800    -0.223712660     0.396085130 
H2 H     0.133923490    -0.060818890     0.475488230 
H3 H     0.177492390    -0.031860040     0.049701400 
H4 H     0.009831380    -0.323696250     0.248551210 
H5 H     0.011308900    -0.337403860     0.070513850 
H6 H     0.095437800    -0.191167050    -0.028492140 
H7 H     0.089126680     0.427464000     0.091443690 
H8 H     0.347099940     0.354939430     0.047444110 
H9 H     0.235658590     0.176217030     0.334586830 
H10 H     0.433817110     0.110111870     0.597410100 
H11 H     0.229195710     0.579884320     0.454488710 
H12 H     0.527011080     0.280035970     0.645371720 
H13 H     0.422621500     0.517248600     0.573126970 
H14 H     0.602413240     0.180690280     0.049950370 
H15 H     0.456224030    -0.146276430     0.225000620 
H16 H     0.713976210    -0.215004530     0.184678900 
H17 H     0.788037280    -0.052142460     0.096966930 
H18 H    -0.036683800     0.189249660     0.208470670 
H19 H    -0.358520230     0.598579040     0.128374250 
H20 H    -0.618171510     0.646752980     0.145022530 
H21 H    -0.684793400     0.481119470     0.237240330 
H22 H    -0.491891590     0.273001110     0.310968220 

#END
data_12_12.38_XXVI_14_3801 
loop_
_symmetry_equiv_pos_site_id
_symmetry_equiv_pos_as_xyz
1 +x,+y,+z
2 -x,1/2+y,1/2-z
3 -x,-y,-z
4 +x,1/2-y,1/2+z
_cell_length_a 10.9888
_cell_length_b 15.651
_cell_length_c 19.2866
_cell_angle_alpha 90.0
_cell_angle_beta 122.5218
_cell_angle_gamma 90.0
loop_
_atom_site_label
_atom_site_type_symbol
_atom_site_fract_x
_atom_site_fract_y
_atom_site_fract_z
C1 C     0.745677430     0.925075260     0.670148750 
C2 C     0.624821840     0.971920910     0.659537780 
C3 C     0.588935570     1.053567160     0.618660400 
C4 C     0.674958190     1.084942680     0.589470770 
C5 C     0.790492440     1.039276000     0.598930240 
C6 C     0.826439690     0.958372590     0.639384940 
C7 C     0.539002190     0.940733650     0.689170760 
C8 C     0.469699730     1.100208920     0.609033170 
C9 C     0.388249430     1.068172080     0.638369300 
C10 C     0.423525720     0.987785400     0.678692570 
C11 C     0.786328670     0.841129820     0.713899560 
C12 C     0.892065740     0.837916300     0.798412570 
C13 C     0.932422910     0.758403910     0.841248570 
C14 C     0.865666480     0.684040360     0.799678170 
C15 C     0.756487960     0.684028510     0.714338460 
C16 C     0.715673710     0.764126860     0.670699490 
C17 C     0.687001850     0.607694820     0.671010370 
C18 C     0.606784270     0.764017810     0.585154550 
C19 C     1.039102960     0.927469540     0.627722930 
C20 C     1.141377860     0.855647830     0.640735990 
C21 C     1.224796050     0.806502210     0.712664680 
C22 C     1.161343600     0.841883590     0.575217470 
C23 C     1.321338830     0.744308960     0.717866510 
C24 C     1.255687090     0.779421980     0.579381770 
C25 C     1.335870660     0.730372250     0.651048690 
C26 C     0.541293470     0.688494640     0.544832220 
C27 C     0.581323620     0.609635070     0.587886000 
C28 C     1.089159550     0.926431950     0.909168060 
C29 C     1.125663540     1.014630170     0.947729760 
C30 C     1.229867070     1.014106990     1.033111520 
C31 C     1.276176380     1.088851100     1.079753380 
C32 C     1.219878700     1.167758480     1.041340840 
C33 C     1.118650310     1.170889370     0.956649020 
C34 C     1.072199130     1.095205110     0.910546880 
N1 N     0.941300740     0.908758600     0.649617540 
N2 N     0.954420420     0.915558860     0.838931650 
O1 O     1.039135850     0.994154530     0.593398620 
O2 O     1.175052600     0.866758000     0.944538640 
Cl1 Cl     1.214974800     0.821392750     0.799890480 
Cl2 Cl     0.949296490     1.107751730     0.803773110 
H1 H     0.648089470     1.147088190     0.558605120 
H2 H     0.856572920     1.063252770     0.576708500 
H3 H     0.565816840     0.878772260     0.720158600 
H4 H     0.443692060     1.162191870     0.577894980 
H5 H     0.296794080     1.104621960     0.630595880 
H6 H     0.358788080     0.962741200     0.701717380 
H7 H     1.017562820     0.757789230     0.906231270 
H8 H     0.896939520     0.623137050     0.832775320 
H9 H     0.954296030     0.851584350     0.678456800 
H10 H     1.100525190     0.882604570     0.521009050 
H11 H     1.384890480     0.707778120     0.774702600 
H12 H     1.267573620     0.769452880     0.527219140 
H13 H     1.410984290     0.681563140     0.655511580 
H14 H     0.718960780     0.547217450     0.704849060 
H15 H     0.575710420     0.824754840     0.551959320 
H16 H     0.457820270     0.689616500     0.479167740 
H17 H     0.528611390     0.550511050     0.555245270 
H18 H     0.898660420     0.969667160     0.808857880 
H19 H     1.273221480     0.951677580     1.060856800 
H20 H     1.356272190     1.085604220     1.145812900 
H21 H     1.255070570     1.227120050     1.076782360 
H22 H     1.075325170     1.231839640     0.925293450 

#END
data_13_12.76_XXVI_14_3597 
loop_
_symmetry_equiv_pos_site_id
_symmetry_equiv_pos_as_xyz
1 +x,+y,+z
2 -x,1/2+y,1/2-z
3 -x,-y,-z
4 +x,1/2-y,1/2+z
_cell_length_a 11.3863
_cell_length_b 7.1412
_cell_length_c 33.4731
_cell_angle_alpha 90.0
_cell_angle_beta 78.7412
_cell_angle_gamma 90.0
loop_
_atom_site_label
_atom_site_type_symbol
_atom_site_fract_x
_atom_site_fract_y
_atom_site_fract_z
C1 C     0.925602100     0.159348400     0.369171620 
C2 C     1.000142130     0.010190370     0.349978800 
C3 C     1.060418980     0.029203310     0.308130490 
C4 C     1.043209940     0.196321280     0.286868390 
C5 C     0.968661990     0.337496730     0.305039620 
C6 C     0.906629480     0.317166130     0.346127210 
C7 C     1.017360930    -0.157712910     0.371157920 
C8 C     1.134623060    -0.119141180     0.289342930 
C9 C     1.149160480    -0.280802750     0.310681190 
C10 C     1.089745850    -0.299791960     0.351885120 
C11 C     0.862851390     0.140600330     0.412610650 
C12 C     0.740677770     0.093165080     0.422824380 
C13 C     0.682868610     0.073778640     0.464461140 
C14 C     0.745064690     0.111121730     0.495028450 
C15 C     0.866816230     0.169112450     0.486347560 
C16 C     0.926667710     0.184049660     0.444396510 
C17 C     0.930766820     0.212339290     0.517679130 
C18 C     1.048805950     0.242294440     0.435783900 
C19 C     0.748959020     0.555363400     0.345106400 
C20 C     0.624549490     0.598192500     0.369063680 
C21 C     0.580731050     0.593877050     0.411580540 
C22 C     0.539628250     0.629180430     0.344108800 
C23 C     0.458467520     0.613823770     0.428099880 
C24 C     0.417840680     0.650148090     0.360172290 
C25 C     0.376772860     0.640538890     0.402399360 
C26 C     1.108347450     0.284024270     0.467007500 
C27 C     1.049267080     0.268831900     0.508321050 
C28 C     0.556516820     0.087723520     0.393194830 
C29 C     0.510808900     0.114836430     0.353789680 
C30 C     0.387279230     0.157609530     0.360530630 
C31 C     0.328204050     0.201712480     0.329017100 
C32 C     0.392453250     0.206234000     0.288819400 
C33 C     0.514514940     0.163209040     0.280800810 
C34 C     0.572549710     0.117122910     0.312794540 
N1 N     0.822913020     0.450969080     0.364905570 
N2 N     0.678348810     0.067506130     0.390753350 
O1 O     0.776189720     0.597974090     0.308683210 
O2 O     0.484073440     0.092030360     0.426009080 
Cl1 Cl     0.675737490     0.575594490     0.447246690 
Cl2 Cl     0.724891000     0.056217640     0.297510490 
H1 H     1.090229900     0.211967470     0.255243270 
H2 H     0.953133320     0.463513540     0.288522790 
H3 H     0.972029940    -0.172469940     0.402937460 
H4 H     1.179874670    -0.102807650     0.257528550 
H5 H     1.206256560    -0.394033060     0.295887240 
H6 H     1.101412690    -0.427890430     0.368599980 
H7 H     0.588939370     0.033552200     0.471212550 
H8 H     0.699835740     0.096983380     0.526890050 
H9 H     0.791146190     0.424739730     0.395152870 
H10 H     0.574386150     0.632611740     0.311303830 
H11 H     0.428640590     0.608804190     0.461122760 
H12 H     0.354988070     0.671269620     0.339733920 
H13 H     0.281442020     0.654502930     0.415568470 
H14 H     0.884044210     0.200225560     0.549422780 
H15 H     1.094722960     0.253911510     0.404010510 
H16 H     1.201912070     0.329087900     0.459753010 
H17 H     1.097502510     0.301949560     0.532660690 
H18 H     0.731005100     0.068810210     0.362218420 
H19 H     0.340584460     0.156623550     0.392305610 
H20 H     0.232492620     0.233798500     0.335838470 
H21 H     0.348286900     0.241975320     0.263608790 
H22 H     0.566258970     0.163774920     0.249680430 

#END
data_14_12.91_XXVI_2_5067 
loop_
_symmetry_equiv_pos_site_id
_symmetry_equiv_pos_as_xyz
1 +x,+y,+z
2 -x,-y,-z
_cell_length_a 14.0607
_cell_length_b 18.5913
_cell_length_c 19.8467
_cell_angle_alpha 96.0964
_cell_angle_beta 148.0271
_cell_angle_gamma 57.7105
loop_
_atom_site_label
_atom_site_type_symbol
_atom_site_fract_x
_atom_site_fract_y
_atom_site_fract_z
C1 C     0.157404900     0.023317200     0.967998770 
C2 C     0.493770760    -0.117470220     1.159197870 
C3 C     0.557918870    -0.209066010     1.218197180 
C4 C     0.283331970    -0.156274610     1.084022420 
C5 C    -0.040241250    -0.020668890     0.899972370 
C6 C    -0.105429630     0.070423040     0.840411710 
C7 C     0.768620390    -0.170357290     1.293266420 
C8 C     0.891847000    -0.348834150     1.407350270 
C9 C     1.153763230    -0.397286330     1.534284170 
C10 C     1.090717010    -0.307083200     1.476284640 
C11 C     0.083970390     0.119515520     0.901103910 
C12 C     0.014458570     0.146254920     0.792629800 
C13 C    -0.064441210     0.240311200     0.723075320 
C14 C    -0.073896140     0.306051650     0.761973950 
C15 C    -0.006195430     0.282710490     0.870713620 
C16 C     0.074626230     0.187457560     0.941729720 
C17 C    -0.017878150     0.350721920     0.910082480 
C18 C     0.141016730     0.164546080     1.049945910 
C19 C    -0.726034560     0.271095680     0.482792770 
C20 C    -1.047597590     0.423626580     0.306970060 
C21 C    -1.113711820     0.515988290     0.250951410 
C22 C    -1.316103830     0.478092320     0.182083970 
C23 C    -1.430310360     0.655412080     0.080922990 
C24 C    -1.631246170     0.616510030     0.013641970 
C25 C    -1.688514420     0.705750940    -0.036965880 
C26 C     0.127029620     0.232668460     1.085418620 
C27 C     0.047038140     0.326559660     1.015197980 
C28 C    -0.070454840     0.096364250     0.634785030 
C29 C    -0.011100540    -0.000691520     0.637763860 
C30 C     0.158400520    -0.066125870     0.671283690 
C31 C     0.215981160    -0.153719230     0.668944900 
C32 C     0.094924050    -0.174599540     0.626719460 
C33 C    -0.082768430    -0.107828170     0.586963690 
C34 C    -0.135471490    -0.021373000     0.592280500 
N1 N    -0.431047500     0.209517510     0.654580900 
N2 N     0.024928310     0.077558880     0.755885260 
O1 O    -0.737885490     0.208208190     0.471817360 
O2 O    -0.168174610     0.175989360     0.543785840 
Cl1 Cl    -0.812029970     0.464339530     0.382903970 
Cl2 Cl    -0.364482890     0.060650680     0.538316170 
H1 H     0.332015380    -0.225863720     1.128812460 
H2 H    -0.250022090     0.018609630     0.796080270 
H3 H     0.720057350    -0.100776410     1.248772620 
H4 H     0.937567140    -0.417508540     1.450544330 
H5 H     1.409458240    -0.504991810     1.679332610 
H6 H     1.298711610    -0.345957740     1.577313220 
H7 H    -0.120245850     0.259232990     0.637692630 
H8 H    -0.136197940     0.378640980     0.707445150 
H9 H    -0.447602220     0.269355310     0.640851350 
H10 H    -1.264980550     0.405916660     0.223482990 
H11 H    -1.471476960     0.723298890     0.041991290 
H12 H    -1.831960730     0.654690990    -0.078363970 
H13 H    -1.934188520     0.814623390    -0.168858960 
H14 H    -0.080067370     0.422968380     0.855011880 
H15 H     0.204103240     0.091815010     1.104927000 
H16 H     0.178787750     0.213753460     1.168750180 
H17 H     0.036985990     0.379577820     1.044387150 
H18 H     0.092109020     0.010914430     0.817996970 
H19 H     0.241733910    -0.045169090     0.698041700 
H20 H     0.352142340    -0.204637560     0.698154330 
H21 H     0.135965500    -0.242162480     0.622911700 
H22 H    -0.183714580    -0.121168610     0.550391540 

#END
data_15_12.92_XXVI_2_5067 
loop_
_symmetry_equiv_pos_site_id
_symmetry_equiv_pos_as_xyz
1 +x,+y,+z
2 -x,-y,-z
_cell_length_a 14.0625
_cell_length_b 18.5852
_cell_length_c 19.8411
_cell_angle_alpha 96.0581
_cell_angle_beta 148.0638
_cell_angle_gamma 57.7848
loop_
_atom_site_label
_atom_site_type_symbol
_atom_site_fract_x
_atom_site_fract_y
_atom_site_fract_z
C1 C     0.157253150     0.023472570     0.967949660 
C2 C     0.493499500    -0.117288680     1.159119360 
C3 C     0.557554730    -0.208909520     1.218046020 
C4 C     0.283016580    -0.156179860     1.083844060 
C5 C    -0.040442740    -0.020599560     0.899813410 
C6 C    -0.105521140     0.070505270     0.840331270 
C7 C     0.768306360    -0.170123050     1.293209160 
C8 C     0.891351430    -0.348650460     1.407144050 
C9 C     1.153223480    -0.397051820     1.534095930 
C10 C     1.090267060    -0.306822810     1.476168640 
C11 C     0.083652140     0.119715140     0.900854710 
C12 C     0.013726370     0.146524030     0.792080440 
C13 C    -0.065801990     0.240739840     0.722043870 
C14 C    -0.075498370     0.306589080     0.760751220 
C15 C    -0.007502360     0.283219030     0.869721260 
C16 C     0.073978760     0.187792460     0.941236070 
C17 C    -0.019568120     0.351380620     0.908821620 
C18 C     0.140725650     0.164835120     1.049718650 
C19 C    -0.726270320     0.271113630     0.482195400 
C20 C    -1.047509300     0.423506110     0.306856150 
C21 C    -1.114039970     0.515992060     0.250525120 
C22 C    -1.315111120     0.477658740     0.182733980 
C23 C    -1.430202370     0.655281700     0.080944640 
C24 C    -1.629777380     0.615939240     0.014776500 
C25 C    -1.687470540     0.705318330    -0.036138440 
C26 C     0.126378330     0.233099420     1.084931830 
C27 C     0.045631320     0.327193070     1.014162040 
C28 C    -0.071523490     0.096649960     0.634045560 
C29 C    -0.010835340    -0.000803750     0.637846550 
C30 C     0.159321060    -0.066287160     0.671922580 
C31 C     0.217987950    -0.154211150     0.670289740 
C32 C     0.097376570    -0.175374330     0.628210610 
C33 C    -0.080952340    -0.108563150     0.587902420 
C34 C    -0.134757970    -0.021769300     0.592509010 
N1 N    -0.431135970     0.209548770     0.654369450 
N2 N     0.024198180     0.077801790     0.755399860 
O1 O    -0.738350130     0.208272350     0.470731230 
O2 O    -0.170259050     0.176540350     0.542396900 
Cl1 Cl    -0.813324800     0.464592870     0.381637190 
Cl2 Cl    -0.364361080     0.060266040     0.537983230 
H1 H     0.331636740    -0.225793110     1.128573270 
H2 H    -0.250222360     0.018634860     0.795861350 
H3 H     0.719809510    -0.100518010     1.248779100 
H4 H     0.937005490    -0.417347000     1.450279450 
H5 H     1.408813480    -0.504735380     1.679102440 
H6 H     1.298228780    -0.345658370     1.577212820 
H7 H    -0.121949680     0.259710210     0.636418750 
H8 H    -0.138279140     0.379304250     0.705856740 
H9 H    -0.447293300     0.269316110     0.641079150 
H10 H    -1.263805240     0.405409360     0.224251700 
H11 H    -1.471791810     0.723302810     0.041714300 
H12 H    -1.829822880     0.653911520    -0.076643530 
H13 H    -1.932814490     0.814084750    -0.167686020 
H14 H    -0.082263120     0.423758830     0.853371490 
H15 H     0.204368090     0.091954250     1.105102400 
H16 H     0.178412730     0.214150640     1.168467660 
H17 H     0.035269400     0.380332170     1.043133600 
H18 H     0.092048370     0.010959130     0.817933690 
H19 H     0.242323090    -0.045128230     0.698559410 
H20 H     0.354652680    -0.205169950     0.699931490 
H21 H     0.139277260    -0.243199720     0.624951920 
H22 H    -0.181537570    -0.122135320     0.551446790 

#END
data_16_13.11_XXVI_14_7139 
loop_
_symmetry_equiv_pos_site_id
_symmetry_equiv_pos_as_xyz
1 +x,+y,+z
2 -x,1/2+y,1/2-z
3 -x,-y,-z
4 +x,1/2-y,1/2+z
_cell_length_a 14.1171
_cell_length_b 10.7169
_cell_length_c 19.4243
_cell_angle_alpha 90.0
_cell_angle_beta 99.1054
_cell_angle_gamma 90.0
loop_
_atom_site_label
_atom_site_type_symbol
_atom_site_fract_x
_atom_site_fract_y
_atom_site_fract_z
C1 C     0.146643580     0.848611100     0.346424560 
C2 C     0.052685540     0.847766590     0.305422650 
C3 C    -0.023201680     0.919085410     0.327995960 
C4 C    -0.001707950     0.991332860     0.389854440 
C5 C     0.089365350     0.995334890     0.428033780 
C6 C     0.164848450     0.923838360     0.406407540 
C7 C     0.031050140     0.775817250     0.243163910 
C8 C    -0.116557620     0.916258030     0.287728400 
C9 C    -0.135194420     0.845921430     0.227323530 
C10 C    -0.060578800     0.775307060     0.205071940 
C11 C     0.225963310     0.778369350     0.321275730 
C12 C     0.249699640     0.656895310     0.345623210 
C13 C     0.321625550     0.587234010     0.318286050 
C14 C     0.367598150     0.638715270     0.267422300 
C15 C     0.344556700     0.759821860     0.239975620 
C16 C     0.271568900     0.830234890     0.266837520 
C17 C     0.390648130     0.812559950     0.186785030 
C18 C     0.248314030     0.951542680     0.239000630 
C19 C     0.288272810     0.967644890     0.510496610 
C20 C     0.390625380     0.940735680     0.544583150 
C21 C     0.455755270     0.848729570     0.529078030 
C22 C     0.422213930     1.018550780     0.602480870 
C23 C     0.546992690     0.835531920     0.569208640 
C24 C     0.512994770     1.007298730     0.642333230 
C25 C     0.575916070     0.914972370     0.625645660 
C26 C     0.294423840     1.000066540     0.187107430 
C27 C     0.366201130     0.930391390     0.160635530 
C28 C     0.221956580     0.500521660     0.436028350 
C29 C     0.166057440     0.475880520     0.495214630 
C30 C     0.159901600     0.347892730     0.511574320 
C31 C     0.112144700     0.305743350     0.564689340 
C32 C     0.069250340     0.392238860     0.604281590 
C33 C     0.075128060     0.519648460     0.590305940 
C34 C     0.122669120     0.560800330     0.536276210 
N1 N     0.259656970     0.929547740     0.442390020 
N2 N     0.199790590     0.606877970     0.396529860 
O1 O     0.234674380     1.023746590     0.544717930 
O2 O     0.282528390     0.423119800     0.424273590 
Cl1 Cl     0.428333000     0.742082090     0.459812790 
Cl2 Cl     0.127750750     0.723557220     0.525466330 
H1 H    -0.059107250     1.046202770     0.406988550 
H2 H     0.105783330     1.051819160     0.474946900 
H3 H     0.088193180     0.721061300     0.225849720 
H4 H    -0.173438070     0.971142090     0.305564120 
H5 H    -0.207218660     0.844494730     0.196728480 
H6 H    -0.075619740     0.719721160     0.157360510 
H7 H     0.338598590     0.493925510     0.338681830 
H8 H     0.422837990     0.584739930     0.246971090 
H9 H     0.308905410     0.880295520     0.419951620 
H10 H     0.370809880     1.087849520     0.615030400 
H11 H     0.594460310     0.762165400     0.555628230 
H12 H     0.534488190     1.070008570     0.686418860 
H13 H     0.647292410     0.904040410     0.656424380 
H14 H     0.445936840     0.757749340     0.166904150 
H15 H     0.193196940     1.005712940     0.259262850 
H16 H     0.275380100     1.093193420     0.166352790 
H17 H     0.402037740     0.970026780     0.119698190 
H18 H     0.149127470     0.664900660     0.411383630 
H19 H     0.195484660     0.282973390     0.480611180 
H20 H     0.108588390     0.205832370     0.575303840 
H21 H     0.031722350     0.361217380     0.646345060 
H22 H     0.043539670     0.588786220     0.621207920 

#END
data_17_13.14_XXVI_2_3359 
loop_
_symmetry_equiv_pos_site_id
_symmetry_equiv_pos_as_xyz
1 +x,+y,+z
2 -x,-y,-z
_cell_length_a 11.9645
_cell_length_b 17.5289
_cell_length_c 11.6428
_cell_angle_alpha 129.1585
_cell_angle_beta 45.0226
_cell_angle_gamma 112.7663
loop_
_atom_site_label
_atom_site_type_symbol
_atom_site_fract_x
_atom_site_fract_y
_atom_site_fract_z
C1 C     0.179386610     0.639139220     0.249002500 
C2 C     0.292363200     0.637274930     0.258457920 
C3 C     0.310053940     0.554598320     0.245274390 
C4 C     0.218203120     0.474368670     0.217626590 
C5 C     0.112437080     0.476181340     0.206028770 
C6 C     0.091223510     0.558262500     0.222798970 
C7 C     0.393464240     0.713660910     0.273309490 
C8 C     0.419461410     0.554455370     0.258508320 
C9 C     0.512269130     0.631353230     0.278702900 
C10 C     0.500112140     0.710796580     0.283587850 
C11 C     0.167780200     0.724114530     0.256497880 
C12 C     0.115547740     0.821008330     0.423399220 
C13 C     0.121017190     0.902676260     0.420906180 
C14 C     0.171430730     0.886947160     0.257555820 
C15 C     0.219975430     0.790490760     0.088110980 
C16 C     0.222054560     0.707861460     0.085641720 
C17 C     0.269208020     0.774013020    -0.079160180 
C18 C     0.282133600     0.612480220    -0.090513080 
C19 C    -0.130067730     0.620488460     0.299625390 
C20 C    -0.213510000     0.698482120     0.510920390 
C21 C    -0.272989480     0.793241390     0.603548100 
C22 C    -0.248269500     0.674077410     0.627355000 
C23 C    -0.364668450     0.860232030     0.804964670 
C24 C    -0.340753630     0.740239770     0.828485290 
C25 C    -0.400000680     0.833355550     0.917417380 
C26 C     0.329447850     0.598816360    -0.251102060 
C27 C     0.321623290     0.679910860    -0.245517930 
C28 C    -0.051107920     0.913307330     0.782077880 
C29 C    -0.113362440     0.910407300     0.947156330 
C30 C    -0.230583860     0.989877160     1.132527390 
C31 C    -0.303273400     1.002829460     1.304753330 
C32 C    -0.258965410     0.935679210     1.297362180 
C33 C    -0.142751190     0.856615220     1.117251570 
C34 C    -0.071173900     0.844241400     0.944927410 
N1 N    -0.022374860     0.550261310     0.208632830 
N2 N     0.051385190     0.834443510     0.594218270 
O1 O    -0.167397320     0.609071420     0.215080970 
O2 O    -0.092358550     0.987132830     0.822632270 
Cl1 Cl    -0.234038160     0.832263760     0.473319130 
Cl2 Cl     0.070828410     0.739957670     0.729625660 
H1 H     0.231844710     0.411482410     0.207140160 
H2 H     0.039445280     0.415492950     0.187968910 
H3 H     0.386205830     0.774979230     0.275860080 
H4 H     0.429388380     0.491623460     0.250929340 
H5 H     0.595940850     0.630446820     0.288718290 
H6 H     0.575890850     0.770496990     0.295314620 
H7 H     0.079329590     0.976463220     0.552158010 
H8 H     0.172744340     0.950038610     0.258306730 
H9 H     0.015967970     0.493078390     0.072671690 
H10 H    -0.203786530     0.600722150     0.557334920 
H11 H    -0.406223330     0.933561620     0.871608540 
H12 H    -0.366343060     0.719258430     0.915269040 
H13 H    -0.471424450     0.886215290     1.074357070 
H14 H     0.265050290     0.837763940    -0.073347430 
H15 H     0.292756960     0.549733960    -0.098682200 
H16 H     0.374306630     0.524774500    -0.384131750 
H17 H     0.358544480     0.668001080    -0.373032250 
H18 H     0.065558210     0.773498460     0.577852480 
H19 H    -0.260643570     1.041498990     1.132849850 
H20 H    -0.393678170     1.065337490     1.444338730 
H21 H    -0.313908800     0.944463620     1.430529160 
H22 H    -0.105832500     0.803442800     1.107619040 

#END
data_18_13.18_XXVI_14_920 
loop_
_symmetry_equiv_pos_site_id
_symmetry_equiv_pos_as_xyz
1 +x,+y,+z
2 -x,1/2+y,1/2-z
3 -x,-y,-z
4 +x,1/2-y,1/2+z
_cell_length_a 10.9172
_cell_length_b 19.7382
_cell_length_c 20.5762
_cell_angle_alpha 90.0
_cell_angle_beta 139.3837
_cell_angle_gamma 90.0
loop_
_atom_site_label
_atom_site_type_symbol
_atom_site_fract_x
_atom_site_fract_y
_atom_site_fract_z
C1 C     0.012709660     0.197895130     0.850657180 
C2 C     0.103557200     0.242636230     0.932121060 
C3 C     0.046108920     0.312575510     0.912031380 
C4 C    -0.099927950     0.335035190     0.811135380 
C5 C    -0.186836520     0.291929570     0.732669440 
C6 C    -0.130013160     0.222699330     0.752237870 
C7 C     0.249770570     0.220091330     1.033246960 
C8 C     0.136888170     0.356784380     0.993277390 
C9 C     0.278754880     0.333434530     1.090741770 
C10 C     0.335125120     0.264519900     1.110561050 
C11 C     0.067973750     0.124937160     0.869116450 
C12 C     0.209173260     0.104048230     0.882543930 
C13 C     0.259767310     0.034270360     0.897890640 
C14 C     0.169605030    -0.013096330     0.899825390 
C15 C     0.026742320     0.005476250     0.887307790 
C16 C    -0.024848610     0.075834240     0.871761710 
C17 C    -0.066634650    -0.043081130     0.889303530 
C18 C    -0.168908210     0.094374070     0.858525880 
C19 C    -0.369401790     0.184450050     0.574004350 
C20 C    -0.428414400     0.122501720     0.512018540 
C21 C    -0.312431340     0.074646710     0.527157130 
C22 C    -0.624873540     0.115013020     0.425835440 
C23 C    -0.390013170     0.020964750     0.460144560 
C24 C    -0.703542680     0.061406750     0.359342480 
C25 C    -0.585320220     0.014072650     0.376734380 
C26 C    -0.257055290     0.045789850     0.860848720 
C27 C    -0.205863540    -0.023505580     0.876396110 
C28 C     0.411574020     0.146104460     0.872880190 
C29 C     0.482295300     0.211167200     0.871180040 
C30 C     0.676532570     0.213177580     0.935553860 
C31 C     0.758888600     0.269101360     0.938481770 
C32 C     0.646095940     0.324026440     0.874301090 
C33 C     0.452152080     0.322570650     0.807588310 
C34 C     0.371486280     0.266445800     0.806257610 
N1 N    -0.211998900     0.176532090     0.675807160 
N2 N     0.300317680     0.154391610     0.882578700 
O1 O    -0.465709650     0.236601680     0.533151040 
O2 O     0.463985260     0.090857290     0.872309470 
Cl1 Cl    -0.064959020     0.079587680     0.628401760 
Cl2 Cl     0.126435600     0.267042220     0.719076070 
H1 H    -0.143626420     0.388164590     0.795854230 
H2 H    -0.299516640     0.309028610     0.655385180 
H3 H     0.292816800     0.166949770     1.048530790 
H4 H     0.092101750     0.409827950     0.977069820 
H5 H     0.347523960     0.367931530     1.152578920 
H6 H     0.446986950     0.246331060     1.187691970 
H7 H     0.367938320     0.019936810     0.906595620 
H8 H     0.208380810    -0.066595080     0.911261250 
H9 H    -0.149424960     0.129900180     0.700504000 
H10 H    -0.713127020     0.153654810     0.413049790 
H11 H    -0.295759780    -0.014757750     0.473955500 
H12 H    -0.856379030     0.056751390     0.293879020 
H13 H    -0.644350780    -0.028093260     0.325163340 
H14 H    -0.026080660    -0.096394640     0.901192510 
H15 H    -0.208268590     0.147749790     0.846677490 
H16 H    -0.367201690     0.060960390     0.850647770 
H17 H    -0.276719260    -0.061295210     0.878054880 
H18 H     0.262095560     0.203123730     0.877541750 
H19 H     0.760570130     0.168975070     0.982868370 
H20 H     0.910244540     0.269672200     0.990029920 
H21 H     0.708347740     0.368004630     0.875243610 
H22 H     0.361713120     0.364328430     0.755771260 

#END
data_19_13.55_XXVI_14_1198 
loop_
_symmetry_equiv_pos_site_id
_symmetry_equiv_pos_as_xyz
1 +x,+y,+z
2 -x,1/2+y,1/2-z
3 -x,-y,-z
4 +x,1/2-y,1/2+z
_cell_length_a 10.8674
_cell_length_b 12.2908
_cell_length_c 31.2494
_cell_angle_alpha 90.0
_cell_angle_beta 43.4427
_cell_angle_gamma 90.0
loop_
_atom_site_label
_atom_site_type_symbol
_atom_site_fract_x
_atom_site_fract_y
_atom_site_fract_z
C1 C     0.763339090     0.575699900     0.691331180 
C2 C     0.598550090     0.584412690     0.709750640 
C3 C     0.561843430     0.509952420     0.684535160 
C4 C     0.690243650     0.428099490     0.642637560 
C5 C     0.848171310     0.418911860     0.625375380 
C6 C     0.887166330     0.493852740     0.649150450 
C7 C     0.468424490     0.665453710     0.752574370 
C8 C     0.399705850     0.520701530     0.702023820 
C9 C     0.277047500     0.601184150     0.743044220 
C10 C     0.311796240     0.673652650     0.768657040 
C11 C     0.807013530     0.655725910     0.714749190 
C12 C     0.876473340     0.758581530     0.686426300 
C13 C     0.923332920     0.834628240     0.707235740 
C14 C     0.902644730     0.806599390     0.754966390 
C15 C     0.834553670     0.703377680     0.784714820 
C16 C     0.785163820     0.626786210     0.764365370 
C17 C     0.814630460     0.673606110     0.833465440 
C18 C     0.716882580     0.523342650     0.794237990 
C19 C     1.186785560     0.417381180     0.593178030 
C20 C     1.359967640     0.442763690     0.573063490 
C21 C     1.414156700     0.537016050     0.581936730 
C22 C     1.484463310     0.356170600     0.540171990 
C23 C     1.582755570     0.543764840     0.558960530 
C24 C     1.652027280     0.361719020     0.517296510 
C25 C     1.701771350     0.456287290     0.526768910 
C26 C     0.699533360     0.496861060     0.841487090 
C27 C     0.748760810     0.572286670     0.861360770 
C28 C     0.998356440     0.864881920     0.593693330 
C29 C     1.016383470     0.860744010     0.540938440 
C30 C     1.183379300     0.896759900     0.483121530 
C31 C     1.221777000     0.899372470     0.429756380 
C32 C     1.090547090     0.867622690     0.433354700 
C33 C     0.922297080     0.834021650     0.490263560 
C34 C     0.885886050     0.830517390     0.543471510 
N1 N     1.048760290     0.491180350     0.631310790 
N2 N     0.900475920     0.781873330     0.636748660 
O1 O     1.176769600     0.333117540     0.574066290 
O2 O     1.077187580     0.936287080     0.594339310 
Cl1 Cl     1.280724300     0.654891960     0.620777820 
Cl2 Cl     0.668849930     0.789964680     0.613291140 
H1 H     0.662279710     0.371011410     0.623650980 
H2 H     0.945570890     0.355551990     0.593707030 
H3 H     0.494880460     0.721322820     0.772368150 
H4 H     0.374001120     0.463919270     0.682227220 
H5 H     0.153060000     0.608855210     0.756009310 
H6 H     0.213820660     0.736518140     0.801449260 
H7 H     0.978165090     0.913014290     0.683818430 
H8 H     0.939912380     0.865009550     0.770458700 
H9 H     1.066171370     0.555271680     0.647411730 
H10 H     1.441583090     0.283913460     0.533396320 
H11 H     1.618887860     0.618468520     0.566677280 
H12 H     1.743504530     0.292509330     0.492174870 
H13 H     1.832585410     0.462574820     0.509225950 
H14 H     0.852851460     0.732619630     0.848418060 
H15 H     0.678294300     0.465223080     0.779157080 
H16 H     0.647073740     0.417038000     0.863801850 
H17 H     0.734278640     0.550203490     0.898740700 
H18 H     0.848238410     0.724691290     0.629754480 
H19 H     1.281390980     0.923323640     0.482132740 
H20 H     1.353203850     0.926602890     0.385570340 
H21 H     1.117979000     0.869637070     0.392064240 
H22 H     0.817383020     0.810824920     0.494196130 

#END
data_20_13.84_XXVI_2_3815 
loop_
_symmetry_equiv_pos_site_id
_symmetry_equiv_pos_as_xyz
1 +x,+y,+z
2 -x,-y,-z
_cell_length_a 13.585
_cell_length_b 35.9871
_cell_length_c 17.0932
_cell_angle_alpha 131.0795
_cell_angle_beta 90.8828
_cell_angle_gamma 136.6018
loop_
_atom_site_label
_atom_site_type_symbol
_atom_site_fract_x
_atom_site_fract_y
_atom_site_fract_z
C1 C     0.575889870     0.968758040     0.258351440 
C2 C     1.049619710     1.206419390     0.620313380 
C3 C     1.177577880     1.311665840     0.813082920 
C4 C     0.834892380     1.180538880     0.642961110 
C5 C     0.385820260     0.955228080     0.298484580 
C6 C     0.251364500     0.847000820     0.103398250 
C7 C     1.407582730     1.347131970     0.800264470 
C8 C     1.642794660     1.544189000     1.168396640 
C9 C     1.977728950     1.673124890     1.333127310 
C10 C     1.858595500     1.573918430     1.146861160 
C11 C     0.459007680     0.867898520     0.068102320 
C12 C     0.486480500     0.833093720     0.050594830 
C13 C     0.421079360     0.759619980    -0.101879280 
C14 C     0.311346520     0.712782910    -0.245806620 
C15 C     0.262990840     0.736944760    -0.245703570 
C16 C     0.349712260     0.821558630    -0.078528650 
C17 C     0.140578050     0.684149020    -0.400073820 
C18 C     0.332473540     0.860744480    -0.059743650 
C19 C    -0.535372200     0.421653730    -0.529023690 
C20 C    -0.530557600     0.385081450    -0.517131060 
C21 C    -0.684418240     0.261016100    -0.704129360 
C22 C    -0.412540310     0.456133340    -0.340040070 
C23 C    -0.719921850     0.209851560    -0.713599780 
C24 C    -0.450689660     0.404051910    -0.350658530 
C25 C    -0.608214270     0.278955960    -0.540331470 
C26 C     0.212906610     0.807956760    -0.212179410 
C27 C     0.111057070     0.716548920    -0.387221980 
C28 C     0.443939270     0.765522030     0.082123730 
C29 C     0.529893640     0.809743730     0.232244370 
C30 C     0.348430160     0.679474380     0.089746600 
C31 C     0.389270930     0.693307260     0.190017170 
C32 C     0.622833660     0.843343500     0.444870920 
C33 C     0.810526100     0.976507000     0.594122840 
C34 C     0.764373850     0.959744170     0.489121200 
N1 N    -0.225533260     0.612556470    -0.250367940 
N2 N     0.557399730     0.861726310     0.172167030 
O1 O    -0.833782880     0.277791120    -0.783222850 
O2 O     0.284170800     0.648846690    -0.109597030 
Cl1 Cl    -0.829564860     0.168980140    -0.926663640 
Cl2 Cl     1.012022650     1.135378460     0.697063440 
H1 H     0.931962860     1.260476450     0.789176370 
H2 H     0.118168220     0.851793910     0.164961450 
H3 H     1.321725470     1.273604000     0.660448980 
H4 H     1.730786830     1.619546300     1.309198000 
H5 H     2.334125470     1.851655010     1.606262040 
H6 H     2.125575540     1.677494500     1.277991510 
H7 H     0.442803350     0.733509340    -0.112562540 
H8 H     0.254388500     0.652807650    -0.367077360 
H9 H    -0.291548110     0.608125530    -0.296089150 
H10 H    -0.297902360     0.549984050    -0.197566190 
H11 H    -0.831127630     0.117777030    -0.854968600 
H12 H    -0.357908760     0.460827220    -0.211634850 
H13 H    -0.636392160     0.238479350    -0.548989490 
H14 H     0.071261030     0.617660610    -0.528912770 
H15 H     0.421495480     0.936592460     0.081478390 
H16 H     0.199701980     0.838463430    -0.195604260 
H17 H     0.014554120     0.674386660    -0.508094480 
H18 H     0.643861300     0.935400010     0.304903840 
H19 H     0.174138120     0.566761870    -0.104913220 
H20 H     0.241217730     0.588193560     0.070863250 
H21 H     0.660707390     0.857800310     0.528659890 
H22 H     0.995470700     1.095294790     0.794004520 

#END
data_21_13.94_XXVI_61_9303 
loop_
_symmetry_equiv_pos_site_id
_symmetry_equiv_pos_as_xyz
1 +x,+y,+z
2 1/2+x,1/2-y,-z
3 -x,1/2+y,1/2-z
4 1/2-x,-y,1/2+z
5 -x,-y,-z
6 1/2-x,1/2+y,+z
7 +x,1/2-y,1/2+z
8 1/2+x,+y,1/2-z
_cell_length_a 18.8114
_cell_length_b 18.4407
_cell_length_c 16.3681
_cell_angle_alpha 90.0
_cell_angle_beta 90.0
_cell_angle_gamma 90.0
loop_
_atom_site_label
_atom_site_type_symbol
_atom_site_fract_x
_atom_site_fract_y
_atom_site_fract_z
C1 C     0.193253390     0.476745440     0.712806690 
C2 C     0.149461890     0.421583530     0.748474270 
C3 C     0.167403170     0.346386020     0.736574670 
C4 C     0.228807360     0.329200570     0.689754950 
C5 C     0.271216830     0.382290040     0.655818490 
C6 C     0.253803750     0.456926550     0.667412550 
C7 C     0.087369160     0.438685700     0.794602510 
C8 C     0.123185470     0.291872910     0.771205880 
C9 C     0.063367730     0.310222020     0.815941750 
C10 C     0.045511430     0.384270720     0.827536540 
C11 C     0.174629070     0.554891430     0.723951500 
C12 C     0.138226930     0.591859380     0.661532460 
C13 C     0.118615760     0.666088120     0.671213970 
C14 C     0.134987720     0.701796430     0.742861380 
C15 C     0.171183080     0.666671020     0.808136000 
C16 C     0.191172810     0.591729440     0.798619840 
C17 C     0.188141330     0.703185300     0.882154700 
C18 C     0.227701720     0.556758740     0.863948690 
C19 C     0.358452800     0.507949870     0.591604320 
C20 C     0.394466620     0.578855390     0.570129880 
C21 C     0.363061360     0.645732280     0.548627270 
C22 C     0.469458200     0.575451700     0.570717460 
C23 C     0.404872110     0.706586250     0.530218090 
C24 C     0.511510120     0.635778150     0.553244490 
C25 C     0.478986720     0.701828000     0.533197080 
C26 C     0.243402740     0.593934680     0.935214470 
C27 C     0.223499820     0.667686460     0.944654810 
C28 C     0.104741590     0.578074340     0.514684380 
C29 C     0.090782450     0.522698960     0.447940600 
C30 C     0.088599590     0.553463470     0.368876380 
C31 C     0.076932080     0.512142410     0.298864000 
C32 C     0.066557160     0.437163020     0.305973540 
C33 C     0.067994330     0.404741270     0.383112430 
C34 C     0.080155380     0.446867220     0.453084100 
N1 N     0.295319110     0.513026910     0.634238100 
N2 N     0.121299910     0.551993370     0.591021000 
O1 O     0.388132820     0.449961240     0.574729950 
O2 O     0.101912870     0.643734130     0.498564170 
Cl1 Cl     0.270524110     0.656657420     0.538759070 
Cl2 Cl     0.079632650     0.398174430     0.546091660 
H1 H     0.242431400     0.272076040     0.680458200 
H2 H     0.318329730     0.369095710     0.620165290 
H3 H     0.073322610     0.495642600     0.803533950 
H4 H     0.137484760     0.234952680     0.761595640 
H5 H     0.029748520     0.267847870     0.842243960 
H6 H    -0.001900390     0.398516980     0.862739420 
H7 H     0.091603100     0.693304180     0.621015560 
H8 H     0.119856760     0.758748480     0.750175070 
H9 H     0.276455130     0.563955190     0.646138450 
H10 H     0.493181330     0.522904790     0.585166080 
H11 H     0.378581120     0.757149820     0.513050830 
H12 H     0.569428900     0.631283120     0.554993330 
H13 H     0.511059340     0.749673160     0.519079770 
H14 H     0.172625340     0.760118740     0.888662130 
H15 H     0.243040990     0.499939530     0.856809140 
H16 H     0.271432450     0.566192050     0.984726710 
H17 H     0.236213800     0.696338750     1.001299670 
H18 H     0.128288880     0.497205250     0.596924580 
H19 H     0.096478620     0.612109470     0.365759480 
H20 H     0.075939590     0.538318310     0.238961520 
H21 H     0.057258400     0.403665030     0.251894640 
H22 H     0.059701000     0.346452260     0.390075860 

#END
data_22_13.96_XXVI_2_422 
loop_
_symmetry_equiv_pos_site_id
_symmetry_equiv_pos_as_xyz
1 +x,+y,+z
2 -x,-y,-z
_cell_length_a 10.5173
_cell_length_b 20.3203
_cell_length_c 15.3578
_cell_angle_alpha 29.5036
_cell_angle_beta 84.7414
_cell_angle_gamma 98.4941
loop_
_atom_site_label
_atom_site_type_symbol
_atom_site_fract_x
_atom_site_fract_y
_atom_site_fract_z
C1 C     0.721818880     0.449759930     0.238298240 
C2 C     0.689683810     0.309870160     0.359256770 
C3 C     0.804598730     0.288794920     0.338047800 
C4 C     0.947513660     0.408902030     0.195829540 
C5 C     0.978457910     0.543509130     0.079501970 
C6 C     0.865254030     0.564624320     0.101093240 
C7 C     0.546447240     0.189280820     0.502402630 
C8 C     0.772002800     0.149205250     0.459785800 
C9 C     0.631793510     0.034053400     0.597769600 
C10 C     0.518455930     0.054705860     0.618764900 
C11 C     0.604652710     0.468737840     0.268740080 
C12 C     0.569329890     0.419211050     0.414521890 
C13 C     0.459254120     0.437223900     0.445824780 
C14 C     0.388935580     0.507157920     0.328650180 
C15 C     0.422931180     0.562293350     0.176281030 
C16 C     0.532658690     0.542297750     0.146256840 
C17 C     0.352654620     0.636563290     0.052929310 
C18 C     0.566518880     0.597372570    -0.006288630 
C19 C     1.021576670     0.813516880    -0.125304530 
C20 C     1.018860030     0.946695940    -0.233037780 
C21 C     0.909309470     0.951599120    -0.180365830 
C22 C     1.148010560     1.082812130    -0.407184610 
C23 C     0.927568690     1.086036190    -0.297268850 
C24 C     1.166931950     1.217482590    -0.525693400 
C25 C     1.055887250     1.219172240    -0.470509190 
C26 C     0.496130780     0.669441960    -0.123966360 
C27 C     0.388414350     0.689526830    -0.094716810 
C28 C     0.629650200     0.286242410     0.683431730 
C29 C     0.732986180     0.223345460     0.768437010 
C30 C     0.671412480     0.080937950     0.977181710 
C31 C     0.754519320     0.011025700     1.076398470 
C32 C     0.903665700     0.085050550     0.967067530 
C33 C     0.968410080     0.228204560     0.759925260 
C34 C     0.883588560     0.296642340     0.661686460 
N1 N     0.891118330     0.699429950    -0.013417290 
N2 N     0.648646800     0.355203560     0.522811140 
O1 O     1.138862770     0.815235990    -0.148322000 
O2 O     0.532055650     0.266685870     0.763779860 
Cl1 Cl     0.744498620     0.790503280     0.036993790 
Cl2 Cl     0.974609830     0.478296420     0.400818020 
H1 H     1.035066690     0.393193350     0.179359760 
H2 H     1.088260020     0.634289270    -0.026924440 
H3 H     0.459007040     0.205180420     0.518412090 
H4 H     0.860391460     0.134684090     0.442133140 
H5 H     0.608034520    -0.072839590     0.690671050 
H6 H     0.407858330    -0.036562820     0.727819040 
H7 H     0.433770950     0.395121330     0.562398810 
H8 H     0.305172400     0.521776650     0.352042920 
H9 H     0.800640430     0.706023760     0.003762660 
H10 H     1.233584930     1.077040380    -0.443837670 
H11 H     0.840545080     1.084457430    -0.250103650 
H12 H     1.268149320     1.320643710    -0.660167240 
H13 H     1.068812220     1.323462520    -0.560924500 
H14 H     0.269596920     0.651209940     0.077081460 
H15 H     0.649164730     0.581425890    -0.028365520 
H16 H     0.523617120     0.711131600    -0.240454540 
H17 H     0.333764970     0.746686390    -0.188835890 
H18 H     0.729846020     0.358229030     0.476004210 
H19 H     0.555589350     0.027843130     1.058421580 
H20 H     0.703469330    -0.100261180     1.238365370 
H21 H     0.970500420     0.032263970     1.042507330 
H22 H     1.084753460     0.288543780     0.672633660 

#END
data_23_14.49_XXVI_2_4123 
loop_
_symmetry_equiv_pos_site_id
_symmetry_equiv_pos_as_xyz
1 +x,+y,+z
2 -x,-y,-z
_cell_length_a 10.2105
_cell_length_b 11.8836
_cell_length_c 17.0931
_cell_angle_alpha 122.5331
_cell_angle_beta 85.7818
_cell_angle_gamma 123.3544
loop_
_atom_site_label
_atom_site_type_symbol
_atom_site_fract_x
_atom_site_fract_y
_atom_site_fract_z
C1 C     0.378731890     0.577192630     0.760488790 
C2 C     0.256032980     0.579312360     0.727062970 
C3 C     0.213665090     0.683523160     0.797397110 
C4 C     0.294889440     0.780846780     0.898652680 
C5 C     0.412827060     0.778385510     0.930748450 
C6 C     0.454910130     0.675200650     0.861511950 
C7 C     0.174167650     0.481882310     0.625660910 
C8 C     0.094380090     0.687944540     0.763769370 
C9 C     0.018638680     0.593534860     0.664756020 
C10 C     0.058994340     0.489627370     0.595427580 
C11 C     0.427777490     0.473063940     0.689628940 
C12 C     0.531913060     0.524493960     0.638749020 
C13 C     0.584239730     0.427855740     0.574727500 
C14 C     0.537953010     0.286764610     0.565037180 
C15 C     0.436182050     0.231758470     0.616582660 
C16 C     0.377653290     0.324823410     0.678455910 
C17 C     0.391191600     0.088986080     0.609064940 
C18 C     0.271735050     0.266432060     0.727989870 
C19 C     0.680755950     0.768617750     0.984399980 
C20 C     0.740378900     0.683748960     0.993786810 
C21 C     0.899127630     0.773860460     1.054566710 
C22 C     0.632067330     0.508153430     0.944019470 
C23 C     0.946963040     0.691154660     1.064950230 
C24 C     0.678710830     0.424933220     0.954329360 
C25 C     0.836667480     0.516951600     1.015091700 
C26 C     0.230382120     0.126871510     0.719141690 
C27 C     0.291290530     0.037723030     0.659781730 
C28 C     0.718182290     0.770811140     0.635434620 
C29 C     0.744532250     0.922195850     0.652411580 
C30 C     0.849842560     0.981263900     0.603965290 
C31 C     0.887600810     1.116567170     0.607960580 
C32 C     0.820444480     1.199324250     0.662120190 
C33 C     0.717390620     1.145983370     0.712012050 
C34 C     0.679897260     1.009244680     0.707091460 
N1 N     0.576455120     0.671895160     0.890994190 
N2 N     0.584239970     0.674053800     0.654528430 
O1 O     0.710139420     0.901714060     1.054279770 
O2 O     0.810963250     0.734354260     0.600397520 
Cl1 Cl     1.045549760     0.990714620     1.116206890 
Cl2 Cl     0.553984370     0.960293840     0.776795510 
H1 H     0.263459480     0.860762130     0.952098890 
H2 H     0.478547620     0.857188960     1.008241270 
H3 H     0.203922090     0.400607530     0.571966430 
H4 H     0.063926240     0.768193970     0.818040100 
H5 H    -0.072532640     0.598394490     0.639810610 
H6 H    -0.001979720     0.414331620     0.517287000 
H7 H     0.665600700     0.471522310     0.536941040 
H8 H     0.581098540     0.215296660     0.516958530 
H9 H     0.582338230     0.579282750     0.836763890 
H10 H     0.507887760     0.436115870     0.897392770 
H11 H     1.071170600     0.764396440     1.111788790 
H12 H     0.591662130     0.288810810     0.914792750 
H13 H     0.875219850     0.453780910     1.023879100 
H14 H     0.437527740     0.020262320     0.562141600 
H15 H     0.223067030     0.333625500     0.772980640 
H16 H     0.148982510     0.084367200     0.757723940 
H17 H     0.257796790    -0.072144460     0.653457640 
H18 H     0.523572240     0.721815960     0.691355050 
H19 H     0.901051110     0.914738880     0.563038870 
H20 H     0.969197290     1.157350450     0.568976190 
H21 H     0.848434300     1.305802200     0.666312500 
H22 H     0.665445450     1.210011720     0.755750840 

#END
data_24_14.66_XXVI_2_4546 
loop_
_symmetry_equiv_pos_site_id
_symmetry_equiv_pos_as_xyz
1 +x,+y,+z
2 -x,-y,-z
_cell_length_a 15.7413
_cell_length_b 10.4109
_cell_length_c 10.4099
_cell_angle_alpha 63.6293
_cell_angle_beta 89.093
_cell_angle_gamma 108.3887
loop_
_atom_site_label
_atom_site_type_symbol
_atom_site_fract_x
_atom_site_fract_y
_atom_site_fract_z
C1 C     0.738571970     0.363715240     0.726431150 
C2 C     0.689972880     0.247397060     0.688922900 
C3 C     0.739785550     0.183877140     0.631278410 
C4 C     0.836382940     0.238320990     0.614434470 
C5 C     0.883312510     0.351294210     0.649701420 
C6 C     0.834271470     0.416305120     0.704291130 
C7 C     0.593109910     0.192017420     0.706467330 
C8 C     0.691148790     0.069357220     0.592995240 
C9 C     0.597083320     0.018628200     0.610389280 
C10 C     0.547934980     0.080584390     0.667773250 
C11 C     0.689506610     0.436262030     0.781512130 
C12 C     0.662908190     0.555830880     0.683347380 
C13 C     0.619556380     0.629600620     0.735363110 
C14 C     0.604989800     0.585486700     0.882382260 
C15 C     0.631541140     0.466635210     0.985755610 
C16 C     0.674288570     0.390330870     0.934316050 
C17 C     0.617592610     0.421641090     1.137267460 
C18 C     0.701025120     0.271312160     1.038051450 
C19 C     0.969055130     0.600483600     0.736803560 
C20 C     0.990646760     0.725108810     0.781809400 
C21 C     0.957944310     0.847421850     0.733188100 
C22 C     1.055265220     0.722502960     0.874336580 
C23 C     0.986888750     0.960085650     0.778494700 
C24 C     1.083658820     0.832854740     0.921610520 
C25 C     1.049173880     0.952031850     0.873508390 
C26 C     0.686608780     0.230530140     1.184800470 
C27 C     0.644653250     0.306049460     1.235258060 
C28 C     0.680250770     0.731257780     0.416995680 
C29 C     0.708981360     0.754831480     0.265959100 
C30 C     0.670784040     0.848112950     0.157393420 
C31 C     0.689294420     0.883998080     0.011519820 
C32 C     0.748625220     0.828116620    -0.030967610 
C33 C     0.788859520     0.737614460     0.073017160 
C34 C     0.769050350     0.701177710     0.219677590 
N1 N     0.878292320     0.536409870     0.735035200 
N2 N     0.680309780     0.598331790     0.534285870 
O1 O     1.029234990     0.556927590     0.712981240 
O2 O     0.654745850     0.827061260     0.428964430 
Cl1 Cl     0.880690340     0.868392700     0.611293390 
Cl2 Cl     0.826085910     0.590055740     0.339282210 
H1 H     0.874151340     0.189416050     0.571411610 
H2 H     0.957312860     0.393573590     0.636602450 
H3 H     0.555151560     0.239144680     0.751348260 
H4 H     0.729795680     0.022167540     0.549146390 
H5 H     0.560473580    -0.069286290     0.580278880 
H6 H     0.473605710     0.039608320     0.681876890 
H7 H     0.600443170     0.722235760     0.656206720 
H8 H     0.572337810     0.643502280     0.921207570 
H9 H     0.834804470     0.578459690     0.763351560 
H10 H     1.082749280     0.630636460     0.906813760 
H11 H     0.960563400     1.053600160     0.738013290 
H12 H     1.132996650     0.826727160     0.994814010 
H13 H     1.071129070     1.039988080     0.908778940 
H14 H     0.585032890     0.480711760     1.174745960 
H15 H     0.733047290     0.212512000     0.999588820 
H16 H     0.707630600     0.138965100     1.262689160 
H17 H     0.633706010     0.272571240     1.351484960 
H18 H     0.706835720     0.531406180     0.511241830 
H19 H     0.626205700     0.892222800     0.193589220 
H20 H     0.657811750     0.955709170    -0.068864110 
H21 H     0.764299460     0.855347680    -0.144899090 
H22 H     0.836309110     0.694770400     0.041887890 

#END
data_25_14.67_XXVI_2_1321 
loop_
_symmetry_equiv_pos_site_id
_symmetry_equiv_pos_as_xyz
1 +x,+y,+z
2 -x,-y,-z
_cell_length_a 11.1826
_cell_length_b 14.0218
_cell_length_c 18.4535
_cell_angle_alpha 99.6243
_cell_angle_beta 85.9768
_cell_angle_gamma 31.6071
loop_
_atom_site_label
_atom_site_type_symbol
_atom_site_fract_x
_atom_site_fract_y
_atom_site_fract_z
C1 C     0.648180210     0.456529980     0.260012000 
C2 C     0.666876610     0.364767030     0.298069660 
C3 C     0.496473590     0.480692550     0.380458630 
C4 C     0.312952090     0.684521610     0.421809640 
C5 C     0.297871740     0.771610770     0.385617160 
C6 C     0.470066750     0.656024330     0.304752400 
C7 C     0.851229800     0.160181460     0.257052650 
C8 C     0.516252840     0.388727610     0.417935220 
C9 C     0.697230230     0.189764340     0.376450620 
C10 C     0.865950240     0.075057080     0.295426260 
C11 C     0.824771250     0.336738840     0.174540190 
C12 C     1.024026940     0.262116180     0.156093760 
C13 C     1.194337740     0.145004560     0.074532790 
C14 C     1.158565440     0.110746360     0.012652510 
C15 C     0.954486490     0.189433020     0.027804710 
C16 C     0.784945420     0.304091310     0.110135740 
C17 C     0.913393560     0.158224590    -0.035737490 
C18 C     0.579706510     0.383755620     0.124908870 
C19 C     0.387527760     0.886351230     0.304624700 
C20 C     0.507953970     0.882878790     0.256765280 
C21 C     0.646477250     0.782166920     0.172837310 
C22 C     0.490861190     0.985361100     0.305923050 
C23 C     0.766223770     0.779956310     0.140309220 
C24 C     0.608233480     0.984976110     0.274306680 
C25 C     0.748610920     0.880227840     0.191022870 
C26 C     0.544427070     0.351351520     0.061644440 
C27 C     0.712526170     0.237324110    -0.019401010 
C28 C     1.138264810     0.337757650     0.217211790 
C29 C     1.066537750     0.457749250     0.296125180 
C30 C     1.133362600     0.507295380     0.284543020 
C31 C     1.067018770     0.630962920     0.348159650 
C32 C     0.926504100     0.712482230     0.427141480 
C33 C     0.858879020     0.665485250     0.441276500 
C34 C     0.929226940     0.539048650     0.376745760 
N1 N     0.471353610     0.734453490     0.266947310 
N2 N     1.048982320     0.307246280     0.220570100 
O1 O     0.237279060     1.011466470     0.375971870 
O2 O     1.263571070     0.279429940     0.152856360 
Cl1 Cl     0.668938210     0.661832140     0.101960870 
Cl2 Cl     0.845106030     0.482542540     0.404776760 
H1 H     0.181240360     0.773534090     0.484053040 
H2 H     0.160418150     0.926446410     0.417643850 
H3 H     0.981516410     0.071179050     0.194620530 
H4 H     0.385141690     0.478908110     0.480530190 
H5 H     0.710856210     0.120597330     0.405926170 
H6 H     1.009198580    -0.082303660     0.262926320 
H7 H     1.347712100     0.088062060     0.062712880 
H8 H     1.289351940     0.021362610    -0.049863400 
H9 H     0.593945900     0.640200990     0.207494850 
H10 H     0.382987180     1.063007460     0.370655600 
H11 H     0.871742230     0.699742780     0.075127620 
H12 H     0.592116660     1.064631090     0.314658150 
H13 H     0.843802520     0.876688030     0.165045760 
H14 H     1.044113220     0.070462920    -0.098001000 
H15 H     0.449715480     0.471673160     0.187215830 
H16 H     0.385314330     0.414342700     0.074283720 
H17 H     0.682657620     0.212564470    -0.068756280 
H18 H     0.939788100     0.367957600     0.276777020 
H19 H     1.237565010     0.445137580     0.222038650 
H20 H     1.122727550     0.665218640     0.336035660 
H21 H     0.870088980     0.811558380     0.477955940 
H22 H     0.752119560     0.725112440     0.502409300 

#END
data_26_14.68_XXVI_2_4358 
loop_
_symmetry_equiv_pos_site_id
_symmetry_equiv_pos_as_xyz
1 +x,+y,+z
2 -x,-y,-z
_cell_length_a 10.5831
_cell_length_b 10.0396
_cell_length_c 15.5984
_cell_angle_alpha 76.1592
_cell_angle_beta 97.133
_cell_angle_gamma 66.0293
loop_
_atom_site_label
_atom_site_type_symbol
_atom_site_fract_x
_atom_site_fract_y
_atom_site_fract_z
C1 C     0.890677360     0.968528100     0.737561830 
C2 C     0.963066000     1.041044500     0.687920230 
C3 C     1.074354710     1.062231690     0.737018760 
C4 C     1.109554500     1.008995950     0.833993760 
C5 C     1.039260490     0.939512870     0.881863310 
C6 C     0.927689930     0.920324380     0.833413560 
C7 C     0.928136740     1.093915090     0.590742750 
C8 C     1.145279920     1.135285920     0.687298460 
C9 C     1.108687990     1.185863520     0.592884470 
C10 C     0.999306090     1.164705010     0.544493840 
C11 C     0.773127900     0.947047380     0.688795180 
C12 C     0.630568600     1.060351270     0.667330240 
C13 C     0.517539250     1.037258870     0.624129700 
C14 C     0.548180350     0.903042610     0.603444350 
C15 C     0.690449230     0.785109480     0.623769980 
C16 C     0.804978910     0.807600820     0.667382940 
C17 C     0.722750760     0.646221420     0.602981960 
C18 C     0.947516240     0.688935360     0.688460530 
C19 C     0.868514990     0.789089670     0.969938860 
C20 C     0.766288920     0.723803480     0.992577310 
C21 C     0.616392230     0.799525470     0.959490030 
C22 C     0.828239400     0.577235790     1.059077520 
C23 C     0.532186840     0.729443510     0.989775720 
C24 C     0.745679980     0.505586570     1.088805890 
C25 C     0.597030650     0.582130780     1.053883520 
C26 C     0.975258110     0.555009590     0.667341840 
C27 C     0.862339020     0.533073570     0.624225750 
C28 C     0.477073240     1.309662680     0.689078290 
C29 C     0.479864060     1.445087460     0.714856670 
C30 C     0.349476620     1.581201510     0.677949850 
C31 C     0.329942160     1.717831760     0.694519360 
C32 C     0.441780890     1.721617910     0.750670840 
C33 C     0.571520110     1.588549220     0.789564340 
C34 C     0.590274920     1.452200960     0.771631400 
N1 N     0.849258170     0.855456430     0.878058360 
N2 N     0.605731530     1.196150560     0.688257440 
O1 O     0.965637160     0.772697790     1.030665870 
O2 O     0.360854000     1.309158740     0.666652840 
Cl1 Cl     0.526210890     0.985948990     0.879777070 
Cl2 Cl     0.757456610     1.291570370     0.826174590 
H1 H     1.194562580     1.024446700     0.871291170 
H2 H     1.065977910     0.898633220     0.956128330 
H3 H     0.844132020     1.077228110     0.553474580 
H4 H     1.229578570     1.150846350     0.725356890 
H5 H     1.163908780     1.242016200     0.555411190 
H6 H     0.971099130     1.204607380     0.469912790 
H7 H     0.408411990     1.126495770     0.609490230 
H8 H     0.460887150     0.885968180     0.570595080 
H9 H     0.767779290     0.856683960     0.834612010 
H10 H     0.943830730     0.522112030     1.086995550 
H11 H     0.416367510     0.791692950     0.963045470 
H12 H     0.796816700     0.391017820     1.139557720 
H13 H     0.530727300     0.528006820     1.076923620 
H14 H     0.634644960     0.630631510     0.569838440 
H15 H     1.034629040     0.705821720     0.721496080 
H16 H     1.085330290     0.465248130     0.683966590 
H17 H     0.885916680     0.426721410     0.607933740 
H18 H     0.695681690     1.204158980     0.712946430 
H19 H     0.263477360     1.573567000     0.636081590 
H20 H     0.227662960     1.820866800     0.664071540 
H21 H     0.428448040     1.827417020     0.764872130 
H22 H     0.659399290     1.588434750     0.834484530 

#END
data_27_14.87_XXVI_2_9 
loop_
_symmetry_equiv_pos_site_id
_symmetry_equiv_pos_as_xyz
1 +x,+y,+z
2 -x,-y,-z
_cell_length_a 14.0828
_cell_length_b 27.9858
_cell_length_c 33.7931
_cell_angle_alpha 138.0447
_cell_angle_beta 78.8078
_cell_angle_gamma 142.3889
loop_
_atom_site_label
_atom_site_type_symbol
_atom_site_fract_x
_atom_site_fract_y
_atom_site_fract_z
C1 C     0.624359820     0.926232550     0.833064630 
C2 C     0.343292310     0.775270750     0.738607880 
C3 C     0.467545180     0.867176230     0.743270860 
C4 C     0.870405720     1.108326410     0.843017400 
C5 C     1.131899540     1.246338170     0.930039220 
C6 C     0.998391150     1.146361280     0.920578150 
C7 C    -0.063721840     0.531169700     0.637185140 
C8 C     0.186401640     0.715735470     0.648863320 
C9 C    -0.206071170     0.480016560     0.551874440 
C10 C    -0.331788710     0.386933560     0.545925280 
C11 C     0.499359350     0.833811610     0.829777300 
C12 C     0.104676090     0.494242000     0.669372620 
C13 C    -0.024418440     0.400459090     0.663446830 
C14 C     0.257709680     0.655908040     0.822159530 
C15 C     0.678672880     1.014656020     0.993833980 
C16 C     0.800453820     1.104450080     0.997379130 
C17 C     0.980785890     1.285507090     1.161107460 
C18 C     1.226872370     1.467110920     1.171241150 
C19 C     1.408297620     1.322717320     1.008652380 
C20 C     1.354092220     1.224141020     0.982918800 
C21 C     1.308468110     1.195380310     1.010548060 
C22 C     1.295903380     1.112945590     0.902251710 
C23 C     1.194815010     1.051886410     0.954652290 
C24 C     1.185190270     0.971478580     0.846916740 
C25 C     1.128928570     0.936854110     0.871297770 
C26 C     1.515260600     1.725671740     1.332233250 
C27 C     1.391292420     1.634509010     1.327349360 
C28 C    -0.292696270     0.082916600     0.433575040 
C29 C    -0.350643500    -0.014793430     0.345370390 
C30 C    -0.398391560    -0.120160450     0.299017780 
C31 C    -0.404468180    -0.184305160     0.235370960 
C32 C    -0.356444710    -0.140240690     0.217589980 
C33 C    -0.314625810    -0.040849080     0.259676790 
C34 C    -0.315452040     0.018208790     0.321243990 
N1 N     1.225562760     1.257004950     0.994701240 
N2 N    -0.157927590     0.250850560     0.515440720 
O1 O     1.559245880     1.417983490     1.020754820 
O2 O    -0.340565940     0.028723720     0.438984390 
Cl1 Cl     1.425729670     1.361310560     1.129509520 
Cl2 Cl    -0.301813930     0.111527590     0.353147860 
H1 H     0.972034710     1.184004030     0.849673290 
H2 H     1.431658850     1.423850900     1.002680260 
H3 H    -0.162116760     0.458653480     0.632201270 
H4 H     0.286525100     0.789072970     0.654163610 
H5 H    -0.420270630     0.364689350     0.479510970 
H6 H    -0.644002080     0.199064910     0.468342030 
H7 H    -0.337373050     0.131854620     0.535156710 
H8 H     0.158461180     0.583385490     0.817293060 
H9 H     1.121697220     1.188052670     0.989952650 
H10 H     1.333840200     1.137694990     0.882231070 
H11 H     1.161464550     1.033628880     0.978169250 
H12 H     1.136863960     0.884157990     0.782718480 
H13 H     1.036990450     0.822921870     0.826985700 
H14 H     0.882357920     1.212373830     1.155807320 
H15 H     1.324607330     1.539191670     1.176003840 
H16 H     1.842319690     2.003245940     1.464618140 
H17 H     1.621461030     1.840884770     1.455273230 
H18 H    -0.108993480     0.296301160     0.509829390 
H19 H    -0.419832990    -0.140943600     0.320120720 
H20 H    -0.440717200    -0.264218170     0.201911930 
H21 H    -0.354286590    -0.184754130     0.170100390 
H22 H    -0.284200710    -0.010194700     0.244180350 

#END
data_28_15.34_XXVI_14_1327 
loop_
_symmetry_equiv_pos_site_id
_symmetry_equiv_pos_as_xyz
1 +x,+y,+z
2 -x,1/2+y,1/2-z
3 -x,-y,-z
4 +x,1/2-y,1/2+z
_cell_length_a 10.4725
_cell_length_b 22.0615
_cell_length_c 13.8919
_cell_angle_alpha 90.0
_cell_angle_beta 116.2657
_cell_angle_gamma 90.0
loop_
_atom_site_label
_atom_site_type_symbol
_atom_site_fract_x
_atom_site_fract_y
_atom_site_fract_z
C1 C     0.223109750     0.628742430     0.467579070 
C2 C     0.263210220     0.567880750     0.504391930 
C3 C     0.411338510     0.553705240     0.568922770 
C4 C     0.513683440     0.600976190     0.594535000 
C5 C     0.475083860     0.659636560     0.558983490 
C6 C     0.328768160     0.673658980     0.494214000 
C7 C     0.160911780     0.520446740     0.478744430 
C8 C     0.450661000     0.493111600     0.604778630 
C9 C     0.348858090     0.447954430     0.578356270 
C10 C     0.202978410     0.461919940     0.514897040 
C11 C     0.071450680     0.644745000     0.396156060 
C12 C     0.016066960     0.634300900     0.285004700 
C13 C    -0.126885600     0.650516790     0.214120940 
C14 C    -0.210300450     0.678923710     0.254523130 
C15 C    -0.157760180     0.692745820     0.365601440 
C16 C    -0.014538210     0.675013640     0.437779260 
C17 C    -0.241443280     0.723970370     0.407150870 
C18 C     0.038351290     0.689446730     0.548882970 
C19 C     0.361308250     0.784009640     0.462541190 
C20 C     0.267364670     0.835389970     0.397845730 
C21 C     0.305178890     0.873693360     0.333332350 
C22 C     0.139717650     0.847795600     0.405161490 
C23 C     0.217820180     0.922384460     0.277526770 
C24 C     0.052484200     0.896506230     0.350235150 
C25 C     0.091947250     0.933863950     0.286351550 
C26 C    -0.045749540     0.720300230     0.586496410 
C27 C    -0.186768040     0.737773460     0.515346020 
C28 C     0.084196350     0.594061900     0.144543890 
C29 C     0.216399900     0.572088980     0.137377150 
C30 C     0.209338080     0.515173800     0.089398000 
C31 C     0.323985740     0.492759460     0.074399920 
C32 C     0.447154450     0.528078840     0.104811990 
C33 C     0.455260030     0.585537920     0.149793930 
C34 C     0.340165740     0.607265940     0.165602080 
N1 N     0.282811020     0.732040850     0.454474000 
N2 N     0.108392550     0.608835910     0.247738090 
O1 O     0.491096920     0.788560300     0.516219670 
O2 O    -0.032817100     0.594975980     0.065173610 
Cl1 Cl     0.457785880     0.859970480     0.315237100 
Cl2 Cl     0.355106060     0.680204260     0.221063940 
H1 H     0.626117180     0.590096550     0.643632390 
H2 H     0.553129250     0.695920120     0.577934820 
H3 H     0.048458920     0.531233130     0.430128140 
H4 H     0.563505700     0.482892980     0.653786860 
H5 H     0.380476920     0.401528250     0.606338190 
H6 H     0.122987370     0.426095450     0.494497960 
H7 H    -0.166108570     0.640426540     0.128962220 
H8 H    -0.319553870     0.691915620     0.199926040 
H9 H     0.176947280     0.734097570     0.402528310 
H10 H     0.110431750     0.819183220     0.456703560 
H11 H     0.249053920     0.950719020     0.227031440 
H12 H    -0.045495120     0.905237760     0.357683980 
H13 H     0.024799800     0.972099950     0.242783770 
H14 H    -0.350167480     0.737101470     0.351510770 
H15 H     0.146716620     0.675710960     0.603821510 
H16 H    -0.003236110     0.731129520     0.671939770 
H17 H    -0.251988570     0.762001830     0.546240020 
H18 H     0.210408580     0.603415550     0.305957590 
H19 H     0.110956420     0.489075720     0.063846700 
H20 H     0.316992850     0.448097000     0.038338840 
H21 H     0.537294150     0.511201490     0.092877330 
H22 H     0.549550710     0.613956830     0.172276120 

#END
data_29_15.41_XXVI_15_10542 
loop_
_symmetry_equiv_pos_site_id
_symmetry_equiv_pos_as_xyz
1 +x,+y,+z
2 -x,+y,1/2-z
3 1/2+x,1/2+y,+z
4 1/2-x,1/2+y,1/2-z
5 -x,-y,-z
6 +x,-y,1/2+z
7 1/2-x,1/2-y,-z
8 1/2+x,1/2-y,1/2+z
_cell_length_a 29.4016
_cell_length_b 10.0937
_cell_length_c 19.625
_cell_angle_alpha 90.0
_cell_angle_beta 77.4703
_cell_angle_gamma 90.0
loop_
_atom_site_label
_atom_site_type_symbol
_atom_site_fract_x
_atom_site_fract_y
_atom_site_fract_z
C1 C     0.110985130     0.778673810     0.562210710 
C2 C     0.110820980     0.857333540     0.622926900 
C3 C     0.072507750     0.946219030     0.648089590 
C4 C     0.035779360     0.952929140     0.611454330 
C5 C     0.036206140     0.877975700     0.552432400 
C6 C     0.074206080     0.790373130     0.527190600 
C7 C     0.147640310     0.850744360     0.659606270 
C8 C     0.072645270     1.024475260     0.708307800 
C9 C     0.108958890     1.016089070     0.742761060 
C10 C     0.146674010     0.928424890     0.718062580 
C11 C     0.150216520     0.685582630     0.534795730 
C12 C     0.187102420     0.724498150     0.480106090 
C13 C     0.223571300     0.633625110     0.451968060 
C14 C     0.222390910     0.506429100     0.477998900 
C15 C     0.185601150     0.461861650     0.532758610 
C16 C     0.148784620     0.553096500     0.561538760 
C17 C     0.183956830     0.330551270     0.559461750 
C18 C     0.111690080     0.508080020     0.615984000 
C19 C     0.043557400     0.689885860     0.428871330 
C20 C     0.053683040     0.572682850     0.379969000 
C21 C     0.095927820     0.544556780     0.332420380 
C22 C     0.015378370     0.488839490     0.379590670 
C23 C     0.100083780     0.434489780     0.287884410 
C24 C     0.019305180     0.378125360     0.336104910 
C25 C     0.061874650     0.350813360     0.290145980 
C26 C     0.111125850     0.379480390     0.640755890 
C27 C     0.147491210     0.289775720     0.612479990 
C28 C     0.212103150     0.906332500     0.393913750 
C29 C     0.206781880     1.052819740     0.380158110 
C30 C     0.245539640     1.107583650     0.333210000 
C31 C     0.247323200     1.240419810     0.313351720 
C32 C     0.209360650     1.323456390     0.339616000 
C33 C     0.170119670     1.272286690     0.385308360 
C34 C     0.168956250     1.138759450     0.405419970 
N1 N     0.077342540     0.715479260     0.466196580 
N2 N     0.187252810     0.856069100     0.456318300 
O1 O     0.005694690     0.747797500     0.437947710 
O2 O     0.239585560     0.839295800     0.350612770 
Cl1 Cl     0.145410350     0.646240010     0.325283140 
Cl2 Cl     0.117122130     1.085416810     0.461854850 
H1 H     0.006642530     1.020351970     0.630600800 
H2 H     0.008347520     0.883681210     0.523878560 
H3 H     0.176654150     0.783016990     0.640670040 
H4 H     0.043367620     1.091759430     0.726866550 
H5 H     0.108679610     1.076810830     0.788999430 
H6 H     0.175241920     0.922142110     0.745532330 
H7 H     0.251417200     0.666521300     0.409297330 
H8 H     0.250393740     0.437191530     0.456001940 
H9 H     0.106705050     0.658149220     0.454802700 
H10 H    -0.017697080     0.514570020     0.414555180 
H11 H     0.133248630     0.416082290     0.251510730 
H12 H    -0.010831670     0.313894020     0.337630960 
H13 H     0.065427120     0.264922620     0.255430760 
H14 H     0.212176810     0.262229970     0.537078150 
H15 H     0.083688170     0.577099450     0.637934030 
H16 H     0.082377990     0.346722750     0.682584590 
H17 H     0.146590530     0.188557540     0.632610490 
H18 H     0.162717740     0.916656400     0.485753750 
H19 H     0.274148080     1.039669370     0.312556520 
H20 H     0.278130930     1.278947090     0.277272710 
H21 H     0.209960800     1.427793860     0.324450010 
H22 H     0.139901180     1.334789930     0.405648420 

#END
data_30_15.42_XXVI_15_10542 
loop_
_symmetry_equiv_pos_site_id
_symmetry_equiv_pos_as_xyz
1 +x,+y,+z
2 -x,+y,1/2-z
3 1/2+x,1/2+y,+z
4 1/2-x,1/2+y,1/2-z
5 -x,-y,-z
6 +x,-y,1/2+z
7 1/2-x,1/2-y,-z
8 1/2+x,1/2-y,1/2+z
_cell_length_a 29.3979
_cell_length_b 10.0915
_cell_length_c 19.6311
_cell_angle_alpha 90.0
_cell_angle_beta 77.4718
_cell_angle_gamma 90.0
loop_
_atom_site_label
_atom_site_type_symbol
_atom_site_fract_x
_atom_site_fract_y
_atom_site_fract_z
C1 C     0.110979250     0.778691670     0.562237040 
C2 C     0.110814530     0.857305940     0.622955150 
C3 C     0.072498220     0.946203230     0.648130600 
C4 C     0.035762550     0.952953840     0.611511620 
C5 C     0.036190900     0.878049970     0.552484750 
C6 C     0.074196840     0.790444570     0.527227150 
C7 C     0.147635150     0.850652300     0.659630250 
C8 C     0.072638190     1.024423070     0.708346830 
C9 C     0.108954990     1.015983360     0.742789910 
C10 C     0.146670090     0.928297280     0.718085470 
C11 C     0.150212850     0.685584860     0.534812720 
C12 C     0.187095660     0.724513800     0.480129440 
C13 C     0.223568330     0.633627680     0.451994450 
C14 C     0.222395600     0.506407140     0.478020880 
C15 C     0.185612120     0.461834080     0.532778100 
C16 C     0.148793770     0.553082910     0.561560070 
C17 C     0.183977550     0.330502880     0.559480540 
C18 C     0.111705450     0.508059770     0.616004770 
C19 C     0.043533930     0.689967530     0.428942350 
C20 C     0.053670980     0.572794930     0.380018550 
C21 C     0.095917600     0.544740500     0.332463280 
C22 C     0.015369040     0.488908210     0.379626710 
C23 C     0.100080240     0.434693680     0.287909870 
C24 C     0.019302570     0.378215130     0.336123320 
C25 C     0.061874960     0.350971770     0.290157660 
C26 C     0.111150960     0.379439750     0.640775530 
C27 C     0.147518050     0.289722020     0.612497680 
C28 C     0.212045380     0.906331210     0.393916260 
C29 C     0.206745620     1.052859620     0.380173340 
C30 C     0.245505400     1.107589460     0.333215630 
C31 C     0.247301460     1.240454130     0.313362370 
C32 C     0.209349090     1.323546280     0.339631220 
C33 C     0.170103880     1.272407740     0.385329290 
C34 C     0.168929060     1.138854100     0.405440000 
N1 N     0.077336120     0.715598950     0.466231160 
N2 N     0.187246230     0.856120120     0.456354650 
O1 O     0.005653370     0.747827830     0.438055740 
O2 O     0.239472150     0.839227290     0.350577080 
Cl1 Cl     0.145397910     0.646474580     0.325340910 
Cl2 Cl     0.117097720     1.085539250     0.461888860 
H1 H     0.006621090     1.020371960     0.630672550 
H2 H     0.008327470     0.883789370     0.523943700 
H3 H     0.176648600     0.782905620     0.640690510 
H4 H     0.043357880     1.091720510     0.726913050 
H5 H     0.108677000     1.076677750     0.789027360 
H6 H     0.175239880     0.921971800     0.745547760 
H7 H     0.251413760     0.666528450     0.409332090 
H8 H     0.250400840     0.437157160     0.456025460 
H9 H     0.106708330     0.658288610     0.454811230 
H10 H    -0.017709600     0.514590690     0.414595770 
H11 H     0.133247030     0.416337620     0.251533010 
H12 H    -0.010831020     0.313948810     0.337640380 
H13 H     0.065432780     0.265100460     0.255427300 
H14 H     0.212198900     0.262168260     0.537097600 
H15 H     0.083703160     0.577092600     0.637955260 
H16 H     0.082407420     0.346674380     0.682603740 
H17 H     0.146623070     0.188487690     0.632629160 
H18 H     0.162749750     0.916803800     0.485803460 
H19 H     0.274104330     1.039627870     0.312550710 
H20 H     0.278111200     1.278959440     0.277278930 
H21 H     0.209957620     1.427904650     0.324464690 
H22 H     0.139892830     1.334956760     0.405673230 

#END
data_31_15.83_XXVI_43_838 
loop_
_symmetry_equiv_pos_site_id
_symmetry_equiv_pos_as_xyz
1 +x,+y,+z
2 -x,-y,+z
3 1/4-x,1/4+y,1/4+z
4 1/4+x,1/4-y,1/4+z
5 +x,1/2+y,1/2+z
6 -x,1/2-y,1/2+z
7 1/4-x,3/4+y,3/4+z
8 1/4+x,3/4-y,3/4+z
9 1/2+x,+y,1/2+z
10 1/2-x,-y,1/2+z
11 3/4-x,1/4+y,3/4+z
12 3/4+x,1/4-y,3/4+z
13 1/2+x,1/2+y,+z
14 1/2-x,1/2-y,+z
15 3/4-x,3/4+y,1/4+z
16 3/4+x,3/4-y,1/4+z
_cell_length_a 66.87
_cell_length_b 22.9746
_cell_length_c 7.2783
_cell_angle_alpha 90.0
_cell_angle_beta 90.0
_cell_angle_gamma 90.0
loop_
_atom_site_label
_atom_site_type_symbol
_atom_site_fract_x
_atom_site_fract_y
_atom_site_fract_z
C1 C     0.213060120     0.368336880     0.336111710 
C2 C     0.227431290     0.369381550     0.189849700 
C3 C     0.245113360     0.404799480     0.208388160 
C4 C     0.247810130     0.438004670     0.371610940 
C5 C     0.233933500     0.436929860     0.511932510 
C6 C     0.216480930     0.401949640     0.494321440 
C7 C     0.224651540     0.337378810     0.024014320 
C8 C     0.259280230     0.406033890     0.062538760 
C9 C     0.256219520     0.374111580    -0.096293250 
C10 C     0.238717400     0.339726110    -0.115418750 
C11 C     0.194417380     0.332687230     0.321677990 
C12 C     0.175756200     0.360135590     0.297380390 
C13 C     0.157833890     0.326687990     0.286173140 
C14 C     0.158698000     0.266868130     0.300511470 
C15 C     0.177107740     0.237042580     0.326891590 
C16 C     0.195286460     0.270531730     0.337999280 
C17 C     0.178039960     0.175420620     0.343948720 
C18 C     0.213630120     0.240388060     0.368791120 
C19 C     0.194319360     0.449021940     0.721421600 
C20 C     0.172890410     0.445524920     0.788329670 
C21 C     0.160633250     0.396259980     0.818164900 
C22 C     0.163900210     0.500600320     0.813451400 
C23 C     0.140441230     0.401949390     0.866350850 
C24 C     0.143826210     0.506816530     0.861322360 
C25 C     0.131972850     0.457202700     0.886712630 
C26 C     0.213999920     0.180354680     0.385292780 
C27 C     0.196109130     0.147409940     0.372193890 
C28 C     0.159802050     0.458432500     0.316197410 
C29 C     0.164551730     0.522937150     0.330750690 
C30 C     0.148603400     0.555838550     0.404697720 
C31 C     0.150082780     0.615396070     0.438156240 
C32 C     0.167954660     0.644556540     0.397600540 
C33 C     0.183968240     0.613721580     0.321902560 
C34 C     0.182268600     0.553783250     0.288551400 
N1 N     0.201929300     0.400162850     0.634555460 
N2 N     0.175600440     0.421201740     0.285028670 
O1 O     0.203739390     0.495165860     0.732705190 
O2 O     0.142402350     0.441464810     0.339034760 
Cl1 Cl     0.169608030     0.324035590     0.805551170 
Cl2 Cl     0.203425290     0.521400930     0.185518860 
H1 H     0.261253760     0.464866880     0.384789470 
H2 H     0.235802930     0.462888500     0.635958760 
H3 H     0.211184330     0.310881250     0.008711230 
H4 H     0.272667350     0.433000650     0.078517310 
H5 H     0.267214560     0.375473560    -0.207438200 
H6 H     0.236301300     0.314869870    -0.241660620 
H7 H     0.143713960     0.349612460     0.268851410 
H8 H     0.144899470     0.241370850     0.291975380 
H9 H     0.192301670     0.365812640     0.620595380 
H10 H     0.173513000     0.538365710     0.790645980 
H11 H     0.131527640     0.362708090     0.887716650 
H12 H     0.137436010     0.550318890     0.877185240 
H13 H     0.116163070     0.461121620     0.923001200 
H14 H     0.164100900     0.150582840     0.334758020 
H15 H     0.227455230     0.265504670     0.379409730 
H16 H     0.228231270     0.158114100     0.408972300 
H17 H     0.196632560     0.100011920     0.385209620 
H18 H     0.189565620     0.439101970     0.273635350 
H19 H     0.134976570     0.531535500     0.435832210 
H20 H     0.137362540     0.638990950     0.496113000 
H21 H     0.169502440     0.691216590     0.423597920 
H22 H     0.197958500     0.635667510     0.287477360 

#END
data_32_16.01_XXVI_14_5941 
loop_
_symmetry_equiv_pos_site_id
_symmetry_equiv_pos_as_xyz
1 +x,+y,+z
2 -x,1/2+y,1/2-z
3 -x,-y,-z
4 +x,1/2-y,1/2+z
_cell_length_a 11.0296
_cell_length_b 19.0194
_cell_length_c 20.8776
_cell_angle_alpha 90.0
_cell_angle_beta 138.2536
_cell_angle_gamma 90.0
loop_
_atom_site_label
_atom_site_type_symbol
_atom_site_fract_x
_atom_site_fract_y
_atom_site_fract_z
C1 C     0.101112410     0.157426760     0.379663170 
C2 C     0.210504750     0.195291600     0.467823420 
C3 C     0.176257040     0.269029580     0.464730540 
C4 C     0.033154540     0.301877460     0.373508360 
C5 C    -0.071550980     0.265383020     0.288515430 
C6 C    -0.036482560     0.192619350     0.291296070 
C7 C     0.353500520     0.162315810     0.559288640 
C8 C     0.286169020     0.306517360     0.552556970 
C9 C     0.424593650     0.273105550     0.640308740 
C10 C     0.458004510     0.200441180     0.643390750 
C11 C     0.134687740     0.081114950     0.380478790 
C12 C     0.259775600     0.060268330     0.382469400 
C13 C     0.288072670    -0.012460760     0.380065630 
C14 C     0.191414150    -0.062760170     0.375318730 
C15 C     0.063131620    -0.044421440     0.372984740 
C16 C     0.034472470     0.028903010     0.375726820 
C17 C    -0.037729570    -0.095946680     0.367568290 
C18 C    -0.094696790     0.047288680     0.372957780 
C19 C    -0.266133870     0.175069230     0.112901170 
C20 C    -0.346255840     0.116646080     0.041111360 
C21 C    -0.247601900     0.069391930     0.041236330 
C22 C    -0.537911140     0.114174930    -0.037248060 
C23 C    -0.337157860     0.019897020    -0.032631890 
C24 C    -0.628462800     0.064558640    -0.110531930 
C25 C    -0.527474640     0.017243940    -0.108040480 
C26 C    -0.190759440    -0.004225600     0.367585100 
C27 C    -0.162468970    -0.076446730     0.364854120 
C28 C     0.451691210     0.107999740     0.369003900 
C29 C     0.538015600     0.175217640     0.379010300 
C30 C     0.716226410     0.167557550     0.424975490 
C31 C     0.811982170     0.224288330     0.437016120 
C32 C     0.728510500     0.290490570     0.400646070 
C33 C     0.550227780     0.299311560     0.352453180 
C34 C     0.456245030     0.242082290     0.341909510 
N1 N    -0.134938000     0.153224940     0.207492810 
N2 N     0.356350420     0.113346140     0.388241920 
O1 O    -0.327171820     0.235478180     0.085413130 
O2 O     0.479350810     0.052159670     0.351147260 
Cl1 Cl    -0.008171780     0.070476260     0.133063510 
Cl2 Cl     0.231230760     0.257213040     0.278556480 
H1 H     0.006669360     0.357814940     0.371182380 
H2 H    -0.179941530     0.290623790     0.218571280 
H3 H     0.378828820     0.106278660     0.561677420 
H4 H     0.258975840     0.362526200     0.549292240 
H5 H     0.508265600     0.302515430     0.707342060 
H6 H     0.567249380     0.174299340     0.712935180 
H7 H     0.384139700    -0.026535450     0.380339490 
H8 H     0.213009370    -0.118453350     0.372982690 
H9 H    -0.095034990     0.101827920     0.220306780 
H10 H    -0.613426270     0.152898910    -0.038887800 
H11 H    -0.256606100    -0.015761500    -0.030520690 
H12 H    -0.777243960     0.063136760    -0.169830030 
H13 H    -0.596478990    -0.021609320    -0.165265740 
H14 H    -0.014677160    -0.151482170     0.365478590 
H15 H    -0.116175240     0.102891290     0.375402050 
H16 H    -0.289258640     0.010880740     0.365575530 
H17 H    -0.239319100    -0.116533980     0.360629040 
H18 H     0.333297710     0.163050600     0.395962360 
H19 H     0.776108770     0.114986060     0.450256380 
H20 H     0.950694080     0.216839530     0.473965330 
H21 H     0.801156930     0.335405840     0.408881250 
H22 H     0.481858580     0.350168000     0.322094070 

#END
data_33_16.28_XXVI_14_22 
loop_
_symmetry_equiv_pos_site_id
_symmetry_equiv_pos_as_xyz
1 +x,+y,+z
2 -x,1/2+y,1/2-z
3 -x,-y,-z
4 +x,1/2-y,1/2+z
_cell_length_a 10.8805
_cell_length_b 18.8041
_cell_length_c 13.8371
_cell_angle_alpha 90.0
_cell_angle_beta 74.846
_cell_angle_gamma 90.0
loop_
_atom_site_label
_atom_site_type_symbol
_atom_site_fract_x
_atom_site_fract_y
_atom_site_fract_z
C1 C     0.376197560     0.295272830     0.141565540 
C2 C     0.320351660     0.350687360     0.210362020 
C3 C     0.313570980     0.421835100     0.173268140 
C4 C     0.362335510     0.435252730     0.069013860 
C5 C     0.415882370     0.381700600     0.003193010 
C6 C     0.423050060     0.311513070     0.039532390 
C7 C     0.273650450     0.338164070     0.315176040 
C8 C     0.259273340     0.476781180     0.241932480 
C9 C     0.214029350     0.462811990     0.343248660 
C10 C     0.221801830     0.392938910     0.379917160 
C11 C     0.388115340     0.221202530     0.177346150 
C12 C     0.508350090     0.194270680     0.179134310 
C13 C     0.521171260     0.123129090     0.210899040 
C14 C     0.415223080     0.080057970     0.239601130 
C15 C     0.292035560     0.104337110     0.237964840 
C16 C     0.278327000     0.176133350     0.205923370 
C17 C     0.182831860     0.059775340     0.266024740 
C18 C     0.154951930     0.199633150     0.202301860 
C19 C     0.604531380     0.262600980    -0.086778820 
C20 C     0.685201820     0.195760510    -0.105607250 
C21 C     0.649080340     0.123762690    -0.087150890 
C22 C     0.817130330     0.209787510    -0.139305150 
C23 C     0.739899110     0.069400290    -0.099286880 
C24 C     0.908380930     0.156155770    -0.151807460 
C25 C     0.869640000     0.085548710    -0.130837990 
C26 C     0.050668180     0.154808780     0.229895960 
C27 C     0.064185630     0.084351200     0.262391140 
C28 C     0.740695230     0.222697740     0.122888650 
C29 C     0.835727840     0.282708510     0.088456530 
C30 C     0.961965490     0.258048460     0.050551150 
C31 C     1.063643110     0.303453030     0.010347970 
C32 C     1.041732190     0.376711510     0.006359760 
C33 C     0.918539780     0.403264930     0.043682920 
C34 C     0.816983120     0.356970170     0.084217320 
N1 N     0.480901720     0.256461000    -0.026514780 
N2 N     0.613305890     0.240125940     0.148420820 
O1 O     0.651698000     0.320719900    -0.117760170 
O2 O     0.780002850     0.161096090     0.125636570 
Cl1 Cl     0.488717120     0.095216780    -0.052165540 
Cl2 Cl     0.668405440     0.399112280     0.131264080 
H1 H     0.356892040     0.489366750     0.041286130 
H2 H     0.454925460     0.391900650    -0.076443950 
H3 H     0.279548950     0.284414300     0.343652380 
H4 H     0.254387140     0.530553770     0.212813150 
H5 H     0.172657920     0.505534410     0.395229100 
H6 H     0.186569220     0.382258220     0.460119570 
H7 H     0.615797260     0.104026790     0.210272040 
H8 H     0.425641470     0.025490860     0.263876500 
H9 H     0.456036370     0.206568350     0.001338870 
H10 H     0.844084820     0.265536470    -0.153541370 
H11 H     0.707625370     0.014585780    -0.083822090 
H12 H     1.009454310     0.169660200    -0.176835370 
H13 H     0.939655830     0.042751230    -0.139138000 
H14 H     0.194796500     0.005398430     0.290367340 
H15 H     0.143925040     0.253796050     0.177221390 
H16 H    -0.043080070     0.173884890     0.226487730 
H17 H    -0.019069560     0.049581520     0.284113950 
H18 H     0.590483990     0.292198940     0.140191570 
H19 H     0.974889100     0.200562600     0.053824830 
H20 H     1.159578810     0.281816300    -0.018090310 
H21 H     1.119862580     0.413385850    -0.025344400 
H22 H     0.899391870     0.460189500     0.041924230 

#END
data_34_16.36_XXVI_43_264 
loop_
_symmetry_equiv_pos_site_id
_symmetry_equiv_pos_as_xyz
1 +x,+y,+z
2 -x,-y,+z
3 1/4-x,1/4+y,1/4+z
4 1/4+x,1/4-y,1/4+z
5 +x,1/2+y,1/2+z
6 -x,1/2-y,1/2+z
7 1/4-x,3/4+y,3/4+z
8 1/4+x,3/4-y,3/4+z
9 1/2+x,+y,1/2+z
10 1/2-x,-y,1/2+z
11 3/4-x,1/4+y,3/4+z
12 3/4+x,1/4-y,3/4+z
13 1/2+x,1/2+y,+z
14 1/2-x,1/2-y,+z
15 3/4-x,3/4+y,1/4+z
16 3/4+x,3/4-y,1/4+z
_cell_length_a 66.8794
_cell_length_b 22.9931
_cell_length_c 7.3018
_cell_angle_alpha 90.0
_cell_angle_beta 90.0
_cell_angle_gamma 90.0
loop_
_atom_site_label
_atom_site_type_symbol
_atom_site_fract_x
_atom_site_fract_y
_atom_site_fract_z
C1 C     0.694720680     0.331318100     0.370680350 
C2 C     0.695725830     0.269301190     0.389563470 
C3 C     0.677658820     0.235405760     0.377016880 
C4 C     0.659219320     0.264702680     0.347102050 
C5 C     0.658226410     0.324416050     0.331017070 
C6 C     0.676037110     0.358254190     0.343769370 
C7 C     0.714102280     0.239721470     0.423265920 
C8 C     0.678724000     0.173919350     0.396348190 
C9 C     0.696817890     0.146451680     0.427941530 
C10 C     0.714600610     0.179807180     0.441947890 
C11 C     0.713253070     0.367353540     0.386523140 
C12 C     0.716481780     0.401108510     0.544308170 
C13 C     0.733901890     0.436190790     0.562892830 
C14 C     0.747783870     0.437820220     0.423147420 
C15 C     0.745160800     0.405053420     0.259562790 
C16 C     0.727618630     0.369103220     0.240852170 
C17 C     0.759292060     0.406985070     0.113996930 
C18 C     0.724955430     0.337194480     0.075213790 
C19 C     0.659965990     0.455882450     0.368927940 
C20 C     0.664451350     0.520531150     0.382949320 
C21 C     0.682093090     0.551957550     0.342695830 
C22 C     0.648339400     0.552839810     0.456157900 
C23 C     0.683544150     0.611858730     0.376780890 
C24 C     0.649558220     0.612366470     0.490037720 
C25 C     0.667350310     0.642108200     0.451178630 
C26 C     0.738977450     0.340238290    -0.063980440 
C27 C     0.756332480     0.375215340    -0.044743600 
C28 C     0.694624310     0.448242950     0.773913330 
C29 C     0.673176110     0.445791900     0.840285420 
C30 C     0.664542190     0.501230650     0.866547000 
C31 C     0.644553880     0.508349090     0.915901200 
C32 C     0.632465660     0.459310090     0.942211480 
C33 C     0.640598990     0.403711150     0.920873460 
C34 C     0.660697390     0.397114390     0.870825670 
N1 N     0.675732910     0.419279050     0.330208360 
N2 N     0.701693670     0.399797940     0.681749430 
O1 O     0.642763490     0.438171000     0.397533020 
O2 O     0.704485150     0.493408040     0.790386750 
Cl1 Cl     0.703486460     0.520507540     0.241339280 
Cl2 Cl     0.669297890     0.324632900     0.855648930 
H1 H     0.645509900     0.238882150     0.337259810 
H2 H     0.644067830     0.346915610     0.311461790 
H3 H     0.727842770     0.265192530     0.434323430 
H4 H     0.664872340     0.148743360     0.386175110 
H5 H     0.697445170     0.099156070     0.442717490 
H6 H     0.728852240     0.157976510     0.467966140 
H7 H     0.735679590     0.462018280     0.686829800 
H8 H     0.761156740     0.464914180     0.437018970 
H9 H     0.689609260     0.437604450     0.316999650 
H10 H     0.634823120     0.528017260     0.486900860 
H11 H     0.697488200     0.634245560     0.343899160 
H12 H     0.636705170     0.635469970     0.547202830 
H13 H     0.668704520     0.688751570     0.477641140 
H14 H     0.772572790     0.434353940     0.130170380 
H15 H     0.711609570     0.310217830     0.059836970 
H16 H     0.736645960     0.315470650    -0.190082790 
H17 H     0.767298830     0.377125050    -0.155684290 
H18 H     0.691776650     0.366329050     0.664869120 
H19 H     0.674351720     0.538530140     0.843731230 
H20 H     0.638416140     0.552094910     0.932385510 
H21 H     0.616724820     0.463941040     0.979948950 
H22 H     0.631491460     0.364922900     0.942872250 

#END
data_35_16.42_XXVI_14_5736 
loop_
_symmetry_equiv_pos_site_id
_symmetry_equiv_pos_as_xyz
1 +x,+y,+z
2 -x,1/2+y,1/2-z
3 -x,-y,-z
4 +x,1/2-y,1/2+z
_cell_length_a 10.3323
_cell_length_b 14.9101
_cell_length_c 21.1381
_cell_angle_alpha 90.0
_cell_angle_beta 62.4264
_cell_angle_gamma 90.0
loop_
_atom_site_label
_atom_site_type_symbol
_atom_site_fract_x
_atom_site_fract_y
_atom_site_fract_z
C1 C     0.327311460     0.185779370     0.360992340 
C2 C     0.242566400     0.168118070     0.435705220 
C3 C     0.100922910     0.127018650     0.461575490 
C4 C     0.050436710     0.104011120     0.411488520 
C5 C     0.133009440     0.119981000     0.339319950 
C6 C     0.272855680     0.161407280     0.313492620 
C7 C     0.293446220     0.190847210     0.485891520 
C8 C     0.016532840     0.110562330     0.535947210 
C9 C     0.068855240     0.133459930     0.583402600 
C10 C     0.208496510     0.173800260     0.557949540 
C11 C     0.474045240     0.229010410     0.333247230 
C12 C     0.486599650     0.323089300     0.329697920 
C13 C     0.626509660     0.364726000     0.302944680 
C14 C     0.750114850     0.312378880     0.280636360 
C15 C     0.743036290     0.217139340     0.283719580 
C16 C     0.602147790     0.174728230     0.310817590 
C17 C     0.869980370     0.162856620     0.261026950 
C18 C     0.595036100     0.079226500     0.313840720 
C19 C     0.339939730     0.156577090     0.183358420 
C20 C     0.458227550     0.184236990     0.110394760 
C21 C     0.553797760     0.258532330     0.091276680 
C22 C     0.468909340     0.127878090     0.054464810 
C23 C     0.655829150     0.274722630     0.020033980 
C24 C     0.570794630     0.142768270    -0.016459640 
C25 C     0.665061670     0.216612150    -0.033783680 
C26 C     0.720798840     0.028373970     0.291321500 
C27 C     0.859555300     0.070233210     0.264661640 
C28 C     0.339680380     0.464305430     0.353612280 
C29 C     0.184509280     0.499720340     0.385133930 
C30 C     0.170770920     0.589657660     0.408487130 
C31 C     0.037648610     0.634977010     0.437994090 
C32 C    -0.087691980     0.591175690     0.444157190 
C33 C    -0.077962360     0.502628880     0.420707420 
C34 C     0.056387330     0.457493120     0.391753770 
N1 N     0.361058120     0.180351860     0.240908020 
N2 N     0.356631780     0.372680560     0.354366790 
O1 O     0.234591560     0.112086930     0.188177420 
O2 O     0.442669120     0.518112270     0.331218690 
Cl1 Cl     0.550176440     0.337880950     0.153956550 
Cl2 Cl     0.054028880     0.346405030     0.363599090 
H1 H    -0.057096780     0.072662250     0.431071120 
H2 H     0.094942620     0.101542690     0.300893480 
H3 H     0.401088370     0.221799700     0.466337030 
H4 H    -0.090953150     0.079323710     0.554914200 
H5 H     0.002964140     0.120511420     0.640477890 
H6 H     0.249402510     0.191575280     0.595669030 
H7 H     0.632099290     0.437645290     0.300646690 
H8 H     0.857103980     0.344741100     0.259946280 
H9 H     0.454908330     0.214325840     0.230301190 
H10 H     0.391947320     0.071965950     0.069617970 
H11 H     0.726796080     0.333372260     0.007519800 
H12 H     0.576352650     0.097164820    -0.058133280 
H13 H     0.745359290     0.229670430    -0.089112340 
H14 H     0.976344090     0.195988630     0.240550690 
H15 H     0.488261930     0.046844210     0.334472880 
H16 H     0.713171280    -0.044824020     0.294131770 
H17 H     0.957907810     0.029166500     0.247048490 
H18 H     0.263563600     0.334822580     0.373562950 
H19 H     0.271070830     0.622477450     0.401526020 
H20 H     0.031754140     0.704353270     0.455841760 
H21 H    -0.193063610     0.625622760     0.466839330 
H22 H    -0.173936850     0.467540750     0.424317780 

#END
data_36_16.44_XXVI_14_2793 
loop_
_symmetry_equiv_pos_site_id
_symmetry_equiv_pos_as_xyz
1 +x,+y,+z
2 -x,1/2+y,1/2-z
3 -x,-y,-z
4 +x,1/2-y,1/2+z
_cell_length_a 10.3294
_cell_length_b 14.9167
_cell_length_c 21.1472
_cell_angle_alpha 90.0
_cell_angle_beta 117.6427
_cell_angle_gamma 90.0
loop_
_atom_site_label
_atom_site_type_symbol
_atom_site_fract_x
_atom_site_fract_y
_atom_site_fract_z
C1 C     0.827242500     0.814220170     0.138997250 
C2 C     0.742292000     0.831817430     0.064258770 
C3 C     0.600588640     0.872976150     0.038356550 
C4 C     0.550252200     0.896111390     0.088437180 
C5 C     0.633003330     0.880177090     0.160625260 
C6 C     0.772895430     0.838678480     0.186483570 
C7 C     0.793044020     0.808985590     0.014082760 
C8 C     0.515998280     0.889369640    -0.036040720 
C9 C     0.568193690     0.866365510    -0.083485770 
C10 C     0.707903680     0.825974690    -0.057999810 
C11 C     0.974090390     0.770994480     0.166779390 
C12 C     0.986678970     0.676958310     0.170389520 
C13 C     1.126708670     0.635343440     0.197162700 
C14 C     1.250390330     0.687667480     0.219406130 
C15 C     1.243279630     0.782864400     0.216254020 
C16 C     1.102277320     0.825252530     0.189153040 
C17 C     1.370305000     0.837123950     0.238890670 
C18 C     1.095132450     0.920708600     0.186073010 
C19 C     0.840318560     0.843685070     0.316632030 
C20 C     0.958401170     0.815672530     0.389610930 
C21 C     1.053472930     0.741121930     0.408689990 
C22 C     0.969500070     0.872005340     0.445600650 
C23 C     1.155410940     0.724658730     0.479955310 
C24 C     1.071293840     0.856838060     0.516548640 
C25 C     1.165058480     0.782742740     0.533833620 
C26 C     1.220979940     0.971541370     0.208544440 
C27 C     1.359847070     0.929704930     0.235204230 
C28 C     0.839643640     0.535783520     0.146364440 
C29 C     0.684347350     0.500400640     0.114888810 
C30 C     0.670332840     0.410665410     0.091157620 
C31 C     0.537055330     0.365407490     0.061624080 
C32 C     0.411847590     0.409061010     0.055821430 
C33 C     0.421864400     0.497396740     0.079661280 
C34 C     0.556362400     0.542477130     0.108636510 
N1 N     0.861186950     0.819698060     0.259087880 
N2 N     0.856620210     0.627379370     0.145751350 
O1 O     0.735287080     0.888563790     0.311789860 
O2 O     0.942687620     0.481981450     0.168598510 
Cl1 Cl     1.049236720     0.661739500     0.345947520 
Cl2 Cl     0.554385190     0.653289650     0.137299310 
H1 H     0.442686950     0.927521610     0.068832090 
H2 H     0.595052570     0.898714800     0.199044420 
H3 H     0.900741870     0.778000720     0.033664710 
H4 H     0.408462490     0.920647610    -0.055033180 
H5 H     0.502151810     0.879270150    -0.140580260 
H6 H     0.748706560     0.808113340    -0.095712040 
H7 H     1.132316390     0.562458580     0.199511440 
H8 H     1.357470160     0.655324160     0.240098700 
H9 H     0.954879800     0.785492980     0.269687330 
H10 H     0.892935450     0.928138170     0.430470470 
H11 H     1.225973840     0.665819440     0.492436610 
H12 H     1.077177670     0.902427120     0.558268430 
H13 H     1.245280930     0.769466630     0.589178570 
H14 H     1.476757520     0.804008910     0.259369460 
H15 H     0.988269590     0.953073000     0.165438360 
H16 H     1.213327220     1.044705790     0.205695420 
H17 H     1.458266090     0.970753870     0.252778130 
H18 H     0.763490990     0.665233370     0.126588400 
H19 H     0.770550400     0.377939810     0.097854910 
H20 H     0.530936720     0.296190990     0.043476490 
H21 H     0.306359720     0.374658310     0.033123130 
H22 H     0.326007840     0.532354650     0.076345680 

#END
data_37_16.46_XXVI_15_9371 
loop_
_symmetry_equiv_pos_site_id
_symmetry_equiv_pos_as_xyz
1 +x,+y,+z
2 -x,+y,1/2-z
3 1/2+x,1/2+y,+z
4 1/2-x,1/2+y,1/2-z
5 -x,-y,-z
6 +x,-y,1/2+z
7 1/2-x,1/2-y,-z
8 1/2+x,1/2-y,1/2+z
_cell_length_a 52.7077
_cell_length_b 7.2203
_cell_length_c 22.7147
_cell_angle_alpha 90.0
_cell_angle_beta 38.9221
_cell_angle_gamma 90.0
loop_
_atom_site_label
_atom_site_type_symbol
_atom_site_fract_x
_atom_site_fract_y
_atom_site_fract_z
C1 C     0.372437940     0.819160040     0.307794310 
C2 C     0.353517830     0.683478810     0.304673970 
C3 C     0.313814800     0.718264140     0.352912750 
C4 C     0.294161420     0.887243710     0.402941460 
C5 C     0.312000200     1.016785610     0.406945350 
C6 C     0.351258640     0.983280020     0.359575290 
C7 C     0.372147500     0.510237720     0.257792780 
C8 C     0.295184220     0.583344860     0.349855570 
C9 C     0.314398020     0.417958230     0.302378150 
C10 C     0.353090160     0.381286240     0.256637450 
C11 C     0.414998600     0.792124880     0.251232120 
C12 C     0.424025580     0.765949610     0.295036330 
C13 C     0.464270250     0.727774710     0.241152050 
C14 C     0.494909740     0.714946810     0.144987190 
C15 C     0.487624270     0.740335380     0.096987830 
C16 C     0.447094770     0.779419300     0.150769770 
C17 C     0.519325010     0.728821010    -0.002358250 
C18 C     0.440666720     0.811724370     0.101123310 
C19 C     0.351438630     1.244335730     0.431252590 
C20 C     0.374040110     1.304830950     0.445283710 
C21 C     0.415745850     1.296557410     0.382810780 
C22 C     0.348365440     1.368337020     0.537029600 
C23 C     0.430788380     1.343988100     0.411320260 
C24 C     0.362939440     1.416372800     0.566219800 
C25 C     0.404372550     1.402838460     0.503210090 
C26 C     0.472217500     0.800496680     0.004307000 
C27 C     0.511889200     0.757362830    -0.048195920 
C28 C     0.394676210     0.822402410     0.447453760 
C29 C     0.355795960     0.867537110     0.550349640 
C30 C     0.362714410     0.934890960     0.595415330 
C31 C     0.331647310     0.995978800     0.688040480 
C32 C     0.291745460     0.992718530     0.739654490 
C33 C     0.283556680     0.925603990     0.697992440 
C34 C     0.315095220     0.863144020     0.604930660 
N1 N     0.370125120     1.112031800     0.362890750 
N2 N     0.391941960     0.774780500     0.393684330 
O1 O     0.316640420     1.300418260     0.485471940 
O2 O     0.427318870     0.835798810     0.414817720 
Cl1 Cl     0.452253730     1.235403030     0.263743930 
Cl2 Cl     0.299590750     0.774940440     0.564039650 
H1 H     0.264114580     0.914126160     0.438988740 
H2 H     0.296927200     1.145640830     0.445797520 
H3 H     0.401835320     0.479897390     0.222765610 
H4 H     0.265115570     0.613082720     0.386450580 
H5 H     0.299761290     0.315130660     0.300620360 
H6 H     0.368019980     0.249426600     0.220274650 
H7 H     0.469901010     0.710332970     0.277851560 
H8 H     0.525693630     0.684323900     0.104040010 
H9 H     0.399528000     1.082597240     0.319947830 
H10 H     0.316216670     1.375712120     0.584559830 
H11 H     0.463233820     1.334645460     0.360741160 
H12 H     0.341971360     1.462529350     0.638207000 
H13 H     0.416373000     1.438498550     0.524939520 
H14 H     0.549850400     0.697688630    -0.041807960 
H15 H     0.410332210     0.846369550     0.140616270 
H16 H     0.466461480     0.825984340    -0.032022810 
H17 H     0.536488840     0.748324420    -0.124599970 
H18 H     0.363689850     0.772286130     0.426406620 
H19 H     0.394254440     0.938863740     0.552498920 
H20 H     0.338602290     1.047209820     0.719622450 
H21 H     0.266894470     1.041199410     0.812225730 
H22 H     0.252650300     0.919985480     0.737106840 

#END
data_38_16.58_XXVI_14_4660 
loop_
_symmetry_equiv_pos_site_id
_symmetry_equiv_pos_as_xyz
1 +x,+y,+z
2 -x,1/2+y,1/2-z
3 -x,-y,-z
4 +x,1/2-y,1/2+z
_cell_length_a 11.4383
_cell_length_b 14.6401
_cell_length_c 22.9696
_cell_angle_alpha 90.0
_cell_angle_beta 47.7227
_cell_angle_gamma 90.0
loop_
_atom_site_label
_atom_site_type_symbol
_atom_site_fract_x
_atom_site_fract_y
_atom_site_fract_z
C1 C     0.675078760     0.854228470     0.742198170 
C2 C     0.737510970     0.880583660     0.665854150 
C3 C     0.816377490     0.813553390     0.603857400 
C4 C     0.829378130     0.722589070     0.620746330 
C5 C     0.767924820     0.697056840     0.694614240 
C6 C     0.688273020     0.763041900     0.756333520 
C7 C     0.724721740     0.971776280     0.648840400 
C8 C     0.877897490     0.840096240     0.528176300 
C9 C     0.862900060     0.929098090     0.513557860 
C10 C     0.785757840     0.995249810     0.574495660 
C11 C     0.591024720     0.921911590     0.807924310 
C12 C     0.429499570     0.939973210     0.853457820 
C13 C     0.348433380     1.002874880     0.917523610 
C14 C     0.428386490     1.045734910     0.935396880 
C15 C     0.591637110     1.029693840     0.891211150 
C16 C     0.674537640     0.966888500     0.826078970 
C17 C     0.674812290     1.073311330     0.909416890 
C18 C     0.838136380     0.950696770     0.781859430 
C19 C     0.615264350     0.657481590     0.862778450 
C20 C     0.514815930     0.655889390     0.950828860 
C21 C     0.359181430     0.689176810     1.008810800 
C22 C     0.580650340     0.608628910     0.976475270 
C23 C     0.274663860     0.677835070     1.089170890 
C24 C     0.498460510     0.597997190     1.056225130 
C25 C     0.344734810     0.632864710     1.112784140 
C26 C     0.915529680     0.994209570     0.801237230 
C27 C     0.833676200     1.056019520     0.865468980 
C28 C     0.192391570     0.878630990     0.881477310 
C29 C     0.138284920     0.819164000     0.849321650 
C30 C    -0.018552840     0.836999750     0.884041770 
C31 C    -0.090779030     0.789049850     0.863056730 
C32 C    -0.007184300     0.719735920     0.806362030 
C33 C     0.147287090     0.699210900     0.771668570 
C34 C     0.219158370     0.748530480     0.792772090 
N1 N     0.620298470     0.740551190     0.832904870 
N2 N     0.352408870     0.895481660     0.832900660 
O1 O     0.691022260     0.589130700     0.822620240 
O2 O     0.092094230     0.912095940     0.948037450 
Cl1 Cl     0.260775500     0.745741790     0.984664170 
Cl2 Cl     0.412181790     0.714332960     0.746737490 
H1 H     0.889687390     0.671694240     0.573608600 
H2 H     0.778095110     0.627481870     0.707627460 
H3 H     0.666036720     1.022917140     0.695634310 
H4 H     0.937309440     0.788477330     0.481617010 
H5 H     0.910484970     0.948647450     0.455143790 
H6 H     0.774737700     1.065531430     0.562542050 
H7 H     0.222992050     1.014395450     0.952160740 
H8 H     0.365099770     1.093488160     0.984907750 
H9 H     0.556443160     0.792611560     0.872339720 
H10 H     0.698823950     0.579878270     0.931145200 
H11 H     0.154133750     0.704105050     1.132433730 
H12 H     0.553414470     0.562055780     1.074281390 
H13 H     0.278198880     0.624609760     1.175543480 
H14 H     0.610287150     1.120877940     0.959099760 
H15 H     0.901561200     0.903330810     0.732194720 
H16 H     1.041104020     0.980916870     0.766612370 
H17 H     0.896391850     1.089892860     0.880051780 
H18 H     0.425133880     0.859009770     0.781601770 
H19 H    -0.081524270     0.890184090     0.929120330 
H20 H    -0.211998120     0.805435740     0.890991490 
H21 H    -0.061841830     0.681049130     0.789275460 
H22 H     0.213689450     0.644569240     0.728225830 

#END
data_39_16.63_XXVI_61_1594 
loop_
_symmetry_equiv_pos_site_id
_symmetry_equiv_pos_as_xyz
1 +x,+y,+z
2 1/2+x,1/2-y,-z
3 -x,1/2+y,1/2-z
4 1/2-x,-y,1/2+z
5 -x,-y,-z
6 1/2-x,1/2+y,+z
7 +x,1/2-y,1/2+z
8 1/2+x,+y,1/2-z
_cell_length_a 14.2773
_cell_length_b 19.5055
_cell_length_c 20.69
_cell_angle_alpha 90.0
_cell_angle_beta 90.0
_cell_angle_gamma 90.0
loop_
_atom_site_label
_atom_site_type_symbol
_atom_site_fract_x
_atom_site_fract_y
_atom_site_fract_z
C1 C     0.958514680     0.796036040     0.353088820 
C2 C     0.885682940     0.752409770     0.329233540 
C3 C     0.905857480     0.681391520     0.316057910 
C4 C     0.998001900     0.656594730     0.327804880 
C5 C     1.068202220     0.698682290     0.350809630 
C6 C     1.048835900     0.769267620     0.362953020 
C7 C     0.793595630     0.777404880     0.316884080 
C8 C     0.833689110     0.638667210     0.291068720 
C9 C     0.744988690     0.664529370     0.279235130 
C10 C     0.725038430     0.734436860     0.292384330 
C11 C     0.940878820     0.870712640     0.363951170 
C12 C     0.952247470     0.917438740     0.312675110 
C13 C     0.938027200     0.989046810     0.322851790 
C14 C     0.914535810     1.012785570     0.383568130 
C15 C     0.903907370     0.967806140     0.437171700 
C16 C     0.917330200     0.895407150     0.427077720 
C17 C     0.881081610     0.991983450     0.500086970 
C18 C     0.907032420     0.850305960     0.480835770 
C19 C     1.210887410     0.802500770     0.398773240 
C20 C     1.266801710     0.866382150     0.413621910 
C21 C     1.275567700     0.923795850     0.372719320 
C22 C     1.321506930     0.864773620     0.470304660 
C23 C     1.334589820     0.978665910     0.388846470 
C24 C     1.379651990     0.919429280     0.487258010 
C25 C     1.386045400     0.976563630     0.446341130 
C26 C     0.885043860     0.875601400     0.541500420 
C27 C     0.871889710     0.946920130     0.551407770 
C28 C     1.014915770     0.925323950     0.200078950 
C29 C     1.052175160     0.882510520     0.144462100 
C30 C     1.116340290     0.918315570     0.104878080 
C31 C     1.160055540     0.887907650     0.051900220 
C32 C     1.139796820     0.819591530     0.036288820 
C33 C     1.075804660     0.782788760     0.073822890 
C34 C     1.032834790     0.813804240     0.127325640 
N1 N     1.117716000     0.814694520     0.385417000 
N2 N     0.978663780     0.890516310     0.252396360 
O1 O     1.247526580     0.745249350     0.401851590 
O2 O     1.021594340     0.988579740     0.197690220 
Cl1 Cl     1.213906230     0.929259110     0.299250140 
Cl2 Cl     0.951934500     0.762199250     0.169561990 
H1 H     1.013239080     0.602594410     0.317944710 
H2 H     1.138706680     0.679707940     0.360103410 
H3 H     0.778275950     0.831286890     0.326899140 
H4 H     0.849898020     0.584827730     0.281117690 
H5 H     0.690194020     0.631239690     0.259772220 
H6 H     0.654831690     0.754552630     0.282999780 
H7 H     0.947911910     1.023682000     0.282176600 
H8 H     0.904147280     1.067819290     0.391095740 
H9 H     1.096372360     0.864669940     0.387529250 
H10 H     1.317197870     0.818909150     0.500527180 
H11 H     1.339945950     1.022299240     0.355972170 
H12 H     1.420400490     0.917326500     0.531939080 
H13 H     1.431722500     1.019590720     0.458767490 
H14 H     0.871045070     1.047136160     0.507089820 
H15 H     0.916806140     0.795300800     0.473217130 
H16 H     0.877524270     0.840237330     0.582204170 
H17 H     0.854413950     0.966117890     0.599584090 
H18 H     0.980549610     0.838123870     0.250642080 
H19 H     1.129706380     0.971698250     0.117967670 
H20 H     1.209707850     0.917402320     0.022851670 
H21 H     1.173189820     0.794754230    -0.005110370 
H22 H     1.058214100     0.729738700     0.062090020 

#END
data_40_16.83_XXVI_2_1275 
loop_
_symmetry_equiv_pos_site_id
_symmetry_equiv_pos_as_xyz
1 +x,+y,+z
2 -x,-y,-z
_cell_length_a 10.743
_cell_length_b 28.4563
_cell_length_c 19.4617
_cell_angle_alpha 14.2169
_cell_angle_beta 107.1496
_cell_angle_gamma 108.6595
loop_
_atom_site_label
_atom_site_type_symbol
_atom_site_fract_x
_atom_site_fract_y
_atom_site_fract_z
C1 C     0.535884800     0.557557160     0.643241850 
C2 C     0.653677000     0.695282420     0.464454900 
C3 C     0.656385340     0.880821950     0.234555510 
C4 C     0.540489580     0.922681130     0.189706090 
C5 C     0.426626220     0.790638920     0.360414920 
C6 C     0.423344100     0.606897860     0.587964110 
C7 C     0.769881200     0.653882670     0.508508550 
C8 C     0.774346290     1.015493770     0.061166190 
C9 C     0.885927980     0.970599040     0.110357020 
C10 C     0.883183520     0.788325180     0.335759620 
C11 C     0.529785760     0.362526730     0.886437800 
C12 C     0.585429480     0.215557890     1.137532710 
C13 C     0.573688810     0.025788000     1.375985760 
C14 C     0.505261890    -0.015209200     1.362413530 
C15 C     0.446710680     0.127775300     1.114304210 
C16 C     0.461000990     0.320841270     0.870755820 
C17 C     0.374651440     0.086107730     1.099673380 
C18 C     0.404322430     0.464964100     0.620353750 
C19 C     0.189761060     0.480982010     0.760980830 
C20 C     0.076654470     0.362216630     0.873824430 
C21 C    -0.030502950     0.254650420     1.043621480 
C22 C     0.074996620     0.361485880     0.802110240 
C23 C    -0.135925450     0.152081750     1.135379550 
C24 C    -0.030185890     0.260389550     0.891532720 
C25 C    -0.135879340     0.155721350     1.058278350 
C26 C     0.334833810     0.419389190     0.613355550 
C27 C     0.318920130     0.228270870     0.855083080 
C28 C     0.712669880     0.150183970     1.356294100 
C29 C     0.780211480     0.248994340     1.289797980 
C30 C     0.885019060     0.158312900     1.460479300 
C31 C     0.959299550     0.227541010     1.431561500 
C32 C     0.929006030     0.390998280     1.229770560 
C33 C     0.824587400     0.482643050     1.060197140 
C34 C     0.751325240     0.412689370     1.089523870 
N1 N     0.310892340     0.466834250     0.770357860 
N2 N     0.650121130     0.264463430     1.141120470 
O1 O     0.173890740     0.590278160     0.651414340 
O2 O     0.721549190    -0.021583020     1.589562860 
Cl1 Cl    -0.033907250     0.239206900     1.154694880 
Cl2 Cl     0.620253990     0.538416410     0.867738940 
H1 H     0.542715270     1.063224140     0.016016600 
H2 H     0.339315650     0.821273650     0.330098060 
H3 H     0.767825740     0.513900420     0.681189190 
H4 H     0.775078670     1.155815420    -0.112474470 
H5 H     0.976117320     1.075280430    -0.024239230 
H6 H     0.971388800     0.753829380     0.373056790 
H7 H     0.618147740    -0.083772510     1.566178420 
H8 H     0.495058830    -0.161769670     1.547331410 
H9 H     0.309799240     0.350275350     0.903711410 
H10 H     0.157666220     0.443129460     0.672083590 
H11 H    -0.216881590     0.069010070     1.268347640 
H12 H    -0.028754470     0.262930580     0.832009390 
H13 H    -0.218698950     0.075408200     1.130637990 
H14 H     0.364150790    -0.061432400     1.286779580 
H15 H     0.417708680     0.612836830     0.432880630 
H16 H     0.292661780     0.532185620     0.418989280 
H17 H     0.263689150     0.194201590     0.846816810 
H18 H     0.648632990     0.404226590     0.958009580 
H19 H     0.904515380     0.029262090     1.618985340 
H20 H     1.040232040     0.153906290     1.566560920 
H21 H     0.985726310     0.447214540     1.204378410 
H22 H     0.798261870     0.608623120     0.904315370 

#END
data_41_16.83_XXVI_14_5360 
loop_
_symmetry_equiv_pos_site_id
_symmetry_equiv_pos_as_xyz
1 +x,+y,+z
2 -x,1/2+y,1/2-z
3 -x,-y,-z
4 +x,1/2-y,1/2+z
_cell_length_a 13.0977
_cell_length_b 15.1422
_cell_length_c 21.9754
_cell_angle_alpha 90.0
_cell_angle_beta 40.6771
_cell_angle_gamma 90.0
loop_
_atom_site_label
_atom_site_type_symbol
_atom_site_fract_x
_atom_site_fract_y
_atom_site_fract_z
C1 C     0.766676670     0.138618240     0.494510430 
C2 C     0.659120850     0.069221700     0.527978440 
C3 C     0.496788420     0.089971000     0.590713880 
C4 C     0.448398090     0.179621670     0.616667710 
C5 C     0.552327980     0.246570900     0.583318030 
C6 C     0.713479560     0.226577050     0.521155250 
C7 C     0.706722510    -0.020931180     0.502959780 
C8 C     0.390129040     0.020824870     0.624726430 
C9 C     0.440239230    -0.065975400     0.598573300 
C10 C     0.599870140    -0.086696310     0.537308470 
C11 C     0.935756300     0.117899090     0.428211580 
C12 C     0.996215960     0.114889470     0.460371030 
C13 C     1.156435830     0.092666180     0.398387960 
C14 C     1.252705880     0.072836380     0.306324970 
C15 C     1.196600200     0.073445100     0.270726570 
C16 C     1.035009520     0.095728150     0.332899650 
C17 C     1.295223280     0.052790370     0.175969780 
C18 C     0.979957260     0.097101570     0.296543360 
C19 C     0.799086540     0.381268540     0.505152010 
C20 C     0.941545920     0.440703740     0.448207990 
C21 C     1.101376030     0.419563150     0.384689670 
C22 C     0.904290740     0.531568320     0.461562410 
C23 C     1.216268630     0.485480410     0.337363470 
C24 C     1.017328290     0.597666170     0.414814500 
C25 C     1.174776750     0.574518110     0.351971170 
C26 C     1.079121840     0.076673090     0.203859920 
C27 C     1.237980360     0.054136110     0.142900140 
C28 C     0.933714140     0.162049540     0.594557510 
C29 C     0.803226250     0.170471650     0.700173510 
C30 C     0.857290930     0.167654780     0.736490850 
C31 C     0.756258130     0.173524370     0.831833120 
C32 C     0.595042400     0.183502050     0.894874520 
C33 C     0.537389590     0.187871960     0.861488430 
C34 C     0.640239360     0.181321490     0.765430520 
N1 N     0.824513140     0.292412340     0.484083420 
N2 N     0.893482840     0.133025410     0.555291080 
O1 O     0.666729720     0.414805670     0.565973410 
O2 O     1.070755560     0.175746870     0.548399330 
Cl1 Cl     1.170676460     0.310549950     0.361813040 
Cl2 Cl     0.553251160     0.191250020     0.732266300 
H1 H     0.325052470     0.195572850     0.664345230 
H2 H     0.514930470     0.315105520     0.603606270 
H3 H     0.829409370    -0.037402670     0.455959270 
H4 H     0.267197370     0.037799630     0.672227480 
H5 H     0.357222350    -0.118620500     0.625119320 
H6 H     0.638964060    -0.155392180     0.517086320 
H7 H     1.200320770     0.093101220     0.425053920 
H8 H     1.375507790     0.055803660     0.259060000 
H9 H     0.937986460     0.270555610     0.434139340 
H10 H     0.780410980     0.547282530     0.511343940 
H11 H     1.337994870     0.465867400     0.289500570 
H12 H     0.982687580     0.667016810     0.427378110 
H13 H     1.265496680     0.625240040     0.314516570 
H14 H     1.417732520     0.035850080     0.129602340 
H15 H     0.857779260     0.114583540     0.343147280 
H16 H     1.034507750     0.078055950     0.177375060 
H17 H     1.314897840     0.038093430     0.069901390 
H18 H     0.776946590     0.131980210     0.597047930 
H19 H     0.983802760     0.161128760     0.685340150 
H20 H     0.803139870     0.170525260     0.856883410 
H21 H     0.513770370     0.188453770     0.969921560 
H22 H     0.412456730     0.196894650     0.909245810 

#END
data_42_16.86_XXVI_2_338 
loop_
_symmetry_equiv_pos_site_id
_symmetry_equiv_pos_as_xyz
1 +x,+y,+z
2 -x,-y,-z
_cell_length_a 15.5408
_cell_length_b 19.2539
_cell_length_c 17.4135
_cell_angle_alpha 101.8064
_cell_angle_beta 107.8345
_cell_angle_gamma 146.1582
loop_
_atom_site_label
_atom_site_type_symbol
_atom_site_fract_x
_atom_site_fract_y
_atom_site_fract_z
C1 C     0.606899170     0.906246720     0.665215790 
C2 C     0.310173130     0.650659670     0.506384800 
C3 C     0.078353020     0.462960850     0.459665990 
C4 C     0.150208810     0.537584780     0.572840820 
C5 C     0.434823210     0.783543640     0.725310960 
C6 C     0.664926570     0.970031140     0.772077520 
C7 C     0.237194090     0.575275060     0.392555990 
C8 C    -0.213113830     0.210254500     0.303018670 
C9 C    -0.276347370     0.142986530     0.195444230 
C10 C    -0.048959450     0.327471560     0.240984550 
C11 C     0.855525680     1.106904350     0.719199710 
C12 C     1.051226650     1.198409740     0.767784780 
C13 C     1.301030700     1.399633860     0.828099320 
C14 C     1.355212770     1.508578570     0.841716560 
C15 C     1.165278630     1.423869290     0.794959150 
C16 C     0.907844340     1.216804700     0.730309150 
C17 C     1.221987660     1.537081680     0.810451800 
C18 C     0.713811010     1.129132240     0.680579030 
C19 C     1.072031220     1.330152610     1.052767310 
C20 C     1.298443210     1.562230980     1.159904070 
C21 C     1.575098360     1.776860900     1.329308090 
C22 C     1.229111180     1.564925220     1.089061450 
C23 C     1.772726550     1.985066000     1.423854600 
C24 C     1.424167990     1.771416830     1.182505110 
C25 C     1.696344950     1.981704190     1.350287080 
C26 C     0.775585360     1.243682030     0.697220040 
C27 C     1.032828890     1.450430680     0.763618720 
C28 C     1.142114700     1.135923680     0.793173970 
C29 C     1.008622720     0.970037690     0.758256750 
C30 C     1.071579030     0.953675190     0.731873640 
C31 C     0.968880170     0.810581050     0.698250390 
C32 C     0.801113180     0.680307010     0.692292160 
C33 C     0.739009480     0.695417160     0.720412130 
C34 C     0.840941610     0.838104940     0.752620970 
N1 N     0.959769270     1.222580700     0.926741080 
N2 N     0.990407860     1.084991220     0.755563620 
O1 O     0.978525510     1.237130120     1.068512440 
O2 O     1.365160790     1.297681520     0.844914270 
Cl1 Cl     1.688766620     1.795418900     1.428503960 
Cl2 Cl     0.753856640     0.846270190     0.789506300 
H1 H    -0.025136060     0.395224450     0.537717010 
H2 H     0.492402410     0.840680810     0.813125590 
H3 H     0.411385530     0.716919300     0.427077080 
H4 H    -0.386903770     0.069609540     0.269219830 
H5 H    -0.501220680    -0.051936960     0.075366650 
H6 H    -0.100534970     0.273297120     0.155353890 
H7 H     1.446882730     1.464807480     0.864292160 
H8 H     1.550038240     1.665136530     0.890196660 
H9 H     1.094122510     1.339968040     0.944564700 
H10 H     1.016526270     1.400635370     0.957990180 
H11 H     1.986418750     2.149014970     1.554723180 
H12 H     1.363730130     1.767632840     1.124016770 
H13 H     1.851885930     2.145010520     1.425115340 
H14 H     1.419291940     1.694910290     0.860427460 
H15 H     0.513315080     0.968127590     0.627727400 
H16 H     0.623180000     1.172905140     0.657733160 
H17 H     1.079222840     1.539322340     0.776296050 
H18 H     0.809504480     0.947325080     0.714132990 
H19 H     1.207970230     1.061182040     0.740354450 
H20 H     1.020510460     0.801412770     0.677379210 
H21 H     0.719543050     0.567805400     0.666746920 
H22 H     0.612343770     0.597996080     0.718427980 

#END
data_43_16.86_XXVI_14_2384 
loop_
_symmetry_equiv_pos_site_id
_symmetry_equiv_pos_as_xyz
1 +x,+y,+z
2 -x,1/2+y,1/2-z
3 -x,-y,-z
4 +x,1/2-y,1/2+z
_cell_length_a 13.1014
_cell_length_b 15.1466
_cell_length_c 21.9813
_cell_angle_alpha 90.0
_cell_angle_beta 40.6199
_cell_angle_gamma 90.0
loop_
_atom_site_label
_atom_site_type_symbol
_atom_site_fract_x
_atom_site_fract_y
_atom_site_fract_z
C1 C     0.266760640     0.138726720     0.494730040 
C2 C     0.159178710     0.069399720     0.528066090 
C3 C    -0.003288440     0.090169010     0.590927430 
C4 C    -0.051764350     0.179771820     0.617080230 
C5 C     0.052219100     0.246663570     0.583794790 
C6 C     0.213508490     0.226653800     0.521504030 
C7 C     0.206831360    -0.020714290     0.502873690 
C8 C    -0.110001910     0.021091400     0.624852460 
C9 C    -0.059827470    -0.065667010     0.598504530 
C10 C     0.099929060    -0.086411800     0.537130790 
C11 C     0.435991120     0.117994320     0.428280400 
C12 C     0.496450230     0.114829740     0.460405010 
C13 C     0.656751140     0.092488460     0.398324890 
C14 C     0.753093490     0.072651730     0.306204730 
C15 C     0.696967440     0.073356170     0.270650860 
C16 C     0.535295250     0.095753260     0.332921760 
C17 C     0.795666280     0.052672410     0.175838400 
C18 C     0.480248930     0.097220390     0.296593890 
C19 C     0.299108440     0.381281600     0.505623480 
C20 C     0.441683470     0.440732480     0.448395140 
C21 C     0.601580240     0.419596110     0.384959240 
C22 C     0.404505030     0.531549510     0.461335390 
C23 C     0.716654810     0.485480310     0.337287850 
C24 C     0.517730950     0.597614380     0.414221050 
C25 C     0.675263350     0.574471600     0.351452970 
C26 C     0.579489920     0.076761840     0.203854720 
C27 C     0.738422120     0.054105910     0.142803000 
C28 C     0.434100440     0.162051780     0.594499230 
C29 C     0.303638590     0.170553030     0.700192630 
C30 C     0.357870750     0.167636560     0.736378330 
C31 C     0.256864980     0.173581020     0.831766750 
C32 C     0.095525000     0.183747460     0.894980120 
C33 C     0.037716780     0.188221170     0.861721960 
C34 C     0.140534260     0.181585720     0.765620050 
N1 N     0.324579560     0.292463300     0.484480650 
N2 N     0.393663130     0.132926840     0.555396970 
O1 O     0.166611120     0.414770800     0.566657370 
O2 O     0.571307880     0.175764920     0.548138270 
Cl1 Cl     0.670621830     0.310650690     0.362711410 
Cl2 Cl     0.053403120     0.191628460     0.732596780 
H1 H    -0.175211010     0.195730310     0.664851790 
H2 H     0.014766530     0.315166360     0.604217270 
H3 H     0.329599890    -0.037216070     0.455808310 
H4 H    -0.233027560     0.038086480     0.672441530 
H5 H    -0.142884020    -0.118258130     0.624976670 
H6 H     0.139078080    -0.155076940     0.516760810 
H7 H     0.700631910     0.092807380     0.424969800 
H8 H     0.875958330     0.055522650     0.258861780 
H9 H     0.438101710     0.270519450     0.434417510 
H10 H     0.280553400     0.547262970     0.511089570 
H11 H     0.838430570     0.465884060     0.289510810 
H12 H     0.483179800     0.666932910     0.426438940 
H13 H     0.766119820     0.625171080     0.313727400 
H14 H     0.918236710     0.035639760     0.129399280 
H15 H     0.358014390     0.114799710     0.343264640 
H16 H     0.534879500     0.078217880     0.177392710 
H17 H     0.815396040     0.038044080     0.069759170 
H18 H     0.276986220     0.131911300     0.597328950 
H19 H     0.484482900     0.160977280     0.685093340 
H20 H     0.303865180     0.170499670     0.856717180 
H21 H     0.014275290     0.188764320     0.970063660 
H22 H    -0.087311500     0.197389130     0.909614510 

#END
data_44_17.04_XXVI_14_363 
loop_
_symmetry_equiv_pos_site_id
_symmetry_equiv_pos_as_xyz
1 +x,+y,+z
2 -x,1/2+y,1/2-z
3 -x,-y,-z
4 +x,1/2-y,1/2+z
_cell_length_a 10.8858
_cell_length_b 18.7546
_cell_length_c 13.8769
_cell_angle_alpha 90.0
_cell_angle_beta 104.6017
_cell_angle_gamma 90.0
loop_
_atom_site_label
_atom_site_type_symbol
_atom_site_fract_x
_atom_site_fract_y
_atom_site_fract_z
C1 C     0.388649460     0.779070100     0.322086870 
C2 C     0.278660480     0.823722430     0.292330420 
C3 C     0.292285800     0.895643710     0.260015080 
C4 C     0.415399140     0.920429650     0.259078700 
C5 C     0.521387160     0.877682450     0.288493000 
C6 C     0.508691740     0.806394410     0.320410350 
C7 C     0.155280470     0.799866270     0.295420560 
C8 C     0.183050420     0.939901740     0.231008060 
C9 C     0.064403300     0.914941070     0.234012850 
C10 C     0.050952160     0.844395150     0.266851210 
C11 C     0.377003430     0.704865140     0.358148390 
C12 C     0.423242400     0.688904970     0.459736800 
C13 C     0.415295000     0.618751240     0.496531790 
C14 C     0.361411880     0.564957460     0.431693840 
C15 C     0.313189070     0.578062250     0.327999560 
C16 C     0.320678320     0.649184700     0.290444140 
C17 C     0.258506440     0.522850450     0.260363210 
C18 C     0.274659190     0.661325360     0.186138630 
C19 C     0.740431720     0.778222270     0.375264100 
C20 C     0.835308170     0.718281710     0.410130260 
C21 C     0.816868460     0.643882710     0.415711620 
C22 C     0.960963670     0.743285330     0.446968270 
C23 C     0.918118230     0.597801870     0.456710210 
C24 C     1.062366730     0.698090740     0.487553730 
C25 C     1.040723360     0.624709650     0.493051400 
C26 C     0.222440740     0.606301430     0.122388260 
C27 C     0.213689860     0.536504180     0.159569220 
C28 C     0.604805910     0.737365720     0.584401770 
C29 C     0.685432880     0.804250740     0.604344310 
C30 C     0.816816300     0.789876030     0.637091630 
C31 C     0.908080290     0.843607790     0.651135660 
C32 C     0.869838740     0.914678340     0.632890750 
C33 C     0.740599310     0.931142870     0.602309360 
C34 C     0.649782690     0.876642900     0.588440340 
N1 N     0.613484180     0.760611200     0.350946540 
N2 N     0.482134900     0.744057530     0.524622740 
O1 O     0.779493700     0.839941010     0.371473920 
O2 O     0.651275970     0.678881400     0.614516380 
Cl1 Cl     0.669144920     0.601253400     0.369673540 
Cl2 Cl     0.489986010     0.905353860     0.554069410 
H1 H     0.425673710     0.975105260     0.234603400 
H2 H     0.615888290     0.897074130     0.289363450 
H3 H     0.144235020     0.745667830     0.320863900 
H4 H     0.194991730     0.994368500     0.206442700 
H5 H    -0.018885220     0.949468340     0.211548340 
H6 H    -0.042796580     0.825003670     0.269811200 
H7 H     0.453983570     0.608759220     0.575717990 
H8 H     0.355371680     0.510876170     0.459787640 
H9 H     0.591208000     0.708306670     0.359290250 
H10 H     0.973650060     0.800867090     0.442469280 
H11 H     0.899201890     0.540763240     0.459557200 
H12 H     1.157868000     0.719987770     0.515112100 
H13 H     1.118622840     0.588194180     0.525110940 
H14 H     0.253000110     0.469128560     0.289871420 
H15 H     0.281423470     0.714980660     0.157220660 
H16 H     0.187733330     0.616707370     0.042580300 
H17 H     0.172000450     0.493576640     0.108385220 
H18 H     0.457751850     0.794178280     0.497320060 
H19 H     0.843309530     0.733789970     0.649279050 
H20 H     1.008755410     0.829853580     0.675256450 
H21 H     0.939862230     0.957597690     0.642531350 
H22 H     0.708745300     0.986296880     0.588903260 

#END
data_45_17.05_XXVI_4_2401 
loop_
_symmetry_equiv_pos_site_id
_symmetry_equiv_pos_as_xyz
1 +x,+y,+z
2 -x,1/2+y,-z
_cell_length_a 11.2022
_cell_length_b 7.2587
_cell_length_c 17.3687
_cell_angle_alpha 90.0
_cell_angle_beta 79.5466
_cell_angle_gamma 90.0
loop_
_atom_site_label
_atom_site_type_symbol
_atom_site_fract_x
_atom_site_fract_y
_atom_site_fract_z
C1 C     0.924233210     0.461540350     0.229780200 
C2 C     1.001907400     0.314642640     0.195417860 
C3 C     1.062645500     0.328976830     0.115069090 
C4 C     1.045686630     0.490938230     0.072222480 
C5 C     0.970871300     0.631911170     0.105181340 
C6 C     0.908054630     0.616461640     0.183965560 
C7 C     1.018330330     0.150442690     0.237390360 
C8 C     1.138043780     0.181886570     0.080858550 
C9 C     1.152870990     0.024967380     0.123413100 
C10 C     1.091963080     0.009485130     0.202214650 
C11 C     0.859745390     0.448821310     0.312885060 
C12 C     0.732748040     0.427986160     0.330761990 
C13 C     0.671427880     0.412783580     0.409933510 
C14 C     0.736307700     0.421870800     0.470109140 
C15 C     0.864284790     0.447578850     0.455498900 
C16 C     0.927131150     0.461428570     0.375652320 
C17 C     0.931291000     0.461014740     0.517447420 
C18 C     1.055032490     0.491668780     0.361815050 
C19 C     0.754587680     0.861317610     0.179623770 
C20 C     0.640524610     0.940828970     0.228785820 
C21 C     0.610534920     0.967905500     0.310572020 
C22 C     0.549521570     0.982098010     0.184755900 
C23 C     0.495337120     1.029991900     0.346322070 
C24 C     0.434442600     1.043283190     0.219617370 
C25 C     0.406925670     1.066545960     0.300992520 
C26 C     1.117501250     0.504985090     0.423477250 
C27 C     1.055605600     0.488721510     0.502012380 
C28 C     0.550834240     0.481391940     0.270716910 
C29 C     0.501450930     0.483916070     0.194727120 
C30 C     0.379816720     0.545453180     0.205127990 
C31 C     0.318418120     0.569434240     0.142921950 
C32 C     0.378458210     0.533380390     0.066383120 
C33 C     0.498669120     0.472195730     0.053570480 
C34 C     0.559150230     0.447494990     0.116837630 
N1 N     0.826039980     0.752488330     0.218272350 
N2 N     0.668381450     0.421922210     0.268185450 
O1 O     0.775028470     0.884147170     0.107855640 
O2 O     0.484747060     0.532394670     0.332078250 
Cl1 Cl     0.715303770     0.933021590     0.373882560 
Cl2 Cl     0.709620590     0.366169930     0.090966430 
H1 H     1.093311550     0.502702120     0.011551140 
H2 H     0.955867390     0.754250420     0.071982870 
H3 H     0.971445300     0.137107540     0.298016740 
H4 H     1.183961430     0.195451760     0.019863590 
H5 H     1.210956820    -0.087278260     0.096446930 
H6 H     1.103056200    -0.115276140     0.235532870 
H7 H     0.573205070     0.397087660     0.421413650 
H8 H     0.688804840     0.409877860     0.530794470 
H9 H     0.798636680     0.739576150     0.277492340 
H10 H     0.573844000     0.961133250     0.121558350 
H11 H     0.476070160     1.048763700     0.409736180 
H12 H     0.366208940     1.071368130     0.183450230 
H13 H     0.317017890     1.113466900     0.329602860 
H14 H     0.882145060     0.449555670     0.577781350 
H15 H     1.103323510     0.504944130     0.301518070 
H16 H     1.215556340     0.528653700     0.411455940 
H17 H     1.106129190     0.499012650     0.550132830 
H18 H     0.719708150     0.396103670     0.214266250 
H19 H     0.336980150     0.576294570     0.265386220 
H20 H     0.224292380     0.617136590     0.154027480 
H21 H     0.332483830     0.552373170     0.016529450 
H22 H     0.547249520     0.442976900    -0.005542400 

#END
data_46_17.08_XXVI_14_3203 
loop_
_symmetry_equiv_pos_site_id
_symmetry_equiv_pos_as_xyz
1 +x,+y,+z
2 -x,1/2+y,1/2-z
3 -x,-y,-z
4 +x,1/2-y,1/2+z
_cell_length_a 11.3327
_cell_length_b 19.5333
_cell_length_c 13.8044
_cell_angle_alpha 90.0
_cell_angle_beta 67.8277
_cell_angle_gamma 90.0
loop_
_atom_site_label
_atom_site_type_symbol
_atom_site_fract_x
_atom_site_fract_y
_atom_site_fract_z
C1 C     0.369451590     0.639480860     0.666337480 
C2 C     0.463192790     0.686332220     0.673050330 
C3 C     0.581516390     0.694667930     0.584787670 
C4 C     0.601022540     0.656158200     0.492599170 
C5 C     0.511017640     0.610606640     0.486394220 
C6 C     0.394863660     0.601094820     0.574386740 
C7 C     0.442668730     0.725989700     0.764798810 
C8 C     0.674789390     0.740648520     0.592673820 
C9 C     0.652939750     0.777619420     0.683411060 
C10 C     0.535562540     0.770333230     0.769846000 
C11 C     0.249007630     0.627373740     0.758796540 
C12 C     0.247522870     0.580720910     0.836692980 
C13 C     0.132086070     0.566631290     0.923209670 
C14 C     0.020025030     0.597395420     0.929117790 
C15 C     0.015610500     0.643213660     0.850452210 
C16 C     0.132301710     0.658618910     0.763923020 
C17 C    -0.100016650     0.673770430     0.854410170 
C18 C     0.127763110     0.704536000     0.685156470 
C19 C     0.298665570     0.513271150     0.493549190 
C20 C     0.185614620     0.465471390     0.519397960 
C21 C     0.113708520     0.433535390     0.615564780 
C22 C     0.150332690     0.451413740     0.433633640 
C23 C     0.010686480     0.390553280     0.625187300 
C24 C     0.047496950     0.409211980     0.442587570 
C25 C    -0.023083250     0.378776640     0.539128380 
C26 C     0.013435460     0.733210160     0.691166810 
C27 C    -0.101526170     0.717842390     0.776305330 
C28 C     0.375821440     0.488697690     0.873996050 
C29 C     0.507112150     0.470670150     0.871272180 
C30 C     0.520212770     0.400926440     0.892624900 
C31 C     0.633041590     0.374211970     0.895161800 
C32 C     0.737925010     0.417511880     0.876739350 
C33 C     0.728286430     0.486887020     0.856122360 
C34 C     0.614498050     0.513095330     0.853014530 
N1 N     0.303861200     0.552226900     0.575046720 
N2 N     0.362873560     0.548681800     0.826336510 
O1 O     0.376955900     0.517413910     0.402466230 
O2 O     0.285063330     0.449748170     0.918368880 
Cl1 Cl     0.150555530     0.441642900     0.728252760 
Cl2 Cl     0.614644110     0.601623840     0.827922510 
H1 H     0.690505640     0.662751890     0.425201900 
H2 H     0.526043390     0.580911560     0.415946690 
H3 H     0.352180370     0.720564820     0.831349000 
H4 H     0.764605710     0.746178640     0.525260990 
H5 H     0.725558940     0.812688460     0.688568000 
H6 H     0.518211240     0.800139150     0.840993760 
H7 H     0.133699230     0.530047410     0.982194080 
H8 H    -0.068402470     0.586057320     0.995386330 
H9 H     0.230923950     0.546415300     0.646040610 
H10 H     0.208516360     0.475154440     0.359193010 
H11 H    -0.041698370     0.366312050     0.700553670 
H12 H     0.022618300     0.399958140     0.374525900 
H13 H    -0.103910580     0.345402690     0.547758310 
H14 H    -0.188049620     0.661578870     0.920596530 
H15 H     0.216339590     0.716635160     0.619699630 
H16 H     0.011765270     0.768167350     0.629792850 
H17 H    -0.191070380     0.740939390     0.780094200 
H18 H     0.444474330     0.573470540     0.781244870 
H19 H     0.436032760     0.368884030     0.907954780 
H20 H     0.639184320     0.319870810     0.911568170 
H21 H     0.827286420     0.397679740     0.878591510 
H22 H     0.808548240     0.521594010     0.842412000 

#END
data_47_17.11_XXVI_14_1228 
loop_
_symmetry_equiv_pos_site_id
_symmetry_equiv_pos_as_xyz
1 +x,+y,+z
2 -x,1/2+y,1/2-z
3 -x,-y,-z
4 +x,1/2-y,1/2+z
_cell_length_a 11.4222
_cell_length_b 32.9717
_cell_length_c 12.9995
_cell_angle_alpha 90.0
_cell_angle_beta 145.9999
_cell_angle_gamma 90.0
loop_
_atom_site_label
_atom_site_type_symbol
_atom_site_fract_x
_atom_site_fract_y
_atom_site_fract_z
C1 C     0.328037900     0.369587160     0.667379080 
C2 C     0.129300270     0.350070360     0.536450690 
C3 C     0.122104800     0.308145770     0.562272330 
C4 C     0.313975990     0.287225450     0.718340990 
C5 C     0.505071320     0.305785900     0.842356250 
C6 C     0.513146380     0.346994960     0.815170900 
C7 C    -0.063706930     0.370775860     0.378943540 
C8 C    -0.075441410     0.288930770     0.431797320 
C9 C    -0.260056410     0.309891890     0.280433790 
C10 C    -0.253341880     0.351111860     0.254149370 
C11 C     0.336439340     0.413138500     0.641731420 
C12 C     0.393185360     0.424168510     0.582337050 
C13 C     0.396270420     0.465695470     0.554066160 
C14 C     0.350883510     0.495633530     0.591670600 
C15 C     0.300021030     0.486240850     0.658426800 
C16 C     0.292036500     0.444304600     0.683383470 
C17 C     0.257121870     0.516980860     0.701033270 
C18 C     0.242672650     0.435147580     0.751847130 
C19 C     0.889195220     0.348123130     1.038103900 
C20 C     1.041096500     0.373667300     1.086620280 
C21 C     1.052737190     0.416234750     1.083488130 
C22 C     1.180550800     0.350261500     1.128248860 
C23 C     1.192618010     0.434229940     1.115972780 
C24 C     1.320757180     0.367781000     1.161287010 
C25 C     1.325832910     0.410034340     1.153754360 
C26 C     0.202622410     0.465813880     0.792757830 
C27 C     0.209148590     0.507090600     0.766856640 
C28 C     0.598840340     0.396341180     0.587243740 
C29 C     0.690669350     0.357521180     0.609849230 
C30 C     0.859661220     0.364812470     0.665189840 
C31 C     0.978305970     0.333673990     0.708613170 
C32 C     0.932049210     0.293300050     0.699614100 
C33 C     0.765146130     0.284759430     0.644062500 
C34 C     0.645654320     0.316400880     0.598908820 
N1 N     0.703776130     0.366466390     0.931992380 
N2 N     0.446793250     0.393027450     0.551722860 
O1 O     0.927560860     0.311838890     1.081371160 
O2 O     0.667375000     0.429454210     0.607468970 
Cl1 Cl     0.902805800     0.450208150     1.048983140 
Cl2 Cl     0.432860480     0.300594290     0.520805050 
H1 H     0.308597830     0.255528890     0.739353270 
H2 H     0.652012530     0.289592980     0.959914950 
H3 H    -0.059588420     0.402532380     0.358001550 
H4 H    -0.078220140     0.257082160     0.453591590 
H5 H    -0.410993490     0.294782570     0.180908630 
H6 H    -0.399518400     0.367536600     0.133998950 
H7 H     0.438987820     0.473009000     0.506323590 
H8 H     0.354196420     0.527481960     0.570363770 
H9 H     0.689281320     0.396747200     0.905647160 
H10 H     1.170388380     0.317408760     1.130521320 
H11 H     1.195801340     0.467235580     1.111704770 
H12 H     1.424409410     0.348489760     1.191167080 
H13 H     1.433553670     0.424389000     1.177912760 
H14 H     0.263409510     0.548713950     0.680992610 
H15 H     0.237531580     0.403412270     0.772160390 
H16 H     0.165688500     0.458126520     0.845668880 
H17 H     0.176724090     0.530990110     0.799359930 
H18 H     0.408662540     0.364201550     0.546401080 
H19 H     0.894706960     0.396667140     0.675319230 
H20 H     1.107712610     0.340911630     0.751001390 
H21 H     1.024199680     0.268357610     0.734738270 
H22 H     0.724775320     0.253516460     0.634230900 

#END
data_48_17.30_XXVI_14_4478 
loop_
_symmetry_equiv_pos_site_id
_symmetry_equiv_pos_as_xyz
1 +x,+y,+z
2 -x,1/2+y,1/2-z
3 -x,-y,-z
4 +x,1/2-y,1/2+z
_cell_length_a 11.1738
_cell_length_b 14.9402
_cell_length_c 22.4926
_cell_angle_alpha 90.0
_cell_angle_beta 131.8125
_cell_angle_gamma 90.0
loop_
_atom_site_label
_atom_site_type_symbol
_atom_site_fract_x
_atom_site_fract_y
_atom_site_fract_z
C1 C     0.591937420     0.232882780     0.926947390 
C2 C     0.490755810     0.172708360     0.925817250 
C3 C     0.400866250     0.205687630     0.946211780 
C4 C     0.413904850     0.297836980     0.965779270 
C5 C     0.509623940     0.356146440     0.965611170 
C6 C     0.598391370     0.323798770     0.945234550 
C7 C     0.477253050     0.080433620     0.906027300 
C8 C     0.302387970     0.145425410     0.946239660 
C9 C     0.291914990     0.056069310     0.926887610 
C10 C     0.380012490     0.023629310     0.906544280 
C11 C     0.686699200     0.201376410     0.905927830 
C12 C     0.837063970     0.160104550     0.964051300 
C13 C     0.930414870     0.132522850     0.944966680 
C14 C     0.873804230     0.147210860     0.869376360 
C15 C     0.722703530     0.188540550     0.808604200 
C16 C     0.626143230     0.214466430     0.826899440 
C17 C     0.665142990     0.205794380     0.731111800 
C18 C     0.474025980     0.255350960     0.765747840 
C19 C     0.698647630     0.473018170     0.941849620 
C20 C     0.760391370     0.507940480     0.903610070 
C21 C     0.849818820     0.587943970     0.928275440 
C22 C     0.716843740     0.463656890     0.836106720 
C23 C     0.895826850     0.621103910     0.887761010 
C24 C     0.761565320     0.496589830     0.795162610 
C25 C     0.851567550     0.575550020     0.821230680 
C26 C     0.421592260     0.271193180     0.690861250 
C27 C     0.517940140     0.246760580     0.673293220 
C28 C     1.029963240     0.111109490     1.107188630 
C29 C     1.049812970     0.102918810     1.180655740 
C30 C     1.167852540     0.039846560     1.236591450 
C31 C     1.203683370     0.021499180     1.307750670 
C32 C     1.121660590     0.067163370     1.325742490 
C33 C     1.005492040     0.130814270     1.272374640 
C34 C     0.969830050     0.148308200     1.200729570 
N1 N     0.696054380     0.379960220     0.943200630 
N2 N     0.889273350     0.148722970     1.040181240 
O1 O     0.646944550     0.521969980     0.964418970 
O2 O     1.135910830     0.081494050     1.109031180 
Cl1 Cl     0.914480930     0.646871460     1.012515870 
Cl2 Cl     0.824329430     0.232223610     1.140365190 
H1 H     0.346163110     0.322701910     0.981645170 
H2 H     0.520150770     0.426717020     0.980743470 
H3 H     0.544840570     0.055397340     0.890193990 
H4 H     0.234828890     0.171260210     0.961934550 
H5 H     0.215786290     0.010376780     0.927129170 
H6 H     0.370922750    -0.046966170     0.891085920 
H7 H     1.046302700     0.101126130     0.991559090 
H8 H     0.947032980     0.127002860     0.855505430 
H9 H     0.753434780     0.348272660     0.928053350 
H10 H     0.642188460     0.403511730     0.813792320 
H11 H     0.966825680     0.682486850     0.909102630 
H12 H     0.725185230     0.460487550     0.743046060 
H13 H     0.887779400     0.602267130     0.789988040 
H14 H     0.740082620     0.186065310     0.718144240 
H15 H     0.399717530     0.274157150     0.779210140 
H16 H     0.304776600     0.302774040     0.644824250 
H17 H     0.475125720     0.259783030     0.613970740 
H18 H     0.808955360     0.171337230     1.044603350 
H19 H     1.230808520     0.006257710     1.221127090 
H20 H     1.295443930    -0.028140120     1.349097920 
H21 H     1.148023260     0.053932200     1.381281590 
H22 H     0.941529640     0.167953040     1.285660250 

#END
data_49_17.32_XXVI_14_2098 
loop_
_symmetry_equiv_pos_site_id
_symmetry_equiv_pos_as_xyz
1 +x,+y,+z
2 -x,1/2+y,1/2-z
3 -x,-y,-z
4 +x,1/2-y,1/2+z
_cell_length_a 11.407
_cell_length_b 12.7474
_cell_length_c 21.7123
_cell_angle_alpha 90.0
_cell_angle_beta 117.6472
_cell_angle_gamma 90.0
loop_
_atom_site_label
_atom_site_type_symbol
_atom_site_fract_x
_atom_site_fract_y
_atom_site_fract_z
C1 C     0.698999570     0.244757490     0.985798850 
C2 C     0.827348420     0.201447570     1.004392440 
C3 C     0.900951360     0.239186920     0.969968880 
C4 C     0.844678800     0.318808520     0.918478360 
C5 C     0.721605400     0.360537840     0.900908830 
C6 C     0.648870070     0.324030760     0.935033010 
C7 C     0.883090180     0.119177510     1.054092900 
C8 C     1.027364560     0.195288280     0.987784690 
C9 C     1.079556950     0.116417820     1.036982410 
C10 C     1.006208310     0.077913320     1.070008120 
C11 C     0.618343610     0.207349050     1.019546650 
C12 C     0.500516040     0.150715310     0.980267720 
C13 C     0.422604720     0.113203330     1.011372840 
C14 C     0.462858470     0.132114410     1.080867490 
C15 C     0.580342160     0.189222560     1.122820540 
C16 C     0.659381580     0.227713820     1.091659040 
C17 C     0.620983780     0.209998950     1.194259880 
C18 C     0.774674950     0.287751410     1.133749450 
C19 C     0.424613220     0.383001910     0.851168720 
C20 C     0.285366280     0.400590500     0.841153500 
C21 C     0.239808650     0.419465570     0.890624660 
C22 C     0.188028200     0.394877900     0.770784710 
C23 C     0.104677190     0.431486770     0.870631530 
C24 C     0.053401490     0.406051490     0.750291010 
C25 C     0.011305110     0.424450850     0.800564550 
C26 C     0.811163160     0.306866250     1.203084770 
C27 C     0.734363520     0.267411030     1.233921890 
C28 C     0.343111430     0.101441670     0.857012030 
C29 C     0.327491720     0.113526340     0.784229970 
C30 C     0.196780580     0.135455980     0.733379960 
C31 C     0.164248160     0.150749380     0.663664910 
C32 C     0.262915540     0.142472770     0.642605340 
C33 C     0.392784290     0.118379420     0.691395440 
C34 C     0.424445760     0.104085140     0.761397000 
N1 N     0.522498140     0.364668490     0.917991760 
N2 N     0.462338140     0.135406250     0.909545740 
O1 O     0.446280440     0.382347050     0.800357240 
O2 O     0.249293680     0.070766180     0.865991580 
Cl1 Cl     0.345777270     0.430660000     0.980937000 
Cl2 Cl     0.590735340     0.072142810     0.818254410 
H1 H     0.901082580     0.346862670     0.892468870 
H2 H     0.677618120     0.420450590     0.860860130 
H3 H     0.826842440     0.088825880     1.079472000 
H4 H     1.082387840     0.225058010     0.961427840 
H5 H     1.176783680     0.083257900     1.050163330 
H6 H     1.047093710     0.014780070     1.108293220 
H7 H     0.331805180     0.070721130     0.978795330 
H8 H     0.403073340     0.103008550     1.104711350 
H9 H     0.493624820     0.353577940     0.955617870 
H10 H     0.224607790     0.380528390     0.733107030 
H11 H     0.074009350     0.446170400     0.910605770 
H12 H    -0.018451720     0.400395900     0.695278060 
H13 H    -0.093808560     0.433439220     0.785686600 
H14 H     0.560093220     0.179798740     1.217173740 
H15 H     0.834122890     0.318750680     1.110361690 
H16 H     0.899984010     0.353112180     1.234347600 
H17 H     0.764512120     0.282941370     1.288778760 
H18 H     0.532832870     0.158355980     0.895717150 
H19 H     0.122025620     0.140225280     0.751403060 
H20 H     0.062201300     0.168804860     0.625836200 
H21 H     0.239323250     0.154118240     0.588181500 
H22 H     0.470658320     0.110366830     0.675832770 

#END
data_50_17.65_XXVI_14_5676 
loop_
_symmetry_equiv_pos_site_id
_symmetry_equiv_pos_as_xyz
1 +x,+y,+z
2 -x,1/2+y,1/2-z
3 -x,-y,-z
4 +x,1/2-y,1/2+z
_cell_length_a 18.4846
_cell_length_b 11.0557
_cell_length_c 13.9663
_cell_angle_alpha 90.0
_cell_angle_beta 99.7399
_cell_angle_gamma 90.0
loop_
_atom_site_label
_atom_site_type_symbol
_atom_site_fract_x
_atom_site_fract_y
_atom_site_fract_z
C1 C     0.326181410     0.276490360     0.587931480 
C2 C     0.348472400     0.376334560     0.533950400 
C3 C     0.315594310     0.493425110     0.540800570 
C4 C     0.261595790     0.506556480     0.601406050 
C5 C     0.240648930     0.410970920     0.654040100 
C6 C     0.273153730     0.294615340     0.648023610 
C7 C     0.401804330     0.363166280     0.471865310 
C8 C     0.337696450     0.591952350     0.486924370 
C9 C     0.390063750     0.576455340     0.427904600 
C10 C     0.422102490     0.460957100     0.420405360 
C11 C     0.359485500     0.154649990     0.579163510 
C12 C     0.320160440     0.067240410     0.518069630 
C13 C     0.351947300    -0.047636170     0.504185080 
C14 C     0.422131590    -0.073386780     0.551188170 
C15 C     0.464501960     0.012282900     0.612848320 
C16 C     0.432825430     0.128824870     0.626434140 
C17 C     0.537009810    -0.013498320     0.660885560 
C18 C     0.475493070     0.214282170     0.688402520 
C19 C     0.195680360     0.184618580     0.750285280 
C20 C     0.182187860     0.063744460     0.795625600 
C21 C     0.207927390    -0.053066210     0.777606040 
C22 C     0.134422010     0.071992500     0.864510060 
C23 C     0.186904150    -0.155313630     0.825689060 
C24 C     0.113685110    -0.028722610     0.913412220 
C25 C     0.140088270    -0.143354590     0.893856400 
C26 C     0.545921360     0.186182340     0.734118850 
C27 C     0.577163860     0.071552300     0.720383620 
C28 C     0.191113500     0.017298380     0.440057130 
C29 C     0.116755030     0.076200910     0.432737890 
C30 C     0.103829910     0.155571520     0.507152250 
C31 C     0.034374590     0.203654550     0.510232790 
C32 C    -0.024370950     0.172932930     0.437169520 
C33 C    -0.013272120     0.094574990     0.362181240 
C34 C     0.056473200     0.045711070     0.360467280 
N1 N     0.256011630     0.196003630     0.704431400 
N2 N     0.248590550     0.096340110     0.473080030 
O1 O     0.151854110     0.268465120     0.755249240 
O2 O     0.199133980    -0.090751710     0.423152570 
Cl1 Cl     0.265934340    -0.081399870     0.692327600 
Cl2 Cl     0.066566640    -0.049039460     0.263192280 
H1 H     0.236453790     0.595437730     0.606638590 
H2 H     0.199616090     0.421612990     0.700807810 
H3 H     0.426614270     0.274458290     0.465612660 
H4 H     0.312256010     0.680411110     0.493088960 
H5 H     0.406680480     0.652809560     0.386814220 
H6 H     0.463212580     0.448957910     0.373330000 
H7 H     0.319281210    -0.113070210     0.457045920 
H8 H     0.446381690    -0.161691070     0.540590090 
H9 H     0.287303340     0.120102130     0.701246420 
H10 H     0.113799940     0.162239980     0.876942210 
H11 H     0.207493360    -0.243905440     0.808497150 
H12 H     0.076882360    -0.017917880     0.966382640 
H13 H     0.124245600    -0.223699750     0.931021500 
H14 H     0.560425990    -0.102340570     0.649790040 
H15 H     0.451652680     0.302704320     0.699162230 
H16 H     0.577797270     0.253017520     0.781334700 
H17 H     0.632859010     0.050662100     0.756923130 
H18 H     0.233854070     0.184450760     0.480229930 
H19 H     0.149023480     0.177262570     0.565548840 
H20 H     0.026921280     0.263298340     0.570205840 
H21 H    -0.079230100     0.209474180     0.438069010 
H22 H    -0.058484940     0.070520560     0.304348010 

#END
data_51_17.66_XXVI_14_7188 
loop_
_symmetry_equiv_pos_site_id
_symmetry_equiv_pos_as_xyz
1 +x,+y,+z
2 -x,1/2+y,1/2-z
3 -x,-y,-z
4 +x,1/2-y,1/2+z
_cell_length_a 13.0549
_cell_length_b 11.2685
_cell_length_c 48.0477
_cell_angle_alpha 90.0
_cell_angle_beta 23.3187
_cell_angle_gamma 90.0
loop_
_atom_site_label
_atom_site_type_symbol
_atom_site_fract_x
_atom_site_fract_y
_atom_site_fract_z
C1 C     0.972312310     0.627769000     0.436074180 
C2 C     0.996702670     0.521519960     0.446271040 
C3 C     0.802971860     0.494548380     0.515245250 
C4 C     0.590917580     0.573583690     0.571861570 
C5 C     0.569423720     0.675222720     0.561312020 
C6 C     0.759670400     0.701591690     0.493481860 
C7 C     1.208731470     0.442182550     0.389895440 
C8 C     0.829297450     0.389361610     0.524843680 
C9 C     1.037674830     0.314003530     0.468982820 
C10 C     1.228616330     0.340801030     0.401067020 
C11 C     1.165868160     0.655672120     0.365684170 
C12 C     1.399353520     0.711899960     0.314230810 
C13 C     1.590980650     0.731633990     0.245530050 
C14 C     1.545506000     0.696951470     0.229796310 
C15 C     1.309863640     0.641018820     0.280665400 
C16 C     1.117317270     0.618970490     0.349756140 
C17 C     1.258669570     0.606957880     0.265481920 
C18 C     0.882336190     0.562160940     0.400362960 
C19 C     0.858413270     0.909128180     0.460319090 
C20 C     0.818254740     1.017868910     0.452566560 
C21 C     0.836619270     1.024193930     0.418747020 
C22 C     0.778819580     1.124674940     0.477096630 
C23 C     0.809710000     1.132483430     0.411381910 
C24 C     0.748130640     1.232735580     0.470948350 
C25 C     0.763650730     1.236526150     0.437952480 
C26 C     0.838430260     0.530185740     0.383871370 
C27 C     1.027293030     0.552978570     0.316006470 
C28 C     1.673911210     0.767144230     0.286183470 
C29 C     1.659660850     0.834054140     0.316868950 
C30 C     1.489150920     0.931252030     0.362050640 
C31 C     1.486538780     1.001820180     0.386645390 
C32 C     1.656097810     0.976541570     0.366272580 
C33 C     1.827198990     0.880654450     0.321501620 
C34 C     1.830276250     0.810693290     0.296624780 
N1 N     0.731171230     0.807792180     0.484384010 
N2 N     1.436370510     0.751682930     0.332466610 
O1 O     0.982499140     0.915977200     0.451453130 
O2 O     1.880574190     0.733842630     0.224418680 
Cl1 Cl     0.899663280     0.897289830     0.382787910 
Cl2 Cl     2.043644650     0.689844440     0.242936590 
H1 H     0.444913060     0.552685960     0.624046620 
H2 H     0.408115170     0.736840830     0.604293500 
H3 H     1.355979080     0.463233840     0.337595790 
H4 H     0.681407580     0.369437890     0.577374430 
H5 H     1.056025130     0.233631870     0.477011560 
H6 H     1.393086780     0.280961480     0.357180340 
H7 H     1.772712410     0.773437090     0.206151250 
H8 H     1.692314930     0.713322860     0.177197140 
H9 H     0.662672880     0.801921560     0.481598290 
H10 H     0.775102280     1.119651450     0.500736730 
H11 H     0.826842850     1.134185890     0.384455590 
H12 H     0.714672620     1.313945560     0.491202940 
H13 H     0.742128410     1.320649460     0.432218800 
H14 H     1.406424860     0.624641400     0.212816970 
H15 H     0.736599760     0.543555060     0.452646980 
H16 H     0.656697900     0.486772420     0.423498530 
H17 H     0.990125010     0.527584210     0.303680340 
H18 H     1.272620280     0.776084720     0.383894620 
H19 H     1.357603730     0.952414020     0.377751120 
H20 H     1.352388640     1.076605940     0.421502720 
H21 H     1.656218310     1.031007330     0.385085710 
H22 H     1.959397730     0.858956250     0.305509350 

#END
data_52_17.80_XXVI_15_10366 
loop_
_symmetry_equiv_pos_site_id
_symmetry_equiv_pos_as_xyz
1 +x,+y,+z
2 -x,+y,1/2-z
3 1/2+x,1/2+y,+z
4 1/2-x,1/2+y,1/2-z
5 -x,-y,-z
6 +x,-y,1/2+z
7 1/2-x,1/2-y,-z
8 1/2+x,1/2-y,1/2+z
_cell_length_a 23.0095
_cell_length_b 7.427
_cell_length_c 44.0514
_cell_angle_alpha 90.0
_cell_angle_beta 48.4724
_cell_angle_gamma 90.0
loop_
_atom_site_label
_atom_site_type_symbol
_atom_site_fract_x
_atom_site_fract_y
_atom_site_fract_z
C1 C     0.023349880     0.204855610     0.325141430 
C2 C     0.061069480     0.349850940     0.296424140 
C3 C     0.141768320     0.332467880     0.260322840 
C4 C     0.182010550     0.171582200     0.254167530 
C5 C     0.145542200     0.032581650     0.281929090 
C6 C     0.065875280     0.049088400     0.317559610 
C7 C     0.021820590     0.513228830     0.302756220 
C8 C     0.179175480     0.477149840     0.232053100 
C9 C     0.139308220     0.633698130     0.238941110 
C10 C     0.060095390     0.651596240     0.274670580 
C11 C    -0.059751070     0.218825550     0.363448280 
C12 C    -0.078517500     0.240318400     0.400871870 
C13 C    -0.157457340     0.250414230     0.437792390 
C14 C    -0.216246190     0.238289250     0.436976050 
C15 C    -0.200526110     0.215022060     0.400081390 
C16 C    -0.120864510     0.204585670     0.362659140 
C17 C    -0.260965200     0.200225810     0.399149050 
C18 C    -0.105604430     0.176993590     0.325891750 
C19 C     0.057221310    -0.172691370     0.362079170 
C20 C    -0.000606890    -0.248994150     0.404617220 
C21 C    -0.080401930    -0.288084530     0.428617780 
C22 C     0.031267310    -0.277199270     0.422750900 
C23 C    -0.125779190    -0.349186070     0.468648820 
C24 C    -0.013330360    -0.337172730     0.462587380 
C25 C    -0.092464040    -0.372716470     0.485773200 
C26 C    -0.165844420     0.162645080     0.326081690 
C27 C    -0.244228280     0.174913950     0.362912170 
C28 C    -0.017806310     0.219405460     0.431390150 
C29 C     0.060318320     0.205192250     0.420083910 
C30 C     0.056034860     0.120941980     0.450285040 
C31 C     0.121567490     0.088391210     0.445320400 
C32 C     0.194794600     0.141229160     0.409338060 
C33 C     0.201204780     0.227546030     0.379044510 
C34 C     0.134833200     0.259204970     0.384378100 
N1 N     0.027274580    -0.089054170     0.346925520 
N2 N    -0.016581350     0.249212590     0.400104360 
O1 O     0.127518160    -0.176380980     0.343343520 
O2 O    -0.078298970     0.196865470     0.467027720 
Cl1 Cl    -0.129459180    -0.269707810     0.410510830 
Cl2 Cl     0.151441640     0.374935740     0.344215130 
H1 H     0.243303950     0.159308880     0.226724790 
H2 H     0.176486740    -0.089529610     0.277619130 
H3 H    -0.039174910     0.527518210     0.330254010 
H4 H     0.240433070     0.462136880     0.204710390 
H5 H     0.168758300     0.743976690     0.216993270 
H6 H     0.028978140     0.776001230     0.280101430 
H7 H    -0.169405430     0.265103160     0.466072520 
H8 H    -0.276790940     0.245998320     0.465381970 
H9 H    -0.031897660    -0.078595640     0.366363940 
H10 H     0.093044810    -0.247444310     0.403861120 
H11 H    -0.187177180    -0.377776850     0.486066570 
H12 H     0.013592510    -0.355364950     0.475526690 
H13 H    -0.128556470    -0.419191800     0.517127500 
H14 H    -0.321189800     0.208793440     0.427821940 
H15 H    -0.045363580     0.167223460     0.297437760 
H16 H    -0.152861990     0.141413600     0.297544840 
H17 H    -0.291208500     0.163624340     0.362591070 
H18 H     0.036493950     0.260534310     0.371448650 
H19 H    -0.001977400     0.081582860     0.477882200 
H20 H     0.115593660     0.021916490     0.469409080 
H21 H     0.247025420     0.116521150     0.404729660 
H22 H     0.257595830     0.271535550     0.350960690 

#END
data_53_17.95_XXVI_14_2802 
loop_
_symmetry_equiv_pos_site_id
_symmetry_equiv_pos_as_xyz
1 +x,+y,+z
2 -x,1/2+y,1/2-z
3 -x,-y,-z
4 +x,1/2-y,1/2+z
_cell_length_a 11.4117
_cell_length_b 32.9343
_cell_length_c 12.9805
_cell_angle_alpha 90.0
_cell_angle_beta 34.0212
_cell_angle_gamma 90.0
loop_
_atom_site_label
_atom_site_type_symbol
_atom_site_fract_x
_atom_site_fract_y
_atom_site_fract_z
C1 C     0.662638390     0.413162490     0.146445280 
C2 C     0.707349410     0.444400140     0.187832210 
C3 C     0.698510510     0.486389790     0.163588810 
C4 C     0.648030430     0.495750240     0.096359620 
C5 C     0.603108070     0.465767980     0.058287800 
C6 C     0.605302100     0.424187470     0.087350350 
C7 C     0.757264360     0.435257810     0.256002340 
C8 C     0.741211220     0.517179520     0.206423600 
C9 C     0.789820770     0.507297590     0.271857330 
C10 C     0.797232360     0.465967370     0.297048890 
C11 C     0.669900350     0.369599780     0.173380070 
C12 C     0.484632570     0.346923460     0.320608630 
C13 C     0.492624310     0.305701290     0.348246470 
C14 C     0.683562640     0.287148620     0.225095600 
C15 C     0.875603210     0.308095780     0.069274650 
C16 C     0.868612530     0.350035950     0.043039320 
C17 C     1.073090260     0.288869450    -0.060614340 
C18 C     1.061888290     0.370744480    -0.114417230 
C19 C     0.407919420     0.396469620     0.082483240 
C20 C     0.310758680     0.357748280     0.110911080 
C21 C     0.349659680     0.316568450     0.106967690 
C22 C     0.142191350     0.365376710     0.165828370 
C23 C     0.224619980     0.285207940     0.158611520 
C24 C     0.017916430     0.334496430     0.215817290 
C25 C     0.057984560     0.294094530     0.213976890 
C26 C     1.251490960     0.351072350    -0.238711790 
C27 C     1.257926110     0.309838630    -0.211910530 
C28 C     0.110784260     0.347474200     0.538882550 
C29 C    -0.043123110     0.372848040     0.589208330 
C30 C    -0.187025420     0.349062450     0.637449200 
C31 C    -0.327546290     0.365973610     0.669776000 
C32 C    -0.327594300     0.408018460     0.653404470 
C33 C    -0.189867490     0.432636660     0.608736620 
C34 C    -0.050668660     0.415265270     0.578240800 
N1 N     0.550899970     0.392933670     0.057771420 
N2 N     0.293301830     0.366261590     0.437713670 
O1 O     0.349315870     0.429672500     0.090986030 
O2 O     0.075429230     0.310915990     0.578165760 
Cl1 Cl     0.562623330     0.300351390     0.028192950 
Cl2 Cl     0.101810330     0.450128660     0.538112560 
H1 H     0.644789040     0.527626090     0.074871720 
H2 H     0.560795820     0.473022230     0.010059060 
H3 H     0.762929030     0.403489430     0.275951070 
H4 H     0.734370610     0.548946720     0.186755300 
H5 H     0.822113080     0.531228850     0.304535540 
H6 H     0.834677610     0.458270220     0.349642170 
H7 H     0.345733080     0.289433490     0.465395520 
H8 H     0.688651320     0.255445790     0.246606060 
H9 H     0.584254130     0.364058020     0.057592990 
H10 H     0.112138150     0.397289800     0.170215210 
H11 H     0.260484090     0.253910810     0.153922870 
H12 H    -0.111143050     0.341980770     0.257889630 
H13 H    -0.038704220     0.269373260     0.254410430 
H14 H     1.075637190     0.257004060    -0.038451440 
H15 H     1.058099860     0.402507960    -0.135885300 
H16 H     1.397822890     0.367502930    -0.358850080 
H17 H     1.408817040     0.294717890    -0.310999720 
H18 H     0.306100320     0.396662590     0.413303700 
H19 H    -0.179422870     0.316321800     0.644858160 
H20 H    -0.434930930     0.346324360     0.705421100 
H21 H    -0.434836310     0.421880120     0.676071910 
H22 H    -0.189042860     0.465534080     0.597747820 

#END
data_54_18.04_XXVI_15_9609 
loop_
_symmetry_equiv_pos_site_id
_symmetry_equiv_pos_as_xyz
1 +x,+y,+z
2 -x,+y,1/2-z
3 1/2+x,1/2+y,+z
4 1/2-x,1/2+y,1/2-z
5 -x,-y,-z
6 +x,-y,1/2+z
7 1/2-x,1/2-y,-z
8 1/2+x,1/2-y,1/2+z
_cell_length_a 20.014
_cell_length_b 10.6405
_cell_length_c 70.8721
_cell_angle_alpha 90.0
_cell_angle_beta 22.6936
_cell_angle_gamma 90.0
loop_
_atom_site_label
_atom_site_type_symbol
_atom_site_fract_x
_atom_site_fract_y
_atom_site_fract_z
C1 C     0.050538830     0.066594960     0.679970910 
C2 C    -0.135242880     0.062345040     0.728756320 
C3 C    -0.227516270     0.125603540     0.767686690 
C4 C    -0.130635020     0.189217560     0.756585580 
C5 C     0.048018900     0.191647880     0.709809890 
C6 C     0.140395100     0.129394390     0.671004440 
C7 C    -0.232563220    -0.003001070     0.740110540 
C8 C    -0.411633530     0.121528060     0.815910960 
C9 C    -0.502495920     0.057497410     0.825757490 
C10 C    -0.411773690    -0.005300480     0.787485200 
C11 C     0.146232210    -0.003730470     0.640058590 
C12 C     0.212654450    -0.123687160     0.626845900 
C13 C     0.300781890    -0.194712440     0.589780190 
C14 C     0.322618340    -0.144499140     0.566276060 
C15 C     0.259590140    -0.022927650     0.577916440 
C16 C     0.169172760     0.048633430     0.615654320 
C17 C     0.283279060     0.029932390     0.553493050 
C18 C     0.106377700     0.170488240     0.627204680 
C19 C     0.435084610     0.149047970     0.608275190 
C20 C     0.627580940     0.144009830     0.554102110 
C21 C     0.717895750     0.077658740     0.516386980 
C22 C     0.728342300     0.213579570     0.540817500 
C23 C     0.899081500     0.082111850     0.467930100 
C24 C     0.908345080     0.219743920     0.492705640 
C25 C     0.994329730     0.153689690     0.455985920 
C26 C     0.132054970     0.219200430     0.602614260 
C27 C     0.220962570     0.148643590     0.565487450 
C28 C     0.290849780    -0.259133440     0.634291680 
C29 C     0.249595600    -0.264984600     0.665829990 
C30 C     0.238401540    -0.152048730     0.679136940 
C31 C     0.214482320    -0.152101950     0.704915510 
C32 C     0.200821820    -0.266674840     0.718081240 
C33 C     0.212017620    -0.380104390     0.705221260 
C34 C     0.238118480    -0.379229670     0.678850430 
N1 N     0.322859390     0.132887140     0.622532450 
N2 N     0.195418420    -0.167363730     0.649903180 
O1 O     0.384934300     0.171142600     0.637628530 
O2 O     0.398790710    -0.327271210     0.598486120 
Cl1 Cl     0.612490190    -0.018996220     0.527291870 
Cl2 Cl     0.246621930    -0.524479390     0.665057530 
H1 H    -0.200537250     0.237340350     0.786128120 
H2 H     0.121483540     0.239143760     0.701663200 
H3 H    -0.163170070    -0.051305860     0.710719060 
H4 H    -0.480051060     0.170009480     0.845142330 
H5 H    -0.644046170     0.054950570     0.862972720 
H6 H    -0.484169080    -0.056020030     0.795484950 
H7 H     0.352351770    -0.286570530     0.580156510 
H8 H     0.390723680    -0.198991740     0.537733940 
H9 H     0.374694130     0.102488570     0.596538860 
H10 H     0.657844800     0.261918840     0.570409100 
H11 H     0.963755330     0.028257140     0.440015310 
H12 H     0.981410400     0.275385050     0.483901670 
H13 H     1.135490500     0.156772010     0.418063810 
H14 H     0.352204300    -0.025373610     0.524890890 
H15 H     0.037436900     0.224890030     0.655884890 
H16 H     0.083150870     0.312941340     0.611926560 
H17 H     0.240070960     0.188289760     0.546426590 
H18 H     0.110231590    -0.116748160     0.680075470 
H19 H     0.253961310    -0.061997890     0.667847940 
H20 H     0.208566150    -0.062720330     0.714023540 
H21 H     0.181941920    -0.268591990     0.738290020 
H22 H     0.200739850    -0.470192090     0.715443850 

#END
data_55_18.33_XXVI_14_36 
loop_
_symmetry_equiv_pos_site_id
_symmetry_equiv_pos_as_xyz
1 +x,+y,+z
2 -x,1/2+y,1/2-z
3 -x,-y,-z
4 +x,1/2-y,1/2+z
_cell_length_a 13.0844
_cell_length_b 11.2257
_cell_length_c 26.2469
_cell_angle_alpha 90.0
_cell_angle_beta 133.3871
_cell_angle_gamma 90.0
loop_
_atom_site_label
_atom_site_type_symbol
_atom_site_fract_x
_atom_site_fract_y
_atom_site_fract_z
C1 C     0.154962490     0.126626760     0.435489070 
C2 C     0.110104670     0.020579180     0.446036120 
C3 C     0.165961390    -0.005700030     0.514965830 
C4 C     0.264972030     0.073764090     0.571206020 
C5 C     0.307566550     0.175241230     0.560319880 
C6 C     0.252839580     0.200963280     0.492527600 
C7 C     0.010809510    -0.059295830     0.390071790 
C8 C     0.120315210    -0.110652440     0.524904030 
C9 C     0.023557870    -0.186491150     0.469427350 
C10 C    -0.031514760    -0.160440740     0.401569270 
C11 C     0.102122080     0.154071930     0.365170570 
C12 C    -0.028939780     0.209051690     0.313527370 
C13 C    -0.082935890     0.228524930     0.244979170 
C14 C    -0.005266690     0.194935070     0.229607560 
C15 C     0.129125460     0.140431180     0.280664100 
C16 C     0.183195190     0.118491040     0.349574620 
C17 C     0.211430790     0.107744720     0.265837290 
C18 C     0.317419400     0.062969410     0.400347980 
C19 C     0.220574740     0.408973090     0.459122590 
C20 C     0.276666440     0.518271540     0.451816860 
C21 C     0.327628610     0.524936450     0.418907300 
C22 C     0.265939460     0.625350610     0.475957740 
C23 C     0.369834530     0.633767780     0.412069410 
C24 C     0.309435850     0.733958560     0.470324780 
C25 C     0.361600780     0.738060140     0.438249850 
C26 C     0.395073240     0.032372890     0.384219520 
C27 C     0.342259760     0.055204070     0.316547430 
C28 C    -0.246932550     0.265658140     0.285445300 
C29 C    -0.293146290     0.331917890     0.316697390 
C30 C    -0.211721060     0.427936050     0.362887480 
C31 C    -0.257307680     0.498138830     0.388080690 
C32 C    -0.386372830     0.473690330     0.367310420 
C33 C    -0.469223470     0.379019800     0.321512200 
C34 C    -0.423553950     0.309444890     0.296028730 
N1 N     0.299215540     0.307106610     0.482994870 
N2 N    -0.102660110     0.248212510     0.331619380 
O1 O     0.114507100     0.415825200     0.450283600 
O2 O    -0.330086050     0.234432420     0.223464290 
Cl1 Cl     0.338067850     0.397774530     0.383454290 
Cl2 Cl    -0.531208230     0.190051930     0.241029450 
H1 H     0.306699320     0.053357000     0.623362170 
H2 H     0.382962130     0.237250780     0.602992730 
H3 H    -0.031710120    -0.038871230     0.337829540 
H4 H     0.163153730    -0.130011950     0.577393470 
H5 H    -0.010921660    -0.266681740     0.477720480 
H6 H    -0.108226730    -0.220687760     0.357993160 
H7 H    -0.186228140     0.269294580     0.205482050 
H8 H    -0.046717250     0.211144660     0.177127360 
H9 H     0.372928680     0.300809090     0.480094890 
H10 H     0.221095320     0.620045290     0.498873200 
H11 H     0.407878790     0.635703370     0.385845890 
H12 H     0.301471220     0.815358210     0.490263490 
H13 H     0.395029800     0.822609700     0.432926980 
H14 H     0.169174880     0.125364130     0.213299160 
H15 H     0.358352260     0.044228530     0.452475270 
H16 H     0.497906870    -0.010010540     0.423985290 
H17 H     0.404686900     0.030907600     0.304510520 
H18 H    -0.042290850     0.271336300     0.383048550 
H19 H    -0.111471450     0.448634140     0.378818840 
H20 H    -0.191904490     0.572024600     0.423702680 
H21 H    -0.423345720     0.527878120     0.386588570 
H22 H    -0.569686000     0.357983270     0.305173900 

#END
data_56_18.44_XXVI_2_4784 
loop_
_symmetry_equiv_pos_site_id
_symmetry_equiv_pos_as_xyz
1 +x,+y,+z
2 -x,-y,-z
_cell_length_a 10.579
_cell_length_b 12.8283
_cell_length_c 24.2449
_cell_angle_alpha 62.7834
_cell_angle_beta 30.9934
_cell_angle_gamma 75.4081
loop_
_atom_site_label
_atom_site_type_symbol
_atom_site_fract_x
_atom_site_fract_y
_atom_site_fract_z
C1 C     0.973184820     0.144452280     0.749769790 
C2 C     1.128655310     0.067056930     0.723720050 
C3 C     1.078239210    -0.004688500     0.809931010 
C4 C     0.872565950     0.002422980     0.919780100 
C5 C     0.724457070     0.077596580     0.944441470 
C6 C     0.776497480     0.150660710     0.858447090 
C7 C     1.338255050     0.060777400     0.612916780 
C8 C     1.234362430    -0.080401750     0.783213610 
C9 C     1.435015490    -0.085210270     0.675273100 
C10 C     1.487169090    -0.013506500     0.589523660 
C11 C     1.021057450     0.219052730     0.662007730 
C12 C     1.121151940     0.348087980     0.595592990 
C13 C     1.167640920     0.420214520     0.511694040 
C14 C     1.113251180     0.363505360     0.495057980 
C15 C     1.009377830     0.233320290     0.560683710 
C16 C     0.962461350     0.159718580     0.645469500 
C17 C     0.949287250     0.174330710     0.545284600 
C18 C     0.851731660     0.029720220     0.713069920 
C19 C     0.485963020     0.277885970     0.957339760 
C20 C     0.436449710     0.394420050     0.927784970 
C21 C     0.411186520     0.432413990     0.873515460 
C22 C     0.420719200     0.475485200     0.956949540 
C23 C     0.377108390     0.546904510     0.847385750 
C24 C     0.389178820     0.590169500     0.930400370 
C25 C     0.368037600     0.626201650     0.874982850 
C26 C     0.794365570    -0.024775420     0.696312870 
C27 C     0.844460660     0.047703400     0.611379430 
C28 C     1.115346890     0.510907440     0.624658630 
C29 C     1.142950200     0.551852100     0.664336780 
C30 C     1.103639770     0.667580320     0.659031110 
C31 C     1.105183250     0.719646970     0.697877030 
C32 C     1.144035660     0.655493480     0.745689930 
C33 C     1.182289190     0.540556150     0.753093180 
C34 C     1.182071410     0.489616120     0.712819430 
N1 N     0.639722740     0.232987120     0.876675660 
N2 N     1.174737840     0.405478030     0.613874900 
O1 O     0.411718590     0.235910310     1.041474270 
O2 O     1.044362000     0.573439680     0.601418020 
Cl1 Cl     0.414617700     0.338266950     0.837473460 
Cl2 Cl     1.234475890     0.344321790     0.727569420 
H1 H     0.832586790    -0.053179620     0.985838780 
H2 H     0.569487970     0.084801330     1.027506290 
H3 H     1.380314740     0.115927430     0.546185900 
H4 H     1.192562030    -0.134682160     0.850008090 
H5 H     1.553910580    -0.143646820     0.655681770 
H6 H     1.647083220    -0.016700380     0.503849450 
H7 H     1.243598820     0.519955300     0.462712440 
H8 H     1.149656050     0.419026600     0.430330280 
H9 H     0.682481920     0.273811490     0.812966830 
H10 H     0.436514370     0.444351090     1.000669970 
H11 H     0.358548020     0.572876230     0.805264710 
H12 H     0.381754120     0.651327480     0.952617930 
H13 H     0.343446420     0.715808420     0.853359310 
H14 H     0.986975050     0.231499540     0.480158420 
H15 H     0.811720280    -0.026622950     0.778977730 
H16 H     0.709024080    -0.124681540     0.749342520 
H17 H     0.798838420     0.003448930     0.598820090 
H18 H     1.200277840     0.350251110     0.649013170 
H19 H     1.066816540     0.713191300     0.624449630 
H20 H     1.074484620     0.809569790     0.691663010 
H21 H     1.144358710     0.694088650     0.777525530 
H22 H     1.212256940     0.488805890     0.790327360 

#END
data_57_18.57_XXVI_14_1930 
loop_
_symmetry_equiv_pos_site_id
_symmetry_equiv_pos_as_xyz
1 +x,+y,+z
2 -x,1/2+y,1/2-z
3 -x,-y,-z
4 +x,1/2-y,1/2+z
_cell_length_a 18.7409
_cell_length_b 10.9297
_cell_length_c 31.5203
_cell_angle_alpha 90.0
_cell_angle_beta 26.449
_cell_angle_gamma 90.0
loop_
_atom_site_label
_atom_site_type_symbol
_atom_site_fract_x
_atom_site_fract_y
_atom_site_fract_z
C1 C     0.847924900     0.079359260     0.437790800 
C2 C     0.987236920     0.039053570     0.340864540 
C3 C     1.126844210    -0.000121020     0.289700700 
C4 C     1.123044150     0.003999290     0.336802950 
C5 C     0.989548220     0.043603350     0.429714270 
C6 C     0.850263770     0.081780880     0.481149810 
C7 C     0.992512860     0.037038250     0.292852460 
C8 C     1.264358460    -0.040310820     0.193779240 
C9 C     1.265481290    -0.041821910     0.149265690 
C10 C     1.128409130    -0.002524610     0.199369170 
C11 C     0.705464900     0.124902750     0.489669540 
C12 C     0.681777060     0.251719710     0.498082530 
C13 C     0.549486480     0.298519760     0.544903110 
C14 C     0.442584010     0.218306140     0.583239560 
C15 C     0.460321780     0.089244540     0.577457320 
C16 C     0.594552630     0.041688690     0.529566020 
C17 C     0.349932550     0.006187790     0.617457480 
C18 C     0.611625510    -0.087646780     0.524230490 
C19 C     0.699182910     0.163819550     0.623587020 
C20 C     0.535767900     0.202011450     0.726758530 
C21 C     0.402114090     0.246806020     0.775241440 
C22 C     0.521020970     0.195316550     0.779226050 
C23 C     0.260860380     0.281638510     0.871291950 
C24 C     0.380681100     0.228411800     0.874986370 
C25 C     0.249607240     0.271789770     0.921385410 
C26 C     0.501716480    -0.165907670     0.564123540 
C27 C     0.369801920    -0.119013420     0.611057900 
C28 C     0.777425590     0.452622840     0.477064560 
C29 C     0.914008380     0.496773600     0.431766530 
C30 C     0.953766990     0.431171470     0.447681790 
C31 C     1.074468080     0.471398560     0.410833450 
C32 C     1.158975550     0.578595960     0.356260260 
C33 C     1.122534300     0.644944740     0.338894220 
C34 C     1.000391240     0.604556720     0.376818700 
N1 N     0.709021750     0.116805960     0.577754900 
N2 N     0.790678690     0.329002760     0.460747220 
O1 O     0.816684400     0.172847050     0.584916180 
O2 O     0.667546520     0.519250360     0.523472040 
Cl1 Cl     0.404043940     0.266459790     0.718809070 
Cl2 Cl     0.963026450     0.689359420     0.350610730 
H1 H     1.229238360    -0.025428670     0.297911280 
H2 H     0.987801330     0.047485380     0.465137980 
H3 H     0.887220110     0.067193390     0.331160580 
H4 H     1.369589390    -0.069846190     0.155789120 
H5 H     1.371853490    -0.072911270     0.075494950 
H6 H     1.130125380    -0.003411250     0.163759800 
H7 H     0.535002090     0.397401340     0.550426040 
H8 H     0.340893050     0.254332150     0.619346950 
H9 H     0.608791540     0.123936580     0.612557680 
H10 H     0.626333190     0.163696570     0.740584010 
H11 H     0.161052500     0.317024220     0.905678360 
H12 H     0.373771590     0.220975850     0.913195660 
H13 H     0.138746440     0.298851570     0.996322240 
H14 H     0.248517230     0.043510090     0.653617080 
H15 H     0.713323500    -0.124040680     0.487939550 
H16 H     0.516753350    -0.264886450     0.559365430 
H17 H     0.284081220    -0.181943270     0.642122970 
H18 H     0.888886100     0.284976900     0.420330520 
H19 H     0.886890730     0.348362740     0.491343120 
H20 H     1.101058700     0.418893040     0.425333150 
H21 H     1.253964950     0.611252770     0.326736410 
H22 H     1.188475200     0.728054430     0.295712580 

#END
data_58_18.98_XXVI_19_2359 
loop_
_symmetry_equiv_pos_site_id
_symmetry_equiv_pos_as_xyz
1 +x,+y,+z
2 1/2+x,1/2-y,-z
3 -x,1/2+y,1/2-z
4 1/2-x,-y,1/2+z
_cell_length_a 15.4662
_cell_length_b 16.5692
_cell_length_c 11.1306
_cell_angle_alpha 90.0
_cell_angle_beta 90.0
_cell_angle_gamma 90.0
loop_
_atom_site_label
_atom_site_type_symbol
_atom_site_fract_x
_atom_site_fract_y
_atom_site_fract_z
C1 C     0.045060800     0.662784320     0.388213950 
C2 C     0.074629750     0.618673340     0.490961660 
C3 C     0.133168540     0.551925640     0.474613800 
C4 C     0.160096980     0.532142930     0.356034450 
C5 C     0.132254240     0.575254430     0.257259460 
C6 C     0.074102590     0.641287900     0.272824950 
C7 C     0.046970480     0.637964760     0.609761370 
C8 C     0.161457850     0.507627910     0.576793260 
C9 C     0.133491370     0.527872620     0.691074660 
C10 C     0.075881820     0.593636500     0.707281720 
C11 C    -0.018167390     0.730221980     0.403205400 
C12 C    -0.107093900     0.714138900     0.392948710 
C13 C    -0.169080900     0.777059490     0.407693650 
C14 C    -0.141586760     0.854189050     0.434689890 
C15 C    -0.052395370     0.873226730     0.448393780 
C16 C     0.010480880     0.809935880     0.432860840 
C17 C    -0.023551380     0.952476930     0.476739050 
C18 C     0.099803130     0.829065830     0.446075980 
C19 C     0.070844860     0.684870050     0.057179550 
C20 C     0.022097670     0.738458420    -0.029610730 
C21 C    -0.067034290     0.756874200    -0.031237390 
C22 C     0.073207690     0.768878950    -0.124520490 
C23 C    -0.102741500     0.804678070    -0.122782040 
C24 C     0.038558040     0.817252420    -0.215006350 
C25 C    -0.050020610     0.835255200    -0.214039710 
C26 C     0.125662600     0.906895500     0.473742910 
C27 C     0.063710300     0.969195740     0.489359970 
C28 C    -0.206426900     0.608198840     0.314662480 
C29 C    -0.220065450     0.517804170     0.301662860 
C30 C    -0.294422870     0.498113750     0.233841930 
C31 C    -0.319394250     0.418741490     0.211340650 
C32 C    -0.269744620     0.355086490     0.257242190 
C33 C    -0.195762000     0.371993970     0.324746330 
C34 C    -0.171147530     0.452176960     0.346390360 
N1 N     0.045036160     0.688153490     0.175747680 
N2 N    -0.131610270     0.633922660     0.369332590 
O1 O     0.131871690     0.643401610     0.020353460 
O2 O    -0.262553820     0.655484520     0.277390990 
Cl1 Cl    -0.139686680     0.720809760     0.077917460 
Cl2 Cl    -0.075956640     0.463510590     0.432604420 
H1 H     0.204356620     0.481281310     0.343450910 
H2 H     0.154297120     0.560937950     0.166834870 
H3 H     0.002539640     0.688545620     0.622530080 
H4 H     0.205829510     0.456968180     0.563067880 
H5 H     0.155601440     0.493300280     0.768923240 
H6 H     0.053998170     0.609393020     0.797739570 
H7 H    -0.237311550     0.763012860     0.395787790 
H8 H    -0.189298870     0.902380030     0.446139890 
H9 H    -0.003073960     0.728096370     0.196511550 
H10 H     0.141521850     0.752029240    -0.124486650 
H11 H    -0.172092140     0.817099640    -0.121539090 
H12 H     0.080252320     0.840430190    -0.286401700 
H13 H    -0.078550470     0.872682140    -0.284590840 
H14 H    -0.071920660     1.000087210     0.488391780 
H15 H     0.147524580     0.781064600     0.434057770 
H16 H     0.194494760     0.920520570     0.483674610 
H17 H     0.085093300     1.030366310     0.511254470 
H18 H    -0.085231870     0.591227810     0.385292370 
H19 H    -0.331745300     0.549309150     0.200061510 
H20 H    -0.377387950     0.406565670     0.158221220 
H21 H    -0.288097840     0.292308690     0.240866120 
H22 H    -0.156114280     0.323322250     0.361395610 

#END
data_59_19.07_XXVI_14_6951 
loop_
_symmetry_equiv_pos_site_id
_symmetry_equiv_pos_as_xyz
1 +x,+y,+z
2 -x,1/2+y,1/2-z
3 -x,-y,-z
4 +x,1/2-y,1/2+z
_cell_length_a 10.9031
_cell_length_b 7.4139
_cell_length_c 45.3649
_cell_angle_alpha 90.0
_cell_angle_beta 126.9091
_cell_angle_gamma 90.0
loop_
_atom_site_label
_atom_site_type_symbol
_atom_site_fract_x
_atom_site_fract_y
_atom_site_fract_z
C1 C     0.271578600     0.358704790     0.357112660 
C2 C     0.293942390     0.213598670     0.339854640 
C3 C     0.234580160     0.229772400     0.301746850 
C4 C     0.154908200     0.389849250     0.282196580 
C5 C     0.132112540     0.528502820     0.298716010 
C6 C     0.189530550     0.512690250     0.336275730 
C7 C     0.370203020     0.050647810     0.358877010 
C8 C     0.256095250     0.085215380     0.284638770 
C9 C     0.331814060    -0.070634570     0.303965790 
C10 C     0.388562710    -0.087751820     0.341335680 
C11 C     0.330418330     0.345602990     0.396492060 
C12 C     0.227269690     0.329931520     0.405363520 
C13 C     0.281569380     0.319087460     0.442776860 
C14 C     0.436979110     0.325172730     0.470793350 
C15 C     0.546100190     0.343692300     0.463432410 
C16 C     0.492090800     0.354611060     0.425673550 
C17 C     0.706334290     0.353417140     0.492267020 
C18 C     0.602229580     0.378332960     0.418654160 
C19 C     0.034397860     0.752850930     0.337578100 
C20 C     0.004090810     0.833856400     0.363306710 
C21 C     0.107389690     0.870168080     0.401471380 
C22 C    -0.152725660     0.868502710     0.346083940 
C23 C     0.056228240     0.935342910     0.421354160 
C24 C    -0.205198270     0.932240590     0.365608670 
C25 C    -0.100171420     0.965206110     0.403511380 
C26 C     0.757405000     0.388067010     0.447379230 
C27 C     0.810460920     0.374682730     0.484521080 
C28 C    -0.047967020     0.385133500     0.377012060 
C29 C    -0.209329840     0.384514630     0.341016450 
C30 C    -0.318650230     0.461110370     0.344559920 
C31 C    -0.472585170     0.481159920     0.314786840 
C32 C    -0.523180170     0.424482260     0.279663310 
C33 C    -0.418831720     0.347749140     0.275002920 
C34 C    -0.264125560     0.328113980     0.305240560 
N1 N     0.165129050     0.648564360     0.353847640 
N2 N     0.069473790     0.326715410     0.376054870 
O1 O    -0.060765090     0.769979770     0.303825650 
O2 O    -0.026781120     0.438270720     0.405634420 
Cl1 Cl     0.307901770     0.842684620     0.426984550 
Cl2 Cl    -0.147684290     0.226573540     0.294825360 
H1 H     0.110627470     0.401897870     0.253311860 
H2 H     0.068516380     0.649532400     0.283597510 
H3 H     0.413948540     0.036430790     0.387639360 
H4 H     0.210815060     0.099790650     0.255715930 
H5 H     0.347467940    -0.180878000     0.290493220 
H6 H     0.447242760    -0.211680130     0.356441940 
H7 H     0.198121960     0.308964360     0.448501030 
H8 H     0.478356330     0.316497240     0.499503310 
H9 H     0.231125040     0.636361110     0.381903810 
H10 H    -0.231483100     0.840680680     0.316543240 
H11 H     0.140057440     0.961819380     0.450805620 
H12 H    -0.327805500     0.955121610     0.351296150 
H13 H    -0.139005590     1.014581800     0.419357340 
H14 H     0.745553740     0.344341900     0.520808720 
H15 H     0.562174590     0.389254770     0.390125690 
H16 H     0.839853500     0.406594580     0.441359300 
H17 H     0.933368990     0.382126120     0.506931570 
H18 H     0.043902120     0.298487530     0.350837460 
H19 H    -0.274328930     0.505647840     0.372274980 
H20 H    -0.552788850     0.541286430     0.318915650 
H21 H    -0.643306570     0.439475060     0.255835260 
H22 H    -0.455763020     0.302437700     0.247896580 

#END
data_60_19.22_XXVI_2_1538 
loop_
_symmetry_equiv_pos_site_id
_symmetry_equiv_pos_as_xyz
1 +x,+y,+z
2 -x,-y,-z
_cell_length_a 11.8451
_cell_length_b 49.9284
_cell_length_c 25.9126
_cell_angle_alpha 29.7286
_cell_angle_beta 37.8789
_cell_angle_gamma 66.7398
loop_
_atom_site_label
_atom_site_type_symbol
_atom_site_fract_x
_atom_site_fract_y
_atom_site_fract_z
C1 C     0.146951510     0.113958120     0.900114790 
C2 C    -0.290784430     0.029560930     1.179917270 
C3 C    -0.639051570    -0.080547800     1.444061040 
C4 C    -0.536414580    -0.102174150     1.418351980 
C5 C    -0.108416670    -0.018723290     1.142391250 
C6 C     0.240194060     0.091165790     0.877884640 
C7 C    -0.399602690     0.049533670     1.210724220 
C8 C    -1.066723590    -0.162002820     1.715357710 
C9 C    -1.154240110    -0.137499460     1.730563590 
C10 C    -0.817941780    -0.031100620     1.476628150 
C11 C     0.539127260     0.236900960     0.598535990 
C12 C     1.018151300     0.409257750     0.133386020 
C13 C     1.426052010     0.532454740    -0.177616590 
C14 C     1.367190810     0.485867920    -0.033887600 
C15 C     0.899085360     0.315059350     0.426502000 
C16 C     0.473169820     0.187795220     0.751236230 
C17 C     0.839475790     0.266576020     0.574596190 
C18 C    -0.011237830     0.013742370     1.223985770 
C19 C     0.907999740     0.195222070     0.459324670 
C20 C     1.207448850     0.242554630     0.311276640 
C21 C     1.671977370     0.335325200    -0.024833730 
C22 C     0.993346460     0.182316320     0.540755020 
C23 C     1.913376720     0.367411060    -0.128736180 
C24 C     1.231030270     0.213507550     0.439732630 
C25 C     1.692858140     0.306417800     0.103619640 
C26 C    -0.058243510    -0.029540410     1.358288870 
C27 C     0.373484840     0.098218710     1.029295220 
C28 C     1.566804500     0.622734070    -0.485032260 
C29 C     1.491055230     0.627426820    -0.518127890 
C30 C     1.769516470     0.756771090    -0.839430900 
C31 C     1.738276680     0.778266460    -0.909455680 
C32 C     1.429478370     0.670711790    -0.661093340 
C33 C     1.160123110     0.544032740    -0.349267960 
C34 C     1.190433560     0.522661940    -0.278533560 
N1 N     0.700388580     0.185314970     0.572181240 
N2 N     1.089087520     0.456261330    -0.018012670 
O1 O     0.812291410     0.154666840     0.516726180 
O2 O     2.015642280     0.760271450    -0.850047740 
Cl1 Cl     1.991931710     0.422770190    -0.348486210 
Cl2 Cl     0.862329340     0.365647710     0.100761230 
H1 H    -0.799376900    -0.185376510     1.617599210 
H2 H    -0.013866890    -0.029852990     1.106601010 
H3 H    -0.146883210     0.129690330     1.020784080 
H4 H    -1.325389250    -0.244533260     1.911828560 
H5 H    -1.483250460    -0.200433670     1.939268430 
H6 H    -0.892106280    -0.013334900     1.493314040 
H7 H     1.792009200     0.664596580    -0.535511120 
H8 H     1.689462190     0.582612260    -0.280196200 
H9 H     0.885560700     0.247267140     0.436572500 
H10 H     0.622256260     0.105759630     0.813767640 
H11 H     2.276640170     0.441268960    -0.394869110 
H12 H     1.053201860     0.164788080     0.624851410 
H13 H     1.884359420     0.332060410     0.019993240 
H14 H     1.170508100     0.365543180     0.320822600 
H15 H    -0.347911690    -0.085583500     1.480694710 
H16 H    -0.433738090    -0.163798610     1.722743840 
H17 H     0.332247830     0.062572390     1.139022310 
H18 H     0.756058960     0.354694590     0.245413720 
H19 H     2.014818040     0.840385440    -1.033896770 
H20 H     1.955425950     0.878888760    -1.158002430 
H21 H     1.401333730     0.685884620    -0.712238470 
H22 H     0.927996610     0.461466060    -0.160773710 

#END
data_61_19.24_XXVI_14_4503 
loop_
_symmetry_equiv_pos_site_id
_symmetry_equiv_pos_as_xyz
1 +x,+y,+z
2 -x,1/2+y,1/2-z
3 -x,-y,-z
4 +x,1/2-y,1/2+z
_cell_length_a 15.903
_cell_length_b 9.8468
_cell_length_c 27.2088
_cell_angle_alpha 90.0
_cell_angle_beta 135.509
_cell_angle_gamma 90.0
loop_
_atom_site_label
_atom_site_type_symbol
_atom_site_fract_x
_atom_site_fract_y
_atom_site_fract_z
C1 C     0.487263990     0.645874630     0.096462540 
C2 C     0.595202720     0.724633380     0.142638280 
C3 C     0.623589510     0.812388560     0.113731690 
C4 C     0.542924740     0.817624190     0.039625240 
C5 C     0.439189200     0.740981510    -0.004880810 
C6 C     0.410711580     0.654016840     0.023550370 
C7 C     0.675812890     0.719933570     0.216906720 
C8 C     0.730606350     0.890953240     0.159858830 
C9 C     0.807268190     0.884022360     0.231792130 
C10 C     0.779322340     0.797725680     0.260315980 
C11 C     0.455278640     0.554497600     0.124960250 
C12 C     0.374838080     0.598991830     0.127835430 
C13 C     0.341637900     0.511212920     0.153467210 
C14 C     0.389593550     0.382278090     0.176191720 
C15 C     0.472348470     0.333066920     0.175092620 
C16 C     0.505841030     0.420887400     0.149015460 
C17 C     0.522306400     0.200360710     0.198561550 
C18 C     0.587943170     0.371109290     0.147343450 
C19 C     0.220695030     0.557293350    -0.091015700 
C20 C     0.128241650     0.448923620    -0.118803800 
C21 C     0.059090230     0.436174440    -0.104486990 
C22 C     0.102224020     0.360734960    -0.169079930 
C23 C    -0.030046940     0.336196520    -0.137541440 
C24 C     0.014850180     0.259803450    -0.201576600 
C25 C    -0.051502700     0.247582870    -0.185672200 
C26 C     0.634946920     0.241307410     0.170615890 
C27 C     0.602208990     0.155029620     0.196522280 
C28 C     0.231421290     0.786481190     0.086969230 
C29 C     0.208151950     0.937029220     0.070497900 
C30 C     0.143747480     0.996566020     0.082841310 
C31 C     0.112819640     1.133770200     0.070297520 
C32 C     0.144232710     1.216190690     0.043415010 
C33 C     0.206006370     1.160154480     0.029327930 
C34 C     0.237726750     1.022327330     0.042899100 
N1 N     0.307545130     0.572545640    -0.019077760 
N2 N     0.332495020     0.733371840     0.107041410 
O1 O     0.220273130     0.617278560    -0.131079150 
O2 O     0.163999790     0.719468860     0.085745490 
Cl1 Cl     0.080084250     0.544216520    -0.044990820 
Cl2 Cl     0.312682810     0.962217510     0.021425020 
H1 H     0.564293700     0.884489620     0.017603330 
H2 H     0.377468710     0.744457420    -0.061635950 
H3 H     0.654478090     0.653376390     0.238961560 
H4 H     0.751089220     0.957278930     0.137209060 
H5 H     0.889313650     0.944906010     0.266736490 
H6 H     0.840196000     0.792651040     0.317180900 
H7 H     0.277293530     0.547749480     0.153672720 
H8 H     0.363713020     0.315398500     0.195741130 
H9 H     0.297769730     0.515453150     0.007971900 
H10 H     0.152642900     0.375053410    -0.182122320 
H11 H    -0.082215350     0.329524430    -0.125396540 
H12 H    -0.002243690     0.191658610    -0.239633990 
H13 H    -0.120896750     0.169680230    -0.211067640 
H14 H     0.496099170     0.134642710     0.218267940 
H15 H     0.613417670     0.437475350     0.127500150 
H16 H     0.697974530     0.204912320     0.169033100 
H17 H     0.640105430     0.052802310     0.214752500 
H18 H     0.375141990     0.793898020     0.099739320 
H19 H     0.118193820     0.928996240     0.102270680 
H20 H     0.063808980     1.176159610     0.081096290 
H21 H     0.120244000     1.323860380     0.032870030 
H22 H     0.229756360     1.222096650     0.007385150 

#END
data_62_19.55_XXVI_14_2532 
loop_
_symmetry_equiv_pos_site_id
_symmetry_equiv_pos_as_xyz
1 +x,+y,+z
2 -x,1/2+y,1/2-z
3 -x,-y,-z
4 +x,1/2-y,1/2+z
_cell_length_a 10.9482
_cell_length_b 14.8355
_cell_length_c 35.2004
_cell_angle_alpha 90.0
_cell_angle_beta 30.0722
_cell_angle_gamma 90.0
loop_
_atom_site_label
_atom_site_type_symbol
_atom_site_fract_x
_atom_site_fract_y
_atom_site_fract_z
C1 C     0.061922530     0.190790050     0.877790580 
C2 C    -0.181302870     0.174491700     0.956440530 
C3 C    -0.355689110     0.132907210     0.978282090 
C4 C    -0.280296840     0.108647180     0.920693800 
C5 C    -0.045684970     0.123737420     0.844937620 
C6 C     0.127853950     0.164620170     0.822995810 
C7 C    -0.258451090     0.199260330     1.014446490 
C8 C    -0.597167400     0.117278380     1.056437970 
C9 C    -0.666187290     0.141574900     1.111438260 
C10 C    -0.494942210     0.182932870     1.090018780 
C11 C     0.250576230     0.230685970     0.852594820 
C12 C     0.323126670     0.321116780     0.828394520 
C13 C     0.507838060     0.359085630     0.802349900 
C14 C     0.611195080     0.307675550     0.802917790 
C15 C     0.539437360     0.216890740     0.828846990 
C16 C     0.356028780     0.177624110     0.854073950 
C17 C     0.644727400     0.163954890     0.829927830 
C18 C     0.288861900     0.085961390     0.878370610 
C19 C     0.498626680     0.140437390     0.682465640 
C20 C     0.772155380     0.150802650     0.611412970 
C21 C     0.902455620     0.231030890     0.583406030 
C22 C     0.907338360     0.072667520     0.566256080 
C23 C     1.158103420     0.232358150     0.514078110 
C24 C     1.161702760     0.072968200     0.497702650 
C25 C     1.287415720     0.153210450     0.471572170 
C26 C     0.394891500     0.036297390     0.878763550 
C27 C     0.573863070     0.075367430     0.854572430 
C28 C     0.256434670     0.458424780     0.806014810 
C29 C     0.077836780     0.499698470     0.826335360 
C30 C     0.025857190     0.591585660     0.846843730 
C31 C    -0.130629410     0.640163590     0.865361580 
C32 C    -0.235491500     0.597844050     0.861935750 
C33 C    -0.182343890     0.507561110     0.839833270 
C34 C    -0.027154930     0.459143560     0.822278760 
N1 N     0.370597270     0.178810410     0.746541420 
N2 N     0.201523460     0.372700820     0.833458540 
O1 O     0.405375860     0.095297870     0.681905050 
O2 O     0.429460050     0.504002200     0.771235550 
Cl1 Cl     0.753591200     0.333547620     0.633115150 
Cl2 Cl     0.035398250     0.346726040     0.793088930 
H1 H    -0.413161500     0.077179020     0.937416180 
H2 H     0.013650370     0.103991000     0.800624710 
H3 H    -0.127136570     0.231217520     0.998174300 
H4 H    -0.727682440     0.085541720     1.072204860 
H5 H    -0.852335530     0.129144140     1.171341690 
H6 H    -0.550429260     0.202272580     1.133667180 
H7 H     0.563180310     0.428515740     0.782365770 
H8 H     0.752362550     0.337201190     0.783041590 
H9 H     0.470363080     0.209716390     0.740506430 
H10 H     0.804756870     0.011727090     0.586878400 
H11 H     1.253062700     0.295755040     0.493971630 
H12 H     1.261687740     0.011062560     0.464412820 
H13 H     1.486696890     0.154728110     0.417702690 
H14 H     0.783636680     0.194831000     0.810691830 
H15 H     0.151600890     0.055394070     0.896881580 
H16 H     0.340340840    -0.033866040     0.897796050 
H17 H     0.655952110     0.035319150     0.855207900 
H18 H     0.059801920     0.340257050     0.858602590 
H19 H     0.115109720     0.623551200     0.847086660 
H20 H    -0.169365550     0.710972940     0.881878820 
H21 H    -0.357272300     0.635087310     0.875783000 
H22 H    -0.258534320     0.473942910     0.835422230 

#END
data_63_19.59_XXVI_14_2050 
loop_
_symmetry_equiv_pos_site_id
_symmetry_equiv_pos_as_xyz
1 +x,+y,+z
2 -x,1/2+y,1/2-z
3 -x,-y,-z
4 +x,1/2-y,1/2+z
_cell_length_a 18.2554
_cell_length_b 10.2654
_cell_length_c 20.4465
_cell_angle_alpha 90.0
_cell_angle_beta 131.3109
_cell_angle_gamma 90.0
loop_
_atom_site_label
_atom_site_type_symbol
_atom_site_fract_x
_atom_site_fract_y
_atom_site_fract_z
C1 C     0.698351520     0.986293710     0.297270710 
C2 C     0.630773890     0.979085860     0.310785170 
C3 C     0.657930760     1.029831000     0.389890800 
C4 C     0.751386790     1.087962560     0.452186050 
C5 C     0.816213360     1.096121780     0.438926890 
C6 C     0.790458360     1.043826030     0.361440170 
C7 C     0.536529810     0.922140740     0.247868530 
C8 C     0.591148490     1.019516390     0.403496710 
C9 C     0.500667730     0.962037150     0.341714560 
C10 C     0.473242400     0.913618150     0.263165500 
C11 C     0.673438190     0.927270780     0.217888900 
C12 C     0.682924910     0.791986220     0.214001360 
C13 C     0.662326240     0.735221500     0.139665290 
C14 C     0.636128440     0.813752110     0.072321970 
C15 C     0.628070400     0.951176560     0.074117970 
C16 C     0.646522100     1.008773650     0.148041090 
C17 C     0.602462060     1.032916760     0.005539320 
C18 C     0.637569770     1.146593280     0.149358150 
C19 C     0.950692060     1.087523470     0.400524370 
C20 C     1.005853620     1.061019410     0.370232130 
C21 C     0.995643790     0.955999560     0.320117560 
C22 C     1.079979450     1.152707390     0.400411040 
C23 C     1.055883580     0.944443430     0.300462670 
C24 C     1.139573650     1.143067650     0.380497670 
C25 C     1.127360860     1.038279330     0.330104090 
C26 C     0.612717070     1.223362090     0.081584150 
C27 C     0.595110280     1.166514110     0.009045910 
C28 C     0.748012480     0.589997910     0.305552380 
C29 C     0.793657690     0.542405360     0.395451170 
C30 C     0.872258670     0.455399490     0.432830810 
C31 C     0.923171500     0.402458470     0.515577060 
C32 C     0.895084650     0.434047340     0.563015270 
C33 C     0.816141850     0.517635070     0.527035320 
C34 C     0.766141000     0.571407070     0.444153110 
N1 N     0.854817500     1.047350570     0.345911530 
N2 N     0.714139260     0.716626280     0.285787800 
O1 O     0.991684820     1.146555150     0.469755390 
O2 O     0.748452500     0.519082310     0.256880840 
Cl1 Cl     0.909571610     0.830431020     0.280667630 
Cl2 Cl     0.665510040     0.671451780     0.403081190 
H1 H     0.772082740     1.126988570     0.512239870 
H2 H     0.887807730     1.140772010     0.486547830 
H3 H     0.515251750     0.884836870     0.187323980 
H4 H     0.612979150     1.057822940     0.464145510 
H5 H     0.450064710     0.954264010     0.353042380 
H6 H     0.401402660     0.869203480     0.214252700 
H7 H     0.670015340     0.630208310     0.138850590 
H8 H     0.621392750     0.769638360     0.015904670 
H9 H     0.827853080     1.001048740     0.289601350 
H10 H     1.089046850     1.231578340     0.441134430 
H11 H     1.046168400     0.861113260     0.262173430 
H12 H     1.195617060     1.216605420     0.404472710 
H13 H     1.173637110     1.028593420     0.314094930 
H14 H     0.588722620     0.987742900    -0.050184830 
H15 H     0.650533390     1.190603160     0.204908290 
H16 H     0.606336340     1.328895760     0.083858080 
H17 H     0.575526820     1.228403210    -0.044001180 
H18 H     0.721092460     0.768344200     0.332353240 
H19 H     0.891161080     0.430820360     0.393542740 
H20 H     0.984321960     0.336410100     0.542888060 
H21 H     0.933915770     0.393102390     0.627849720 
H22 H     0.792075490     0.541470590     0.562344330 

#END
data_64_19.66_XXVI_33_457 
loop_
_symmetry_equiv_pos_site_id
_symmetry_equiv_pos_as_xyz
1 +x,+y,+z
2 -x,-y,1/2+z
3 1/2-x,1/2+y,1/2+z
4 1/2+x,1/2-y,+z
_cell_length_a 14.6025
_cell_length_b 16.6098
_cell_length_c 11.6811
_cell_angle_alpha 90.0
_cell_angle_beta 90.0
_cell_angle_gamma 90.0
loop_
_atom_site_label
_atom_site_type_symbol
_atom_site_fract_x
_atom_site_fract_y
_atom_site_fract_z
C1 C     0.933737540     0.557968010     0.872021170 
C2 C     1.028543540     0.576057840     0.853910660 
C3 C     1.069405960     0.643430800     0.912502380 
C4 C     1.013899970     0.690092810     0.987380230 
C5 C     0.922280500     0.673173700     1.003933420 
C6 C     0.881198910     0.607446240     0.944435970 
C7 C     1.084432470     0.529195460     0.779152720 
C8 C     1.163416500     0.661332530     0.893494200 
C9 C     1.215751960     0.615058170     0.819721080 
C10 C     1.175715850     0.548467780     0.762381150 
C11 C     0.888230090     0.490830120     0.808514530 
C12 C     0.858013050     0.502980130     0.695404230 
C13 C     0.809983520     0.441065050     0.635762780 
C14 C     0.792589930     0.368697830     0.689557420 
C15 C     0.821161430     0.353527630     0.803951200 
C16 C     0.869950190     0.415757720     0.864453980 
C17 C     0.802508950     0.279428350     0.860349160 
C18 C     0.898123480     0.400627670     0.979318660 
C19 C     0.721534470     0.626385360     1.020223160 
C20 C     0.624673680     0.598157800     0.998446800 
C21 C     0.583084000     0.583009290     0.891487930 
C22 C     0.569351050     0.591674810     1.097032740 
C23 C     0.490702990     0.560430370     0.884010600 
C24 C     0.477711610     0.568371280     1.090696150 
C25 C     0.438314300     0.552523190     0.983567180 
C26 C     0.878711890     0.327826270     1.031737140 
C27 C     0.830514930     0.266615000     0.972123600 
C28 C     0.845782940     0.608772730     0.542773280 
C29 C     0.890018870     0.686682770     0.504449290 
C30 C     0.902628940     0.693238860     0.385018350 
C31 C     0.941230550     0.761608660     0.335188250 
C32 C     0.966562870     0.826797120     0.404529630 
C33 C     0.952828290     0.823034180     0.522872850 
C34 C     0.914972250     0.753600510     0.572084330 
N1 N     0.787585600     0.589901580     0.953874170 
N2 N     0.877110030     0.577872820     0.645104770 
O1 O     0.737545120     0.676316840     1.096150730 
O2 O     0.790733570     0.573969220     0.479265370 
Cl1 Cl     0.642485820     0.593564750     0.761064050 
Cl2 Cl     0.898786490     0.755259800     0.721593420 
H1 H     1.045061780     0.740986290     1.032414690 
H2 H     0.879621590     0.708774820     1.061332380 
H3 H     1.053815710     0.477550410     0.735485610 
H4 H     1.193577700     0.712756650     0.938410060 
H5 H     1.287924230     0.629563360     0.805618160 
H6 H     1.217463880     0.511877130     0.704601940 
H7 H     0.786455940     0.453274180     0.549018190 
H8 H     0.755268450     0.321525720     0.643647960 
H9 H     0.766224980     0.546562200     0.897814710 
H10 H     0.601382320     0.606362570     1.178986810 
H11 H     0.460653210     0.549765840     0.799745860 
H12 H     0.436961980     0.563051120     1.168823420 
H13 H     0.366455340     0.534600580     0.976884940 
H14 H     0.765343010     0.232663040     0.813387870 
H15 H     0.935521360     0.447620910     1.025253670 
H16 H     0.900860000     0.317326320     1.119939010 
H17 H     0.815693310     0.209420630     1.014637990 
H18 H     0.918755890     0.614197900     0.692862530 
H19 H     0.880038330     0.642318470     0.332939210 
H20 H     0.950973700     0.764299100     0.242489320 
H21 H     0.996432490     0.881044810     0.366858020 
H22 H     0.970721730     0.873725010     0.578062330 

#END
data_65_19.90_XXVI_14_3630 
loop_
_symmetry_equiv_pos_site_id
_symmetry_equiv_pos_as_xyz
1 +x,+y,+z
2 -x,1/2+y,1/2-z
3 -x,-y,-z
4 +x,1/2-y,1/2+z
_cell_length_a 22.1041
_cell_length_b 7.2059
_cell_length_c 22.7169
_cell_angle_alpha 90.0
_cell_angle_beta 50.6503
_cell_angle_gamma 90.0
loop_
_atom_site_label
_atom_site_type_symbol
_atom_site_fract_x
_atom_site_fract_y
_atom_site_fract_z
C1 C     0.732289390     0.340770100     0.596616010 
C2 C     0.700778640     0.493379330     0.648915790 
C3 C     0.620596940     0.487474790     0.717860720 
C4 C     0.574971600     0.327746840     0.732767930 
C5 C     0.605065580     0.181525750     0.682166810 
C6 C     0.683616470     0.189383740     0.612796800 
C7 C     0.746168480     0.653915020     0.634364730 
C8 C     0.589549520     0.640224250     0.769090910 
C9 C     0.635161210     0.794077680     0.753347380 
C10 C     0.714030470     0.800523880     0.685304240 
C11 C     0.815599950     0.343886690     0.525117310 
C12 C     0.835065670     0.371202260     0.453457020 
C13 C     0.914970660     0.373799760     0.385941880 
C14 C     0.973647240     0.342635110     0.390210150 
C15 C     0.957058440     0.307437060     0.460727110 
C16 C     0.876683290     0.307894690     0.529308930 
C17 C     1.017277000     0.271441450     0.465264470 
C18 C     0.860424700     0.270239610     0.599758100 
C19 C     0.672991650    -0.055360010     0.542724640 
C20 C     0.717415440    -0.120166450     0.461356580 
C21 C     0.798636590    -0.146226780     0.403251730 
C22 C     0.669155140    -0.146239760     0.441333390 
C23 C     0.830034670    -0.190951600     0.328682460 
C24 C     0.699648520    -0.190704200     0.367383000 
C25 C     0.780623580    -0.211849230     0.310564320 
C26 C     0.920404750     0.235040780     0.602181920 
C27 C     0.999566980     0.235980860     0.534574600 
C28 C     0.776543570     0.369769000     0.388974390 
C29 C     0.699659550     0.350055110     0.403155880 
C30 C     0.710440020     0.298286520     0.337022490 
C31 C     0.648267570     0.256893610     0.337944060 
C32 C     0.571486660     0.264508000     0.406758950 
C33 C     0.558228490     0.316911750     0.473312210 
C34 C     0.621372070     0.359961550     0.471377490 
N1 N     0.714713320     0.050698170     0.556897170 
N2 N     0.773399330     0.396113570     0.451063900 
O1 O     0.601834760    -0.083463230     0.590551990 
O2 O     0.838781920     0.354134590     0.323105300 
Cl1 Cl     0.866187590    -0.132683080     0.420221550 
Cl2 Cl     0.594848940     0.434645910     0.558948760 
H1 H     0.514447280     0.321952460     0.785756740 
H2 H     0.569780250     0.060902040     0.692659070 
H3 H     0.806943230     0.659448820     0.582044270 
H4 H     0.528576080     0.633510930     0.821329600 
H5 H     0.610603330     0.910763530     0.793118360 
H6 H     0.749806340     0.922603050     0.672950790 
H7 H     0.927762870     0.397940330     0.331775210 
H8 H     1.034755150     0.344286240     0.338090710 
H9 H     0.773397840     0.064053760     0.512906400 
H10 H     0.606403810    -0.127005130     0.486799700 
H11 H     0.893193490    -0.209324790     0.285490070 
H12 H     0.660380520    -0.206786270     0.353993690 
H13 H     0.805765340    -0.245293200     0.252082290 
H14 H     1.078068490     0.271934730     0.412566920 
H15 H     0.799611900     0.269035500     0.652067490 
H16 H     0.906562490     0.206012480     0.656822380 
H17 H     1.046329460     0.208243020     0.537381790 
H18 H     0.719016930     0.406737110     0.503197920 
H19 H     0.771122020     0.289408620     0.284762890 
H20 H     0.659736590     0.217418610     0.285211310 
H21 H     0.521782830     0.231044790     0.409033960 
H22 H     0.498880360     0.326108390     0.527488660 

#END
data_66_19.92_XXVI_15_4524 
loop_
_symmetry_equiv_pos_site_id
_symmetry_equiv_pos_as_xyz
1 +x,+y,+z
2 -x,+y,1/2-z
3 1/2+x,1/2+y,+z
4 1/2-x,1/2+y,1/2-z
5 -x,-y,-z
6 +x,-y,1/2+z
7 1/2-x,1/2-y,-z
8 1/2+x,1/2-y,1/2+z
_cell_length_a 30.1715
_cell_length_b 11.0371
_cell_length_c 17.7437
_cell_angle_alpha 90.0
_cell_angle_beta 90.3639
_cell_angle_gamma 90.0
loop_
_atom_site_label
_atom_site_type_symbol
_atom_site_fract_x
_atom_site_fract_y
_atom_site_fract_z
C1 C     0.406034300     0.874329400     0.344242850 
C2 C     0.420709940     0.777502730     0.296765110 
C3 C     0.442308300     0.805258540     0.226688170 
C4 C     0.448589230     0.928930950     0.206927910 
C5 C     0.434908270     1.022174130     0.253058010 
C6 C     0.413499080     0.995281280     0.322565750 
C7 C     0.413866310     0.653510140     0.315978140 
C8 C     0.456299650     0.708798340     0.179290630 
C9 C     0.449351270     0.589224160     0.199656690 
C10 C     0.427952730     0.561789660     0.268567560 
C11 C     0.382365730     0.847360080     0.416037720 
C12 C     0.335746340     0.852046800     0.417412320 
C13 C     0.312249510     0.825872520     0.485016100 
C14 C     0.335460910     0.794380580     0.549363690 
C15 C     0.382538600     0.786946390     0.550655570 
C16 C     0.406431210     0.813860810     0.482631720 
C17 C     0.406608470     0.754076610     0.616738720 
C18 C     0.453610490     0.807147490     0.484099260 
C19 C     0.405195760     1.210559030     0.366062470 
C20 C     0.384629230     1.285755430     0.427955440 
C21 C     0.342151960     1.272931450     0.459751090 
C22 C     0.410589940     1.385153660     0.451872910 
C23 C     0.326789860     1.354435020     0.514381800 
C24 C     0.395884850     1.465819330     0.506814970 
C25 C     0.353751960     1.450196010     0.538271790 
C26 C     0.476004090     0.774852940     0.549433040 
C27 C     0.452446130     0.747932700     0.616354540 
C28 C     0.270481170     0.911519090     0.337614460 
C29 C     0.257666920     0.950257080     0.258403280 
C30 C     0.218988050     1.022305330     0.255460510 
C31 C     0.202050290     1.068186590     0.187984140 
C32 C     0.223482120     1.041691120     0.120110880 
C33 C     0.261502190     0.969346190     0.120690080 
C34 C     0.278411970     0.924493090     0.189006600 
N1 N     0.400020440     1.086751870     0.372527030 
N2 N     0.314188840     0.881047630     0.349422080 
O1 O     0.426718830     1.260914170     0.315931320 
O2 O     0.242520240     0.914727700     0.388452760 
Cl1 Cl     0.305475100     1.156982570     0.432289060 
Cl2 Cl     0.325998280     0.832252410     0.181542090 
H1 H     0.464859150     0.950093300     0.153551910 
H2 H     0.440339310     1.116805500     0.238419980 
H3 H     0.397294240     0.632065030     0.368921190 
H4 H     0.472646010     0.731216060     0.126169250 
H5 H     0.460218340     0.515812660     0.162735750 
H6 H     0.422435730     0.467192490     0.284312000 
H7 H     0.276232720     0.831972770     0.484120760 
H8 H     0.317331730     0.774220430     0.601120130 
H9 H     0.383181110     1.055960790     0.418525590 
H10 H     0.442780590     1.396958490     0.424943660 
H11 H     0.293590450     1.342088470     0.537329410 
H12 H     0.417033680     1.541040560     0.524711540 
H13 H     0.341549670     1.512942800     0.581085510 
H14 H     0.388063280     0.733753680     0.668050690 
H15 H     0.471803270     0.827724170     0.432579430 
H16 H     0.512215230     0.770021980     0.549487740 
H17 H     0.470585750     0.722492080     0.667510900 
H18 H     0.334826180     0.886633330     0.304021780 
H19 H     0.202829800     1.039981860     0.309294260 
H20 H     0.172208860     1.124330560     0.188305430 
H21 H     0.210706450     1.076612280     0.066547490 
H22 H     0.278430890     0.946544030     0.068350450 

#END
data_67_19.97_XXVI_15_3670 
loop_
_symmetry_equiv_pos_site_id
_symmetry_equiv_pos_as_xyz
1 +x,+y,+z
2 -x,+y,1/2-z
3 1/2+x,1/2+y,+z
4 1/2-x,1/2+y,1/2-z
5 -x,-y,-z
6 +x,-y,1/2+z
7 1/2-x,1/2-y,-z
8 1/2+x,1/2-y,1/2+z
_cell_length_a 30.1445
_cell_length_b 11.0335
_cell_length_c 34.9216
_cell_angle_alpha 90.0
_cell_angle_beta 30.5969
_cell_angle_gamma 90.0
loop_
_atom_site_label
_atom_site_type_symbol
_atom_site_fract_x
_atom_site_fract_y
_atom_site_fract_z
C1 C     0.312151910     0.875526790     0.843979920 
C2 C     0.374234820     0.972421350     0.796481480 
C3 C     0.465886020     0.944722380     0.726595100 
C4 C     0.491966220     0.821029840     0.706963870 
C5 C     0.432217310     0.727722400     0.753051410 
C6 C     0.341321690     0.754557490     0.822407210 
C7 C     0.348126810     1.096429200     0.815554430 
C8 C     0.527204150     1.041251070     0.679229580 
C9 C     0.499842480     1.160837190     0.699443550 
C10 C     0.409554970     1.188217340     0.768174030 
C11 C     0.216725290     0.902480800     0.915646850 
C12 C     0.168687950     0.897917640     0.917023330 
C13 C     0.077624190     0.924085240     0.984524540 
C14 C     0.036536400     0.955310690     1.048796610 
C15 C     0.082345820     0.962441600     1.050111420 
C16 C     0.174236830     0.935603090     0.982178520 
C17 C     0.040381070     0.994919480     1.116129820 
C18 C     0.219982190     0.942027980     0.983658880 
C19 C     0.289588320     0.539185650     0.865744100 
C20 C     0.207174000     0.463963660     0.927755140 
C21 C     0.132349080     0.477114270     0.960249710 
C22 C     0.209785920     0.364304820     0.951141910 
C23 C     0.062399610     0.395647400     1.015023010 
C24 C     0.140198630     0.283666040     1.006206440 
C25 C     0.066062530     0.299610740     1.038361200 
C26 C     0.177084630     0.973919380     1.048932420 
C27 C     0.086629350     1.000752250     1.115766110 
C28 C     0.182912500     0.837355370     0.837610710 
C29 C     0.249172460     0.799259030     0.758476180 
C30 C     0.213482080     0.726913270     0.755523020 
C31 C     0.263880520     0.681585240     0.688109720 
C32 C     0.353004170     0.708915820     0.620310160 
C33 C     0.390401110     0.781515080     0.620907810 
C34 C     0.339133160     0.825832420     0.689159610 
N1 N     0.277931180     0.663042510     0.872276090 
N2 N     0.215000010     0.868949410     0.849169810 
O1 O     0.361263660     0.488810170     0.815478270 
O2 O     0.104062910     0.832915830     0.888593080 
Cl1 Cl     0.122384360     0.593324450     0.933462720 
Cl2 Cl     0.394144750     0.918374050     0.681715980 
H1 H     0.561591200     0.799896200     0.653708550 
H2 H     0.452308770     0.633075040     0.738477300 
H3 H     0.278630030     1.117825750     0.868371730 
H4 H     0.596655770     1.018875710     0.626249930 
H5 H     0.547574170     1.234300710     0.662545210 
H6 H     0.388257850     1.282823120     0.783804940 
H7 H     0.042445620     0.918055920     0.983652960 
H8 H    -0.033325800     0.975447090     1.100473630 
H9 H     0.215111910     0.693840470     0.918274100 
H10 H     0.269294750     0.352290800     0.923700800 
H11 H     0.005814790     0.408232700     1.038511790 
H12 H     0.143916300     0.208225940     1.023664710 
H13 H     0.011075580     0.236898980     1.081288180 
H14 H    -0.029460330     1.015178710     1.167375420 
H15 H     0.289682390     0.921538980     0.932198450 
H16 H     0.213261890     0.978514360     1.049003580 
H17 H     0.053650140     1.025885420     1.166873190 
H18 H     0.281062540     0.863991940     0.803751360 
H19 H     0.143626980     0.708574740     0.809310730 
H20 H     0.233752830     0.625216700     0.688421670 
H21 H     0.393685090     0.674440000     0.566793490 
H22 H     0.459527070     0.804931670     0.568635580 

#END
data_68_20.10_XXVI_15_2376 
loop_
_symmetry_equiv_pos_site_id
_symmetry_equiv_pos_as_xyz
1 +x,+y,+z
2 -x,+y,1/2-z
3 1/2+x,1/2+y,+z
4 1/2-x,1/2+y,1/2-z
5 -x,-y,-z
6 +x,-y,1/2+z
7 1/2-x,1/2-y,-z
8 1/2+x,1/2-y,1/2+z
_cell_length_a 20.0507
_cell_length_b 10.6934
_cell_length_c 30.1657
_cell_angle_alpha 90.0
_cell_angle_beta 67.3027
_cell_angle_gamma 90.0
loop_
_atom_site_label
_atom_site_type_symbol
_atom_site_fract_x
_atom_site_fract_y
_atom_site_fract_z
C1 C     0.259249140     1.079671010     0.144582320 
C2 C     0.330997460     1.031254780     0.121030980 
C3 C     0.383037260     1.099941650     0.081828880 
C4 C     0.361536140     1.215488130     0.068132840 
C5 C     0.292646540     1.262743140     0.091142380 
C6 C     0.240514360     1.194465330     0.129677170 
C7 C     0.352650600     0.915574590     0.134898870 
C8 C     0.453928310     1.050720720     0.058270510 
C9 C     0.473334850     0.938096170     0.072554200 
C10 C     0.422139730     0.870347730     0.111197950 
C11 C     0.205370860     1.009623660     0.185718130 
C12 C     0.157995340     0.924262700     0.177568910 
C13 C     0.106740400     0.855994240     0.216513370 
C14 C     0.104459600     0.872526650     0.262436670 
C15 C     0.152047670     0.956161000     0.272441060 
C16 C     0.203614660     1.025768210     0.233304700 
C17 C     0.150202330     0.973059110     0.319663950 
C18 C     0.251059040     1.109941810     0.243402890 
C19 C     0.137540020     1.343188210     0.144237480 
C20 C     0.057355010     1.360092960     0.173011420 
C21 C     0.002909640     1.268346570     0.191389190 
C22 C     0.035486100     1.486474060     0.181165600 
C23 C    -0.069521240     1.301694740     0.217130780 
C24 C    -0.036205710     1.520695130     0.207074010 
C25 C    -0.089032770     1.427638490     0.225311350 
C26 C     0.247884890     1.124049490     0.289811810 
C27 C     0.197182460     1.055213760     0.328328900 
C28 C     0.119228850     0.844164520     0.113191300 
C29 C     0.145404420     0.828040590     0.059276700 
C30 C     0.124730930     0.713999340     0.044699400 
C31 C     0.142857390     0.684913830    -0.003633160 
C32 C     0.181277740     0.771867500    -0.039075840 
C33 C     0.201083550     0.886925210    -0.025801340 
C34 C     0.183325750     0.914382410     0.022886080 
N1 N     0.169337900     1.237492440     0.153705720 
N2 N     0.164875300     0.907412260     0.129799440 
O1 O     0.171170960     1.425304130     0.115325310 
O2 O     0.061924320     0.794435190     0.139673490 
Cl1 Cl     0.020344490     1.107271420     0.181461460 
Cl2 Cl     0.209813440     1.062403120     0.035956900 
H1 H     0.401062230     1.268196220     0.038487980 
H2 H     0.276429550     1.351682990     0.080820630 
H3 H     0.313365240     0.863234350     0.164688560 
H4 H     0.492907100     1.103944760     0.028519610 
H5 H     0.527995900     0.901131310     0.054166970 
H6 H     0.437754380     0.781468920     0.122380650 
H7 H     0.069904810     0.792646530     0.208983500 
H8 H     0.065061860     0.820011880     0.292209400 
H9 H     0.136386480     1.177095530     0.178972450 
H10 H     0.077717580     1.556770430     0.165793090 
H11 H    -0.110074680     1.227859210     0.230248500 
H12 H    -0.050890540     1.619533250     0.212919240 
H13 H    -0.145596010     1.452510200     0.245593620 
H14 H     0.110758630     0.919566220     0.349090150 
H15 H     0.290111840     1.163114430     0.213784870 
H16 H     0.284806540     1.188947050     0.296868030 
H17 H     0.195301290     1.067357940     0.364789380 
H18 H     0.208512290     0.951324300     0.104762140 
H19 H     0.093115770     0.649613720     0.073189240 
H20 H     0.126638260     0.595112990    -0.013638770 
H21 H     0.195547640     0.751010450    -0.077127500 
H22 H     0.230050420     0.956644960    -0.052838870 

#END
data_69_20.24_XXVI_14_264 
loop_
_symmetry_equiv_pos_site_id
_symmetry_equiv_pos_as_xyz
1 +x,+y,+z
2 -x,1/2+y,1/2-z
3 -x,-y,-z
4 +x,1/2-y,1/2+z
_cell_length_a 17.3257
_cell_length_b 10.8887
_cell_length_c 62.2327
_cell_angle_alpha 90.0
_cell_angle_beta 165.627
_cell_angle_gamma 90.0
loop_
_atom_site_label
_atom_site_type_symbol
_atom_site_fract_x
_atom_site_fract_y
_atom_site_fract_z
C1 C     0.256957070     0.108675680     0.016115670 
C2 C     0.451605010     0.002284610     0.069877410 
C3 C     0.769839490     0.015456950     0.162569520 
C4 C     0.880167120     0.134573520     0.197779610 
C5 C     0.691573760     0.236933790     0.145798560 
C6 C     0.376862770     0.224521140     0.054007740 
C7 C     0.341923390    -0.117021810     0.034634090 
C8 C     0.963840930    -0.090223550     0.215745230 
C9 C     0.850888890    -0.204839100     0.179614420 
C10 C     0.537244180    -0.217965640     0.088321220 
C11 C    -0.069858960     0.097664180    -0.079946530 
C12 C    -0.130275590     0.110019020    -0.118300430 
C13 C    -0.439203360     0.100715910    -0.209722550 
C14 C    -0.681498180     0.076811140    -0.261146700 
C15 C    -0.631718500     0.060953780    -0.225274960 
C16 C    -0.319830320     0.070853010    -0.132896670 
C17 C    -0.879646580     0.035816870    -0.277667660 
C18 C    -0.270332850     0.055445900    -0.097073160 
C19 C     0.217653300     0.443571450     0.016997500 
C20 C    -0.050147410     0.531204940    -0.058882330 
C21 C    -0.246906750     0.539663680    -0.130053660 
C22 C    -0.089527730     0.619283500    -0.053078470 
C23 C    -0.476508070     0.630956570    -0.193296460 
C24 C    -0.319563800     0.709345970    -0.116165640 
C25 C    -0.514225050     0.715114080    -0.186707370 
C26 C    -0.517154220     0.031076730    -0.149994040 
C27 C    -0.824295040     0.021030210    -0.240969880 
C28 C     0.122063230     0.199738650    -0.082503180 
C29 C     0.420126660     0.205686470    -0.015165470 
C30 C     0.400056800     0.286517180    -0.038301440 
C31 C     0.646057390     0.305084530     0.013840150 
C32 C     0.926067780     0.241808900     0.092493700 
C33 C     0.955430240     0.161156510     0.117759930 
C34 C     0.706344440     0.143583100     0.064812530 
N1 N     0.173889400     0.325145540    -0.002058250 
N2 N     0.124733780     0.131090610    -0.063233440 
O1 O     0.451475280     0.478573910     0.089883930 
O2 O    -0.114203920     0.253239170    -0.152781180 
Cl1 Cl    -0.216388390     0.439511060    -0.143919880 
Cl2 Cl     0.780395140     0.039316170     0.105943360 
H1 H     1.122016310     0.144683590     0.268195150 
H2 H     0.775155000     0.327863770     0.172779110 
H3 H     0.100378880    -0.127350920    -0.035672660 
H4 H     1.205385740    -0.078929990     0.286082880 
H5 H     1.002590780    -0.285343560     0.221204650 
H6 H     0.449038080    -0.308726860     0.060107470 
H7 H    -0.479082150     0.114293740    -0.237596340 
H8 H    -0.918763220     0.069580540    -0.331371830 
H9 H    -0.035243770     0.305653500    -0.065486970 
H10 H     0.071135570     0.614404850     0.003829120 
H11 H    -0.622977780     0.635227250    -0.247116900 
H12 H    -0.345805470     0.775291890    -0.110124120 
H13 H    -0.694718500     0.785537270    -0.236563500 
H14 H    -1.115740950     0.028409700    -0.347791100 
H15 H    -0.033554860     0.063148770    -0.026964340 
H16 H    -0.475125990     0.019401890    -0.121446580 
H17 H    -1.016902870     0.001682100    -0.281950870 
H18 H     0.336788900     0.104049870    -0.000323190 
H19 H     0.177646400     0.333704740    -0.100267030 
H20 H     0.619549450     0.368653840    -0.006777840 
H21 H     1.122251310     0.254786530     0.134458110 
H22 H     1.171646310     0.110953840     0.178817530 

#END
data_70_20.25_XXVI_15_10105 
loop_
_symmetry_equiv_pos_site_id
_symmetry_equiv_pos_as_xyz
1 +x,+y,+z
2 -x,+y,1/2-z
3 1/2+x,1/2+y,+z
4 1/2-x,1/2+y,1/2-z
5 -x,-y,-z
6 +x,-y,1/2+z
7 1/2-x,1/2-y,-z
8 1/2+x,1/2-y,1/2+z
_cell_length_a 34.5564
_cell_length_b 7.777
_cell_length_c 21.2005
_cell_angle_alpha 90.0
_cell_angle_beta 90.5969
_cell_angle_gamma 90.0
loop_
_atom_site_label
_atom_site_type_symbol
_atom_site_fract_x
_atom_site_fract_y
_atom_site_fract_z
C1 C     0.129851260     0.763256580     0.172306570 
C2 C     0.111232430     0.638641920     0.211537700 
C3 C     0.074689430     0.679844830     0.239953800 
C4 C     0.057977580     0.843820530     0.227899330 
C5 C     0.075663500     0.962905710     0.189500860 
C6 C     0.111671470     0.922415090     0.160827020 
C7 C     0.127491070     0.472811020     0.222901800 
C8 C     0.056286380     0.555527020     0.278673030 
C9 C     0.072897770     0.395884620     0.289018910 
C10 C     0.108737480     0.354590360     0.260677920 
C11 C     0.167177380     0.720843820     0.140834440 
C12 C     0.167374140     0.684516740     0.075905610 
C13 C     0.202411110     0.644481920     0.044381480 
C14 C     0.236886640     0.642897300     0.077821640 
C15 C     0.238429410     0.681027610     0.143458100 
C16 C     0.202967300     0.720479950     0.175606860 
C17 C     0.273917250     0.682087270     0.178096930 
C18 C     0.204814660     0.760756360     0.241164760 
C19 C     0.112559190     1.161152860     0.082525530 
C20 C     0.134874610     1.224682960     0.025800340 
C21 C     0.174525160     1.208170750     0.011186740 
C22 C     0.111089900     1.306260340    -0.019833020 
C23 C     0.189242220     1.266720710    -0.046321970 
C24 C     0.125374660     1.365436600    -0.077116550 
C25 C     0.164695650     1.344494670    -0.090691520 
C26 C     0.239875560     0.761174090     0.273384190 
C27 C     0.274742290     0.721138580     0.241809530 
C28 C     0.126652910     0.763185410    -0.016347690 
C29 C     0.085576890     0.809250880    -0.035597560 
C30 C     0.083624280     0.928125910    -0.085924580 
C31 C     0.048569810     0.990587820    -0.109599500 
C32 C     0.013759150     0.933101550    -0.083658320 
C33 C     0.014516970     0.813690310    -0.034379010 
C34 C     0.049984210     0.753030010    -0.010597790 
N1 N     0.130148600     1.037309990     0.119711510 
N2 N     0.131824450     0.693758600     0.043063560 
O1 O     0.079261780     1.213637850     0.091490920 
O2 O     0.153858900     0.795502060    -0.051915560 
Cl1 Cl     0.209086650     1.120317500     0.063947850 
Cl2 Cl     0.046646630     0.601849820     0.051367360 
H1 H     0.030290800     0.875296520     0.249711990 
H2 H     0.062567770     1.087324660     0.179411110 
H3 H     0.155091040     0.440353730     0.201203730 
H4 H     0.028560150     0.588803180     0.300022110 
H5 H     0.058449930     0.301307980     0.318820640 
H6 H     0.121679070     0.228015220     0.268729050 
H7 H     0.201327510     0.619001630    -0.006106690 
H8 H     0.263866130     0.612480420     0.053633910 
H9 H     0.157408790     1.000456630     0.106958880 
H10 H     0.080553040     1.319090840    -0.007860990 
H11 H     0.220046310     1.250705150    -0.055645900 
H12 H     0.105860010     1.427040520    -0.111168470 
H13 H     0.176490990     1.388961030    -0.135487030 
H14 H     0.300646070     0.651655480     0.153159670 
H15 H     0.178002050     0.791533240     0.265609990 
H16 H     0.240715080     0.792711060     0.323660210 
H17 H     0.302217980     0.721666600     0.267883010 
H18 H     0.107862030     0.687349880     0.070851540 
H19 H     0.111297950     0.969518020    -0.105205740 
H20 H     0.048428300     1.083946350    -0.148150170 
H21 H    -0.014066230     0.980326040    -0.101550920 
H22 H    -0.012286770     0.766433670    -0.013763210 

#END
data_71_20.28_XXVI_14_4728 
loop_
_symmetry_equiv_pos_site_id
_symmetry_equiv_pos_as_xyz
1 +x,+y,+z
2 -x,1/2+y,1/2-z
3 -x,-y,-z
4 +x,1/2-y,1/2+z
_cell_length_a 18.6898
_cell_length_b 11.063
_cell_length_c 54.7816
_cell_angle_alpha 90.0
_cell_angle_beta 14.5203
_cell_angle_gamma 90.0
loop_
_atom_site_label
_atom_site_type_symbol
_atom_site_fract_x
_atom_site_fract_y
_atom_site_fract_z
C1 C     0.204103360     0.105438590     0.279342500 
C2 C    -0.045499370     0.095165910     0.377092630 
C3 C    -0.015562930     0.061488980     0.392488510 
C4 C     0.261379160     0.036947440     0.310413380 
C5 C     0.498597440     0.047528220     0.217354260 
C6 C     0.472984030     0.083579780     0.200965560 
C7 C    -0.326352300     0.113663910     0.460576170 
C8 C    -0.262776340     0.053157500     0.489137150 
C9 C    -0.531603680     0.075045320     0.568459410 
C10 C    -0.562797540     0.104393290     0.553712140 
C11 C     0.170096680     0.136907710     0.264269680 
C12 C     0.063095440     0.250518700     0.292475070 
C13 C     0.028901610     0.279076550     0.278538920 
C14 C     0.115002160     0.197849790     0.232488320 
C15 C     0.232836450     0.083530870     0.199796440 
C16 C     0.255876380     0.051659280     0.217591750 
C17 C     0.322824680    -0.000176670     0.151927070 
C18 C     0.356854450    -0.066417520     0.190126060 
C19 C     0.856296450     0.176338900     0.046467170 
C20 C     0.742116280     0.303486530     0.085449010 
C21 C     0.728269750     0.374788060     0.111297240 
C22 C     0.679728180     0.359444860     0.083577320 
C23 C     0.643185040     0.496289500     0.138435880 
C24 C     0.592334860     0.479942750     0.111261540 
C25 C     0.573240520     0.548378990     0.139053930 
C26 C     0.441998900    -0.146082770     0.143925190 
C27 C     0.428212810    -0.112641530     0.123512320 
C28 C    -0.116724610     0.448354950     0.367668580 
C29 C    -0.099540690     0.535006940     0.383500820 
C30 C    -0.147239440     0.656727000     0.392544370 
C31 C    -0.127954730     0.751751600     0.402812400 
C32 C    -0.061129410     0.727331670     0.405187120 
C33 C    -0.017416140     0.607917150     0.398179340 
C34 C    -0.036621440     0.513238840     0.387557370 
N1 N     0.731162980     0.088088220     0.102014010 
N2 N     0.011353430     0.336991050     0.327879100 
O1 O     1.059297400     0.152124120    -0.034045560 
O2 O    -0.232981750     0.482836260     0.386980870 
Cl1 Cl     0.833453800     0.317223280     0.105071320 
Cl2 Cl     0.014296760     0.367132450     0.382724250 
H1 H     0.283790440     0.010892250     0.322187380 
H2 H     0.712746770     0.031623620     0.153855330 
H3 H    -0.353153440     0.135094010     0.450105250 
H4 H    -0.235374250     0.028715240     0.499309430 
H5 H    -0.719984620     0.068741890     0.642388870 
H6 H    -0.775811570     0.119626130     0.616509530 
H7 H    -0.061809650     0.366491620     0.303724690 
H8 H     0.092796980     0.221412630     0.220504890 
H9 H     0.836366230     0.007304100     0.066752830 
H10 H     0.697903510     0.304766750     0.061037990 
H11 H     0.633185120     0.548895420     0.158582320 
H12 H     0.538245330     0.520253300     0.111512780 
H13 H     0.503261580     0.642596320     0.161577650 
H14 H     0.305609440     0.026329070     0.138413200 
H15 H     0.362152550    -0.094354020     0.207504470 
H16 H     0.518971780    -0.236072540     0.123517770 
H17 H     0.497621490    -0.176169500     0.086497040 
H18 H     0.092314390     0.316952510     0.317986270 
H19 H    -0.200484210     0.672420520     0.390970010 
H20 H    -0.164943760     0.844552350     0.408949430 
H21 H    -0.044565450     0.800435610     0.413076500 
H22 H     0.030885150     0.586450720     0.401244090 

#END
data_72_20.30_XXVI_15_3206 
loop_
_symmetry_equiv_pos_site_id
_symmetry_equiv_pos_as_xyz
1 +x,+y,+z
2 -x,+y,1/2-z
3 1/2+x,1/2+y,+z
4 1/2-x,1/2+y,1/2-z
5 -x,-y,-z
6 +x,-y,1/2+z
7 1/2-x,1/2-y,-z
8 1/2+x,1/2-y,1/2+z
_cell_length_a 55.0168
_cell_length_b 7.7679
_cell_length_c 21.2301
_cell_angle_alpha 90.0
_cell_angle_beta 141.1141
_cell_angle_gamma 90.0
loop_
_atom_site_label
_atom_site_type_symbol
_atom_site_fract_x
_atom_site_fract_y
_atom_site_fract_z
C1 C     0.129846180     0.737307240     0.931823290 
C2 C     0.111295830     0.862149830     0.933961190 
C3 C     0.074706010     0.821264020     0.889119280 
C4 C     0.057881320     0.657356600     0.843340530 
C5 C     0.075498010     0.538045440     0.840176180 
C6 C     0.111555210     0.578214500     0.883694450 
C7 C     0.127659190     1.027949850     0.978121960 
C8 C     0.056368150     0.945807020     0.891162090 
C9 C     0.073084460     1.105393050     0.935016720 
C10 C     0.108967530     1.146396550     0.978512700 
C11 C     0.167244400     0.779335660     0.975290900 
C12 C     0.167543850     0.815417500     0.911028630 
C13 C     0.202649900     0.855184330     0.949872550 
C14 C     0.237094420     0.856849350     1.052290430 
C15 C     0.238533690     0.819103050     1.120751990 
C16 C     0.203002930     0.779880020     1.081682580 
C17 C     0.273988520     0.818231130     1.226398960 
C18 C     0.204753830     0.739940400     1.150686810 
C19 C     0.112479800     0.337926510     0.807789700 
C20 C     0.134706900     0.274548090     0.795470510 
C21 C     0.174368590     0.290896010     0.860145870 
C22 C     0.110840530     0.193303360     0.702160170 
C23 C     0.189024050     0.232564870     0.831946860 
C24 C     0.125062180     0.134387040     0.673311060 
C25 C     0.164397330     0.155177270     0.738366910 
C26 C     0.239784170     0.739710790     1.253070260 
C27 C     0.274718120     0.779570850     1.291519560 
C28 C     0.126901230     0.736414420     0.737539890 
C29 C     0.085821230     0.690384270     0.635979230 
C30 C     0.083945690     0.572302090     0.581668700 
C31 C     0.048922540     0.509797290     0.487773680 
C32 C     0.014050940     0.566364180     0.444054250 
C33 C     0.014725120     0.684894960     0.494941890 
C34 C     0.050164030     0.745632310     0.589762620 
N1 N     0.129994160     0.463145420     0.879492270 
N2 N     0.132013210     0.806372290     0.807034140 
O1 O     0.079292800     0.284354790     0.750748530 
O2 O     0.154169850     0.703728110     0.756700700 
Cl1 Cl     0.208993200     0.378291650     0.982126400 
Cl2 Cl     0.046670560     0.895595790     0.645085440 
H1 H     0.030160840     0.626109070     0.809658750 
H2 H     0.062333390     0.413632840     0.803732790 
H3 H     0.155289850     1.060222510     1.011735690 
H4 H     0.028604340     0.912746040     0.856922180 
H5 H     0.058685810     1.200146660     0.936020500 
H6 H     0.121992200     1.272939460     1.012662110 
H7 H     0.201638850     0.880449890     0.897413730 
H8 H     0.264128480     0.887087320     1.082296480 
H9 H     0.157239700     0.500039160     0.921110380 
H10 H     0.080299510     0.180480990     0.653089320 
H11 H     0.219841520     0.248425440     0.884224520 
H12 H     0.105487920     0.073097550     0.600135510 
H13 H     0.176143470     0.110873670     0.717059650 
H14 H     0.300768860     0.848500970     1.255142130 
H15 H     0.177892610     0.709268980     1.121288860 
H16 H     0.240547020     0.708448090     1.304828240 
H17 H     0.302168910     0.779195300     1.372570700 
H18 H     0.108001560     0.813151890     0.786659640 
H19 H     0.111667440     0.531500130     0.617811270 
H20 H     0.048854180     0.417085270     0.448896150 
H21 H    -0.013752580     0.519086640     0.370429970 
H22 H    -0.012125750     0.731383100     0.461950850 

#END
data_73_20.37_XXVI_14_6004 
loop_
_symmetry_equiv_pos_site_id
_symmetry_equiv_pos_as_xyz
1 +x,+y,+z
2 -x,1/2+y,1/2-z
3 -x,-y,-z
4 +x,1/2-y,1/2+z
_cell_length_a 10.4465
_cell_length_b 14.8259
_cell_length_c 20.128
_cell_angle_alpha 90.0
_cell_angle_beta 64.7481
_cell_angle_gamma 90.0
loop_
_atom_site_label
_atom_site_type_symbol
_atom_site_fract_x
_atom_site_fract_y
_atom_site_fract_z
C1 C     0.504477780     0.239531400     0.641504060 
C2 C     0.373403920     0.190988850     0.665604780 
C3 C     0.241711470     0.239859540     0.693112250 
C4 C     0.245359210     0.335683860     0.695817160 
C5 C     0.371422160     0.382070710     0.673318030 
C6 C     0.501916240     0.333883690     0.646903970 
C7 C     0.369562630     0.094981230     0.663657700 
C8 C     0.112435500     0.191058620     0.717315270 
C9 C     0.112107060     0.097729150     0.714892490 
C10 C     0.241795860     0.049535320     0.687924440 
C11 C     0.640131030     0.189428140     0.621330180 
C12 C     0.680609320     0.166428530     0.677437310 
C13 C     0.810600930     0.120403510     0.660848070 
C14 C     0.900570310     0.102010790     0.588539580 
C15 C     0.867665350     0.128004990     0.529536030 
C16 C     0.734856700     0.172721910     0.546378710 
C17 C     0.961568060     0.111881220     0.454833820 
C18 C     0.701939990     0.198828270     0.487234270 
C19 C     0.650617130     0.455844110     0.660476420 
C20 C     0.797590150     0.496019670     0.629080280 
C21 C     0.927116500     0.449842300     0.607621440 
C22 C     0.801970830     0.591128150     0.626272550 
C23 C     1.055978200     0.496535740     0.582522360 
C24 C     0.929665970     0.638295350     0.600474870 
C25 C     1.057237080     0.590702210     0.578387740 
C26 C     0.796264730     0.182485870     0.415073100 
C27 C     0.927171450     0.138689100     0.398539250 
C28 C     0.607564300     0.186360560     0.813297900 
C29 C     0.495358950     0.238901570     0.874945630 
C30 C     0.464630950     0.328094060     0.861855080 
C31 C     0.365256370     0.380544970     0.917870300 
C32 C     0.293657040     0.344010300     0.988385210 
C33 C     0.321527300     0.255477870     1.002641630 
C34 C     0.422030660     0.203546060     0.946358170 
N1 N     0.631175830     0.381058350     0.624738160 
N2 N     0.590533380     0.193448850     0.748826970 
O1 O     0.553093540     0.493464420     0.712387280 
O2 O     0.703794790     0.144828290     0.819708640 
Cl1 Cl     0.933588990     0.331718090     0.613520020 
Cl2 Cl     0.449266080     0.092385030     0.966891700 
H1 H     0.145344280     0.372882320     0.716485750 
H2 H     0.373309730     0.455323380     0.676795940 
H3 H     0.469565410     0.057928080     0.642739230 
H4 H     0.012977470     0.228912890     0.738127460 
H5 H     0.012021310     0.060947280     0.733794370 
H6 H     0.240784440    -0.024185140     0.686212300 
H7 H     0.836365490     0.102078050     0.706171750 
H8 H     1.000813360     0.067274920     0.575790210 
H9 H     0.720330860     0.347362960     0.590462730 
H10 H     0.700810540     0.626634810     0.645659910 
H11 H     1.154053880     0.458453750     0.566965600 
H12 H     0.929707600     0.711950590     0.598140420 
H13 H     1.158145570     0.626660980     0.558509930 
H14 H     1.062194690     0.077938170     0.442697310 
H15 H     0.600536960     0.231939120     0.500022010 
H16 H     0.769460380     0.203207720     0.370389500 
H17 H     1.000532230     0.126087730     0.341312520 
H18 H     0.500772390     0.225473790     0.753177420 
H19 H     0.521248060     0.357734840     0.807207690 
H20 H     0.344747800     0.449566380     0.905957770 
H21 H     0.215445470     0.384111770     1.032754870 
H22 H     0.265473580     0.225790820     1.057173430 

#END
data_74_20.41_XXVI_14_1043 
loop_
_symmetry_equiv_pos_site_id
_symmetry_equiv_pos_as_xyz
1 +x,+y,+z
2 -x,1/2+y,1/2-z
3 -x,-y,-z
4 +x,1/2-y,1/2+z
_cell_length_a 11.1836
_cell_length_b 14.2906
_cell_length_c 18.1024
_cell_angle_alpha 90.0
_cell_angle_beta 108.8152
_cell_angle_gamma 90.0
loop_
_atom_site_label
_atom_site_type_symbol
_atom_site_fract_x
_atom_site_fract_y
_atom_site_fract_z
C1 C     0.344068480     0.949278080     0.186284850 
C2 C     0.331169600     0.850433000     0.172452140 
C3 C     0.327941230     0.788754410     0.234736980 
C4 C     0.337816290     0.828161860     0.308644470 
C5 C     0.350738970     0.923373080     0.321590670 
C6 C     0.352775740     0.984949520     0.260050520 
C7 C     0.321278520     0.810738240     0.098463600 
C8 C     0.316076460     0.690730150     0.220821460 
C9 C     0.307308840     0.654219510     0.148400370 
C10 C     0.309635620     0.714917930     0.086860350 
C11 C     0.349401110     1.015204310     0.123471970 
C12 C     0.462667640     1.027996760     0.106645490 
C13 C     0.468957050     1.093838780     0.048706780 
C14 C     0.363445530     1.145473280     0.009123520 
C15 C     0.246531410     1.134413630     0.023563060 
C16 C     0.239243040     1.067383440     0.081306580 
C17 C     0.137297020     1.187241060    -0.017082520 
C18 C     0.121415690     1.055192830     0.094757170 
C19 C     0.342870990     1.139897520     0.326127660 
C20 C     0.239673170     1.107070790     0.356833330 
C21 C     0.258319940     1.094262840     0.436787070 
C22 C     0.117122350     1.095273080     0.303678670 
C23 C     0.157862990     1.070502780     0.463477740 
C24 C     0.015840490     1.072440290     0.329729790 
C25 C     0.036416940     1.060070620     0.409682530 
C26 C     0.016796970     1.107782520     0.054156130 
C27 C     0.024572450     1.174711230    -0.002035170 
C28 C     0.692855210     0.987379080     0.155584200 
C29 C     0.786998240     0.919139620     0.207338240 
C30 C     0.895835690     0.905593260     0.185154390 
C31 C     0.993459720     0.845906310     0.225910160 
C32 C     0.985545180     0.798330150     0.291885330 
C33 C     0.880303640     0.811373110     0.316392300 
C34 C     0.782216150     0.870929210     0.274450240 
N1 N     0.371526760     1.081762990     0.272805840 
N2 N     0.567512930     0.973713850     0.148697220 
O1 O     0.390612800     1.218041730     0.341380990 
O2 O     0.730098000     1.047718330     0.119102910 
Cl1 Cl     0.410565260     1.103399480     0.504751450 
Cl2 Cl     0.656262720     0.883795230     0.312389510 
H1 H     0.337639050     0.781326590     0.356444290 
H2 H     0.362884090     0.951802430     0.379477910 
H3 H     0.322424350     0.857472270     0.050869680 
H4 H     0.314107880     0.644599820     0.268703620 
H5 H     0.298313060     0.578700240     0.138416200 
H6 H     0.301994420     0.685736150     0.029657340 
H7 H     0.558677350     1.102982210     0.038083270 
H8 H     0.369223200     1.196425770    -0.034752610 
H9 H     0.420770920     1.114969630     0.241713670 
H10 H     0.102587750     1.105218710     0.241451740 
H11 H     0.175525900     1.060206420     0.525883690 
H12 H    -0.078871760     1.064153370     0.287694700 
H13 H    -0.042006910     1.041908810     0.430664010 
H14 H     0.144302450     1.238211400    -0.060651460 
H15 H     0.114847100     1.002737030     0.137262450 
H16 H    -0.072918960     1.097236450     0.065115340 
H17 H    -0.058677170     1.215860120    -0.033573480 
H18 H     0.549587430     0.923785480     0.184188760 
H19 H     0.900280880     0.945159610     0.134451930 
H20 H     1.075700340     0.836806990     0.206502250 
H21 H     1.061335090     0.751513390     0.324833970 
H22 H     0.873235390     0.776101550     0.368344750 

#END
data_75_20.44_XXVI_15_8844 
loop_
_symmetry_equiv_pos_site_id
_symmetry_equiv_pos_as_xyz
1 +x,+y,+z
2 -x,+y,1/2-z
3 1/2+x,1/2+y,+z
4 1/2-x,1/2+y,1/2-z
5 -x,-y,-z
6 +x,-y,1/2+z
7 1/2-x,1/2-y,-z
8 1/2+x,1/2-y,1/2+z
_cell_length_a 29.404
_cell_length_b 10.7022
_cell_length_c 55.9769
_cell_angle_alpha 90.0
_cell_angle_beta 19.1517
_cell_angle_gamma 90.0
loop_
_atom_site_label
_atom_site_type_symbol
_atom_site_fract_x
_atom_site_fract_y
_atom_site_fract_z
C1 C     0.264439310     1.250313980     0.706976320 
C2 C     0.209541940     1.236253240     0.757870320 
C3 C     0.079702010     1.294681160     0.828351010 
C4 C     0.008777850     1.363914500     0.845635260 
C5 C     0.061155580     1.376814610     0.796833230 
C6 C     0.190278300     1.319911230     0.726697900 
C7 C     0.279587120     1.165380560     0.740980280 
C8 C     0.025842540     1.280529250     0.878577200 
C9 C     0.096525730     1.211408270     0.860492870 
C10 C     0.224213570     1.153428800     0.791165550 
C11 C     0.395304580     1.184431330     0.635252950 
C12 C     0.387630470     1.069779050     0.626825330 
C13 C     0.510676450     1.004074550     0.559289130 
C14 C     0.638615400     1.055035230     0.501081970 
C15 C     0.651932300     1.171853240     0.506389260 
C16 C     0.527814770     1.237591890     0.574867480 
C17 C     0.783330040     1.225469930     0.446450450 
C18 C     0.541392570     1.354759900     0.580026790 
C19 C     0.188377280     1.376207120     0.684221600 
C20 C     0.279847790     1.392737970     0.617075070 
C21 C     0.403260880     1.329620190     0.549569350 
C22 C     0.230105120     1.483140730     0.625480520 
C23 C     0.473856020     1.356868890     0.493266950 
C24 C     0.300090130     1.511882760     0.569663860 
C25 C     0.422944200     1.448513160     0.503053340 
C26 C     0.671006620     1.404417450     0.520498570 
C27 C     0.793170190     1.339545440     0.453115570 
C28 C     0.219374410     0.937056650     0.687131400 
C29 C     0.070658620     0.949825620     0.752947510 
C30 C     0.016129140     1.070572490     0.776150480 
C31 C    -0.116231150     1.089137410     0.832345390 
C32 C    -0.197798570     0.985297350     0.866980850 
C33 C    -0.146425410     0.864308180     0.845058610 
C34 C    -0.012886900     0.846720850     0.788076090 
N1 N     0.250433760     1.333011350     0.674043760 
N2 N     0.255575490     1.025618970     0.686246820 
O1 O     0.064097160     1.405273150     0.744723480 
O2 O     0.300624220     0.860801590     0.638126340 
Cl1 Cl     0.474570910     1.209312720     0.531811100 
Cl2 Cl     0.043021620     0.692942300     0.764888490 
H1 H    -0.090250130     1.407843820     0.899320960 
H2 H     0.005743840     1.428732640     0.810605670 
H3 H     0.377999050     1.120738060     0.687598700 
H4 H    -0.072960710     1.325403860     0.931966490 
H5 H     0.054165010     1.201147280     0.899527370 
H6 H     0.279436270     1.098712040     0.777245640 
H7 H     0.500051560     0.915163990     0.555250630 
H8 H     0.732889620     1.004709560     0.449205670 
H9 H     0.351192240     1.303584140     0.622831600 
H10 H     0.132804050     1.529216160     0.678474440 
H11 H     0.568135300     1.304966560     0.442217920 
H12 H     0.258713650     1.583123840     0.578158070 
H13 H     0.479075270     1.469320280     0.458702400 
H14 H     0.876769800     1.174535080     0.394751060 
H15 H     0.447443780     1.404736520     0.631948330 
H16 H     0.679367610     1.494493310     0.525473380 
H17 H     0.894799970     1.379884810     0.406612710 
H18 H     0.176345200     1.078588060     0.732188550 
H19 H     0.080750570     1.151826560     0.747948620 
H20 H    -0.153265020     1.184422970     0.847797370 
H21 H    -0.301743840     0.997632650     0.911125160 
H22 H    -0.209194990     0.782477960     0.871845450 

#END
data_76_20.47_XXVI_14_1546 
loop_
_symmetry_equiv_pos_site_id
_symmetry_equiv_pos_as_xyz
1 +x,+y,+z
2 -x,1/2+y,1/2-z
3 -x,-y,-z
4 +x,1/2-y,1/2+z
_cell_length_a 10.4476
_cell_length_b 14.814
_cell_length_c 20.126
_cell_angle_alpha 90.0
_cell_angle_beta 115.237
_cell_angle_gamma 90.0
loop_
_atom_site_label
_atom_site_type_symbol
_atom_site_fract_x
_atom_site_fract_y
_atom_site_fract_z
C1 C     0.495770300     0.259916890     0.642303180 
C2 C     0.626913730     0.308421680     0.666578020 
C3 C     0.758503410     0.259425650     0.694136690 
C4 C     0.754682430     0.163528570     0.696789460 
C5 C     0.628559970     0.117172970     0.674161440 
C6 C     0.498154110     0.165479690     0.647661930 
C7 C     0.630936010     0.404507100     0.664735470 
C8 C     0.887850390     0.308176400     0.718460490 
C9 C     0.888346920     0.401581590     0.716116700 
C10 C     0.758764350     0.449900760     0.689109400 
C11 C     0.360295990     0.310210150     0.622226230 
C12 C     0.319864520     0.332979690     0.678407140 
C13 C     0.190087980     0.379205840     0.661977310 
C14 C     0.100232410     0.397974610     0.589727870 
C15 C     0.133010920     0.372133680     0.530639000 
C16 C     0.265619230     0.327227820     0.547332660 
C17 C     0.039179220     0.388588740     0.455988450 
C18 C     0.298425110     0.301284850     0.488103670 
C19 C     0.348966800     0.043016980     0.660344150 
C20 C     0.201639390     0.003368620     0.628766770 
C21 C     0.072790450     0.049938840     0.608688400 
C22 C     0.196216980    -0.091728420     0.624400430 
C23 C    -0.056464200     0.003671840     0.583406560 
C24 C     0.068098570    -0.138444990     0.598386320 
C25 C    -0.058802910    -0.090441150     0.577699550 
C26 C     0.204159350     0.317942130     0.415995740 
C27 C     0.073450010     0.361919940     0.399605540 
C28 C     0.393300290     0.312768890     0.814298060 
C29 C     0.505494180     0.260027090     0.875805320 
C30 C     0.536157300     0.170817440     0.862516690 
C31 C     0.635441260     0.118151500     0.918403280 
C32 C     0.706987570     0.154463250     0.989008790 
C33 C     0.679137160     0.242977670     1.003475940 
C34 C     0.578726120     0.295132670     0.947320270 
N1 N     0.368792360     0.118390830     0.625269870 
N2 N     0.409687280     0.305385760     0.749662950 
O1 O     0.446270260     0.004575800     0.711785050 
O2 O     0.297571350     0.354657190     0.820932820 
Cl1 Cl     0.067720540     0.167975490     0.616441410 
Cl2 Cl     0.551577840     0.406253190     0.968170730 
H1 H     0.854620520     0.126234170     0.717531670 
H2 H     0.626523260     0.043865720     0.677625400 
H3 H     0.531024460     0.441665420     0.643788110 
H4 H     0.987221740     0.270221440     0.739305040 
H5 H     0.988480890     0.438327820     0.735109040 
H6 H     0.759906970     0.523680910     0.687455130 
H7 H     0.164397540     0.397390360     0.707362200 
H8 H     0.000158690     0.432873500     0.577091260 
H9 H     0.279853050     0.152475860     0.591251380 
H10 H     0.296887090    -0.127635290     0.642742910 
H11 H    -0.153987250     0.042031190     0.568932640 
H12 H     0.067216750    -0.212080820     0.594808040 
H13 H    -0.160015530    -0.126060870     0.557689710 
H14 H    -0.061297860     0.422673200     0.443958360 
H15 H     0.399695310     0.268044280     0.500790550 
H16 H     0.230864230     0.297335540     0.371242750 
H17 H     0.000139200     0.374771840     0.342419660 
H18 H     0.499276610     0.273267690     0.753856370 
H19 H     0.479486260     0.141339170     0.807802290 
H20 H     0.655908820     0.049130340     0.906343410 
H21 H     0.785116270     0.114192030     1.033287260 
H22 H     0.735126690     0.272484500     1.058086390 

#END
data_77_20.57_XXVI_14_6344 
loop_
_symmetry_equiv_pos_site_id
_symmetry_equiv_pos_as_xyz
1 +x,+y,+z
2 -x,1/2+y,1/2-z
3 -x,-y,-z
4 +x,1/2-y,1/2+z
_cell_length_a 13.7934
_cell_length_b 21.7373
_cell_length_c 13.5486
_cell_angle_alpha 90.0
_cell_angle_beta 136.7655
_cell_angle_gamma 90.0
loop_
_atom_site_label
_atom_site_type_symbol
_atom_site_fract_x
_atom_site_fract_y
_atom_site_fract_z
C1 C     0.901160240     0.302153160     0.891829660 
C2 C     0.772316860     0.332623360     0.769482790 
C3 C     0.643765090     0.318479570     0.726766500 
C4 C     0.648692460     0.274774740     0.808535010 
C5 C     0.772816920     0.245186440     0.925886580 
C6 C     0.899247970     0.258204430     0.966533930 
C7 C     0.766445270     0.376041710     0.686373830 
C8 C     0.515879800     0.348400220     0.604042420 
C9 C     0.513627240     0.390396250     0.525582100 
C10 C     0.640059350     0.404135720     0.567264880 
C11 C     1.035241240     0.313056420     0.935235460 
C12 C     1.084947730     0.268521850     0.904896480 
C13 C     1.216247380     0.277035340     0.952129830 
C14 C     1.296859400     0.328651080     1.030781440 
C15 C     1.253162360     0.374205170     1.067239720 
C16 C     1.120266620     0.366049100     1.019155650 
C17 C     1.337003430     0.426945590     1.150507160 
C18 C     1.077857750     0.411339450     1.057891430 
C19 C     1.032492740     0.162775430     1.097204420 
C20 C     1.160383120     0.130924490     1.148161870 
C21 C     1.297085900     0.154575740     1.230880810 
C22 C     1.133536190     0.069851180     1.098077020 
C23 C     1.400195780     0.119525940     1.258800000 
C24 C     1.235125020     0.034607140     1.124644820 
C25 C     1.368884440     0.059674380     1.204652980 
C26 C     1.162223520     0.462061280     1.139435960 
C27 C     1.292760510     0.470177020     1.186092950 
C28 C     1.036319940     0.161557440     0.809230490 
C29 C     0.930117520     0.109192070     0.737407770 
C30 C     0.988149680     0.051614280     0.753667380 
C31 C     0.911720700    -0.003075500     0.703251030 
C32 C     0.771662680    -0.001864460     0.633420810 
C33 C     0.709835300     0.054241220     0.613431360 
C34 C     0.787884600     0.108986840     0.664432330 
N1 N     1.025911240     0.226150670     1.079881560 
N2 N     1.000257740     0.216172550     0.827529890 
O1 O     0.934086670     0.132407630     1.059134720 
O2 O     1.151168490     0.152847270     0.852635440 
Cl1 Cl     1.350181270     0.228540450     1.309398780 
Cl2 Cl     0.693195220     0.176341370     0.624848580 
H1 H     0.551121330     0.264492380     0.776478670 
H2 H     0.776378680     0.210786990     0.986909710 
H3 H     0.863803180     0.386679810     0.718477750 
H4 H     0.418957460     0.337351110     0.572752830 
H5 H     0.414598190     0.412990670     0.431342440 
H6 H     0.637565080     0.437243400     0.504640890 
H7 H     1.250828010     0.241646030     0.926309630 
H8 H     1.397790740     0.334828380     1.067218190 
H9 H     1.113094480     0.245303610     1.111964510 
H10 H     1.028060830     0.051730950     1.035542040 
H11 H     1.504484140     0.139594790     1.323151780 
H12 H     1.209310090    -0.012149510     1.081922690 
H13 H     1.449597950     0.032888930     1.225830680 
H14 H     1.437711500     0.432511910     1.186234900 
H15 H     0.977333440     0.405298350     1.022048390 
H16 H     1.127934800     0.496237840     1.168224850 
H17 H     1.358181810     0.510514850     1.250292100 
H18 H     0.903312060     0.218215630     0.789213270 
H19 H     1.097933300     0.052464940     0.809829390 
H20 H     0.961279220    -0.046539460     0.718689260 
H21 H     0.709885150    -0.044233440     0.593670550 
H22 H     0.600343940     0.056385240     0.557801570 

#END
data_78_20.72_XXVI_14_2285 
loop_
_symmetry_equiv_pos_site_id
_symmetry_equiv_pos_as_xyz
1 +x,+y,+z
2 -x,1/2+y,1/2-z
3 -x,-y,-z
4 +x,1/2-y,1/2+z
_cell_length_a 23.1141
_cell_length_b 10.9319
_cell_length_c 17.8562
_cell_angle_alpha 90.0
_cell_angle_beta 138.594
_cell_angle_gamma 90.0
loop_
_atom_site_label
_atom_site_type_symbol
_atom_site_fract_x
_atom_site_fract_y
_atom_site_fract_z
C1 C     0.690116740     0.110880190     0.574157220 
C2 C     0.665871780     0.009823960     0.504031410 
C3 C     0.616479050     0.031955550     0.388704050 
C4 C     0.592972010     0.154400790     0.347939830 
C5 C     0.616011540     0.251646700     0.415480670 
C6 C     0.665535150     0.230355630     0.530016680 
C7 C     0.690106450    -0.112766900     0.545212590 
C8 C     0.593614140    -0.068588660     0.319871540 
C9 C     0.618202320    -0.186670020     0.362341250 
C10 C     0.666717310    -0.208541330     0.475867550 
C11 C     0.745077090     0.090631600     0.695607250 
C12 C     0.836647030     0.099922040     0.779064500 
C13 C     0.890376240     0.082356470     0.895667170 
C14 C     0.852228340     0.055685580     0.926752480 
C15 C     0.759987730     0.045086750     0.845550570 
C16 C     0.705423650     0.062858170     0.727713680 
C17 C     0.720192320     0.017970210     0.876972730 
C18 C     0.612977840     0.052892890     0.646333210 
C19 C     0.668530310     0.448013990     0.577519070 
C20 C     0.714151940     0.530417770     0.677536490 
C21 C     0.803319060     0.529694780     0.784565460 
C22 C     0.661227850     0.624688370     0.655601690 
C23 C     0.837385860     0.618030840     0.866658050 
C24 C     0.694131640     0.711869480     0.737123300 
C25 C     0.782784080     0.708446080     0.843266660 
C26 C     0.576366710     0.026447940     0.679850610 
C27 C     0.630161100     0.008686520     0.795941660 
C28 C     0.953604260     0.169899780     0.804989680 
C29 C     0.975136940     0.193378830     0.744083260 
C30 C     1.052422910     0.262534300     0.809225110 
C31 C     1.083976070     0.294996380     0.769398400 
C32 C     1.038413870     0.257989410     0.660955080 
C33 C     0.961971340     0.188971910     0.594142190 
C34 C     0.930652880     0.157411430     0.635015210 
N1 N     0.690086630     0.325638480     0.602230510 
N2 N     0.871699500     0.125175980     0.741963660 
O1 O     0.613546800     0.491228540     0.480772630 
O2 O     1.008963500     0.193446740     0.907423420 
Cl1 Cl     0.877709810     0.420418920     0.822485920 
Cl2 Cl     0.833961080     0.069038440     0.541521330 
H1 H     0.555480300     0.171295780     0.260341190 
H2 H     0.596753640     0.345099270     0.383561550 
H3 H     0.727559940    -0.129743050     0.632683070 
H4 H     0.556223830    -0.050542720     0.232449830 
H5 H     0.600387600    -0.263197790     0.308672780 
H6 H     0.685919990    -0.302002470     0.508939290 
H7 H     0.960889180     0.092160620     0.958205700 
H8 H     0.893734510     0.042347140     1.016338650 
H9 H     0.732838690     0.300203830     0.684910400 
H10 H     0.593061380     0.627191310     0.571030850 
H11 H     0.906848720     0.615005210     0.948283470 
H12 H     0.651083700     0.782762560     0.717801490 
H13 H     0.809935770     0.776530570     0.908005010 
H14 H     0.762368840     0.004625110     0.966800550 
H15 H     0.571531910     0.066441580     0.556889200 
H16 H     0.505288430     0.019101200     0.616258520 
H17 H     0.600302690    -0.012249430     0.821113510 
H18 H     0.828477240     0.117971890     0.656483300 
H19 H     1.086568910     0.289009480     0.893636390 
H20 H     1.143908230     0.348951210     0.822756420 
H21 H     1.061978670     0.282276370     0.627958060 
H22 H     0.925658690     0.158616590     0.509601000 

#END
data_79_20.78_XXVI_2_1681 
loop_
_symmetry_equiv_pos_site_id
_symmetry_equiv_pos_as_xyz
1 +x,+y,+z
2 -x,-y,-z
_cell_length_a 10.4868
_cell_length_b 17.6442
_cell_length_c 17.2398
_cell_angle_alpha 39.8816
_cell_angle_beta 69.2398
_cell_angle_gamma 47.6458
loop_
_atom_site_label
_atom_site_type_symbol
_atom_site_fract_x
_atom_site_fract_y
_atom_site_fract_z
C1 C     0.430272640     0.642654900     0.068575430 
C2 C     0.315338570     0.807882000    -0.055584410 
C3 C     0.356713720     0.853640950    -0.168154930 
C4 C     0.510628350     0.732304690    -0.152357160 
C5 C     0.620946270     0.572928870    -0.032602170 
C6 C     0.580874070     0.527191950     0.079063220 
C7 C     0.160568890     0.929732810    -0.071746410 
C8 C     0.243189360     1.017981310    -0.291072270 
C9 C     0.094266050     1.133638820    -0.303643740 
C10 C     0.052888290     1.088663620    -0.192923940 
C11 C     0.394143550     0.590232700     0.187974140 
C12 C     0.454565930     0.593901180     0.245379000 
C13 C     0.428839400     0.536613070     0.362950270 
C14 C     0.345536070     0.475951520     0.421446360 
C15 C     0.281800730     0.469904000     0.367232190 
C16 C     0.303261010     0.531201070     0.246936330 
C17 C     0.200424350     0.403508350     0.428702700 
C18 C     0.238660640     0.525651120     0.192372970 
C19 C     0.798921340     0.233094580     0.236544650 
C20 C     0.835984400     0.090754310     0.374058360 
C21 C     0.998603930    -0.067565160     0.447474520 
C22 C     0.695487120     0.113299250     0.427824120 
C23 C     1.021066780    -0.196865880     0.570667640 
C24 C     0.716376320    -0.015006490     0.550169650 
C25 C     0.880122780    -0.170724210     0.621924200 
C26 C     0.160180420     0.460033340     0.254867920 
C27 C     0.141515250     0.397611100     0.374297040 
C28 C     0.630794090     0.654225480     0.225281850 
C29 C     0.691107400     0.746262770     0.128722260 
C30 C     0.695771820     0.810190320     0.146751430 
C31 C     0.747401060     0.898902960     0.066997640 
C32 C     0.799486950     0.924236650    -0.033381090 
C33 C     0.800112840     0.859903720    -0.052366180 
C34 C     0.746284020     0.772147710     0.027732770 
N1 N     0.688532330     0.366907370     0.202672400 
N2 N     0.541345000     0.654156560     0.182877840 
O1 O     0.853436290     0.232116180     0.160982720 
O2 O     0.651361190     0.594172400     0.331878630 
Cl1 Cl     1.184130850    -0.111208480     0.392785840 
Cl2 Cl     0.758292170     0.692545420    -0.002728530 
H1 H     0.542117970     0.767190020    -0.237901060 
H2 H     0.738196210     0.479673300    -0.020288530 
H3 H     0.127972590     0.895285140     0.013400920 
H4 H     0.276245320     1.051200440    -0.375818210 
H5 H     0.008126440     1.259623000    -0.398695500 
H6 H    -0.065406400     1.180471790    -0.203454490 
H7 H     0.480021760     0.539123380     0.405402900 
H8 H     0.328581400     0.430113980     0.512537750 
H9 H     0.657250430     0.350280310     0.275479120 
H10 H     0.563956620     0.234129560     0.370524950 
H11 H     1.149904160    -0.317556280     0.625508810 
H12 H     0.603808100     0.007808450     0.587839430 
H13 H     0.899007650    -0.272657530     0.717825710 
H14 H     0.185500640     0.356874540     0.520286570 
H15 H     0.253361180     0.573342320     0.100549540 
H16 H     0.112344260     0.456105540     0.211844950 
H17 H     0.079695710     0.345834530     0.422668640 
H18 H     0.538832340     0.701490460     0.095116370 
H19 H     0.657815380     0.785701610     0.227349190 
H20 H     0.747752120     0.947583660     0.083376320 
H21 H     0.841049810     0.992978050    -0.096657000 
H22 H     0.843139800     0.876093070    -0.128698000 

#END
data_80_20.90_XXVI_14_3269 
loop_
_symmetry_equiv_pos_site_id
_symmetry_equiv_pos_as_xyz
1 +x,+y,+z
2 -x,1/2+y,1/2-z
3 -x,-y,-z
4 +x,1/2-y,1/2+z
_cell_length_a 8.5039
_cell_length_b 31.3902
_cell_length_c 12.049
_cell_angle_alpha 90.0
_cell_angle_beta 119.6035
_cell_angle_gamma 90.0
loop_
_atom_site_label
_atom_site_type_symbol
_atom_site_fract_x
_atom_site_fract_y
_atom_site_fract_z
C1 C     0.276003380     0.895817550     0.779065010 
C2 C     0.366959810     0.901580180     0.706872210 
C3 C     0.376147550     0.866694430     0.632461210 
C4 C     0.293248130     0.827315270     0.632279450 
C5 C     0.205547380     0.821743400     0.701879130 
C6 C     0.196577520     0.856110650     0.775889460 
C7 C     0.451846630     0.940846650     0.707630770 
C8 C     0.468029600     0.872586710     0.561875490 
C9 C     0.548671890     0.911143310     0.564282010 
C10 C     0.540525380     0.945436310     0.638051720 
C11 C     0.259529020     0.931381510     0.855347490 
C12 C     0.359900620     0.930357640     0.989327730 
C13 C     0.336168160     0.962139980     1.064194240 
C14 C     0.212999060     0.994532640     1.004559800 
C15 C     0.108445890     0.997231390     0.869215360 
C16 C     0.131478020     0.965080070     0.793062000 
C17 C    -0.019373250     1.030445380     0.807296340 
C18 C     0.022625990     0.967432590     0.657658490 
C19 C     0.118533960     0.814684400     0.918629430 
C20 C     0.095934020     0.822396020     1.033483800 
C21 C    -0.019293130     0.851893820     1.046097200 
C22 C     0.205499870     0.796453920     1.139761910 
C23 C    -0.021140210     0.856235890     1.161141030 
C24 C     0.207149730     0.801030230     1.255449870 
C25 C     0.093620520     0.831101440     1.266176070 
C26 C    -0.100924380     1.000149280     0.600493370 
C27 C    -0.122064230     1.032045050     0.675512020 
C28 C     0.516733190     0.875471960     1.158208620 
C29 C     0.604882840     0.832465450     1.174854630 
C30 C     0.570548170     0.807927880     1.066850000 
C31 C     0.630212840     0.765909500     1.077155580 
C32 C     0.728370490     0.747206080     1.197928450 
C33 C     0.765861180     0.770695680     1.306999600 
C34 C     0.703680700     0.812698810     1.295768050 
N1 N     0.116658740     0.851098210     0.852969750 
N2 N     0.484362210     0.896855780     1.047678190 
O1 O     0.152871810     0.778821750     0.893958480 
O2 O     0.469351280     0.889515170     1.232608320 
Cl1 Cl    -0.168390360     0.884819940     0.918444480 
Cl2 Cl     0.760323570     0.839392570     1.438196250 
H1 H     0.299702210     0.800933800     0.575242170 
H2 H     0.144422480     0.791427240     0.703499370 
H3 H     0.445347820     0.967320290     0.764166300 
H4 H     0.473756390     0.845875000     0.505542620 
H5 H     0.618934830     0.915262890     0.509642100 
H6 H     0.604905610     0.975795170     0.639887350 
H7 H     0.414575600     0.959722960     1.167775300 
H8 H     0.194513700     1.018932170     1.062012750 
H9 H     0.098620140     0.879362880     0.887448350 
H10 H     0.290981670     0.772949310     1.128074030 
H11 H    -0.112346000     0.879386430     1.167332100 
H12 H     0.297279540     0.781307840     1.337131640 
H13 H     0.093400690     0.835105600     1.356237390 
H14 H    -0.035206690     1.054699840     0.866347750 
H15 H     0.038021660     0.942922870     0.599334570 
H16 H    -0.183184460     1.001375190     0.496428500 
H17 H    -0.219991290     1.057721810     0.629046980 
H18 H     0.520557030     0.881935220     0.988496100 
H19 H     0.487735300     0.820986140     0.970989080 
H20 H     0.596582340     0.747855740     0.990727390 
H21 H     0.775672050     0.714293690     1.207984740 
H22 H     0.843338780     0.756738010     1.402088250 

#END
data_81_20.92_XXVI_2_3768 
loop_
_symmetry_equiv_pos_site_id
_symmetry_equiv_pos_as_xyz
1 +x,+y,+z
2 -x,-y,-z
_cell_length_a 17.2473
_cell_length_b 11.6421
_cell_length_c 7.141
_cell_angle_alpha 85.1437
_cell_angle_beta 97.4847
_cell_angle_gamma 75.5702
loop_
_atom_site_label
_atom_site_type_symbol
_atom_site_fract_x
_atom_site_fract_y
_atom_site_fract_z
C1 C     0.257206000     0.060861870     0.755946340 
C2 C     0.295634420    -0.016544720     0.629838010 
C3 C     0.379482820    -0.082140510     0.682789650 
C4 C     0.421898920    -0.068539540     0.860641210 
C5 C     0.385252670     0.007517410     0.980355600 
C6 C     0.302977780     0.075188000     0.926092060 
C7 C     0.253466190    -0.030355740     0.451178900 
C8 C     0.417263140    -0.158359380     0.556601960 
C9 C     0.374675340    -0.169770020     0.384035110 
C10 C     0.292170420    -0.104914130     0.331322790 
C11 C     0.170155300     0.128947560     0.702052650 
C12 C     0.147846360     0.252151770     0.639042620 
C13 C     0.064559550     0.315372460     0.584917840 
C14 C     0.004971940     0.256904950     0.602124330 
C15 C     0.024134780     0.133710750     0.673334300 
C16 C     0.108137380     0.068606720     0.723871170 
C17 C    -0.036975940     0.073405720     0.695951140 
C18 C     0.126988840    -0.054785630     0.796121640 
C19 C     0.303808150     0.229408290     1.144245030 
C20 C     0.253154750     0.351895320     1.171065060 
C21 C     0.168035270     0.398714640     1.142359190 
C22 C     0.300211560     0.432368300     1.215136550 
C23 C     0.132233260     0.519644520     1.152360570 
C24 C     0.265375200     0.552684950     1.226438220 
C25 C     0.180820360     0.596937070     1.193153650 
C26 C     0.066023490    -0.110708130     0.817129810 
C27 C    -0.016689990    -0.046508730     0.766407650 
C28 C     0.203060610     0.428928240     0.656801700 
C29 C     0.280277870     0.469720600     0.694690020 
C30 C     0.265000350     0.591416940     0.724037940 
C31 C     0.326725620     0.645643250     0.775831780 
C32 C     0.407677420     0.578032560     0.802497470 
C33 C     0.425441780     0.457663620     0.773533430 
C34 C     0.362682700     0.404584530     0.719312810 
N1 N     0.265190120     0.159566370     1.038352590 
N2 N     0.209957810     0.310781530     0.630932720 
O1 O     0.377479260     0.199814240     1.203494740 
O2 O     0.136865600     0.501867090     0.654449130 
Cl1 Cl     0.099962050     0.309255410     1.102361560 
Cl2 Cl     0.395221320     0.253733630     0.679681280 
H1 H     0.485238490    -0.119779310     0.902365070 
H2 H     0.418181020     0.019936940     1.114545220 
H3 H     0.189879340     0.019269850     0.410095170 
H4 H     0.480984550    -0.207747060     0.598938910 
H5 H     0.404410720    -0.228499640     0.288090780 
H6 H     0.258790850    -0.113952460     0.194625970 
H7 H     0.049568040     0.410248650     0.534376490 
H8 H    -0.058824960     0.306102820     0.561001910 
H9 H     0.204193720     0.193991300     0.994743520 
H10 H     0.365906550     0.395314140     1.236783350 
H11 H     0.066220680     0.551922370     1.127959750 
H12 H     0.304135890     0.612034440     1.258687300 
H13 H     0.152237940     0.691307740     1.199255480 
H14 H    -0.100558060     0.124105010     0.656693490 
H15 H     0.190585530    -0.104661260     0.835450630 
H16 H     0.081806110    -0.205329990     0.873476030 
H17 H    -0.064197990    -0.091890390     0.783410650 
H18 H     0.267446150     0.256090000     0.644377870 
H19 H     0.201165110     0.640468560     0.707114430 
H20 H     0.311707900     0.740106210     0.796824840 
H21 H     0.457173740     0.618270200     0.844913610 
H22 H     0.488076700     0.403357650     0.792000960 

#END
data_82_20.92_XXVI_14_5808 
loop_
_symmetry_equiv_pos_site_id
_symmetry_equiv_pos_as_xyz
1 +x,+y,+z
2 -x,1/2+y,1/2-z
3 -x,-y,-z
4 +x,1/2-y,1/2+z
_cell_length_a 18.3652
_cell_length_b 14.7729
_cell_length_c 22.0887
_cell_angle_alpha 90.0
_cell_angle_beta 151.9336
_cell_angle_gamma 90.0
loop_
_atom_site_label
_atom_site_type_symbol
_atom_site_fract_x
_atom_site_fract_y
_atom_site_fract_z
C1 C     0.205900380     0.240827670     0.351417100 
C2 C     0.288155220     0.192638310     0.458119850 
C3 C     0.365260770     0.242242370     0.562028160 
C4 C     0.356597440     0.338406600     0.555294550 
C5 C     0.275502350     0.384528820     0.451704370 
C6 C     0.197433550     0.335629850     0.347871170 
C7 C     0.295298170     0.096265040     0.464162800 
C8 C     0.445879020     0.193820290     0.667038470 
C9 C     0.450440180     0.100135480     0.670018730 
C10 C     0.374298210     0.051207840     0.567588650 
C11 C     0.109833540     0.189912180     0.236115750 
C12 C    -0.043171750     0.167499370     0.139630080 
C13 C    -0.140976400     0.120920650     0.026221940 
C14 C    -0.087002150     0.101442130     0.008398730 
C15 C     0.064039950     0.126975640     0.100023600 
C16 C     0.164110290     0.172302950     0.215959100 
C17 C     0.118754980     0.109887990     0.080539130 
C18 C     0.315407580     0.198024470     0.307701690 
C19 C     0.029152960     0.460595270     0.188396350 
C20 C    -0.054919240     0.498407700     0.072292360 
C21 C    -0.144640990     0.450666130    -0.036252860 
C22 C    -0.048787910     0.593530970     0.071332270 
C23 C    -0.221653060     0.495762520    -0.139795590 
C24 C    -0.123246060     0.639044280    -0.030358630 
C25 C    -0.209837550     0.589841060    -0.136299520 
C26 C     0.364596240     0.180772530     0.285242680 
C27 C     0.265840780     0.136359730     0.170908420 
C28 C    -0.240706720     0.189024630     0.077599010 
C29 C    -0.250151050     0.241976140     0.129022860 
C30 C    -0.191474540     0.331151160     0.173933540 
C31 C    -0.202839450     0.384081680     0.217881470 
C32 C    -0.272900880     0.348087290     0.218345140 
C33 C    -0.331217120     0.259654250     0.174982190 
C34 C    -0.320444810     0.207240110     0.130173630 
N1 N     0.112237560     0.381749710     0.240399670 
N2 N    -0.095129670     0.195952150     0.158381340 
O1 O     0.029030830     0.503076480     0.236614810 
O2 O    -0.350620760     0.147384120    -0.025060350 
Cl1 Cl    -0.169499900     0.332680200    -0.049992340 
Cl2 Cl    -0.391258530     0.096230480     0.080836500 
H1 H     0.415502350     0.376195720     0.634369130 
H2 H     0.266487680     0.458029450     0.445844620 
H3 H     0.236910640     0.058618110     0.385356500 
H4 H     0.503996540     0.232261800     0.745436960 
H5 H     0.512533760     0.063637920     0.751143690 
H6 H     0.378262500    -0.022790790     0.570490780 
H7 H    -0.257565210     0.103063610    -0.044747310 
H8 H    -0.162470420     0.066259260    -0.079077140 
H9 H     0.088375400     0.345805740     0.184468040 
H10 H     0.016179460     0.630381280     0.153556740 
H11 H    -0.291119670     0.456518660    -0.222657100 
H12 H    -0.114763360     0.712692510    -0.027500600 
H13 H    -0.269722720     0.624491530    -0.217177550 
H14 H     0.041700390     0.075498540    -0.007921590 
H15 H     0.391888200     0.231605460     0.396266240 
H16 H     0.480830840     0.201235230     0.356457070 
H17 H     0.306314200     0.123029620     0.154549390 
H18 H    -0.013261420     0.227814080     0.244061610 
H19 H    -0.138567070     0.360331680     0.172171500 
H20 H    -0.157190010     0.453073520     0.251161590 
H21 H    -0.282477970     0.388566190     0.252601400 
H22 H    -0.384828250     0.230403440     0.175931820 

#END
data_83_20.94_XXVI_2_307 
loop_
_symmetry_equiv_pos_site_id
_symmetry_equiv_pos_as_xyz
1 +x,+y,+z
2 -x,-y,-z
_cell_length_a 11.4011
_cell_length_b 14.0861
_cell_length_c 31.6504
_cell_angle_alpha 119.7912
_cell_angle_beta 124.3143
_cell_angle_gamma 112.1508
loop_
_atom_site_label
_atom_site_type_symbol
_atom_site_fract_x
_atom_site_fract_y
_atom_site_fract_z
C1 C     0.527970630     0.957244840     0.381995890 
C2 C     0.163886730     0.708622540     0.240320800 
C3 C    -0.076878480     0.449825410     0.142960600 
C4 C     0.055876780     0.449735510     0.191262560 
C5 C     0.407204480     0.689478470     0.327779180 
C6 C     0.647589000     0.946538370     0.424506620 
C7 C     0.031528490     0.708857160     0.191762480 
C8 C    -0.436900770     0.203812890     0.002090720 
C9 C    -0.557305370     0.210573520    -0.042133030 
C10 C    -0.320463950     0.465495100     0.053788660 
C11 C     0.784685510     1.228175640     0.484010150 
C12 C     0.994426670     1.369738290     0.521200080 
C13 C     1.247840510     1.631985080     0.621134100 
C14 C     1.285791690     1.746842770     0.681130840 
C15 C     1.080441890     1.612218240     0.647200890 
C16 C     0.826020280     1.348290990     0.547075080 
C17 C     1.120286840     1.730464400     0.709461520 
C18 C     0.622469490     1.214440240     0.513933440 
C19 C     1.189341740     1.243904030     0.633110060 
C20 C     1.581874910     1.541738830     0.785281580 
C21 C     1.829842860     1.756950530     0.853556460 
C22 C     1.711842280     1.602246280     0.865098180 
C23 C     2.190712370     2.022668550     0.996005940 
C24 C     2.069335170     1.866330810     1.006917870 
C25 C     2.309667390     2.077657330     1.072641220 
C26 C     0.668112270     1.335489520     0.576585090 
C27 C     0.918327120     1.595275270     0.675027450 
C28 C     1.125978020     1.342946150     0.479726150 
C29 C     0.965280060     1.140549400     0.375089550 
C30 C     1.218024920     1.258273730     0.429235380 
C31 C     1.119863770     1.104146180     0.348180220 
C32 C     0.759174900     0.823604000     0.207920700 
C33 C     0.501469420     0.701167440     0.150500000 
C34 C     0.603544850     0.857781510     0.233272980 
N1 N     1.008638320     1.196761400     0.564277610 
N2 N     0.939649980     1.240446480     0.454973370 
O1 O     1.047829160     1.062107780     0.579805270 
O2 O     1.417070580     1.588709530     0.583425150 
Cl1 Cl     1.707833650     1.706243410     0.765668490 
Cl2 Cl     0.254724150     0.682882350     0.148706370 
H1 H    -0.127014820     0.253116570     0.117358770 
H2 H     0.508898710     0.689537980     0.364877430 
H3 H     0.213757360     0.905054650     0.265515950 
H4 H    -0.616946860     0.008495600    -0.070905120 
H5 H    -0.834415750     0.020118790    -0.150767930 
H6 H    -0.417031440     0.469685100     0.018342520 
H7 H     1.410158450     1.737806060     0.649214620 
H8 H     1.480473330     1.948043040     0.757709970 
H9 H     1.151778100     1.363913540     0.620142880 
H10 H     1.519882230     1.432082490     0.810700970 
H11 H     2.375431030     2.183694980     1.045260350 
H12 H     2.160820960     1.907083010     1.065964620 
H13 H     2.591194970     2.285647910     1.183659590 
H14 H     1.314672220     1.931197220     0.785430190 
H15 H     0.429130050     1.014060530     0.437920620 
H16 H     0.509497880     1.229731840     0.549857230 
H17 H     0.951128200     1.688149600     0.723526820 
H18 H     0.715758690     1.038189650     0.371407720 
H19 H     1.496260210     1.478172250     0.538487460 
H20 H     1.323497700     1.202273360     0.394036800 
H21 H     0.676541510     0.699223110     0.142495950 
H22 H     0.218941210     0.483759890     0.041117690 

#END
data_84_21.01_XXVI_14_1407 
loop_
_symmetry_equiv_pos_site_id
_symmetry_equiv_pos_as_xyz
1 +x,+y,+z
2 -x,1/2+y,1/2-z
3 -x,-y,-z
4 +x,1/2-y,1/2+z
_cell_length_a 21.0125
_cell_length_b 14.6564
_cell_length_c 19.8898
_cell_angle_alpha 90.0
_cell_angle_beta 151.5458
_cell_angle_gamma 90.0
loop_
_atom_site_label
_atom_site_type_symbol
_atom_site_fract_x
_atom_site_fract_y
_atom_site_fract_z
C1 C     0.428387860     0.811198010     0.283395770 
C2 C     0.466837190     0.905295170     0.322714000 
C3 C     0.424052860     0.967460550     0.231179490 
C4 C     0.346366370     0.932783490     0.104918010 
C5 C     0.311104740     0.841912560     0.068264390 
C6 C     0.351458920     0.780263940     0.157440270 
C7 C     0.545605840     0.939976900     0.449866550 
C8 C     0.461057950     1.060977730     0.269887700 
C9 C     0.537391640     1.092656070     0.393932300 
C10 C     0.579893400     1.031439640     0.484382810 
C11 C     0.472278930     0.746377350     0.377761320 
C12 C     0.395494090     0.735552260     0.365031420 
C13 C     0.438270070     0.675229420     0.456806900 
C14 C     0.555510290     0.626720030     0.558337470 
C15 C     0.636769870     0.635290420     0.575519710 
C16 C     0.594725760     0.696779010     0.484063250 
C17 C     0.757706910     0.585530850     0.679850910 
C18 C     0.676570760     0.705668600     0.501775220 
C19 C     0.214840040     0.647087810    -0.007478570 
C20 C     0.187801530     0.547596530    -0.017769130 
C21 C     0.176580520     0.505464300     0.035291680 
C22 C     0.163006530     0.493322940    -0.098082410 
C23 C     0.144955120     0.412541200     0.011776390 
C24 C     0.133214790     0.400608470    -0.120578600 
C25 C     0.124430220     0.360028930    -0.065044520 
C26 C     0.793717870     0.656139820     0.604399260 
C27 C     0.834945610     0.595514850     0.694315530 
C28 C     0.169991850     0.771023930     0.203314350 
C29 C     0.051332890     0.833637320     0.083962840 
C30 C    -0.006612900     0.865286050     0.090462130 
C31 C    -0.119011700     0.921564230    -0.013922380 
C32 C    -0.178617440     0.945920790    -0.130508680 
C33 C    -0.125687580     0.913567260    -0.141866210 
C34 C    -0.011629500     0.857974990    -0.035351780 
N1 N     0.317822370     0.687043990     0.123949520 
N2 N     0.277190380     0.786795850     0.260751950 
O1 O     0.150920920     0.686063200    -0.111637620 
O2 O     0.169956720     0.714284460     0.249302710 
Cl1 Cl     0.196478510     0.566767790     0.129036240 
Cl2 Cl     0.045947180     0.818265990    -0.060102600 
H1 H     0.314267150     0.979810300     0.035513070 
H2 H     0.250850580     0.815626380    -0.028938370 
H3 H     0.578745160     0.892909790     0.519885720 
H4 H     0.427818220     1.107477030     0.199310690 
H5 H     0.565186590     1.164715040     0.422563060 
H6 H     0.640475260     1.056769780     0.582442810 
H7 H     0.375486240     0.667815210     0.442854630 
H8 H     0.587455640     0.580241320     0.627981310 
H9 H     0.358201450     0.648862490     0.199386160 
H10 H     0.167157160     0.527204380    -0.143129560 
H11 H     0.135861910     0.382522810     0.053379450 
H12 H     0.116010410     0.360241850    -0.181948140 
H13 H     0.100357500     0.287574900    -0.082365220 
H14 H     0.788441880     0.539030630     0.748608500 
H15 H     0.645229880     0.752505530     0.432903980 
H16 H     0.855221500     0.663895350     0.616431100 
H17 H     0.927710210     0.556856390     0.774880870 
H18 H     0.262180520     0.831464950     0.208038130 
H19 H     0.039767960     0.843298330     0.180570630 
H20 H    -0.160606260     0.945838260    -0.004998820 
H21 H    -0.267260970     0.989496860    -0.213744340 
H22 H    -0.172345750     0.930353590    -0.233272610 

#END
data_85_21.02_XXVI_2_4342 
loop_
_symmetry_equiv_pos_site_id
_symmetry_equiv_pos_as_xyz
1 +x,+y,+z
2 -x,-y,-z
_cell_length_a 21.7505
_cell_length_b 23.8956
_cell_length_c 11.0914
_cell_angle_alpha 23.9232
_cell_angle_beta 142.4817
_cell_angle_gamma 137.9252
loop_
_atom_site_label
_atom_site_type_symbol
_atom_site_fract_x
_atom_site_fract_y
_atom_site_fract_z
C1 C     0.811992170     0.370844240     0.838687120 
C2 C     0.837498190     0.304351710     0.898991840 
C3 C     0.921307470     0.217354120     1.198323130 
C4 C     0.976486940     0.199696250     1.427161100 
C5 C     0.952441290     0.264525850     1.368033670 
C6 C     0.869669980     0.351224740     1.071265910 
C7 C     0.781590270     0.320999110     0.671021800 
C8 C     0.945875010     0.151375840     1.256789930 
C9 C     0.890309790     0.169863090     1.030198550 
C10 C     0.807589420     0.255328390     0.735521990 
C11 C     0.721958250     0.455408380     0.537158050 
C12 C     0.628072250     0.392124090     0.551923580 
C13 C     0.540414260     0.469366710     0.268297240 
C14 C     0.548161630     0.608227130    -0.022228320 
C15 C     0.641519140     0.677244490    -0.049364400 
C16 C     0.730036010     0.599089130     0.235634140 
C17 C     0.650112070     0.820230440    -0.347849490 
C18 C     0.823512280     0.668322300     0.207941470 
C19 C     0.870967740     0.393976620     1.211937030 
C20 C     0.828853360     0.485787900     1.060676220 
C21 C     0.726126480     0.508157280     0.875817250 
C22 C     0.900001680     0.543739350     1.140851370 
C23 C     0.695824750     0.588764170     0.766751940 
C24 C     0.870901610     0.625676050     1.029901630 
C25 C     0.768330100     0.648290760     0.841767790 
C26 C     0.829159500     0.807746940    -0.086517980 
C27 C     0.741974380     0.884649530    -0.367128490 
C28 C     0.556710480     0.180227570     0.967221050 
C29 C     0.602518910     0.064162430     1.333602280 
C30 C     0.703427600     0.083799250     1.492767590 
C31 C     0.746925110    -0.012108310     1.823667370 
C32 C     0.689179580    -0.131970070     2.004916410 
C33 C     0.588844460    -0.154592260     1.854286470 
C34 C     0.545580750    -0.056812910     1.521049430 
N1 N     0.845883500     0.424106470     0.995900200 
N2 N     0.624501460     0.251437850     0.854652880 
O1 O     0.928420680     0.304412730     1.506904140 
O2 O     0.470718230     0.215314660     0.784882250 
Cl1 Cl     0.630784330     0.434393630     0.778129470 
Cl2 Cl     0.420706620    -0.094007650     1.352281600 
H1 H     1.039936770     0.133143690     1.655397340 
H2 H     0.994623710     0.250526010     1.544053450 
H3 H     0.717899070     0.386861270     0.443892470 
H4 H     1.009727440     0.085478190     1.485296790 
H5 H     0.909881590     0.118645640     1.077683410 
H6 H     0.763927150     0.269417530     0.557615690 
H7 H     0.469053070     0.416214460     0.290000580 
H8 H     0.480850730     0.667464850    -0.239169230 
H9 H     0.792344020     0.494137240     0.763398790 
H10 H     0.979142340     0.521647620     1.295155840 
H11 H     0.615441350     0.603125450     0.625844820 
H12 H     0.927825410     0.670803970     1.092091060 
H13 H     0.744219810     0.711373850     0.755072390 
H14 H     0.582312260     0.878423110    -0.562607290 
H15 H     0.890699000     0.609142990     0.423530150 
H16 H     0.901500170     0.859130140    -0.103284810 
H17 H     0.747605730     0.994663490    -0.598012530 
H18 H     0.691687820     0.207915160     1.031676640 
H19 H     0.747662140     0.179120950     1.350140700 
H20 H     0.824778440     0.009122500     1.933948950 
H21 H     0.721621190    -0.208422020     2.264233230 
H22 H     0.543103690    -0.248002580     1.993135280 

#END
data_86_21.06_XXVI_2_4128 
loop_
_symmetry_equiv_pos_site_id
_symmetry_equiv_pos_as_xyz
1 +x,+y,+z
2 -x,-y,-z
_cell_length_a 21.4001
_cell_length_b 14.0935
_cell_length_c 11.3939
_cell_angle_alpha 67.8882
_cell_angle_beta 123.5772
_cell_angle_gamma 64.0799
loop_
_atom_site_label
_atom_site_type_symbol
_atom_site_fract_x
_atom_site_fract_y
_atom_site_fract_z
C1 C     0.118782320     0.188986150     0.001333510 
C2 C     0.260404550     0.012841830     0.203451780 
C3 C     0.357799540    -0.020490230     0.352188340 
C4 C     0.309593650     0.124159110     0.292373930 
C5 C     0.173167350     0.293604430     0.098359520 
C6 C     0.076382720     0.326811740    -0.048290950 
C7 C     0.308878840    -0.132742850     0.264721990 
C8 C     0.498613820    -0.196801940     0.555109190 
C9 C     0.542758410    -0.335928410     0.611035750 
C10 C     0.446806390    -0.303044270     0.464134870 
C11 C     0.016765010     0.224236430    -0.150612500 
C12 C    -0.020704630     0.194399160    -0.090342850 
C13 C    -0.120327580     0.231533890    -0.236840090 
C14 C    -0.179813300     0.296239960    -0.438485770 
C15 C    -0.145689510     0.329092680    -0.507575020 
C16 C    -0.045847160     0.293013130    -0.361266970 
C17 C    -0.207486680     0.397276970    -0.716455900 
C18 C    -0.012518780     0.327445450    -0.431724210 
C19 C    -0.132202830     0.655017500    -0.340813450 
C20 C    -0.284587460     0.814405270    -0.558275290 
C21 C    -0.354266550     0.805331020    -0.588282200 
C22 C    -0.363328500     0.992897330    -0.744717380 
C23 C    -0.496885850     0.967718530    -0.798952690 
C24 C    -0.505280080     1.155034680    -0.956120330 
C25 C    -0.572365480     1.142163800    -0.983533470 
C26 C    -0.074723800     0.394017330    -0.636406410 
C27 C    -0.172874270     0.429173020    -0.780165990 
C28 C     0.019905880     0.097303660     0.206053810 
C29 C     0.124781980    -0.015284680     0.464692530 
C30 C     0.070693780     0.029634730     0.500904780 
C31 C     0.152126690    -0.060663030     0.727904750 
C32 C     0.292682580    -0.202442940     0.929114010 
C33 C     0.350024290    -0.252509880     0.901012770 
C34 C     0.266888610    -0.159517790     0.671062210 
N1 N    -0.063245460     0.495329520    -0.245186040 
N2 N     0.044904340     0.125625420     0.119274150 
O1 O    -0.078692820     0.676575180    -0.268733160 
O2 O    -0.084111450     0.163296990     0.081357660 
Cl1 Cl    -0.268112580     0.593244490    -0.362546550 
Cl2 Cl     0.351236820    -0.238504740     0.660179490 
H1 H     0.383515680     0.099055930     0.405096830 
H2 H     0.136176220     0.404506390     0.052291450 
H3 H     0.235122140    -0.107687100     0.151947620 
H4 H     0.571630760    -0.220498740     0.667086060 
H5 H     0.651353050    -0.471170530     0.768066450 
H6 H     0.482180840    -0.413320510     0.508885430 
H7 H    -0.148616420     0.210022770    -0.187353310 
H8 H    -0.256157460     0.324465300    -0.550284470 
H9 H    -0.119138240     0.495907670    -0.325918920 
H10 H    -0.307870010     0.998742540    -0.715375560 
H11 H    -0.547193760     0.955397700    -0.814921050 
H12 H    -0.563375090     1.290999680    -1.098363380 
H13 H    -0.683523630     1.267807670    -1.147457120 
H14 H    -0.283244420     0.424172800    -0.826124700 
H15 H     0.063272110     0.300077570    -0.320859730 
H16 H    -0.047866390     0.419623880    -0.687716590 
H17 H    -0.221018320     0.481524630    -0.941123710 
H18 H     0.128558770     0.076986550     0.230310830 
H19 H    -0.038807120     0.138662390     0.341445850 
H20 H     0.106346670    -0.021045820     0.748203510 
H21 H     0.358400170    -0.275356680     1.108926960 
H22 H     0.459609760    -0.364406490     1.056650650 

#END
data_87_21.07_XXVI_18_505 
loop_
_symmetry_equiv_pos_site_id
_symmetry_equiv_pos_as_xyz
1 +x,+y,+z
2 1/2+x,1/2-y,-z
3 1/2-x,1/2+y,-z
4 -x,-y,+z
_cell_length_a 36.1545
_cell_length_b 7.3363
_cell_length_c 10.9398
_cell_angle_alpha 90.0
_cell_angle_beta 90.0
_cell_angle_gamma 90.0
loop_
_atom_site_label
_atom_site_type_symbol
_atom_site_fract_x
_atom_site_fract_y
_atom_site_fract_z
C1 C     0.641847680     0.216865440     0.004163360 
C2 C     0.658630110     0.068296200     0.068975370 
C3 C     0.696997510     0.080245840     0.103840120 
C4 C     0.717229580     0.240192270     0.073216310 
C5 C     0.701147790     0.382072840     0.009721470 
C6 C     0.663409040     0.369727880    -0.026628440 
C7 C     0.638786500    -0.093916870     0.098230070 
C8 C     0.713610960    -0.067979120     0.167267010 
C9 C     0.693526410    -0.223216660     0.194950690 
C10 C     0.655855520    -0.235949300     0.159616490 
C11 C     0.602347740     0.206158570    -0.035689680 
C12 C     0.593438540     0.186656650    -0.160336240 
C13 C     0.555837700     0.177767870    -0.199138500 
C14 C     0.527755530     0.191958150    -0.114344030 
C15 C     0.535195340     0.216727750     0.012224070 
C16 C     0.573127000     0.224510040     0.052239010 
C17 C     0.506343180     0.235323310     0.099755710 
C18 C     0.580330420     0.253305910     0.178948100 
C19 C     0.663416050     0.604784630    -0.188785520 
C20 C     0.638422130     0.685193680    -0.286175900 
C21 C     0.599846200     0.716606390    -0.284604530 
C22 C     0.657015390     0.720669810    -0.397267350 
C23 C     0.580997180     0.778203180    -0.388616900 
C24 C     0.638578520     0.781508520    -0.501459040 
C25 C     0.600276270     0.809655150    -0.497347960 
C26 C     0.551588490     0.271617650     0.261708530 
C27 C     0.514254610     0.261911960     0.222278450 
C28 C     0.621996530     0.227107340    -0.365680080 
C29 C     0.658411340     0.228397990    -0.435191330 
C30 C     0.654956890     0.301204010    -0.554310420 
C31 C     0.685115010     0.324818540    -0.631952830 
C32 C     0.720569190     0.276280980    -0.591714960 
C33 C     0.725156010     0.203263510    -0.474746270 
C34 C     0.694519310     0.179613060    -0.397631580 
N1 N     0.646456950     0.508430380    -0.095696140 
N2 N     0.622864470     0.177103470    -0.244332020 
O1 O     0.697398950     0.616157920    -0.199212640 
O2 O     0.593177590     0.272738810    -0.418699120 
Cl1 Cl     0.572408060     0.689192290    -0.152236070 
Cl2 Cl     0.704772660     0.080833270    -0.254341930 
H1 H     0.746278790     0.249473170     0.100726610 
H2 H     0.716807690     0.502844450    -0.016016890 
H3 H     0.609780690    -0.104577940     0.071123460 
H4 H     0.742750270    -0.056707930     0.193467210 
H5 H     0.706621820    -0.336314020     0.243612410 
H6 H     0.640138530    -0.359310930     0.180967720 
H7 H     0.550071310     0.163134750    -0.296275130 
H8 H     0.498925860     0.185130330    -0.144568360 
H9 H     0.618255460     0.498658060    -0.099733840 
H10 H     0.686789430     0.695226000    -0.397577130 
H11 H     0.551189490     0.800721370    -0.383186140 
H12 H     0.654030280     0.805334640    -0.585841680 
H13 H     0.585220740     0.856305390    -0.578194680 
H14 H     0.477661870     0.228684470     0.067929170 
H15 H     0.609019370     0.261173950     0.209882500 
H16 H     0.557739000     0.294008390     0.358447860 
H17 H     0.491833170     0.276181790     0.288696860 
H18 H     0.648177650     0.152315410    -0.205900080 
H19 H     0.626990700     0.340247990    -0.581613960 
H20 H     0.681025050     0.381750120    -0.723312010 
H21 H     0.744704650     0.294513820    -0.650703890 
H22 H     0.752500970     0.163774480    -0.441650230 

#END
data_88_21.10_XXVI_15_5047 
loop_
_symmetry_equiv_pos_site_id
_symmetry_equiv_pos_as_xyz
1 +x,+y,+z
2 -x,+y,1/2-z
3 1/2+x,1/2+y,+z
4 1/2-x,1/2+y,1/2-z
5 -x,-y,-z
6 +x,-y,1/2+z
7 1/2-x,1/2-y,-z
8 1/2+x,1/2-y,1/2+z
_cell_length_a 17.7052
_cell_length_b 11.1077
_cell_length_c 34.928
_cell_angle_alpha 90.0
_cell_angle_beta 59.9379
_cell_angle_gamma 90.0
loop_
_atom_site_label
_atom_site_type_symbol
_atom_site_fract_x
_atom_site_fract_y
_atom_site_fract_z
C1 C     0.256310350     0.845050450     0.887887360 
C2 C     0.297374220     0.870635210     0.913397310 
C3 C     0.389887480     0.893205470     0.891155850 
C4 C     0.437542400     0.891425690     0.844135330 
C5 C     0.397721710     0.868517790     0.819538590 
C6 C     0.306290340     0.844145020     0.841410230 
C7 C     0.249430570     0.873381830     0.960552860 
C8 C     0.430434080     0.917041820     0.916692710 
C9 C     0.382156370     0.918809930     0.962454510 
C10 C     0.290949860     0.896934340     0.984417030 
C11 C     0.160492630     0.820482000     0.910672030 
C12 C     0.128720220     0.703184130     0.924785090 
C13 C     0.037187700     0.679549530     0.946731550 
C14 C    -0.020436190     0.772185480     0.953975210 
C15 C     0.008438870     0.892245590     0.940424000 
C16 C     0.100662790     0.916859800     0.918568600 
C17 C    -0.050596020     0.988117520     0.947799460 
C18 C     0.129600360     1.037309870     0.905077780 
C19 C     0.297379470     0.808155040     0.772962990 
C20 C     0.238866490     0.756866060     0.756831610 
C21 C     0.166848050     0.678015730     0.778291820 
C22 C     0.262927850     0.792830650     0.713370520 
C23 C     0.121406170     0.638033360     0.757353240 
C24 C     0.217823040     0.754609920     0.692371090 
C25 C     0.146445510     0.676737950     0.714545730 
C26 C     0.070364200     1.128552950     0.912752420 
C27 C    -0.020480210     1.104163540     0.934251400 
C28 C     0.177720310     0.489750440     0.920759370 
C29 C     0.257077410     0.411481930     0.908130370 
C30 C     0.236113880     0.297022590     0.928542990 
C31 C     0.299665480     0.211317030     0.920929720 
C32 C     0.387720860     0.237570130     0.891629980 
C33 C     0.410858260     0.349188490     0.870342780 
C34 C     0.346343840     0.435088330     0.878615660 
N1 N     0.262872350     0.816983180     0.818077290 
N2 N     0.190366440     0.612585130     0.916828410 
O1 O     0.372094230     0.841316850     0.745533180 
O2 O     0.105396730     0.441471570     0.935231160 
Cl1 Cl     0.129967630     0.619883620     0.831749860 
Cl2 Cl     0.384131000     0.571243430     0.849021520 
H1 H     0.507799280     0.909120360     0.827128680 
H2 H     0.434145650     0.868533810     0.783524540 
H3 H     0.179127080     0.856864720     0.977531940 
H4 H     0.500815360     0.933975550     0.899344490 
H5 H     0.414043020     0.937144070     0.981754490 
H6 H     0.253061640     0.898801650     1.020573250 
H7 H     0.014937020     0.587588250     0.956929410 
H8 H    -0.090505990     0.753268300     0.970648730 
H9 H     0.199246540     0.791423850     0.837745570 
H10 H     0.319739060     0.851890550     0.696757420 
H11 H     0.066703420     0.576117440     0.774990810 
H12 H     0.238352550     0.785157580     0.658805690 
H13 H     0.110306090     0.645309610     0.698643860 
H14 H    -0.120509140     0.968080390     0.964443660 
H15 H     0.199519610     1.056406550     0.888598300 
H16 H     0.093803610     1.220425820     0.902174790 
H17 H    -0.066466750     1.177171840     0.940076580 
H18 H     0.253253970     0.642830230     0.903008830 
H19 H     0.166786530     0.278541680     0.950504630 
H20 H     0.280584250     0.124169490     0.937657570 
H21 H     0.438586250     0.171451040     0.885042580 
H22 H     0.478972800     0.370990390     0.846991550 

#END
data_89_21.11_XXVI_61_4704 
loop_
_symmetry_equiv_pos_site_id
_symmetry_equiv_pos_as_xyz
1 +x,+y,+z
2 1/2+x,1/2-y,-z
3 -x,1/2+y,1/2-z
4 1/2-x,-y,1/2+z
5 -x,-y,-z
6 1/2-x,1/2+y,+z
7 +x,1/2-y,1/2+z
8 1/2+x,+y,1/2-z
_cell_length_a 21.5683
_cell_length_b 16.2024
_cell_length_c 16.4303
_cell_angle_alpha 90.0
_cell_angle_beta 90.0
_cell_angle_gamma 90.0
loop_
_atom_site_label
_atom_site_type_symbol
_atom_site_fract_x
_atom_site_fract_y
_atom_site_fract_z
C1 C     0.204319650     0.115204460     0.718840160 
C2 C     0.261359940     0.151446120     0.745907400 
C3 C     0.318754620     0.107633670     0.733879420 
C4 C     0.317011760     0.029624160     0.694306440 
C5 C     0.262271520    -0.004541050     0.666907570 
C6 C     0.205216240     0.038540000     0.678460400 
C7 C     0.263221750     0.229162940     0.786614860 
C8 C     0.375122600     0.143209700     0.762003280 
C9 C     0.375437030     0.219053970     0.800803370 
C10 C     0.318921110     0.262104850     0.813106260 
C11 C     0.144483880     0.159811830     0.731777300 
C12 C     0.106636540     0.137711230     0.797978230 
C13 C     0.050474920     0.181124330     0.814202210 
C14 C     0.033821780     0.246936140     0.765603500 
C15 C     0.071315200     0.273209750     0.699205760 
C16 C     0.127945630     0.229267000     0.682349740 
C17 C     0.054678640     0.341484270     0.649364250 
C18 C     0.165276420     0.255625040     0.615661300 
C19 C     0.137737890    -0.063677580     0.605579720 
C20 C     0.071459840    -0.079633210     0.579489650 
C21 C     0.015758870    -0.059103370     0.619897960 
C22 C     0.066321250    -0.121729280     0.504503340 
C23 C    -0.042143500    -0.078653360     0.586052940 
C24 C     0.009016640    -0.140843350     0.470019220 
C25 C    -0.045579050    -0.118834870     0.510914550 
C26 C     0.147720480     0.322411900     0.568372710 
C27 C     0.092063440     0.365872960     0.585204880 
C28 C     0.091899430     0.021663780     0.895715850 
C29 C     0.125366790    -0.045443100     0.943019530 
C30 C     0.084552620    -0.100858570     0.982356080 
C31 C     0.105456760    -0.167149770     1.028898200 
C32 C     0.169298380    -0.180302120     1.037890590 
C33 C     0.211181240    -0.126870070     1.000045450 
C34 C     0.189550730    -0.060550600     0.953083610 
N1 N     0.148393210     0.007066400     0.650310460 
N2 N     0.127313470     0.072671360     0.847657390 
O1 O     0.179168760    -0.111335550     0.583000490 
O2 O     0.034838000     0.028789420     0.901912510 
Cl1 Cl     0.014554080    -0.012880190     0.716770670 
Cl2 Cl     0.248370660     0.001306310     0.909503510 
H1 H     0.360558780    -0.003893830     0.685392340 
H2 H     0.261086030    -0.063857300     0.635841210 
H3 H     0.219843980     0.262524150     0.796508580 
H4 H     0.418345920     0.109152840     0.752323940 
H5 H     0.419048480     0.245802500     0.822176190 
H6 H     0.319324100     0.321882860     0.844042850 
H7 H     0.021521980     0.160862360     0.864675580 
H8 H    -0.009210890     0.280388600     0.778238640 
H9 H     0.110852130     0.043050080     0.664006810 
H10 H     0.109717060    -0.139127530     0.474780380 
H11 H    -0.084124120    -0.062525390     0.619659590 
H12 H     0.006907980    -0.172935210     0.411565580 
H13 H    -0.090964300    -0.133437360     0.484969100 
H14 H     0.011567710     0.374441990     0.662851480 
H15 H     0.208151390     0.222200670     0.602566830 
H16 H     0.177011530     0.341821310     0.517507210 
H17 H     0.078789950     0.418515080     0.547363380 
H18 H     0.172914510     0.057022520     0.840039980 
H19 H     0.035137180    -0.088439530     0.974242990 
H20 H     0.072080080    -0.208422120     1.058043350 
H21 H     0.186794000    -0.231876620     1.074156810 
H22 H     0.261128050    -0.135905030     1.006364870 

#END
data_90_21.14_XXVI_2_4157 
loop_
_symmetry_equiv_pos_site_id
_symmetry_equiv_pos_as_xyz
1 +x,+y,+z
2 -x,-y,-z
_cell_length_a 20.6326
_cell_length_b 34.8618
_cell_length_c 9.7151
_cell_angle_alpha 59.2684
_cell_angle_beta 93.5554
_cell_angle_gamma 36.7044
loop_
_atom_site_label
_atom_site_type_symbol
_atom_site_fract_x
_atom_site_fract_y
_atom_site_fract_z
C1 C     0.163671760     0.647491820     0.075674610 
C2 C     0.337024730     0.499332300     0.305564250 
C3 C     0.544105160     0.375519480     0.464198610 
C4 C     0.569653570     0.404851990     0.385741610 
C5 C     0.404278140     0.546516320     0.167181890 
C6 C     0.199479780     0.669122150     0.010705520 
C7 C     0.309317670     0.471282490     0.380252060 
C8 C     0.714667250     0.229246540     0.690935520 
C9 C     0.683454950     0.205112060     0.759686100 
C10 C     0.478941470     0.327383150     0.602491330 
C11 C    -0.062714490     0.783918920    -0.111339160 
C12 C    -0.326281350     0.953839470    -0.512833630 
C13 C    -0.547235850     1.087190770    -0.701126730 
C14 C    -0.502993370     1.050530210    -0.489452660 
C15 C    -0.240661880     0.881292890    -0.083613790 
C16 C    -0.015909630     0.744996210     0.109663560 
C17 C    -0.193448790     0.842487160     0.136477510 
C18 C     0.246970850     0.575341130     0.516543180 
C19 C    -0.016834870     0.888520100    -0.384122830 
C20 C    -0.216091390     1.045750950    -0.606060760 
C21 C    -0.487806960     1.214420440    -0.922748810 
C22 C    -0.124507990     1.025958340    -0.505786610 
C23 C    -0.659378500     1.355894580    -1.124125850 
C24 C    -0.292168660     1.164670740    -0.700350590 
C25 C    -0.560630260     1.330186560    -1.010515250 
C26 C     0.285523630     0.542254330     0.721684000 
C27 C     0.064194770     0.676466360     0.531325810 
C28 C    -0.601673270     1.157971530    -1.132569180 
C29 C    -0.552179490     1.153820450    -1.243078250 
C30 C    -0.346792400     1.049797960    -1.019281370 
C31 C    -0.311273950     1.057420300    -1.133508150 
C32 C    -0.483361700     1.170962560    -1.479566640 
C33 C    -0.689134830     1.275922820    -1.708185890 
C34 C    -0.725118680     1.269001410    -1.593564050 
N1 N     0.035453230     0.809718260    -0.197545980 
N2 N    -0.361732150     0.986067180    -0.717517280 
O1 O     0.098168360     0.831902100    -0.359976420 
O2 O    -0.832656300     1.303189100    -1.386396530 
Cl1 Cl    -0.627106050     1.257858490    -1.086881910 
Cl2 Cl    -0.981810170     1.400160140    -1.888325130 
H1 H     0.725977860     0.311492630     0.504281700 
H2 H     0.423918410     0.568905750     0.106981130 
H3 H     0.151966400     0.565311780     0.259497750 
H4 H     0.871267720     0.136102140     0.809829930 
H5 H     0.815764380     0.092162150     0.934482400 
H6 H     0.455093050     0.307722020     0.657447940 
H7 H    -0.747880080     1.216677360    -1.011997550 
H8 H    -0.673318000     1.153600900    -0.635438830 
H9 H    -0.085668460     0.877085220    -0.261901810 
H10 H     0.082956310     0.898029110    -0.270545870 
H11 H    -0.869501300     1.485395440    -1.370105950 
H12 H    -0.214726430     1.144589230    -0.612962750 
H13 H    -0.695187890     1.440778050    -1.167889430 
H14 H    -0.365802270     0.947100350    -0.013637770 
H15 H     0.417932180     0.471508230     0.664116040 
H16 H     0.488667080     0.411258410     1.033799740 
H17 H     0.097836800     0.648312910     0.697271850 
H18 H    -0.183558030     0.874801990    -0.539668120 
H19 H    -0.218151050     0.966099580    -0.757300890 
H20 H    -0.152365040     0.976777130    -0.954165610 
H21 H    -0.459443920     1.179232500    -1.574878420 
H22 H    -0.823908630     1.364292670    -1.977557150 

#END
data_91_21.16_XXVI_2_3379 
loop_
_symmetry_equiv_pos_site_id
_symmetry_equiv_pos_as_xyz
1 +x,+y,+z
2 -x,-y,-z
_cell_length_a 18.9587
_cell_length_b 23.7724
_cell_length_c 11.5687
_cell_angle_alpha 33.6455
_cell_angle_beta 150.1382
_cell_angle_gamma 139.3012
loop_
_atom_site_label
_atom_site_type_symbol
_atom_site_fract_x
_atom_site_fract_y
_atom_site_fract_z
C1 C     0.504392950     0.768446560     0.905133570 
C2 C     0.539034910     0.726322450     0.917335850 
C3 C     0.478871690     0.762174110     0.666086750 
C4 C     0.387623120     0.839665820     0.412337850 
C5 C     0.355312240     0.880555380     0.401600950 
C6 C     0.413884920     0.844896460     0.649629330 
C7 C     0.630273080     0.648559340     1.171344360 
C8 C     0.512064050     0.719222050     0.678854250 
C9 C     0.601069380     0.643751560     0.928800860 
C10 C     0.660332260     0.608324710     1.176415280 
C11 C     0.566706330     0.732298700     1.164413560 
C12 C     0.488392720     0.655755960     1.251279150 
C13 C     0.547975200     0.620033430     1.500427410 
C14 C     0.683545050     0.660905840     1.657553890 
C15 C     0.767280450     0.738338480     1.578835180 
C16 C     0.708052340     0.774246210     1.328444810 
C17 C     0.906875300     0.781069010     1.739104450 
C18 C     0.792167210     0.851904780     1.249922350 
C19 C     0.264413920     0.929954130     0.430045770 
C20 C     0.264173560     0.976570670     0.469707000 
C21 C     0.323064670     0.943429160     0.713492640 
C22 C     0.192073610     1.063770240     0.224839360 
C23 C     0.312776030     0.996114960     0.713109500 
C24 C     0.182268370     1.117388020     0.222238630 
C25 C     0.243386300     1.083554670     0.467997430 
C26 C     0.927775220     0.891909890     1.410769830 
C27 C     0.986002940     0.856390910     1.657463740 
C28 C     0.239493160     0.569823680     1.074188350 
C29 C     0.105955640     0.523403190     0.900499490 
C30 C     0.032260690     0.436336360     0.999658700 
C31 C    -0.092245860     0.382832860     0.868103370 
C32 C    -0.148507460     0.416675360     0.627174960 
C33 C    -0.079964980     0.503933470     0.519963330 
C34 C     0.045931080     0.556464430     0.655679090 
N1 N     0.382918590     0.884212900     0.647141040 
N2 N     0.350506660     0.616217830     1.085360790 
O1 O     0.167876370     0.942176480     0.203057840 
O2 O     0.249362840     0.556905590     1.215769940 
Cl1 Cl     0.406487820     0.831516160     1.030202240 
Cl2 Cl     0.120075980     0.667943400     0.496615710 
H1 H     0.342145730     0.867137360     0.221372670 
H2 H     0.283180530     0.938401360     0.206326690 
H3 H     0.676194390     0.621228210     1.362417070 
H4 H     0.465559750     0.747130380     0.486330630 
H5 H     0.625827400     0.611298150     0.936034230 
H6 H     0.730549260     0.548673950     1.373307750 
H7 H     0.483351430     0.562167120     1.559013020 
H8 H     0.728558330     0.633423740     1.848066550 
H9 H     0.448662780     0.867088150     0.835364900 
H10 H     0.143280120     1.087011120     0.035987880 
H11 H     0.358624170     0.967352840     0.905700730 
H12 H     0.126606650     1.185101440     0.028944940 
H13 H     0.236324330     1.124364910     0.469833010 
H14 H     0.950534790     0.753084240     1.928872020 
H15 H     0.747751380     0.879298680     1.060281040 
H16 H     0.990699240     0.951435680     1.347138560 
H17 H     1.093266380     0.888653050     1.782475660 
H18 H     0.327490500     0.634198200     0.938522200 
H19 H     0.077324380     0.413156610     1.184706640 
H20 H    -0.145619410     0.315218850     0.952464840 
H21 H    -0.246341280     0.375988750     0.520494460 
H22 H    -0.123552250     0.532672510     0.329657320 

#END
data_92_21.19_XXVI_2_31 
loop_
_symmetry_equiv_pos_site_id
_symmetry_equiv_pos_as_xyz
1 +x,+y,+z
2 -x,-y,-z
_cell_length_a 15.1529
_cell_length_b 12.35
_cell_length_c 23.535
_cell_angle_alpha 149.6025
_cell_angle_beta 107.5963
_cell_angle_gamma 51.8113
loop_
_atom_site_label
_atom_site_type_symbol
_atom_site_fract_x
_atom_site_fract_y
_atom_site_fract_z
C1 C     0.044044220     0.747310450     0.498970040 
C2 C     0.167000880     0.643409030     0.494535680 
C3 C     0.277527720     0.490611380     0.407110860 
C4 C     0.261065790     0.448791420     0.327863470 
C5 C     0.143341510     0.546174000     0.331167580 
C6 C     0.034649910     0.692485750     0.415631670 
C7 C     0.185778120     0.678598690     0.571507310 
C8 C     0.399748890     0.385460090     0.402068500 
C9 C     0.414323760     0.425389510     0.478893140 
C10 C     0.306364940     0.572234910     0.563752610 
C11 C    -0.071756770     0.904438650     0.588023240 
C12 C    -0.102668730     0.747606870     0.528587120 
C13 C    -0.213308880     0.896292820     0.612697530 
C14 C    -0.292108820     1.198462330     0.754268200 
C15 C    -0.266800790     1.370019860     0.819820710 
C16 C    -0.155101090     1.221364230     0.735561410 
C17 C    -0.349496070     1.684359620     0.965751240 
C18 C    -0.133189940     1.399011260     0.802252020 
C19 C    -0.096726870     0.654711840     0.314346980 
C20 C    -0.214467700     0.699105320     0.317995550 
C21 C    -0.341950500     0.943449870     0.431914440 
C22 C    -0.186227530     0.447173060     0.186146380 
C23 C    -0.435427890     0.933872240     0.414671510 
C24 C    -0.277847860     0.433371780     0.167491570 
C25 C    -0.402917510     0.677504180     0.282391650 
C26 C    -0.216009790     1.705302340     0.944609380 
C27 C    -0.324696990     1.849440860     1.027445590 
C28 C    -0.067789240     0.313202820     0.307085830 
C29 C     0.037691080    -0.033908900     0.152743530 
C30 C    -0.006986860    -0.169977200     0.091343610 
C31 C     0.074727560    -0.486331560    -0.049438740 
C32 C     0.205479850    -0.678579180    -0.134951660 
C33 C     0.252214700    -0.550740820    -0.078369860 
C34 C     0.169252680    -0.232552900     0.063592440 
N1 N    -0.083772020     0.780542070     0.417072870 
N2 N    -0.021714540     0.439601830     0.383493190 
O1 O    -0.012874880     0.491410330     0.217520100 
O2 O    -0.188905720     0.465730670     0.360637510 
Cl1 Cl    -0.395390800     1.282421850     0.603728930 
Cl2 Cl     0.237851640    -0.097401980     0.120308980 
H1 H     0.344601790     0.335471200     0.262555210 
H2 H     0.131447700     0.509095520     0.268668420 
H3 H     0.103239230     0.790940240     0.636935840 
H4 H     0.482473560     0.270981990     0.335522070 
H5 H     0.508847060     0.343214050     0.474032090 
H6 H     0.318529210     0.601429130     0.623591540 
H7 H    -0.235174400     0.769104200     0.563003800 
H8 H    -0.376780220     1.311603610     0.818565750 
H9 H    -0.159576720     0.909472740     0.490883890 
H10 H    -0.088081990     0.261752270     0.098967480 
H11 H    -0.532986720     1.127984460     0.505574950 
H12 H    -0.251614390     0.232427950     0.063632090 
H13 H    -0.475940760     0.670529200     0.269885040 
H14 H    -0.433737540     1.793633950     1.028363170 
H15 H    -0.049958320     1.289903030     0.739079480 
H16 H    -0.197525430     1.837484410     0.993570280 
H17 H    -0.389074680     2.091144470     1.139758690 
H18 H     0.074386580     0.316159510     0.332109710 
H19 H    -0.110349670    -0.011593140     0.160728550 
H20 H     0.036422580    -0.582468540    -0.092440690 
H21 H     0.271125390    -0.927124620    -0.245711270 
H22 H     0.352821300    -0.694775710    -0.143449650 

#END
data_93_21.23_XXVI_9_168 
loop_
_symmetry_equiv_pos_site_id
_symmetry_equiv_pos_as_xyz
1 +x,+y,+z
2 +x,-y,1/2+z
3 1/2+x,1/2+y,+z
4 1/2+x,1/2-y,1/2+z
_cell_length_a 28.9474
_cell_length_b 10.7121
_cell_length_c 21.1452
_cell_angle_alpha 90.0
_cell_angle_beta 25.7783
_cell_angle_gamma 90.0
loop_
_atom_site_label
_atom_site_type_symbol
_atom_site_fract_x
_atom_site_fract_y
_atom_site_fract_z
C1 C     0.309191710     0.714960380     0.938110760 
C2 C     0.320675540     0.626412390     0.873567420 
C3 C     0.416336130     0.626484800     0.718267400 
C4 C     0.497518800     0.714045800     0.633121700 
C5 C     0.486585820     0.798425910     0.695499520 
C6 C     0.391724010     0.799346080     0.849377490 
C7 C     0.239364900     0.538735310     0.958661990 
C8 C     0.426793950     0.539616000     0.654899100 
C9 C     0.346428050     0.455490300     0.740451230 
C10 C     0.252101660     0.455418760     0.893452510 
C11 C     0.210708850     0.715175450     1.098955910 
C12 C     0.128266420     0.799610120     1.187418510 
C13 C     0.033314200     0.798995280     1.341348420 
C14 C     0.022137820     0.714805200     1.404081310 
C15 C     0.103111920     0.627076490     1.319295760 
C16 C     0.198881970     0.626760640     1.163955640 
C17 C     0.092315010     0.540224640     1.383062490 
C18 C     0.279968040     0.538844800     1.079244310 
C19 C     0.427092280     0.998077680     0.863520420 
C20 C     0.407289940     1.065604590     0.949807810 
C21 C     0.315028420     1.066302450     1.101525680 
C22 C     0.493789950     1.138936810     0.863848210 
C23 C     0.310361840     1.134956760     1.163676790 
C24 C     0.490478850     1.206713420     0.924221500 
C25 C     0.398331860     1.204396220     1.075001370 
C26 C     0.266907580     0.455538480     1.144827610 
C27 C     0.172453650     0.455852210     1.297876170 
C28 C     0.092501800     0.997584950     1.173211130 
C29 C     0.112555860     1.065002650     1.086600980 
C30 C     0.026316050     1.138967350     1.172415780 
C31 C     0.029720310     1.207051970     1.112034870 
C32 C     0.121771590     1.204492910     0.961287380 
C33 C     0.209463640     1.134340630     0.872734510 
C34 C     0.204657710     1.065305480     0.934937700 
N1 N     0.377512780     0.884018690     0.916997720 
N2 N     0.142469390     0.883853960     1.119631230 
O1 O     0.492411600     1.040556910     0.744966990 
O2 O     0.026713830     1.039992760     1.292088970 
Cl1 Cl     0.198183310     0.986991530     1.223501700 
Cl2 Cl     0.321117430     0.984654990     0.812934950 
H1 H     0.570363490     0.713922150     0.515049230 
H2 H     0.548149350     0.866748360     0.630075100 
H3 H     0.166641110     0.538399650     1.076549040 
H4 H     0.499914930     0.540720160     0.536727670 
H5 H     0.355378850     0.389106750     0.690486910 
H6 H     0.188814150     0.388840590     0.960569690 
H7 H    -0.028137030     0.867377620     1.406525250 
H8 H    -0.050762130     0.714946860     1.522170380 
H9 H     0.316290660     0.863137390     1.022485140 
H10 H     0.563669590     1.140628520     0.747065000 
H11 H     0.237103190     1.133883620     1.281650000 
H12 H     0.559390850     1.261592410     0.853970250 
H13 H     0.394099860     1.257289510     1.124376870 
H14 H     0.019105750     0.541538110     1.501258670 
H15 H     0.352781180     0.538200810     0.961329390 
H16 H     0.330023720     0.388768100     1.077977380 
H17 H     0.163225100     0.389472610     1.348160410 
H18 H     0.204216890     0.863331420     1.013811390 
H19 H    -0.043427850     1.140898060     1.289135390 
H20 H    -0.039015720     1.262396000     1.182223770 
H21 H     0.126121020     1.257671850     0.911858520 
H22 H     0.282618670     1.132937110     0.754796570 

#END
data_94_21.25_XXVI_14_3780 
loop_
_symmetry_equiv_pos_site_id
_symmetry_equiv_pos_as_xyz
1 +x,+y,+z
2 -x,1/2+y,1/2-z
3 -x,-y,-z
4 +x,1/2-y,1/2+z
_cell_length_a 13.4794
_cell_length_b 10.7229
_cell_length_c 50.2806
_cell_angle_alpha 90.0
_cell_angle_beta 156.9017
_cell_angle_gamma 90.0
loop_
_atom_site_label
_atom_site_type_symbol
_atom_site_fract_x
_atom_site_fract_y
_atom_site_fract_z
C1 C     0.175427470     0.965378280     0.968941540 
C2 C    -0.024904320     0.876890000     0.915913780 
C3 C    -0.166630070     0.877166350     0.856501110 
C4 C    -0.100651050     0.964897330     0.852711590 
C5 C     0.093726460     1.049250010     0.904112360 
C6 C     0.233807970     1.049946440     0.962911730 
C7 C    -0.091785980     0.789068840     0.919513200 
C8 C    -0.367372150     0.790338190     0.803628660 
C9 C    -0.427689740     0.706062670     0.808633470 
C10 C    -0.288488170     0.705800800     0.867081980 
C11 C     0.325279840     0.965385550     1.031087240 
C12 C     0.266710660     1.049872160     1.037083090 
C13 C     0.406714010     1.049147410     1.095873960 
C14 C     0.600974830     0.964765310     1.147261210 
C15 C     0.666842560     0.876960750     1.143460520 
C16 C     0.525345040     0.876782100     1.084087580 
C17 C     0.867132640     0.789916490     1.196261000 
C18 C     0.592152920     0.788824690     1.080491120 
C19 C     0.467085790     1.248656480     1.012498290 
C20 C     0.712894480     1.316090240     1.078916240 
C21 C     0.858884950     1.315940650     1.138434900 
C22 C     0.800899770     1.390254840     1.079335660 
C23 C     1.083837850     1.384603310     1.195832600 
C24 C     1.025486910     1.458067300     1.136302680 
C25 C     1.168266390     1.454914770     1.194986240 
C26 C     0.788401340     0.705333100     1.132846920 
C27 C     0.927287940     0.705498230     1.191237800 
C28 C     0.032081290     1.248016010     0.987334950 
C29 C    -0.213598350     1.315566280     0.920932140 
C30 C    -0.300755420     1.390093390     0.920705920 
C31 C    -0.524741410     1.458371170     0.863901190 
C32 C    -0.667775190     1.455416980     0.805168150 
C33 C    -0.584333400     1.384679560     0.804101240 
C34 C    -0.360048440     1.315476770     0.861332230 
N1 N     0.432749740     1.134578080     1.016273570 
N2 N     0.067321750     1.134281240     0.983661040 
O1 O     0.319910760     1.291291030     0.959385000 
O2 O     0.178540940     1.290351790     1.040379660 
Cl1 Cl     0.763609670     1.235532490     1.143803940 
Cl2 Cl    -0.266839960     1.234098540     0.855499500 
H1 H    -0.207831500     0.964932640     0.807654780 
H2 H     0.140316430     1.117707490     0.900379790 
H3 H     0.015229890     0.788585440     0.964499630 
H4 H    -0.473560120     0.791599830     0.758750110 
H5 H    -0.582442090     0.639713590     0.767650350 
H6 H    -0.337013730     0.639113190     0.870768380 
H7 H     0.360081690     1.117589160     1.099595610 
H8 H     0.708087480     0.964810000     1.192305090 
H9 H     0.548000830     1.113437760     1.060405790 
H10 H     0.682892830     1.392540380     1.032403920 
H11 H     1.189761970     1.382843560     1.240596450 
H12 H     1.088471930     1.513613340     1.134851360 
H13 H     1.344365580     1.507809330     1.240064440 
H14 H     0.973092560     0.791123090     1.241096360 
H15 H     0.485359820     0.788301020     1.035544550 
H16 H     0.836764600     0.638534840     1.129136080 
H17 H     1.081669710     0.638970460     1.232162740 
H18 H    -0.046789270     1.113728140     0.939682400 
H19 H    -0.182386810     1.392284400     0.967700180 
H20 H    -0.587029370     1.514161650     0.865516240 
H21 H    -0.843359730     1.508727330     0.760216890 
H22 H    -0.690566460     1.382939860     0.759280520 

#END
data_95_21.32_XXVI_14_6835 
loop_
_symmetry_equiv_pos_site_id
_symmetry_equiv_pos_as_xyz
1 +x,+y,+z
2 -x,1/2+y,1/2-z
3 -x,-y,-z
4 +x,1/2-y,1/2+z
_cell_length_a 11.5918
_cell_length_b 14.1571
_cell_length_c 17.2576
_cell_angle_alpha 90.0
_cell_angle_beta 92.4468
_cell_angle_gamma 90.0
loop_
_atom_site_label
_atom_site_type_symbol
_atom_site_fract_x
_atom_site_fract_y
_atom_site_fract_z
C1 C     0.336215570     0.659943630     0.331966810 
C2 C     0.443460930     0.697342620     0.307435600 
C3 C     0.549415370     0.648733490     0.328573950 
C4 C     0.543962230     0.564048570     0.372637390 
C5 C     0.440320420     0.527515550     0.395571100 
C6 C     0.335393360     0.575630940     0.375094410 
C7 C     0.449148470     0.781911470     0.262900800 
C8 C     0.655864750     0.686683190     0.304784380 
C9 C     0.658665680     0.769134790     0.261754380 
C10 C     0.554304780     0.816797700     0.240630850 
C11 C     0.224314440     0.708511710     0.312206360 
C12 C     0.189743290     0.786368760     0.356442180 
C13 C     0.080497550     0.830394610     0.340459470 
C14 C     0.007651690     0.795800490     0.281799080 
C15 C     0.038696460     0.717592180     0.235320150 
C16 C     0.150109590     0.674448820     0.249845270 
C17 C    -0.037041550     0.680128070     0.175967260 
C18 C     0.181346700     0.596242650     0.202985930 
C19 C     0.197738590     0.447988510     0.412300460 
C20 C     0.068758930     0.432478110     0.408238570 
C21 C     0.013508040     0.367853790     0.456789520 
C22 C     0.001030660     0.475771170     0.348223080 
C23 C    -0.105101530     0.349733250     0.446940750 
C24 C    -0.117061500     0.457437960     0.337635930 
C25 C    -0.170267990     0.394313800     0.387358350 
C26 C     0.105471000     0.561520920     0.145669090 
C27 C    -0.004908440     0.603254300     0.132148470 
C28 C     0.255393790     0.891655360     0.466667480 
C29 C     0.356466700     0.909881050     0.523457820 
C30 C     0.361965500     1.003846220     0.550966320 
C31 C     0.447907870     1.034445360     0.604114680 
C32 C     0.531451220     0.970294040     0.632633880 
C33 C     0.527778770     0.876406940     0.607614720 
C34 C     0.441524470     0.846694860     0.553552400 
N1 N     0.227858300     0.540800670     0.396237430 
N2 N     0.266979120     0.817462830     0.415849700 
O1 O     0.267962590     0.384143670     0.425661970 
O2 O     0.170593650     0.944840050     0.465966890 
Cl1 Cl     0.088156600     0.311510920     0.534025600 
Cl2 Cl     0.445668050     0.726133160     0.527756580 
H1 H     0.624557090     0.527285460     0.388682150 
H2 H     0.435782060     0.461960940     0.428375360 
H3 H     0.368772060     0.818551510     0.246373690 
H4 H     0.735790730     0.649179150     0.321271290 
H5 H     0.741073630     0.797617260     0.243848130 
H6 H     0.556997060     0.881703470     0.206367640 
H7 H     0.056889040     0.890357330     0.375992530 
H8 H    -0.076715070     0.828980660     0.270568560 
H9 H     0.160554180     0.586396510     0.386695790 
H10 H     0.042717130     0.522169180     0.307182940 
H11 H    -0.145389890     0.300603660     0.486410660 
H12 H    -0.166329960     0.491967290     0.290218990 
H13 H    -0.262583890     0.379121280     0.379999620 
H14 H    -0.121577620     0.713417340     0.165701920 
H15 H     0.266196110     0.563852760     0.213459560 
H16 H     0.130783290     0.501243890     0.110582700 
H17 H    -0.064032680     0.574880720     0.086874960 
H18 H     0.341490150     0.778893430     0.421554700 
H19 H     0.294253790     1.051578750     0.528744690 
H20 H     0.449484380     1.107961890     0.623479690 
H21 H     0.599319360     0.992727140     0.674602680 
H22 H     0.591284060     0.825060050     0.629788750 

#END
data_96_21.35_XXVI_14_5026 
loop_
_symmetry_equiv_pos_site_id
_symmetry_equiv_pos_as_xyz
1 +x,+y,+z
2 -x,1/2+y,1/2-z
3 -x,-y,-z
4 +x,1/2-y,1/2+z
_cell_length_a 32.3903
_cell_length_b 17.3293
_cell_length_c 10.8364
_cell_angle_alpha 90.0
_cell_angle_beta 152.0135
_cell_angle_gamma 90.0
loop_
_atom_site_label
_atom_site_type_symbol
_atom_site_fract_x
_atom_site_fract_y
_atom_site_fract_z
C1 C     0.804725570     0.976244000     0.084694500 
C2 C     0.807205600     0.954657910     0.219018380 
C3 C     0.873299370     0.987174300     0.473314240 
C4 C     0.935183860     1.039651910     0.585475630 
C5 C     0.932837430     1.060608500     0.456485700 
C6 C     0.866547640     1.029790420     0.202343190 
C7 C     0.745800290     0.901320470     0.108405070 
C8 C     0.874644610     0.966096440     0.603711770 
C9 C     0.813548240     0.914804200     0.489856160 
C10 C     0.748849520     0.882157860     0.240418950 
C11 C     0.733176880     0.946664300    -0.186126800 
C12 C     0.647529590     0.977007630    -0.401785000 
C13 C     0.579319700     0.952640340    -0.663392580 
C14 C     0.597689590     0.899643760    -0.706507540 
C15 C     0.683228170     0.867847500    -0.496195840 
C16 C     0.752095670     0.891656290    -0.231356370 
C17 C     0.702702500     0.813837100    -0.539753240 
C18 C     0.837642820     0.859235890    -0.021047030 
C19 C     0.905794230     1.108004470     0.119298880 
C20 C     0.879466340     1.123488530    -0.083073360 
C21 C     0.798703200     1.109759180    -0.357126340 
C22 C     0.947121070     1.157786120     0.024817900 
C23 C     0.786886640     1.128804730    -0.513053610 
C24 C     0.936394560     1.176487380    -0.127696010 
C25 C     0.855733490     1.161736200    -0.398637050 
C26 C     0.854377180     0.806818110    -0.070420670 
C27 C     0.786627400     0.783912370    -0.331547280 
C28 C     0.557090070     1.071580290    -0.518553040 
C29 C     0.566188750     1.126938720    -0.387380130 
C30 C     0.494473760     1.128108150    -0.494088850 
C31 C     0.492325670     1.177884100    -0.398598730 
C32 C     0.561892240     1.229670360    -0.195880650 
C33 C     0.632788870     1.231369040    -0.090953210 
C34 C     0.634716490     1.180378740    -0.186310380 
N1 N     0.858807610     1.052320530     0.057881470 
N2 N     0.632936510     1.032074320    -0.347831390 
O1 O     0.968960530     1.143446710     0.330761900 
O2 O     0.484621080     1.060890520    -0.758737320 
Cl1 Cl     0.705586350     1.070931770    -0.528141180 
Cl2 Cl     0.725828390     1.187354360    -0.045811160 
H1 H     0.985719960     1.064207940     0.779191110 
H2 H     0.979646150     1.101478750     0.541189960 
H3 H     0.696304730     0.875545870    -0.082732050 
H4 H     0.925192830     0.991440550     0.796625920 
H5 H     0.815128860     0.899154510     0.591766000 
H6 H     0.701083730     0.841211810     0.151931820 
H7 H     0.513978490     0.977401450    -0.824002980 
H8 H     0.545375660     0.881591600    -0.907739110 
H9 H     0.807906100     1.027209590    -0.123309880 
H10 H     1.008693680     1.169531670     0.235877400 
H11 H     0.723117410     1.117796440    -0.724353820 
H12 H     0.990676500     1.202611250    -0.035724340 
H13 H     0.845811060     1.176101000    -0.522099150 
H14 H     0.649736870     0.796453680    -0.742141830 
H15 H     0.889867060     0.876349870     0.180549620 
H16 H     0.920443910     0.782638790     0.093629480 
H17 H     0.800842190     0.742519360    -0.367542750 
H18 H     0.687724390     1.046057870    -0.153411000 
H19 H     0.440090320     1.088619790    -0.656792720 
H20 H     0.436326120     1.176761630    -0.483149030 
H21 H     0.560982390     1.269404580    -0.119900400 
H22 H     0.686793040     1.272220690     0.063878940 

#END
data_97_21.38_XXVI_15_6865 
loop_
_symmetry_equiv_pos_site_id
_symmetry_equiv_pos_as_xyz
1 +x,+y,+z
2 -x,+y,1/2-z
3 1/2+x,1/2+y,+z
4 1/2-x,1/2+y,1/2-z
5 -x,-y,-z
6 +x,-y,1/2+z
7 1/2-x,1/2-y,-z
8 1/2+x,1/2-y,1/2+z
_cell_length_a 17.6809
_cell_length_b 11.0246
_cell_length_c 98.4988
_cell_angle_alpha 90.0
_cell_angle_beta 18.2201
_cell_angle_gamma 90.0
loop_
_atom_site_label
_atom_site_type_symbol
_atom_site_fract_x
_atom_site_fract_y
_atom_site_fract_z
C1 C     0.342337210     1.085374260     0.408113720 
C2 C     0.367126970     1.180350140     0.413728530 
C3 C     0.332385260     1.153674310     0.433833100 
C4 C     0.270524590     1.033213670     0.448176130 
C5 C     0.243710210     0.942110870     0.443255980 
C6 C     0.281323160     0.967541620     0.422792650 
C7 C     0.427866670     1.301384440     0.399571890 
C8 C     0.360257010     1.248055910     0.438803270 
C9 C     0.419991420     1.364636460     0.424613990 
C10 C     0.453661830     1.391135600     0.404900590 
C11 C     0.382637700     1.111797300     0.386536110 
C12 C     0.619204010     1.115060550     0.340937620 
C13 C     0.659463070     1.141203170     0.320063560 
C14 C     0.464928300     1.161373730     0.344734620 
C15 C     0.222565120     1.158593970     0.390869290 
C16 C     0.181066130     1.134393220     0.412130700 
C17 C     0.021381710     1.179248210     0.416474840 
C18 C    -0.062111990     1.132583330     0.458430000 
C19 C     0.258557900     0.753294710     0.418455280 
C20 C     0.264410430     0.675617920     0.404761350 
C21 C     0.375166980     0.699367660     0.373233870 
C22 C     0.152732230     0.561234680     0.425404730 
C23 C     0.371555360     0.613668020     0.363323230 
C24 C     0.145518210     0.475833000     0.416202570 
C25 C     0.255639180     0.502249560     0.384952810 
C26 C    -0.253867920     1.153012150     0.482375770 
C27 C    -0.212675200     1.176383310     0.461373130 
C28 C     1.053227490     1.079595720     0.273125440 
C29 C     1.213168370     1.029018650     0.257006160 
C30 C     1.457282680     1.065962950     0.214384450 
C31 C     1.633209790     1.028020100     0.193594290 
C32 C     1.569021550     0.949359770     0.215121860 
C33 C     1.330006660     0.909506230     0.257068800 
C34 C     1.154113030     0.949199720     0.277800890 
N1 N     0.255882420     0.877490170     0.417104460 
N2 N     0.809833730     1.090214730     0.317447690 
O1 O     0.247567170     0.703321650     0.431567260 
O2 O     1.145981180     1.111185950     0.246427290 
Cl1 Cl     0.529487300     0.835736220     0.343455260 
Cl2 Cl     0.861294310     0.889723560     0.330160470 
H1 H     0.243085830     1.012811200     0.463622310 
H2 H     0.197667000     0.849763800     0.454038930 
H3 H     0.453384830     1.322094750     0.384463020 
H4 H     0.333373730     1.226439220     0.454130710 
H5 H     0.441100640     1.436460030     0.428579710 
H6 H     0.500238610     1.483460640     0.393842400 
H7 H     0.845157970     1.144204270     0.284728750 
H8 H     0.497101820     1.180315330     0.328488330 
H9 H     0.274892130     0.907728470     0.404106370 
H10 H     0.073852500     0.542189220     0.448800100 
H11 H     0.461269880     0.635349110     0.338451030 
H12 H     0.055514600     0.388730940     0.433156930 
H13 H     0.253171260     0.436247590     0.377087450 
H14 H     0.055773100     1.197437750     0.399854990 
H15 H    -0.094482280     1.115027400     0.474721100 
H16 H    -0.439067410     1.151300150     0.517858510 
H17 H    -0.365995760     1.192237210     0.480727890 
H18 H     0.754378000     1.064071510     0.336366100 
H19 H     1.502039220     1.125511380     0.198247470 
H20 H     1.819784890     1.059361300     0.160691980 
H21 H     1.704310600     0.918144220     0.199362130 
H22 H     1.276963680     0.846872280     0.274171110 

#END
data_98_21.38_XXVI_2_3405 
loop_
_symmetry_equiv_pos_site_id
_symmetry_equiv_pos_as_xyz
1 +x,+y,+z
2 -x,-y,-z
_cell_length_a 10.3901
_cell_length_b 11.2531
_cell_length_c 12.0048
_cell_angle_alpha 99.6217
_cell_angle_beta 91.1093
_cell_angle_gamma 98.9146
loop_
_atom_site_label
_atom_site_type_symbol
_atom_site_fract_x
_atom_site_fract_y
_atom_site_fract_z
C1 C     0.566153270     0.146343060     0.257120050 
C2 C     0.443848080     0.101806710     0.195200540 
C3 C     0.420763080    -0.019763760     0.129989000 
C4 C     0.520043670    -0.093640800     0.130639880 
C5 C     0.636795940    -0.050996880     0.191272720 
C6 C     0.661114240     0.069761280     0.254954780 
C7 C     0.342846350     0.174621840     0.195741470 
C8 C     0.300319180    -0.062156960     0.067152220 
C9 C     0.205049620     0.011493570     0.067976180 
C10 C     0.226740480     0.130688560     0.133076210 
C11 C     0.593652370     0.274349820     0.319930570 
C12 C     0.619586610     0.372875910     0.261310210 
C13 C     0.652914030     0.494492200     0.321905710 
C14 C     0.663865530     0.516769230     0.438478770 
C15 C     0.637663820     0.420197360     0.501648230 
C16 C     0.599309830     0.297392860     0.441301060 
C17 C     0.647427720     0.441386700     0.621923790 
C18 C     0.569373220     0.201471730     0.505361690 
C19 C     0.898430820     0.075786700     0.289245310 
C20 C     1.007562120     0.105354720     0.380422230 
C21 C     1.026087980     0.195713190     0.478871020 
C22 C     1.102525200     0.027653300     0.362473320 
C23 C     1.132173340     0.206120540     0.555844170 
C24 C     1.208115660     0.036614420     0.438550640 
C25 C     1.222811480     0.126098910     0.536251000 
C26 C     0.579943390     0.225211920     0.622454290 
C27 C     0.619869720     0.345879070     0.681518300 
C28 C     0.668670210     0.416839380     0.064543140 
C29 C     0.793078480     0.504378790     0.100709610 
C30 C     0.798368380     0.624247880     0.078966410 
C31 C     0.910276290     0.711586050     0.106919060 
C32 C     1.021002330     0.678879050     0.154912290 
C33 C     1.019784160     0.559211390     0.173370100 
C34 C     0.906481490     0.472509470     0.146155990 
N1 N     0.781097500     0.114209740     0.315791120 
N2 N     0.610317100     0.349978340     0.142165660 
O1 O     0.913674680     0.010217350     0.198443230 
O2 O     0.622041120     0.402877350    -0.032929750 
Cl1 Cl     0.922802480     0.306062290     0.510494570 
Cl2 Cl     0.912243500     0.322601900     0.165344980 
H1 H     0.502638670    -0.186214310     0.081509670 
H2 H     0.713237520    -0.107395520     0.189180860 
H3 H     0.358002030     0.265787370     0.247535610 
H4 H     0.284452520    -0.154633570     0.017738300 
H5 H     0.113020070    -0.022130500     0.018939560 
H6 H     0.150876090     0.188251150     0.134489070 
H7 H     0.670029500     0.570096060     0.274970060 
H8 H     0.690847540     0.610454370     0.483920090 
H9 H     0.781267760     0.182120570     0.383980730 
H10 H     1.088682830    -0.040295350     0.284973800 
H11 H     1.142905980     0.277864030     0.630454120 
H12 H     1.278810750    -0.025955000     0.421604890 
H13 H     1.304920510     0.134693780     0.597003520 
H14 H     0.677195030     0.535137180     0.666510350 
H15 H     0.537567130     0.108404200     0.460257970 
H16 H     0.556762030     0.150210060     0.669812880 
H17 H     0.628147070     0.363337870     0.773960040 
H18 H     0.538932550     0.279945290     0.106780550 
H19 H     0.711620890     0.646844100     0.039544070 
H20 H     0.911596130     0.804455830     0.090597580 
H21 H     1.109502710     0.746118750     0.176899000 
H22 H     1.106306880     0.531623190     0.208042150 

#END
data_99_21.40_XXVI_2_5202 
loop_
_symmetry_equiv_pos_site_id
_symmetry_equiv_pos_as_xyz
1 +x,+y,+z
2 -x,-y,-z
_cell_length_a 13.115
_cell_length_b 19.5648
_cell_length_c 21.9196
_cell_angle_alpha 69.6172
_cell_angle_beta 151.2482
_cell_angle_gamma 132.7331
loop_
_atom_site_label
_atom_site_type_symbol
_atom_site_fract_x
_atom_site_fract_y
_atom_site_fract_z
C1 C     0.923048420     0.291829290     0.336337090 
C2 C     1.117148940     0.318312300     0.482117550 
C3 C     1.447807540     0.449278930     0.637699290 
C4 C     1.575391150     0.549511220     0.643012380 
C5 C     1.387386820     0.524007800     0.502402430 
C6 C     1.055169920     0.394140690     0.346532920 
C7 C     0.988478370     0.218281370     0.477188120 
C8 C     1.637144110     0.474875560     0.781171840 
C9 C     1.506449600     0.375717690     0.772706340 
C10 C     1.178574580     0.246459790     0.618917010 
C11 C     0.575576530     0.156353060     0.172368570 
C12 C     0.219290010     0.087907740     0.013515500 
C13 C    -0.113405530    -0.041365600    -0.143271790 
C14 C    -0.088145830    -0.100611910    -0.140718940 
C15 C     0.265574940    -0.035152690     0.015491070 
C16 C     0.603110660     0.095454890     0.174604570 
C17 C     0.294556250    -0.094753410     0.018140290 
C18 C     0.956878020     0.161236200     0.329181080 
C19 C     0.828014930     0.430120150     0.149171180 
C20 C     0.471739150     0.350896700    -0.046516470 
C21 C     0.226815970     0.238493640    -0.176202460 
C22 C     0.365869170     0.393923930    -0.104915670 
C23 C    -0.109425920     0.171431110    -0.355375800 
C24 C     0.030317460     0.327402010    -0.283066580 
C25 C    -0.209489870     0.215182790    -0.409109490 
C26 C     0.975466680     0.100601280     0.327107280 
C27 C     0.642211770    -0.028615440     0.170873660 
C28 C    -0.058429820     0.131487170    -0.129728830 
C29 C    -0.061458060     0.197760120    -0.111473900 
C30 C    -0.402433110     0.140551330    -0.275713760 
C31 C    -0.462419700     0.186809390    -0.287762290 
C32 C    -0.175503040     0.294828110    -0.132674970 
C33 C     0.168306320     0.355488460     0.032290080 
C34 C     0.224100690     0.307495520     0.042467010 
N1 N     0.842174180     0.362252460     0.196474060 
N2 N     0.199645520     0.150814420     0.012779950 
O1 O     1.067490540     0.544544990     0.252969990 
O2 O    -0.299615430     0.056431760    -0.273485110 
Cl1 Cl     0.330453300     0.176864310    -0.122497090 
Cl2 Cl     0.676942930     0.396930840     0.258417970 
H1 H     1.829208010     0.649217000     0.762114310 
H2 H     1.480447880     0.600112500     0.504791800 
H3 H     0.735846700     0.118429490     0.359147500 
H4 H     1.888737840     0.575025440     0.898612260 
H5 H     1.654158680     0.396572480     0.883773190 
H6 H     1.074378360     0.168127460     0.612053780 
H7 H    -0.383727840    -0.090783870    -0.264260820 
H8 H    -0.344404910    -0.200045490    -0.261276960 
H9 H     0.627408010     0.268314660     0.098138840 
H10 H     0.559957430     0.481948060    -0.003056190 
H11 H    -0.290748260     0.084911860    -0.451366480 
H12 H    -0.044392000     0.362774880    -0.323502490 
H13 H    -0.474548820     0.161364880    -0.549532690 
H14 H     0.035328480    -0.194199430    -0.103736130 
H15 H     1.214656550     0.260889320     0.449801930 
H16 H     1.249997840     0.152997630     0.447097030 
H17 H     0.660890850    -0.075447340     0.171222190 
H18 H     0.418729090     0.225577320     0.133076440 
H19 H    -0.617234330     0.057924540    -0.393672190 
H20 H    -0.731718100     0.139001030    -0.417686970 
H21 H    -0.216316270     0.332866550    -0.139094090 
H22 H     0.397918590     0.441070540     0.154801180 

#END
data_100_21.41_XXVI_15_1190 
loop_
_symmetry_equiv_pos_site_id
_symmetry_equiv_pos_as_xyz
1 +x,+y,+z
2 -x,+y,1/2-z
3 1/2+x,1/2+y,+z
4 1/2-x,1/2+y,1/2-z
5 -x,-y,-z
6 +x,-y,1/2+z
7 1/2-x,1/2-y,-z
8 1/2+x,1/2-y,1/2+z
_cell_length_a 43.5414
_cell_length_b 7.5461
_cell_length_c 23.1293
_cell_angle_alpha 90.0
_cell_angle_beta 49.1263
_cell_angle_gamma 90.0
loop_
_atom_site_label
_atom_site_type_symbol
_atom_site_fract_x
_atom_site_fract_y
_atom_site_fract_z
C1 C     0.136515250     0.703403890     0.054140920 
C2 C     0.137885280     0.706412790     0.114426420 
C3 C     0.100627890     0.693004340     0.192727590 
C4 C     0.063341520     0.676725590     0.208065500 
C5 C     0.061994130     0.674228400     0.150115800 
C6 C     0.098719860     0.687843470     0.072548910 
C7 C     0.175009420     0.726809240     0.099759270 
C8 C     0.102075090     0.697545600     0.252399410 
C9 C     0.138653440     0.715895000     0.236236610 
C10 C     0.175320230     0.731211820     0.159227700 
C11 C     0.174622430     0.719343850    -0.027607340 
C12 C     0.182330050     0.875693030    -0.068414080 
C13 C     0.218161830     0.894616400    -0.146467450 
C14 C     0.245813440     0.757438760    -0.183054870 
C15 C     0.239486260     0.596129940    -0.144702320 
C16 C     0.203314350     0.576532160    -0.065614560 
C17 C     0.267713360     0.453630070    -0.182376230 
C18 C     0.196815720     0.412730670    -0.028306070 
C19 C     0.067757870     0.734725290     0.013137160 
C20 C     0.078971250     0.764589710    -0.063566350 
C21 C     0.113884490     0.711705190    -0.137702100 
C22 C     0.049657330     0.864023360    -0.058102910 
C23 C     0.119365480     0.758748830    -0.202592970 
C24 C     0.054771470     0.911851960    -0.122151050 
C25 C     0.089982070     0.859629560    -0.195000020 
C26 C     0.224858860     0.276505250    -0.066774770 
C27 C     0.260710710     0.296819200    -0.144331080 
C28 C     0.140992440     1.117794000    -0.060125930 
C29 C     0.098859040     1.197831290    -0.004199390 
C30 C     0.082537570     1.246096240    -0.038332130 
C31 C     0.043351910     1.313772520     0.004040410 
C32 C     0.019063790     1.336855340     0.083118570 
C33 C     0.034453950     1.293401680     0.118680390 
C34 C     0.073850080     1.224963440     0.075498300 
N1 N     0.098896740     0.688385140     0.011578840 
N2 N     0.152985510     1.011076070    -0.029447480 
O1 O     0.032445800     0.760244140     0.073007370 
O2 O     0.161732090     1.139100610    -0.129699710 
Cl1 Cl     0.152753690     0.579113840    -0.155610330 
Cl2 Cl     0.089999480     1.181358940     0.127044090 
H1 H     0.035097100     0.666333320     0.267601870 
H2 H     0.033433580     0.664576810     0.161782570 
H3 H     0.203344210     0.739141930     0.040598620 
H4 H     0.073520270     0.686684650     0.311580560 
H5 H     0.139373730     0.719328990     0.282607070 
H6 H     0.204137900     0.747015140     0.146687680 
H7 H     0.222592110     1.017092590    -0.176002460 
H8 H     0.273354880     0.771721750    -0.243079220 
H9 H     0.127399870     0.676761540    -0.040794980 
H10 H     0.022667860     0.902575460    -0.000431280 
H11 H     0.146815840     0.715120550    -0.258756070 
H12 H     0.031410290     0.989832030    -0.115305340 
H13 H     0.094699030     0.896153730    -0.246067670 
H14 H     0.295119480     0.470596840    -0.242374840 
H15 H     0.169211900     0.396246390     0.031359660 
H16 H     0.219277730     0.151866020    -0.037101210 
H17 H     0.282629310     0.188222640    -0.173958040 
H18 H     0.132420850     0.993138300     0.028529760 
H19 H     0.102248760     1.225873170    -0.100032680 
H20 H     0.031764700     1.347688070    -0.024574850 
H21 H    -0.011804890     1.389095150     0.117449840 
H22 H     0.016177870     1.312107140     0.180114030 

#END
