# Supplementary material for: Report on the sixth blind test of organic crystal structure prediction methods
Source: Acta Crystallogr B Struct Sci Cryst Eng Mater. 2016 Aug 1;72(Pt 4):439–59. doi: 10.1107/S2052520616007447 (PMC4971545; doi:10.1107/S2052520616007447)
Supplement: Supplementary file 2 [file b-72-00439-sup2.zip › Group_03_Day/XXVI-2_Day.cif]

data_1_0.00_XXVI_14_5624 
loop_
_symmetry_equiv_pos_site_id
_symmetry_equiv_pos_as_xyz
1 +x,+y,+z
2 -x,1/2+y,1/2-z
3 -x,-y,-z
4 +x,1/2-y,1/2+z
_cell_length_a 16.8755
_cell_length_b 7.3239
_cell_length_c 22.082
_cell_angle_alpha 90.0
_cell_angle_beta 101.0784
_cell_angle_gamma 90.0
loop_
_atom_site_label
_atom_site_type_symbol
_atom_site_fract_x
_atom_site_fract_y
_atom_site_fract_z
C1 C     0.178907580     0.429508390     0.675750680 
C2 C     0.114688520     0.416011070     0.709797640 
C3 C     0.032236140     0.436860300     0.678113370 
C4 C     0.016776370     0.472892990     0.613645300 
C5 C     0.078435590     0.485519230     0.580937310 
C6 C     0.160114640     0.461098550     0.611722070 
C7 C     0.129542000     0.377956910     0.774332840 
C8 C    -0.031198120     0.421477580     0.711943000 
C9 C    -0.014728420     0.385574120     0.774650150 
C10 C     0.066376400     0.363222840     0.805858000 
C11 C     0.264493930     0.406405650     0.708475710 
C12 C     0.307316590     0.245941980     0.700687050 
C13 C     0.387669290     0.219118400     0.733820360 
C14 C     0.425045230     0.353883050     0.772768980 
C15 C     0.385308500     0.520653800     0.781135990 
C16 C     0.303522550     0.547127790     0.748660140 
C17 C     0.423915170     0.661186990     0.820575020 
C18 C     0.264424010     0.715426000     0.756902640 
C19 C     0.220351480     0.419305490     0.518478960 
C20 C     0.298857290     0.375298800     0.497381020 
C21 C     0.379839580     0.383698220     0.529479750 
C22 C     0.286296820     0.302065510     0.437060250 
C23 C     0.443730360     0.318115260     0.503287340 
C24 C     0.349281370     0.238489180     0.410190550 
C25 C     0.428611130     0.244711850     0.443765270 
C26 C     0.303870610     0.849701100     0.795467360 
C27 C     0.384178430     0.822753440     0.827786200 
C28 C     0.305661150     0.001506770     0.622454270 
C29 C     0.254858850    -0.064173650     0.562129190 
C30 C     0.301452010    -0.120684480     0.518759050 
C31 C     0.266502800    -0.173417920     0.458943130 
C32 C     0.182305870    -0.171513410     0.440448790 
C33 C     0.134150970    -0.119527450     0.482425340 
C34 C     0.170040760    -0.067564610     0.542534990 
N1 N     0.224418350     0.468684460     0.579392480 
N2 N     0.268437270     0.114922480     0.658573440 
O1 O     0.155577300     0.402397590     0.481534650 
O2 O     0.378418960    -0.036228330     0.635106020 
Cl1 Cl     0.409153530     0.483256390     0.603176260 
Cl2 Cl     0.102337520    -0.015550370     0.591901990 
H1 H    -0.045820000     0.491003590     0.589704290 
H2 H     0.066446740     0.510598440     0.531457410 
H3 H     0.191816150     0.360066700     0.798664040 
H4 H    -0.093502810     0.438331330     0.687176030 
H5 H    -0.063990160     0.373847010     0.800168070 
H6 H     0.079179760     0.333717980     0.855339040 
H7 H     0.418496400     0.092786340     0.726543290 
H8 H     0.486846870     0.333091950     0.798020450 
H9 H     0.280671420     0.473013880     0.606841850 
H10 H     0.223507390     0.295006860     0.412871790 
H11 H     0.505151460     0.326436880     0.530073770 
H12 H     0.336413420     0.182657750     0.363415950 
H13 H     0.478960290     0.193886860     0.423911380 
H14 H     0.485988850     0.638818980     0.845063570 
H15 H     0.202597480     0.737038670     0.732108890 
H16 H     0.272802250     0.977921390     0.801024150 
H17 H     0.414533690     0.929858090     0.858180000 
H18 H     0.208328450     0.140155860     0.642969030 
H19 H     0.366905250    -0.118189350     0.534466850 
H20 H     0.304938310    -0.214079080     0.426681420 
H21 H     0.153659950    -0.210949050     0.393585910 
H22 H     0.068393690    -0.119197890     0.469229230 

#END
data_2_4.58_XXVI_14_5175 
loop_
_symmetry_equiv_pos_site_id
_symmetry_equiv_pos_as_xyz
1 +x,+y,+z
2 -x,1/2+y,1/2-z
3 -x,-y,-z
4 +x,1/2-y,1/2+z
_cell_length_a 15.5151
_cell_length_b 10.2854
_cell_length_c 28.4915
_cell_angle_alpha 90.0
_cell_angle_beta 38.1751
_cell_angle_gamma 90.0
loop_
_atom_site_label
_atom_site_type_symbol
_atom_site_fract_x
_atom_site_fract_y
_atom_site_fract_z
C1 C     0.042733360     0.512253830     0.120823810 
C2 C    -0.076093380     0.594385550     0.178502600 
C3 C    -0.078471190     0.683262560     0.218601010 
C4 C     0.038230860     0.686466580     0.199469940 
C5 C     0.153379510     0.608118090     0.143229620 
C6 C     0.156730880     0.521078870     0.102843900 
C7 C    -0.193144210     0.591021630     0.197783060 
C8 C    -0.196691560     0.764782230     0.275715250 
C9 C    -0.308689450     0.759563560     0.293037280 
C10 C    -0.306572600     0.671817620     0.253698360 
C11 C     0.049142630     0.420705070     0.077416280 
C12 C     0.113616980     0.458918720     0.007727290 
C13 C     0.124517930     0.370219590    -0.035300410 
C14 C     0.073123530     0.245548360    -0.008854050 
C15 C     0.008858200     0.201627260     0.060771060 
C16 C    -0.003036460     0.290863790     0.104598010 
C17 C    -0.042826340     0.072789480     0.087981870 
C18 C    -0.066190270     0.246562460     0.173994470 
C19 C     0.371245060     0.397419980     0.032777240 
C20 C     0.469589180     0.293814060    -0.027530800 
C21 C     0.516190960     0.271597710    -0.093869700 
C22 C     0.522626350     0.211298290    -0.014864210 
C23 C     0.609518000     0.170478430    -0.144125350 
C24 C     0.614370250     0.109805750    -0.064071630 
C25 C     0.657905600     0.089121680    -0.129071610 
C26 C    -0.115175380     0.120338940     0.198788820 
C27 C    -0.103791080     0.032570920     0.155678740 
C28 C     0.260758790     0.635393760    -0.089294810 
C29 C     0.292053810     0.779852880    -0.100656750 
C30 C     0.343286120     0.830710480    -0.165313150 
C31 C     0.377698150     0.961571030    -0.185417370 
C32 C     0.363270450     1.046575020    -0.141105540 
C33 C     0.315162310     0.999293020    -0.077466420 
C34 C     0.279753890     0.867658910    -0.057478330 
N1 N     0.273727520     0.443604920     0.043056130 
N2 N     0.163063810     0.587597390    -0.016458210 
O1 O     0.377694440     0.432711890     0.071458570 
O2 O     0.318315050     0.567524110    -0.144199430 
Cl1 Cl     0.466077070     0.369386730    -0.120390840 
Cl2 Cl     0.225111080     0.819136500     0.022357190 
H1 H     0.036229850     0.753620020     0.230128620 
H2 H     0.242340760     0.610084450     0.128895630 
H3 H    -0.191668340     0.523171410     0.167608390 
H4 H    -0.197228330     0.832033310     0.305734550 
H5 H    -0.398954600     0.822830520     0.337033290 
H6 H    -0.395485270     0.667951820     0.267749190 
H7 H     0.176144620     0.402452570    -0.089368530 
H8 H     0.082191340     0.177853820    -0.042227170 
H9 H     0.270506480     0.398365070     0.012500180 
H10 H     0.488568840     0.231674970     0.035571630 
H11 H     0.643857330     0.157100520    -0.195055020 
H12 H     0.652218030     0.047371330    -0.051960710 
H13 H     0.730186620     0.010346960    -0.168536500 
H14 H    -0.033125390     0.005900790     0.054113750 
H15 H    -0.075126570     0.314148890     0.207277390 
H16 H    -0.163198390     0.087960300     0.252150650 
H17 H    -0.143098360    -0.066767660     0.176023250 
H18 H     0.130447600     0.648390570     0.023719560 
H19 H     0.355632510     0.761449260    -0.199380060 
H20 H     0.416083160     0.997079240    -0.235622920 
H21 H     0.390114150     1.149466390    -0.156024820 
H22 H     0.305159470     1.063442790    -0.042822600 

#END
data_3_5.50_XXVI_2_1017 
loop_
_symmetry_equiv_pos_site_id
_symmetry_equiv_pos_as_xyz
1 +x,+y,+z
2 -x,-y,-z
_cell_length_a 10.7267
_cell_length_b 10.8208
_cell_length_c 15.3278
_cell_angle_alpha 89.4677
_cell_angle_beta 112.8886
_cell_angle_gamma 120.3521
loop_
_atom_site_label
_atom_site_type_symbol
_atom_site_fract_x
_atom_site_fract_y
_atom_site_fract_z
C1 C     0.929904840     0.396862850     0.248331940 
C2 C     0.969130080     0.505317230     0.192410980 
C3 C     1.097466500     0.656270140     0.241705960 
C4 C     1.182184160     0.692710730     0.345112820 
C5 C     1.143746020     0.588284510     0.398989270 
C6 C     1.016130200     0.438724950     0.350607990 
C7 C     0.883114880     0.469074060     0.088759070 
C8 C     1.134453480     0.763838790     0.185886530 
C9 C     1.048566470     0.725338940     0.085343440 
C10 C     0.921952610     0.576706590     0.036693770 
C11 C     0.796278840     0.240095460     0.198221240 
C12 C     0.640944970     0.190046420     0.187253330 
C13 C     0.510525850     0.041404960     0.139451910 
C14 C     0.536613200    -0.053799140     0.101688980 
C15 C     0.691209670    -0.008038130     0.109460420 
C16 C     0.823492580     0.141857050     0.158402520 
C17 C     0.718955460    -0.105607400     0.070730320 
C18 C     0.978286600     0.187230220     0.166540510 
C19 C     1.043113350     0.336732240     0.499929890 
C20 C     0.974857240     0.192658330     0.530676030 
C21 C     0.811935050     0.074890720     0.494487890 
C22 C     1.091108940     0.179892360     0.607639730 
C23 C     0.768266210    -0.051167660     0.532386570 
C24 C     1.049097010     0.054383140     0.645109240 
C25 C     0.886748930    -0.061975240     0.607024600 
C26 C     1.001104090     0.089304730     0.127973980 
C27 C     0.870752190    -0.058228590     0.079585070 
C28 C     0.495592950     0.262751280     0.246530640 
C29 C     0.485682930     0.393417610     0.265402530 
C30 C     0.435865910     0.394819750     0.337904560 
C31 C     0.414134040     0.504935880     0.360494470 
C32 C     0.438317950     0.615642450     0.308491140 
C33 C     0.484043820     0.615347490     0.234639240 
C34 C     0.507763130     0.505236320     0.213473480 
N1 N     0.970129350     0.328289210     0.401631570 
N2 N     0.620300430     0.292008110     0.225625810 
O1 O     1.163402950     0.450568230     0.560756710 
O2 O     0.397932130     0.139812750     0.252047270 
Cl1 Cl     0.653013700     0.080020470     0.403433310 
Cl2 Cl     0.564599660     0.513644000     0.118928500 
H1 H     1.279967230     0.807330160     0.382649910 
H2 H     1.208428510     0.616234430     0.478184690 
H3 H     0.785711430     0.354645130     0.051079640 
H4 H     1.232258140     0.878159970     0.224272300 
H5 H     1.077870050     0.809105260     0.043237990 
H6 H     0.854502580     0.546844580    -0.042757010 
H7 H     0.392705990     0.005116650     0.134892990 
H8 H     0.436431090    -0.167886910     0.064793140 
H9 H     0.873497140     0.227119430     0.358234830 
H10 H     1.216133580     0.273674410     0.637122170 
H11 H     0.640877300    -0.139470610     0.503112720 
H12 H     1.142440040     0.047545270     0.704091890 
H13 H     0.851445850    -0.160988670     0.635738520 
H14 H     0.617525470    -0.219257750     0.033677200 
H15 H     1.078732450     0.300919280     0.203750870 
H16 H     1.120751600     0.126035380     0.134832000 
H17 H     0.890539560    -0.134291460     0.049435690 
H18 H     0.704115170     0.400383720     0.234906820 
H19 H     0.413925850     0.304859450     0.375315160 
H20 H     0.377473950     0.504073740     0.417912520 
H21 H     0.420793530     0.702301890     0.324760320 
H22 H     0.501197940     0.699625400     0.192592020 

#END
data_4_7.08_XXVI_15_6203 
loop_
_symmetry_equiv_pos_site_id
_symmetry_equiv_pos_as_xyz
1 +x,+y,+z
2 -x,+y,1/2-z
3 1/2+x,1/2+y,+z
4 1/2-x,1/2+y,1/2-z
5 -x,-y,-z
6 +x,-y,1/2+z
7 1/2-x,1/2-y,-z
8 1/2+x,1/2-y,1/2+z
_cell_length_a 36.6676
_cell_length_b 7.3522
_cell_length_c 22.2001
_cell_angle_alpha 90.0
_cell_angle_beta 62.9845
_cell_angle_gamma 90.0
loop_
_atom_site_label
_atom_site_type_symbol
_atom_site_fract_x
_atom_site_fract_y
_atom_site_fract_z
C1 C     0.369912190     0.815675960     0.673964390 
C2 C     0.350108410     0.678816300     0.652861200 
C3 C     0.309277490     0.710028720     0.661280050 
C4 C     0.289744070     0.877856870     0.689578950 
C5 C     0.308717340     1.009191150     0.709768570 
C6 C     0.348815000     0.977932060     0.702909260 
C7 C     0.368962960     0.508204050     0.625788470 
C8 C     0.289625130     0.573421520     0.641037670 
C9 C     0.308994100     0.410229530     0.614131860 
C10 C     0.348915080     0.377693250     0.606874420 
C11 C     0.412622260     0.785285830     0.663908530 
C12 C     0.420508630     0.755793990     0.719599560 
C13 C     0.460773160     0.713772210     0.709898560 
C14 C     0.492661470     0.704237250     0.645418370 
C15 C     0.486593840     0.735840230     0.587409290 
C16 C     0.445926590     0.776310700     0.596719180 
C17 C     0.519514050     0.728421990     0.520827660 
C18 C     0.440423610     0.811365640     0.538175730 
C19 C     0.349443420     1.228927710     0.777214710 
C20 C     0.373676410     1.297817570     0.812858950 
C21 C     0.415502260     1.276041520     0.796253200 
C22 C     0.348642470     1.379288870     0.876050920 
C23 C     0.431010450     1.328341260     0.840895040 
C24 C     0.363730050     1.433692620     0.920596110 
C25 C     0.405133210     1.406257060     0.903275860 
C26 C     0.473157410     0.803826780     0.474053060 
C27 C     0.513056810     0.761207130     0.465018230 
C28 C     0.389524510     0.819371500     0.843014440 
C29 C     0.349940310     0.873554830     0.903968790 
C30 C     0.356527500     0.951878170     0.956365460 
C31 C     0.324884610     1.023903180     1.014772670 
C32 C     0.284752220     1.020833330     1.022671450 
C33 C     0.276876400     0.942894000     0.972360150 
C34 C     0.308973770     0.869595540     0.914068710 
N1 N     0.368710610     1.109798320     0.723632130 
N2 N     0.387384030     0.767197910     0.784965640 
O1 O     0.312967910     1.271679980     0.799477960 
O2 O     0.422248260     0.829923580     0.846426020 
Cl1 Cl     0.452341970     1.195057920     0.717028750 
Cl2 Cl     0.293799620     0.766622530     0.857170070 
H1 H     0.258935760     0.902583930     0.695101680 
H2 H     0.293659690     1.137018610     0.731969450 
H3 H     0.399605730     0.481234610     0.620316070 
H4 H     0.258687460     0.600185240     0.647470570 
H5 H     0.293572540     0.306107970     0.598819250 
H6 H     0.364016690     0.247867450     0.586305080 
H7 H     0.465542630     0.692326930     0.754304440 
H8 H     0.523501580     0.671577590     0.638252700 
H9 H     0.398896210     1.082735710     0.709593860 
H10 H     0.316321270     1.394105360     0.888680420 
H11 H     0.463489480     1.307723420     0.825898090 
H12 H     0.343113030     1.495090660     0.969081620 
H13 H     0.417532720     1.445758920     0.937819170 
H14 H     0.550179010     0.696680380     0.514734120 
H15 H     0.409843090     0.845030840     0.544639240 
H16 H     0.468182290     0.831510480     0.429930700 
H17 H     0.538602780     0.755265050     0.414073500 
H18 H     0.359112410     0.769409550     0.786305760 
H19 H     0.388292480     0.955365150     0.947853740 
H20 H     0.331579480     1.083656000     1.053747260 
H21 H     0.259467230     1.077912370     1.067809920 
H22 H     0.245789370     0.937195800     0.977701400 

#END
data_5_7.71_XXVI_14_1274 
loop_
_symmetry_equiv_pos_site_id
_symmetry_equiv_pos_as_xyz
1 +x,+y,+z
2 -x,1/2+y,1/2-z
3 -x,-y,-z
4 +x,1/2-y,1/2+z
_cell_length_a 10.6766
_cell_length_b 19.419
_cell_length_c 14.8111
_cell_angle_alpha 90.0
_cell_angle_beta 113.8687
_cell_angle_gamma 90.0
loop_
_atom_site_label
_atom_site_type_symbol
_atom_site_fract_x
_atom_site_fract_y
_atom_site_fract_z
C1 C     0.054920460     0.313596030     0.844345920 
C2 C     0.124385010     0.269543650     0.927252660 
C3 C     0.145539380     0.198165710     0.910896870 
C4 C     0.095029110     0.173402480     0.812147370 
C5 C     0.027608290     0.215771560     0.732319780 
C6 C     0.006823470     0.286593480     0.748040260 
C7 C     0.173540610     0.294181420     1.026293500 
C8 C     0.214868390     0.154754160     0.993521150 
C9 C     0.261755690     0.180217640     1.088869810 
C10 C     0.240653670     0.250489380     1.105057810 
C11 C     0.027274040     0.387171260     0.859456740 
C12 C    -0.101395010     0.405473750     0.857232760 
C13 C    -0.132627780     0.475508830     0.868570160 
C14 C    -0.034879930     0.525714470     0.883057520 
C15 C     0.097243720     0.509836180     0.886769690 
C16 C     0.128744250     0.439218180     0.874500570 
C17 C     0.198288120     0.561364100     0.901392040 
C18 C     0.260569120     0.423441380     0.877152550 
C19 C    -0.119538180     0.318524410     0.569508180 
C20 C    -0.180975940     0.380338770     0.504493770 
C21 C    -0.276009210     0.427391030     0.513215460 
C22 C    -0.147794390     0.386666880     0.421837290 
C23 C    -0.332512870     0.479991940     0.443504310 
C24 C    -0.201976810     0.439329980     0.352808350 
C25 C    -0.294722120     0.486199190     0.363839660 
C26 C     0.356559880     0.474903470     0.891529580 
C27 C     0.325631790     0.544432650     0.903860520 
C28 C    -0.332014070     0.356037050     0.828180790 
C29 C    -0.394758690     0.287905430     0.836993450 
C30 C    -0.457027320     0.285284270     0.904555690 
C31 C    -0.524074670     0.226010010     0.914968500 
C32 C    -0.533388430     0.168506680     0.855291390 
C33 C    -0.475918320     0.170509160     0.785581080 
C34 C    -0.407465530     0.230025910     0.776608030 
N1 N    -0.056872080     0.332417490     0.669329110 
N2 N    -0.195262690     0.352004940     0.845297730 
O1 O    -0.120596490     0.261547020     0.532023130 
O2 O    -0.397785530     0.410155870     0.815510330 
Cl1 Cl    -0.330015080     0.422404700     0.610374700 
Cl2 Cl    -0.338030450     0.230298230     0.687354640 
H1 H     0.110408300     0.119086080     0.799642350 
H2 H    -0.010977570     0.196842170     0.656690240 
H3 H     0.157633160     0.348338310     1.038872070 
H4 H     0.230256700     0.100603930     0.980077340 
H5 H     0.314935870     0.146336150     1.151809840 
H6 H     0.277850090     0.270328430     1.180535700 
H7 H    -0.234457080     0.487745040     0.864282750 
H8 H    -0.059105410     0.579449260     0.891625180 
H9 H    -0.064556810     0.381788170     0.690494960 
H10 H    -0.078420980     0.348314180     0.413325520 
H11 H    -0.406420940     0.515317140     0.452263290 
H12 H    -0.172998380     0.443494680     0.290186340 
H13 H    -0.338941160     0.527465040     0.310022680 
H14 H     0.173098360     0.614837810     0.910578450 
H15 H     0.284545740     0.369875090     0.867819140 
H16 H     0.457276620     0.461858850     0.893447550 
H17 H     0.402512020     0.584504690     0.915192410 
H18 H    -0.156063150     0.303585900     0.848635700 
H19 H    -0.451876290     0.331322280     0.948396170 
H20 H    -0.570045060     0.224848500     0.968833300 
H21 H    -0.586460530     0.121960290     0.862224110 
H22 H    -0.484189450     0.126576230     0.737453100 

#END
data_6_8.55_XXVI_14_7171 
loop_
_symmetry_equiv_pos_site_id
_symmetry_equiv_pos_as_xyz
1 +x,+y,+z
2 -x,1/2+y,1/2-z
3 -x,-y,-z
4 +x,1/2-y,1/2+z
_cell_length_a 18.6756
_cell_length_b 7.3555
_cell_length_c 22.0713
_cell_angle_alpha 90.0
_cell_angle_beta 64.3027
_cell_angle_gamma 90.0
loop_
_atom_site_label
_atom_site_type_symbol
_atom_site_fract_x
_atom_site_fract_y
_atom_site_fract_z
C1 C     0.174189400     0.580868490     0.585923190 
C2 C     0.111174240     0.594813640     0.652626640 
C3 C     0.029942080     0.575154460     0.662906020 
C4 C     0.014424490     0.540881240     0.606300210 
C5 C     0.074918480     0.528539870     0.542150570 
C6 C     0.155377160     0.550295780     0.531496520 
C7 C     0.126039050     0.631926310     0.709569210 
C8 C    -0.032329950     0.590647330     0.729041620 
C9 C    -0.015889680     0.625474250     0.783354820 
C10 C     0.064015770     0.646777970     0.773260360 
C11 C     0.258803600     0.601203040     0.574436260 
C12 C     0.302486740     0.757391960     0.542487910 
C13 C     0.382626950     0.779778580     0.532593640 
C14 C     0.418845430     0.644948710     0.552845970 
C15 C     0.378162690     0.482477900     0.583846350 
C16 C     0.296707570     0.460286130     0.594997080 
C17 C     0.415641450     0.341878180     0.603912280 
C18 C     0.256879500     0.295554360     0.625113320 
C19 C     0.215835600     0.584084830     0.406925880 
C20 C     0.294414260     0.607339440     0.345034400 
C21 C     0.373204990     0.574380920     0.335574320 
C22 C     0.285365420     0.683259660     0.289931460 
C23 C     0.438693520     0.617321970     0.274922230 
C24 C     0.349871660     0.725929730     0.229335050 
C25 C     0.427222200     0.693763970     0.221830980 
C26 C     0.295230020     0.161063900     0.643788980 
C27 C     0.375159760     0.184084220     0.633428720 
C28 C     0.300999190     0.999986020     0.464640020 
C29 C     0.250785490     1.061798630     0.429824580 
C30 C     0.296218890     1.109054920     0.361681120 
C31 C     0.261237640     1.156259190     0.319471910 
C32 C     0.178260840     1.158226100     0.344750840 
C33 C     0.131339030     1.115519990     0.412260150 
C34 C     0.167255560     1.068718210     0.454201220 
N1 N     0.218780940     0.542741690     0.466710350 
N2 N     0.264474030     0.888470350     0.520166400 
O1 O     0.152740700     0.608712320     0.402386610 
O2 O     0.372593160     1.037641680     0.439903710 
Cl1 Cl     0.397227950     0.471913760     0.396796920 
Cl2 Cl     0.101561700     1.027916230     0.539169920 
H1 H    -0.047293630     0.524435380     0.614263680 
H2 H     0.062951010     0.505641020     0.498693580 
H3 H     0.187417890     0.648968640     0.702134010 
H4 H    -0.093725760     0.574791780     0.736020680 
H5 H    -0.064263800     0.637229650     0.833958110 
H6 H     0.076782520     0.675568900     0.816213100 
H7 H     0.414063420     0.902934870     0.507907780 
H8 H     0.480479360     0.662330760     0.544995670 
H9 H     0.273739620     0.532208230     0.466103920 
H10 H     0.224274490     0.709116140     0.298000850 
H11 H     0.498418400     0.589542510     0.269992740 
H12 H     0.339848130     0.785064930     0.188219540 
H13 H     0.478788100     0.727080020     0.174881750 
H14 H     0.477470020     0.361114550     0.595281940 
H15 H     0.195363050     0.276772200     0.633156140 
H16 H     0.263575270     0.035678260     0.666696290 
H17 H     0.404639730     0.076873580     0.648562070 
H18 H     0.205019980     0.865988590     0.535780290 
H19 H     0.360710040     1.104336640     0.343464990 
H20 H     0.298685890     1.189765250     0.266842640 
H21 H     0.149619680     1.193569230     0.312377390 
H22 H     0.066577690     1.118384590     0.433203670 

#END
data_7_10.18_XXVI_2_2381 
loop_
_symmetry_equiv_pos_site_id
_symmetry_equiv_pos_as_xyz
1 +x,+y,+z
2 -x,-y,-z
_cell_length_a 11.1231
_cell_length_b 28.9318
_cell_length_c 17.2391
_cell_angle_alpha 131.7205
_cell_angle_beta 123.6764
_cell_angle_gamma 20.764
loop_
_atom_site_label
_atom_site_type_symbol
_atom_site_fract_x
_atom_site_fract_y
_atom_site_fract_z
C1 C     0.869758980     0.893653400     0.200523990 
C2 C     1.166641970     0.818203140     0.226108810 
C3 C     1.421620580     0.717645810     0.143325110 
C4 C     1.370271820     0.695925810     0.037941980 
C5 C     1.081840030     0.770045480     0.013676540 
C6 C     0.826500470     0.871042630     0.095633310 
C7 C     1.218817810     0.839591410     0.331742720 
C8 C     1.713689420     0.644459470     0.169553570 
C9 C     1.755437940     0.668590870     0.273083560 
C10 C     1.505724690     0.766857910     0.354559430 
C11 C     0.601934710     0.998997010     0.285654670 
C12 C     0.322356790     1.150358740     0.351464920 
C13 C     0.062285610     1.253183430     0.432648890 
C14 C     0.084166800     1.203661140     0.446378840 
C15 C     0.360525660     1.051628810     0.381092130 
C16 C     0.625476500     0.947126030     0.299578680 
C17 C     0.382318750     1.000109890     0.393634710 
C18 C     0.902100320     0.794921500     0.234313220 
C19 C     0.412471010     0.954901400    -0.016627210 
C20 C     0.084737260     1.046456060    -0.012332590 
C21 C    -0.215060270     1.183442770     0.074657070 
C22 C     0.084890750     0.985105530    -0.109209070 
C23 C    -0.497668600     1.253657560     0.065488900 
C24 C    -0.193535130     1.053386420    -0.118872620 
C25 C    -0.485668260     1.188047430    -0.030831830 
C26 C     0.914871350     0.748587350     0.248484970 
C27 C     0.653584930     0.851599100     0.328670920 
C28 C     0.013237310     1.341296970     0.362302420 
C29 C     0.079211900     1.365861020     0.354314930 
C30 C    -0.185622490     1.475798560     0.325698430 
C31 C    -0.172142150     1.516643700     0.319590580 
C32 C     0.107335800     1.449707110     0.344792350 
C33 C     0.370049500     1.342742430     0.375651410 
C34 C     0.356180310     1.301083840     0.380156160 
N1 N     0.519259790     0.955309830     0.077325030 
N2 N     0.306168710     1.196692720     0.333252670 
O1 O     0.579305160     0.877852570    -0.102751310 
O2 O    -0.289922000     1.446905150     0.391902120 
Cl1 Cl    -0.265395220     1.279854390     0.197170250 
Cl2 Cl     0.699107210     1.165794810     0.420326420 
H1 H     1.564536460     0.619071050    -0.025149920 
H2 H     1.039573550     0.755225240    -0.066619340 
H3 H     1.027660270     0.914708350     0.394524920 
H4 H     1.905043390     0.568626830     0.105969670 
H5 H     1.980660270     0.611947010     0.292291790 
H6 H     1.540902210     0.784913720     0.436092270 
H7 H    -0.154931120     1.370559700     0.481110390 
H8 H    -0.116382460     1.282890910     0.508547290 
H9 H     0.359763140     1.023669120     0.143710220 
H10 H     0.313929420     0.881383600    -0.176795530 
H11 H    -0.726377270     1.360232890     0.134164400 
H12 H    -0.183294560     1.002033350    -0.194855630 
H13 H    -0.706733090     1.243375170    -0.036977000 
H14 H     0.179320420     1.080613780     0.455826620 
H15 H     1.104170410     0.715362120     0.172750260 
H16 H     1.128828590     0.631367330     0.197527560 
H17 H     0.667319180     0.813351500     0.339016630 
H18 H     0.537788460     1.114927350     0.297210540 
H19 H    -0.404533190     1.528696220     0.309361320 
H20 H    -0.379523340     1.600961400     0.295979030 
H21 H     0.121253490     1.480988850     0.341134270 
H22 H     0.587105340     1.290950070     0.396865600 

#END
data_8_10.93_XXVI_14_2571 
loop_
_symmetry_equiv_pos_site_id
_symmetry_equiv_pos_as_xyz
1 +x,+y,+z
2 -x,1/2+y,1/2-z
3 -x,-y,-z
4 +x,1/2-y,1/2+z
_cell_length_a 13.8295
_cell_length_b 10.287
_cell_length_c 31.0776
_cell_angle_alpha 90.0
_cell_angle_beta 38.9072
_cell_angle_gamma 90.0
loop_
_atom_site_label
_atom_site_type_symbol
_atom_site_fract_x
_atom_site_fract_y
_atom_site_fract_z
C1 C     0.592516760     0.300372040     0.815890180 
C2 C     0.741266860     0.360233040     0.766547210 
C3 C     0.864416210     0.294693760     0.746164670 
C4 C     0.834075430     0.172223880     0.776180510 
C5 C     0.690324510     0.115166240     0.824061810 
C6 C     0.568298550     0.179654000     0.844273410 
C7 C     0.771499530     0.483661810     0.737006960 
C8 C     1.011773740     0.354732780     0.697258730 
C9 C     1.037646960     0.474655590     0.669413130 
C10 C     0.916271260     0.539411630     0.689645460 
C11 C     0.460804030     0.367448430     0.839962420 
C12 C     0.350743610     0.432596240     0.903188370 
C13 C     0.221000300     0.493760100     0.928643650 
C14 C     0.202295690     0.487917020     0.891037540 
C15 C     0.309624050     0.422081860     0.827015930 
C16 C     0.441268310     0.360581520     0.801000040 
C17 C     0.290445480     0.414470100     0.788263570 
C18 C     0.547752130     0.293522590     0.737182600 
C19 C     0.349852070     0.045407520     0.948082220 
C20 C     0.181034600     0.024303230     0.997942530 
C21 C     0.112215910    -0.099696860     1.024157800 
C22 C     0.084865140     0.132563190     1.023922280 
C23 C    -0.046873720    -0.115026990     1.073903440 
C24 C    -0.074304140     0.118188850     1.074260160 
C25 C    -0.140016650    -0.005947090     1.099113380 
C26 C     0.525268600     0.287709670     0.700899000 
C27 C     0.395953770     0.348712990     0.726402590 
C28 C     0.256047020     0.432090300     1.011844710 
C29 C     0.314343930     0.401425720     1.036143370 
C30 C     0.416977070     0.296513350     1.006362170 
C31 C     0.462463110     0.256049950     1.031624370 
C32 C     0.406275620     0.321225840     1.087375960 
C33 C     0.304462810     0.425792340     1.117823620 
C34 C     0.257596980     0.464546460     1.092876120 
N1 N     0.419699810     0.125362710     0.893702360 
N2 N     0.371416990     0.433915030     0.940964670 
O1 O     0.417532470    -0.001560250     0.955885640 
O2 O     0.118470910     0.448794010     1.051252760 
Cl1 Cl     0.223509060    -0.239785640     0.993319280 
Cl2 Cl     0.132945420     0.597828990     1.132173110 
H1 H     0.927746380     0.122594820     0.760636120 
H2 H     0.666502010     0.022332010     0.847798680 
H3 H     0.678194600     0.533455050     0.752413410 
H4 H     1.104475890     0.304046590     0.682137510 
H5 H     1.151424090     0.519816740     0.631878780 
H6 H     0.937404040     0.634224040     0.667534110 
H7 H     0.137552070     0.542482260     0.978131610 
H8 H     0.102581470     0.534837140     0.910643500 
H9 H     0.350554070     0.165980180     0.894712300 
H10 H     0.134026920     0.230409340     1.006342610 
H11 H    -0.096388920    -0.212525470     1.092455280 
H12 H    -0.145987910     0.204207110     1.094172400 
H13 H    -0.264289180    -0.018725200     1.138414150 
H14 H     0.190058020     0.461634520     0.808532500 
H15 H     0.647662400     0.246784400     0.717358490 
H16 H     0.608060840     0.235719890     0.652051930 
H17 H     0.379891920     0.343456710     0.697108470 
H18 H     0.479750270     0.411315680     0.913749620 
H19 H     0.457919440     0.241989150     0.964242460 
H20 H     0.539762980     0.172850500     1.008142010 
H21 H     0.440774080     0.290833800     1.107740520 
H22 H     0.260363130     0.478001580     1.161102280 

#END
data_9_10.95_XXVI_14_6546 
loop_
_symmetry_equiv_pos_site_id
_symmetry_equiv_pos_as_xyz
1 +x,+y,+z
2 -x,1/2+y,1/2-z
3 -x,-y,-z
4 +x,1/2-y,1/2+z
_cell_length_a 10.4003
_cell_length_b 14.4518
_cell_length_c 22.2021
_cell_angle_alpha 90.0
_cell_angle_beta 57.882
_cell_angle_gamma 90.0
loop_
_atom_site_label
_atom_site_type_symbol
_atom_site_fract_x
_atom_site_fract_y
_atom_site_fract_z
C1 C     0.195456870     0.293844540     0.993283280 
C2 C     0.144313590     0.350375930     0.956962840 
C3 C     0.055696550     0.309548720     0.931386740 
C4 C     0.020694250     0.213623150     0.943307920 
C5 C     0.070638370     0.158929790     0.977829370 
C6 C     0.159606740     0.198763910     1.002663580 
C7 C     0.178087910     0.446803420     0.945199760 
C8 C     0.007469400     0.365726510     0.894427880 
C9 C     0.044136240     0.458818460     0.882881630 
C10 C     0.129792810     0.499446390     0.908753650 
C11 C     0.295118520     0.332427630     1.016789710 
C12 C     0.448005250     0.354384790     0.966413530 
C13 C     0.547180260     0.383493540     0.988896970 
C14 C     0.494716460     0.388199180     1.060435000 
C15 C     0.342199510     0.365670560     1.113468460 
C16 C     0.240270810     0.338924170     1.091197240 
C17 C     0.288122560     0.368213290     1.187292670 
C18 C     0.086161920     0.318963150     1.144725350 
C19 C     0.199512890     0.051601530     1.052108910 
C20 C     0.259746240     0.026204660     1.098601440 
C21 C     0.338697670    -0.057029280     1.090127720 
C22 C     0.231020120     0.085389130     1.155039560 
C23 C     0.387781760    -0.079642400     1.136131480 
C24 C     0.278987380     0.063059860     1.201319810 
C25 C     0.357653630    -0.019743910     1.191734150 
C26 C     0.036966730     0.322476410     1.216221750 
C27 C     0.138750000     0.346505720     1.237918870 
C28 C     0.642462010     0.356287730     0.835155630 
C29 C     0.651904370     0.359807060     0.764735600 
C30 C     0.763636010     0.420770770     0.714522090 
C31 C     0.786325620     0.433649080     0.647252500 
C32 C     0.698123410     0.383828150     0.627871790 
C33 C     0.589020270     0.321142980     0.675736100 
C34 C     0.566373640     0.309381800     0.743407340 
N1 N     0.217483320     0.145202830     1.035514630 
N2 N     0.498920180     0.343159640     0.894359800 
O1 O     0.136181200    -0.004073150     1.034192330 
O2 O     0.756266340     0.373015520     0.837564210 
Cl1 Cl     0.384917020    -0.133484590     1.020302590 
Cl2 Cl     0.431079880     0.225662630     0.798443720 
H1 H    -0.046498700     0.182604110     0.923811320 
H2 H     0.046584140     0.085024290     0.985854880 
H3 H     0.242764390     0.478654740     0.965663890 
H4 H    -0.059240740     0.333578570     0.875077700 
H5 H     0.006812320     0.501204070     0.854161490 
H6 H     0.157384730     0.573193940     0.900131580 
H7 H     0.664841450     0.398720200     0.948215270 
H8 H     0.572287540     0.408984990     1.077179190 
H9 H     0.282489850     0.181290400     1.049250490 
H10 H     0.166953680     0.149266060     1.163551840 
H11 H     0.450133100    -0.144074260     1.127621530 
H12 H     0.254608950     0.110441700     1.244530380 
H13 H     0.396240060    -0.038213140     1.227372660 
H14 H     0.367438460     0.387982070     1.203259990 
H15 H     0.007221880     0.300872250     1.128257990 
H16 H    -0.081590480     0.306875480     1.256317470 
H17 H     0.098530500     0.348783460     1.294511210 
H18 H     0.414987400     0.326557750     0.885355720 
H19 H     0.832396420     0.457267880     0.730772670 
H20 H     0.872947710     0.482105470     0.609935620 
H21 H     0.714647420     0.392833180     0.575295550 
H22 H     0.521332710     0.280338790     0.661083520 

#END
data_10_11.02_XXVI_14_3655 
loop_
_symmetry_equiv_pos_site_id
_symmetry_equiv_pos_as_xyz
1 +x,+y,+z
2 -x,1/2+y,1/2-z
3 -x,-y,-z
4 +x,1/2-y,1/2+z
_cell_length_a 10.392
_cell_length_b 14.4551
_cell_length_c 20.8182
_cell_angle_alpha 90.0
_cell_angle_beta 115.4156
_cell_angle_gamma 90.0
loop_
_atom_site_label
_atom_site_type_symbol
_atom_site_fract_x
_atom_site_fract_y
_atom_site_fract_z
C1 C     0.182216610     0.793990880     0.493691210 
C2 C     0.058561810     0.850494400     0.457261330 
C3 C    -0.081200970     0.809766920     0.431872030 
C4 C    -0.092502240     0.713932530     0.443989490 
C5 C     0.026346650     0.659246650     0.478558710 
C6 C     0.164971830     0.698989210     0.503248450 
C7 C     0.068932140     0.946834580     0.445284030 
C8 C    -0.203197240     0.865923880     0.394835660 
C9 C    -0.189495410     0.958910080     0.383048770 
C10 C    -0.052109590     0.999457390     0.408758340 
C11 C     0.328904530     0.832425420     0.517013120 
C12 C     0.381121440     0.854194620     0.466500260 
C13 C     0.525277300     0.883113630     0.488805800 
C14 C     0.615854910     0.887776970     0.560302890 
C15 C     0.569358580     0.865374540     0.613470370 
C16 C     0.422871170     0.838840510     0.591382250 
C17 C     0.662909120     0.867829500     0.687253350 
C18 C     0.375792300     0.819005300     0.645052410 
C19 C     0.303408860     0.551676550     0.552260630 
C20 C     0.456431690     0.526068340     0.598648800 
C21 C     0.518307960     0.442902460     0.589897390 
C22 C     0.540481860     0.584901410     0.655304430 
C23 C     0.659181920     0.420042730     0.635824410 
C24 C     0.680783010     0.562315510     0.701511040 
C25 C     0.740160690     0.479602700     0.691635900 
C26 C     0.469569920     0.822418450     0.716502550 
C27 C     0.614763420     0.846234900     0.738015790 
C28 C     0.312902550     0.856485150     0.335145150 
C29 C     0.181393890     0.860335040     0.264914190 
C30 C     0.192433710     0.921715650     0.214793560 
C31 C     0.080443050     0.934910400     0.147706460 
C32 C    -0.046380550     0.884982320     0.128407840 
C33 C    -0.059484800     0.821885460     0.176170520 
C34 C     0.053346310     0.809812640     0.243666180 
N1 N     0.288389040     0.645397110     0.536141790 
N2 N     0.287993270     0.842969140     0.394487950 
O1 O     0.204175680     0.496054350     0.534057360 
O2 O     0.431389970     0.873333280     0.337328940 
Cl1 Cl     0.425051880     0.366850240     0.519812030 
Cl2 Cl     0.028462310     0.725630750     0.298584680 
H1 H    -0.198678290     0.682977880     0.424604060 
H2 H     0.018236790     0.585392800     0.486691290 
H3 H     0.174516760     0.978636430     0.465648070 
H4 H    -0.308598500     0.833838540     0.375609640 
H5 H    -0.284148630     1.001276280     0.354265110 
H6 H    -0.041656030     1.073126160     0.399955670 
H7 H     0.561589860     0.898239560     0.448013460 
H8 H     0.726925730     0.908407080     0.576909590 
H9 H     0.380861410     0.681470360     0.549868440 
H10 H     0.493535720     0.648697470     0.664057910 
H11 H     0.704420530     0.355682910     0.627087540 
H12 H     0.742745130     0.609429820     0.744892850 
H13 H     0.849847930     0.460939260     0.727211400 
H14 H     0.774165940     0.887438700     0.703076170 
H15 H     0.263911080     0.801088640     0.628726540 
H16 H     0.431179050     0.806918310     0.756705180 
H17 H     0.687713870     0.848439270     0.794574600 
H18 H     0.186110750     0.826378700     0.385640310 
H19 H     0.293599800     0.958276010     0.230960510 
H20 H     0.092221720     0.983689090     0.110463520 
H21 H    -0.135109060     0.894226020     0.075972090 
H22 H    -0.156369600     0.781001840     0.161570020 

#END
data_11_11.14_XXVI_2_2544 
loop_
_symmetry_equiv_pos_site_id
_symmetry_equiv_pos_as_xyz
1 +x,+y,+z
2 -x,-y,-z
_cell_length_a 18.4834
_cell_length_b 20.6904
_cell_length_c 11.1121
_cell_angle_alpha 112.8751
_cell_angle_beta 31.6834
_cell_angle_gamma 133.3076
loop_
_atom_site_label
_atom_site_type_symbol
_atom_site_fract_x
_atom_site_fract_y
_atom_site_fract_z
C1 C     0.038937870     0.233169780     0.766656720 
C2 C    -0.039488910     0.271995520     0.878111910 
C3 C    -0.255708810     0.201998440     1.130113310 
C4 C    -0.385250470     0.095569560     1.260406760 
C5 C    -0.309367700     0.058274570     1.152863600 
C6 C    -0.095486820     0.127368600     0.904165480 
C7 C     0.090321370     0.378730290     0.748027960 
C8 C    -0.332487600     0.241417340     1.241647440 
C9 C    -0.202477000     0.345617370     1.111365080 
C10 C     0.010455540     0.414532370     0.862576550 
C11 C     0.262500470     0.304752590     0.509766280 
C12 C     0.366524050     0.357318720     0.508519540 
C13 C     0.578795950     0.423182460     0.264787530 
C14 C     0.682393310     0.434269050     0.029231190 
C15 C     0.583541770     0.381797870     0.020605370 
C16 C     0.370041440     0.316679270     0.265144630 
C17 C     0.688061260     0.390976360    -0.220208090 
C18 C     0.271125520     0.264497280     0.256303170 
C19 C    -0.104526290     0.000409920     0.902235850 
C20 C     0.032008630    -0.010808740     0.724566880 
C21 C     0.190564650     0.022752700     0.451373710 
C22 C    -0.016003240    -0.067105620     0.856599500 
C23 C     0.298999490     0.002767240     0.315343950 
C24 C     0.092396310    -0.086334460     0.722637100 
C25 C     0.250914560    -0.051054560     0.450438850 
C26 C     0.377320450     0.274909710     0.018439420 
C27 C     0.587339620     0.338376360    -0.221995390 
C28 C     0.303898500     0.357180330     0.814572410 
C29 C     0.165795140     0.342567480     1.088946350 
C30 C     0.252194820     0.380571600     1.110201480 
C31 C     0.153061480     0.376337090     1.342839900 
C32 C    -0.040464650     0.332502240     1.567159950 
C33 C    -0.131905310     0.293218330     1.555077860 
C34 C    -0.030172870     0.298233050     1.319372480 
N1 N    -0.010522910     0.093814490     0.788810930 
N2 N     0.254230730     0.342466880     0.753858970 
O1 O    -0.285815130    -0.069874270     1.136049510 
O2 O     0.459662010     0.386157740     0.651954930 
Cl1 Cl     0.258933640     0.089026120     0.266230770 
Cl2 Cl    -0.167104920     0.243081010     1.336946860 
H1 H    -0.549532170     0.042292050     1.451884370 
H2 H    -0.408708580    -0.022854720     1.255470580 
H3 H     0.254404490     0.431839530     0.555755720 
H4 H    -0.497041800     0.187473590     1.433509140 
H5 H    -0.263344500     0.375019400     1.199407450 
H6 H     0.112427870     0.496715670     0.760102920 
H7 H     0.654561550     0.461783330     0.270688810 
H8 H     0.844915560     0.484274610    -0.156627900 
H9 H     0.142725120     0.148061980     0.598732440 
H10 H    -0.143488230    -0.095776840     1.070052520 
H11 H     0.419783140     0.029341390     0.104390930 
H12 H     0.052848040    -0.129138900     0.830175200 
H13 H     0.336882840    -0.065866380     0.342471850 
H14 H     0.850156810     0.440411260    -0.404487730 
H15 H     0.109348100     0.215511610     0.441328930 
H16 H     0.298694900     0.233952220     0.015718850 
H17 H     0.669184340     0.345774890    -0.408273000 
H18 H     0.113578080     0.308857310     0.907264700 
H19 H     0.402600780     0.413588060     0.932076860 
H20 H     0.226487080     0.407094530     1.349178400 
H21 H    -0.121203910     0.328284470     1.751910280 
H22 H    -0.283385130     0.257876590     1.728175600 

#END
data_12_11.16_XXVI_2_78 
loop_
_symmetry_equiv_pos_site_id
_symmetry_equiv_pos_as_xyz
1 +x,+y,+z
2 -x,-y,-z
_cell_length_a 11.1238
_cell_length_b 10.751
_cell_length_c 14.0702
_cell_angle_alpha 112.3157
_cell_angle_beta 104.2556
_cell_angle_gamma 64.4329
loop_
_atom_site_label
_atom_site_type_symbol
_atom_site_fract_x
_atom_site_fract_y
_atom_site_fract_z
C1 C     0.694328150     0.194433440     0.266659760 
C2 C     0.661358730     0.311655170     0.227733920 
C3 C     0.625425660     0.457989320     0.297566330 
C4 C     0.624466880     0.481239960     0.403935700 
C5 C     0.656097280     0.368087340     0.441332380 
C6 C     0.691058890     0.223190060     0.372395140 
C7 C     0.661841070     0.288441880     0.121058600 
C8 C     0.590780210     0.574154160     0.258055830 
C9 C     0.591290760     0.548210390     0.153917950 
C10 C     0.627272500     0.404084580     0.085163040 
C11 C     0.727947800     0.042323750     0.195245680 
C12 C     0.625333990    -0.009290690     0.142643440 
C13 C     0.657040340    -0.155770600     0.076859450 
C14 C     0.789102920    -0.248182480     0.065839040 
C15 C     0.896434870    -0.201622620     0.118315490 
C16 C     0.865133500    -0.053167450     0.183364940 
C17 C     1.032846430    -0.296872600     0.109220170 
C18 C     0.972738900    -0.006270910     0.235585210 
C19 C     0.702586430     0.105332630     0.499521220 
C20 C     0.743343220    -0.042483830     0.510671130 
C21 C     0.857634330    -0.167990880     0.476965630 
C22 C     0.659351010    -0.050298990     0.567012820 
C23 C     0.884916870    -0.296456040     0.496846460 
C24 C     0.684600740    -0.177961000     0.586143260 
C25 C     0.797927110    -0.301712920     0.550712580 
C26 C     1.104529110    -0.101975530     0.225266630 
C27 C     1.135213760    -0.248594680     0.161851730 
C28 C     0.382148020     0.052865440     0.142981860 
C29 C     0.245656790     0.176253940     0.157436300 
C30 C     0.138224060     0.127677180     0.119046840 
C31 C     0.004574960     0.222505140     0.123055870 
C32 C    -0.026581100     0.372281060     0.167053740 
C33 C     0.076722040     0.424603930     0.206743630 
C34 C     0.210841510     0.327960030     0.201944170 
N1 N     0.721466860     0.104667370     0.406018120 
N2 N     0.492172410     0.088067630     0.157378060 
O1 O     0.650701480     0.216449890     0.569911450 
O2 O     0.389464240    -0.074054650     0.114354150 
Cl1 Cl     0.974367230    -0.170662090     0.410660950 
Cl2 Cl     0.329928860     0.409864820     0.257722410 
H1 H     0.597158830     0.592329620     0.457089200 
H2 H     0.652752000     0.386379710     0.522418610 
H3 H     0.690112080     0.177384500     0.068074300 
H4 H     0.563373750     0.684851790     0.311875670 
H5 H     0.564202510     0.638458570     0.124442670 
H6 H     0.627962140     0.384187780     0.003030100 
H7 H     0.575494770    -0.193068290     0.038246100 
H8 H     0.812648240    -0.360756070     0.015885550 
H9 H     0.757994770     0.005587320     0.351791540 
H10 H     0.573666670     0.048887770     0.595791960 
H11 H     0.974825490    -0.391080900     0.470163190 
H12 H     0.616642910    -0.180849030     0.628985650 
H13 H     0.819672310    -0.402528500     0.565441020 
H14 H     1.055238860    -0.409591490     0.059832590 
H15 H     0.949278020     0.106572130     0.284533530 
H16 H     1.185761570    -0.064191320     0.266262770 
H17 H     1.239740590    -0.322975120     0.154523790 
H18 H     0.479114680     0.195231480     0.190729700 
H19 H     0.166225530     0.010219580     0.085925440 
H20 H    -0.075019960     0.179715910     0.091993370 
H21 H    -0.130710210     0.448745550     0.171099720 
H22 H     0.054813380     0.540805460     0.242249060 

#END
data_13_11.18_XXVI_2_100 
loop_
_symmetry_equiv_pos_site_id
_symmetry_equiv_pos_as_xyz
1 +x,+y,+z
2 -x,-y,-z
_cell_length_a 11.0792
_cell_length_b 20.6154
_cell_length_c 11.6832
_cell_angle_alpha 41.2899
_cell_angle_beta 123.8143
_cell_angle_gamma 104.7707
loop_
_atom_site_label
_atom_site_type_symbol
_atom_site_fract_x
_atom_site_fract_y
_atom_site_fract_z
C1 C     0.377195610     0.233192250     0.339207360 
C2 C     0.254488570     0.272052770     0.144039300 
C3 C     0.214268450     0.202276500     0.137359880 
C4 C     0.298109640     0.096013620     0.326952070 
C5 C     0.416582330     0.058683280     0.514967380 
C6 C     0.457365130     0.127563660     0.521995970 
C7 C     0.170714550     0.378612510    -0.046203380 
C8 C     0.093859820     0.241719700    -0.057916810 
C9 C     0.015408220     0.345747890    -0.240348620 
C10 C     0.054394750     0.414449930    -0.233729260 
C11 C     0.424176830     0.304588230     0.348368660 
C12 C     0.525904300     0.357100900     0.294877280 
C13 C     0.574882220     0.422748740     0.310017520 
C14 C     0.524335790     0.433606230     0.380784000 
C15 C     0.422995390     0.381132750     0.439305830 
C16 C     0.370789600     0.316270040     0.420613820 
C17 C     0.372837870     0.390118560     0.516644440 
C18 C     0.268341680     0.264202160     0.477930690 
C19 C     0.691708000     0.000698600     0.893758390 
C20 C     0.809971400    -0.010645320     1.064161640 
C21 C     0.786805400     0.023123520     1.121811190 
C22 C     0.959082650    -0.067248980     1.185414130 
C23 C     0.908119470     0.003023080     1.290352230 
C24 C     1.080882310    -0.086616780     1.351686750 
C25 C     1.055182140    -0.051130860     1.404138960 
C26 C     0.221969540     0.274455640     0.553162380 
C27 C     0.274708950     0.337621180     0.573435320 
C28 C     0.707095120     0.357733180     0.231401760 
C29 C     0.734766550     0.343082840     0.137285220 
C30 C     0.852397890     0.381618370     0.108658400 
C31 C     0.895357300     0.377486230     0.022107030 
C32 C     0.820824770     0.333251810    -0.039080700 
C33 C     0.704851860     0.293455890    -0.011688260 
C34 C     0.662470540     0.298358030     0.075144600 
N1 N     0.578977380     0.093936110     0.707881430 
N2 N     0.576599450     0.342352230     0.227039650 
O1 O     0.703672320    -0.069389960     0.922918960 
O2 O     0.797760650     0.387234390     0.299235710 
Cl1 Cl     0.605245880     0.089781320     0.990911960 
Cl2 Cl     0.517138940     0.242531000     0.105011400 
H1 H     0.267697880     0.042888950     0.322201390 
H2 H     0.482641540    -0.022332290     0.658911690 
H3 H     0.200145560     0.431581210    -0.041176710 
H4 H     0.064685300     0.187931100    -0.060947600 
H5 H    -0.076724750     0.375173930    -0.389614350 
H6 H    -0.008351820     0.496500150    -0.378170560 
H7 H     0.655103680     0.461357870     0.270017680 
H8 H     0.563468860     0.483442290     0.393643600 
H9 H     0.586921840     0.147977970     0.698843000 
H10 H     0.974872840    -0.096049310     1.144069840 
H11 H     0.885578070     0.029767060     1.331218740 
H12 H     1.195307010    -0.129681510     1.440857890 
H13 H     1.149162910    -0.066034780     1.534665170 
H14 H     0.413906990     0.439350370     0.530876250 
H15 H     0.227712260     0.215437330     0.462636010 
H16 H     0.143803240     0.233592830     0.597134940 
H17 H     0.237283450     0.344881940     0.633326850 
H18 H     0.516271310     0.308602410     0.187446550 
H19 H     0.908639740     0.414963060     0.159330420 
H20 H     0.986705240     0.408646800     0.002491480 
H21 H     0.852621600     0.329116350    -0.107267810 
H22 H     0.646099710     0.257796900    -0.056474300 

#END
data_14_12.44_XXVI_2_3359 
loop_
_symmetry_equiv_pos_site_id
_symmetry_equiv_pos_as_xyz
1 +x,+y,+z
2 -x,-y,-z
_cell_length_a 11.9489
_cell_length_b 17.5294
_cell_length_c 11.6377
_cell_angle_alpha 129.1997
_cell_angle_beta 45.115
_cell_angle_gamma 112.7472
loop_
_atom_site_label
_atom_site_type_symbol
_atom_site_fract_x
_atom_site_fract_y
_atom_site_fract_z
C1 C     0.179743860     0.639051530     0.248520980 
C2 C     0.292734160     0.637317740     0.258290540 
C3 C     0.310637870     0.554626100     0.244934620 
C4 C     0.218981500     0.474253340     0.216810000 
C5 C     0.113200630     0.475942940     0.204917480 
C6 C     0.091777990     0.558036130     0.221849660 
C7 C     0.393642760     0.713851550     0.273631010 
C8 C     0.420056860     0.554611510     0.258478320 
C9 C     0.512674130     0.631649810     0.279141470 
C10 C     0.500307440     0.711110450     0.284203390 
C11 C     0.167914690     0.724047700     0.256210210 
C12 C     0.115532290     0.820974700     0.423268940 
C13 C     0.120781590     0.902678220     0.421005970 
C14 C     0.171130120     0.886945110     0.257708300 
C15 C     0.219821810     0.790450630     0.088096170 
C16 C     0.222120550     0.707792250     0.085414020 
C17 C     0.268988770     0.773965920    -0.079128700 
C18 C     0.282339520     0.612384120    -0.090874870 
C19 C    -0.129633730     0.620060460     0.298242720 
C20 C    -0.213146620     0.698060010     0.509570620 
C21 C    -0.272819690     0.792818340     0.602308430 
C22 C    -0.247764410     0.673646300     0.625876990 
C23 C    -0.364546540     0.859798120     0.803702960 
C24 C    -0.340294410     0.739796480     0.826980720 
C25 C    -0.399733090     0.832909740     0.916018160 
C26 C     0.329584990     0.598714430    -0.251413590 
C27 C     0.321546870     0.679831980    -0.245635800 
C28 C    -0.051136450     0.913240520     0.781827610 
C29 C    -0.113275190     0.910324780     0.946771560 
C30 C    -0.230589090     0.989754030     1.132077370 
C31 C    -0.303200780     1.002687080     1.304183470 
C32 C    -0.258716970     0.935559660     1.296737090 
C33 C    -0.142407900     0.856537070     1.116691490 
C34 C    -0.070910090     0.844181420     0.944485550 
N1 N    -0.021810820     0.549898500     0.207340260 
N2 N     0.051445550     0.834400010     0.593992900 
O1 O    -0.166989580     0.608568290     0.213539350 
O2 O    -0.092558730     0.987060350     0.822472940 
Cl1 Cl    -0.234058250     0.831855200     0.472254040 
Cl2 Cl     0.071231830     0.739947050     0.729244360 
H1 H     0.232784780     0.411355700     0.206192830 
H2 H     0.040357750     0.415143290     0.186487920 
H3 H     0.386221730     0.775185210     0.276323790 
H4 H     0.430147220     0.491765020     0.250759180 
H5 H     0.596356720     0.630841230     0.289391630 
H6 H     0.575935750     0.770922780     0.296303230 
H7 H     0.078982510     0.976489710     0.552373490 
H8 H     0.172275360     0.950061650     0.258629570 
H9 H     0.016595850     0.492691820     0.071296520 
H10 H    -0.203130500     0.600290580     0.555767790 
H11 H    -0.406254470     0.933130340     0.870443110 
H12 H    -0.365770740     0.718807770     0.913662410 
H13 H    -0.471195940     0.885761270     1.072942450 
H14 H     0.264664150     0.837737700    -0.073157710 
H15 H     0.293125670     0.549623900    -0.099182140 
H16 H     0.374554810     0.524650940    -0.384551280 
H17 H     0.358416270     0.667916450    -0.373114820 
H18 H     0.065771180     0.773442900     0.577501290 
H19 H    -0.260787420     1.041361030     1.132451950 
H20 H    -0.393682370     1.065163100     1.443720790 
H21 H    -0.313596840     0.944330160     1.429811690 
H22 H    -0.105352450     0.803383530     1.107019270 

#END
data_15_12.44_XXVI_2_5067 
loop_
_symmetry_equiv_pos_site_id
_symmetry_equiv_pos_as_xyz
1 +x,+y,+z
2 -x,-y,-z
_cell_length_a 14.0594
_cell_length_b 18.5826
_cell_length_c 19.8487
_cell_angle_alpha 96.1047
_cell_angle_beta 148.0561
_cell_angle_gamma 57.7287
loop_
_atom_site_label
_atom_site_type_symbol
_atom_site_fract_x
_atom_site_fract_y
_atom_site_fract_z
C1 C     0.156816800     0.023673230     0.967588430 
C2 C     0.493338920    -0.117150030     1.158871280 
C3 C     0.557454000    -0.208741420     1.217882570 
C4 C     0.282680000    -0.155910020     1.083636010 
C5 C    -0.041043530    -0.020269830     0.899505320 
C6 C    -0.106201080     0.070818020     0.839931920 
C7 C     0.768375120    -0.170077100     1.293011330 
C8 C     0.891535500    -0.348545030     1.407117820 
C9 C     1.153631020    -0.397035630     1.534119750 
C10 C     1.090617560    -0.306836870     1.476108540 
C11 C     0.083405410     0.119868420     0.900675840 
C12 C     0.013673860     0.146627930     0.792081350 
C13 C    -0.065212540     0.240682620     0.722505890 
C14 C    -0.074437380     0.306401770     0.761503000 
C15 C    -0.006509360     0.283039850     0.870366030 
C16 C     0.074300050     0.187788330     0.941403910 
C17 C    -0.017955890     0.351029590     0.909836150 
C18 C     0.140917630     0.164856210     1.049743380 
C19 C    -0.727219070     0.271571530     0.482117330 
C20 C    -1.048879030     0.424131270     0.306235140 
C21 C    -1.114950380     0.516488070     0.250210030 
C22 C    -1.317546090     0.478634340     0.181289790 
C23 C    -1.431656550     0.655942220     0.080121410 
C24 C    -1.632794110     0.617082230     0.012788850 
C25 C    -1.690013260     0.706317080    -0.037822350 
C26 C     0.127157160     0.232957800     1.085312470 
C27 C     0.047177250     0.326847690     1.015070150 
C28 C    -0.071731520     0.096785680     0.634004680 
C29 C    -0.012568020    -0.000254030     0.636911380 
C30 C     0.156855510    -0.065696670     0.670383920 
C31 C     0.214249600    -0.153275070     0.667971220 
C32 C     0.093071300    -0.174130360     0.625713700 
C33 C    -0.084555610    -0.107349050     0.585999650 
C34 C    -0.137067610    -0.020909610     0.591392410 
N1 N    -0.431966860     0.209946660     0.654020560 
N2 N     0.023913380     0.077953400     0.755239450 
O1 O    -0.739215240     0.208702000     0.471093690 
O2 O    -0.169517420     0.176418350     0.542951140 
Cl1 Cl    -0.813091960     0.464796580     0.382222330 
Cl2 Cl    -0.366009370     0.061128310     0.537475510 
H1 H     0.331338240    -0.225495760     1.128435110 
H2 H    -0.250972990     0.019039750     0.795555710 
H3 H     0.719837990    -0.100499640     1.248508850 
H4 H     0.937228720    -0.417215680     1.450320160 
H5 H     1.409442740    -0.504768150     1.679231030 
H6 H     1.298754400    -0.345741880     1.577191250 
H7 H    -0.121193880     0.259620860     0.637027610 
H8 H    -0.136730760     0.378990180     0.706957240 
H9 H    -0.448440530     0.269774550     0.640310950 
H10 H    -1.266462480     0.406462990     0.222690540 
H11 H    -1.472787550     0.723824250     0.041185690 
H12 H    -1.833630100     0.655291450    -0.079260860 
H13 H    -1.935769470     0.815212930    -0.169761690 
H14 H    -0.080138790     0.423275290     0.854747550 
H15 H     0.203996450     0.092125940     1.104741740 
H16 H     0.179087580     0.214027150     1.168738020 
H17 H     0.037305480     0.379849310     1.044336370 
H18 H     0.091115820     0.011306630     0.817381020 
H19 H     0.240278660    -0.044758270     0.697164390 
H20 H     0.350357680    -0.204200860     0.697146970 
H21 H     0.133964400    -0.241681060     0.621847160 
H22 H    -0.185598720    -0.120669340     0.549401090 

#END
data_16_12.45_XXVI_2_2346 
loop_
_symmetry_equiv_pos_site_id
_symmetry_equiv_pos_as_xyz
1 +x,+y,+z
2 -x,-y,-z
_cell_length_a 10.3601
_cell_length_b 10.7212
_cell_length_c 13.9867
_cell_angle_alpha 90.0507
_cell_angle_beta 88.2493
_cell_angle_gamma 63.8678
loop_
_atom_site_label
_atom_site_type_symbol
_atom_site_fract_x
_atom_site_fract_y
_atom_site_fract_z
C1 C     0.185533950     0.006885570     0.241139100 
C2 C     0.139748610    -0.084909650     0.194491720 
C3 C     0.091722940    -0.169522620     0.251286030 
C4 C     0.091271460    -0.158859000     0.352716530 
C5 C     0.133612540    -0.068822520     0.397657660 
C6 C     0.179358240     0.016427410     0.341592320 
C7 C     0.140135030    -0.095528190     0.092854510 
C8 C     0.045843610    -0.260105370     0.204482790 
C9 C     0.046784820    -0.267664410     0.105602490 
C10 C     0.094454050    -0.184650240     0.049611530 
C11 C     0.230892940     0.099806080     0.184398600 
C12 C     0.128069990     0.232683320     0.158895750 
C13 C     0.171246030     0.324747140     0.108760790 
C14 C     0.314828860     0.283608010     0.085698610 
C15 C     0.423025640     0.150908540     0.110743770 
C16 C     0.380115710     0.057403690     0.161139390 
C17 C     0.571434690     0.108479840     0.088423670 
C18 C     0.488549730    -0.075158480     0.186962720 
C19 C     0.241224860     0.131388800     0.477468330 
C20 C     0.287144870     0.244688560     0.496120680 
C21 C     0.228798760     0.379341300     0.457560890 
C22 C     0.393014670     0.213086740     0.565224810 
C23 C     0.277202740     0.476848750     0.485342280 
C24 C     0.443255120     0.308651920     0.592397720 
C25 C     0.385003900     0.441162850     0.552148670 
C26 C     0.632175880    -0.113104080     0.164301560 
C27 C     0.674364050    -0.020915250     0.114617410 
C28 C    -0.130898330     0.400002300     0.185099890 
C29 C    -0.279584470     0.409479110     0.205614990 
C30 C    -0.391235700     0.528074910     0.166629030 
C31 C    -0.535410430     0.554684890     0.176746530 
C32 C    -0.572762250     0.462477290     0.228086490 
C33 C    -0.465386720     0.345336700     0.269127900 
C34 C    -0.320657450     0.319214070     0.257855790 
N1 N     0.217942540     0.113716120     0.383006800 
N2 N    -0.016702260     0.269380810     0.184314250 
O1 O     0.233864640     0.057808920     0.543390180 
O2 O    -0.118232050     0.506783110     0.165319700 
Cl1 Cl     0.091431650     0.434736150     0.373983680 
Cl2 Cl    -0.196037910     0.171607970     0.316433260 
H1 H     0.055435260    -0.223602050     0.395898030 
H2 H     0.133435870    -0.060604820     0.475310070 
H3 H     0.177412420    -0.031951420     0.049735930 
H4 H     0.009376960    -0.323720550     0.248404730 
H5 H     0.011006440    -0.337562060     0.070447910 
H6 H     0.095322470    -0.191358440    -0.028467630 
H7 H     0.089161150     0.427616240     0.091506810 
H8 H     0.347261630     0.354960880     0.047583990 
H9 H     0.235441090     0.176400650     0.334537130 
H10 H     0.433431390     0.110403710     0.597280670 
H11 H     0.229038150     0.580322700     0.454444350 
H12 H     0.526696960     0.280407500     0.645270850 
H13 H     0.422422160     0.517694370     0.573068800 
H14 H     0.602617400     0.180572970     0.050129090 
H15 H     0.456069930    -0.146364030     0.225009520 
H16 H     0.713947570    -0.215218660     0.184763390 
H17 H     0.788188120    -0.052372100     0.097136580 
H18 H    -0.036909960     0.189421180     0.208409860 
H19 H    -0.358652840     0.598948670     0.128329390 
H20 H    -0.618418160     0.647224150     0.144909340 
H21 H    -0.685221240     0.481606240     0.237041430 
H22 H    -0.492382630     0.273402990     0.310753640 

#END
data_17_12.55_XXVI_2_4882 
loop_
_symmetry_equiv_pos_site_id
_symmetry_equiv_pos_as_xyz
1 +x,+y,+z
2 -x,-y,-z
_cell_length_a 10.1156
_cell_length_b 10.9813
_cell_length_c 13.9355
_cell_angle_alpha 75.4973
_cell_angle_beta 82.6273
_cell_angle_gamma 78.9095
loop_
_atom_site_label
_atom_site_type_symbol
_atom_site_fract_x
_atom_site_fract_y
_atom_site_fract_z
C1 C     0.380265350     0.981192200     0.302797330 
C2 C     0.313385800     0.872872790     0.321391110 
C3 C     0.216790400     0.850142950     0.406639860 
C4 C     0.191459500     0.936403120     0.470470510 
C5 C     0.256675970     1.040404680     0.452799170 
C6 C     0.351877180     1.063555520     0.368161370 
C7 C     0.338298340     0.786745600     0.257174040 
C8 C     0.149560440     0.743217220     0.424005800 
C9 C     0.175795780     0.661316990     0.360223110 
C10 C     0.270991430     0.683559980     0.276267740 
C11 C     0.476687700     1.009670880     0.212669540 
C12 C     0.429558000     1.091004660     0.124369290 
C13 C     0.520914980     1.121461920     0.038405160 
C14 C     0.656552520     1.070893470     0.041831060 
C15 C     0.709290010     0.988378210     0.129462180 
C16 C     0.617517440     0.957107200     0.216468790 
C17 C     0.849080720     0.936534390     0.133888630 
C18 C     0.670393300     0.874814120     0.304413980 
C19 C     0.400371760     1.270437510     0.390474080 
C20 C     0.498866630     1.362464710     0.350717710 
C21 C     0.520194340     1.428042130     0.250753540 
C22 C     0.564463450     1.393257190     0.422667300 
C23 C     0.607562090     1.518211330     0.223202760 
C24 C     0.652948090     1.481610230     0.395893780 
C25 C     0.674507360     1.544179400     0.295741090 
C26 C     0.807138220     0.826049360     0.306192150 
C27 C     0.897462140     0.856849540     0.220427890 
C28 C     0.228330420     1.246137590     0.060328450 
C29 C     0.075096320     1.269911480     0.066713400 
C30 C     0.021004930     1.342519120    -0.022656800 
C31 C    -0.117765910     1.372903120    -0.032093590 
C32 C    -0.208023470     1.332073340     0.049530300 
C33 C    -0.158217420     1.262048400     0.139710770 
C34 C    -0.018398390     1.231273780     0.148009720 
N1 N     0.420927160     1.167722900     0.346836740 
N2 N     0.290253140     1.139084830     0.124113070 
O1 O     0.318167460     1.283757800     0.462203750 
O2 O     0.291672170     1.317403890    -0.004875560 
Cl1 Cl     0.438184990     1.400612890     0.156217740 
Cl2 Cl     0.031712400     1.147593900     0.266672380 
H1 H     0.117928050     0.919366790     0.535188500 
H2 H     0.236450280     1.107278550     0.501025300 
H3 H     0.411868480     0.803621630     0.192605490 
H4 H     0.076274540     0.727093210     0.488986660 
H5 H     0.123389940     0.579451150     0.374329940 
H6 H     0.291466390     0.618434710     0.226217580 
H7 H     0.481684830     1.186725280    -0.028211750 
H8 H     0.726204930     1.094875900    -0.024304990 
H9 H     0.489467930     1.170383830     0.285975840 
H10 H     0.543042680     1.345983310     0.500541940 
H11 H     0.621497960     1.567671360     0.145119220 
H12 H     0.704017000     1.502516450     0.452972160 
H13 H     0.742767310     1.614310800     0.273736140 
H14 H     0.917774680     0.961095320     0.067263350 
H15 H     0.600830170     0.850748220     0.370449480 
H16 H     0.845935700     0.763016970     0.374322830 
H17 H     1.005173450     0.817536880     0.222929370 
H18 H     0.230394310     1.094426710     0.181887910 
H19 H     0.094048270     1.374524560    -0.084336360 
H20 H    -0.155426930     1.428574720    -0.102799250 
H21 H    -0.317217280     1.355193360     0.043747230 
H22 H    -0.226859680     1.231185180     0.204708820 

#END
data_18_12.64_XXVI_14_7139 
loop_
_symmetry_equiv_pos_site_id
_symmetry_equiv_pos_as_xyz
1 +x,+y,+z
2 -x,1/2+y,1/2-z
3 -x,-y,-z
4 +x,1/2-y,1/2+z
_cell_length_a 14.1161
_cell_length_b 10.7115
_cell_length_c 19.4133
_cell_angle_alpha 90.0
_cell_angle_beta 99.0886
_cell_angle_gamma 90.0
loop_
_atom_site_label
_atom_site_type_symbol
_atom_site_fract_x
_atom_site_fract_y
_atom_site_fract_z
C1 C     0.146693310     0.848797630     0.346442360 
C2 C     0.052719150     0.848016260     0.305457690 
C3 C    -0.023151030     0.919323710     0.328118730 
C4 C    -0.001625030     0.991500040     0.390045090 
C5 C     0.089463390     0.995445250     0.428208480 
C6 C     0.164929890     0.923958290     0.406495200 
C7 C     0.031051320     0.776138880     0.243131050 
C8 C    -0.116522900     0.916557230     0.287867510 
C9 C    -0.135191280     0.846290400     0.227395390 
C10 C    -0.060592460     0.775687070     0.205057250 
C11 C     0.225994800     0.778572710     0.321203230 
C12 C     0.249733880     0.656996600     0.345488480 
C13 C     0.321640790     0.587355580     0.318063370 
C14 C     0.367592080     0.638957340     0.267175250 
C15 C     0.344546420     0.760171380     0.239788370 
C16 C     0.271577480     0.830565250     0.266738820 
C17 C     0.390615550     0.813034740     0.186572600 
C18 C     0.248318250     0.951981250     0.238961690 
C19 C     0.288401120     0.967614410     0.510616000 
C20 C     0.390764650     0.940641130     0.544661980 
C21 C     0.455879730     0.848622410     0.529067140 
C22 C     0.422383730     1.018395910     0.602623560 
C23 C     0.547132060     0.835355830     0.569173520 
C24 C     0.513179490     1.007076360     0.642452790 
C25 C     0.576085480     0.914739110     0.625675610 
C26 C     0.294406080     1.000625960     0.187041810 
C27 C     0.366164770     0.930969540     0.160482560 
C28 C     0.222023030     0.500381280     0.435876740 
C29 C     0.166151010     0.475617450     0.495111750 
C30 C     0.159994700     0.347535570     0.511414400 
C31 C     0.112260790     0.305266220     0.564561110 
C32 C     0.069391270     0.391731030     0.604244770 
C33 C     0.075270520     0.519230180     0.590327440 
C34 C     0.122788110     0.560503120     0.536265020 
N1 N     0.259752520     0.929615950     0.442459590 
N2 N     0.199846370     0.606859030     0.396422130 
O1 O     0.234823450     1.023678570     0.544913700 
O2 O     0.282582810     0.422967080     0.424044640 
Cl1 Cl     0.428419780     0.742041250     0.459713350 
Cl2 Cl     0.127874990     0.723361680     0.525535100 
H1 H    -0.059011360     1.046361710     0.407246090 
H2 H     0.105905960     1.051876450     0.475173950 
H3 H     0.088181320     0.721391530     0.225750030 
H4 H    -0.173390080     0.971431840     0.305770320 
H5 H    -0.207227540     0.844910230     0.196813650 
H6 H    -0.075658330     0.720156240     0.157292830 
H7 H     0.338616740     0.493965550     0.338412980 
H8 H     0.422817550     0.584996370     0.246656580 
H9 H     0.308986150     0.880383430     0.419957820 
H10 H     0.370991300     1.087702380     0.615242290 
H11 H     0.594587440     0.761980970     0.555522860 
H12 H     0.534696450     1.069741760     0.686590110 
H13 H     0.647473160     0.903754000     0.656434660 
H14 H     0.445890100     0.758237080     0.166624130 
H15 H     0.193215450     1.006137590     0.259291310 
H16 H     0.275359310     1.093834720     0.166333970 
H17 H     0.401984150     0.970700900     0.119525160 
H18 H     0.149195180     0.664879750     0.411340020 
H19 H     0.195558450     0.282641810     0.480380330 
H20 H     0.108703090     0.205285740     0.575129180 
H21 H     0.031881620     0.360615770     0.646334480 
H22 H     0.043701570     0.588344980     0.621300800 

#END
data_19_12.68_XXVI_2_3643 
loop_
_symmetry_equiv_pos_site_id
_symmetry_equiv_pos_as_xyz
1 +x,+y,+z
2 -x,-y,-z
_cell_length_a 10.7437
_cell_length_b 10.2521
_cell_length_c 38.0438
_cell_angle_alpha 39.0514
_cell_angle_beta 37.3242
_cell_angle_gamma 64.5105
loop_
_atom_site_label
_atom_site_type_symbol
_atom_site_fract_x
_atom_site_fract_y
_atom_site_fract_z
C1 C     0.509072140     0.832535750     0.241687290 
C2 C     0.694581200     0.971325210     0.195161220 
C3 C     0.666430570     0.906514460     0.251681280 
C4 C     0.453471660     0.704982200     0.352697000 
C5 C     0.273626160     0.572557060     0.397492770 
C6 C     0.299799530     0.638111020     0.341685720 
C7 C     0.907925310     1.173294020     0.093941810 
C8 C     0.850986360     1.045689670     0.205027470 
C9 C     1.055906950     1.241476760     0.106545070 
C10 C     1.083989020     1.305093090     0.050832030 
C11 C     0.529471800     0.899847540     0.185076340 
C12 C     0.448121120     1.053534510     0.159510030 
C13 C     0.457338190     1.110646070     0.109072040 
C14 C     0.546544210     1.014556760     0.085235430 
C15 C     0.630213530     0.857704560     0.109748600 
C16 C     0.621018340     0.799059900     0.160784740 
C17 C     0.720359850     0.756202600     0.086218190 
C18 C     0.702771930     0.640196780     0.186167910 
C19 C    -0.085845540     0.303092840     0.477355190 
C20 C    -0.237259530     0.219319690     0.496236190 
C21 C    -0.295386170     0.356329010     0.458047640 
C22 C    -0.344878660    -0.027029790     0.565514100 
C23 C    -0.450067700     0.251718540     0.486319820 
C24 C    -0.496399900    -0.132278110     0.593164650 
C25 C    -0.549066290     0.008056050     0.553282800 
C26 C     0.789216920     0.544221890     0.162261160 
C27 C     0.798554410     0.602376080     0.111842290 
C28 C     0.231016030     1.261201820     0.185023630 
C29 C     0.179887190     1.369343850     0.205794990 
C30 C     0.138530950     1.559014000     0.167094710 
C31 C     0.090775530     1.683373820     0.177509370 
C32 C     0.080134600     1.618443410     0.228867450 
C33 C     0.116056240     1.428985320     0.269587140 
C34 C     0.165625090     1.306408800     0.258014090 
N1 N     0.120738490     0.515164440     0.382957260 
N2 N     0.361287980     1.148238550     0.184742690 
O1 O    -0.143956840     0.178913620     0.543186100 
O2 O     0.165633930     1.288039920     0.164686160 
Cl1 Cl    -0.181525240     0.663775780     0.374084580 
Cl2 Cl     0.197721820     1.064877990     0.316050300 
H1 H     0.432422250     0.655073770     0.395674800 
H2 H     0.110857740     0.417690720     0.474832890 
H3 H     0.929851280     1.221812840     0.051033770 
H4 H     0.827406650     0.994868110     0.248738770 
H5 H     1.196459810     1.347300290     0.071492550 
H6 H     1.246492660     1.459609890    -0.026928620 
H7 H     0.388907410     1.226620180     0.091959080 
H8 H     0.552524490     1.058597010     0.046771300 
H9 H     0.154346060     0.594043910     0.334716670 
H10 H    -0.305891960    -0.132901160     0.597358480 
H11 H    -0.492058720     0.362964880     0.455657170 
H12 H    -0.574683350    -0.323224160     0.646145980 
H13 H    -0.668727310    -0.071724910     0.574603680 
H14 H     0.726339130     0.802199660     0.047426330 
H15 H     0.696051080     0.595722380     0.224841040 
H16 H     0.851185330     0.422566000     0.182331920 
H17 H     0.867459550     0.525340820     0.093387910 
H18 H     0.391534110     1.120084080     0.209324070 
H19 H     0.144443520     1.602666720     0.128769240 
H20 H     0.061343820     1.830074980     0.145884340 
H21 H     0.042373690     1.713297460     0.238062680 
H22 H     0.104797540     1.373028940     0.311178210 

#END
data_20_12.69_XXVI_14_3801 
loop_
_symmetry_equiv_pos_site_id
_symmetry_equiv_pos_as_xyz
1 +x,+y,+z
2 -x,1/2+y,1/2-z
3 -x,-y,-z
4 +x,1/2-y,1/2+z
_cell_length_a 10.9877
_cell_length_b 15.6406
_cell_length_c 19.2999
_cell_angle_alpha 90.0
_cell_angle_beta 122.4925
_cell_angle_gamma 90.0
loop_
_atom_site_label
_atom_site_type_symbol
_atom_site_fract_x
_atom_site_fract_y
_atom_site_fract_z
C1 C     0.745453760     0.925285200     0.670166520 
C2 C     0.624753080     0.972192050     0.659742140 
C3 C     0.589166490     1.054053310     0.619203780 
C4 C     0.675321860     1.085576160     0.590153000 
C5 C     0.790705790     1.039853160     0.599431540 
C6 C     0.826356170     0.958736930     0.639550330 
C7 C     0.538800880     0.940855820     0.689236520 
C8 C     0.470084070     1.100752330     0.609761360 
C9 C     0.388498980     1.068567610     0.638955880 
C10 C     0.423480140     0.987968920     0.678945290 
C11 C     0.785795480     0.841112130     0.713566910 
C12 C     0.891449190     0.837566250     0.797980700 
C13 C     0.931511980     0.757832810     0.840483330 
C14 C     0.864550620     0.683581250     0.798685790 
C15 C     0.755445640     0.683902620     0.713434510 
C16 C     0.714928370     0.764225600     0.670131840 
C17 C     0.685749720     0.607686440     0.669873940 
C18 C     0.606112360     0.764450560     0.584675170 
C19 C     1.038941330     0.927882530     0.627777330 
C20 C     1.140977510     0.855971590     0.640511330 
C21 C     1.224174580     0.806511900     0.712186830 
C22 C     1.160960600     0.842464810     0.575005800 
C23 C     1.320516670     0.744266680     0.717152580 
C24 C     1.255103380     0.779955020     0.578934150 
C25 C     1.335066220     0.730591990     0.650348640 
C26 C     0.540411800     0.689033710     0.544120190 
C27 C     0.580149470     0.609952600     0.586842780 
C28 C     1.088736110     0.925713390     0.908941230 
C29 C     1.125490940     1.013817740     0.947784810 
C30 C     1.229618910     1.012960320     1.033076380 
C31 C     1.276128640     1.087570110     1.079942770 
C32 C     1.220118460     1.166678650     1.041857800 
C33 C     1.118973560     1.170143020     0.957264850 
C34 C     1.072318420     1.094590270     0.910934240 
N1 N     0.941053410     0.909060830     0.649586900 
N2 N     0.954020140     0.915102770     0.838740100 
O1 O     1.039221350     0.994749950     0.593729470 
O2 O     1.174408080     0.865866260     0.944055900 
Cl1 Cl     1.214320010     0.821059130     0.799382050 
Cl2 Cl     0.949549050     1.107563460     0.804316240 
H1 H     0.648681030     1.147884380     0.559545120 
H2 H     0.856887660     1.063942210     0.577315800 
H3 H     0.565388120     0.878731340     0.719967130 
H4 H     0.444304070     1.162899070     0.578880590 
H5 H     0.297163850     1.105063430     0.631327060 
H6 H     0.358636990     0.962808640     0.701859370 
H7 H     1.016593990     0.756964200     0.905396340 
H8 H     0.895597930     0.622507500     0.831527300 
H9 H     0.953838030     0.851733900     0.678189110 
H10 H     1.100320820     0.883425120     0.521001510 
H11 H     1.383900920     0.707488940     0.773797110 
H12 H     1.267006710     0.770191130     0.526785650 
H13 H     1.410021960     0.681740500     0.654625910 
H14 H     0.717483660     0.547035990     0.703457790 
H15 H     0.575263800     0.825358330     0.551735060 
H16 H     0.456998850     0.690412760     0.478527840 
H17 H     0.527273930     0.550916010     0.554021040 
H18 H     0.898459870     0.969362310     0.808895400 
H19 H     1.272748250     0.950382310     1.060565140 
H20 H     1.356156780     1.084062700     1.145922180 
H21 H     1.255470910     1.225939840     1.077479270 
H22 H     1.075872070     1.231255490     0.926163950 

#END
data_21_13.14_XXVI_2_3815 
loop_
_symmetry_equiv_pos_site_id
_symmetry_equiv_pos_as_xyz
1 +x,+y,+z
2 -x,-y,-z
_cell_length_a 13.5768
_cell_length_b 35.9808
_cell_length_c 17.1067
_cell_angle_alpha 131.1006
_cell_angle_beta 90.9333
_cell_angle_gamma 136.5337
loop_
_atom_site_label
_atom_site_type_symbol
_atom_site_fract_x
_atom_site_fract_y
_atom_site_fract_z
C1 C     0.576329980     0.969025530     0.258569750 
C2 C     1.050618320     1.206907450     0.620950070 
C3 C     1.179068790     1.312408800     0.814025130 
C4 C     0.836315500     1.181314320     0.643791190 
C5 C     0.386712280     0.955793330     0.298917600 
C6 C     0.251761180     0.847311000     0.103521890 
C7 C     1.408675930     1.347599000     0.801034010 
C8 C     1.644828950     1.545145870     1.169746180 
C9 C     1.979832130     1.674051150     1.334589120 
C10 C     1.860225660     1.574598530     1.148031690 
C11 C     0.458955110     0.867908220     0.068018490 
C12 C     0.486140750     0.832941590     0.050328420 
C13 C     0.420314680     0.759237500    -0.102396520 
C14 C     0.310430360     0.712327920    -0.246404710 
C15 C     0.262334640     0.736640270    -0.246138610 
C16 C     0.349506830     0.821494540    -0.078692690 
C17 C     0.139756840     0.683766750    -0.400599500 
C18 C     0.332555610     0.860839730    -0.059720960 
C19 C    -0.536112700     0.421482060    -0.529727370 
C20 C    -0.531504150     0.384801810    -0.517985350 
C21 C    -0.685891430     0.260471640    -0.705328280 
C22 C    -0.413181160     0.456010520    -0.340717690 
C23 C    -0.721605860     0.209204430    -0.714959520 
C24 C    -0.451541130     0.403827070    -0.351497420 
C25 C    -0.609591980     0.278467110    -0.541514920 
C26 C     0.212818690     0.807971120    -0.212250650 
C27 C     0.110509290     0.716321040    -0.387573320 
C28 C     0.443360390     0.765260940     0.081651530 
C29 C     0.529518890     0.809590540     0.231876500 
C30 C     0.347614570     0.679116530     0.089059190 
C31 C     0.388544710     0.693001360     0.189358590 
C32 C     0.622656520     0.843302970     0.444572820 
C33 C     0.810798120     0.976674870     0.594149430 
C34 C     0.764547960     0.959856310     0.489112990 
N1 N    -0.225659430     0.612667090    -0.250643080 
N2 N     0.557181240     0.861637990     0.171954380 
O1 O    -0.834871990     0.277477940    -0.784173940 
O2 O     0.283116790     0.648348810    -0.110377380 
Cl1 Cl    -0.831445810     0.168225300    -0.928099940 
Cl2 Cl     1.012801610     1.135773780     0.697486490 
H1 H     0.933759970     1.261445530     0.790238610 
H2 H     0.119000780     0.852380980     0.165302610 
H3 H     1.322459870     1.273883280     0.660998820 
H4 H     1.733186000     1.620693680     1.310772000 
H5 H     2.336648250     1.852747040     1.608037770 
H6 H     2.127264940     1.678152460     1.279254700 
H7 H     0.441823200     0.733005520    -0.113217560 
H8 H     0.253138190     0.652172840    -0.367874450 
H9 H    -0.291584010     0.608294730    -0.296305590 
H10 H    -0.298139220     0.550065160    -0.197980460 
H11 H    -0.833213020     0.116926560    -0.856588880 
H12 H    -0.358514930     0.460728260    -0.212331200 
H13 H    -0.637937760     0.237908520    -0.550300370 
H14 H     0.070091480     0.617093270    -0.529649080 
H15 H     0.421943080     0.936878330     0.081726250 
H16 H     0.199839570     0.838602980    -0.195529860 
H17 H     0.013874120     0.674096480    -0.508519220 
H18 H     0.643992810     0.935493460     0.304908650 
H19 H     0.172903410     0.566200320    -0.105873940 
H20 H     0.240135170     0.587721970     0.069947860 
H21 H     0.660611860     0.857805800     0.528392490 
H22 H     0.996175210     1.095671270     0.794315930 

#END
data_22_13.46_XXVI_14_920 
loop_
_symmetry_equiv_pos_site_id
_symmetry_equiv_pos_as_xyz
1 +x,+y,+z
2 -x,1/2+y,1/2-z
3 -x,-y,-z
4 +x,1/2-y,1/2+z
_cell_length_a 10.912
_cell_length_b 19.7432
_cell_length_c 20.5627
_cell_angle_alpha 90.0
_cell_angle_beta 139.3828
_cell_angle_gamma 90.0
loop_
_atom_site_label
_atom_site_type_symbol
_atom_site_fract_x
_atom_site_fract_y
_atom_site_fract_z
C1 C     0.011904720     0.198225350     0.850255110 
C2 C     0.102628870     0.243050000     0.931657550 
C3 C     0.044947400     0.312953720     0.911379960 
C4 C    -0.101190040     0.335295510     0.810364790 
C5 C    -0.187979280     0.292109330     0.731958170 
C6 C    -0.130924880     0.222913860     0.751712480 
C7 C     0.248943010     0.220623290     1.032902950 
C8 C     0.135604920     0.357245990     0.992565730 
C9 C     0.277574230     0.334010310     1.090149390 
C10 C     0.334174040     0.265130790     1.110153790 
C11 C     0.067410410     0.125301870     0.868908590 
C12 C     0.208768190     0.104413240     0.882419550 
C13 C     0.259593320     0.034665620     0.897950740 
C14 C     0.169499740    -0.012671570     0.899982900 
C15 C     0.026483590     0.005902780     0.887387410 
C16 C    -0.025340730     0.076230280     0.871655170 
C17 C    -0.066823680    -0.042624190     0.889482810 
C18 C    -0.169554040     0.094771130     0.858341040 
C19 C    -0.370248960     0.184473200     0.573460840 
C20 C    -0.429078330     0.122466780     0.511591360 
C21 C    -0.312878510     0.074625410     0.526874310 
C22 C    -0.625599780     0.114895960     0.425356760 
C23 C    -0.390311610     0.020879510     0.459952580 
C24 C    -0.704121620     0.061226590     0.358954420 
C25 C    -0.585683940     0.013908680     0.376490670 
C26 C    -0.257627640     0.046216900     0.860764770 
C27 C    -0.206205900    -0.023048230     0.876495660 
C28 C     0.411206890     0.146412520     0.872690920 
C29 C     0.481792730     0.211444750     0.870846720 
C30 C     0.676123110     0.213509600     0.935277160 
C31 C     0.758375800     0.269409540     0.938087100 
C32 C     0.645385110     0.324252520     0.873728250 
C33 C     0.451348510     0.322738900     0.806956740 
C34 C     0.370786710     0.266639820     0.805745390 
N1 N    -0.212780120     0.176668780     0.675350200 
N2 N     0.299834460     0.154728870     0.882350610 
O1 O    -0.466751810     0.236572180     0.532447610 
O2 O     0.463820080     0.091170110     0.872264220 
Cl1 Cl    -0.065309040     0.079661110     0.628192120 
Cl2 Cl     0.125613910     0.267158660     0.718482720 
H1 H    -0.145065680     0.388397890     0.794940870 
H2 H    -0.300736740     0.309118230     0.654582710 
H3 H     0.292165950     0.167508870     1.048329440 
H4 H     0.090641450     0.410261480     0.976215060 
H5 H     0.346247940     0.368570620     1.151938580 
H6 H     0.446115910     0.247032300     1.187378330 
H7 H     0.367881900     0.020329750     0.906715080 
H8 H     0.208452940    -0.066147590     0.911560080 
H9 H    -0.150040790     0.130071840     0.700181160 
H10 H    -0.714023750     0.153525090     0.412455430 
H11 H    -0.295892480    -0.014830690     0.473873700 
H12 H    -0.857011070     0.056509180     0.293448610 
H13 H    -0.644597010    -0.028306340     0.324991730 
H14 H    -0.026091820    -0.095914690     0.901513180 
H15 H    -0.209091620     0.148123670     0.846351360 
H16 H    -0.367894400     0.061387860     0.850501520 
H17 H    -0.277006090    -0.060814360     0.878232400 
H18 H     0.261444480     0.203448000     0.877186250 
H19 H     0.760318190     0.169368440     0.982732190 
H20 H     0.909806170     0.270024960     0.989682270 
H21 H     0.707554770     0.368210530     0.874577020 
H22 H     0.360757710     0.364430940     0.755002220 

#END
data_23_13.54_XXVI_14_1198 
loop_
_symmetry_equiv_pos_site_id
_symmetry_equiv_pos_as_xyz
1 +x,+y,+z
2 -x,1/2+y,1/2-z
3 -x,-y,-z
4 +x,1/2-y,1/2+z
_cell_length_a 10.8642
_cell_length_b 12.2906
_cell_length_c 31.2274
_cell_angle_alpha 90.0
_cell_angle_beta 43.462
_cell_angle_gamma 90.0
loop_
_atom_site_label
_atom_site_type_symbol
_atom_site_fract_x
_atom_site_fract_y
_atom_site_fract_z
C1 C     0.763158390     0.575688460     0.691388190 
C2 C     0.598354240     0.584441960     0.709811250 
C3 C     0.561572820     0.510005520     0.684587530 
C4 C     0.689916280     0.428134690     0.642678720 
C5 C     0.847858560     0.418907820     0.625413260 
C6 C     0.886927340     0.493824950     0.649196050 
C7 C     0.468285750     0.665500900     0.752646540 
C8 C     0.399420550     0.520795080     0.702079410 
C9 C     0.276818720     0.601294310     0.743110830 
C10 C     0.311641300     0.673739330     0.768732080 
C11 C     0.806909660     0.655689580     0.714813720 
C12 C     0.876398990     0.758541160     0.686478080 
C13 C     0.923331160     0.834563360     0.707294210 
C14 C     0.902684240     0.806514200     0.755043840 
C15 C     0.834565620     0.703295310     0.784805610 
C16 C     0.785102860     0.626728870     0.764449610 
C17 C     0.814684350     0.673502600     0.833575670 
C18 C     0.716794070     0.523288120     0.794335620 
C19 C     1.186518430     0.417290660     0.593210200 
C20 C     1.359731260     0.442631380     0.573090540 
C21 C     1.413988270     0.536863850     0.581965420 
C22 C     1.484178210     0.356016560     0.540191390 
C23 C     1.582604650     0.543573510     0.558983460 
C24 C     1.651759000     0.361526110     0.517310200 
C25 C     1.701570760     0.456075520     0.526784380 
C26 C     0.699487080     0.496785480     0.841603530 
C27 C     0.748786280     0.572186350     0.861483600 
C28 C     0.998246440     0.864856800     0.593708300 
C29 C     1.016210570     0.860742220     0.540933410 
C30 C     1.183193550     0.896739110     0.483096290 
C31 C     1.221535880     0.899369200     0.429711100 
C32 C     1.090262460     0.867657250     0.433309170 
C33 C     0.922024950     0.834076140     0.490237800 
C34 C     0.885669200     0.830553810     0.543465790 
N1 N     1.048539110     0.491112610     0.631352770 
N2 N     0.900356550     0.781853240     0.636780930 
O1 O     1.176437630     0.333039120     0.574093420 
O2 O     1.077131130     0.936238600     0.594353920 
Cl1 Cl     1.280624020     0.654761520     0.620815330 
Cl2 Cl     0.668646010     0.790028830     0.613309430 
H1 H     0.661895500     0.371064640     0.623685950 
H2 H     0.945214630     0.355534270     0.593736490 
H3 H     0.494798620     0.721351980     0.772446820 
H4 H     0.373658700     0.464030610     0.682276350 
H5 H     0.152819230     0.608996510     0.756078250 
H6 H     0.213710250     0.736618030     0.801533160 
H7 H     0.978184020     0.912946750     0.683866520 
H8 H     0.940007360     0.864905410     0.770541120 
H9 H     1.066003950     0.555190870     0.647458350 
H10 H     1.441245590     0.283775070     0.533414440 
H11 H     1.618789900     0.618263150     0.566701650 
H12 H     1.743196700     0.292300870     0.492182750 
H13 H     1.832399250     0.462332560     0.509237030 
H14 H     0.852960670     0.732497190     0.848533050 
H15 H     0.678150630     0.465187690     0.779249860 
H16 H     0.647005340     0.416964930     0.863928340 
H17 H     0.734336810     0.550086730     0.898878440 
H18 H     0.848070890     0.724690110     0.629784730 
H19 H     1.281241150     0.923273710     0.482108250 
H20 H     1.352953740     0.926583920     0.385509690 
H21 H     1.117650930     0.869685880     0.392003170 
H22 H     0.817078420     0.810909100     0.494170510 

#END
data_24_13.70_XXVI_14_3597 
loop_
_symmetry_equiv_pos_site_id
_symmetry_equiv_pos_as_xyz
1 +x,+y,+z
2 -x,1/2+y,1/2-z
3 -x,-y,-z
4 +x,1/2-y,1/2+z
_cell_length_a 11.3761
_cell_length_b 7.1444
_cell_length_c 33.468
_cell_angle_alpha 90.0
_cell_angle_beta 78.7794
_cell_angle_gamma 90.0
loop_
_atom_site_label
_atom_site_type_symbol
_atom_site_fract_x
_atom_site_fract_y
_atom_site_fract_z
C1 C     0.925330880     0.158932790     0.369084840 
C2 C     0.999811900     0.009714670     0.349906990 
C3 C     1.060103910     0.028606520     0.308060170 
C4 C     1.042967470     0.195669210     0.286784480 
C5 C     0.968472010     0.336907940     0.304941150 
C6 C     0.906421110     0.316701570     0.346027100 
C7 C     1.016957480    -0.158133010     0.371099740 
C8 C     1.134249700    -0.119797720     0.289287520 
C9 C     1.148716010    -0.281402130     0.310638790 
C10 C     1.089286210    -0.300271890     0.351841260 
C11 C     0.862564940     0.140310260     0.412522240 
C12 C     0.740268580     0.093096360     0.422727720 
C13 C     0.682445840     0.073827140     0.464363230 
C14 C     0.744754470     0.111065090     0.494936710 
C15 C     0.866637210     0.168830980     0.486263500 
C16 C     0.926500650     0.183649560     0.444314150 
C17 C     0.930706640     0.211947510     0.517601100 
C18 C     1.048770670     0.241668810     0.435709240 
C19 C     0.748775840     0.555044910     0.344976150 
C20 C     0.624317820     0.598063660     0.368920480 
C21 C     0.580508660     0.593836540     0.411436610 
C22 C     0.539317010     0.629164710     0.343953450 
C23 C     0.458174600     0.613976910     0.427944030 
C24 C     0.417459460     0.650324640     0.360004980 
C25 C     0.376399360     0.640801600     0.402231890 
C26 C     1.108426170     0.283296040     0.466938530 
C27 C     1.049333580     0.268220930     0.508250430 
C28 C     0.555914800     0.087941900     0.393078180 
C29 C     0.510141060     0.115101250     0.353663850 
C30 C     0.386543760     0.158056120     0.360390600 
C31 C     0.327411950     0.202222330     0.328866140 
C32 C     0.391671880     0.206623500     0.288671330 
C33 C     0.513798330     0.163418750     0.280666710 
C34 C     0.571888080     0.117272100     0.312671430 
N1 N     0.822745200     0.450586060     0.364790500 
N2 N     0.677833020     0.067536970     0.390649680 
O1 O     0.776015900     0.597579060     0.308550190 
O2 O     0.483451170     0.092375520     0.425887620 
Cl1 Cl     0.675624000     0.575422980     0.447115940 
Cl2 Cl     0.724299290     0.056143690     0.297404840 
H1 H     1.090000980     0.211220960     0.255160550 
H2 H     0.952995380     0.462886990     0.288413790 
H3 H     0.971615140    -0.172798650     0.402878210 
H4 H     1.179513620    -0.103556180     0.257474110 
H5 H     1.205767460    -0.394678960     0.295856230 
H6 H     1.100896610    -0.428325380     0.368566420 
H7 H     0.588418460     0.033772150     0.471108450 
H8 H     0.699514760     0.097017710     0.526797220 
H9 H     0.790969000     0.424430880     0.395038650 
H10 H     0.574068620     0.632526310     0.311149130 
H11 H     0.428357300     0.609019920     0.460966860 
H12 H     0.354544480     0.671529970     0.339557580 
H13 H     0.281012790     0.654917460     0.415391840 
H14 H     0.883973230     0.199926200     0.549343390 
H15 H     1.094697430     0.253194960     0.403937170 
H16 H     1.202091280     0.328186450     0.459689870 
H17 H     1.097659800     0.301255420     0.532594640 
H18 H     0.730501590     0.068745150     0.362117620 
H19 H     0.339845670     0.157157560     0.392163520 
H20 H     0.231649250     0.234450270     0.335676700 
H21 H     0.347463150     0.242410260     0.263452250 
H22 H     0.565550400     0.163889550     0.249548950 

#END
data_25_14.02_XXVI_61_9303 
loop_
_symmetry_equiv_pos_site_id
_symmetry_equiv_pos_as_xyz
1 +x,+y,+z
2 1/2+x,1/2-y,-z
3 -x,1/2+y,1/2-z
4 1/2-x,-y,1/2+z
5 -x,-y,-z
6 1/2-x,1/2+y,+z
7 +x,1/2-y,1/2+z
8 1/2+x,+y,1/2-z
_cell_length_a 18.8065
_cell_length_b 18.4286
_cell_length_c 16.3681
_cell_angle_alpha 90.0
_cell_angle_beta 90.0
_cell_angle_gamma 90.0
loop_
_atom_site_label
_atom_site_type_symbol
_atom_site_fract_x
_atom_site_fract_y
_atom_site_fract_z
C1 C     0.193298110     0.476812930     0.712862310 
C2 C     0.149451630     0.421633180     0.748495020 
C3 C     0.167338220     0.346377850     0.736547620 
C4 C     0.228744880     0.329154150     0.689716750 
C5 C     0.271207320     0.382260380     0.655813850 
C6 C     0.253848620     0.456954080     0.667455360 
C7 C     0.087356200     0.438774450     0.794634350 
C8 C     0.123065960     0.291848190     0.771144380 
C9 C     0.063247090     0.310236040     0.815892120 
C10 C     0.045444590     0.384341900     0.827533990 
C11 C     0.174730610     0.555019620     0.724056800 
C12 C     0.138347980     0.592072840     0.661661300 
C13 C     0.118790290     0.666361260     0.671390010 
C14 C     0.135194880     0.702043540     0.743060090 
C15 C     0.171372140     0.666832800     0.808312340 
C16 C     0.191307930     0.591830680     0.798748530 
C17 C     0.188363810     0.703319910     0.882354230 
C18 C     0.227818940     0.556774450     0.864055110 
C19 C     0.358565270     0.507962600     0.591679140 
C20 C     0.394644480     0.578895520     0.570249590 
C21 C     0.363283730     0.645852600     0.548789530 
C22 C     0.469653060     0.575427680     0.570834770 
C23 C     0.405153470     0.706721110     0.530418840 
C24 C     0.511763610     0.635767660     0.553399960 
C25 C     0.479283780     0.701897350     0.533394580 
C26 C     0.243553580     0.593926060     0.935344500 
C27 C     0.223703680     0.667737570     0.944831740 
C28 C     0.104842680     0.578379830     0.514804460 
C29 C     0.090836030     0.523013220     0.448025520 
C30 C     0.088676720     0.553839160     0.368980780 
C31 C     0.076973390     0.512535790     0.298942150 
C32 C     0.066536570     0.437512480     0.306004120 
C33 C     0.067948660     0.405029790     0.383122480 
C34 C     0.080146300     0.447138180     0.453120910 
N1 N     0.295419110     0.513073510     0.634316370 
N2 N     0.121384910     0.552230040     0.591124530 
O1 O     0.388207260     0.449920210     0.574767850 
O2 O     0.102065020     0.644092840     0.498725940 
Cl1 Cl     0.270730800     0.656865860     0.538928540 
Cl2 Cl     0.079585180     0.398367520     0.546097620 
H1 H     0.242327370     0.271985830     0.680383690 
H2 H     0.318322100     0.369036570     0.620152100 
H3 H     0.073350950     0.495775570     0.803602010 
H4 H     0.137324040     0.234883900     0.761497950 
H5 H     0.029585660     0.267848720     0.842167550 
H6 H    -0.001968360     0.398618800     0.862746080 
H7 H     0.091791930     0.693642400     0.621208920 
H8 H     0.120104930     0.759041510     0.750409990 
H9 H     0.276590400     0.564044550     0.646249130 
H10 H     0.493340960     0.522819780     0.585249970 
H11 H     0.378895460     0.757347860     0.513283750 
H12 H     0.569694050     0.631221220     0.555145760 
H13 H     0.511402570     0.749754420     0.519307540 
H14 H     0.172888710     0.760299970     0.888897860 
H15 H     0.243117370     0.499909150     0.856879430 
H16 H     0.271568840     0.566117520     0.984839070 
H17 H     0.236443730     0.696369750     1.001494790 
H18 H     0.128332460     0.497397490     0.596993300 
H19 H     0.096604120     0.612518500     0.365901090 
H20 H     0.076001180     0.538759560     0.239056250 
H21 H     0.057208810     0.404027350     0.251903950 
H22 H     0.059607160     0.346706090     0.390048930 

#END
data_26_14.17_XXVI_2_422 
loop_
_symmetry_equiv_pos_site_id
_symmetry_equiv_pos_as_xyz
1 +x,+y,+z
2 -x,-y,-z
_cell_length_a 10.516
_cell_length_b 20.3401
_cell_length_c 15.3655
_cell_angle_alpha 29.4533
_cell_angle_beta 84.9176
_cell_angle_gamma 98.6337
loop_
_atom_site_label
_atom_site_type_symbol
_atom_site_fract_x
_atom_site_fract_y
_atom_site_fract_z
C1 C     0.720796250     0.450108990     0.238092560 
C2 C     0.688418280     0.310109110     0.359249520 
C3 C     0.803100460     0.289029680     0.338021340 
C4 C     0.946032690     0.409243050     0.195586020 
C5 C     0.977211050     0.543956150     0.079067400 
C6 C     0.864243040     0.565076300     0.100675620 
C7 C     0.545166550     0.189413370     0.502612530 
C8 C     0.770268190     0.149330570     0.459956240 
C9 C     0.630051020     0.034076850     0.598148560 
C10 C     0.516942540     0.054733330     0.619163020 
C11 C     0.603902930     0.469093220     0.268546830 
C12 C     0.569101410     0.419579970     0.414262970 
C13 C     0.459299390     0.437600550     0.445572930 
C14 C     0.388734990     0.507531390     0.328465080 
C15 C     0.422207770     0.562655920     0.176158700 
C16 C     0.531655530     0.542650820     0.146130830 
C17 C     0.351678060     0.636924420     0.052872170 
C18 C     0.564991400     0.597714510    -0.006351330 
C19 C     1.020963650     0.814187470    -0.126148740 
C20 C     1.018511620     0.947465860    -0.234051810 
C21 C     0.909273160     0.952373290    -0.181372810 
C22 C     1.147593440     1.083685310    -0.408394720 
C23 C     0.927757700     1.086912090    -0.298453970 
C24 C     1.166732370     1.218457050    -0.527080390 
C25 C     1.055992350     1.220148050    -0.471883470 
C26 C     0.494368980     0.669783030    -0.123966880 
C27 C     0.386928950     0.689877650    -0.094714530 
C28 C     0.630140590     0.286622470     0.683042330 
C29 C     0.733589130     0.223728370     0.767982140 
C30 C     0.672270200     0.081249810     0.976824010 
C31 C     0.755519960     0.011334130     1.075989790 
C32 C     0.904567590     0.085429880     0.966502450 
C33 C     0.969072930     0.228657700     0.759255760 
C34 C     0.884103700     0.297097190     0.661071740 
N1 N     0.890351970     0.699987730    -0.014024610 
N2 N     0.648654520     0.355580390     0.522475850 
O1 O     1.138162600     0.815929850    -0.149242580 
O2 O     0.532860460     0.267059870     0.763406120 
Cl1 Cl     0.744606940     0.791158230     0.036212560 
Cl2 Cl     0.974836410     0.478848690     0.400059650 
H1 H     1.033408920     0.393531420     0.179101200 
H2 H     1.087033190     0.634817740    -0.027526340 
H3 H     0.457901750     0.205315910     0.518637150 
H4 H     0.858481360     0.134807470     0.442286580 
H5 H     0.606109530    -0.072899770     0.691200170 
H6 H     0.406337010    -0.036616120     0.728382420 
H7 H     0.434216930     0.395506580     0.562098250 
H8 H     0.305183780     0.522156870     0.351861540 
H9 H     0.799991940     0.706572920     0.003195070 
H10 H     1.232937590     1.077910490    -0.445055260 
H11 H     0.840976460     1.085333100    -0.251277470 
H12 H     1.267883890     1.321695980    -0.661702080 
H13 H     1.069093330     1.324517040    -0.562436260 
H14 H     0.268837300     0.651578480     0.077026170 
H15 H     0.647423690     0.581759900    -0.028429570 
H16 H     0.521452960     0.711464200    -0.240407280 
H17 H     0.332089420     0.747036400    -0.188784170 
H18 H     0.729621470     0.358606340     0.475658720 
H19 H     0.556531830     0.028103170     1.058179830 
H20 H     0.704661160    -0.100009800     1.238037090 
H21 H     0.971514720     0.032642220     1.041899210 
H22 H     1.085345010     0.289054240     0.671838650 

#END
data_27_14.60_XXVI_2_4123 
loop_
_symmetry_equiv_pos_site_id
_symmetry_equiv_pos_as_xyz
1 +x,+y,+z
2 -x,-y,-z
_cell_length_a 10.2098
_cell_length_b 11.8665
_cell_length_c 17.091
_cell_angle_alpha 122.4703
_cell_angle_beta 85.8585
_cell_angle_gamma 123.3224
loop_
_atom_site_label
_atom_site_type_symbol
_atom_site_fract_x
_atom_site_fract_y
_atom_site_fract_z
C1 C     0.378837560     0.577265190     0.760411980 
C2 C     0.256246070     0.579558560     0.726940970 
C3 C     0.213979840     0.683919150     0.797199950 
C4 C     0.295194060     0.781212520     0.898428400 
C5 C     0.413027970     0.778583670     0.930567790 
C6 C     0.455010050     0.675249950     0.861405670 
C7 C     0.174391300     0.482159460     0.625565830 
C8 C     0.094802580     0.688514360     0.763527570 
C9 C     0.019069360     0.594131390     0.664541990 
C10 C     0.059324490     0.490075880     0.595287510 
C11 C     0.427777300     0.472979900     0.689630180 
C12 C     0.531928620     0.524428660     0.638784610 
C13 C     0.584151280     0.427635780     0.574838010 
C14 C     0.537746590     0.286373190     0.565187030 
C15 C     0.435953880     0.231339130     0.616700450 
C16 C     0.377530770     0.324561880     0.678498070 
C17 C     0.390841380     0.088388920     0.609222820 
C18 C     0.271591130     0.266143650     0.728000020 
C19 C     0.680728340     0.768447350     0.984324310 
C20 C     0.740210650     0.683362650     0.993768310 
C21 C     0.898912310     0.773385340     1.054565510 
C22 C     0.631810190     0.507647660     0.944036840 
C23 C     0.946617000     0.690479380     1.065000140 
C24 C     0.678323270     0.424227850     0.954397560 
C25 C     0.836235520     0.516161470     1.015176110 
C26 C     0.230117990     0.126407830     0.719192460 
C27 C     0.290921900     0.037102850     0.659907010 
C28 C     0.718343240     0.770947280     0.635450390 
C29 C     0.744831890     0.922535510     0.652373880 
C30 C     0.850164110     0.981631160     0.603958830 
C31 C     0.888043300     1.117111490     0.607914770 
C32 C     0.820991880     1.200026650     0.662000950 
C33 C     0.717920000     1.146663660     0.711859900 
C34 C     0.680304500     1.009746150     0.706979550 
N1 N     0.576449490     0.671774050     0.890933960 
N2 N     0.584374990     0.674161150     0.654522480 
O1 O     0.710196080     0.901661360     1.054147660 
O2 O     0.811041110     0.734361180     0.600474700 
Cl1 Cl     1.045435350     0.990372710     1.116166680 
Cl2 Cl     0.554382200     0.960786420     0.776634960 
H1 H     0.263841620     0.861242030     0.951817530 
H2 H     0.478743080     0.857367110     1.008039610 
H3 H     0.204068010     0.400770390     0.571928330 
H4 H     0.064425440     0.768876590     0.817741320 
H5 H    -0.072018430     0.599125580     0.639561700 
H6 H    -0.001643150     0.414801260     0.517168660 
H7 H     0.665527230     0.471320780     0.537076560 
H8 H     0.580812570     0.214786620     0.517165830 
H9 H     0.582259180     0.579055850     0.836755260 
H10 H     0.507665180     0.435676100     0.897397020 
H11 H     1.070791180     0.763656900     1.111851300 
H12 H     0.591208380     0.288017220     0.914887670 
H13 H     0.874686120     0.452834800     1.024003210 
H14 H     0.437098090     0.019546360     0.562356900 
H15 H     0.223003620     0.333457880     0.772933420 
H16 H     0.148704240     0.083886250     0.757749050 
H17 H     0.257333790    -0.072902200     0.653614350 
H18 H     0.523779570     0.722033520     0.691296280 
H19 H     0.901288660     0.914979600     0.563089700 
H20 H     0.969652130     1.157909370     0.568956910 
H21 H     0.849077430     1.306644820     0.666161340 
H22 H     0.666054880     1.210812480     0.755541490 

#END
data_28_14.68_XXVI_2_4546 
loop_
_symmetry_equiv_pos_site_id
_symmetry_equiv_pos_as_xyz
1 +x,+y,+z
2 -x,-y,-z
_cell_length_a 15.7417
_cell_length_b 10.4063
_cell_length_c 10.4074
_cell_angle_alpha 63.618
_cell_angle_beta 89.0938
_cell_angle_gamma 108.3785
loop_
_atom_site_label
_atom_site_type_symbol
_atom_site_fract_x
_atom_site_fract_y
_atom_site_fract_z
C1 C     0.738466880     0.363936030     0.726199130 
C2 C     0.689862830     0.247583480     0.688688780 
C3 C     0.739663430     0.184051080     0.630989850 
C4 C     0.836254410     0.238516760     0.614095870 
C5 C     0.883188590     0.351523630     0.649364610 
C6 C     0.834158970     0.416548260     0.704007500 
C7 C     0.593006430     0.192181510     0.706283510 
C8 C     0.691021540     0.069497650     0.592704570 
C9 C     0.596962480     0.018748040     0.610147970 
C10 C     0.547826160     0.080716140     0.667585730 
C11 C     0.689412980     0.436499300     0.781334450 
C12 C     0.662794580     0.556136730     0.683165690 
C13 C     0.619453450     0.629923950     0.735231830 
C14 C     0.604916810     0.585760220     0.882303370 
C15 C     0.631489150     0.466839230     0.985682640 
C16 C     0.674226060     0.390516330     0.934192860 
C17 C     0.617571460     0.421793920     1.137247970 
C18 C     0.700983670     0.271427970     1.037934180 
C19 C     0.968943660     0.600785630     0.736483320 
C20 C     0.990542360     0.725447440     0.781509260 
C21 C     0.957829880     0.847819020     0.732904510 
C22 C     1.055177490     0.722817720     0.874033470 
C23 C     0.986781390     0.960514570     0.778225850 
C24 C     1.083578580     0.833199960     0.921322810 
C25 C     1.049083790     0.952434350     0.873237960 
C26 C     0.686597200     0.230597470     1.184735850 
C27 C     0.644651980     0.306135240     1.235242800 
C28 C     0.680082170     0.731690490     0.416736250 
C29 C     0.708781850     0.755306700     0.265635710 
C30 C     0.670563070     0.848649440     0.157065210 
C31 C     0.689043710     0.884580880     0.011136450 
C32 C     0.748365120     0.828686140    -0.031404300 
C33 C     0.788619890     0.738124750     0.072583000 
C34 C     0.768840650     0.701641330     0.219299480 
N1 N     0.878183530     0.536690490     0.734754280 
N2 N     0.680165760     0.598687230     0.534049370 
O1 O     1.029117680     0.557216760     0.712615230 
O2 O     0.654579300     0.827528430     0.428735060 
Cl1 Cl     0.880553580     0.868827750     0.611011800 
Cl2 Cl     0.825899550     0.590448260     0.338900390 
H1 H     0.874013810     0.189601920     0.571031870 
H2 H     0.957183970     0.393819990     0.636227320 
H3 H     0.555057480     0.239317580     0.751206090 
H4 H     0.729659220     0.022298890     0.548814050 
H5 H     0.560348630    -0.069192040     0.580035310 
H6 H     0.473502040     0.039723370     0.681728390 
H7 H     0.600324110     0.722612890     0.656070470 
H8 H     0.572272770     0.643789960     0.921166840 
H9 H     0.834701990     0.578751100     0.763108890 
H10 H     1.082668200     0.630908100     0.906495280 
H11 H     0.960447750     1.054074630     0.737756670 
H12 H     1.132929680     0.827052000     0.994524380 
H13 H     1.071044490     1.040415400     0.908520330 
H14 H     0.585019400     0.480879460     1.174764260 
H15 H     0.732998000     0.212613280     0.999433730 
H16 H     0.707634830     0.138979270     1.262628190 
H17 H     0.633728380     0.272618160     1.351510990 
H18 H     0.706687130     0.531740630     0.510974670 
H19 H     0.625992610     0.892769110     0.193302810 
H20 H     0.657545210     0.956338440    -0.069249000 
H21 H     0.764016110     0.855953030    -0.145379610 
H22 H     0.836062520     0.695270110     0.041412310 

#END
data_29_14.97_XXVI_2_4358 
loop_
_symmetry_equiv_pos_site_id
_symmetry_equiv_pos_as_xyz
1 +x,+y,+z
2 -x,-y,-z
_cell_length_a 10.5826
_cell_length_b 10.0394
_cell_length_c 15.6071
_cell_angle_alpha 76.0202
_cell_angle_beta 96.911
_cell_angle_gamma 65.9799
loop_
_atom_site_label
_atom_site_type_symbol
_atom_site_fract_x
_atom_site_fract_y
_atom_site_fract_z
C1 C     0.891725410     0.968854780     0.737810790 
C2 C     0.964431570     1.041362910     0.688251450 
C3 C     1.075373590     1.062538220     0.737362740 
C4 C     1.109922940     1.009298420     0.834268540 
C5 C     1.039322110     0.939823820     0.882058180 
C6 C     0.928091230     0.920648950     0.833593700 
C7 C     0.930154720     1.094237090     0.591143800 
C8 C     1.146615820     1.135585130     0.687723450 
C9 C     1.110657640     1.186166880     0.593375680 
C10 C     1.001617820     1.165019760     0.544972830 
C11 C     0.774518260     0.947388660     0.689026360 
C12 C     0.631948640     1.060818840     0.667426900 
C13 C     0.519223640     1.037740650     0.624205830 
C14 C     0.550169750     0.903413730     0.603632960 
C15 C     0.692462160     0.785350870     0.624096500 
C16 C     0.806685600     0.807827150     0.667730900 
C17 C     0.725074960     0.646348330     0.603424560 
C18 C     0.949241750     0.689031720     0.688946020 
C19 C     0.868021090     0.789419770     0.969966110 
C20 C     0.765659480     0.724146860     0.992530020 
C21 C     0.615875430     0.799968410     0.959334970 
C22 C     0.827292830     0.577488120     1.059063440 
C23 C     0.531489250     0.729892310     0.989552460 
C24 C     0.744558970     0.505842760     1.088726290 
C25 C     0.596035460     0.582485630     1.053698990 
C26 C     0.977290500     0.554996550     0.667938020 
C27 C     0.864673970     0.533075480     0.624800830 
C28 C     0.477976060     1.310370420     0.688913880 
C29 C     0.480434700     1.445894350     0.714598090 
C30 C     0.350131760     1.582136850     0.677574420 
C31 C     0.330324210     1.718872490     0.694043830 
C32 C     0.441782420     1.722638550     0.750207920 
C33 C     0.571418990     1.589444620     0.789213870 
C34 C     0.590456430     1.452990850     0.771382020 
N1 N     0.849368820     0.855794540     0.878154280 
N2 N     0.606805160     1.196727400     0.688244950 
O1 O     0.964744790     0.773003330     1.030698470 
O2 O     0.361882350     1.309906670     0.666428870 
Cl1 Cl     0.526057340     0.986515070     0.879565100 
Cl2 Cl     0.757461680     1.292208040     0.826059450 
H1 H     1.194668510     1.024739530     0.871576320 
H2 H     1.065541450     0.898941110     0.956270080 
H3 H     0.846413960     1.077558530     0.553866580 
H4 H     1.230645950     1.151136660     0.725790710 
H5 H     1.166116830     1.242313980     0.555964270 
H6 H     0.973911790     1.204925070     0.470444630 
H7 H     0.410072560     1.127076720     0.609459960 
H8 H     0.463106990     0.886351010     0.570766830 
H9 H     0.768181790     0.857038090     0.834700020 
H10 H     0.942776050     0.522290870     1.087060030 
H11 H     0.415761660     0.792220550     0.962738620 
H12 H     0.795457860     0.391201060     1.139507660 
H13 H     0.529594620     0.528366600     1.076685900 
H14 H     0.637199930     0.630771320     0.570263230 
H15 H     1.036122850     0.705906420     0.721998150 
H16 H     1.087372670     0.465136110     0.684667660 
H17 H     0.888492340     0.426635990     0.608597300 
H18 H     0.696595810     1.204713160     0.712967290 
H19 H     0.264420350     1.574515350     0.635697050 
H20 H     0.228126310     1.822005140     0.663507960 
H21 H     0.428228580     1.828519130     0.764331330 
H22 H     0.658996510     1.589312740     0.834144440 

#END
data_30_15.11_XXVI_14_1327 
loop_
_symmetry_equiv_pos_site_id
_symmetry_equiv_pos_as_xyz
1 +x,+y,+z
2 -x,1/2+y,1/2-z
3 -x,-y,-z
4 +x,1/2-y,1/2+z
_cell_length_a 10.4716
_cell_length_b 22.062
_cell_length_c 13.8881
_cell_angle_alpha 90.0
_cell_angle_beta 116.2903
_cell_angle_gamma 90.0
loop_
_atom_site_label
_atom_site_type_symbol
_atom_site_fract_x
_atom_site_fract_y
_atom_site_fract_z
C1 C     0.222735100     0.628582790     0.467335290 
C2 C     0.262645930     0.567696630     0.504092470 
C3 C     0.410752000     0.553447800     0.568791390 
C4 C     0.513264600     0.600672590     0.594620840 
C5 C     0.474848000     0.659356560     0.559123090 
C6 C     0.328556280     0.673451720     0.494188000 
C7 C     0.160179510     0.520308770     0.478227560 
C8 C     0.449886640     0.492830250     0.604591230 
C9 C     0.347923550     0.447719240     0.577956230 
C10 C     0.202065580     0.461756930     0.514331450 
C11 C     0.071112900     0.644662070     0.395744640 
C12 C     0.015864370     0.634272990     0.284536600 
C13 C    -0.127043680     0.650562270     0.213498010 
C14 C    -0.210541120     0.678985970     0.253810910 
C15 C    -0.158129880     0.692754020     0.364947350 
C16 C    -0.014958540     0.674947980     0.437277420 
C17 C    -0.241890790     0.723995010     0.406411330 
C18 C     0.037803770     0.689326860     0.548440780 
C19 C     0.361471020     0.783797790     0.462756130 
C20 C     0.267696080     0.835230990     0.398032760 
C21 C     0.305768010     0.873539950     0.333661310 
C22 C     0.139947720     0.847680120     0.405180770 
C23 C     0.218560100     0.922278840     0.277829660 
C24 C     0.052863550     0.896438220     0.350228260 
C25 C     0.092582190     0.933800740     0.286487190 
C26 C    -0.046368640     0.720198200     0.585968990 
C27 C    -0.187337090     0.737744170     0.514668750 
C28 C     0.084224070     0.594054330     0.144160300 
C29 C     0.216508370     0.572036450     0.137152090 
C30 C     0.209386050     0.515140250     0.089086540 
C31 C     0.324111980     0.492689760     0.074223640 
C32 C     0.447427890     0.527954260     0.104861710 
C33 C     0.455602100     0.585394920     0.149933580 
C34 C     0.340425790     0.607159010     0.165604470 
N1 N     0.282782570     0.731861170     0.454492150 
N2 N     0.108282390     0.608786960     0.247375920 
O1 O     0.491289310     0.788284680     0.516610910 
O2 O    -0.032743650     0.595035470     0.064650770 
Cl1 Cl     0.458516980     0.859767970     0.315771870 
Cl2 Cl     0.355460740     0.680072770     0.221187830 
H1 H     0.625680950     0.589737260     0.643845560 
H2 H     0.553022980     0.695605100     0.578240670 
H3 H     0.047742860     0.531150700     0.429483590 
H4 H     0.562716200     0.482555800     0.653728510 
H5 H     0.379398870     0.401274040     0.605897210 
H6 H     0.121947100     0.425968600     0.493764590 
H7 H    -0.166165440     0.640513080     0.128297080 
H8 H    -0.319758180     0.692034090     0.199096620 
H9 H     0.176925180     0.733972310     0.402415180 
H10 H     0.110461910     0.819062910     0.456614070 
H11 H     0.249992840     0.950617210     0.227445090 
H12 H    -0.045199120     0.905202580     0.357546350 
H13 H     0.025554030     0.972073660     0.242900960 
H14 H    -0.350575760     0.737182460     0.350655420 
H15 H     0.146129340     0.675535110     0.603493860 
H16 H    -0.003952000     0.730985140     0.671460450 
H17 H    -0.252615670     0.761985830     0.545496520 
H18 H     0.210267780     0.603311670     0.305713250 
H19 H     0.110894660     0.489086350     0.063358660 
H20 H     0.317067200     0.448042220     0.038092060 
H21 H     0.537631320     0.511048520     0.093034620 
H22 H     0.550010550     0.613772030     0.172591360 

#END
data_31_15.33_XXVI_2_1321 
loop_
_symmetry_equiv_pos_site_id
_symmetry_equiv_pos_as_xyz
1 +x,+y,+z
2 -x,-y,-z
_cell_length_a 11.1728
_cell_length_b 14.0221
_cell_length_c 18.4552
_cell_angle_alpha 99.6656
_cell_angle_beta 85.9849
_cell_angle_gamma 31.6287
loop_
_atom_site_label
_atom_site_type_symbol
_atom_site_fract_x
_atom_site_fract_y
_atom_site_fract_z
C1 C     0.648323490     0.456399760     0.260207650 
C2 C     0.667057660     0.364662640     0.298258100 
C3 C     0.496541480     0.480608120     0.380687490 
C4 C     0.312872850     0.684430320     0.422084810 
C5 C     0.297757200     0.771496620     0.385898770 
C6 C     0.470065140     0.655893240     0.304993430 
C7 C     0.851558420     0.160084610     0.257194620 
C8 C     0.516358980     0.388668990     0.418156640 
C9 C     0.697480660     0.189712350     0.376626480 
C10 C     0.866312520     0.074985970     0.295562130 
C11 C     0.825031660     0.336587940     0.174693960 
C12 C     1.024368410     0.262050610     0.156209940 
C13 C     1.194792700     0.144919530     0.074608520 
C14 C     1.159047140     0.110556140     0.012727140 
C15 C     0.954885110     0.189151870     0.027917770 
C16 C     0.785231680     0.303830210     0.110289000 
C17 C     0.913816840     0.157833860    -0.035624600 
C18 C     0.579909090     0.383402710     0.125100780 
C19 C     0.387397750     0.886240790     0.304895650 
C20 C     0.507862910     0.882791580     0.257014190 
C21 C     0.646486040     0.782042040     0.173051750 
C22 C     0.490703230     0.985352090     0.306185490 
C23 C     0.766266490     0.779872110     0.140502830 
C24 C     0.608107840     0.985007860     0.274548840 
C25 C     0.748587280     0.880222560     0.191230020 
C26 C     0.544655970     0.350892770     0.061835220 
C27 C     0.712866480     0.236846040    -0.019250070 
C28 C     1.138575240     0.337861300     0.217319960 
C29 C     1.066753620     0.457934910     0.296258590 
C30 C     1.133570890     0.507527760     0.284669030 
C31 C     1.067136040     0.631264590     0.348309340 
C32 C     0.926531830     0.712808390     0.427324190 
C33 C     0.858912230     0.665767910     0.441467100 
C34 C     0.929353570     0.539262700     0.376911800 
N1 N     0.471324630     0.734305630     0.267191490 
N2 N     1.049288890     0.307285300     0.220690040 
O1 O     0.237038500     1.011379600     0.376280090 
O2 O     1.263952670     0.279523360     0.152936560 
Cl1 Cl     0.669029680     0.661602000     0.102158190 
Cl2 Cl     0.845235610     0.482715030     0.404953440 
H1 H     0.181074340     0.773456390     0.484359330 
H2 H     0.160192070     0.926329030     0.417960380 
H3 H     0.981931580     0.071067460     0.194731590 
H4 H     0.385160490     0.478864260     0.480782750 
H5 H     0.711134790     0.120565400     0.406096710 
H6 H     1.009674920    -0.082369100     0.263026160 
H7 H     1.348228550     0.088045580     0.062759860 
H8 H     1.289920500     0.021157750    -0.049819790 
H9 H     0.594003650     0.640035030     0.207709120 
H10 H     0.382752010     1.063026820     0.370944780 
H11 H     0.871863060     0.699627330     0.075294630 
H12 H     0.591937870     1.064724210     0.314911410 
H13 H     0.843806760     0.876714380     0.165236220 
H14 H     1.044622480     0.070058330    -0.097918980 
H15 H     0.449832140     0.471334690     0.187438510 
H16 H     0.385477440     0.413814530     0.074504640 
H17 H     0.683017750     0.212002460    -0.068605820 
H18 H     0.940027810     0.368008890     0.276922070 
H19 H     1.237841620     0.445346770     0.222139790 
H20 H     1.122842620     0.665554150     0.336178490 
H21 H     0.870043190     0.811937740     0.478158110 
H22 H     0.752085550     0.725414240     0.502624880 

#END
data_32_15.46_XXVI_15_10542 
loop_
_symmetry_equiv_pos_site_id
_symmetry_equiv_pos_as_xyz
1 +x,+y,+z
2 -x,+y,1/2-z
3 1/2+x,1/2+y,+z
4 1/2-x,1/2+y,1/2-z
5 -x,-y,-z
6 +x,-y,1/2+z
7 1/2-x,1/2-y,-z
8 1/2+x,1/2-y,1/2+z
_cell_length_a 29.4085
_cell_length_b 10.0912
_cell_length_c 19.6195
_cell_angle_alpha 90.0
_cell_angle_beta 77.5075
_cell_angle_gamma 90.0
loop_
_atom_site_label
_atom_site_type_symbol
_atom_site_fract_x
_atom_site_fract_y
_atom_site_fract_z
C1 C     0.111040660     0.778619050     0.562025310 
C2 C     0.110874800     0.857347710     0.622741560 
C3 C     0.072579280     0.946280160     0.647845020 
C4 C     0.035869680     0.952966390     0.611152650 
C5 C     0.036298080     0.877946280     0.552130640 
C6 C     0.074280510     0.790297030     0.526947380 
C7 C     0.147675310     0.850782460     0.659478120 
C8 C     0.072714990     1.024604780     0.708063590 
C9 C     0.109010120     1.016240310     0.742573180 
C10 C     0.146707780     0.928529920     0.717933060 
C11 C     0.150253970     0.685477930     0.534670970 
C12 C     0.187131750     0.724352940     0.479999870 
C13 C     0.223583850     0.633430240     0.451918400 
C14 C     0.222395290     0.506225380     0.477985580 
C15 C     0.185613320     0.461697140     0.532728220 
C16 C     0.148813670     0.552982300     0.561451500 
C17 C     0.183960760     0.330377530     0.559468320 
C18 C     0.111727060     0.508004700     0.615879310 
C19 C     0.043648600     0.689708560     0.428584450 
C20 C     0.053768880     0.572435860     0.379706720 
C21 C     0.095999400     0.544258410     0.332200970 
C22 C     0.015475830     0.488577030     0.379301720 
C23 C     0.100152400     0.434127790     0.287682080 
C24 C     0.019399650     0.377800020     0.335833230 
C25 C     0.061954610     0.350438110     0.289917870 
C26 C     0.111154460     0.379394760     0.640688230 
C27 C     0.147503150     0.289640610     0.612468450 
C28 C     0.212139160     0.906156560     0.393768610 
C29 C     0.206828540     1.052668240     0.379968050 
C30 C     0.245577470     1.107401570     0.333039400 
C31 C     0.247368660     1.240252950     0.313146080 
C32 C     0.209423290     1.323335960     0.339353240 
C33 C     0.170191630     1.272196710     0.385024330 
C34 C     0.169020260     1.138654230     0.405171980 
N1 N     0.077417680     0.715334530     0.465955900 
N2 N     0.187290740     0.855935780     0.456174150 
O1 O     0.005803390     0.747646430     0.437604440 
O2 O     0.239611060     0.839064580     0.350503120 
Cl1 Cl     0.145467310     0.645953750     0.325097390 
Cl2 Cl     0.117199520     1.085352000     0.461574220 
H1 H     0.006746310     1.020424910     0.630254120 
H2 H     0.008453820     0.883633200     0.523533110 
H3 H     0.176675700     0.783019530     0.640586890 
H4 H     0.043450910     1.091924130     0.726577010 
H5 H     0.108729640     1.077014780     0.788811210 
H6 H     0.175261130     0.922264610     0.745447160 
H7 H     0.251423930     0.666295550     0.409260420 
H8 H     0.250385300     0.436949490     0.456031820 
H9 H     0.106766410     0.657977590     0.454607320 
H10 H    -0.017588060     0.514346800     0.414231100 
H11 H     0.133306140     0.415681650     0.251341490 
H12 H    -0.010728150     0.313558420     0.337338470 
H13 H     0.065504640     0.264497720     0.255216360 
H14 H     0.212167900     0.262017780     0.537127840 
H15 H     0.083737970     0.577062360     0.637786190 
H16 H     0.082412880     0.346667450     0.682502810 
H17 H     0.146596010     0.188414900     0.632627740 
H18 H     0.162765960     0.916565010     0.485574900 
H19 H     0.274172780     1.039450320     0.312429940 
H20 H     0.278169010     1.278755760     0.277084090 
H21 H     0.210029710     1.427685840     0.324158900 
H22 H     0.139986690     1.334735590     0.405319600 

#END
data_33_15.58_XXVI_2_9 
loop_
_symmetry_equiv_pos_site_id
_symmetry_equiv_pos_as_xyz
1 +x,+y,+z
2 -x,-y,-z
_cell_length_a 14.0833
_cell_length_b 27.9754
_cell_length_c 33.7795
_cell_angle_alpha 138.0363
_cell_angle_beta 78.8102
_cell_angle_gamma 142.3947
loop_
_atom_site_label
_atom_site_type_symbol
_atom_site_fract_x
_atom_site_fract_y
_atom_site_fract_z
C1 C     0.623236390     0.925394330     0.832549840 
C2 C     0.342173270     0.774394860     0.738075010 
C3 C     0.466558530     0.866433750     0.742786250 
C4 C     0.869542100     1.107750500     0.842597480 
C5 C     1.131033590     1.245797910     0.929636570 
C6 C     0.997397180     1.145688750     0.920127810 
C7 C    -0.064963240     0.530126930     0.636587460 
C8 C     0.185418940     0.714954800     0.648360480 
C9 C    -0.207174700     0.479072570     0.551308260 
C10 C    -0.333022140     0.385857820     0.545311460 
C11 C     0.498098090     0.832835450     0.829212590 
C12 C     0.103456260     0.493198910     0.668789500 
C13 C    -0.025771480     0.399281470     0.662814900 
C14 C     0.256186500     0.654669130     0.821499680 
C15 C     0.677102030     1.013484560     0.993192650 
C16 C     0.799016010     1.103411920     0.996786060 
C17 C     0.979040560     1.284275320     1.160438430 
C18 C     1.225386070     1.466140660     1.170666750 
C19 C     1.407442590     1.322202400     1.008270080 
C20 C     1.353232000     1.223590850     0.982529380 
C21 C     1.307464120     1.194706050     1.010113010 
C22 C     1.295211240     1.112495860     0.901905680 
C23 C     1.193834780     1.051187190     0.954214200 
C24 C     1.184523460     0.971005730     0.846568350 
C25 C     1.128117010     0.936254770     0.870902720 
C26 C     1.513603360     1.724640390     1.331631130 
C27 C     1.389504110     1.633345560     1.326699400 
C28 C    -0.293658780     0.081956940     0.433035070 
C29 C    -0.351406700    -0.015622970     0.344883400 
C30 C    -0.399088980    -0.120970470     0.298544750 
C31 C    -0.404988200    -0.184993230     0.234948170 
C32 C    -0.356844760    -0.140818850     0.217206340 
C33 C    -0.315085250    -0.041443400     0.259280590 
C34 C    -0.316090180     0.017489990     0.320796650 
N1 N     1.224567530     1.256360940     0.994265900 
N2 N    -0.158970980     0.249877220     0.514888760 
O1 O     1.558523010     1.417602050     1.020422250 
O2 O    -0.341611750     0.027680360     0.438415810 
Cl1 Cl     1.424505740     1.360510330     1.129020480 
Cl2 Cl    -0.302504600     0.110797040     0.352688280 
H1 H     0.971270170     1.183529980     0.849290150 
H2 H     1.430888820     1.423437490     1.002326990 
H3 H    -0.163458600     0.457508710     0.631566680 
H4 H     0.285643640     0.788395170     0.653698030 
H5 H    -0.421369680     0.363717470     0.478931340 
H6 H    -0.645330360     0.197860150     0.467678190 
H7 H    -0.338689290     0.130627320     0.534511360 
H8 H     0.156836440     0.582043700     0.816595920 
H9 H     1.120597670     1.187304880     0.989479040 
H10 H     1.333258180     1.137341100     0.881920220 
H11 H     1.160369450     1.032831980     0.977694990 
H12 H     1.136329700     0.883764560     0.782404180 
H13 H     1.036196050     0.822301410     0.826587640 
H14 H     0.880512890     1.211040450     1.155101590 
H15 H     1.323221430     1.538323260     1.175466300 
H16 H     1.840628210     2.002268860     1.464031200 
H17 H     1.619538180     1.839674080     1.454601700 
H18 H    -0.109955890     0.295406710     0.509305190 
H19 H    -0.420628160    -0.141838710     0.319617150 
H20 H    -0.441193000    -0.264896000     0.201498050 
H21 H    -0.354547020    -0.185234550     0.169756830 
H22 H    -0.284568870    -0.010706160     0.243813530 

#END
data_34_16.00_XXVI_43_838 
loop_
_symmetry_equiv_pos_site_id
_symmetry_equiv_pos_as_xyz
1 +x,+y,+z
2 -x,-y,+z
3 1/4-x,1/4+y,1/4+z
4 1/4+x,1/4-y,1/4+z
5 +x,1/2+y,1/2+z
6 -x,1/2-y,1/2+z
7 1/4-x,3/4+y,3/4+z
8 1/4+x,3/4-y,3/4+z
9 1/2+x,+y,1/2+z
10 1/2-x,-y,1/2+z
11 3/4-x,1/4+y,3/4+z
12 3/4+x,1/4-y,3/4+z
13 1/2+x,1/2+y,+z
14 1/2-x,1/2-y,+z
15 3/4-x,3/4+y,1/4+z
16 3/4+x,3/4-y,1/4+z
_cell_length_a 66.8275
_cell_length_b 22.9596
_cell_length_c 7.2813
_cell_angle_alpha 90.0
_cell_angle_beta 90.0
_cell_angle_gamma 90.0
loop_
_atom_site_label
_atom_site_type_symbol
_atom_site_fract_x
_atom_site_fract_y
_atom_site_fract_z
C1 C     0.213065170     0.368405860     0.336026300 
C2 C     0.227438920     0.369477070     0.189770480 
C3 C     0.245129060     0.404933470     0.208265340 
C4 C     0.247830990     0.438149360     0.371440290 
C5 C     0.233951830     0.437048940     0.511756200 
C6 C     0.216491330     0.402030700     0.494187860 
C7 C     0.224653700     0.337464560     0.023985270 
C8 C     0.259298380     0.406194310     0.062422870 
C9 C     0.256232320     0.374261430    -0.096360660 
C10 C     0.238722100     0.339838390    -0.115442140 
C11 C     0.194413950     0.332716340     0.321637900 
C12 C     0.175736760     0.360166940     0.297441970 
C13 C     0.157806320     0.326681330     0.286277900 
C14 C     0.158678320     0.266821950     0.300557660 
C15 C     0.177104270     0.236992210     0.326834240 
C16 C     0.195291270     0.270519640     0.337897870 
C17 C     0.178044760     0.175329390     0.343829970 
C18 C     0.213651330     0.240371130     0.368584380 
C19 C     0.194320370     0.449093800     0.721318260 
C20 C     0.172881140     0.445568530     0.788276060 
C21 C     0.160623040     0.396257200     0.818103910 
C22 C     0.163880150     0.500669320     0.813466740 
C23 C     0.140419670     0.401927100     0.866350130 
C24 C     0.143794800     0.506866510     0.861398090 
C25 C     0.131940600     0.457206820     0.886780970 
C26 C     0.214028830     0.180297450     0.385028270 
C27 C     0.196129790     0.147315210     0.371973620 
C28 C     0.159762260     0.458511420     0.316392120 
C29 C     0.164508360     0.523061600     0.330975470 
C30 C     0.148549450     0.555963190     0.404979280 
C31 C     0.150024550     0.615558310     0.438468320 
C32 C     0.167902730     0.644758240     0.397886800 
C33 C     0.183926620     0.613924650     0.322134210 
C34 C     0.182231160     0.553948260     0.288752990 
N1 N     0.201936820     0.400217210     0.634418180 
N2 N     0.175573500     0.421273930     0.285146420 
O1 O     0.203741710     0.495275940     0.732600680 
O2 O     0.142354410     0.441514180     0.339270750 
Cl1 Cl     0.169611070     0.323995130     0.805402060 
Cl2 Cl     0.203400400     0.521573450     0.185656440 
H1 H     0.261280720     0.465040840     0.384585990 
H2 H     0.235825000     0.463016020     0.635747380 
H3 H     0.211180230     0.310938120     0.008716250 
H4 H     0.272691680     0.433190120     0.078367760 
H5 H     0.267229320     0.375644010    -0.207500720 
H6 H     0.236301720     0.314974100    -0.241645120 
H7 H     0.143674090     0.349608810     0.269034460 
H8 H     0.144873520     0.241295560     0.292055000 
H9 H     0.192306320     0.365836520     0.620470880 
H10 H     0.173493810     0.538470470     0.790666140 
H11 H     0.131505760     0.362649870     0.887707860 
H12 H     0.137396350     0.550389940     0.877314380 
H13 H     0.116121930     0.461110240     0.923116860 
H14 H     0.164099230     0.150462850     0.334674020 
H15 H     0.227482870     0.265516450     0.379168330 
H16 H     0.228272760     0.158053890     0.408627110 
H17 H     0.196659450     0.099885590     0.384942880 
H18 H     0.189545040     0.439200110     0.273720750 
H19 H     0.134918060     0.531628680     0.436131660 
H20 H     0.137296130     0.639151700     0.496468590 
H21 H     0.169447390     0.691448130     0.423906740 
H22 H     0.197921790     0.635901120     0.287689140 

#END
data_35_16.46_XXVI_14_1168 
loop_
_symmetry_equiv_pos_site_id
_symmetry_equiv_pos_as_xyz
1 +x,+y,+z
2 -x,1/2+y,1/2-z
3 -x,-y,-z
4 +x,1/2-y,1/2+z
_cell_length_a 11.0229
_cell_length_b 19.0097
_cell_length_c 40.0608
_cell_angle_alpha 90.0
_cell_angle_beta 159.6823
_cell_angle_gamma 90.0
loop_
_atom_site_label
_atom_site_type_symbol
_atom_site_fract_x
_atom_site_fract_y
_atom_site_fract_z
C1 C     0.361809680     0.157027800     0.879989850 
C2 C     0.647949630     0.194801830     0.968236840 
C3 C     0.608432200     0.268577960     0.965425230 
C4 C     0.283480640     0.301571550     0.874389770 
C5 C     0.008515890     0.265182350     0.789316190 
C6 C     0.048152230     0.192371250     0.791811470 
C7 C     0.973336400     0.161689080     1.059517080 
C8 C     0.894324920     0.305966870     1.053329700 
C9 C     1.207720280     0.272424530     1.140894460 
C10 C     1.246402750     0.199722930     1.143703290 
C11 C     0.396090250     0.080664790     0.880549540 
C12 C     0.524833320     0.059770660     0.882430440 
C13 C     0.547768650    -0.012999150     0.879871330 
C14 C     0.441194670    -0.063291240     0.875025030 
C15 C     0.308335570    -0.044906310     0.872733020 
C16 C     0.285866370     0.028460910     0.875673500 
C17 C     0.196079790    -0.096424320     0.867172990 
C18 C     0.151337010     0.046891190     0.872971570 
C19 C    -0.538119570     0.175080000     0.613431060 
C20 C    -0.762591340     0.116752670     0.541433310 
C21 C    -0.664608890     0.069109880     0.541421790 
C22 C    -1.110715320     0.114755350     0.463043560 
C23 C    -0.902574690     0.019705390     0.467400350 
C24 C    -1.348529770     0.065242340     0.389598260 
C25 C    -1.243474990     0.017530660     0.391964550 
C26 C     0.043949760    -0.004618070     0.867449290 
C27 C     0.066040600    -0.076880080     0.864510100 
C28 C     0.690149820     0.107462760     0.869001390 
C29 C     0.797063820     0.174691470     0.879168220 
C30 C     1.067370800     0.166994150     0.925247350 
C31 C     1.187756510     0.223748940     0.937457690 
C32 C     1.031969440     0.290007540     0.901153380 
C33 C     0.757150240     0.298865090     0.852847240 
C34 C     0.641512930     0.241612020     0.842129590 
N1 N    -0.218186060     0.153091820     0.707901730 
N2 N     0.632909820     0.112859010     0.888176910 
O1 O    -0.653206790     0.235574890     0.586203720 
O2 O     0.681927080     0.051596720     0.851076360 
Cl1 Cl    -0.241992550     0.069600120     0.633199720 
Cl2 Cl     0.289574490     0.256776970     0.778615760 
H1 H     0.253070850     0.357541990     0.872279260 
H2 H    -0.239263140     0.290541360     0.719513380 
H3 H     1.002754720     0.105620100     1.061700190 
H4 H     0.861295380     0.362006560     1.050276740 
H5 H     1.425725760     0.301760240     1.207991580 
H6 H     1.494316290     0.173475280     1.213100780 
H7 H     0.644258100    -0.027110570     0.880096130 
H8 H     0.457660980    -0.119016150     0.872561870 
H9 H    -0.153081470     0.101656830     0.720591770 
H10 H    -1.188682730     0.153774350     0.461531110 
H11 H    -0.818495830    -0.016256850     0.469409990 
H12 H    -1.615710840     0.064203820     0.330279130 
H13 H    -1.427451430    -0.021252940     0.334620160 
H14 H     0.214408280    -0.151991850     0.864928450 
H15 H     0.135320980     0.102525200     0.875579730 
H16 H    -0.058450660     0.010523500     0.865486130 
H17 H    -0.019710910    -0.116962440     0.860169310 
H18 H     0.625972400     0.162626690     0.896041940 
H19 H     1.177509510     0.114378960     0.950479400 
H20 H     1.400473010     0.216273360     0.974490300 
H21 H     1.121537970     0.334942450     0.909527110 
H22 H     0.628396280     0.349767700     0.822533680 

#END
data_36_16.53_XXVI_43_264 
loop_
_symmetry_equiv_pos_site_id
_symmetry_equiv_pos_as_xyz
1 +x,+y,+z
2 -x,-y,+z
3 1/4-x,1/4+y,1/4+z
4 1/4+x,1/4-y,1/4+z
5 +x,1/2+y,1/2+z
6 -x,1/2-y,1/2+z
7 1/4-x,3/4+y,3/4+z
8 1/4+x,3/4-y,3/4+z
9 1/2+x,+y,1/2+z
10 1/2-x,-y,1/2+z
11 3/4-x,1/4+y,3/4+z
12 3/4+x,1/4-y,3/4+z
13 1/2+x,1/2+y,+z
14 1/2-x,1/2-y,+z
15 3/4-x,3/4+y,1/4+z
16 3/4+x,3/4-y,1/4+z
_cell_length_a 66.84
_cell_length_b 22.9778
_cell_length_c 7.3044
_cell_angle_alpha 90.0
_cell_angle_beta 90.0
_cell_angle_gamma 90.0
loop_
_atom_site_label
_atom_site_type_symbol
_atom_site_fract_x
_atom_site_fract_y
_atom_site_fract_z
C1 C     0.694713510     0.331347090     0.370640640 
C2 C     0.695725640     0.269287920     0.389461280 
C3 C     0.677650760     0.235356640     0.376937800 
C4 C     0.659196720     0.264661120     0.347107330 
C5 C     0.658197140     0.324414970     0.331081800 
C6 C     0.676015570     0.358288710     0.343811550 
C7 C     0.714116740     0.239700080     0.423077930 
C8 C     0.678722920     0.173828330     0.396206760 
C9 C     0.696831030     0.146353910     0.427717600 
C10 C     0.714621550     0.179744550     0.441700630 
C11 C     0.713253950     0.367419900     0.386459740 
C12 C     0.716486350     0.401186370     0.544207820 
C13 C     0.733914020     0.436304270     0.562769900 
C14 C     0.747799650     0.437957820     0.423040130 
C15 C     0.745172960     0.405181160     0.259493820 
C16 C     0.727623240     0.369194680     0.240805400 
C17 C     0.759307800     0.407137830     0.113945330 
C18 C     0.724956260     0.337276790     0.075206920 
C19 C     0.659926640     0.455967290     0.369086620 
C20 C     0.664409040     0.520661530     0.383146340 
C21 C     0.682056970     0.552126350     0.342887940 
C22 C     0.648286880     0.552972710     0.456398290 
C23 C     0.683504360     0.612065750     0.377007970 
C24 C     0.649501910     0.612537170     0.490313440 
C25 C     0.667300480     0.642316200     0.451447100 
C26 C     0.738981880     0.340345730    -0.063971020 
C27 C     0.756344470     0.375358220    -0.044756910 
C28 C     0.694618800     0.448315210     0.773827310 
C29 C     0.673160280     0.445839830     0.840229580 
C30 C     0.664516910     0.501306520     0.866551670 
C31 C     0.644517710     0.508409640     0.915946570 
C32 C     0.632427780     0.459326050     0.942237180 
C33 C     0.640570430     0.403698240     0.920838040 
C34 C     0.660679710     0.397117300     0.870749960 
N1 N     0.675705060     0.419355260     0.330308400 
N2 N     0.701693960     0.399851380     0.681636910 
O1 O     0.642716560     0.438227940     0.397711410 
O2 O     0.704481740     0.493516850     0.790307400 
Cl1 Cl     0.703462710     0.520680990     0.241485100 
Cl2 Cl     0.669291580     0.324595500     0.855494210 
H1 H     0.645481330     0.238813340     0.337282640 
H2 H     0.644027500     0.346920050     0.311590060 
H3 H     0.727863290     0.265198080     0.434117060 
H4 H     0.664865140     0.148625440     0.386052290 
H5 H     0.697463570     0.099025930     0.442446150 
H6 H     0.728884430     0.157908330     0.467653320 
H7 H     0.735694250     0.462139730     0.686679250 
H8 H     0.761178300     0.465079270     0.436894640 
H9 H     0.689587450     0.437705030     0.317083660 
H10 H     0.634765910     0.528120230     0.487144410 
H11 H     0.697453490     0.634481400     0.344120650 
H12 H     0.636640920     0.635641010     0.547511320 
H13 H     0.668651960     0.688989520     0.477936280 
H14 H     0.772594310     0.434534090     0.130101380 
H15 H     0.711604570     0.310272890     0.059847730 
H16 H     0.736647380     0.315570570    -0.190042590 
H17 H     0.767313620     0.377287440    -0.155684500 
H18 H     0.691773700     0.366353740     0.664760210 
H19 H     0.674328020     0.538640650     0.843750260 
H20 H     0.638372780     0.552178410     0.932478390 
H21 H     0.616678410     0.463944380     0.980006280 
H22 H     0.631461850     0.364874980     0.942819650 

#END
data_37_16.54_XXVI_14_4660 
loop_
_symmetry_equiv_pos_site_id
_symmetry_equiv_pos_as_xyz
1 +x,+y,+z
2 -x,1/2+y,1/2-z
3 -x,-y,-z
4 +x,1/2-y,1/2+z
_cell_length_a 11.4337
_cell_length_b 14.6334
_cell_length_c 22.9692
_cell_angle_alpha 90.0
_cell_angle_beta 47.7527
_cell_angle_gamma 90.0
loop_
_atom_site_label
_atom_site_type_symbol
_atom_site_fract_x
_atom_site_fract_y
_atom_site_fract_z
C1 C     0.675258390     0.853994940     0.742412760 
C2 C     0.737707980     0.880341230     0.666081050 
C3 C     0.816681850     0.813282330     0.604105500 
C4 C     0.829768510     0.722299160     0.621002300 
C5 C     0.768298840     0.696774810     0.694857670 
C6 C     0.688541510     0.762787270     0.756555140 
C7 C     0.724832490     0.971552860     0.649059530 
C8 C     0.878218730     0.839816320     0.528436430 
C9 C     0.863136200     0.928836650     0.513809600 
C10 C     0.785888000     0.995016900     0.574726800 
C11 C     0.591094710     0.921706570     0.808115960 
C12 C     0.429568400     0.939705630     0.853570900 
C13 C     0.348398620     1.002634280     0.917614660 
C14 C     0.428252480     1.045582070     0.935543800 
C15 C     0.591499910     1.029606740     0.891438240 
C16 C     0.674504200     0.966774820     0.826328810 
C17 C     0.674573350     1.073314770     0.909701910 
C18 C     0.838099830     0.950648970     0.782189620 
C19 C     0.615584260     0.657217400     0.862986950 
C20 C     0.515093040     0.655629520     0.951008150 
C21 C     0.359425160     0.688875480     1.008920190 
C22 C     0.580932660     0.608412670     0.976699250 
C23 C     0.274877360     0.677537970     1.089257230 
C24 C     0.498711440     0.597786570     1.056427270 
C25 C     0.344951110     0.632613450     1.112917120 
C26 C     0.915392660     0.994249360     0.801622340 
C27 C     0.833437040     1.056085400     0.865831580 
C28 C     0.192599540     0.878199660     0.881456430 
C29 C     0.138615230     0.818642930     0.849254230 
C30 C    -0.018214910     0.836410270     0.883894840 
C31 C    -0.090335910     0.788372910     0.862857110 
C32 C    -0.006638090     0.719036820     0.806188060 
C33 C     0.147829770     0.698577420     0.771572560 
C34 C     0.219594270     0.747984950     0.792728700 
N1 N     0.620546980     0.740303680     0.833111210 
N2 N     0.352580330     0.895125280     0.832958550 
O1 O     0.691431380     0.588853130     0.822855490 
O2 O     0.092238560     0.911667350     0.947982230 
Cl1 Cl     0.261014460     0.745380490     0.984710750 
Cl2 Cl     0.412625930     0.713863320     0.746790060 
H1 H     0.890159170     0.671382810     0.573880900 
H2 H     0.778534750     0.627185640     0.707877080 
H3 H     0.666065460     1.022716140     0.695837980 
H4 H     0.937712730     0.788175440     0.481893080 
H5 H     0.910735210     0.948378810     0.455404800 
H6 H     0.774800730     1.065313330     0.562766900 
H7 H     0.222960040     1.014104530     0.952190380 
H8 H     0.364886980     1.093355360     0.985037210 
H9 H     0.556617680     0.792377390     0.872525090 
H10 H     0.699136970     0.579690860     0.931421590 
H11 H     0.154322410     0.703774720     1.132465410 
H12 H     0.553668820     0.561880420     1.074519900 
H13 H     0.278391060     0.624361730     1.175658180 
H14 H     0.609969960     1.120900640     0.959366640 
H15 H     0.901603060     0.903263120     0.732542420 
H16 H     1.040966280     0.981006270     0.767058860 
H17 H     0.896073990     1.090028150     0.880458410 
H18 H     0.425368800     0.858643360     0.781682750 
H19 H    -0.081267420     0.889613680     0.928954950 
H20 H    -0.211553240     0.804708010     0.890730950 
H21 H    -0.061212030     0.680281760     0.789061060 
H22 H     0.214312000     0.643919670     0.728150770 

#END
data_38_16.71_XXVI_61_1594 
loop_
_symmetry_equiv_pos_site_id
_symmetry_equiv_pos_as_xyz
1 +x,+y,+z
2 1/2+x,1/2-y,-z
3 -x,1/2+y,1/2-z
4 1/2-x,-y,1/2+z
5 -x,-y,-z
6 1/2-x,1/2+y,+z
7 +x,1/2-y,1/2+z
8 1/2+x,+y,1/2-z
_cell_length_a 14.2785
_cell_length_b 19.4972
_cell_length_c 20.6824
_cell_angle_alpha 90.0
_cell_angle_beta 90.0
_cell_angle_gamma 90.0
loop_
_atom_site_label
_atom_site_type_symbol
_atom_site_fract_x
_atom_site_fract_y
_atom_site_fract_z
C1 C     0.958459250     0.795991710     0.353080460 
C2 C     0.885619510     0.752393160     0.329162250 
C3 C     0.905749740     0.681346440     0.315943160 
C4 C     0.997859050     0.656494130     0.327711360 
C5 C     1.068067090     0.698554980     0.350776790 
C6 C     1.048745460     0.769169020     0.362963270 
C7 C     0.793567920     0.777444280     0.316791490 
C8 C     0.833574840     0.638650790     0.290891450 
C9 C     0.744910100     0.664567620     0.279038520 
C10 C     0.725003330     0.734503040     0.292230530 
C11 C     0.940871920     0.870699000     0.363988680 
C12 C     0.952312580     0.917477590     0.312728080 
C13 C     0.938138800     0.989114200     0.322949630 
C14 C     0.914621390     1.012828220     0.383695130 
C15 C     0.903920410     0.967795050     0.437285480 
C16 C     0.917296180     0.895367450     0.427145870 
C17 C     0.881067250     0.991945960     0.500231240 
C18 C     0.906925620     0.850212230     0.480890810 
C19 C     1.210780570     0.802326030     0.398875970 
C20 C     1.266726050     0.866201500     0.413791300 
C21 C     1.275564400     0.923665710     0.372913930 
C22 C     1.321382780     0.864529460     0.470513310 
C23 C     1.334609810     0.978523890     0.389103500 
C24 C     1.379550440     0.919172900     0.487528930 
C25 C     1.386016210     0.976358600     0.446636240 
C26 C     0.884912110     0.875483030     0.541586140 
C27 C     0.871804330     0.946829960     0.551538450 
C28 C     1.015065810     0.925423060     0.200118190 
C29 C     1.052332100     0.882617140     0.144466650 
C30 C     1.116547830     0.918440660     0.104914180 
C31 C     1.160276610     0.888041020     0.051912920 
C32 C     1.139980910     0.819715360     0.036244460 
C33 C     1.075938940     0.782895120     0.073745650 
C34 C     1.032955530     0.813901900     0.127272650 
N1 N     1.117636270     0.814571540     0.385489410 
N2 N     0.978751980     0.890577070     0.252419320 
O1 O     1.247371970     0.745033640     0.401931580 
O2 O     1.021792300     0.988704700     0.197771800 
Cl1 Cl     1.213967470     0.929209050     0.299399340 
Cl2 Cl     0.951992440     0.762276460     0.169462230 
H1 H     1.013062420     0.602472090     0.317818160 
H2 H     1.138544450     0.679537920     0.360086920 
H3 H     0.778281850     0.831347890     0.326839520 
H4 H     0.849750060     0.584789340     0.280907810 
H5 H     0.690110210     0.631299700     0.259527410 
H6 H     0.654824570     0.754661950     0.282830440 
H7 H     0.948078760     1.023789650     0.282285440 
H8 H     0.904268750     1.067883870     0.391257300 
H9 H     1.096329800     0.864575020     0.387627070 
H10 H     1.317017540     0.818625350     0.500715760 
H11 H     1.340022380     1.022197420     0.356247250 
H12 H     1.420260310     0.917020650     0.532239570 
H13 H     1.431711800     1.019376770     0.459111250 
H14 H     0.871067050     1.047120880     0.507268660 
H15 H     0.916663590     0.795185460     0.473237360 
H16 H     0.877336490     0.840077430     0.582279280 
H17 H     0.854308110     0.966007780     0.599738560 
H18 H     0.980600270     0.838163000     0.250631250 
H19 H     1.129942360     0.971831120     0.118047800 
H20 H     1.209968200     0.917549590     0.022890520 
H21 H     1.173383750     0.794884380    -0.005173980 
H22 H     1.058319530     0.729838110     0.061967950 

#END
data_39_16.73_XXVI_14_4183 
loop_
_symmetry_equiv_pos_site_id
_symmetry_equiv_pos_as_xyz
1 +x,+y,+z
2 -x,1/2+y,1/2-z
3 -x,-y,-z
4 +x,1/2-y,1/2+z
_cell_length_a 11.4188
_cell_length_b 14.7551
_cell_length_c 22.7772
_cell_angle_alpha 90.0
_cell_angle_beta 47.83
_cell_angle_gamma 90.0
loop_
_atom_site_label
_atom_site_type_symbol
_atom_site_fract_x
_atom_site_fract_y
_atom_site_fract_z
C1 C     0.409768480     0.579444740     0.692250740 
C2 C     0.325582630     0.534130330     0.674508550 
C3 C     0.407822810     0.471137590     0.609440800 
C4 C     0.571266480     0.455464190     0.564738620 
C5 C     0.652001190     0.498742940     0.582105100 
C6 C     0.571497500     0.561686520     0.646214930 
C7 C     0.161762900     0.549963140     0.719279090 
C8 C     0.323786610     0.426962780     0.591834440 
C9 C     0.164704670     0.443850990     0.636338470 
C10 C     0.083499350     0.505855770     0.700516370 
C11 C     0.326092550     0.646752050     0.758306160 
C12 C     0.312570940     0.737175780     0.744056860 
C13 C     0.233452490     0.802759510     0.806089250 
C14 C     0.172013000     0.777500900     0.880510920 
C15 C     0.183763700     0.687090500     0.897789900 
C16 C     0.261640990     0.620408790     0.835532160 
C17 C     0.121342200     0.660680440     0.974183910 
C18 C     0.272922850     0.529733200     0.852977960 
C19 C     0.809383100     0.620684950     0.618644910 
C20 C     0.863404850     0.681240030     0.650414210 
C21 C     0.784807140     0.754501610     0.704086960 
C22 C     1.018123840     0.661884890     0.618053750 
C23 C     0.856842110     0.804997610     0.724647300 
C24 C     1.090362320     0.710937190     0.638638650 
C25 C     1.009111900     0.782996990     0.692368810 
C26 C     0.210944410     0.506353700     0.928024800 
C27 C     0.134617550     0.572131350     0.989240160 
C28 C     0.386344080     0.842176900     0.636840770 
C29 C     0.487338760     0.844056420     0.548139020 
C30 C     0.422138410     0.891269730     0.521998720 
C31 C     0.504547700     0.901509600     0.441624490 
C32 C     0.657760560     0.866174370     0.384956020 
C33 C     0.727264380     0.821256270     0.409051110 
C34 C     0.642533870     0.810371200     0.490035840 
N1 N     0.648924130     0.606506080     0.666549660 
N2 N     0.379780410     0.759376050     0.667015240 
O1 O     0.909959040     0.584224700     0.553145990 
O2 O     0.311543560     0.910183360     0.677221310 
Cl1 Cl     0.594205140     0.790138450     0.747415730 
Cl2 Cl     0.740259860     0.754446950     0.514971600 
H1 H     0.634059120     0.407578170     0.515260230 
H2 H     0.777494780     0.487334500     0.547224120 
H3 H     0.098934800     0.597546810     0.768856790 
H4 H     0.387776850     0.379240930     0.542194790 
H5 H     0.101326860     0.409519660     0.622225950 
H6 H    -0.042242190     0.518841650     0.735571120 
H7 H     0.223655110     0.871819080     0.792850860 
H8 H     0.112398060     0.828153510     0.927829870 
H9 H     0.576540790     0.644588680     0.717100160 
H10 H     1.079555880     0.606604670     0.575068850 
H11 H     0.792313400     0.861659140     0.765781830 
H12 H     1.209837690     0.693302860     0.612631530 
H13 H     1.063893230     0.822632210     0.709022910 
H14 H     0.062588720     0.712042150     1.020922340 
H15 H     0.331271310     0.478902700     0.805951970 
H16 H     0.220712410     0.436445060     0.940306610 
H17 H     0.086336090     0.552654600     1.048198550 
H18 H     0.443177790     0.707731490     0.627244580 
H19 H     0.304265580     0.920213700     0.567435050 
H20 H     0.450146260     0.937445800     0.423160030 
H21 H     0.724404010     0.874059710     0.321714190 
H22 H     0.847500710     0.794747810     0.365688650 

#END
data_40_16.83_XXVI_14_5360 
loop_
_symmetry_equiv_pos_site_id
_symmetry_equiv_pos_as_xyz
1 +x,+y,+z
2 -x,1/2+y,1/2-z
3 -x,-y,-z
4 +x,1/2-y,1/2+z
_cell_length_a 13.0976
_cell_length_b 15.1407
_cell_length_c 21.9668
_cell_angle_alpha 90.0
_cell_angle_beta 40.6707
_cell_angle_gamma 90.0
loop_
_atom_site_label
_atom_site_type_symbol
_atom_site_fract_x
_atom_site_fract_y
_atom_site_fract_z
C1 C     0.766742520     0.138584940     0.494503930 
C2 C     0.659276410     0.069133850     0.527938580 
C3 C     0.496913940     0.089820060     0.590672750 
C4 C     0.448406060     0.179464300     0.616657850 
C5 C     0.552251050     0.246465710     0.583339220 
C6 C     0.713431550     0.226534610     0.521178000 
C7 C     0.706995140    -0.021012650     0.502889200 
C8 C     0.390342560     0.020620220     0.624653060 
C9 C     0.440566300    -0.066172390     0.598470070 
C10 C     0.600226400    -0.086831080     0.537206880 
C11 C     0.935853960     0.117931100     0.428205570 
C12 C     0.996228230     0.114973830     0.460429560 
C13 C     1.156479870     0.092812590     0.398447180 
C14 C     1.252866470     0.072991380     0.306320850 
C15 C     1.196852010     0.073548350     0.270655440 
C16 C     1.035230000     0.095768640     0.332827400 
C17 C     1.295595610     0.052902170     0.175833160 
C18 C     0.980268690     0.097090630     0.296403970 
C19 C     0.798834460     0.381285270     0.505241270 
C20 C     0.941233350     0.440782930     0.448318050 
C21 C     1.101096730     0.419703480     0.384798810 
C22 C     0.903873240     0.531641430     0.461695190 
C23 C     1.215922010     0.485672250     0.337492850 
C24 C     1.016843420     0.597789990     0.414967330 
C25 C     1.174327790     0.574701780     0.352122140 
C26 C     1.079549790     0.076672110     0.203657700 
C27 C     1.238439590     0.054196850     0.142699030 
C28 C     0.933488910     0.162169890     0.594750880 
C29 C     0.802895880     0.170568640     0.700425900 
C30 C     0.856871940     0.167802430     0.736809450 
C31 C     0.755736230     0.173660800     0.832212560 
C32 C     0.594501780     0.183575110     0.895250550 
C33 C     0.536933120     0.187893860     0.861800270 
C34 C     0.639886690     0.181355270     0.765681380 
N1 N     0.824383390     0.292424340     0.484136130 
N2 N     0.893379700     0.133098580     0.555412600 
O1 O     0.666418030     0.414777640     0.566077230 
O2 O     1.070508360     0.175927190     0.548610230 
Cl1 Cl     1.170519600     0.310708810     0.361898990 
Cl2 Cl     0.552993360     0.191215750     0.732440690 
H1 H     0.325037390     0.195367580     0.664334470 
H2 H     0.514763190     0.314995400     0.603651670 
H3 H     0.829704930    -0.037436330     0.455889890 
H4 H     0.267386690     0.037547330     0.672153500 
H5 H     0.357616420    -0.118859130     0.624991410 
H6 H     0.639409740    -0.155520980     0.516961360 
H7 H     1.200294340     0.093287590     0.425164480 
H8 H     1.375692330     0.056006340     0.259056690 
H9 H     0.937896220     0.270607820     0.434183990 
H10 H     0.779967570     0.547308460     0.511477860 
H11 H     1.337676820     0.466105700     0.289628840 
H12 H     0.982122450     0.667133480     0.427547990 
H13 H     1.264996240     0.625464200     0.314683050 
H14 H     1.418127400     0.036009850     0.129467430 
H15 H     0.858066920     0.114525010     0.343006770 
H16 H     1.035004210     0.078014840     0.177121880 
H17 H     1.315449500     0.038161300     0.069650250 
H18 H     0.776845740     0.132004760     0.597160360 
H19 H     0.983399720     0.161325420     0.685659910 
H20 H     0.802552340     0.170702270     0.857312840 
H21 H     0.513149400     0.188516980     0.970344730 
H22 H     0.411986050     0.196867010     0.909554120 

#END
data_41_16.87_XXVI_14_5736 
loop_
_symmetry_equiv_pos_site_id
_symmetry_equiv_pos_as_xyz
1 +x,+y,+z
2 -x,1/2+y,1/2-z
3 -x,-y,-z
4 +x,1/2-y,1/2+z
_cell_length_a 10.3295
_cell_length_b 14.9049
_cell_length_c 21.1306
_cell_angle_alpha 90.0
_cell_angle_beta 62.4435
_cell_angle_gamma 90.0
loop_
_atom_site_label
_atom_site_type_symbol
_atom_site_fract_x
_atom_site_fract_y
_atom_site_fract_z
C1 C     0.327266380     0.185702390     0.360955730 
C2 C     0.242497800     0.168032420     0.435679830 
C3 C     0.100816240     0.126949460     0.461531500 
C4 C     0.050316460     0.103965830     0.411415430 
C5 C     0.132911400     0.119943500     0.339236090 
C6 C     0.272795700     0.161353920     0.313427070 
C7 C     0.293391080     0.190737420     0.485895320 
C8 C     0.016403350     0.110484910     0.535914450 
C9 C     0.068739650     0.133358980     0.583398290 
C10 C     0.208418360     0.173683010     0.557963590 
C11 C     0.474040010     0.228916940     0.333229580 
C12 C     0.486646220     0.323026270     0.329686410 
C13 C     0.626594480     0.364647500     0.302951160 
C14 C     0.750185720     0.312255250     0.280654340 
C15 C     0.743055330     0.216983490     0.283732180 
C16 C     0.602128040     0.174587730     0.310812100 
C17 C     0.869984790     0.162654160     0.261051410 
C18 C     0.594964380     0.079053720     0.313829820 
C19 C     0.339893650     0.156549120     0.183256610 
C20 C     0.458213550     0.184211090     0.110289060 
C21 C     0.553834460     0.258512120     0.091185470 
C22 C     0.468870490     0.127849340     0.054337230 
C23 C     0.655890050     0.274704480     0.019935920 
C24 C     0.570779250     0.142741060    -0.016594050 
C25 C     0.665096480     0.216590190    -0.033903200 
C26 C     0.720714200     0.028156030     0.291322490 
C27 C     0.859508900     0.070000180     0.264680460 
C28 C     0.339785940     0.464324450     0.353590470 
C29 C     0.184615880     0.499784230     0.385097340 
C30 C     0.170922460     0.589748460     0.408461620 
C31 C     0.037808840     0.635110640     0.437957620 
C32 C    -0.087568150     0.591327200     0.444097650 
C33 C    -0.077883120     0.502755140     0.420636090 
C34 C     0.056458060     0.457576070     0.391693840 
N1 N     0.361022530     0.180305900     0.240832730 
N2 N     0.356690010     0.372662670     0.354343350 
O1 O     0.234510810     0.112071450     0.188055650 
O2 O     0.442815400     0.518128910     0.331210390 
Cl1 Cl     0.550250470     0.337867230     0.153892290 
Cl2 Cl     0.054042120     0.346459950     0.363522190 
H1 H    -0.057246000     0.072629420     0.430983880 
H2 H     0.094833810     0.101523060     0.300787380 
H3 H     0.401062000     0.221677270     0.466355000 
H4 H    -0.091111490     0.079259000     0.554867070 
H5 H     0.002830760     0.120404370     0.640481980 
H6 H     0.249335110     0.191439380     0.595705540 
H7 H     0.632223810     0.437591390     0.300657340 
H8 H     0.857204390     0.344605900     0.259977960 
H9 H     0.454901070     0.214269000     0.230241030 
H10 H     0.391869770     0.071934070     0.069478840 
H11 H     0.726896360     0.333358950     0.007433320 
H12 H     0.576316590     0.097134900    -0.058284640 
H13 H     0.745413260     0.229649940    -0.089236970 
H14 H     0.976378390     0.195774960     0.240588860 
H15 H     0.488160680     0.046682940     0.334448290 
H16 H     0.713046550    -0.045066260     0.294128390 
H17 H     0.957850630     0.028897710     0.247076540 
H18 H     0.263590850     0.334810940     0.373527500 
H19 H     0.271250450     0.622553880     0.401518090 
H20 H     0.031949520     0.704506390     0.455814630 
H21 H    -0.192933610     0.625807920     0.466770780 
H22 H    -0.173886220     0.467680550     0.424228290 

#END
data_42_16.88_XXVI_14_22 
loop_
_symmetry_equiv_pos_site_id
_symmetry_equiv_pos_as_xyz
1 +x,+y,+z
2 -x,1/2+y,1/2-z
3 -x,-y,-z
4 +x,1/2-y,1/2+z
_cell_length_a 10.8736
_cell_length_b 18.7745
_cell_length_c 13.8598
_cell_angle_alpha 90.0
_cell_angle_beta 74.8183
_cell_angle_gamma 90.0
loop_
_atom_site_label
_atom_site_type_symbol
_atom_site_fract_x
_atom_site_fract_y
_atom_site_fract_z
C1 C     0.376562690     0.295604960     0.141178610 
C2 C     0.320824970     0.351188670     0.209791820 
C3 C     0.314233830     0.422431030     0.172642700 
C4 C     0.363073130     0.435771680     0.068517740 
C5 C     0.416515120     0.382056760     0.002873070 
C6 C     0.423496190     0.311775380     0.039267180 
C7 C     0.274052980     0.338742610     0.314473320 
C8 C     0.260044270     0.477544350     0.241124160 
C9 C     0.214726690     0.463646950     0.342315390 
C10 C     0.222313880     0.393680270     0.379037320 
C11 C     0.388286860     0.221430900     0.177019500 
C12 C     0.508539040     0.194370120     0.178803330 
C13 C     0.521175340     0.123126310     0.210629680 
C14 C     0.415029060     0.080081850     0.239397350 
C15 C     0.291814630     0.104488000     0.237770700 
C16 C     0.278292070     0.176387970     0.205667310 
C17 C     0.182406330     0.059952550     0.265900970 
C18 C     0.154887850     0.200012490     0.202060060 
C19 C     0.604982840     0.262578260    -0.086825900 
C20 C     0.685532080     0.195562530    -0.105543280 
C21 C     0.649186500     0.123488820    -0.086983270 
C22 C     0.817599100     0.209495230    -0.139260210 
C23 C     0.739925740     0.068967420    -0.099043830 
C24 C     0.908772500     0.155705090    -0.151687880 
C25 C     0.869809260     0.085027750    -0.130620190 
C26 C     0.050402500     0.155210150     0.229723830 
C27 C     0.063737450     0.084651360     0.262278040 
C28 C     0.741138260     0.222638810     0.122512870 
C29 C     0.836407010     0.282654090     0.088000520 
C30 C     0.962673320     0.257840490     0.050149600 
C31 C     1.064552300     0.303218270     0.009897390 
C32 C     1.042824820     0.376605600     0.005802120 
C33 C     0.919611240     0.403312980     0.043067450 
C34 C     0.817850870     0.357043710     0.083651770 
N1 N     0.481242150     0.256554890    -0.026602580 
N2 N     0.613699800     0.240202600     0.148023280 
O1 O     0.652344170     0.320735660    -0.117871550 
O2 O     0.780307430     0.160913240     0.125343760 
Cl1 Cl     0.488623600     0.095035880    -0.051945870 
Cl2 Cl     0.669275250     0.399388650     0.130608600 
H1 H     0.357773600     0.489958170     0.040747310 
H2 H     0.455616550     0.392196620    -0.076665700 
H3 H     0.279808880     0.284921060     0.342990350 
H4 H     0.255301510     0.531387630     0.211964760 
H5 H     0.173439960     0.506497940     0.394155620 
H6 H     0.187024490     0.383056580     0.459139960 
H7 H     0.615820790     0.103924610     0.209999110 
H8 H     0.425306090     0.025435870     0.263719910 
H9 H     0.456221450     0.206618570     0.001298200 
H10 H     0.844726350     0.265303720    -0.153576380 
H11 H     0.707477770     0.014099470    -0.083500610 
H12 H     1.009959520     0.169142100    -0.176736250 
H13 H     0.939761340     0.042106930    -0.138862290 
H14 H     0.194231290     0.005495960     0.290289730 
H15 H     0.144000770     0.254253600     0.176934630 
H16 H    -0.043364570     0.174382560     0.226325480 
H17 H    -0.019675910     0.049900680     0.284055280 
H18 H     0.591002880     0.292369230     0.139729550 
H19 H     0.975449750     0.200256720     0.053508700 
H20 H     1.160501860     0.281460500    -0.018495280 
H21 H     1.121114830     0.413261670    -0.025941350 
H22 H     0.900604250     0.460340010     0.041224200 

#END
data_43_17.22_XXVI_14_4478 
loop_
_symmetry_equiv_pos_site_id
_symmetry_equiv_pos_as_xyz
1 +x,+y,+z
2 -x,1/2+y,1/2-z
3 -x,-y,-z
4 +x,1/2-y,1/2+z
_cell_length_a 11.1618
_cell_length_b 14.9467
_cell_length_c 22.4732
_cell_angle_alpha 90.0
_cell_angle_beta 131.7656
_cell_angle_gamma 90.0
loop_
_atom_site_label
_atom_site_type_symbol
_atom_site_fract_x
_atom_site_fract_y
_atom_site_fract_z
C1 C     0.591678170     0.233132610     0.927118940 
C2 C     0.490461220     0.173053200     0.926098470 
C3 C     0.400736800     0.206092210     0.946650770 
C4 C     0.413967630     0.298204330     0.966260360 
C5 C     0.509718770     0.356422550     0.965986610 
C6 C     0.598322790     0.324015650     0.945453820 
C7 C     0.476765680     0.080815930     0.906266570 
C8 C     0.302224700     0.145923890     0.946787020 
C9 C     0.291562910     0.056602170     0.927390740 
C10 C     0.379497350     0.024103470     0.906892120 
C11 C     0.686272330     0.201562140     0.905934740 
C12 C     0.836646720     0.160240210     0.963964900 
C13 C     0.929842550     0.132594840     0.944721900 
C14 C     0.873073180     0.147269520     0.869069190 
C15 C     0.721955830     0.188648160     0.808386480 
C16 C     0.625547710     0.214640150     0.826842270 
C17 C     0.664235710     0.205887050     0.730830070 
C18 C     0.473412650     0.255574290     0.765780610 
C19 C     0.698741370     0.473099150     0.941974390 
C20 C     0.760392400     0.507940670     0.903596920 
C21 C     0.849960820     0.587862850     0.928214930 
C22 C     0.716608890     0.463665370     0.836014770 
C23 C     0.895876510     0.620952190     0.887577740 
C24 C     0.761237350     0.496528430     0.794948680 
C25 C     0.851382570     0.575408220     0.820970940 
C26 C     0.420821460     0.271400240     0.690827960 
C27 C     0.517021700     0.246901470     0.673101320 
C28 C     1.029760840     0.111220740     1.107107740 
C29 C     1.049795940     0.103064510     1.180681060 
C30 C     1.167824570     0.039972560     1.236554550 
C31 C     1.203808460     0.021651680     1.307793250 
C32 C     1.121958970     0.067363220     1.325931790 
C33 C     1.005808460     0.131033850     1.272628620 
C34 C     0.969990580     0.148501240     1.200902760 
N1 N     0.696007960     0.380084330     0.943307890 
N2 N     0.889024250     0.148873860     1.040164550 
O1 O     0.647211230     0.522078830     0.964661590 
O2 O     1.135602380     0.081546550     1.108813550 
Cl1 Cl     0.914916680     0.646771310     1.012541690 
Cl2 Cl     0.824537680     0.232443450     1.140632180 
H1 H     0.346351780     0.323114570     0.982246050 
H2 H     0.520392900     0.426964340     0.981150740 
H3 H     0.544227230     0.055734540     0.890313680 
H4 H     0.234792430     0.171803350     0.962601400 
H5 H     0.215410100     0.010981970     0.927716700 
H6 H     0.370258460    -0.046464390     0.891399530 
H7 H     1.045743580     0.101160430     0.991245740 
H8 H     0.946185680     0.127011620     0.855076370 
H9 H     0.753260200     0.348361980     0.928053400 
H10 H     0.641841400     0.403584160     0.813738450 
H11 H     0.966988950     0.682272570     0.908884400 
H12 H     0.724673850     0.460435280     0.742774260 
H13 H     0.887524560     0.602069890     0.789632990 
H14 H     0.739061380     0.186107240     0.717740230 
H15 H     0.399217750     0.274431490     0.779365060 
H16 H     0.303995050     0.303019690     0.644861730 
H17 H     0.474084070     0.259911710     0.613728230 
H18 H     0.808803560     0.171536120     1.044700910 
H19 H     1.230645090     0.006345730     1.220974940 
H20 H     1.295553440    -0.028003960     1.349088100 
H21 H     1.148443780     0.054153370     1.381535190 
H22 H     0.941981450     0.168208420     1.286027670 

#END
data_44_17.33_XXVI_15_9371 
loop_
_symmetry_equiv_pos_site_id
_symmetry_equiv_pos_as_xyz
1 +x,+y,+z
2 -x,+y,1/2-z
3 1/2+x,1/2+y,+z
4 1/2-x,1/2+y,1/2-z
5 -x,-y,-z
6 +x,-y,1/2+z
7 1/2-x,1/2-y,-z
8 1/2+x,1/2-y,1/2+z
_cell_length_a 52.6794
_cell_length_b 7.222
_cell_length_c 22.6943
_cell_angle_alpha 90.0
_cell_angle_beta 38.9473
_cell_angle_gamma 90.0
loop_
_atom_site_label
_atom_site_type_symbol
_atom_site_fract_x
_atom_site_fract_y
_atom_site_fract_z
C1 C     0.372316610     0.819369610     0.308150130 
C2 C     0.353390490     0.683704160     0.305019660 
C3 C     0.313680100     0.718453420     0.353274270 
C4 C     0.294025620     0.887382260     0.403328490 
C5 C     0.311870320     1.016908980     0.407342430 
C6 C     0.351136100     0.983438890     0.359956880 
C7 C     0.372021760     0.510514210     0.258113850 
C8 C     0.295043640     0.583549990     0.350207050 
C9 C     0.314258920     0.418213110     0.302705250 
C10 C     0.352958670     0.381577020     0.256949480 
C11 C     0.414883480     0.792370390     0.251569560 
C12 C     0.423928020     0.766211830     0.295390780 
C13 C     0.464178840     0.728073780     0.241488340 
C14 C     0.494807090     0.715265860     0.145288810 
C15 C     0.487503790     0.740638960     0.097270960 
C16 C     0.446967940     0.779685590     0.151071020 
C17 C     0.519192890     0.729144880    -0.002110860 
C18 C     0.440521800     0.811974160     0.101405870 
C19 C     0.351328020     1.244440310     0.431675090 
C20 C     0.373942760     1.304940850     0.445717400 
C21 C     0.415652030     1.296697790     0.383224570 
C22 C     0.348278970     1.368418920     0.537499300 
C23 C     0.430708530     1.344131880     0.411749380 
C24 C     0.362866870     1.416457640     0.566705070 
C25 C     0.404303400     1.402954720     0.503674970 
C26 C     0.472061560     0.800766760     0.004554810 
C27 C     0.511739670     0.757670560    -0.047966040 
C28 C     0.394604890     0.822640070     0.447867260 
C29 C     0.355732640     0.867741270     0.550801040 
C30 C     0.362665020     0.935088710     0.595888540 
C31 C     0.331606430     0.996144840     0.688549290 
C32 C     0.291699270     0.992857350     0.740178580 
C33 C     0.283496880     0.925748410     0.698495900 
C34 C     0.315027060     0.863320810     0.605398350 
N1 N     0.370008850     1.112176450     0.363282210 
N2 N     0.391855750     0.775022690     0.394074070 
O1 O     0.316525900     1.300486260     0.485914250 
O2 O     0.427254240     0.836057020     0.415223010 
Cl1 Cl     0.452146710     1.235577420     0.264112400 
Cl2 Cl     0.299506220     0.775121870     0.564485110 
H1 H     0.263973070     0.914237240     0.439387600 
H2 H     0.296796640     1.145725510     0.446214320 
H3 H     0.401715510     0.480201940     0.223075040 
H4 H     0.264969330     0.613259740     0.386814250 
H5 H     0.299617650     0.315397320     0.300939990 
H6 H     0.367889900     0.249756850     0.220567780 
H7 H     0.469823220     0.710643460     0.278202090 
H8 H     0.525595820     0.684671490     0.104327780 
H9 H     0.399415280     1.082768890     0.320324540 
H10 H     0.316127260     1.375770260     0.585044670 
H11 H     0.463156260     1.334813450     0.361153890 
H12 H     0.341907030     1.462592400     0.638720250 
H13 H     0.416314770     1.438617940     0.525416120 
H14 H     0.549723410     0.698041060    -0.041573890 
H15 H     0.410182150     0.846590130     0.140912360 
H16 H     0.466291720     0.826241080    -0.031788720 
H17 H     0.536330480     0.748647960    -0.124397550 
H18 H     0.363598810     0.772508790     0.426805660 
H19 H     0.394208610     0.939082520     0.552959290 
H20 H     0.338572090     1.047372150     0.720147000 
H21 H     0.266854680     1.041312840     0.812777670 
H22 H     0.252586240     0.920109460     0.737621660 

#END
data_45_17.46_XXVI_4_2401 
loop_
_symmetry_equiv_pos_site_id
_symmetry_equiv_pos_as_xyz
1 +x,+y,+z
2 -x,1/2+y,-z
_cell_length_a 11.1908
_cell_length_b 7.2602
_cell_length_c 17.3725
_cell_angle_alpha 90.0
_cell_angle_beta 79.5623
_cell_angle_gamma 90.0
loop_
_atom_site_label
_atom_site_type_symbol
_atom_site_fract_x
_atom_site_fract_y
_atom_site_fract_z
C1 C     0.924135670     0.461444410     0.229483470 
C2 C     1.001808200     0.314527940     0.195108070 
C3 C     1.062516570     0.328828210     0.114767780 
C4 C     1.045533780     0.490773790     0.071941550 
C5 C     0.970719710     0.631764920     0.104913050 
C6 C     0.907928150     0.616351300     0.183690100 
C7 C     1.018252660     0.150344810     0.237060710 
C8 C     1.137910790     0.181720840     0.080544900 
C9 C     1.152760700     0.024817970     0.123079870 
C10 C     1.091880030     0.009370260     0.201873580 
C11 C     0.859677390     0.448761200     0.312580130 
C12 C     0.732554870     0.428018870     0.330494600 
C13 C     0.671262040     0.412851010     0.409658290 
C14 C     0.736293120     0.421880130     0.469789200 
C15 C     0.864402090     0.447493100     0.455139840 
C16 C     0.927221540     0.461307400     0.375300820 
C17 C     0.931565480     0.460868150     0.517042220 
C18 C     1.055257040     0.491451480     0.361424130 
C19 C     0.754359180     0.861265550     0.179401120 
C20 C     0.640255480     0.940833920     0.228583900 
C21 C     0.610344190     0.967913180     0.310350130 
C22 C     0.549107840     0.982166420     0.184601390 
C23 C     0.495082220     1.030063260     0.346126390 
C24 C     0.433963430     1.043415550     0.219489370 
C25 C     0.406525980     1.066680150     0.300843870 
C26 C     1.117877530     0.504710270     0.423041880 
C27 C     1.056007440     0.488482160     0.501569610 
C28 C     0.550378610     0.481553330     0.270534220 
C29 C     0.500844810     0.484124450     0.194589510 
C30 C     0.379106980     0.545734010     0.205028180 
C31 C     0.317568500     0.569763890     0.142866130 
C32 C     0.377567580     0.533686830     0.066335020 
C33 C     0.497877570     0.472431040     0.053485960 
C34 C     0.558498680     0.447682130     0.116709040 
N1 N     0.825906940     0.752402210     0.218011570 
N2 N     0.668035480     0.422012380     0.267963460 
O1 O     0.774738790     0.884086930     0.107652180 
O2 O     0.484311020     0.532582800     0.331895420 
Cl1 Cl     0.715299330     0.932951480     0.373601330 
Cl2 Cl     0.709079160     0.366270610     0.090795920 
H1 H     1.093138500     0.502510600     0.011275990 
H2 H     0.955694240     0.754093940     0.071731050 
H3 H     0.971388130     0.137036560     0.297681080 
H4 H     1.183806480     0.195259840     0.019556420 
H5 H     1.210842960    -0.087440990     0.096104420 
H6 H     1.102989770    -0.115377470     0.235176670 
H7 H     0.572939580     0.397227170     0.421168330 
H8 H     0.688810550     0.409914240     0.530468710 
H9 H     0.798544180     0.739503070     0.277219320 
H10 H     0.573370960     0.961198740     0.121418890 
H11 H     0.475879810     1.048834790     0.409523640 
H12 H     0.365616490     1.071549190     0.183358960 
H13 H     0.316568540     1.113651020     0.329474420 
H14 H     0.882437720     0.449437240     0.577371020 
H15 H     1.103529530     0.504698880     0.301132560 
H16 H     1.216033820     0.528305300     0.410990860 
H17 H     1.106651390     0.498727170     0.549654750 
H18 H     0.719343220     0.396171090     0.214046570 
H19 H     0.336308380     0.576589960     0.265278780 
H20 H     0.223366460     0.617521810     0.153999780 
H21 H     0.331484610     0.552716470     0.016515490 
H22 H     0.546428340     0.443193000    -0.005621720 

#END
data_46_17.63_XXVI_2_1275 
loop_
_symmetry_equiv_pos_site_id
_symmetry_equiv_pos_as_xyz
1 +x,+y,+z
2 -x,-y,-z
_cell_length_a 10.7379
_cell_length_b 28.4372
_cell_length_c 19.4495
_cell_angle_alpha 14.2269
_cell_angle_beta 107.1279
_cell_angle_gamma 108.6332
loop_
_atom_site_label
_atom_site_type_symbol
_atom_site_fract_x
_atom_site_fract_y
_atom_site_fract_z
C1 C     0.535807680     0.556927030     0.644053210 
C2 C     0.653584900     0.694673590     0.465213640 
C3 C     0.656151130     0.880332260     0.235056450 
C4 C     0.540134140     0.922280880     0.190015900 
C5 C     0.426285670     0.790215500     0.360778440 
C6 C     0.423144070     0.606356090     0.588583140 
C7 C     0.769910540     0.653183650     0.509459310 
C8 C     0.774096940     1.015030280     0.061609700 
C9 C     0.885798390     0.970047840     0.110989170 
C10 C     0.883194210     0.787655040     0.336647540 
C11 C     0.529853340     0.361778850     0.887508780 
C12 C     0.585535740     0.214995120     1.138460030 
C13 C     0.573929030     0.025120070     1.377150700 
C14 C     0.505593180    -0.016160360     1.363948940 
C15 C     0.447007620     0.126628900     1.115997680 
C16 C     0.461164750     0.319797120     0.872214860 
C17 C     0.375040620     0.084670580     1.101746160 
C18 C     0.404453650     0.463721150     0.621975800 
C19 C     0.189475160     0.480496830     0.761493000 
C20 C     0.076441160     0.361539200     0.874608800 
C21 C    -0.030763820     0.254089810     1.044262620 
C22 C     0.074901140     0.360497280     0.803308990 
C23 C    -0.136119510     0.151332860     1.136282120 
C24 C    -0.030214710     0.259211360     0.892993950 
C25 C    -0.135957880     0.154663760     1.059590380 
C26 C     0.335057470     0.417864210     0.615348480 
C27 C     0.319273400     0.226647890     0.857303040 
C28 C     0.712687220     0.150133750     1.356627820 
C29 C     0.780106060     0.249228810     1.289727680 
C30 C     0.884958850     0.158709440     1.460286590 
C31 C     0.959142520     0.228205210     1.431006320 
C32 C     0.928700800     0.391779760     1.228957930 
C33 C     0.824232720     0.483272840     1.059492730 
C34 C     0.751069410     0.413048640     1.089186570 
N1 N     0.310711520     0.466271220     0.771033000 
N2 N     0.650128000     0.264189250     1.141664320 
O1 O     0.173467330     0.589978840     0.651613050 
O2 O     0.721672370    -0.021659160     1.590027640 
Cl1 Cl    -0.034308260     0.239031190     1.154829960 
Cl2 Cl     0.619920760     0.538610690     0.867497860 
H1 H     0.542251560     1.062916030     0.016128670 
H2 H     0.338880630     0.820927110     0.330305400 
H3 H     0.767963540     0.513108220     0.682338830 
H4 H     0.774720600     1.155443390    -0.112228290 
H5 H     0.975974670     1.074750800    -0.023653940 
H6 H     0.971493970     0.753089020     0.374094460 
H7 H     0.618413880    -0.084290380     1.567221450 
H8 H     0.495491580    -0.162798490     1.549045090 
H9 H     0.309726150     0.349589860     0.904612220 
H10 H     0.157609600     0.442046900     0.673398680 
H11 H    -0.217114180     0.068358760     1.269130550 
H12 H    -0.028692420     0.261512080     0.833790120 
H13 H    -0.218726190     0.074205450     1.132151590 
H14 H     0.364640410    -0.062943570     1.289026200 
H15 H     0.417741060     0.611667510     0.434330410 
H16 H     0.292858810     0.530511330     0.421102350 
H17 H     0.264114270     0.192355690     0.849328740 
H18 H     0.648546650     0.404000590     0.958413140 
H19 H     0.904570560     0.029563810     1.618996980 
H20 H     1.040114810     0.154687850     1.565923550 
H21 H     0.985343160     0.448206190     1.203279470 
H22 H     0.797791560     0.609342600     0.903412220 

#END
data_47_17.66_XXVI_14_3203 
loop_
_symmetry_equiv_pos_site_id
_symmetry_equiv_pos_as_xyz
1 +x,+y,+z
2 -x,1/2+y,1/2-z
3 -x,-y,-z
4 +x,1/2-y,1/2+z
_cell_length_a 11.3277
_cell_length_b 19.5303
_cell_length_c 13.8119
_cell_angle_alpha 90.0
_cell_angle_beta 67.7709
_cell_angle_gamma 90.0
loop_
_atom_site_label
_atom_site_type_symbol
_atom_site_fract_x
_atom_site_fract_y
_atom_site_fract_z
C1 C     0.369275220     0.639640220     0.666375010 
C2 C     0.462964970     0.686545800     0.673116780 
C3 C     0.581459280     0.694928470     0.584884250 
C4 C     0.601181300     0.656409380     0.492695780 
C5 C     0.511226280     0.610805710     0.486462940 
C6 C     0.394904610     0.601247770     0.574425560 
C7 C     0.442223620     0.726212240     0.764865270 
C8 C     0.674680120     0.740963070     0.592799020 
C9 C     0.652618540     0.777941730     0.683535490 
C10 C     0.535072280     0.770608950     0.769940770 
C11 C     0.248658860     0.627485100     0.758802580 
C12 C     0.247119550     0.580835220     0.836686450 
C13 C     0.131524780     0.566698920     0.923172540 
C14 C     0.019368160     0.597413670     0.929062770 
C15 C     0.015008710     0.643225820     0.850408380 
C16 C     0.131856300     0.658678580     0.763910310 
C17 C    -0.100711750     0.673731160     0.854347720 
C18 C     0.127372750     0.704589520     0.685154940 
C19 C     0.298940840     0.513351910     0.493553270 
C20 C     0.185883390     0.465492880     0.519367580 
C21 C     0.113846200     0.433530130     0.615509130 
C22 C     0.150750280     0.451403700     0.433596280 
C23 C     0.010839940     0.390492150     0.625100900 
C24 C     0.047930260     0.409146180     0.442519670 
C25 C    -0.022783500     0.378685030     0.539035780 
C26 C     0.012951820     0.733212890     0.691146490 
C27 C    -0.102163400     0.717798270     0.776254310 
C28 C     0.375544100     0.488865890     0.873997030 
C29 C     0.506912060     0.470899590     0.871297520 
C30 C     0.520090610     0.401154470     0.892638360 
C31 C     0.632995290     0.374491550     0.895193780 
C32 C     0.737877360     0.417847070     0.876802880 
C33 C     0.728161400     0.487225370     0.856198420 
C34 C     0.614298540     0.513381480     0.853071780 
N1 N     0.303945690     0.552327700     0.575056510 
N2 N     0.362576130     0.548846280     0.826348480 
O1 O     0.377399260     0.517520940     0.402491230 
O2 O     0.284743340     0.449872010     0.918341180 
Cl1 Cl     0.150510480     0.441672810     0.728202210 
Cl2 Cl     0.614348160     0.601920300     0.827998320 
H1 H     0.690794100     0.663038540     0.425321390 
H2 H     0.526417460     0.581103510     0.416015400 
H3 H     0.351604780     0.720751460     0.831392630 
H4 H     0.764627920     0.746528660     0.525408920 
H5 H     0.725199850     0.813052580     0.688714590 
H6 H     0.517553470     0.800420970     0.841088030 
H7 H     0.133099510     0.530118420     0.982147760 
H8 H    -0.069179490     0.586039730     0.995307760 
H9 H     0.230877350     0.546489380     0.646031060 
H10 H     0.209037800     0.475166180     0.359175560 
H11 H    -0.041647490     0.366232020     0.700448450 
H12 H     0.023167840     0.399869140     0.374453500 
H13 H    -0.103600740     0.345267440     0.547641600 
H14 H    -0.188863280     0.661503800     0.920510460 
H15 H     0.216066940     0.716724830     0.619721800 
H16 H     0.011326430     0.768166080     0.629781470 
H17 H    -0.191780170     0.740855450     0.780028630 
H18 H     0.444239530     0.573672580     0.781280790 
H19 H     0.435906600     0.369067920     0.907943430 
H20 H     0.639197720     0.320147270     0.911590040 
H21 H     0.827297040     0.398055960     0.878669990 
H22 H     0.808419110     0.521975210     0.842512490 

#END
data_48_17.66_XXVI_14_363 
loop_
_symmetry_equiv_pos_site_id
_symmetry_equiv_pos_as_xyz
1 +x,+y,+z
2 -x,1/2+y,1/2-z
3 -x,-y,-z
4 +x,1/2-y,1/2+z
_cell_length_a 10.8788
_cell_length_b 18.7233
_cell_length_c 13.902
_cell_angle_alpha 90.0
_cell_angle_beta 104.633
_cell_angle_gamma 90.0
loop_
_atom_site_label
_atom_site_type_symbol
_atom_site_fract_x
_atom_site_fract_y
_atom_site_fract_z
C1 C     0.388832220     0.778816820     0.322444660 
C2 C     0.278628560     0.823439080     0.292618580 
C3 C     0.292056950     0.895470470     0.260242230 
C4 C     0.415194840     0.920393080     0.259315670 
C5 C     0.521388950     0.877675780     0.288795250 
C6 C     0.508889350     0.806279160     0.320773600 
C7 C     0.155221220     0.799449000     0.295693300 
C8 C     0.182608630     0.939698850     0.231165220 
C9 C     0.063941030     0.914606040     0.234158640 
C10 C     0.050683040     0.843952780     0.267054740 
C11 C     0.377391370     0.704501880     0.358565220 
C12 C     0.423716160     0.688616260     0.460017690 
C13 C     0.415965220     0.618362660     0.496864910 
C14 C     0.362191820     0.564395370     0.432214650 
C15 C     0.313889750     0.577417950     0.328664230 
C16 C     0.321179370     0.648641020     0.291056080 
C17 C     0.259320170     0.522027830     0.261222730 
C18 C     0.275085430     0.660699180     0.186898120 
C19 C     0.740892380     0.778275510     0.375673790 
C20 C     0.836015810     0.718330970     0.410620640 
C21 C     0.817775300     0.643796800     0.416313430 
C22 C     0.961698750     0.743497850     0.447401150 
C23 C     0.919237520     0.597744050     0.457360260 
C24 C     1.063311810     0.698332680     0.488034130 
C25 C     1.041862240     0.624815580     0.493640280 
C26 C     0.222981570     0.605501670     0.123336300 
C27 C     0.214425520     0.535604790     0.160567850 
C28 C     0.605286870     0.737379400     0.584449600 
C29 C     0.685785530     0.804451810     0.604273640 
C30 C     0.817313560     0.790176350     0.637041550 
C31 C     0.908494980     0.844078010     0.651004960 
C32 C     0.870019210     0.915225910     0.632653650 
C33 C     0.740630930     0.931597730     0.602045040 
C34 C     0.649899440     0.876927050     0.588257850 
N1 N     0.613895710     0.760520580     0.351377830 
N2 N     0.482498940     0.743948530     0.524715590 
O1 O     0.779807600     0.840125410     0.371799540 
O2 O     0.651961940     0.678852800     0.614630810 
Cl1 Cl     0.670057340     0.600951670     0.370370830 
Cl2 Cl     0.489894910     0.905539570     0.553832560 
H1 H     0.425319630     0.975152390     0.234793790 
H2 H     0.615907930     0.897174000     0.289669730 
H3 H     0.144323620     0.745167680     0.321180320 
H4 H     0.194402060     0.994250200     0.206554510 
H5 H    -0.019512110     0.949111790     0.211640040 
H6 H    -0.043082820     0.824457810     0.270004110 
H7 H     0.454715720     0.608434900     0.575941990 
H8 H     0.356303130     0.510237000     0.460349240 
H9 H     0.591752530     0.708116620     0.359788040 
H10 H     0.974229720     0.801182880     0.442815590 
H11 H     0.900470130     0.540597160     0.460293270 
H12 H     1.158825620     0.720358350     0.515544570 
H13 H     1.119928230     0.588320270     0.525737850 
H14 H     0.253964790     0.468230790     0.290768790 
H15 H     0.281699950     0.714430880     0.157941890 
H16 H     0.188214110     0.615846750     0.043639520 
H17 H     0.172824710     0.492540150     0.109533160 
H18 H     0.457952130     0.794116570     0.497364930 
H19 H     0.843988670     0.734024970     0.649315390 
H20 H     1.009288730     0.830394650     0.675148030 
H21 H     0.939974440     0.958277710     0.642231500 
H22 H     0.708593490     0.986810570     0.588554110 

#END
data_49_17.77_XXVI_14_5676 
loop_
_symmetry_equiv_pos_site_id
_symmetry_equiv_pos_as_xyz
1 +x,+y,+z
2 -x,1/2+y,1/2-z
3 -x,-y,-z
4 +x,1/2-y,1/2+z
_cell_length_a 18.4874
_cell_length_b 11.0488
_cell_length_c 13.9665
_cell_angle_alpha 90.0
_cell_angle_beta 99.7573
_cell_angle_gamma 90.0
loop_
_atom_site_label
_atom_site_type_symbol
_atom_site_fract_x
_atom_site_fract_y
_atom_site_fract_z
C1 C     0.326140470     0.276698380     0.587988200 
C2 C     0.348379680     0.376681060     0.534054890 
C3 C     0.315437000     0.493783870     0.540922140 
C4 C     0.261427950     0.506788600     0.601496340 
C5 C     0.240530520     0.411070450     0.654084860 
C6 C     0.273099410     0.294701840     0.648051270 
C7 C     0.401722380     0.363639330     0.472000710 
C8 C     0.337488110     0.592448380     0.487093170 
C9 C     0.389867220     0.577072640     0.428102850 
C10 C     0.421969780     0.461562170     0.420586550 
C11 C     0.359512010     0.154844880     0.579201970 
C12 C     0.320246370     0.067357800     0.518058550 
C13 C     0.352097460    -0.047526490     0.504157250 
C14 C     0.422285680    -0.073207650     0.551193110 
C15 C     0.464597340     0.012543200     0.612904080 
C16 C     0.432855660     0.129094320     0.626507270 
C17 C     0.537108850    -0.013165390     0.660975450 
C18 C     0.475464650     0.214632960     0.688526560 
C19 C     0.195681980     0.184432250     0.750226220 
C20 C     0.182253500     0.063427640     0.795517780 
C21 C     0.208059280    -0.053399250     0.777477310 
C22 C     0.134478460     0.071550670     0.864372870 
C23 C     0.187089770    -0.155780280     0.825512810 
C24 C     0.113794310    -0.029297220     0.913228150 
C25 C     0.140262610    -0.143941830     0.893652590 
C26 C     0.545898340     0.186602440     0.734275110 
C27 C     0.577204950     0.071963810     0.720522870 
C28 C     0.191246190     0.017221520     0.439954330 
C29 C     0.116860720     0.076039850     0.432608760 
C30 C     0.103883000     0.155384860     0.507037600 
C31 C     0.034405230     0.203377840     0.510090930 
C32 C    -0.024310120     0.172589620     0.436984870 
C33 C    -0.013159080     0.094255220     0.361981350 
C34 C     0.056608970     0.045480380     0.360294470 
N1 N     0.256007730     0.195959420     0.704414740 
N2 N     0.248670500     0.096386360     0.473036320 
O1 O     0.151810960     0.268253130     0.755190010 
O2 O     0.199329130    -0.090870180     0.423020790 
Cl1 Cl     0.266087940    -0.081591320     0.692228740 
Cl2 Cl     0.066766570    -0.049242610     0.262999270 
H1 H     0.236236930     0.595678820     0.606741730 
H2 H     0.199489220     0.421616190     0.700829000 
H3 H     0.426581380     0.274922640     0.465735100 
H4 H     0.311998810     0.680914670     0.493270250 
H5 H     0.406444360     0.653531900     0.387048730 
H6 H     0.463089120     0.449658820     0.373534400 
H7 H     0.319476230    -0.113023020     0.456979090 
H8 H     0.446585160    -0.161518230     0.540582040 
H9 H     0.287340430     0.120066000     0.701224730 
H10 H     0.113805440     0.161810480     0.876820780 
H11 H     0.207729560    -0.244380070     0.808305850 
H12 H     0.076981980    -0.018585960     0.966177370 
H13 H     0.124462200    -0.224390400     0.930780780 
H14 H     0.560574840    -0.102015320     0.649866270 
H15 H     0.451574770     0.303062050     0.699299550 
H16 H     0.577728630     0.253499590     0.781529920 
H17 H     0.632903570     0.051128980     0.757088270 
H18 H     0.233884460     0.184521770     0.480205110 
H19 H     0.149054200     0.177124370     0.565466390 
H20 H     0.026911760     0.263003320     0.570076070 
H21 H    -0.079186020     0.209059940     0.437862470 
H22 H    -0.058348250     0.070150420     0.304115130 

#END
data_50_17.80_XXVI_14_1482 
loop_
_symmetry_equiv_pos_site_id
_symmetry_equiv_pos_as_xyz
1 +x,+y,+z
2 -x,1/2+y,1/2-z
3 -x,-y,-z
4 +x,1/2-y,1/2+z
_cell_length_a 18.4894
_cell_length_b 11.0338
_cell_length_c 13.9848
_cell_angle_alpha 90.0
_cell_angle_beta 80.2379
_cell_angle_gamma 90.0
loop_
_atom_site_label
_atom_site_type_symbol
_atom_site_fract_x
_atom_site_fract_y
_atom_site_fract_z
C1 C     0.826274950     0.222333210     0.412570550 
C2 C     0.848280800     0.122150600     0.466545080 
C3 C     0.815272860     0.004975870     0.459529610 
C4 C     0.761417430    -0.007854720     0.398797200 
C5 C     0.740711880     0.088092330     0.346214520 
C6 C     0.773318810     0.204548540     0.352446570 
C7 C     0.901522600     0.135039970     0.528664750 
C8 C     0.837108620    -0.093903270     0.513385890 
C9 C     0.889358780    -0.078661770     0.572499110 
C10 C     0.921559900     0.036908250     0.580100770 
C11 C     0.859588500     0.344312330     0.421737070 
C12 C     0.820386930     0.431531120     0.483262260 
C13 C     0.852172300     0.546593960     0.497256020 
C14 C     0.922156480     0.572768120     0.449789720 
C15 C     0.964334820     0.487370550     0.387531190 
C16 C     0.932676820     0.370620670     0.373870550 
C17 C     1.036618480     0.513593120     0.338960260 
C18 C     0.975138440     0.285387720     0.311337580 
C19 C     0.696001960     0.315504010     0.250625250 
C20 C     0.682667350     0.436866340     0.205636640 
C21 C     0.708397130     0.553749050     0.224105480 
C22 C     0.635069860     0.429083080     0.136640220 
C23 C     0.687526030     0.656512030     0.176344900 
C24 C     0.614495180     0.530309410     0.088041430 
C25 C     0.640877970     0.645005270     0.108048900 
C26 C     1.045346090     0.313930860     0.265101000 
C27 C     1.076567230     0.428769460     0.278885300 
C28 C     0.691567960     0.481001270     0.562469270 
C29 C     0.617107400     0.422742000     0.568503190 
C30 C     0.604495130     0.344156580     0.493424990 
C31 C     0.535022750     0.297019930     0.489002000 
C32 C     0.475879810     0.327973800     0.561344200 
C33 C     0.486626990     0.405597970     0.636944350 
C34 C     0.556413830     0.453507240     0.640014930 
N1 N     0.756305460     0.303660200     0.296352530 
N2 N     0.748951780     0.402032070     0.528467650 
O1 O     0.652091850     0.231689690     0.245461250 
O2 O     0.699781340     0.588785400     0.580835750 
Cl1 Cl     0.766208270     0.581531930     0.309588010 
Cl2 Cl     0.565948040     0.547302140     0.738044200 
H1 H     0.736171400    -0.096794520     0.393435720 
H2 H     0.699747950     0.077688730     0.299409140 
H3 H     0.926464110     0.223804540     0.534953090 
H4 H     0.811564310    -0.182422300     0.507126030 
H5 H     0.905770430    -0.155285200     0.613572960 
H6 H     0.962594630     0.048681260     0.627224900 
H7 H     0.819659900     0.611828910     0.544856950 
H8 H     0.946387070     0.661230150     0.460467770 
H9 H     0.787623830     0.379625770     0.299739810 
H10 H     0.614434890     0.338777460     0.123878950 
H11 H     0.708096660     0.745138930     0.193880700 
H12 H     0.577824670     0.519852090     0.034963220 
H13 H     0.625151000     0.725749050     0.071136250 
H14 H     1.060026340     0.602592210     0.350104980 
H15 H     0.951313720     0.196789760     0.300566620 
H16 H     1.077071360     0.247277080     0.217444830 
H17 H     1.132089390     0.450000750     0.241931120 
H18 H     0.734137490     0.313933260     0.520597980 
H19 H     0.649991030     0.322386030     0.435529590 
H20 H     0.527888260     0.238002340     0.428531170 
H21 H     0.420984110     0.292208160     0.559395990 
H22 H     0.441094340     0.429833530     0.694222790 

#END
data_51_17.82_XXVI_14_1228 
loop_
_symmetry_equiv_pos_site_id
_symmetry_equiv_pos_as_xyz
1 +x,+y,+z
2 -x,1/2+y,1/2-z
3 -x,-y,-z
4 +x,1/2-y,1/2+z
_cell_length_a 11.4132
_cell_length_b 32.9597
_cell_length_c 12.9892
_cell_angle_alpha 90.0
_cell_angle_beta 145.9509
_cell_angle_gamma 90.0
loop_
_atom_site_label
_atom_site_type_symbol
_atom_site_fract_x
_atom_site_fract_y
_atom_site_fract_z
C1 C     0.328074610     0.369506210     0.667316880 
C2 C     0.129432140     0.349972050     0.536455450 
C3 C     0.122235080     0.308038260     0.562355900 
C4 C     0.314009080     0.287126470     0.718433390 
C5 C     0.505018050     0.305703140     0.842386790 
C6 C     0.513100630     0.346920770     0.815126500 
C7 C    -0.063475400     0.370668730     0.378940850 
C8 C    -0.075216020     0.288806000     0.431947310 
C9 C    -0.259735940     0.309758960     0.280574360 
C10 C    -0.253018060     0.350987810     0.254213180 
C11 C     0.336475980     0.413067270     0.641586680 
C12 C     0.393431010     0.424083880     0.582260960 
C13 C     0.396518960     0.465619740     0.553912370 
C14 C     0.350921770     0.495580530     0.591370190 
C15 C     0.299836750     0.486202880     0.658049280 
C16 C     0.291851770     0.444257310     0.683085210 
C17 C     0.256716590     0.516966750     0.700503280 
C18 C     0.242262670     0.435115640     0.751470270 
C19 C     0.889095450     0.348063560     1.038053330 
C20 C     1.041036220     0.373614030     1.086544930 
C21 C     1.052625820     0.416195300     1.083311080 
C22 C     1.180616690     0.350196350     1.128277340 
C23 C     1.192583710     0.434191710     1.115800350 
C24 C     1.320900010     0.367716990     1.161320990 
C25 C     1.325927400     0.409983690     1.153688050 
C26 C     0.201999780     0.465805170     0.792232240 
C27 C     0.208527970     0.507090900     0.766253620 
C28 C     0.599403710     0.396229600     0.587362770 
C29 C     0.691369220     0.357392260     0.610103390 
C30 C     0.860438770     0.364683160     0.665470690 
C31 C     0.979190290     0.333532180     0.709003480 
C32 C     0.932964230     0.293145680     0.700091780 
C33 C     0.765989080     0.284604770     0.644518300 
C34 C     0.646392850     0.316258610     0.599255120 
N1 N     0.703660030     0.366407290     0.931891020 
N2 N     0.447244780     0.392920410     0.551794260 
O1 O     0.927467560     0.311771890     1.081394230 
O2 O     0.667922400     0.429352980     0.607521670 
Cl1 Cl     0.902517250     0.450186820     1.048660420 
Cl2 Cl     0.433534260     0.300448340     0.521144110 
H1 H     0.308626020     0.255423260     0.739503720 
H2 H     0.651890120     0.289516280     0.959954780 
H3 H    -0.059353990     0.402432040     0.357939810 
H4 H    -0.077997820     0.256950620     0.453800810 
H5 H    -0.410600020     0.294636330     0.181100910 
H6 H    -0.399118220     0.367405970     0.134056060 
H7 H     0.439403140     0.472922180     0.506227280 
H8 H     0.354237240     0.527435780     0.570003940 
H9 H     0.689159000     0.396694840     0.905484850 
H10 H     1.170492460     0.317333020     1.130627720 
H11 H     1.195724110     0.467208180     1.111451820 
H12 H     1.424652050     0.348416030     1.191284340 
H13 H     1.433708810     0.424339290     1.177849600 
H14 H     0.263007850     0.548706630     0.680404010 
H15 H     0.237118870     0.403373500     0.771842560 
H16 H     0.164894520     0.458129340     0.845084900 
H17 H     0.175934510     0.531008750     0.798639590 
H18 H     0.409126220     0.364086210     0.546530540 
H19 H     0.895450610     0.396548500     0.675527050 
H20 H     1.108653470     0.340770120     0.751407760 
H21 H     1.025195420     0.268193550     0.735301490 
H22 H     0.725643050     0.253351870     0.634754500 

#END
data_52_17.84_XXVI_14_2098 
loop_
_symmetry_equiv_pos_site_id
_symmetry_equiv_pos_as_xyz
1 +x,+y,+z
2 -x,1/2+y,1/2-z
3 -x,-y,-z
4 +x,1/2-y,1/2+z
_cell_length_a 11.4001
_cell_length_b 12.7496
_cell_length_c 21.7041
_cell_angle_alpha 90.0
_cell_angle_beta 117.6379
_cell_angle_gamma 90.0
loop_
_atom_site_label
_atom_site_type_symbol
_atom_site_fract_x
_atom_site_fract_y
_atom_site_fract_z
C1 C     0.698616410     0.244592880     0.985859410 
C2 C     0.826998430     0.201198730     1.004475790 
C3 C     0.900762410     0.238895050     0.970090580 
C4 C     0.844612390     0.318558580     0.918614560 
C5 C     0.721507030     0.360368540     0.901023270 
C6 C     0.648613340     0.323903810     0.935109890 
C7 C     0.882616700     0.118888180     1.054160460 
C8 C     1.027207540     0.194913840     0.987928310 
C9 C     1.079278140     0.116004850     1.037110520 
C10 C     1.005769860     0.077543820     1.070097630 
C11 C     0.617794640     0.207232320     1.019566770 
C12 C     0.499854770     0.150700330     0.980226760 
C13 C     0.421783870     0.113235370     1.011292210 
C14 C     0.461991700     0.132091840     1.080808300 
C15 C     0.579583950     0.189097440     1.122822570 
C16 C     0.658785200     0.227540780     1.091701480 
C17 C     0.620179310     0.209817950     1.194284260 
C18 C     0.774188490     0.287476710     1.133853620 
C19 C     0.424355350     0.383043250     0.851198180 
C20 C     0.285022170     0.400724660     0.841146220 
C21 C     0.239373190     0.419609110     0.890611490 
C22 C     0.187696970     0.395102550     0.770743440 
C23 C     0.104167360     0.431724910     0.870580470 
C24 C     0.052996070     0.406370720     0.750211670 
C25 C     0.010809620     0.424776960     0.800480220 
C26 C     0.810627970     0.306539470     1.203209280 
C27 C     0.733667800     0.267130950     1.234006280 
C28 C     0.342437370     0.101583240     0.856899430 
C29 C     0.326927080     0.113702050     0.784116470 
C30 C     0.196203370     0.135732620     0.733233650 
C31 C     0.163764790     0.151069720     0.663513740 
C32 C     0.262540330     0.142736630     0.642481560 
C33 C     0.392421400     0.118544000     0.691303280 
C34 C     0.423989040     0.104206320     0.761309850 
N1 N     0.522204460     0.364624370     0.918045390 
N2 N     0.461730740     0.135444330     0.909485470 
O1 O     0.446116700     0.382392200     0.800392580 
O2 O     0.248487280     0.070972010     0.865836840 
Cl1 Cl     0.345313250     0.430699310     0.980963060 
Cl2 Cl     0.590301490     0.072139080     0.818207210 
H1 H     0.901137980     0.346579780     0.892634110 
H2 H     0.677612460     0.420314400     0.860984950 
H3 H     0.826245480     0.088570020     1.079509610 
H4 H     1.082353990     0.224651360     0.961600760 
H5 H     1.176530920     0.082781500     1.050308540 
H6 H     1.046558620     0.014380710     1.108370010 
H7 H     0.330902620     0.070832200     0.978668080 
H8 H     0.402083770     0.103022130     1.104621600 
H9 H     0.493236380     0.353541490     0.955658310 
H10 H     0.224347820     0.380744640     0.733070850 
H11 H     0.073430420     0.446412140     0.910551660 
H12 H    -0.018844760     0.400783260     0.695172990 
H13 H    -0.094363340     0.433838730     0.785572660 
H14 H     0.559165060     0.179655130     1.217166750 
H15 H     0.833760520     0.318439580     1.110497110 
H16 H     0.899535240     0.352707490     1.234519650 
H17 H     0.763779440     0.282619160     1.288879820 
H18 H     0.532335370     0.158348310     0.895688400 
H19 H     0.121361580     0.140544240     0.751235410 
H20 H     0.061706430     0.169203160     0.625659830 
H21 H     0.239022530     0.154415070     0.588054380 
H22 H     0.470377460     0.110486710     0.675761640 

#END
data_53_17.90_XXVI_14_4541 
loop_
_symmetry_equiv_pos_site_id
_symmetry_equiv_pos_as_xyz
1 +x,+y,+z
2 -x,1/2+y,1/2-z
3 -x,-y,-z
4 +x,1/2-y,1/2+z
_cell_length_a 21.2189
_cell_length_b 11.0367
_cell_length_c 13.986
_cell_angle_alpha 90.0
_cell_angle_beta 120.8055
_cell_angle_gamma 90.0
loop_
_atom_site_label
_atom_site_type_symbol
_atom_site_fract_x
_atom_site_fract_y
_atom_site_fract_z
C1 C     0.673927120     0.722155420     0.761257740 
C2 C     0.651721630     0.621763670     0.685487680 
C3 C     0.684644520     0.504609280     0.725737390 
C4 C     0.738565170     0.491965230     0.840363150 
C5 C     0.759457610     0.588115920     0.913457300 
C6 C     0.726948290     0.704550020     0.874375250 
C7 C     0.598395810     0.634443170     0.570100210 
C8 C     0.662644850     0.405548320     0.650224000 
C9 C     0.610323160     0.420594620     0.538826680 
C10 C     0.578204190     0.536138290     0.498803330 
C11 C     0.640681790     0.844119060     0.718661470 
C12 C     0.679915470     0.931241060     0.696386080 
C13 C     0.648211360     1.046341120     0.650662780 
C14 C     0.578282380     1.072660120     0.628173820 
C15 C     0.536072710     0.987371120     0.648215050 
C16 C     0.567641380     0.870581550     0.693467440 
C17 C     0.463845970     1.013757630     0.624533580 
C18 C     0.525151480     0.785476820     0.713519640 
C19 C     0.804647110     0.815901780     1.053176700 
C20 C     0.817642430     0.937032020     1.111702830 
C21 C     0.791236680     1.053722390     1.067700910 
C22 C     0.865429710     0.929207820     1.228279080 
C23 C     0.811594620     1.156254120     1.136535860 
C24 C     0.885532160     1.030208200     1.297647650 
C25 C     0.858426060     1.144695630     1.251474260 
C26 C     0.454997520     0.814173770     0.689576150 
C27 C     0.423865550     0.929051670     0.644634290 
C28 C     0.808677330     0.980474120     0.745839060 
C29 C     0.883117670     0.922152620     0.814121440 
C30 C     0.895784370     0.843256190     0.901638390 
C31 C     0.965263700     0.796093350     0.975436460 
C32 C     1.024365170     0.827328780     0.962322250 
C33 C     1.013570190     0.905283500     0.876165330 
C34 C     0.943779780     0.953231000     0.803412660 
N1 N     0.744216850     0.803921530     0.947259480 
N2 N     0.751286340     0.901614920     0.722536270 
O1 O     0.848829300     0.732366620     1.101996070 
O2 O     0.800479470     1.088239230     0.719278880 
Cl1 Cl     0.733309430     1.081596770     0.924388330 
Cl2 Cl     0.934226530     1.047439520     0.696092950 
H1 H     0.763720090     0.403023880     0.871139000 
H2 H     0.800508170     0.577879140     1.001238890 
H3 H     0.573527400     0.723198480     0.538710550 
H4 H     0.688116300     0.317040620     0.682191080 
H5 H     0.593791800     0.343831970     0.481480630 
H6 H     0.537112660     0.547749120     0.410618860 
H7 H     0.680740870     1.111487350     0.635587760 
H8 H     0.554117060     1.161151210     0.593313750 
H9 H     0.712703410     0.879692630     0.912614140 
H10 H     0.886566110     0.839064390     1.261505640 
H11 H     0.790500560     1.244756380     1.098596260 
H12 H     0.922378910     1.019733870     1.387381230 
H13 H     0.873745510     1.225256160     1.304274920 
H14 H     0.440508810     1.102787510     0.590030010 
H15 H     0.548904820     0.696851460     0.748079700 
H16 H     0.423252330     0.747608920     0.705493970 
H17 H     0.368388410     0.950410990     0.626092550 
H18 H     0.766051510     0.813509650     0.745145490 
H19 H     0.850350610     0.821263170     0.914049700 
H20 H     0.972439610     0.736843340     1.042919380 
H21 H     1.079263430     0.791540930     1.019091820 
H22 H     1.059067260     0.929765650     0.864485180 

#END
data_54_17.94_XXVI_15_10366 
loop_
_symmetry_equiv_pos_site_id
_symmetry_equiv_pos_as_xyz
1 +x,+y,+z
2 -x,+y,1/2-z
3 1/2+x,1/2+y,+z
4 1/2-x,1/2+y,1/2-z
5 -x,-y,-z
6 +x,-y,1/2+z
7 1/2-x,1/2-y,-z
8 1/2+x,1/2-y,1/2+z
_cell_length_a 22.9963
_cell_length_b 7.4305
_cell_length_c 44.0117
_cell_angle_alpha 90.0
_cell_angle_beta 48.4795
_cell_angle_gamma 90.0
loop_
_atom_site_label
_atom_site_type_symbol
_atom_site_fract_x
_atom_site_fract_y
_atom_site_fract_z
C1 C     0.023523270     0.205620620     0.325109510 
C2 C     0.061251220     0.350667500     0.296400910 
C3 C     0.141996470     0.333403470     0.260277710 
C4 C     0.182275080     0.172580770     0.254092740 
C5 C     0.145798500     0.033529840     0.281846160 
C6 C     0.066085850     0.049919450     0.317498150 
C7 C     0.021965640     0.513979040     0.302763680 
C8 C     0.179411610     0.478134930     0.232017010 
C9 C     0.139508110     0.634617620     0.238934720 
C10 C     0.060249370     0.652396820     0.274686210 
C11 C    -0.059625780     0.219463360     0.363439410 
C12 C    -0.078428340     0.240753860     0.400905930 
C13 C    -0.157413820     0.250727300     0.437848280 
C14 C    -0.216211580     0.238682770     0.437010740 
C15 C    -0.200456110     0.215619370     0.400072480 
C16 C    -0.120748280     0.205307540     0.362627950 
C17 C    -0.260903930     0.200907460     0.399117730 
C18 C    -0.105452360     0.177921100     0.325816040 
C19 C     0.057428110    -0.172001030     0.362019840 
C20 C    -0.000433290    -0.248442950     0.404574140 
C21 C    -0.080256750    -0.287557480     0.428570550 
C22 C     0.031437010    -0.276776780     0.422732630 
C23 C    -0.125665090    -0.348805760     0.468621880 
C24 C    -0.013191610    -0.336897340     0.462589650 
C25 C    -0.092353470    -0.372463010     0.485771330 
C26 C    -0.165701980     0.163650050     0.325985050 
C27 C    -0.244131640     0.175795360     0.362837890 
C28 C    -0.017726280     0.219603380     0.431473790 
C29 C     0.060424370     0.205368570     0.420174670 
C30 C     0.056128880     0.120989830     0.450391910 
C31 C     0.121682850     0.088404730     0.445434130 
C32 C     0.194944450     0.141336900     0.409442840 
C33 C     0.201366860     0.227779270     0.379134150 
C34 C     0.134973620     0.259471850     0.384460870 
N1 N     0.027475120    -0.088280560     0.346857340 
N2 N    -0.016480970     0.249574450     0.400158010 
O1 O     0.127753740    -0.175665240     0.343282490 
O2 O    -0.078255190     0.196941710     0.467130230 
Cl1 Cl    -0.129311970    -0.269027090     0.410431560 
Cl2 Cl     0.151599620     0.375358730     0.344280530 
H1 H     0.243603620     0.160397550     0.226633530 
H2 H     0.176770430    -0.088536160     0.277514230 
H3 H    -0.039065290     0.528176700     0.330278530 
H4 H     0.240704650     0.463212810     0.204657360 
H5 H     0.168964770     0.744935090     0.216993580 
H6 H     0.029103470     0.776749270     0.280140780 
H7 H    -0.169388560     0.265261390     0.466161190 
H8 H    -0.276791400     0.246297470     0.465433500 
H9 H    -0.031725310    -0.077867890     0.366303070 
H10 H     0.093236820    -0.247001120     0.403845590 
H11 H    -0.187084340    -0.377409810     0.486035530 
H12 H     0.013729000    -0.355187300     0.475548340 
H13 H    -0.128470550    -0.419053280     0.517141660 
H14 H    -0.321163880     0.209378410     0.427808060 
H15 H    -0.045176150     0.168246940     0.297344620 
H16 H    -0.152691540     0.142576720     0.297414030 
H17 H    -0.291118990     0.164568900     0.362499890 
H18 H     0.036625350     0.260991920     0.371487010 
H19 H    -0.001910370     0.081560100     0.477995640 
H20 H     0.115698810     0.021830240     0.469535050 
H21 H     0.247192610     0.116604690     0.404839400 
H22 H     0.257784270     0.271841950     0.351043700 

#END
data_55_18.06_XXVI_14_7188 
loop_
_symmetry_equiv_pos_site_id
_symmetry_equiv_pos_as_xyz
1 +x,+y,+z
2 -x,1/2+y,1/2-z
3 -x,-y,-z
4 +x,1/2-y,1/2+z
_cell_length_a 13.0506
_cell_length_b 11.2748
_cell_length_c 48.0338
_cell_angle_alpha 90.0
_cell_angle_beta 23.3026
_cell_angle_gamma 90.0
loop_
_atom_site_label
_atom_site_type_symbol
_atom_site_fract_x
_atom_site_fract_y
_atom_site_fract_z
C1 C     0.971675400     0.628059510     0.436244440 
C2 C     0.995836220     0.521847560     0.446499210 
C3 C     0.801840330     0.494971040     0.515547010 
C4 C     0.589756310     0.574061940     0.572177280 
C5 C     0.568484040     0.675664830     0.561571690 
C6 C     0.758990820     0.701940570     0.493669300 
C7 C     1.207893890     0.442454580     0.390109940 
C8 C     0.827940800     0.389819900     0.525202240 
C9 C     1.036352820     0.314406040     0.469326330 
C10 C     1.227556040     0.341109700     0.401337930 
C11 C     1.165499170     0.655868070     0.365779750 
C12 C     1.399339170     0.711947700     0.314238950 
C13 C     1.591212860     0.731591890     0.245468920 
C14 C     1.545630370     0.696968070     0.229753590 
C15 C     1.309632610     0.641185230     0.280710030 
C16 C     1.116833360     0.619228380     0.349871590 
C17 C     1.258327030     0.607185970     0.265545720 
C18 C     0.881495590     0.562568870     0.400566010 
C19 C     0.858311990     0.909319120     0.460365890 
C20 C     0.818374090     1.018029930     0.452557520 
C21 C     0.836788970     1.024361400     0.418716950 
C22 C     0.779136120     1.124785850     0.477046910 
C23 C     0.810110090     1.132612470     0.411294440 
C24 C     0.748673160     1.232809830     0.470842460 
C25 C     0.764234920     1.236609570     0.437827710 
C26 C     0.837489790     0.530650350     0.384090810 
C27 C     1.026603330     0.553352860     0.316155780 
C28 C     1.674269220     0.767002850     0.286108930 
C29 C     1.660141790     0.833864780     0.316774150 
C30 C     1.489685310     0.931088820     0.361948840 
C31 C     1.487217880     1.001603390     0.386516940 
C32 C     1.656872520     0.976243120     0.366123610 
C33 C     1.827923490     0.880328480     0.321359040 
C34 C     1.830857990     0.810420430     0.296508320 
N1 N     0.730716990     0.808105930     0.484514650 
N2 N     1.436467130     0.751672930     0.332455960 
O1 O     0.982522280     0.916090330     0.451473970 
O2 O     1.881065440     0.733626890     0.224304180 
Cl1 Cl     0.899616310     0.897510830     0.382800760 
Cl2 Cl     2.044159550     0.689536600     0.242829720 
H1 H     0.443550580     0.553236040     0.624418170 
H2 H     0.407156350     0.737324450     0.604562940 
H3 H     1.355344170     0.463433230     0.337754130 
H4 H     0.679850160     0.369968460     0.577788740 
H5 H     1.054529220     0.234062300     0.477399030 
H6 H     1.392052880     0.281226190     0.357439650 
H7 H     1.773215740     0.773280290     0.206023410 
H8 H     1.692631050     0.713269910     0.177100700 
H9 H     0.662149830     0.802284380     0.481740990 
H10 H     0.775389850     1.119752320     0.500700690 
H11 H     0.827277480     1.134320320     0.384352810 
H12 H     0.715361210     1.313982910     0.491067350 
H13 H     0.742891070     1.320703420     0.432049540 
H14 H     1.406277910     0.624798650     0.212826170 
H15 H     0.735563370     0.544033310     0.452904650 
H16 H     0.655482470     0.487352470     0.423785650 
H17 H     0.989353610     0.528004500     0.303843350 
H18 H     1.272605260     0.776133150     0.383917790 
H19 H     1.358067570     0.952313360     0.377664350 
H20 H     1.353106350     1.076411100     0.421369370 
H21 H     1.657106590     1.030666270     0.384915780 
H22 H     1.960192280     0.858567790     0.305351790 

#END
data_56_18.11_XXVI_14_1930 
loop_
_symmetry_equiv_pos_site_id
_symmetry_equiv_pos_as_xyz
1 +x,+y,+z
2 -x,1/2+y,1/2-z
3 -x,-y,-z
4 +x,1/2-y,1/2+z
_cell_length_a 18.742
_cell_length_b 10.9286
_cell_length_c 31.5172
_cell_angle_alpha 90.0
_cell_angle_beta 26.4311
_cell_angle_gamma 90.0
loop_
_atom_site_label
_atom_site_type_symbol
_atom_site_fract_x
_atom_site_fract_y
_atom_site_fract_z
C1 C     0.848246030     0.079402880     0.437623030 
C2 C     0.987699630     0.039151010     0.340610490 
C3 C     1.127390860     0.000050380     0.289395430 
C4 C     1.123529350     0.004188770     0.336534830 
C5 C     0.989896880     0.043741380     0.429529240 
C6 C     0.850528960     0.081845190     0.481015820 
C7 C     0.993036260     0.037118490     0.292561430 
C8 C     1.265045510    -0.040086440     0.193388460 
C9 C     1.266224640    -0.041616140     0.148840690 
C10 C     1.129069530    -0.002391430     0.198994680 
C11 C     0.705696140     0.124871320     0.489555980 
C12 C     0.681894030     0.251687990     0.498024620 
C13 C     0.549517900     0.298418230     0.544896290 
C14 C     0.442644230     0.218136270     0.583228070 
C15 C     0.460495390     0.089071600     0.577391150 
C16 C     0.594813590     0.041586410     0.529447700 
C17 C     0.350135590     0.005944440     0.617386710 
C18 C     0.611999600    -0.087752430     0.524057710 
C19 C     0.699216320     0.163845590     0.623589860 
C20 C     0.535655840     0.201968870     0.726851050 
C21 C     0.401916220     0.246693170     0.775385490 
C22 C     0.520850800     0.195285420     0.779355320 
C23 C     0.260526740     0.281469500     0.871519420 
C24 C     0.380376900     0.228324850     0.875198180 
C25 C     0.249220750     0.271633360     0.921646660 
C26 C     0.502116080    -0.166082950     0.563947970 
C27 C     0.370115700    -0.119258180     0.610933540 
C28 C     0.777392500     0.452671310     0.477071570 
C29 C     0.913982650     0.496904990     0.431759400 
C30 C     0.953772860     0.431331510     0.447661750 
C31 C     1.074475490     0.471633370     0.410803800 
C32 C     1.158953690     0.578878800     0.356233150 
C33 C     1.122481720     0.645200750     0.338879280 
C34 C     1.000336040     0.604737370     0.376814090 
N1 N     0.709150330     0.116814380     0.577704830 
N2 N     0.790767900     0.329040950     0.460693640 
O1 O     0.816747940     0.172941560     0.584895720 
O2 O     0.667409880     0.519246960     0.523538070 
Cl1 Cl     0.403899380     0.266325910     0.718918200 
Cl2 Cl     0.962936150     0.689510660     0.350618840 
H1 H     1.229787060    -0.025182870     0.297604360 
H2 H     0.988103020     0.047637880     0.464981220 
H3 H     0.887680050     0.067217780     0.330908200 
H4 H     1.370339000    -0.069565810     0.155360160 
H5 H     1.372704910    -0.072664340     0.075004120 
H6 H     1.130830490    -0.003292350     0.163358080 
H7 H     0.534945350     0.397301990     0.550461920 
H8 H     0.340887320     0.254108680     0.619374830 
H9 H     0.608879780     0.123888910     0.612534690 
H10 H     0.626228120     0.163720990     0.740673790 
H11 H     0.160655400     0.316802140     0.905943690 
H12 H     0.373426880     0.220899720     0.913433310 
H13 H     0.138254190     0.298650860     0.996648530 
H14 H     0.248653140     0.043213480     0.653586240 
H15 H     0.713764080    -0.124092840     0.487727120 
H16 H     0.517240180    -0.265063190     0.559147710 
H17 H     0.284416540    -0.182242550     0.641995660 
H18 H     0.889053580     0.285063510     0.420231100 
H19 H     0.886917490     0.348485180     0.491322240 
H20 H     1.101089680     0.419147790     0.425294400 
H21 H     1.253944120     0.611594330     0.326701730 
H22 H     1.188400960     0.728347600     0.295698960 

#END
data_57_18.30_XXVI_15_9609 
loop_
_symmetry_equiv_pos_site_id
_symmetry_equiv_pos_as_xyz
1 +x,+y,+z
2 -x,+y,1/2-z
3 1/2+x,1/2+y,+z
4 1/2-x,1/2+y,1/2-z
5 -x,-y,-z
6 +x,-y,1/2+z
7 1/2-x,1/2-y,-z
8 1/2+x,1/2-y,1/2+z
_cell_length_a 20.0066
_cell_length_b 10.6392
_cell_length_c 70.834
_cell_angle_alpha 90.0
_cell_angle_beta 22.7032
_cell_angle_gamma 90.0
loop_
_atom_site_label
_atom_site_type_symbol
_atom_site_fract_x
_atom_site_fract_y
_atom_site_fract_z
C1 C     0.050613720     0.066612530     0.679953800 
C2 C    -0.135164290     0.062427070     0.728747980 
C3 C    -0.227357740     0.125677150     0.767675130 
C4 C    -0.130403840     0.189217840     0.756562290 
C5 C     0.048245730     0.191585530     0.709778340 
C6 C     0.140543020     0.129340040     0.670975990 
C7 C    -0.232558120    -0.002846220     0.740114120 
C8 C    -0.411471530     0.121665970     0.815908090 
C9 C    -0.502406320     0.057705430     0.825766100 
C10 C    -0.411763080    -0.005084280     0.787497040 
C11 C     0.146222080    -0.003706270     0.640045280 
C12 C     0.212570480    -0.123714860     0.626841590 
C13 C     0.300614650    -0.194733780     0.589780040 
C14 C     0.322443430    -0.144463390     0.566270890 
C15 C     0.259488460    -0.022838750     0.577901990 
C16 C     0.169154950     0.048716620     0.615635760 
C17 C     0.283170440     0.030079490     0.553473260 
C18 C     0.106433250     0.170624630     0.627176790 
C19 C     0.435269140     0.148844680     0.608230610 
C20 C     0.627746910     0.143750540     0.554049630 
C21 C     0.717981370     0.077405860     0.516338080 
C22 C     0.728582140     0.213250160     0.540752580 
C23 C     0.899161710     0.081799050     0.467872670 
C24 C     0.908580790     0.219355100     0.492632070 
C25 C     0.994485120     0.153309300     0.455916100 
C26 C     0.132101510     0.219392640     0.602581350 
C27 C     0.220926470     0.148841460     0.565458600 
C28 C     0.290735750    -0.259297330     0.634295980 
C29 C     0.249526730    -0.265203020     0.665835470 
C30 C     0.238433400    -0.152283540     0.679130750 
C31 C     0.214559870    -0.152392660     0.704909210 
C32 C     0.200844330    -0.267006400     0.718086660 
C33 C     0.211940100    -0.380421100     0.705238370 
C34 C     0.237995700    -0.379491080     0.678867480 
N1 N     0.323001940     0.132771240     0.622495490 
N2 N     0.195348140    -0.167451840     0.649902970 
O1 O     0.385172820     0.170906220     0.637582950 
O2 O     0.398609550    -0.327456620     0.598492990 
Cl1 Cl     0.612475480    -0.019168820     0.527258600 
Cl2 Cl     0.246373890    -0.524723510     0.665089730 
H1 H    -0.200245250     0.237334120     0.786102370 
H2 H     0.121765580     0.239024820     0.701622810 
H3 H    -0.163225850    -0.051144400     0.710725140 
H4 H    -0.479827880     0.170140140     0.845136890 
H5 H    -0.643953190     0.055207620     0.862987940 
H6 H    -0.484215610    -0.055748460     0.795505890 
H7 H     0.352129540    -0.286634100     0.580163190 
H8 H     0.390484920    -0.198951370     0.537731930 
H9 H     0.374785750     0.102391630     0.596503440 
H10 H     0.658145370     0.261583510     0.570341720 
H11 H     0.963771620     0.027951130     0.439961140 
H12 H     0.981705100     0.274943300     0.483818490 
H13 H     1.135641010     0.156345440     0.417987390 
H14 H     0.352031610    -0.025222790     0.524874290 
H15 H     0.037556070     0.225022350     0.655853900 
H16 H     0.083254480     0.313173790     0.611886490 
H17 H     0.240028700     0.188532100     0.546393690 
H18 H     0.110216560    -0.116825980     0.680073430 
H19 H     0.254037010    -0.062203340     0.667832300 
H20 H     0.208721820    -0.063022890     0.714007910 
H21 H     0.181998910    -0.268967450     0.738295540 
H22 H     0.200618450    -0.470539850     0.715470210 

#END
data_58_18.59_XXVI_14_4503 
loop_
_symmetry_equiv_pos_site_id
_symmetry_equiv_pos_as_xyz
1 +x,+y,+z
2 -x,1/2+y,1/2-z
3 -x,-y,-z
4 +x,1/2-y,1/2+z
_cell_length_a 15.8942
_cell_length_b 9.8443
_cell_length_c 27.2064
_cell_angle_alpha 90.0
_cell_angle_beta 135.5193
_cell_angle_gamma 90.0
loop_
_atom_site_label
_atom_site_type_symbol
_atom_site_fract_x
_atom_site_fract_y
_atom_site_fract_z
C1 C     0.487247420     0.646116590     0.096355880 
C2 C     0.595273720     0.724885570     0.142519520 
C3 C     0.623631300     0.812620200     0.113575670 
C4 C     0.542850650     0.817825620     0.039445460 
C5 C     0.439030690     0.741172740    -0.005048950 
C6 C     0.410581660     0.654228390     0.023419110 
C7 C     0.676000050     0.720216300     0.216811810 
C8 C     0.730735500     0.891195500     0.159691010 
C9 C     0.807509430     0.884294310     0.231648090 
C10 C     0.779592430     0.798017950     0.260208650 
C11 C     0.455289880     0.554760620     0.124892110 
C12 C     0.374845160     0.599311260     0.127791600 
C13 C     0.341668870     0.511552140     0.153460020 
C14 C     0.389652890     0.382581170     0.176196280 
C15 C     0.472414400     0.333312910     0.175073750 
C16 C     0.505882500     0.421113020     0.148959550 
C17 C     0.522401740     0.200569270     0.198554630 
C18 C     0.587990290     0.371277450     0.147263980 
C19 C     0.220367570     0.557464800    -0.091152080 
C20 C     0.127852330     0.449087290    -0.118917990 
C21 C     0.058709790     0.436385030    -0.104567420 
C22 C     0.101752690     0.360839180    -0.169210990 
C23 C    -0.030495460     0.336394560    -0.137605120 
C24 C     0.014311740     0.259894510    -0.201691020 
C25 C    -0.052029570     0.247721100    -0.185752780 
C26 C     0.635022970     0.241440240     0.170548930 
C27 C     0.602309500     0.155182660     0.196491860 
C28 C     0.231365200     0.786883800     0.086927440 
C29 C     0.208081760     0.937466980     0.070438340 
C30 C     0.143690100     0.997065170     0.082805710 
C31 C     0.112751450     1.134308890     0.070250620 
C32 C     0.144138160     1.216707880     0.043331720 
C33 C     0.205896460     1.160610830     0.029220050 
C34 C     0.237629160     1.022744580     0.042803020 
N1 N     0.307333120     0.572747290    -0.019195840 
N2 N     0.332477740     0.733727830     0.106984760 
O1 O     0.219894160     0.617426120    -0.131248130 
O2 O     0.163926420     0.719887850     0.085731570 
Cl1 Cl     0.079799720     0.544503520    -0.045048390 
Cl2 Cl     0.312561060     0.962558650     0.021295380 
H1 H     0.564197320     0.884675540     0.017395250 
H2 H     0.377221410     0.744625330    -0.061822260 
H3 H     0.654687610     0.653674740     0.238894930 
H4 H     0.751195020     0.957505370     0.137012860 
H5 H     0.889621320     0.945185860     0.266583050 
H6 H     0.840554780     0.792966750     0.317092250 
H7 H     0.277318310     0.548131990     0.153683480 
H8 H     0.363790500     0.315716980     0.195773820 
H9 H     0.297589620     0.515671820     0.007880740 
H10 H     0.152161850     0.375122150    -0.182280230 
H11 H    -0.082655040     0.329759960    -0.125434140 
H12 H    -0.002843940     0.191702940    -0.239761920 
H13 H    -0.121476150     0.169809010    -0.211134940 
H14 H     0.496212910     0.134867310     0.218289240 
H15 H     0.613446140     0.437627890     0.127392550 
H16 H     0.698054630     0.205001220     0.168947690 
H17 H     0.640228710     0.052926980     0.214731580 
H18 H     0.375125780     0.794240370     0.099657860 
H19 H     0.118154410     0.929510320     0.102263080 
H20 H     0.063752280     1.176745660     0.081068840 
H21 H     0.120140020     1.324407760     0.032777300 
H22 H     0.229624210     1.222535030     0.007248710 

#END
data_59_18.66_XXVI_14_2802 
loop_
_symmetry_equiv_pos_site_id
_symmetry_equiv_pos_as_xyz
1 +x,+y,+z
2 -x,1/2+y,1/2-z
3 -x,-y,-z
4 +x,1/2-y,1/2+z
_cell_length_a 11.4024
_cell_length_b 32.9242
_cell_length_c 12.969
_cell_angle_alpha 90.0
_cell_angle_beta 34.073
_cell_angle_gamma 90.0
loop_
_atom_site_label
_atom_site_type_symbol
_atom_site_fract_x
_atom_site_fract_y
_atom_site_fract_z
C1 C     0.662616160     0.413089760     0.146282990 
C2 C     0.707546740     0.444351250     0.187518350 
C3 C     0.698701960     0.486347190     0.163191720 
C4 C     0.647994180     0.495689620     0.096034440 
C5 C     0.602862650     0.465684650     0.058107610 
C6 C     0.605066690     0.424098380     0.087251320 
C7 C     0.757691400     0.435227160     0.255615370 
C8 C     0.741622490     0.517160750     0.205875860 
C9 C     0.790451670     0.507296070     0.271241990 
C10 C     0.797870740     0.465959820     0.296514880 
C11 C     0.669886250     0.369520730     0.173303440 
C12 C     0.484710900     0.346851800     0.320553220 
C13 C     0.492717430     0.305624270     0.348269300 
C14 C     0.683565720     0.287057780     0.225180410 
C15 C     0.875497950     0.307995770     0.069347560 
C16 C     0.868498670     0.349941950     0.043030060 
C17 C     1.072885300     0.288754560    -0.060474700 
C18 C     1.061663130     0.370640990    -0.114436820 
C19 C     0.407357180     0.396349980     0.082578850 
C20 C     0.310074270     0.357613060     0.111138860 
C21 C     0.348950300     0.316423870     0.107287270 
C22 C     0.141432500     0.365238590     0.166078990 
C23 C     0.223822800     0.285052430     0.159036470 
C24 C     0.017067320     0.334347210     0.216173200 
C25 C     0.057118800     0.293936810     0.214419720 
C26 C     1.251169140     0.350954300    -0.238664470 
C27 C     1.257614770     0.309714850    -0.211783180 
C28 C     0.110920810     0.347413380     0.538824790 
C29 C    -0.043023800     0.372790250     0.589121810 
C30 C    -0.187035950     0.348993240     0.637462150 
C31 C    -0.327636430     0.365902100     0.669793180 
C32 C    -0.327657840     0.407956010     0.653325230 
C33 C    -0.189818960     0.432586050     0.608555680 
C34 C    -0.050538340     0.415217100     0.578055820 
N1 N     0.550462420     0.392822430     0.057817810 
N2 N     0.293455280     0.366202540     0.437600470 
O1 O     0.348750500     0.429558730     0.091018190 
O2 O     0.075559440     0.310849320     0.578187360 
Cl1 Cl     0.561972820     0.300206290     0.028510790 
Cl2 Cl     0.102101420     0.450098060     0.537785200 
H1 H     0.644745050     0.527569910     0.074484430 
H2 H     0.560379650     0.472925490     0.009932560 
H3 H     0.763363290     0.403454290     0.275626050 
H4 H     0.734773790     0.548932390     0.186146020 
H5 H     0.822912030     0.531245610     0.303804250 
H6 H     0.835490710     0.458276440     0.349054100 
H7 H     0.345903380     0.289362940     0.465430160 
H8 H     0.688665000     0.255350780     0.246751410 
H9 H     0.583814040     0.363941460     0.057697600 
H10 H     0.111402230     0.397159250     0.170393290 
H11 H     0.259672110     0.253748460     0.154415620 
H12 H    -0.112046390     0.341829850     0.258258590 
H13 H    -0.039637350     0.269207050     0.254935510 
H14 H     1.075440790     0.256884820    -0.038250000 
H15 H     1.057866080     0.402408810    -0.135966400 
H16 H     1.397415640     0.367377700    -0.358811670 
H17 H     1.408429210     0.294582640    -0.310820390 
H18 H     0.306257850     0.396608560     0.413125930 
H19 H    -0.179457650     0.316245110     0.644947140 
H20 H    -0.435107060     0.346243670     0.705517960 
H21 H    -0.434964230     0.421815740     0.675995340 
H22 H    -0.188967630     0.465491060     0.597489120 

#END
data_60_18.78_XXVI_14_3181 
loop_
_symmetry_equiv_pos_site_id
_symmetry_equiv_pos_as_xyz
1 +x,+y,+z
2 -x,1/2+y,1/2-z
3 -x,-y,-z
4 +x,1/2-y,1/2+z
_cell_length_a 19.3508
_cell_length_b 9.8345
_cell_length_c 27.1996
_cell_angle_alpha 90.0
_cell_angle_beta 144.8377
_cell_angle_gamma 90.0
loop_
_atom_site_label
_atom_site_type_symbol
_atom_site_fract_x
_atom_site_fract_y
_atom_site_fract_z
C1 C     0.954262480     0.555137100     0.830082900 
C2 C     1.006004210     0.421956170     0.857005290 
C3 C     0.972813310     0.334019710     0.797604420 
C4 C     0.889391820     0.382734240     0.713620700 
C5 C     0.840827360     0.511541060     0.688159060 
C6 C     0.873930970     0.599561770     0.746869430 
C7 C     1.088668170     0.372614000     0.940869450 
C8 C     1.023708780     0.201628760     0.824381320 
C9 C     1.104224670     0.156742260     0.906428310 
C10 C     1.136659700     0.243152750     0.964898130 
C11 C     0.985606520     0.646542660     0.890272280 
C12 C     0.908618930     0.654019680     0.886387690 
C13 C     0.936611000     0.740482060     0.943218590 
C14 C     1.040227290     0.817471770     1.002532980 
C15 C     1.121111270     0.813279440     1.009142190 
C16 C     1.093206160     0.725974740     0.951924560 
C17 C     1.227873530     0.892427770     1.070003640 
C18 C     1.174074630     0.722354790     0.958351050 
C19 C     0.731145610     0.787782370     0.644586960 
C20 C     0.708045840     0.938469940     0.638205870 
C21 C     0.737096550     1.022979070     0.695362510 
C22 C     0.644649020     0.999083500     0.562049180 
C23 C     0.705916950     1.161129410     0.677782640 
C24 C     0.614196550     1.136607470     0.544215950 
C25 C     0.645164050     1.218247160     0.602513950 
C26 C     1.277283500     0.800765070     1.018386510 
C27 C     1.304751030     0.886564090     1.074779500 
C28 C     0.718589170     0.555754010     0.810741390 
C29 C     0.626813150     0.446926180     0.746051510 
C30 C     0.602286580     0.355660280     0.770489570 
C31 C     0.515519090     0.254117450     0.715432700 
C32 C     0.448263540     0.244466920     0.632874160 
C33 C     0.468250400     0.336133640     0.606063100 
C34 C     0.556847450     0.436628640     0.662330410 
N1 N     0.831716840     0.734132350     0.725409910 
N2 N     0.805244770     0.572842980     0.825426290 
O1 O     0.664143500     0.721285550     0.578359290 
O2 O     0.717953980     0.614279500     0.850563210 
Cl1 Cl     0.810586580     0.961463290     0.790990640 
Cl2 Cl     0.576548950     0.548304500     0.623945630 
H1 H     0.863608550     0.315610160     0.668305110 
H2 H     0.776129200     0.547852160     0.623577350 
H3 H     1.113780450     0.439067110     0.985999200 
H4 H     0.997784450     0.135789010     0.778629110 
H5 H     1.142851070     0.054763440     0.926318640 
H6 H     1.200189300     0.207103230     1.029595800 
H7 H     0.874590570     0.743326200     0.938088680 
H8 H     1.061219670     0.883974930     1.045852430 
H9 H     0.874302040     0.795042400     0.775189040 
H10 H     0.619512150     0.932091190     0.517084020 
H11 H     0.729252610     1.222477860     0.723430500 
H12 H     0.565949800     1.179855090     0.484855300 
H13 H     0.621586590     1.326162000     0.589518360 
H14 H     1.247932090     0.958371870     1.113045230 
H15 H     1.153271430     0.656120820     0.915117630 
H16 H     1.338326630     0.796513780     1.022432830 
H17 H     1.386594730     0.947900180     1.121853430 
H18 H     0.795422450     0.516699000     0.788335430 
H19 H     0.653337520     0.367977710     0.834204230 
H20 H     0.499556300     0.183508850     0.736487620 
H21 H     0.379313980     0.166129410     0.588760090 
H22 H     0.415404970     0.331385670     0.541553260 

#END
data_61_18.92_XXVI_2_4784 
loop_
_symmetry_equiv_pos_site_id
_symmetry_equiv_pos_as_xyz
1 +x,+y,+z
2 -x,-y,-z
_cell_length_a 10.5801
_cell_length_b 12.8254
_cell_length_c 24.2451
_cell_angle_alpha 62.7893
_cell_angle_beta 30.9636
_cell_angle_gamma 75.3833
loop_
_atom_site_label
_atom_site_type_symbol
_atom_site_fract_x
_atom_site_fract_y
_atom_site_fract_z
C1 C     0.973080770     0.144660800     0.749748480 
C2 C     1.128776080     0.067263550     0.723575040 
C3 C     1.078488440    -0.004459520     0.809738520 
C4 C     0.872713950     0.002675390     0.919665900 
C5 C     0.724389590     0.077850900     0.944445670 
C6 C     0.776303200     0.150893080     0.858497780 
C7 C     1.338480240     0.060960720     0.612691440 
C8 C     1.234835050    -0.080174690     0.782897930 
C9 C     1.435584030    -0.085006160     0.674882270 
C10 C     1.487612380    -0.013324370     0.589178630 
C11 C     1.020816770     0.219238280     0.662037900 
C12 C     1.120843820     0.348271200     0.595635370 
C13 C     1.167202610     0.420375950     0.511785330 
C14 C     1.112750320     0.363647610     0.495185980 
C15 C     1.008938690     0.233463990     0.560802640 
C16 C     0.962154380     0.159884230     0.645538750 
C17 C     0.948781460     0.174454860     0.545443000 
C18 C     0.851480200     0.029887400     0.713133930 
C19 C     0.485446360     0.278140850     0.957578890 
C20 C     0.435731460     0.394669840     0.928119880 
C21 C     0.410314150     0.432642550     0.873921810 
C22 C     0.419970960     0.475754200     0.957299700 
C23 C     0.376062940     0.547130900     0.847872850 
C24 C     0.388260140     0.590436460     0.930829710 
C25 C     0.366969910     0.626447150     0.875480720 
C26 C     0.794045680    -0.024627550     0.696416660 
C27 C     0.844013520     0.047829490     0.611530220 
C28 C     1.114963840     0.511119850     0.624733820 
C29 C     1.142643290     0.552088560     0.664373820 
C30 C     1.103187090     0.667822810     0.659137790 
C31 C     1.104761500     0.719911450     0.697969600 
C32 C     1.143794440     0.655775160     0.745697400 
C33 C     1.182195290     0.540832640     0.753030490 
C34 C     1.181945170     0.489870300     0.712771250 
N1 N     0.639312530     0.233220770     0.876843030 
N2 N     1.174493480     0.405681090     0.613880160 
O1 O     0.411272820     0.236187270     1.041694890 
O2 O     1.043797150     0.573641340     0.601584190 
Cl1 Cl     0.413756080     0.338470650     0.837875110 
Cl2 Cl     1.234550600     0.344572090     0.727425440 
H1 H     0.832831810    -0.052910300     0.985689030 
H2 H     0.569343400     0.085073620     1.027569830 
H3 H     1.380444950     0.116093740     0.545994860 
H4 H     1.193129480    -0.134437950     0.849658110 
H5 H     1.554651090    -0.143443950     0.655196320 
H6 H     1.647603100    -0.016536320     0.503444460 
H7 H     1.243110440     0.520115750     0.462812500 
H8 H     1.149055570     0.419152090     0.430495560 
H9 H     0.681993060     0.274027910     0.813161330 
H10 H     0.435884400     0.444636610     1.000965910 
H11 H     0.357386910     0.573085890     0.805805380 
H12 H     0.380819290     0.651609510     0.953055200 
H13 H     0.342244140     0.716051970     0.853919650 
H14 H     0.986369550     0.231607090     0.480353910 
H15 H     0.811566060    -0.026439000     0.779006110 
H16 H     0.708748340    -0.124532090     0.749441670 
H17 H     0.798338820     0.003559860     0.599001670 
H18 H     1.200167780     0.350465600     0.648955720 
H19 H     1.066221860     0.713420280     0.624624310 
H20 H     1.073945840     0.809838070     0.691811370 
H21 H     1.144144460     0.694387810     0.777520910 
H22 H     1.212304510     0.489095560     0.790198080 

#END
data_62_18.95_XXVI_2_5262 
loop_
_symmetry_equiv_pos_site_id
_symmetry_equiv_pos_as_xyz
1 +x,+y,+z
2 -x,-y,-z
_cell_length_a 13.1406
_cell_length_b 14.43
_cell_length_c 10.6109
_cell_angle_alpha 120.776
_cell_angle_beta 73.8047
_cell_angle_gamma 74.1802
loop_
_atom_site_label
_atom_site_type_symbol
_atom_site_fract_x
_atom_site_fract_y
_atom_site_fract_z
C1 C     0.749966980     0.105867350     0.133096560 
C2 C     0.723576420     0.209152670     0.133119040 
C3 C     0.809735710     0.194451220    -0.003944610 
C4 C     0.919763130     0.077355140    -0.135593930 
C5 C     0.944672130    -0.022381540    -0.136687410 
C6 C     0.858781330    -0.009195980    -0.003139430 
C7 C     0.612535610     0.326326520     0.262848770 
C8 C     0.782718360     0.296761930    -0.004162800 
C9 C     0.674553010     0.409608280     0.124432120 
C10 C     0.588861250     0.423880240     0.258423530 
C11 C     0.662000680     0.119172010     0.274193240 
C12 C     0.595760490     0.056152840     0.244330850 
C13 C     0.511945580     0.067608700     0.377380950 
C14 C     0.495317450     0.140981640     0.538319660 
C15 C     0.560887790     0.205829660     0.575409630 
C16 C     0.645604790     0.194929660     0.441559130 
C17 C     0.545558050     0.280198670     0.740561970 
C18 C     0.713154200     0.257620050     0.479322100 
C19 C     0.957283190    -0.235422500    -0.137408140 
C20 C     0.928530580    -0.322459300    -0.114898240 
C21 C     0.874040630    -0.305548820     0.035634550 
C22 C     0.958256270    -0.433459710    -0.267580350 
C23 C     0.848434990    -0.394094670     0.034093990 
C24 C     0.932261310    -0.521806580    -0.270610890 
C25 C     0.876686120    -0.501803590    -0.118822780 
C26 C     0.696458690     0.328844010     0.641335560 
C27 C     0.611628250     0.340988140     0.773578330 
C28 C     0.625404540    -0.136157970    -0.000537570 
C29 C     0.664638330    -0.216423810    -0.187954680 
C30 C     0.660788300    -0.327765880    -0.249488520 
C31 C     0.699247300    -0.418346940    -0.419697530 
C32 C     0.745084280    -0.400659600    -0.536839980 
C33 C     0.751056820    -0.292205120    -0.481356170 
C34 C     0.711304890    -0.201394000    -0.309342070 
N1 N     0.877263090    -0.109637470    -0.003276350 
N2 N     0.614443570    -0.019747620     0.078418470 
O1 O     1.040498410    -0.277770870    -0.274821890 
O2 O     0.602627880    -0.175850110     0.077029990 
Cl1 Cl     0.837296000    -0.174496280     0.234551150 
Cl2 Cl     0.724318410    -0.069686160    -0.259474440 
H1 H     0.985758610     0.066695070    -0.238700360 
H2 H     1.027837030    -0.112769500    -0.238705090 
H3 H     0.545864020     0.338067020     0.366299190 
H4 H     0.849460790     0.284078380    -0.108931070 
H5 H     0.654737220     0.487545470     0.122781570 
H6 H     0.503014070     0.512828600     0.359222020 
H7 H     0.463096140     0.016536530     0.348641470 
H8 H     0.430679300     0.149936260     0.640570360 
H9 H     0.814021440    -0.086675620     0.104882990 
H10 H     1.001985370    -0.446424790    -0.383697030 
H11 H     0.806187210    -0.377435520     0.153383660 
H12 H     0.955011830    -0.605818200    -0.390954130 
H13 H     0.855446930    -0.569911580    -0.118553610 
H14 H     0.480497550     0.287948320     0.841115850 
H15 H     0.778954220     0.248303590     0.377915190 
H16 H     0.749433150     0.375962720     0.667396890 
H17 H     0.599114160     0.397787560     0.901044010 
H18 H     0.649279010     0.000716520     0.003094610 
H19 H     0.627579120    -0.339700860    -0.155263320 
H20 H     0.694223690    -0.502812830    -0.461106040 
H21 H     0.776517050    -0.470768660    -0.671290650 
H22 H     0.786804780    -0.276674930    -0.570526050 

#END
data_63_18.98_XXVI_14_6951 
loop_
_symmetry_equiv_pos_site_id
_symmetry_equiv_pos_as_xyz
1 +x,+y,+z
2 -x,1/2+y,1/2-z
3 -x,-y,-z
4 +x,1/2-y,1/2+z
_cell_length_a 10.8956
_cell_length_b 7.4173
_cell_length_c 45.3391
_cell_angle_alpha 90.0
_cell_angle_beta 126.9293
_cell_angle_gamma 90.0
loop_
_atom_site_label
_atom_site_type_symbol
_atom_site_fract_x
_atom_site_fract_y
_atom_site_fract_z
C1 C     0.271374380     0.358161290     0.357099940 
C2 C     0.293741870     0.213000780     0.339854070 
C3 C     0.234249030     0.228966080     0.301710220 
C4 C     0.154447380     0.388896290     0.282113110 
C5 C     0.131647380     0.527602880     0.298621000 
C6 C     0.189193420     0.511996340     0.336216260 
C7 C     0.370129430     0.050196650     0.358923470 
C8 C     0.255767530     0.084355860     0.284614350 
C9 C     0.331612150    -0.071348390     0.303987290 
C10 C     0.388488240    -0.088259780     0.341392840 
C11 C     0.330346770     0.345274720     0.396515970 
C12 C     0.227158830     0.329727870     0.405401810 
C13 C     0.281583220     0.319088540     0.442849690 
C14 C     0.437154160     0.325251310     0.470885660 
C15 C     0.546321210     0.343650740     0.463510960 
C16 C     0.492186460     0.354362420     0.425717230 
C17 C     0.706720670     0.353453590     0.492364930 
C18 C     0.602371540     0.377963320     0.418683340 
C19 C     0.033916930     0.752148930     0.337477370 
C20 C     0.003635040     0.833295580     0.363214430 
C21 C     0.107080630     0.869765480     0.401403500 
C22 C    -0.153326550     0.867913690     0.345974030 
C23 C     0.055920940     0.935064990     0.421293160 
C24 C    -0.205798740     0.931775470     0.365505640 
C25 C    -0.100624030     0.964898080     0.403433120 
C26 C     0.757708940     0.387777740     0.447427830 
C27 C     0.810888680     0.374598410     0.484604500 
C28 C    -0.048326920     0.384894600     0.377022240 
C29 C    -0.209874750     0.384149730     0.340998990 
C30 C    -0.319270520     0.460798480     0.344534010 
C31 C    -0.473375500     0.480746760     0.314734660 
C32 C    -0.524073100     0.423907270     0.279591860 
C33 C    -0.419654960     0.347117260     0.274939080 
C34 C    -0.264777270     0.327585600     0.305203310 
N1 N     0.164789680     0.647932240     0.353778200 
N2 N     0.069196570     0.326426360     0.376072020 
O1 O    -0.061388590     0.769117610     0.303693770 
O2 O    -0.027071260     0.438172640     0.405659550 
Cl1 Cl     0.307782970     0.842332080     0.426939070 
Cl2 Cl    -0.148267230     0.225956550     0.294794980 
H1 H     0.110068140     0.400786600     0.253201070 
H2 H     0.067950290     0.648521530     0.283466870 
H3 H     0.413973310     0.036138500     0.387713470 
H4 H     0.210387580     0.098772030     0.255663690 
H5 H     0.347267160    -0.181634580     0.290523670 
H6 H     0.447266770    -0.212072940     0.356535430 
H7 H     0.198100020     0.309056050     0.448583670 
H8 H     0.478626980     0.316733260     0.499622190 
H9 H     0.230895660     0.635869120     0.381860270 
H10 H    -0.232196860     0.839968330     0.316414350 
H11 H     0.139866230     0.961661790     0.450763620 
H12 H    -0.328520540     0.954631110     0.351179400 
H13 H    -0.139455050     1.014373130     0.419285010 
H14 H     0.746034060     0.344536230     0.520933210 
H15 H     0.562221730     0.388726990     0.390127970 
H16 H     0.840190110     0.406209620     0.441396180 
H17 H     0.933924290     0.382103470     0.507030110 
H18 H     0.043555220     0.298070080     0.350837980 
H19 H    -0.274865500     0.505461090     0.372264170 
H20 H    -0.553631690     0.540919870     0.318857900 
H21 H    -0.644333470     0.438817640     0.255742900 
H22 H    -0.456663810     0.301680360     0.247818110 

#END
data_64_19.19_XXVI_2_1538 
loop_
_symmetry_equiv_pos_site_id
_symmetry_equiv_pos_as_xyz
1 +x,+y,+z
2 -x,-y,-z
_cell_length_a 11.8286
_cell_length_b 49.8736
_cell_length_c 25.8728
_cell_angle_alpha 29.7429
_cell_angle_beta 37.9109
_cell_angle_gamma 66.7819
loop_
_atom_site_label
_atom_site_type_symbol
_atom_site_fract_x
_atom_site_fract_y
_atom_site_fract_z
C1 C     0.149513810     0.114686210     0.898065680 
C2 C    -0.287590240     0.030557790     1.177219840 
C3 C    -0.635917980    -0.079493200     1.441247860 
C4 C    -0.533973460    -0.101333240     1.416077040 
C5 C    -0.106594370    -0.018144020     1.140747750 
C6 C     0.242068980     0.091685440     0.876361820 
C7 C    -0.395706930     0.050747390     1.207480760 
C8 C    -1.062969340    -0.160683660     1.711906410 
C9 C    -1.149823510    -0.135977340     1.726600450 
C10 C    -0.813454990    -0.029632180     1.472771060 
C11 C     0.541698240     0.237552500     0.596648530 
C12 C     1.020353030     0.409783300     0.131804850 
C13 C     1.428184990     0.532880900    -0.178978330 
C14 C     1.369588130     0.486310330    -0.035310030 
C15 C     0.901843830     0.315621530     0.424787600 
C16 C     0.476029890     0.188468160     0.749274380 
C17 C     0.842496240     0.267151830     0.572827130 
C18 C    -0.007978010     0.014547490     1.221701040 
C19 C     0.908448110     0.195218580     0.459086120 
C20 C     1.207625100     0.242379480     0.311439020 
C21 C     1.671203850     0.334822340    -0.023862150 
C22 C     0.994244720     0.182315270     0.540465740 
C23 C     1.912389490     0.366762130    -0.127424970 
C24 C     1.231720800     0.213362560     0.439777750 
C25 C     1.692601750     0.305947520     0.104468390 
C26 C    -0.054730790    -0.028723920     1.355955140 
C27 C     0.376869140     0.098916860     1.027228200 
C28 C     1.568169590     0.623068450    -0.486118610 
C29 C     1.492223010     0.627783470    -0.519242920 
C30 C     1.770649510     0.757126310    -0.840544180 
C31 C     1.739251220     0.778645690    -0.910606050 
C32 C     1.430309630     0.671113010    -0.662273030 
C33 C     1.160963170     0.544428930    -0.350432740 
C34 C     1.191441090     0.523036410    -0.279667170 
N1 N     0.701614140     0.185562310     0.571315910 
N2 N     1.090966400     0.456753580    -0.019489930 
O1 O     0.812364260     0.154604080     0.516656970 
O2 O     2.016771630     0.760472290    -0.850823570 
Cl1 Cl     1.990194960     0.422023000    -0.346886010 
Cl2 Cl     0.863283990     0.366001490     0.099684180 
H1 H    -0.796984680    -0.184492620     1.615238540 
H2 H    -0.012599320    -0.029444040     1.105386570 
H3 H    -0.142922460     0.130866050     1.017613920 
H4 H    -1.321693760    -0.243174590     1.908300100 
H5 H    -1.478362300    -0.198709400     1.934818010 
H6 H    -0.887089500    -0.011704010     1.489047370 
H7 H     1.793847650     0.664925070    -0.536634490 
H8 H     1.691787090     0.582972250    -0.281434900 
H9 H     0.886935560     0.247508360     0.435702940 
H10 H     0.623900260     0.106014710     0.812845720 
H11 H     2.274909360     0.440365480    -0.392928820 
H12 H     1.054471800     0.164786140     0.624526800 
H13 H     1.883926910     0.331473410     0.021113910 
H14 H     1.173438460     0.366031110     0.319250940 
H15 H    -0.344543770    -0.084684340     1.478197300 
H16 H    -0.429918970    -0.162879310     1.720159390 
H17 H     0.335832410     0.063280190     1.136915130 
H18 H     0.758057290     0.355277270     0.243730620 
H19 H     2.016050440     0.840718160    -1.034974220 
H20 H     1.956386030     0.879268660    -1.159156610 
H21 H     1.402037460     0.686304080    -0.713445550 
H22 H     0.928707690     0.461872750    -0.161945120 

#END
data_65_19.22_XXVI_19_2359 
loop_
_symmetry_equiv_pos_site_id
_symmetry_equiv_pos_as_xyz
1 +x,+y,+z
2 1/2+x,1/2-y,-z
3 -x,1/2+y,1/2-z
4 1/2-x,-y,1/2+z
_cell_length_a 15.4615
_cell_length_b 16.5607
_cell_length_c 11.1341
_cell_angle_alpha 90.0
_cell_angle_beta 90.0
_cell_angle_gamma 90.0
loop_
_atom_site_label
_atom_site_type_symbol
_atom_site_fract_x
_atom_site_fract_y
_atom_site_fract_z
C1 C     0.045347180     0.662495250     0.388319670 
C2 C     0.074809090     0.618368170     0.491105730 
C3 C     0.133276080     0.551504590     0.474883080 
C4 C     0.160243070     0.531626380     0.356385730 
C5 C     0.132504450     0.574752970     0.257573750 
C6 C     0.074424050     0.640901120     0.273015340 
C7 C     0.047110220     0.637755870     0.609823150 
C8 C     0.161457980     0.507192050     0.577100010 
C9 C     0.133455470     0.527531980     0.691299320 
C10 C     0.075916620     0.593409990     0.707383070 
C11 C    -0.017808960     0.730054550     0.403181160 
C12 C    -0.106780950     0.714072320     0.392857020 
C13 C    -0.168702010     0.777110550     0.407477560 
C14 C    -0.141100020     0.854256080     0.434418570 
C15 C    -0.051860460     0.873195560     0.448186280 
C16 C     0.010949970     0.809785410     0.432779190 
C17 C    -0.022905770     0.952461670     0.476475170 
C18 C     0.100320810     0.828816830     0.446058340 
C19 C     0.071337080     0.684416950     0.057392890 
C20 C     0.022696990     0.738057600    -0.029468300 
C21 C    -0.066434300     0.756595860    -0.031198130 
C22 C     0.073914620     0.768387630    -0.124327850 
C23 C    -0.102036530     0.804430370    -0.122794090 
C24 C     0.039370560     0.816791130    -0.214864870 
C25 C    -0.049209140     0.834916580    -0.214001290 
C26 C     0.126288320     0.906665200     0.473667570 
C27 C     0.064400630     0.969083090     0.489160600 
C28 C    -0.206260200     0.608171180     0.314600050 
C29 C    -0.220028830     0.517742090     0.301677290 
C30 C    -0.294403780     0.498107320     0.233824460 
C31 C    -0.319487780     0.418716670     0.211381580 
C32 C    -0.269939260     0.354985490     0.257377280 
C33 C    -0.195943130     0.371836230     0.324915720 
C34 C    -0.171214540     0.452038120     0.346500490 
N1 N     0.045466010     0.687786020     0.175895810 
N2 N    -0.131410470     0.633836180     0.369300890 
O1 O     0.132340150     0.642833560     0.020676770 
O2 O    -0.262316270     0.655536640     0.277241000 
Cl1 Cl    -0.139216240     0.720652660     0.077886590 
Cl2 Cl    -0.076021230     0.463293150     0.432768790 
H1 H     0.204447960     0.480676840     0.343897280 
H2 H     0.154578300     0.560362130     0.167212420 
H3 H     0.002733570     0.688424800     0.622496800 
H4 H     0.205775790     0.456443880     0.563470010 
H5 H     0.155482670     0.492947230     0.769177780 
H6 H     0.054004130     0.609241420     0.797776440 
H7 H    -0.236968040     0.763138690     0.395522840 
H8 H    -0.188761780     0.902537530     0.445773010 
H9 H    -0.002610620     0.727819660     0.196568670 
H10 H     0.142224860     0.751442130    -0.124211950 
H11 H    -0.171390700     0.816947330    -0.121630390 
H12 H     0.081147210     0.839896830    -0.286219610 
H13 H    -0.077657560     0.872368720    -0.284593500 
H14 H    -0.071225850     1.000163050     0.488032210 
H15 H     0.147992470     0.780724960     0.434135690 
H16 H     0.195156420     0.920213650     0.483649740 
H17 H     0.085868800     1.030267080     0.511010730 
H18 H    -0.085088500     0.591067170     0.385341110 
H19 H    -0.331645660     0.549362010     0.199969840 
H20 H    -0.377490380     0.406585780     0.158234300 
H21 H    -0.288381840     0.292191950     0.241048310 
H22 H    -0.156373000     0.323104780     0.361638140 

#END
data_66_19.34_XXVI_15_4524 
loop_
_symmetry_equiv_pos_site_id
_symmetry_equiv_pos_as_xyz
1 +x,+y,+z
2 -x,+y,1/2-z
3 1/2+x,1/2+y,+z
4 1/2-x,1/2+y,1/2-z
5 -x,-y,-z
6 +x,-y,1/2+z
7 1/2-x,1/2-y,-z
8 1/2+x,1/2-y,1/2+z
_cell_length_a 30.1727
_cell_length_b 11.0325
_cell_length_c 17.7375
_cell_angle_alpha 90.0
_cell_angle_beta 90.424
_cell_angle_gamma 90.0
loop_
_atom_site_label
_atom_site_type_symbol
_atom_site_fract_x
_atom_site_fract_y
_atom_site_fract_z
C1 C     0.405973220     0.874356030     0.344673440 
C2 C     0.420671470     0.777512180     0.297207450 
C3 C     0.442289980     0.805314410     0.227168380 
C4 C     0.448567580     0.929048750     0.207433360 
C5 C     0.434864700     1.022308590     0.253553500 
C6 C     0.413435480     0.995369970     0.323023810 
C7 C     0.413831380     0.653457380     0.316393490 
C8 C     0.456303910     0.708836780     0.179780810 
C9 C     0.449358350     0.589201820     0.200120510 
C10 C     0.427940020     0.561721530     0.268993700 
C11 C     0.382283940     0.847338860     0.416425500 
C12 C     0.335665030     0.851999930     0.417674030 
C13 C     0.312148800     0.825779570     0.485234100 
C14 C     0.335340980     0.794267600     0.549663560 
C15 C     0.382417510     0.786857340     0.551083360 
C16 C     0.406329590     0.813818510     0.483104240 
C17 C     0.406467660     0.753966900     0.617251160 
C18 C     0.453507590     0.807129420     0.484700120 
C19 C     0.405101470     1.210719690     0.366539120 
C20 C     0.384509460     1.285916170     0.428406670 
C21 C     0.342023980     1.273051970     0.460096000 
C22 C     0.410453910     1.385363790     0.452415290 
C23 C     0.326638130     1.354563600     0.514713730 
C24 C     0.395725030     1.466037450     0.507346160 
C25 C     0.353584240     1.450373040     0.538697150 
C26 C     0.475881730     0.774813710     0.550113790 
C27 C     0.452304650     0.747847260     0.616991080 
C28 C     0.270423140     0.911484380     0.337677640 
C29 C     0.257632120     0.950256210     0.258408650 
C30 C     0.218949700     1.022313130     0.255368110 
C31 C     0.202030900     1.068225130     0.187827630 
C32 C     0.223486370     1.041752460     0.119985970 
C33 C     0.261510800     0.969399100     0.120660280 
C34 C     0.278401270     0.924515420     0.189041250 
N1 N     0.399933790     1.086855400     0.372976810 
N2 N     0.314128100     0.881021870     0.349604850 
O1 O     0.426636410     1.261124400     0.316455310 
O2 O     0.242446130     0.914661960     0.388457790 
Cl1 Cl     0.305366110     1.157041600     0.432510360 
Cl2 Cl     0.325995850     0.832266050     0.181692710 
H1 H     0.464852840     0.950246350     0.154085700 
H2 H     0.440293020     1.116987550     0.238936670 
H3 H     0.397244130     0.631976860     0.369307180 
H4 H     0.472665430     0.731290240     0.126688220 
H5 H     0.460242870     0.515777440     0.163207450 
H6 H     0.422425370     0.467076370     0.284717110 
H7 H     0.276132830     0.831861670     0.484240980 
H8 H     0.317196960     0.774072050     0.601386150 
H9 H     0.383082290     1.056027010     0.418941740 
H10 H     0.442651550     1.397200860     0.425565880 
H11 H     0.293433110     1.342185230     0.537577300 
H12 H     0.416861580     1.541297000     0.525315750 
H13 H     0.341363430     1.513125580     0.581500110 
H14 H     0.387907810     0.733608390     0.668527960 
H15 H     0.471715110     0.827741640     0.433214450 
H16 H     0.512092220     0.770001820     0.550266660 
H17 H     0.470429020     0.722390360     0.668211630 
H18 H     0.334779260     0.886636300     0.304245700 
H19 H     0.202772940     1.039970660     0.309178680 
H20 H     0.172185830     1.124375210     0.188074460 
H21 H     0.210725840     1.076697780     0.066373330 
H22 H     0.278457900     0.946613760     0.068345820 

#END
data_67_19.39_XXVI_15_3670 
loop_
_symmetry_equiv_pos_site_id
_symmetry_equiv_pos_as_xyz
1 +x,+y,+z
2 -x,+y,1/2-z
3 1/2+x,1/2+y,+z
4 1/2-x,1/2+y,1/2-z
5 -x,-y,-z
6 +x,-y,1/2+z
7 1/2-x,1/2-y,-z
8 1/2+x,1/2-y,1/2+z
_cell_length_a 30.1451
_cell_length_b 11.0289
_cell_length_c 34.9045
_cell_angle_alpha 90.0
_cell_angle_beta 30.6019
_cell_angle_gamma 90.0
loop_
_atom_site_label
_atom_site_type_symbol
_atom_site_fract_x
_atom_site_fract_y
_atom_site_fract_z
C1 C     0.311680940     0.875499240     0.844390970 
C2 C     0.373777650     0.972410680     0.796902640 
C3 C     0.465413570     0.944664360     0.727051750 
C4 C     0.491464930     0.820909310     0.707444860 
C5 C     0.431701520     0.727585460     0.753523760 
C6 C     0.340820770     0.754467210     0.822844560 
C7 C     0.347700420     1.096481390     0.815949530 
C8 C     0.526746960     1.041210230     0.679694810 
C9 C     0.499414690     1.160857790     0.699883340 
C10 C     0.409142630     1.188284650     0.768578500 
C11 C     0.216273390     0.902502130     0.916018000 
C12 C     0.168353920     0.897968160     0.917276290 
C13 C     0.077311320     0.924182920     0.984736790 
C14 C     0.036127910     0.955425910     1.049085890 
C15 C     0.081817020     0.962529230     1.050520670 
C16 C     0.173686000     0.935642890     0.982629410 
C17 C     0.039753530     0.995025140     1.116618740 
C18 C     0.219310540     0.942039870     0.984230130 
C19 C     0.289036260     0.539023070     0.866199570 
C20 C     0.206617910     0.463801610     0.928187970 
C21 C     0.131882790     0.476995540     0.960583730 
C22 C     0.209127290     0.364090670     0.951660560 
C23 C     0.061919380     0.395520920     1.015346040 
C24 C     0.139524360     0.283444140     1.006715760 
C25 C     0.065477960     0.299433010     1.038772170 
C26 C     0.176318910     0.973949930     1.049578890 
C27 C     0.085885510     1.000830070     1.116371420 
C28 C     0.182785880     0.837398970     0.837677730 
C29 C     0.249123420     0.799270870     0.758488340 
C30 C     0.213519360     0.726919050     0.755443930 
C31 C     0.263996780     0.681562490     0.687969970 
C32 C     0.353116150     0.708869920     0.620199060 
C33 C     0.390430040     0.781475050     0.620885490 
C34 C     0.339082430     0.825820770     0.689198270 
N1 N     0.277413270     0.662937650     0.872706220 
N2 N     0.214760210     0.868981170     0.849348490 
O1 O     0.360679630     0.488596870     0.815977520 
O2 O     0.103973160     0.832991440     0.888606460 
Cl1 Cl     0.122053830     0.593270860     0.933680390 
Cl2 Cl     0.393995820     0.918367950     0.681862870 
H1 H     0.561078820     0.799739720     0.654216040 
H2 H     0.451769120     0.632890010     0.738969910 
H3 H     0.278215870     1.117914070     0.868739360 
H4 H     0.596186790     1.018798420     0.626742160 
H5 H     0.547158010     1.234333980     0.662991790 
H6 H     0.387869050     1.282938920     0.784189130 
H7 H     0.042224590     0.918174510     0.983773560 
H8 H    -0.033717690     0.975598540     1.100731360 
H9 H     0.214613030     0.693773730     0.918673030 
H10 H     0.268569530     0.352042100     0.924293590 
H11 H     0.005406510     0.408140480     1.038756660 
H12 H     0.143160730     0.207963540     1.024242740 
H13 H     0.010480740     0.236715760     1.081689980 
H14 H    -0.030069920     1.015320800     1.167831590 
H15 H     0.288993790     0.921514520     0.932801510 
H16 H     0.212404060     0.978523030     1.049742120 
H17 H     0.052831130     1.025977520     1.167538940 
H18 H     0.280798800     0.863994170     0.803968180 
H19 H     0.143666160     0.708599740     0.809210690 
H20 H     0.233933860     0.625189840     0.688212430 
H21 H     0.393858350     0.674371650     0.566635760 
H22 H     0.459552120     0.804874510     0.568636120 

#END
data_68_19.73_XXVI_14_264 
loop_
_symmetry_equiv_pos_site_id
_symmetry_equiv_pos_as_xyz
1 +x,+y,+z
2 -x,1/2+y,1/2-z
3 -x,-y,-z
4 +x,1/2-y,1/2+z
_cell_length_a 17.3199
_cell_length_b 10.8874
_cell_length_c 62.2188
_cell_angle_alpha 90.0
_cell_angle_beta 165.6277
_cell_angle_gamma 90.0
loop_
_atom_site_label
_atom_site_type_symbol
_atom_site_fract_x
_atom_site_fract_y
_atom_site_fract_z
C1 C     0.257609230     0.108638490     0.016293230 
C2 C     0.452344080     0.002249270     0.070100600 
C3 C     0.770593650     0.015467240     0.162809930 
C4 C     0.880846730     0.134626310     0.197990330 
C5 C     0.692167780     0.236985150     0.145964820 
C6 C     0.377443530     0.224526910     0.054157320 
C7 C     0.342740370    -0.117100510     0.034887870 
C8 C     0.964687600    -0.090213080     0.216032560 
C9 C     0.851810900    -0.204871610     0.179930910 
C10 C     0.538150450    -0.218042890     0.088620530 
C11 C    -0.069210240     0.097576750    -0.079783910 
C12 C    -0.129328550     0.109837010    -0.118066410 
C13 C    -0.438250800     0.100483930    -0.209500580 
C14 C    -0.680834920     0.076623650    -0.261006690 
C15 C    -0.631362210     0.060861580    -0.225208600 
C16 C    -0.319480930     0.070811660    -0.132818550 
C17 C    -0.879589460     0.035771080    -0.277685870 
C18 C    -0.270291090     0.055500000    -0.097068920 
C19 C     0.218020660     0.443620900     0.017055850 
C20 C    -0.049853740     0.531236740    -0.058867210 
C21 C    -0.246423300     0.539610690    -0.130000730 
C22 C    -0.089517320     0.619393340    -0.053149130 
C23 C    -0.476119370     0.630898040    -0.193290800 
C24 C    -0.319651960     0.709451250    -0.116284390 
C25 C    -0.514122760     0.715134620    -0.186787670 
C26 C    -0.517399260     0.031173880    -0.150071280 
C27 C    -0.824533140     0.021077230    -0.241058630 
C28 C     0.123553550     0.199443020    -0.082130890 
C29 C     0.421919890     0.205350530    -0.014702690 
C30 C     0.402079090     0.286115070    -0.037792140 
C31 C     0.648376150     0.304636280     0.014434120 
C32 C     0.928465150     0.241379590     0.093129480 
C33 C     0.957607530     0.160792230     0.118351890 
C34 C     0.708223420     0.143265060     0.065319060 
N1 N     0.174382710     0.325148140    -0.001954060 
N2 N     0.125972630     0.130865270    -0.062915830 
O1 O     0.451775700     0.478680110     0.089931670 
O2 O    -0.112722370     0.252911050    -0.152429520 
Cl1 Cl    -0.215537840     0.439354200    -0.143758640 
Cl2 Cl     0.782021900     0.039078570     0.106403180 
H1 H     1.122707770     0.144770950     0.268419030 
H2 H     0.775687830     0.327948700     0.172921590 
H3 H     0.101183800    -0.127464090    -0.035432060 
H4 H     1.206243730    -0.078884810     0.286383070 
H5 H     1.003584360    -0.285375640     0.221557350 
H6 H     0.450003540    -0.308837810     0.060429810 
H7 H    -0.477896650     0.113989170    -0.237318790 
H8 H    -0.918095540     0.069354630    -0.331241010 
H9 H    -0.034720080     0.305614180    -0.065382390 
H10 H     0.071008160     0.614579060     0.003731680 
H11 H    -0.622434820     0.635101810    -0.247079510 
H12 H    -0.346116590     0.775459230    -0.110309700 
H13 H    -0.694688240     0.785552700    -0.236680150 
H14 H    -1.115675760     0.028324600    -0.347817500 
H15 H    -0.033518060     0.063241390    -0.026951140 
H16 H    -0.475605120     0.019572350    -0.121579840 
H17 H    -1.017369340     0.001764030    -0.282104320 
H18 H     0.338031730     0.103855500     0.000009130 
H19 H     0.179599700     0.333289360    -0.099792190 
H20 H     0.622037390     0.368155020    -0.006150580 
H21 H     1.124880030     0.254321810     0.135160370 
H22 H     1.173879950     0.110605400     0.179440830 

#END
data_69_19.82_XXVI_14_2285 
loop_
_symmetry_equiv_pos_site_id
_symmetry_equiv_pos_as_xyz
1 +x,+y,+z
2 -x,1/2+y,1/2-z
3 -x,-y,-z
4 +x,1/2-y,1/2+z
_cell_length_a 23.1168
_cell_length_b 10.9302
_cell_length_c 17.8511
_cell_angle_alpha 90.0
_cell_angle_beta 138.6317
_cell_angle_gamma 90.0
loop_
_atom_site_label
_atom_site_type_symbol
_atom_site_fract_x
_atom_site_fract_y
_atom_site_fract_z
C1 C     0.690093040     0.110849830     0.574169460 
C2 C     0.665795300     0.009742610     0.503998930 
C3 C     0.616325360     0.031827890     0.388548740 
C4 C     0.592796880     0.154279840     0.347711080 
C5 C     0.615887250     0.251575110     0.415294970 
C6 C     0.665487550     0.230329740     0.529952840 
C7 C     0.690051650    -0.112855280     0.545254090 
C8 C     0.593408520    -0.068767400     0.319672800 
C9 C     0.618019490    -0.186854360     0.362216620 
C10 C     0.666610490    -0.208680000     0.475863840 
C11 C     0.745134710     0.090647890     0.695748410 
C12 C     0.836759070     0.099926640     0.779294650 
C13 C     0.890566390     0.082405300     0.896020730 
C14 C     0.852440770     0.055788970     0.927138380 
C15 C     0.760147290     0.045204030     0.845849910 
C16 C     0.705504280     0.062930990     0.727888270 
C17 C     0.720374450     0.018143690     0.877304650 
C18 C     0.613005510     0.052979740     0.646420880 
C19 C     0.668526360     0.448057560     0.577445780 
C20 C     0.714219750     0.530514780     0.677544070 
C21 C     0.803457400     0.529799710     0.784687070 
C22 C     0.661287430     0.624828820     0.655557740 
C23 C     0.837584260     0.618185820     0.866840340 
C24 C     0.694250890     0.712060360     0.737139640 
C25 C     0.782973140     0.708644200     0.843396800 
C26 C     0.576418300     0.026589990     0.679973090 
C27 C     0.630290440     0.008872300     0.796187100 
C28 C     0.953732200     0.169833260     0.805240740 
C29 C     0.975222380     0.193247790     0.744272060 
C30 C     1.052553560     0.262398610     0.809468220 
C31 C     1.084078930     0.294805780     0.769598470 
C32 C     1.038441270     0.257745530     0.661054540 
C33 C     0.961952330     0.188730610     0.594185800 
C34 C     0.930662440     0.157225820     0.635102660 
N1 N     0.690092990     0.325664090     0.602214930 
N2 N     0.871785130     0.125123680     0.742155660 
O1 O     0.613479930     0.491249000     0.480588400 
O2 O     1.009161570     0.193417950     0.907773900 
Cl1 Cl     0.877865800     0.420472120     0.822680860 
Cl2 Cl     0.833905610     0.068848660     0.541529720 
H1 H     0.555246520     0.171139640     0.260019120 
H2 H     0.596612490     0.345033310     0.383318860 
H3 H     0.727563700    -0.129796320     0.632817780 
H4 H     0.555959740    -0.050756410     0.232157660 
H5 H     0.600164380    -0.263421670     0.308513800 
H6 H     0.685830840    -0.302145790     0.508993680 
H7 H     0.961120160     0.092199470     0.958625440 
H8 H     0.894006960     0.042484330     1.016819340 
H9 H     0.732899580     0.300254700     0.684986180 
H10 H     0.593065210     0.627323780     0.570896570 
H11 H     0.907100730     0.615164570     0.948553530 
H12 H     0.651194940     0.782986680     0.717775970 
H13 H     0.810172110     0.776767660     0.908183440 
H14 H     0.762611130     0.004832010     0.967227590 
H15 H     0.571499680     0.066494720     0.556882160 
H16 H     0.505298610     0.019253260     0.616313110 
H17 H     0.600450060    -0.012020270     0.821385090 
H18 H     0.828504810     0.117887420     0.656589520 
H19 H     1.086758240     0.288916060     0.893958250 
H20 H     1.144048140     0.348759350     0.823001270 
H21 H     1.061983040     0.281988850     0.628022230 
H22 H     0.925580830     0.158334220     0.509566460 

#END
data_70_19.89_XXVI_14_2532 
loop_
_symmetry_equiv_pos_site_id
_symmetry_equiv_pos_as_xyz
1 +x,+y,+z
2 -x,1/2+y,1/2-z
3 -x,-y,-z
4 +x,1/2-y,1/2+z
_cell_length_a 10.9411
_cell_length_b 14.8322
_cell_length_c 35.1824
_cell_angle_alpha 90.0
_cell_angle_beta 30.0874
_cell_angle_gamma 90.0
loop_
_atom_site_label
_atom_site_type_symbol
_atom_site_fract_x
_atom_site_fract_y
_atom_site_fract_z
C1 C     0.061368010     0.190598600     0.877860450 
C2 C    -0.181963290     0.174327480     0.956506270 
C3 C    -0.356365330     0.132792630     0.978305390 
C4 C    -0.280883220     0.108552980     0.920680520 
C5 C    -0.046170380     0.123616700     0.844928580 
C6 C     0.127384200     0.164450160     0.823028820 
C7 C    -0.259200830     0.199076210     1.014548470 
C8 C    -0.597948220     0.117190870     1.056457160 
C9 C    -0.667054170     0.141466770     1.111493520 
C10 C    -0.495792940     0.182776080     1.090115660 
C11 C     0.250036500     0.230441350     0.852709460 
C12 C     0.322736100     0.320883860     0.828494570 
C13 C     0.507464500     0.358801870     0.802492190 
C14 C     0.610689010     0.307331070     0.803115930 
C15 C     0.538776160     0.216532280     0.829062360 
C16 C     0.355350420     0.177316450     0.854246830 
C17 C     0.643928990     0.163533930     0.830200840 
C18 C     0.288029240     0.085639130     0.878560830 
C19 C     0.498312220     0.140236940     0.682486780 
C20 C     0.771898690     0.150551300     0.611462620 
C21 C     0.902311030     0.230765810     0.583463740 
C22 C     0.907027120     0.072383180     0.566321310 
C23 C     1.158010040     0.232046740     0.514160160 
C24 C     1.161439850     0.072637080     0.497792830 
C25 C     1.287262200     0.152865780     0.471670780 
C26 C     0.393927610     0.035913730     0.879010270 
C27 C     0.572915700     0.074933910     0.854861040 
C28 C     0.256334070     0.458277620     0.806032260 
C29 C     0.077839060     0.499622970     0.826292120 
C30 C     0.025954710     0.591533250     0.846787820 
C31 C    -0.130427070     0.640175980     0.865251270 
C32 C    -0.235273870     0.597900060     0.861781510 
C33 C    -0.182215420     0.507595530     0.839689880 
C34 C    -0.027133080     0.459112810     0.822190420 
N1 N     0.370224480     0.178610600     0.746581550 
N2 N     0.201260120     0.372531250     0.833501840 
O1 O     0.405057650     0.095131900     0.681891640 
O2 O     0.429419060     0.503820690     0.771277410 
Cl1 Cl     0.753528960     0.333322550     0.633152830 
Cl2 Cl     0.035316110     0.346671900     0.793010320 
H1 H    -0.413759870     0.077122610     0.937370640 
H2 H     0.013231850     0.103885110     0.800588300 
H3 H    -0.127874040     0.230995990     0.998308350 
H4 H    -0.728474230     0.085491850     1.072191650 
H5 H    -0.853282550     0.129057170     1.171393410 
H6 H    -0.551347780     0.202099770     1.133792360 
H7 H     0.562925560     0.428242630     0.782494880 
H8 H     0.751870080     0.336817950     0.783271960 
H9 H     0.469990140     0.209482890     0.740577950 
H10 H     0.804364530     0.011455570     0.586935060 
H11 H     1.253056770     0.295434410     0.494059090 
H12 H     1.261378620     0.010706020     0.464515380 
H13 H     1.486583430     0.154347250     0.417820400 
H14 H     0.782853170     0.194371950     0.810996660 
H15 H     0.150754870     0.055109960     0.897039720 
H16 H     0.339259440    -0.034259860     0.898055210 
H17 H     0.654900020     0.034837390     0.855540970 
H18 H     0.059506060     0.340120250     0.858620730 
H19 H     0.115196530     0.623463600     0.847065390 
H20 H    -0.169092670     0.711001730     0.881760260 
H21 H    -0.356972220     0.635194220     0.875585790 
H22 H    -0.258393020     0.474010440     0.835244940 

#END
data_71_19.91_XXVI_33_457 
loop_
_symmetry_equiv_pos_site_id
_symmetry_equiv_pos_as_xyz
1 +x,+y,+z
2 -x,-y,1/2+z
3 1/2-x,1/2+y,1/2+z
4 1/2+x,1/2-y,+z
_cell_length_a 14.587
_cell_length_b 16.6097
_cell_length_c 11.688
_cell_angle_alpha 90.0
_cell_angle_beta 90.0
_cell_angle_gamma 90.0
loop_
_atom_site_label
_atom_site_type_symbol
_atom_site_fract_x
_atom_site_fract_y
_atom_site_fract_z
C1 C     0.933492420     0.557954350     0.872117640 
C2 C     1.028385260     0.576132440     0.854080650 
C3 C     1.069155620     0.643606900     0.912550860 
C4 C     1.013474070     0.690278660     0.987238150 
C5 C     0.921770500     0.673273370     1.003719760 
C6 C     0.880778950     0.607443320     0.944340990 
C7 C     1.084450360     0.529260840     0.779513980 
C8 C     1.163253020     0.661595150     0.893616270 
C9 C     1.215759390     0.615308570     0.820029050 
C10 C     1.175814260     0.548618800     0.762809260 
C11 C     0.888074980     0.490705150     0.808730180 
C12 C     0.857883080     0.502714530     0.695632010 
C13 C     0.809930830     0.440689050     0.636094860 
C14 C     0.792587160     0.368352850     0.689978670 
C15 C     0.821135250     0.353322650     0.804363660 
C16 C     0.869846520     0.415664790     0.864761800 
C17 C     0.802532110     0.279255440     0.860851270 
C18 C     0.897995610     0.400674740     0.979616940 
C19 C     0.720867360     0.626277160     1.019883050 
C20 C     0.623958470     0.597921170     0.998073930 
C21 C     0.582416990     0.582624990     0.891164180 
C22 C     0.568521150     0.591470120     1.096557410 
C23 C     0.489975080     0.559936220     0.883639470 
C24 C     0.476821880     0.568058650     1.090174920 
C25 C     0.437476230     0.552065140     0.983098780 
C26 C     0.878633330     0.327900810     1.032124150 
C27 C     0.830512440     0.266578990     0.972613370 
C28 C     0.845588830     0.608349860     0.542875460 
C29 C     0.889785220     0.686273400     0.504470210 
C30 C     0.902478200     0.692730360     0.385109890 
C31 C     0.941055580     0.761096410     0.335217780 
C32 C     0.966275370     0.826379290     0.404419530 
C33 C     0.952453370     0.822713220     0.522686250 
C34 C     0.914624300     0.753283530     0.571962910 
N1 N     0.787085020     0.589803510     0.953710950 
N2 N     0.876926020     0.577581420     0.645238240 
O1 O     0.736773120     0.676298820     1.095686760 
O2 O     0.790572870     0.573424730     0.479414950 
Cl1 Cl     0.641953020     0.593122900     0.760857870 
Cl2 Cl     0.898320130     0.755066550     0.721364270 
H1 H     1.044566150     0.741249870     1.032180660 
H2 H     0.878977130     0.708881830     1.060972860 
H3 H     1.053904090     0.477539960     0.735940020 
H4 H     1.193342750     0.713095780     0.938438200 
H5 H     1.287996920     0.629880650     0.805980880 
H6 H     1.217697450     0.512019410     0.705177090 
H7 H     0.786418000     0.452789970     0.549353660 
H8 H     0.755324080     0.321095370     0.644148200 
H9 H     0.765800990     0.546386900     0.897745520 
H10 H     0.600511230     0.606271250     1.178468110 
H11 H     0.459964350     0.549158370     0.799413800 
H12 H     0.435984920     0.562767230     1.168224530 
H13 H     0.365570990     0.534056260     0.976380870 
H14 H     0.765424860     0.232403940     0.813968980 
H15 H     0.935335410     0.447753450     1.025473360 
H16 H     0.900761800     0.317508950     1.120317060 
H17 H     0.815729120     0.209407940     1.015197130 
H18 H     0.918532430     0.613998330     0.692941160 
H19 H     0.879971140     0.641735080     0.333135710 
H20 H     0.950866480     0.763709850     0.242578220 
H21 H     0.996123720     0.880624930     0.366696840 
H22 H     0.970256560     0.873476670     0.577764550 

#END
data_72_20.10_XXVI_14_2050 
loop_
_symmetry_equiv_pos_site_id
_symmetry_equiv_pos_as_xyz
1 +x,+y,+z
2 -x,1/2+y,1/2-z
3 -x,-y,-z
4 +x,1/2-y,1/2+z
_cell_length_a 18.2443
_cell_length_b 10.2681
_cell_length_c 20.4279
_cell_angle_alpha 90.0
_cell_angle_beta 131.2872
_cell_angle_gamma 90.0
loop_
_atom_site_label
_atom_site_type_symbol
_atom_site_fract_x
_atom_site_fract_y
_atom_site_fract_z
C1 C     0.698453590     0.986309060     0.297313320 
C2 C     0.630888720     0.979050420     0.310905430 
C3 C     0.658113930     1.029632940     0.390124430 
C4 C     0.751623770     1.087658800     0.452452620 
C5 C     0.816438500     1.095867010     0.439119580 
C6 C     0.790615270     1.043731530     0.361518960 
C7 C     0.536591080     0.922211670     0.247956750 
C8 C     0.591342940     1.019268460     0.403804900 
C9 C     0.500808640     0.961894840     0.341988060 
C10 C     0.473316400     0.913636640     0.263328400 
C11 C     0.673467710     0.927452270     0.217809150 
C12 C     0.682889060     0.792213830     0.213801970 
C13 C     0.662221440     0.735606110     0.139347470 
C14 C     0.636021520     0.814242770     0.072005510 
C15 C     0.628028400     0.951625300     0.073918760 
C16 C     0.646549420     1.009065210     0.147962540 
C17 C     0.602418590     1.033473430     0.005341820 
C18 C     0.637661990     1.146843450     0.149397420 
C19 C     0.950874320     1.087398900     0.400530070 
C20 C     1.005998900     1.060983500     0.370124780 
C21 C     0.995711620     0.956088000     0.319874760 
C22 C     1.080176540     1.152614790     0.400340940 
C23 C     1.055927180     0.944597110     0.300127000 
C24 C     1.139747310     1.143040080     0.380336490 
C25 C     1.127457230     1.038375860     0.329809240 
C26 C     0.612805950     1.223720140     0.081621540 
C27 C     0.595130930     1.167026660     0.008964170 
C28 C     0.747932520     0.590116850     0.305248110 
C29 C     0.793605520     0.542372050     0.395179250 
C30 C     0.872180410     0.455342470     0.432461640 
C31 C     0.923113610     0.402267000     0.515221850 
C32 C     0.895073400     0.433741420     0.562772350 
C33 C     0.816156010     0.517350770     0.526889100 
C34 C     0.766134990     0.571257630     0.443992520 
N1 N     0.854959130     1.047310660     0.345910410 
N2 N     0.714109100     0.716739950     0.285590250 
O1 O     0.991931590     1.146290960     0.469854860 
O2 O     0.748310350     0.519317920     0.256459110 
Cl1 Cl     0.909567850     0.830599090     0.280361110 
Cl2 Cl     0.665536380     0.671321890     0.403044870 
H1 H     0.772371820     1.126561260     0.512592830 
H2 H     0.888074080     1.140436440     0.486765720 
H3 H     0.515261470     0.885031680     0.187327100 
H4 H     0.613225600     1.057450870     0.464539170 
H5 H     0.450214810     0.954081850     0.353373690 
H6 H     0.401434790     0.869305230     0.214389180 
H7 H     0.669861110     0.630624390     0.138442380 
H8 H     0.621232940     0.770248760     0.015496640 
H9 H     0.827942280     1.001124340     0.289519050 
H10 H     1.089303830     1.231386640     0.441168600 
H11 H     1.046151630     0.861362020     0.261733730 
H12 H     1.195832520     1.216531560     0.404344440 
H13 H     1.173713940     1.028742120     0.313726940 
H14 H     0.588626070     0.988418570    -0.050474810 
H15 H     0.650678140     1.190734700     0.205039670 
H16 H     0.606475640     1.329219740     0.083986840 
H17 H     0.575545700     1.228999680    -0.044082860 
H18 H     0.721113570     0.768353140     0.332248300 
H19 H     0.891045430     0.430856100     0.393086070 
H20 H     0.984243450     0.336203350     0.542456230 
H21 H     0.933920850     0.392690580     0.627619200 
H22 H     0.792124880     0.541099830     0.562285040 

#END
data_73_20.20_XXVI_14_4728 
loop_
_symmetry_equiv_pos_site_id
_symmetry_equiv_pos_as_xyz
1 +x,+y,+z
2 -x,1/2+y,1/2-z
3 -x,-y,-z
4 +x,1/2-y,1/2+z
_cell_length_a 18.6799
_cell_length_b 11.0607
_cell_length_c 54.755
_cell_angle_alpha 90.0
_cell_angle_beta 14.5281
_cell_angle_gamma 90.0
loop_
_atom_site_label
_atom_site_type_symbol
_atom_site_fract_x
_atom_site_fract_y
_atom_site_fract_z
C1 C     0.204384010     0.104941830     0.279207670 
C2 C    -0.045328860     0.094709290     0.376983200 
C3 C    -0.015585810     0.061042400     0.392458580 
C4 C     0.261276160     0.036470360     0.310436100 
C5 C     0.498600730     0.047013020     0.217352210 
C6 C     0.473179360     0.083054880     0.200884900 
C7 C    -0.326106480     0.113237090     0.460415640 
C8 C    -0.262905960     0.052750940     0.489131450 
C9 C    -0.531654470     0.074667680     0.568402160 
C10 C    -0.562659390     0.104005040     0.553577010 
C11 C     0.170576170     0.136400090     0.264052820 
C12 C     0.063698840     0.250041870     0.292201990 
C13 C     0.029694650     0.278589150     0.278187460 
C14 C     0.115860210     0.197320650     0.232116010 
C15 C     0.233576260     0.082968760     0.199478870 
C16 C     0.256423170     0.051108500     0.217353050 
C17 C     0.323631470    -0.000781950     0.151588130 
C18 C     0.357282830    -0.067000320     0.189940840 
C19 C     0.856741760     0.175764930     0.046316140 
C20 C     0.742637660     0.302953920     0.085260650 
C21 C     0.728694680     0.374289490     0.111147640 
C22 C     0.680438840     0.358913050     0.083308990 
C23 C     0.643697360     0.495825810     0.138246500 
C24 C     0.593133710     0.479445720     0.110952930 
C25 C     0.573939590     0.547916180     0.138784980 
C26 C     0.442496490    -0.146707250     0.143717400 
C27 C     0.428901480    -0.113277770     0.123227160 
C28 C    -0.116096340     0.447954050     0.367374850 
C29 C    -0.099000270     0.534639780     0.383244940 
C30 C    -0.146572650     0.656385610     0.392235870 
C31 C    -0.127337280     0.751441480     0.402526540 
C32 C    -0.060693570     0.727028450     0.404978940 
C33 C    -0.017110000     0.607589710     0.398024860 
C34 C    -0.036263520     0.512879930     0.387379270 
N1 N     0.731453580     0.087522280     0.101914510 
N2 N     0.011890530     0.336553540     0.327630040 
O1 O     1.059817480     0.151509820    -0.034211760 
O2 O    -0.232201380     0.482440850     0.386617760 
Cl1 Cl     0.833647520     0.316723400     0.105021740 
Cl2 Cl     0.014476430     0.366746580     0.382619530 
H1 H     0.283540420     0.010422710     0.322270510 
H2 H     0.712690390     0.031085450     0.153893130 
H3 H    -0.352762680     0.134659080     0.449884750 
H4 H    -0.235650150     0.028316000     0.499364240 
H5 H    -0.720118620     0.068394980     0.642350830 
H6 H    -0.775611980     0.119260310     0.616333920 
H7 H    -0.060926110     0.366029500     0.303331290 
H8 H     0.093801360     0.220875280     0.220072430 
H9 H     0.836606480     0.006708210     0.066680310 
H10 H     0.698689620     0.304207760     0.060739910 
H11 H     0.633618530     0.548457750     0.158424680 
H12 H     0.539190140     0.519756770     0.111142010 
H13 H     0.504027360     0.642161170     0.161277980 
H14 H     0.306563710     0.025715700     0.138014060 
H15 H     0.362433000    -0.094927670     0.207378720 
H16 H     0.519375530    -0.236721000     0.123352180 
H17 H     0.498363140    -0.176838900     0.086194880 
H18 H     0.092724160     0.316514910     0.317794190 
H19 H    -0.199677360     0.672073100     0.390601430 
H20 H    -0.164223450     0.844261150     0.408620780 
H21 H    -0.044171370     0.800156700     0.412887390 
H22 H     0.031048350     0.586128570     0.401150390 

#END
data_74_20.23_XXVI_61_9143 
loop_
_symmetry_equiv_pos_site_id
_symmetry_equiv_pos_as_xyz
1 +x,+y,+z
2 1/2+x,1/2-y,-z
3 -x,1/2+y,1/2-z
4 1/2-x,-y,1/2+z
5 -x,-y,-z
6 1/2-x,1/2+y,+z
7 +x,1/2-y,1/2+z
8 1/2+x,+y,1/2-z
_cell_length_a 18.3526
_cell_length_b 18.782
_cell_length_c 16.4863
_cell_angle_alpha 90.0
_cell_angle_beta 90.0
_cell_angle_gamma 90.0
loop_
_atom_site_label
_atom_site_type_symbol
_atom_site_fract_x
_atom_site_fract_y
_atom_site_fract_z
C1 C     0.282500200     0.770404210     0.197995850 
C2 C     0.214672570     0.791784070     0.161104880 
C3 C     0.148032470     0.788684690     0.207209920 
C4 C     0.150821070     0.766909360     0.289821640 
C5 C     0.216076880     0.747310770     0.324746200 
C6 C     0.281972910     0.748044850     0.279016330 
C7 C     0.211039030     0.815783870     0.079156660 
C8 C     0.081066420     0.807525260     0.169277920 
C9 C     0.079309560     0.829213540     0.089064940 
C10 C     0.144992090     0.833788400     0.044034670 
C11 C     0.351421120     0.775784080     0.150439140 
C12 C     0.363157210     0.729659100     0.084772630 
C13 C     0.425214930     0.737117270     0.033785140 
C14 C     0.475683340     0.789629980     0.050201140 
C15 C     0.466930980     0.837177150     0.116680670 
C16 C     0.403210710     0.830858480     0.167247350 
C17 C     0.518775320     0.891469160     0.133694190 
C18 C     0.393664510     0.880778560     0.231459530 
C19 C     0.398614610     0.675725760     0.306051850 
C20 C     0.377594300     0.617816300     0.247387600 
C21 C     0.426878160     0.591077780     0.189110980 
C22 C     0.307872480     0.586364010     0.252086770 
C23 C     0.406813770     0.535102070     0.137402090 
C24 C     0.287803020     0.529972190     0.201271440 
C25 C     0.337575930     0.504438560     0.143725530 
C26 C     0.445060760     0.933197370     0.246159960 
C27 C     0.508471190     0.938467520     0.197347890 
C28 C     0.291866140     0.644432820    -0.001814190 
C29 C     0.229409980     0.592833120     0.008497310 
C30 C     0.167814770     0.613980540     0.053720860 
C31 C     0.107038330     0.569661200     0.061803530 
C32 C     0.106812700     0.502786740     0.024142290 
C33 C     0.166967880     0.480840710    -0.021730280 
C34 C     0.227366540     0.525938250    -0.030140850 
N1 N     0.346602890     0.727661270     0.321138280 
N2 N     0.310631440     0.676518870     0.070591970 
O1 O     0.456364220     0.675019320     0.343916450 
O2 O     0.321203140     0.656806100    -0.067539510 
Cl1 Cl     0.513851400     0.627302930     0.177490920 
Cl2 Cl     0.302170290     0.494029590    -0.085290910 
H1 H     0.100295400     0.765373180     0.325045200 
H2 H     0.218583800     0.729580470     0.387888950 
H3 H     0.261400320     0.819559700     0.044119970 
H4 H     0.030895490     0.804552220     0.205044830 
H5 H     0.027516380     0.843278250     0.060454360 
H6 H     0.143547880     0.851616750    -0.019084850 
H7 H     0.431238740     0.701099010    -0.017579420 
H8 H     0.523947420     0.795072450     0.011704020 
H9 H     0.360749520     0.762243090     0.366266150 
H10 H     0.269366610     0.606548480     0.297136630 
H11 H     0.445624000     0.516364650     0.091956040 
H12 H     0.233379730     0.506695710     0.205848090 
H13 H     0.322459170     0.461165390     0.102731500 
H14 H     0.567128710     0.895367040     0.095058860 
H15 H     0.344387510     0.877768870     0.268571980 
H16 H     0.436622720     0.971025660     0.295732960 
H17 H     0.548810710     0.979887600     0.209838670 
H18 H     0.283923320     0.659797780     0.121466400 
H19 H     0.167375480     0.666937290     0.081427590 
H20 H     0.059961610     0.587614330     0.096907350 
H21 H     0.059763200     0.467425690     0.029955480 
H22 H     0.167703900     0.428779400    -0.051250640 

#END
data_75_20.29_XXVI_15_2376 
loop_
_symmetry_equiv_pos_site_id
_symmetry_equiv_pos_as_xyz
1 +x,+y,+z
2 -x,+y,1/2-z
3 1/2+x,1/2+y,+z
4 1/2-x,1/2+y,1/2-z
5 -x,-y,-z
6 +x,-y,1/2+z
7 1/2-x,1/2-y,-z
8 1/2+x,1/2-y,1/2+z
_cell_length_a 20.047
_cell_length_b 10.6924
_cell_length_c 30.1668
_cell_angle_alpha 90.0
_cell_angle_beta 67.2733
_cell_angle_gamma 90.0
loop_
_atom_site_label
_atom_site_type_symbol
_atom_site_fract_x
_atom_site_fract_y
_atom_site_fract_z
C1 C     0.259374220     1.079832820     0.144565690 
C2 C     0.331118070     1.031242540     0.121025190 
C3 C     0.383250110     1.099783890     0.081790590 
C4 C     0.361842680     1.215364770     0.068052120 
C5 C     0.292957660     1.262787470     0.091051030 
C6 C     0.240734030     1.194654540     0.129618080 
C7 C     0.352677320     0.915527850     0.134935580 
C8 C     0.454135900     1.050390490     0.058243370 
C9 C     0.473450100     0.937736620     0.072568620 
C10 C     0.422164050     0.870131420     0.111244430 
C11 C     0.205400850     1.009936920     0.185734860 
C12 C     0.157956740     0.924650270     0.177616590 
C13 C     0.106610240     0.856525500     0.216593350 
C14 C     0.104307240     0.873122630     0.262517940 
C15 C     0.151961240     0.956684500     0.272492260 
C16 C     0.203621030     1.026147280     0.233323090 
C17 C     0.150093110     0.973648190     0.319716490 
C18 C     0.251131650     1.110248830     0.243391050 
C19 C     0.137840750     1.343609500     0.144131650 
C20 C     0.057630600     1.360708670     0.172907100 
C21 C     0.003090520     1.269083780     0.191322460 
C22 C     0.035847230     1.487153830     0.181018370 
C23 C    -0.069349130     1.302608830     0.217058940 
C24 C    -0.035852650     1.521550630     0.206921360 
C25 C    -0.088774990     1.428612050     0.225196680 
C26 C     0.247932910     1.124423390     0.289802220 
C27 C     0.197138920     1.055729670     0.328351720 
C28 C     0.119169430     0.844538050     0.113259060 
C29 C     0.145378390     0.828292680     0.059340880 
C30 C     0.124624790     0.714263020     0.044802730 
C31 C     0.142768960     0.685077750    -0.003527620 
C32 C     0.181289830     0.771918830    -0.039008220 
C33 C     0.201177320     0.886965060    -0.025773400 
C34 C     0.183400380     0.914521610     0.022912440 
N1 N     0.169557700     1.237854740     0.153637760 
N2 N     0.164860970     0.907723750     0.129845490 
O1 O     0.171562660     1.425630100     0.115184490 
O2 O     0.061795500     0.794949840     0.139765250 
Cl1 Cl     0.020413850     1.107947890     0.181449890 
Cl2 Cl     0.209996350     1.062520450     0.035931560 
H1 H     0.401439140     1.267962550     0.038382390 
H2 H     0.276812690     1.351753440     0.080696640 
H3 H     0.313321810     0.863297670     0.164750010 
H4 H     0.493185420     1.103505200     0.028467430 
H5 H     0.528108010     0.900638580     0.054189610 
H6 H     0.437705950     0.781228780     0.122459900 
H7 H     0.069724500     0.793234290     0.209086290 
H8 H     0.064839210     0.820718110     0.292315470 
H9 H     0.136534690     1.177549060     0.178931160 
H10 H     0.078152360     1.557354460     0.165616840 
H11 H    -0.109976870     1.228862580     0.230206540 
H12 H    -0.050469690     1.620433470     0.212732860 
H13 H    -0.145346100     1.453622010     0.245475400 
H14 H     0.110578620     0.920265100     0.349167800 
H15 H     0.290255050     1.163312140     0.213748020 
H16 H     0.284906250     1.189263800     0.296835010 
H17 H     0.195239360     1.067925300     0.364813570 
H18 H     0.208559050     0.951522620     0.104787010 
H19 H     0.092932870     0.649969800     0.073321110 
H20 H     0.126485660     0.595287800    -0.013502190 
H21 H     0.195575220     0.750983430    -0.077058880 
H22 H     0.230223380     0.956599880    -0.052841040 

#END
data_76_20.35_XXVI_15_6843 
loop_
_symmetry_equiv_pos_site_id
_symmetry_equiv_pos_as_xyz
1 +x,+y,+z
2 -x,+y,1/2-z
3 1/2+x,1/2+y,+z
4 1/2-x,1/2+y,1/2-z
5 -x,-y,-z
6 +x,-y,1/2+z
7 1/2-x,1/2-y,-z
8 1/2+x,1/2-y,1/2+z
_cell_length_a 19.918
_cell_length_b 10.7285
_cell_length_c 29.1443
_cell_angle_alpha 90.0
_cell_angle_beta 73.3189
_cell_angle_gamma 90.0
loop_
_atom_site_label
_atom_site_type_symbol
_atom_site_fract_x
_atom_site_fract_y
_atom_site_fract_z
C1 C     0.344941320     1.171720680     0.144775320 
C2 C     0.296969360     1.221652880     0.121118590 
C3 C     0.283317460     1.153695990     0.082124470 
C4 C     0.317588460     1.037472530     0.068681950 
C5 C     0.363345270     0.988896110     0.091733440 
C6 C     0.377750910     1.056423850     0.130059970 
C7 C     0.262369350     1.338008160     0.134741730 
C8 C     0.236141100     1.204310160     0.058506450 
C9 C     0.203382380     1.317595940     0.072533750 
C10 C     0.216718410     1.384603240     0.110984210 
C11 C     0.358420890     1.240997740     0.185738250 
C12 C     0.414336680     1.325990960     0.177518470 
C13 C     0.427229510     1.393580860     0.216323070 
C14 C     0.383907620     1.376453520     0.262201550 
C15 C     0.326091390     1.292823870     0.272301310 
C16 C     0.313004840     1.224056530     0.233290470 
C17 C     0.281105150     1.275131050     0.319487470 
C18 C     0.255201350     1.139950580     0.243467240 
C19 C     0.466257140     0.906640770     0.144313330 
C20 C     0.518247450     0.888710300     0.172832840 
C21 C     0.554835860     0.979425900     0.191329140 
C22 C     0.531988920     0.762453700     0.180564890 
C23 C     0.602068890     0.945238520     0.216753620 
C24 C     0.578301280     0.727382890     0.206162320 
C25 C     0.613421730     0.819432110     0.224505520 
C26 C     0.212379380     1.125023420     0.289839090 
C27 C     0.225225960     1.192993820     0.328235360 
C28 C     0.517589780     1.406305840     0.113148630 
C29 C     0.545203950     1.421343210     0.059360060 
C30 C     0.579910330     1.535427300     0.044415330 
C31 C     0.609975470     1.563446150    -0.003872810 
C32 C     0.607423390     1.475383970    -0.038874440 
C33 C     0.574919610     1.360280690    -0.025214950 
C34 C     0.544124560     1.333876480     0.023420040 
N1 N     0.424948870     1.012203380     0.154059280 
N2 N     0.455122080     1.342883350     0.129862490 
O1 O     0.461143740     0.825418430     0.115331060 
O2 O     0.548609210     1.456951990     0.139375490 
Cl1 Cl     0.547263450     1.140282000     0.181992450 
Cl2 Cl     0.505324890     1.185757450     0.037050820 
H1 H     0.307093200     0.985337760     0.039188710 
H2 H     0.389242440     0.899535730     0.081561400 
H3 H     0.272450440     1.389741960     0.164397790 
H4 H     0.226279180     1.151629720     0.028918550 
H5 H     0.167232860     1.355645430     0.054096590 
H6 H     0.190622680     1.473974540     0.121979660 
H7 H     0.471804710     1.456869770     0.208714880 
H8 H     0.394013180     1.428417290     0.291862530 
H9 H     0.433149950     1.071940920     0.179265430 
H10 H     0.504723660     0.692960440     0.165111150 
H11 H     0.629898580     1.018306780     0.229973550 
H12 H     0.587145150     0.628667870     0.211679160 
H13 H     0.650130530     0.793887940     0.244540730 
H14 H     0.291623520     1.327986060     0.348814810 
H15 H     0.245245070     1.087483740     0.213938160 
H16 H     0.168205700     1.060167710     0.296958700 
H17 H     0.190959330     1.180216090     0.364668570 
H18 H     0.436358070     1.298610190     0.104988990 
H19 H     0.582736460     1.600754020     0.072568130 
H20 H     0.635763430     1.653294800    -0.014185900 
H21 H     0.631104830     1.495419860    -0.076880820 
H22 H     0.573351600     1.289737470    -0.051903940 

#END
data_77_20.42_XXVI_14_3630 
loop_
_symmetry_equiv_pos_site_id
_symmetry_equiv_pos_as_xyz
1 +x,+y,+z
2 -x,1/2+y,1/2-z
3 -x,-y,-z
4 +x,1/2-y,1/2+z
_cell_length_a 22.0911
_cell_length_b 7.2113
_cell_length_c 22.6858
_cell_angle_alpha 90.0
_cell_angle_beta 50.7271
_cell_angle_gamma 90.0
loop_
_atom_site_label
_atom_site_type_symbol
_atom_site_fract_x
_atom_site_fract_y
_atom_site_fract_z
C1 C     0.731982970     0.341400010     0.596661400 
C2 C     0.700537260     0.494110480     0.648875800 
C3 C     0.620389040     0.488468860     0.717774660 
C4 C     0.574730090     0.328897620     0.732725290 
C5 C     0.604761970     0.182577280     0.682205020 
C6 C     0.683281340     0.190167980     0.612875890 
C7 C     0.745961070     0.654490320     0.634280860 
C8 C     0.589406690     0.641314950     0.768918630 
C9 C     0.635050000     0.795012280     0.753134400 
C10 C     0.713886630     0.801198380     0.685135780 
C11 C     0.815257550     0.344246280     0.525212830 
C12 C     0.834740260     0.371233030     0.453461170 
C13 C     0.914610300     0.373576290     0.385996020 
C14 C     0.973233660     0.342490440     0.390406830 
C15 C     0.956623220     0.307623730     0.461024430 
C16 C     0.876284210     0.308337820     0.529554880 
C17 C     1.016785600     0.271712680     0.465711070 
C18 C     0.860002850     0.271015800     0.600106910 
C19 C     0.672590270    -0.054714500     0.542842530 
C20 C     0.716981650    -0.119809320     0.461480000 
C21 C     0.798153430    -0.146059710     0.403461890 
C22 C     0.668750060    -0.145983000     0.441349510 
C23 C     0.829533760    -0.191065500     0.328869430 
C24 C     0.699226220    -0.190726400     0.367374950 
C25 C     0.780153600    -0.212059520     0.310641150 
C26 C     0.919927780     0.235891330     0.602675740 
C27 C     0.999054950     0.236577520     0.535117950 
C28 C     0.776275630     0.369475760     0.388765650 
C29 C     0.699432820     0.349792010     0.402832420 
C30 C     0.710204630     0.297772570     0.336653440 
C31 C     0.648058770     0.256375700     0.337483390 
C32 C     0.571314200     0.264244520     0.406249390 
C33 C     0.558066500     0.316898990     0.472843620 
C34 C     0.621183750     0.359947580     0.470999710 
N1 N     0.714319730     0.051354480     0.557045720 
N2 N     0.773126290     0.396076700     0.450926850 
O1 O     0.601458130    -0.082627220     0.590624050 
O2 O     0.838483730     0.353596980     0.322927100 
Cl1 Cl     0.865658590    -0.132407980     0.420580550 
Cl2 Cl     0.594682800     0.434951920     0.558603230 
H1 H     0.514230280     0.323306940     0.785681710 
H2 H     0.569452030     0.062067970     0.692727260 
H3 H     0.806710860     0.659823760     0.581994490 
H4 H     0.528457920     0.634802370     0.821123530 
H5 H     0.610542220     0.911774270     0.792838850 
H6 H     0.749687830     0.923154050     0.672749430 
H7 H     0.927417980     0.397464530     0.331754140 
H8 H     1.034314850     0.343945210     0.338325110 
H9 H     0.772981390     0.064539890     0.513092470 
H10 H     0.606036360    -0.126598290     0.486750310 
H11 H     0.892654350    -0.209578970     0.285746270 
H12 H     0.659982720    -0.206880950     0.353899300 
H13 H     0.805281700    -0.245724740     0.252140830 
H14 H     1.077550310     0.272007670     0.413050510 
H15 H     0.799216680     0.270008760     0.652379150 
H16 H     0.906068760     0.207120450     0.657393440 
H17 H     1.045774090     0.208901980     0.538039820 
H18 H     0.718770660     0.406891760     0.503027900 
H19 H     0.770856240     0.288705210     0.284437720 
H20 H     0.659519610     0.216701130     0.284718660 
H21 H     0.521631050     0.230785320     0.408453790 
H22 H     0.498747440     0.326294250     0.526981530 

#END
data_78_20.58_XXVI_15_10105 
loop_
_symmetry_equiv_pos_site_id
_symmetry_equiv_pos_as_xyz
1 +x,+y,+z
2 -x,+y,1/2-z
3 1/2+x,1/2+y,+z
4 1/2-x,1/2+y,1/2-z
5 -x,-y,-z
6 +x,-y,1/2+z
7 1/2-x,1/2-y,-z
8 1/2+x,1/2-y,1/2+z
_cell_length_a 34.5413
_cell_length_b 7.777
_cell_length_c 21.1947
_cell_angle_alpha 90.0
_cell_angle_beta 90.4985
_cell_angle_gamma 90.0
loop_
_atom_site_label
_atom_site_type_symbol
_atom_site_fract_x
_atom_site_fract_y
_atom_site_fract_z
C1 C     0.129797130     0.763458830     0.172296160 
C2 C     0.111175440     0.638826850     0.211588920 
C3 C     0.074602740     0.679955520     0.240081170 
C4 C     0.057865170     0.843876540     0.228038650 
C5 C     0.075554040     0.962977260     0.189581240 
C6 C     0.111591470     0.922559240     0.160832180 
C7 C     0.127460070     0.473048860     0.222942000 
C8 C     0.056197040     0.555620540     0.278861430 
C9 C     0.072834030     0.396031150     0.289194630 
C10 C     0.108703140     0.354809310     0.260778930 
C11 C     0.167154380     0.721119900     0.140745640 
C12 C     0.167375670     0.684740660     0.075803100 
C13 C     0.202442490     0.644773540     0.044204880 
C14 C     0.236922880     0.643307840     0.077585150 
C15 C     0.238441400     0.681495500     0.143231820 
C16 C     0.202949160     0.720879520     0.175455760 
C17 C     0.273933820     0.682677740     0.177808770 
C18 C     0.204772130     0.761214040     0.241022990 
C19 C     0.112470770     1.161235100     0.082481380 
C20 C     0.134804160     1.224778310     0.025689290 
C21 C     0.174478250     1.208359750     0.010994260 
C22 C     0.111011970     1.306255100    -0.019917750 
C23 C     0.189210940     1.266901970    -0.046565800 
C24 C     0.125312030     1.365422650    -0.077251790 
C25 C     0.164656710     1.344574360    -0.090906750 
C26 C     0.239838240     0.761751230     0.273180810 
C27 C     0.274734760     0.721782930     0.241532400 
C28 C     0.126654150     0.763225800    -0.016402130 
C29 C     0.085560160     0.809166220    -0.035580060 
C30 C     0.083605750     0.927994840    -0.085929880 
C31 C     0.048534980     0.990344080    -0.109547920 
C32 C     0.013709460     0.932786430    -0.083523730 
C33 C     0.014468960     0.813417570    -0.034219460 
C34 C     0.049952400     0.752871120    -0.010496110 
N1 N     0.130073270     1.037469580     0.119655900 
N2 N     0.131819440     0.693861230     0.043022390 
O1 O     0.079149350     1.213638660     0.091509970 
O2 O     0.153878060     0.795585840    -0.052037550 
Cl1 Cl     0.209050520     1.120641570     0.063710090 
Cl2 Cl     0.046615240     0.601732800     0.051509130 
H1 H     0.030155740     0.875296510     0.249909050 
H2 H     0.062438900     1.087352840     0.179501140 
H3 H     0.155082730     0.440647450     0.201186510 
H4 H     0.028448050     0.588840200     0.300268010 
H5 H     0.058383880     0.301440530     0.319043770 
H6 H     0.121664980     0.228275470     0.268820410 
H7 H     0.201377060     0.619249390    -0.006291770 
H8 H     0.263925270     0.612943160     0.053340350 
H9 H     0.157353920     1.000678480     0.106849410 
H10 H     0.080456750     1.319014060    -0.007882840 
H11 H     0.220033150     1.250960840    -0.055952100 
H12 H     0.105790950     1.426946820    -0.111280610 
H13 H     0.176464530     1.389035580    -0.135742790 
H14 H     0.300685660     0.652296870     0.152814740 
H15 H     0.177936570     0.791939370     0.265524990 
H16 H     0.240658730     0.793331230     0.323465080 
H17 H     0.302214260     0.722405250     0.267557790 
H18 H     0.107839310     0.687411350     0.070866480 
H19 H     0.111291410     0.969444810    -0.105276190 
H20 H     0.048392360     1.083670660    -0.148119020 
H21 H    -0.014128810     0.979922220    -0.101370680 
H22 H    -0.012346000     0.766106500    -0.013539230 

#END
data_79_20.69_XXVI_14_3269 
loop_
_symmetry_equiv_pos_site_id
_symmetry_equiv_pos_as_xyz
1 +x,+y,+z
2 -x,1/2+y,1/2-z
3 -x,-y,-z
4 +x,1/2-y,1/2+z
_cell_length_a 8.4997
_cell_length_b 31.3789
_cell_length_c 12.0437
_cell_angle_alpha 90.0
_cell_angle_beta 119.5646
_cell_angle_gamma 90.0
loop_
_atom_site_label
_atom_site_type_symbol
_atom_site_fract_x
_atom_site_fract_y
_atom_site_fract_z
C1 C     0.275593200     0.895843710     0.778854050 
C2 C     0.366608250     0.901609930     0.706612620 
C3 C     0.375737940     0.866720690     0.632112600 
C4 C     0.292724020     0.827334740     0.631893750 
C5 C     0.204966710     0.821759410     0.701540290 
C6 C     0.196053800     0.856130000     0.775638520 
C7 C     0.451609560     0.940882890     0.707407490 
C8 C     0.467678600     0.872616300     0.561478650 
C9 C     0.548432160     0.911179300     0.563922410 
C10 C     0.540342700     0.945475570     0.637779500 
C11 C     0.259176260     0.931411810     0.855230160 
C12 C     0.359523310     0.930360850     0.989214030 
C13 C     0.335837900     0.962146800     1.064169880 
C14 C     0.212739800     0.994569980     1.004619900 
C15 C     0.108214780     0.997296970     0.869275920 
C16 C     0.131199220     0.965142140     0.793032410 
C17 C    -0.019531650     1.030542500     0.807443830 
C18 C     0.022373560     0.967523170     0.657630400 
C19 C     0.117844160     0.814676810     0.918382940 
C20 C     0.095219590     0.822377950     1.033297230 
C21 C    -0.019965920     0.851894930     1.046010720 
C22 C     0.204711520     0.796402670     1.139522740 
C23 C    -0.021841230     0.856223450     1.161100660 
C24 C     0.206334300     0.800965110     1.255256090 
C25 C     0.092849130     0.831055810     1.266082090 
C26 C    -0.101105940     1.000270200     0.600551260 
C27 C    -0.122197920     1.032169370     0.675658500 
C28 C     0.516201260     0.875419050     1.157994070 
C29 C     0.604260510     0.832387020     1.174536400 
C30 C     0.569894380     0.807858010     1.066466540 
C31 C     0.629466760     0.765817840     1.076679040 
C32 C     0.727560710     0.747082920     1.197421120 
C33 C     0.765080660     0.770563160     1.306554790 
C34 C     0.702992180     0.812588430     1.295416960 
N1 N     0.116079090     0.851112610     0.852766110 
N2 N     0.483911920     0.896828130     1.047477180 
O1 O     0.152110660     0.778801470     0.893627920 
O2 O     0.468818030     0.889461650     1.232461010 
Cl1 Cl    -0.168974020     0.884863110     0.918431000 
Cl2 Cl     0.759665300     0.839267840     1.437916890 
H1 H     0.299134350     0.800950770     0.574789090 
H2 H     0.143753670     0.791437550     0.703131530 
H3 H     0.445154890     0.967359130     0.764010420 
H4 H     0.473360450     0.845901950     0.505078330 
H5 H     0.618739200     0.915301380     0.509244720 
H6 H     0.604810740     0.975839390     0.639644090 
H7 H     0.414222580     0.959708190     1.167750600 
H8 H     0.194290520     1.018972300     1.062141530 
H9 H     0.098093740     0.879384480     0.887312440 
H10 H     0.290159260     0.772883560     1.127757010 
H11 H    -0.113013280     0.879389610     1.167369350 
H12 H     0.296409160     0.781216760     1.336895530 
H13 H     0.092608960     0.835049460     1.356180100 
H14 H    -0.035329300     1.054799250     0.866563170 
H15 H     0.037732470     0.943011000     0.599238500 
H16 H    -0.183346860     1.001517680     0.496485970 
H17 H    -0.220069040     1.057870250     0.629260780 
H18 H     0.520098310     0.881906840     0.988235620 
H19 H     0.487126620     0.820941060     0.970628820 
H20 H     0.595813560     0.747772040     0.990203790 
H21 H     0.774789440     0.714153140     1.207404930 
H22 H     0.842510010     0.756580950     1.401620470 

#END
data_80_20.91_XXVI_14_6004 
loop_
_symmetry_equiv_pos_site_id
_symmetry_equiv_pos_as_xyz
1 +x,+y,+z
2 -x,1/2+y,1/2-z
3 -x,-y,-z
4 +x,1/2-y,1/2+z
_cell_length_a 10.4392
_cell_length_b 14.8306
_cell_length_c 20.1218
_cell_angle_alpha 90.0
_cell_angle_beta 64.7791
_cell_angle_gamma 90.0
loop_
_atom_site_label
_atom_site_type_symbol
_atom_site_fract_x
_atom_site_fract_y
_atom_site_fract_z
C1 C     0.505001560     0.239400910     0.641205180 
C2 C     0.373893160     0.190851210     0.665253410 
C3 C     0.242113860     0.239678830     0.692803900 
C4 C     0.245712280     0.335468330     0.695602960 
C5 C     0.371809260     0.381861090     0.673154110 
C6 C     0.502390060     0.333715340     0.646697720 
C7 C     0.370101880     0.094877290     0.663212070 
C8 C     0.112804750     0.190870470     0.716954280 
C9 C     0.112526630     0.097574200     0.714440010 
C10 C     0.242301110     0.049422600     0.687429540 
C11 C     0.640751830     0.189329120     0.620988050 
C12 C     0.681322120     0.166243900     0.677080820 
C13 C     0.811408150     0.120244120     0.660452360 
C14 C     0.901377990     0.101960110     0.588123610 
C15 C     0.868381500     0.128042630     0.529137490 
C16 C     0.735477580     0.172734660     0.546017980 
C17 C     0.962283660     0.112030150     0.454417230 
C18 C     0.702469130     0.198929520     0.486891070 
C19 C     0.651130820     0.455598610     0.660399330 
C20 C     0.798146520     0.495793530     0.629047680 
C21 C     0.927762490     0.449649140     0.607548940 
C22 C     0.802473560     0.590875990     0.626332880 
C23 C     1.056657410     0.496352130     0.582500320 
C24 C     0.930200240     0.638053840     0.600585980 
C25 C     1.057859920     0.590495330     0.578457390 
C26 C     0.796796110     0.182694440     0.414711920 
C27 C     0.927796640     0.138922010     0.398141080 
C28 C     0.608346560     0.185964980     0.812970690 
C29 C     0.496097030     0.238405890     0.874669680 
C30 C     0.465286370     0.327594490     0.861663190 
C31 C     0.365870640     0.379952660     0.917729740 
C32 C     0.294312130     0.343327200     0.988212090 
C33 C     0.322263920     0.254796970     1.002385050 
C34 C     0.422808610     0.202958020     0.946050800 
N1 N     0.631685620     0.380894760     0.624583180 
N2 N     0.591239910     0.193154250     0.748499070 
O1 O     0.553571800     0.493137060     0.712346710 
O2 O     0.704668780     0.144424400     0.819347030 
Cl1 Cl     0.934311560     0.331552060     0.613333050 
Cl2 Cl     0.450143860     0.091796530     0.966479360 
H1 H     0.145631130     0.372634410     0.716304290 
H2 H     0.373659870     0.455085030     0.676704080 
H3 H     0.470170550     0.057856870     0.642260980 
H4 H     0.013280630     0.228691860     0.737799900 
H5 H     0.012414810     0.060785990     0.733302130 
H6 H     0.241329130    -0.024271860     0.685645100 
H7 H     0.837242420     0.101850240     0.705764280 
H8 H     1.001693470     0.067243390     0.575344750 
H9 H     0.720885050     0.347253290     0.590276410 
H10 H     0.701246060     0.626352940     0.645751120 
H11 H     1.154803370     0.458295010     0.566910380 
H12 H     0.930198020     0.711689560     0.598323280 
H13 H     1.158794550     0.626462130     0.558618490 
H14 H     1.062983100     0.078104990     0.442252070 
H15 H     0.600993880     0.232021800     0.499706660 
H16 H     0.769920640     0.203483080     0.370042420 
H17 H     1.001158070     0.126405810     0.340900350 
H18 H     0.501406890     0.225172850     0.752876100 
H19 H     0.521871840     0.357305070     0.807042390 
H20 H     0.345298540     0.448973470     0.905882260 
H21 H     0.216069110     0.383355610     1.032621020 
H22 H     0.266242130     0.225040240     1.056890220 

#END
data_81_20.93_XXVI_15_6865 
loop_
_symmetry_equiv_pos_site_id
_symmetry_equiv_pos_as_xyz
1 +x,+y,+z
2 -x,+y,1/2-z
3 1/2+x,1/2+y,+z
4 1/2-x,1/2+y,1/2-z
5 -x,-y,-z
6 +x,-y,1/2+z
7 1/2-x,1/2-y,-z
8 1/2+x,1/2-y,1/2+z
_cell_length_a 17.6761
_cell_length_b 11.0209
_cell_length_c 98.4708
_cell_angle_alpha 90.0
_cell_angle_beta 18.2212
_cell_angle_gamma 90.0
loop_
_atom_site_label
_atom_site_type_symbol
_atom_site_fract_x
_atom_site_fract_y
_atom_site_fract_z
C1 C     0.342185560     1.085402900     0.408111090 
C2 C     0.366858720     1.180375200     0.413753810 
C3 C     0.332146920     1.153616070     0.433855890 
C4 C     0.270430630     1.033077780     0.448168790 
C5 C     0.243727440     0.941977640     0.443221970 
C6 C     0.281312730     0.967491630     0.422760710 
C7 C     0.427453060     1.301487010     0.399627500 
C8 C     0.359903490     1.247995430     0.438853660 
C9 C     0.419498090     1.364652570     0.424693460 
C10 C     0.453138610     1.391233670     0.404982590 
C11 C     0.382457540     1.111913300     0.386535560 
C12 C     0.619069220     1.115278490     0.340927610 
C13 C     0.659300270     1.141505280     0.320055720 
C14 C     0.464696070     1.161656620     0.344737680 
C15 C     0.222285570     1.158775190     0.390882060 
C16 C     0.180811840     1.134489740     0.412141920 
C17 C     0.021030660     1.179409080     0.416498840 
C18 C    -0.062415030     1.132578120     0.458451230 
C19 C     0.258820150     0.753201600     0.418362650 
C20 C     0.264772780     0.675556920     0.404643710 
C21 C     0.375519750     0.699407050     0.373115400 
C22 C     0.153219980     0.561091490     0.425260010 
C23 C     0.372017050     0.613724090     0.363178440 
C24 C     0.146113740     0.475704990     0.416031780 
C25 C     0.256221560     0.502221870     0.384781990 
C26 C    -0.254240160     1.152989840     0.482407800 
C27 C    -0.213071650     1.176444400     0.461406550 
C28 C     1.053232830     1.079916420     0.273090540 
C29 C     1.213275830     1.029325230     0.256953930 
C30 C     1.457394030     1.066366360     0.214332880 
C31 C     1.633409850     1.028427500     0.193527790 
C32 C     1.569312300     0.949672710     0.215038640 
C33 C     1.330298430     0.909722150     0.256983960 
C34 C     1.154313790     0.949412480     0.277731460 
N1 N     0.255982010     0.877446020     0.417045960 
N2 N     0.809773720     1.090446760     0.317425770 
O1 O     0.247894220     0.703158240     0.431464010 
O2 O     1.145963210     1.111595970     0.246394870 
Cl1 Cl     0.529694810     0.835887450     0.343367880 
Cl2 Cl     0.861510390     0.889809580     0.330086330 
H1 H     0.243014550     1.012611650     0.463613080 
H2 H     0.197795210     0.849571380     0.453981780 
H3 H     0.452947720     1.322260390     0.384520690 
H4 H     0.333044590     1.226314980     0.454178840 
H5 H     0.440519660     1.436473670     0.428680220 
H6 H     0.499604530     1.483618880     0.393947480 
H7 H     0.845030290     1.144584520     0.284713720 
H8 H     0.496849830     1.180662900     0.328492690 
H9 H     0.274954600     0.907744020     0.404053070 
H10 H     0.074350010     0.541969640     0.448655620 
H11 H     0.461720760     0.635484360     0.338306420 
H12 H     0.056204630     0.388536980     0.432965790 
H13 H     0.253837560     0.436233640     0.376896310 
H14 H     0.055403730     1.197663740     0.399880010 
H15 H    -0.094767390     1.114957880     0.474741420 
H16 H    -0.439476300     1.151199260     0.517898130 
H17 H    -0.366446890     1.192283540     0.480769850 
H18 H     0.754341910     1.064234570     0.336341420 
H19 H     1.502081010     1.125987250     0.198208580 
H20 H     1.819983830     1.059845220     0.160626780 
H21 H     1.704672270     0.918458520     0.199266920 
H22 H     1.277327170     0.847013980     0.274072940 

#END
data_82_21.00_XXVI_15_5047 
loop_
_symmetry_equiv_pos_site_id
_symmetry_equiv_pos_as_xyz
1 +x,+y,+z
2 -x,+y,1/2-z
3 1/2+x,1/2+y,+z
4 1/2-x,1/2+y,1/2-z
5 -x,-y,-z
6 +x,-y,1/2+z
7 1/2-x,1/2-y,-z
8 1/2+x,1/2-y,1/2+z
_cell_length_a 17.6977
_cell_length_b 11.1036
_cell_length_c 34.9325
_cell_angle_alpha 90.0
_cell_angle_beta 59.9371
_cell_angle_gamma 90.0
loop_
_atom_site_label
_atom_site_type_symbol
_atom_site_fract_x
_atom_site_fract_y
_atom_site_fract_z
C1 C     0.256593350     0.845352900     0.887890040 
C2 C     0.297645320     0.870895530     0.913414090 
C3 C     0.390184220     0.893577710     0.891191610 
C4 C     0.437874390     0.891948680     0.844176130 
C5 C     0.398064030     0.869081940     0.819566530 
C6 C     0.306608620     0.844598100     0.841418530 
C7 C     0.249665700     0.873491250     0.960564990 
C8 C     0.430719800     0.917370970     0.916741770 
C9 C     0.382407140     0.918991510     0.962498500 
C10 C     0.291175110     0.897005630     0.984442480 
C11 C     0.160749910     0.820668790     0.910654550 
C12 C     0.129032750     0.703274020     0.924713460 
C13 C     0.037475680     0.679528380     0.946640580 
C14 C    -0.020226460     0.772152390     0.953918810 
C15 C     0.008590490     0.892307550     0.940422660 
C16 C     0.100838560     0.917033240     0.918587080 
C17 C    -0.050525130     0.988167740     0.947833960 
C18 C     0.129717780     1.037578360     0.905151500 
C19 C     0.297743410     0.808779470     0.772956930 
C20 C     0.239248500     0.757489270     0.756798430 
C21 C     0.167245740     0.678517670     0.778217210 
C22 C     0.263312960     0.793598010     0.713356440 
C23 C     0.121821280     0.638557480     0.757257750 
C24 C     0.218224630     0.755400440     0.692336930 
C25 C     0.146862110     0.677405890     0.714470590 
C26 C     0.070403520     1.128807060     0.912859940 
C27 C    -0.020464580     1.104307880     0.934339330 
C28 C     0.178180390     0.489794680     0.920599970 
C29 C     0.257616310     0.411568200     0.907944790 
C30 C     0.236707430     0.297000570     0.928305300 
C31 C     0.300335170     0.211313240     0.920661010 
C32 C     0.388415220     0.237697040     0.891381660 
C33 C     0.411500770     0.349426040     0.870145550 
C34 C     0.346909520     0.435305470     0.878449420 
N1 N     0.263201860     0.817470730     0.818070520 
N2 N     0.190757580     0.612691510     0.916723480 
O1 O     0.372473500     0.842063310     0.745549200 
O2 O     0.105856530     0.441425000     0.935043750 
Cl1 Cl     0.130367550     0.620199760     0.831645070 
Cl2 Cl     0.384638000     0.571609890     0.848918610 
H1 H     0.508150450     0.909728860     0.827184140 
H2 H     0.434514100     0.869213900     0.783556930 
H3 H     0.179342310     0.856889120     0.977529920 
H4 H     0.501120900     0.934390930     0.899407900 
H5 H     0.414285680     0.937293770     0.981808780 
H6 H     0.253259070     0.898756640     1.020594920 
H7 H     0.015269530     0.587494740     0.956796260 
H8 H    -0.090314510     0.753150250     0.970577170 
H9 H     0.199562810     0.791818650     0.837721270 
H10 H     0.320113590     0.852751540     0.696774650 
H11 H     0.067131130     0.576545010     0.774862940 
H12 H     0.238755480     0.786061360     0.658787650 
H13 H     0.110736020     0.645993260     0.698552260 
H14 H    -0.120455750     0.968045380     0.964462530 
H15 H     0.199655040     1.056759470     0.888687230 
H16 H     0.093798990     1.220753850     0.902324570 
H17 H    -0.066513020     1.177306190     0.940191700 
H18 H     0.253652970     0.643014630     0.902923210 
H19 H     0.167359750     0.278420620     0.950251890 
H20 H     0.281294060     0.124078560     0.937348870 
H21 H     0.439340250     0.171594830     0.884770520 
H22 H     0.479633760     0.371331490     0.846810750 

#END
data_83_21.02_XXVI_14_1546 
loop_
_symmetry_equiv_pos_site_id
_symmetry_equiv_pos_as_xyz
1 +x,+y,+z
2 -x,1/2+y,1/2-z
3 -x,-y,-z
4 +x,1/2-y,1/2+z
_cell_length_a 10.4402
_cell_length_b 14.8184
_cell_length_c 20.1197
_cell_angle_alpha 90.0
_cell_angle_beta 115.2042
_cell_angle_gamma 90.0
loop_
_atom_site_label
_atom_site_type_symbol
_atom_site_fract_x
_atom_site_fract_y
_atom_site_fract_z
C1 C     0.495250940     0.260061850     0.642011290 
C2 C     0.626425040     0.308579610     0.666232220 
C3 C     0.758106010     0.259630690     0.693833700 
C4 C     0.754342430     0.163766620     0.696581830 
C5 C     0.628189580     0.117399590     0.674005440 
C6 C     0.497692600     0.165660970     0.647463810 
C7 C     0.630389130     0.404633190     0.664294180 
C8 C     0.887482260     0.308394540     0.718103460 
C9 C     0.887920530     0.401768190     0.715667020 
C10 C     0.758247880     0.450041150     0.688617490 
C11 C     0.359674530     0.310319590     0.621891150 
C12 C     0.319145970     0.333173140     0.678057180 
C13 C     0.189270120     0.379370210     0.661588180 
C14 C     0.099414700     0.398027910     0.589319150 
C15 C     0.132290140     0.372099960     0.530248410 
C16 C     0.264998500     0.327222960     0.546979800 
C17 C     0.038459850     0.388441200     0.455580600 
C18 C     0.297901530     0.301192790     0.487769030 
C19 C     0.348474400     0.043266400     0.660277610 
C20 C     0.201107120     0.003592330     0.628745720 
C21 C     0.072162870     0.050127620     0.608627440 
C22 C     0.195747480    -0.091482730     0.624473400 
C23 C    -0.057121660     0.003845270     0.583397100 
C24 C     0.067600950    -0.138215740     0.598511100 
C25 C    -0.059394890    -0.090248380     0.577782820 
C26 C     0.203634250     0.317740190     0.415643890 
C27 C     0.072826410     0.361689730     0.399216800 
C28 C     0.392508730     0.313174370     0.813975940 
C29 C     0.504749980     0.260535260     0.875534030 
C30 C     0.535504610     0.171329050     0.862330550 
C31 C     0.634832940     0.118758030     0.918268180 
C32 C     0.706332760     0.155163340     0.988839760 
C33 C     0.678391970     0.243676140     1.003222390 
C34 C     0.577936420     0.295736040     0.947016230 
N1 N     0.368298580     0.118561530     0.625124330 
N2 N     0.408975310     0.305691380     0.749341210 
O1 O     0.445816050     0.004909120     0.711755200 
O2 O     0.296682880     0.355068130     0.820575810 
Cl1 Cl     0.067004970     0.168141570     0.616264700 
Cl2 Cl     0.550677160     0.406858090     0.967760340 
H1 H     0.854350090     0.126507740     0.717356620 
H2 H     0.626195900     0.044119760     0.677542370 
H3 H     0.530408320     0.441755720     0.643314350 
H4 H     0.986923140     0.270475490     0.738981290 
H5 H     0.988077640     0.438525120     0.734618520 
H6 H     0.759344780     0.523796650     0.686890000 
H7 H     0.163505980     0.397622100     0.706960810 
H8 H    -0.000735150     0.432904650     0.576653070 
H9 H     0.279312180     0.152590430     0.591074530 
H10 H     0.296489120    -0.127358310     0.642846840 
H11 H    -0.154719590     0.042178380     0.568889960 
H12 H     0.066770120    -0.211835140     0.595005400 
H13 H    -0.160631090    -0.125880620     0.557812680 
H14 H    -0.062093690     0.422504730     0.443521930 
H15 H     0.399247520     0.267973850     0.500483660 
H16 H     0.230414450     0.297067860     0.370905540 
H17 H    -0.000484420     0.374454480     0.342017540 
H18 H     0.498640410     0.273582290     0.753561230 
H19 H     0.478869660     0.141778770     0.807643830 
H20 H     0.655370930     0.049737020     0.906274220 
H21 H     0.784495320     0.114966940     1.033157260 
H22 H     0.734345060     0.273254860     1.057805150 

#END
data_84_21.16_XXVI_14_1043 
loop_
_symmetry_equiv_pos_site_id
_symmetry_equiv_pos_as_xyz
1 +x,+y,+z
2 -x,1/2+y,1/2-z
3 -x,-y,-z
4 +x,1/2-y,1/2+z
_cell_length_a 11.1807
_cell_length_b 14.2847
_cell_length_c 18.0994
_cell_angle_alpha 90.0
_cell_angle_beta 108.8438
_cell_angle_gamma 90.0
loop_
_atom_site_label
_atom_site_type_symbol
_atom_site_fract_x
_atom_site_fract_y
_atom_site_fract_z
C1 C     0.344155420     0.949268610     0.186309300 
C2 C     0.331284870     0.850374400     0.172507740 
C3 C     0.328075740     0.788701220     0.234825370 
C4 C     0.337941040     0.828163040     0.308733340 
C5 C     0.350836650     0.923421440     0.321649630 
C6 C     0.352853700     0.984992690     0.260076470 
C7 C     0.321403630     0.810625110     0.098518810 
C8 C     0.316239470     0.690628220     0.220941010 
C9 C     0.307481080     0.654065250     0.148518950 
C10 C     0.309788560     0.714758150     0.086946340 
C11 C     0.349468260     1.015191120     0.123462610 
C12 C     0.462779300     1.027990320     0.106665740 
C13 C     0.469049330     1.093831110     0.048694390 
C14 C     0.363475020     1.145457950     0.009050150 
C15 C     0.246514250     1.134390730     0.023457820 
C16 C     0.239245230     1.067361090     0.081234080 
C17 C     0.137215070     1.187210130    -0.017250600 
C18 C     0.121371230     1.055161870     0.094652780 
C19 C     0.342891240     1.140037380     0.326102220 
C20 C     0.239660000     1.107203430     0.356791540 
C21 C     0.258318590     1.094431970     0.436769550 
C22 C     0.117060830     1.095363390     0.303592220 
C23 C     0.157826330     1.070666680     0.463440660 
C24 C     0.015742990     1.072525360     0.329623040 
C25 C     0.036331950     1.060192530     0.409600530 
C26 C     0.016689790     1.107743850     0.053990510 
C27 C     0.024446150     1.174672800    -0.002233070 
C28 C     0.693079500     0.987400500     0.155703820 
C29 C     0.787286000     0.919166940     0.207523440 
C30 C     0.896175100     0.905613310     0.185376900 
C31 C     0.993861270     0.845930600     0.226194320 
C32 C     0.985959100     0.798367150     0.292195970 
C33 C     0.880667620     0.811418640     0.316667400 
C34 C     0.782517850     0.870969820     0.274663380 
N1 N     0.371579610     1.081854410     0.272803150 
N2 N     0.567687970     0.973715170     0.148779660 
O1 O     0.390626780     1.218225880     0.341343990 
O2 O     0.730317950     1.047749730     0.119205730 
Cl1 Cl     0.410625840     1.103619870     0.504791830 
Cl2 Cl     0.656505520     0.883849230     0.312562590 
H1 H     0.337779400     0.781332320     0.356558890 
H2 H     0.362976870     0.951892750     0.379539630 
H3 H     0.322534320     0.857354730     0.050899550 
H4 H     0.314285470     0.644502620     0.268848060 
H5 H     0.298507310     0.578508820     0.138558960 
H6 H     0.302154460     0.685534840     0.029742460 
H7 H     0.558805210     1.102980850     0.038095150 
H8 H     0.369238080     1.196410040    -0.034850780 
H9 H     0.420833840     1.115063530     0.241709380 
H10 H     0.102517030     1.105280610     0.241346400 
H11 H     0.175499910     1.060398940     0.525866690 
H12 H    -0.079006890     1.064205590     0.287552970 
H13 H    -0.042119610     1.042026870     0.430566600 
H14 H     0.144206410     1.238180340    -0.060843890 
H15 H     0.114817440     1.002705080     0.137182950 
H16 H    -0.073061230     1.097191060     0.064926030 
H17 H    -0.058853150     1.215815650    -0.033819700 
H18 H     0.549771570     0.923782330     0.184290220 
H19 H     0.900609050     0.945171000     0.134652400 
H20 H     1.076140540     0.836824940     0.206813730 
H21 H     1.061797400     0.751554130     0.325192870 
H22 H     0.873608010     0.776157920     0.368639580 

#END
data_85_21.16_XXVI_2_4342 
loop_
_symmetry_equiv_pos_site_id
_symmetry_equiv_pos_as_xyz
1 +x,+y,+z
2 -x,-y,-z
_cell_length_a 21.7378
_cell_length_b 23.9001
_cell_length_c 11.0915
_cell_angle_alpha 23.921
_cell_angle_beta 142.4843
_cell_angle_gamma 137.9316
loop_
_atom_site_label
_atom_site_type_symbol
_atom_site_fract_x
_atom_site_fract_y
_atom_site_fract_z
C1 C     0.812107510     0.370911870     0.838719720 
C2 C     0.837695280     0.304432350     0.899154250 
C3 C     0.921491410     0.217340980     1.198714750 
C4 C     0.976575960     0.199579760     1.427642980 
C5 C     0.952452760     0.264396320     1.368393610 
C6 C     0.869694610     0.351187660     1.071399930 
C7 C     0.781881100     0.321183970     0.671090110 
C8 C     0.946139880     0.151376550     1.257307730 
C9 C     0.890665250     0.169965920     1.030621330 
C10 C     0.807957600     0.255523810     0.735718140 
C11 C     0.722078480     0.455576120     0.536932810 
C12 C     0.628052980     0.392389670     0.551242740 
C13 C     0.540396080     0.469729940     0.267360120 
C14 C     0.548281350     0.608587650    -0.022964160 
C15 C     0.641782580     0.677507700    -0.049640420 
C16 C     0.730300040     0.599254370     0.235618330 
C17 C     0.650518170     0.820490240    -0.347915660 
C18 C     0.823920580     0.668390190     0.208386450 
C19 C     0.870790160     0.393854780     1.211913580 
C20 C     0.828619160     0.485677160     1.060500580 
C21 C     0.725829120     0.508158250     0.875257820 
C22 C     0.899763700     0.543513330     1.140928280 
C23 C     0.695467490     0.588762230     0.766071790 
C24 C     0.870606610     0.625446100     1.029864820 
C25 C     0.767975400     0.648173450     0.841350840 
C26 C     0.829704450     0.807814380    -0.085879500 
C27 C     0.742518740     0.884813490    -0.366746350 
C28 C     0.556378160     0.180542770     0.965947320 
C29 C     0.602057270     0.064403610     1.332319340 
C30 C     0.702996140     0.083907500     1.491849780 
C31 C     0.746369680    -0.012074910     1.822745360 
C32 C     0.688465000    -0.131878610     2.003617870 
C33 C     0.588095970    -0.154369090     1.852620230 
C34 C     0.544956720    -0.056515590     1.519389310 
N1 N     0.845837520     0.424056070     0.995922380 
N2 N     0.624343130     0.251700570     0.853782720 
O1 O     0.928179470     0.304216210     1.506977960 
O2 O     0.470340270     0.215721150     0.783300020 
Cl1 Cl     0.630476580     0.434542550     0.777219500 
Cl2 Cl     0.420032750    -0.093546440     1.350153580 
H1 H     1.040015030     0.132956120     1.656051780 
H2 H     0.994562150     0.250317450     1.544481770 
H3 H     0.718199880     0.387117470     0.443786470 
H4 H     1.009981290     0.085406990     1.485988490 
H5 H     0.910298780     0.118758150     1.078204820 
H6 H     0.764366950     0.269693480     0.557737390 
H7 H     0.468924550     0.416652030     0.288711400 
H8 H     0.480970500     0.667900110    -0.240102600 
H9 H     0.792330630     0.494151010     0.763301540 
H10 H     0.978946980     0.521334850     1.295521200 
H11 H     0.615034910     0.603211920     0.624863340 
H12 H     0.927531090     0.670483450     1.092259090 
H13 H     0.743818770     0.711254970     0.754560140 
H14 H     0.582716410     0.878757920    -0.562874750 
H15 H     0.891108330     0.609136680     0.424173210 
H16 H     0.902154780     0.859122190    -0.102292350 
H17 H     0.748258970     0.994825860    -0.597472920 
H18 H     0.691550250     0.208106020     1.031028070 
H19 H     0.747351900     0.179183470     1.349512070 
H20 H     0.824251370     0.009053350     1.933315480 
H21 H     0.720807540    -0.208387260     2.262923790 
H22 H     0.542232070    -0.247732850     1.991173970 

#END
data_86_21.23_XXVI_61_4704 
loop_
_symmetry_equiv_pos_site_id
_symmetry_equiv_pos_as_xyz
1 +x,+y,+z
2 1/2+x,1/2-y,-z
3 -x,1/2+y,1/2-z
4 1/2-x,-y,1/2+z
5 -x,-y,-z
6 1/2-x,1/2+y,+z
7 +x,1/2-y,1/2+z
8 1/2+x,+y,1/2-z
_cell_length_a 21.5725
_cell_length_b 16.1855
_cell_length_c 16.4369
_cell_angle_alpha 90.0
_cell_angle_beta 90.0
_cell_angle_gamma 90.0
loop_
_atom_site_label
_atom_site_type_symbol
_atom_site_fract_x
_atom_site_fract_y
_atom_site_fract_z
C1 C     0.204294790     0.115196240     0.718610710 
C2 C     0.261355430     0.151425420     0.745618580 
C3 C     0.318708450     0.107501700     0.733575920 
C4 C     0.316905060     0.029397580     0.694048380 
C5 C     0.262145150    -0.004755540     0.666706840 
C6 C     0.205130840     0.038435470     0.678274600 
C7 C     0.263277980     0.229236840     0.786280170 
C8 C     0.375096880     0.143065670     0.761640640 
C9 C     0.375470550     0.219003500     0.800397270 
C10 C     0.318995760     0.262164030     0.812714460 
C11 C     0.144501950     0.159918640     0.731563380 
C12 C     0.106672510     0.137859930     0.797769160 
C13 C     0.050553560     0.181384150     0.814005510 
C14 C     0.033925560     0.247264260     0.765412630 
C15 C     0.071403580     0.273500630     0.699008820 
C16 C     0.127990690     0.229445480     0.682140590 
C17 C     0.054793190     0.341845530     0.649172730 
C18 C     0.165306060     0.255766440     0.615446260 
C19 C     0.137578260    -0.063844760     0.605502230 
C20 C     0.071294140    -0.079756510     0.579469460 
C21 C     0.015630760    -0.059130910     0.619888480 
C22 C     0.066104440    -0.121919310     0.504531830 
C23 C    -0.042284230    -0.078652580     0.586100010 
C24 C     0.008787120    -0.141005480     0.470103990 
C25 C    -0.045770140    -0.118900680     0.511008610 
C26 C     0.147776490     0.322624060     0.568163180 
C27 C     0.092162280     0.366195980     0.585007150 
C28 C     0.091903940     0.021743410     0.895518920 
C29 C     0.125341660    -0.045451450     0.942807360 
C30 C     0.084516380    -0.100866810     0.982173550 
C31 C     0.105393530    -0.167232080     1.028708210 
C32 C     0.169218140    -0.180462580     1.037662310 
C33 C     0.211111240    -0.127033290     0.999786990 
C34 C     0.189507730    -0.060639110     0.952833220 
N1 N     0.148289890     0.006978710     0.650182590 
N2 N     0.127324360     0.072748720     0.847439280 
O1 O     0.178964490    -0.111605030     0.582923840 
O2 O     0.034860050     0.028939400     0.901745780 
Cl1 Cl     0.014488650    -0.012821740     0.716706120 
Cl2 Cl     0.248337610     0.001203730     0.909211710 
H1 H     0.360420380    -0.004205040     0.685123170 
H2 H     0.260913250    -0.064144240     0.635675350 
H3 H     0.219932130     0.262682710     0.796184570 
H4 H     0.418287980     0.108923670     0.751950880 
H5 H     0.419097220     0.245741740     0.821724770 
H6 H     0.319445540     0.322015750     0.843616560 
H7 H     0.021612240     0.161150660     0.864483880 
H8 H    -0.009074220     0.280802130     0.778057100 
H9 H     0.110782540     0.043045010     0.663883520 
H10 H     0.109470760    -0.139392970     0.474800330 
H11 H    -0.084234990    -0.062450570     0.619713220 
H12 H     0.006638680    -0.173150610     0.411686850 
H13 H    -0.091164640    -0.133480000     0.485106980 
H14 H     0.011715170     0.374888550     0.662669180 
H15 H     0.208148030     0.222256680     0.602342730 
H16 H     0.177055200     0.342003590     0.517292940 
H17 H     0.078909260     0.418893060     0.547169870 
H18 H     0.172904460     0.057032250     0.839802440 
H19 H     0.035115040    -0.088385360     0.974089750 
H20 H     0.072009100    -0.208501230     1.057877340 
H21 H     0.186692550    -0.232096000     1.073921940 
H22 H     0.261045250    -0.136128350     1.006076280 

#END
data_87_21.24_XXVI_18_505 
loop_
_symmetry_equiv_pos_site_id
_symmetry_equiv_pos_as_xyz
1 +x,+y,+z
2 1/2+x,1/2-y,-z
3 1/2-x,1/2+y,-z
4 -x,-y,+z
_cell_length_a 36.1337
_cell_length_b 7.3388
_cell_length_c 10.9324
_cell_angle_alpha 90.0
_cell_angle_beta 90.0
_cell_angle_gamma 90.0
loop_
_atom_site_label
_atom_site_type_symbol
_atom_site_fract_x
_atom_site_fract_y
_atom_site_fract_z
C1 C     0.641887720     0.216285400     0.003874520 
C2 C     0.658659750     0.067667200     0.068683530 
C3 C     0.697052720     0.079447600     0.103554870 
C4 C     0.717319870     0.239279470     0.072940740 
C5 C     0.701247890     0.381207930     0.009447710 
C6 C     0.663483800     0.369030810    -0.026910230 
C7 C     0.638780880    -0.094431210     0.097926820 
C8 C     0.713655660    -0.068825020     0.166977990 
C9 C     0.693536720    -0.223948510     0.194651110 
C10 C     0.655840510    -0.236514010     0.159309450 
C11 C     0.602361520     0.205754470    -0.035987580 
C12 C     0.593438150     0.186364410    -0.160719360 
C13 C     0.555812470     0.177643150    -0.199530500 
C14 C     0.527720480     0.191886160    -0.114659810 
C15 C     0.535174520     0.216546540     0.011996950 
C16 C     0.573131110     0.224159740     0.052021130 
C17 C     0.506312920     0.235194640     0.099608220 
C18 C     0.580349250     0.252845800     0.178820150 
C19 C     0.663519640     0.604098720    -0.189117180 
C20 C     0.638519210     0.684630140    -0.286539980 
C21 C     0.599926120     0.716176940    -0.284939100 
C22 C     0.657123330     0.720087230    -0.397707760 
C23 C     0.581070860     0.777883190    -0.388996480 
C24 C     0.638680340     0.781034210    -0.501945000 
C25 C     0.600360680     0.809313570    -0.497803660 
C26 C     0.551597670     0.271212500     0.261656820 
C27 C     0.514238940     0.261673970     0.222217080 
C28 C     0.622008940     0.226810620    -0.366207690 
C29 C     0.658441510     0.228002880    -0.435785160 
C30 C     0.654990680     0.300864890    -0.554964790 
C31 C     0.685166060     0.324401600    -0.632669910 
C32 C     0.720634960     0.275723770    -0.592435840 
C33 C     0.725218670     0.202647340    -0.475408720 
C34 C     0.694564420     0.179076830    -0.398231450 
N1 N     0.646540280     0.507788790    -0.095980280 
N2 N     0.622875440     0.176751350    -0.244790330 
O1 O     0.697523330     0.615345500    -0.199566400 
O2 O     0.593178010     0.272565590    -0.419235880 
Cl1 Cl     0.572474330     0.688800350    -0.152473070 
Cl2 Cl     0.704815160     0.080210520    -0.254875080 
H1 H     0.746388520     0.248431520     0.100456840 
H2 H     0.716934370     0.501893090    -0.016285320 
H3 H     0.609755440    -0.104963350     0.070814300 
H4 H     0.742814720    -0.057682960     0.193183560 
H5 H     0.706624360    -0.337083970     0.243309930 
H6 H     0.640096300    -0.359785560     0.180651720 
H7 H     0.550035810     0.163092550    -0.296734010 
H8 H     0.498871740     0.185187070    -0.144891270 
H9 H     0.618320880     0.498128840    -0.100008370 
H10 H     0.686910480     0.694539830    -0.398040010 
H11 H     0.551249830     0.800503180    -0.383540500 
H12 H     0.654140610     0.804841920    -0.586387120 
H13 H     0.585299880     0.856050840    -0.578685480 
H14 H     0.477612570     0.228684820     0.067773420 
H15 H     0.609057390     0.260584880     0.209762500 
H16 H     0.557759860     0.293516810     0.358464560 
H17 H     0.491810050     0.275985620     0.288696230 
H18 H     0.648201130     0.151854150    -0.206351960 
H19 H     0.627013210     0.340016710    -0.582262110 
H20 H     0.681078220     0.381381190    -0.724074470 
H21 H     0.744784280     0.293892760    -0.651472980 
H22 H     0.752574770     0.163049650    -0.442314750 

#END
data_88_21.26_XXVI_15_8844 
loop_
_symmetry_equiv_pos_site_id
_symmetry_equiv_pos_as_xyz
1 +x,+y,+z
2 -x,+y,1/2-z
3 1/2+x,1/2+y,+z
4 1/2-x,1/2+y,1/2-z
5 -x,-y,-z
6 +x,-y,1/2+z
7 1/2-x,1/2-y,-z
8 1/2+x,1/2-y,1/2+z
_cell_length_a 29.4051
_cell_length_b 10.7005
_cell_length_c 55.9877
_cell_angle_alpha 90.0
_cell_angle_beta 19.1478
_cell_angle_gamma 90.0
loop_
_atom_site_label
_atom_site_type_symbol
_atom_site_fract_x
_atom_site_fract_y
_atom_site_fract_z
C1 C     0.264759330     1.250145450     0.706802620 
C2 C     0.209901220     1.236106460     0.757672760 
C3 C     0.080031850     1.294517990     0.828161810 
C4 C     0.009040170     1.363713240     0.845478020 
C5 C     0.061380160     1.376592110     0.796698960 
C6 C     0.190531670     1.319705150     0.726555490 
C7 C     0.280014270     1.165271300     0.740750690 
C8 C     0.026211570     1.280387850     0.878364230 
C9 C     0.096960520     1.211303390     0.860249000 
C10 C     0.224677460     1.153339950     0.790913400 
C11 C     0.395655380     1.184277070     0.635070810 
C12 C     0.387996560     1.069584090     0.626644810 
C13 C     0.511072580     1.003892250     0.559100380 
C14 C     0.639024280     1.054905050     0.500884300 
C15 C     0.652325470     1.171765140     0.506190170 
C16 C     0.528178470     1.237491520     0.574676240 
C17 C     0.783735580     1.225435300     0.446242510 
C18 C     0.541740450     1.354701700     0.579834180 
C19 C     0.188531870     1.375937700     0.684133180 
C20 C     0.279971580     1.392460400     0.617006230 
C21 C     0.403414270     1.329356140     0.549492300 
C22 C     0.230160560     1.482836990     0.625442690 
C23 C     0.473972530     1.356593460     0.493211500 
C24 C     0.300108420     1.511568010     0.569647630 
C25 C     0.422993220     1.448212770     0.503028230 
C26 C     0.671367060     1.404410820     0.520297320 
C27 C     0.793559730     1.339550890     0.452906550 
C28 C     0.219716310     0.936755750     0.686973400 
C29 C     0.070957900     0.949472600     0.752809680 
C30 C     0.016371750     1.070217400     0.776033580 
C31 C    -0.116033270     1.088733140     0.832249850 
C32 C    -0.197589150     0.984844340     0.866886020 
C33 C    -0.146160240     0.863855860     0.844943350 
C34 C    -0.012577530     0.846317850     0.787939730 
N1 N     0.250650580     1.332786220     0.673923820 
N2 N     0.255924350     1.025370470     0.686077140 
O1 O     0.064219960     1.404972220     0.744647840 
O2 O     0.300989040     0.860496490     0.637964230 
Cl1 Cl     0.474808690     1.209078220     0.531696870 
Cl2 Cl     0.043400380     0.692537630     0.764726780 
H1 H    -0.090010170     1.407629840     0.899170110 
H2 H     0.005916900     1.428480480     0.810495840 
H3 H     0.378448700     1.120641230     0.687362680 
H4 H    -0.072614660     1.325249650     0.931760210 
H5 H     0.054629470     1.201058900     0.899265410 
H6 H     0.279952160     1.098651940     0.776969040 
H7 H     0.500459120     0.914949130     0.555063260 
H8 H     0.733321270     1.004588870     0.449001840 
H9 H     0.351432880     1.303380040     0.622703040 
H10 H     0.132836980     1.528900790     0.678442940 
H11 H     0.568276630     1.304701730     0.442155230 
H12 H     0.258679170     1.582789180     0.578165560 
H13 H     0.479096020     1.469011380     0.458693930 
H14 H     0.877197760     1.174509220     0.394537210 
H15 H     0.447769440     1.404669210     0.631761590 
H16 H     0.679715520     1.494518490     0.525271240 
H17 H     0.895199210     1.379931210     0.406396880 
H18 H     0.176675590     1.078337180     0.732022620 
H19 H     0.080982980     1.151508660     0.747831880 
H20 H    -0.153110710     1.184018910     0.847717810 
H21 H    -0.301568750     0.997140680     0.911046840 
H22 H    -0.208920050     0.781988050     0.871730390 

#END
data_89_21.27_XXVI_2_3405 
loop_
_symmetry_equiv_pos_site_id
_symmetry_equiv_pos_as_xyz
1 +x,+y,+z
2 -x,-y,-z
_cell_length_a 10.4007
_cell_length_b 11.2442
_cell_length_c 11.9936
_cell_angle_alpha 99.4898
_cell_angle_beta 91.3233
_cell_angle_gamma 98.9047
loop_
_atom_site_label
_atom_site_type_symbol
_atom_site_fract_x
_atom_site_fract_y
_atom_site_fract_z
C1 C     0.565741870     0.145989030     0.257085000 
C2 C     0.443383700     0.101197780     0.195114350 
C3 C     0.420388730    -0.020411480     0.129992740 
C4 C     0.519819640    -0.094073730     0.130784240 
C5 C     0.636628420    -0.051187220     0.191467170 
C6 C     0.660851890     0.069613160     0.255059450 
C7 C     0.342240680     0.173793460     0.195516450 
C8 C     0.299880800    -0.063054560     0.067101910 
C9 C     0.204465160     0.010389570     0.067788630 
C10 C     0.226073150     0.129619860     0.132801180 
C11 C     0.593119930     0.274046790     0.319796700 
C12 C     0.618515120     0.372675690     0.261002070 
C13 C     0.651726840     0.494356390     0.321507610 
C14 C     0.663090820     0.516604290     0.438165090 
C15 C     0.637441600     0.419927040     0.501510390 
C16 C     0.599210860     0.297046380     0.441252850 
C17 C     0.647637130     0.441082550     0.621874780 
C18 C     0.569830940     0.201011020     0.505487700 
C19 C     0.898144270     0.076163380     0.289475150 
C20 C     1.007500510     0.105939600     0.380744830 
C21 C     1.026165530     0.196305380     0.479174200 
C22 C     1.102550470     0.028451710     0.362922330 
C23 C     1.132473380     0.206918110     0.556250860 
C24 C     1.208364140     0.037617300     0.439104030 
C25 C     1.223200910     0.127100620     0.536783800 
C26 C     0.580811800     0.224721170     0.622663120 
C27 C     0.620614640     0.345468370     0.681639800 
C28 C     0.666628240     0.416854590     0.064013310 
C29 C     0.790859310     0.504672870     0.100150780 
C30 C     0.795715160     0.624582780     0.078230830 
C31 C     0.907420280     0.712175330     0.106141730 
C32 C     1.018368450     0.679692070     0.154270340 
C33 C     1.017567600     0.559994520     0.172903290 
C34 C     0.904469840     0.473034760     0.145730180 
N1 N     0.780885350     0.114311760     0.315945050 
N2 N     0.608823210     0.349812260     0.141772210 
O1 O     0.913188960     0.010663630     0.198681230 
O2 O     0.619664540     0.402832240    -0.033552300 
Cl1 Cl     0.922762190     0.306420170     0.510637410 
Cl2 Cl     0.910733760     0.323108290     0.165137980 
H1 H     0.502485270    -0.186676640     0.081723080 
H2 H     0.713173630    -0.107419140     0.189480510 
H3 H     0.357342180     0.264981730     0.247244930 
H4 H     0.284082350    -0.155556900     0.017757300 
H5 H     0.112385930    -0.023425110     0.018711390 
H6 H     0.150098650     0.187017560     0.134106910 
H7 H     0.668422340     0.570033770     0.274435210 
H8 H     0.689977740     0.610342630     0.483536510 
H9 H     0.781144810     0.182199600     0.384108770 
H10 H     1.088589040    -0.039500520     0.285434210 
H11 H     1.143304280     0.278660100     0.630840360 
H12 H     1.279122500    -0.024792090     0.422255290 
H13 H     1.305485480     0.135853960     0.597616820 
H14 H     0.677303890     0.534893020     0.666391740 
H15 H     0.538122590     0.107879210     0.460451330 
H16 H     0.558054270     0.149631850     0.670155480 
H17 H     0.629219920     0.362903110     0.774148590 
H18 H     0.537536030     0.279623440     0.106416230 
H19 H     0.708794700     0.647004150     0.038704730 
H20 H     0.908407760     0.805070160     0.089682630 
H21 H     1.106713170     0.747132730     0.176226350 
H22 H     1.104257950     0.532582240     0.207681160 

#END
data_90_21.27_XXVI_2_4157 
loop_
_symmetry_equiv_pos_site_id
_symmetry_equiv_pos_as_xyz
1 +x,+y,+z
2 -x,-y,-z
_cell_length_a 20.6339
_cell_length_b 34.8741
_cell_length_c 9.7159
_cell_angle_alpha 59.2504
_cell_angle_beta 93.5328
_cell_angle_gamma 36.6953
loop_
_atom_site_label
_atom_site_type_symbol
_atom_site_fract_x
_atom_site_fract_y
_atom_site_fract_z
C1 C     0.163912630     0.647346910     0.076024670 
C2 C     0.337410160     0.499113810     0.306075900 
C3 C     0.544405270     0.375375210     0.464462420 
C4 C     0.569725240     0.404853790     0.385603160 
C5 C     0.404213270     0.546587440     0.166890280 
C6 C     0.199500050     0.669119390     0.010659620 
C7 C     0.309928160     0.470919860     0.381163240 
C8 C     0.715110920     0.229029050     0.691361090 
C9 C     0.684117750     0.204753810     0.760502110 
C10 C     0.479687470     0.326952270     0.603550800 
C11 C    -0.062408260     0.783710550    -0.110755460 
C12 C    -0.326275030     0.953795370    -0.512472910 
C13 C    -0.547177470     1.087092170    -0.700553090 
C14 C    -0.502589700     1.050217210    -0.488454540 
C15 C    -0.239947080     0.880808400    -0.082377690 
C16 C    -0.015243970     0.744564750     0.110689310 
C17 C    -0.192377360     0.841781390     0.138151070 
C18 C     0.247948710     0.574737560     0.517808070 
C19 C    -0.017228440     0.888756210    -0.384739090 
C20 C    -0.216559850     1.046014110    -0.606719550 
C21 C    -0.488385400     1.214726790    -0.923373830 
C22 C    -0.124969060     1.026224690    -0.506576210 
C23 C    -0.660044900     1.356238950    -1.124830380 
C24 C    -0.292711400     1.164971520    -0.701213570 
C25 C    -0.561275640     1.330526230    -1.011334810 
C26 C     0.286844650     0.541437160     0.723374210 
C27 C     0.065564130     0.675597000     0.533223130 
C28 C    -0.602396500     1.158362230    -1.133021140 
C29 C    -0.553234180     1.154425440    -1.244035110 
C30 C    -0.347805940     1.050396260    -1.020368410 
C31 C    -0.312600620     1.058219790    -1.135075220 
C32 C    -0.485054780     1.171977410    -1.481498470 
C33 C    -0.690878350     1.276950200    -1.710000470 
C34 C    -0.726547560     1.269826570    -1.594897330 
N1 N     0.035355250     0.809773340    -0.197722490 
N2 N    -0.362074600     0.986240500    -0.717593220 
O1 O     0.097592840     0.832264410    -0.360925620 
O2 O    -0.833442760     1.303597280    -1.386786020 
Cl1 Cl    -0.627725170     1.258178270    -1.087374400 
Cl2 Cl    -0.983321380     1.401013250    -1.889536950 
H1 H     0.725982620     0.311552030     0.503952800 
H2 H     0.423678220     0.569088970     0.106381010 
H3 H     0.152641320     0.564893030     0.260596850 
H4 H     0.871644490     0.135942270     0.810064020 
H5 H     0.816536110     0.091748630     0.935419710 
H6 H     0.456011930     0.307180170     0.658815270 
H7 H    -0.748060620     1.216710530    -1.011607240 
H8 H    -0.672876010     1.153247030    -0.634279470 
H9 H    -0.085656870     0.877059200    -0.261847510 
H10 H     0.082565580     0.898271110    -0.271380210 
H11 H    -0.870254510     1.485774350    -1.370784500 
H12 H    -0.215256170     1.144888530    -0.613920460 
H13 H    -0.695900960     1.441146720    -1.168768930 
H14 H    -0.364697040     0.946356360    -0.011807960 
H15 H     0.418873850     0.470944250     0.665222770 
H16 H     0.490224650     0.410311220     1.035668630 
H17 H     0.099478920     0.647274070     0.699505310 
H18 H    -0.183888260     0.874985000    -0.539839660 
H19 H    -0.218884580     0.966532970    -0.758110220 
H20 H    -0.153647320     0.977563480    -0.955817320 
H21 H    -0.461386400     1.180407200    -1.577188680 
H22 H    -0.825935520     1.365486470    -1.979651700 

#END
data_91_21.33_XXVI_14_6344 
loop_
_symmetry_equiv_pos_site_id
_symmetry_equiv_pos_as_xyz
1 +x,+y,+z
2 -x,1/2+y,1/2-z
3 -x,-y,-z
4 +x,1/2-y,1/2+z
_cell_length_a 13.7885
_cell_length_b 21.7278
_cell_length_c 13.5543
_cell_angle_alpha 90.0
_cell_angle_beta 136.7795
_cell_angle_gamma 90.0
loop_
_atom_site_label
_atom_site_type_symbol
_atom_site_fract_x
_atom_site_fract_y
_atom_site_fract_z
C1 C     0.900796940     0.301998530     0.891689050 
C2 C     0.771847560     0.332451900     0.769300730 
C3 C     0.643199730     0.318251410     0.726487810 
C4 C     0.648139440     0.274508780     0.808203870 
C5 C     0.772366750     0.244936740     0.925595980 
C6 C     0.898894650     0.258010440     0.966340110 
C7 C     0.765963950     0.375907810     0.686244580 
C8 C     0.515210660     0.348155540     0.603723960 
C9 C     0.512949030     0.390189040     0.525316730 
C10 C     0.639476130     0.403984280     0.567094940 
C11 C     1.034984850     0.312959530     0.935198570 
C12 C     1.084839180     0.268436760     0.904965880 
C13 C     1.216243350     0.277004630     0.952297280 
C14 C     1.296812320     0.328661560     1.030939180 
C15 C     1.252968360     0.374205610     1.067291550 
C16 C     1.119966330     0.365994780     1.019108300 
C17 C     1.336765020     0.426988090     1.150547930 
C18 C     1.077410770     0.411275000     1.057737550 
C19 C     1.032343510     0.162569590     1.097079880 
C20 C     1.160393310     0.130752620     1.148147150 
C21 C     1.297157730     0.154458460     1.230928820 
C22 C     1.133645210     0.069652320     1.098109420 
C23 C     1.400420090     0.119435280     1.258953690 
C24 C     1.235386050     0.034434430     1.124782590 
C25 C     1.369203530     0.059556160     1.204852110 
C26 C     1.161737060     0.462038690     1.139274220 
C27 C     1.292378730     0.470208410     1.186029150 
C28 C     1.036388450     0.161426330     0.809388270 
C29 C     0.930195550     0.109005470     0.737540270 
C30 C     0.988370870     0.051425810     0.753876830 
C31 C     0.911973760    -0.003311720     0.703449150 
C32 C     0.771802820    -0.002149190     0.633528180 
C33 C     0.709832850     0.053956850     0.613461800 
C34 C     0.787851650     0.108750880     0.664475330 
N1 N     1.025670420     0.225974080     1.079736170 
N2 N     1.000187690     0.216043660     0.827603530 
O1 O     0.933897650     0.132151120     1.058950680 
O2 O     1.151351540     0.152756050     0.852884640 
Cl1 Cl     1.350144150     0.228461130     1.309395660 
Cl2 Cl     0.692978830     0.176100050     0.624791240 
H1 H     0.550494440     0.264183500     0.776073620 
H2 H     0.775940310     0.210508240     0.986580690 
H3 H     0.863394910     0.386588880     0.718421950 
H4 H     0.418215810     0.337063270     0.572360820 
H5 H     0.413839920     0.412770200     0.431045800 
H6 H     0.636974440     0.437121350     0.504512740 
H7 H     1.250937010     0.241622780     0.926557660 
H8 H     1.397824470     0.334880460     1.067451350 
H9 H     1.112901930     0.245168900     1.111877100 
H10 H     1.028121150     0.051489690     1.035524740 
H11 H     1.504751470     0.139546350     1.323351170 
H12 H     1.209643890    -0.012344290     1.082094830 
H13 H     1.450035910     0.032792000     1.226112880 
H14 H     1.437555090     0.432595820     1.186351810 
H15 H     0.976805460     0.405192400     1.021818910 
H16 H     1.127335330     0.496206640     1.167980580 
H17 H     1.357767190     0.510578900     1.250220800 
H18 H     0.903154660     0.218051150     0.789213870 
H19 H     1.098239220     0.052314920     0.810107740 
H20 H     0.961644700    -0.046775160     0.718948890 
H21 H     0.710047500    -0.044556210     0.593766920 
H22 H     0.600252160     0.056063750     0.557761500 

#END
data_92_21.35_XXVI_15_3721 
loop_
_symmetry_equiv_pos_site_id
_symmetry_equiv_pos_as_xyz
1 +x,+y,+z
2 -x,+y,1/2-z
3 1/2+x,1/2+y,+z
4 1/2-x,1/2+y,1/2-z
5 -x,-y,-z
6 +x,-y,1/2+z
7 1/2-x,1/2-y,-z
8 1/2+x,1/2-y,1/2+z
_cell_length_a 11.6986
_cell_length_b 18.3747
_cell_length_c 28.4684
_cell_angle_alpha 90.0
_cell_angle_beta 69.1813
_cell_angle_gamma 90.0
loop_
_atom_site_label
_atom_site_type_symbol
_atom_site_fract_x
_atom_site_fract_y
_atom_site_fract_z
C1 C     0.131723610     0.513806480     0.117862900 
C2 C     0.189510020     0.556605790     0.145593220 
C3 C     0.277714800     0.611532960     0.120174340 
C4 C     0.303381970     0.624019340     0.068111350 
C5 C     0.246032400     0.583657780     0.042111160 
C6 C     0.160463850     0.528260460     0.066571310 
C7 C     0.161449990     0.546769030     0.198170450 
C8 C     0.336046470     0.652403410     0.147716500 
C9 C     0.308169050     0.640587550     0.198583410 
C10 C     0.219472830     0.587663830     0.223938060 
C11 C     0.033382740     0.461276130     0.145322130 
C12 C     0.061177110     0.395795700     0.164568770 
C13 C    -0.034391240     0.347166780     0.191984510 
C14 C    -0.154562700     0.364346270     0.199821460 
C15 C    -0.187371200     0.430438700     0.181965810 
C16 C    -0.091710670     0.480354220     0.154893620 
C17 C    -0.311346260     0.448749760     0.190632570 
C18 C    -0.126025330     0.547624560     0.138677140 
C19 C     0.088125170     0.420863970     0.026176500 
C20 C     0.162108560     0.363764820     0.040507120 
C21 C     0.290743350     0.361463870     0.023007340 
C22 C     0.097505740     0.303527730     0.067921900 
C23 C     0.353058380     0.302742790     0.034393480 
C24 C     0.158311390     0.245019850     0.079812950 
C25 C     0.286485230     0.244843170     0.063152440 
C26 C    -0.247616490     0.563965400     0.147873100 
C27 C    -0.341413670     0.514098650     0.173800340 
C28 C     0.233713320     0.321639810     0.171697600 
C29 C     0.372063890     0.318353630     0.157814700 
C30 C     0.410727350     0.254728800     0.175868790 
C31 C     0.533412990     0.238870910     0.166357210 
C32 C     0.623939250     0.287124640     0.137547450 
C33 C     0.589705340     0.350668910     0.119044910 
C34 C     0.465751230     0.366035300     0.129051200 
N1 N     0.100114450     0.492976170     0.037398430 
N2 N     0.185158880     0.379979060     0.154937490 
O1 O     0.017490250     0.403269230     0.004673430 
O2 O     0.170549950     0.272046630     0.197781870 
Cl1 Cl     0.379193720     0.429738770    -0.016681340 
Cl2 Cl     0.437960810     0.449014300     0.103912680 
H1 H     0.369970710     0.665965120     0.048858910 
H2 H     0.266452010     0.592408390     0.001970790 
H3 H     0.092772010     0.506366490     0.218011800 
H4 H     0.403445340     0.693574360     0.127750480 
H5 H     0.353756730     0.672225590     0.219347620 
H6 H     0.196570140     0.579070330     0.264266360 
H7 H    -0.009475750     0.296783710     0.205985210 
H8 H    -0.227158500     0.326432140     0.220553260 
H9 H     0.054858480     0.527111180     0.021673280 
H10 H    -0.002231760     0.304530450     0.080293430 
H11 H     0.452911180     0.302888530     0.020437290 
H12 H     0.106083490     0.199988140     0.102445460 
H13 H     0.335213720     0.199675240     0.072604250 
H14 H    -0.382671720     0.409943600     0.211110240 
H15 H    -0.054674640     0.586865760     0.119257470 
H16 H    -0.271661650     0.616002360     0.135157700 
H17 H    -0.437021960     0.527603990     0.180636040 
H18 H     0.246030130     0.416827750     0.132713040 
H19 H     0.337807190     0.218078130     0.197876790 
H20 H     0.558319310     0.188929070     0.181263910 
H21 H     0.720841040     0.275785690     0.129435240 
H22 H     0.658479160     0.389326850     0.096686700 

#END
data_93_21.39_XXVI_15_4494 
loop_
_symmetry_equiv_pos_site_id
_symmetry_equiv_pos_as_xyz
1 +x,+y,+z
2 -x,+y,1/2-z
3 1/2+x,1/2+y,+z
4 1/2-x,1/2+y,1/2-z
5 -x,-y,-z
6 +x,-y,1/2+z
7 1/2-x,1/2-y,-z
8 1/2+x,1/2-y,1/2+z
_cell_length_a 11.7237
_cell_length_b 18.3476
_cell_length_c 29.6799
_cell_angle_alpha 90.0
_cell_angle_beta 63.6206
_cell_angle_gamma 90.0
loop_
_atom_site_label
_atom_site_type_symbol
_atom_site_fract_x
_atom_site_fract_y
_atom_site_fract_z
C1 C     0.133341050     0.485961830     0.117731360 
C2 C     0.020133620     0.443329190     0.145310000 
C3 C    -0.016733410     0.388168090     0.119777830 
C4 C     0.062013450     0.375372880     0.067775390 
C5 C     0.171130440     0.415709810     0.041905790 
C6 C     0.207256880     0.471360520     0.066460070 
C7 C    -0.057242370     0.453426150     0.197843020 
C8 C    -0.130034320     0.347403400     0.147148880 
C9 C    -0.204226450     0.359523430     0.197962060 
C10 C    -0.166685710     0.412632790     0.223442080 
C11 C     0.176433100     0.538590870     0.145340500 
C12 C     0.110379920     0.604165980     0.164563430 
C13 C     0.150908990     0.652812880     0.192132070 
C14 C     0.254942870     0.635568540     0.200157960 
C15 C     0.323324630     0.569422240     0.182279870 
C16 C     0.282056290     0.519488760     0.155044050 
C17 C     0.429619590     0.551095850     0.191074780 
C18 C     0.348641520     0.452139050     0.138846530 
C19 C     0.359487920     0.579007990     0.026055990 
C20 C     0.257044190     0.636115320     0.040327430 
C21 C     0.162788940     0.638030360     0.023164790 
C22 C     0.267278770     0.696678620     0.067515390 
C23 C     0.077808570     0.696765220     0.034569650 
C24 C     0.182801560     0.755197130     0.079425270 
C25 C     0.087482870     0.755036780     0.063045520 
C26 C     0.451512010     0.435782210     0.148161810 
C27 C     0.493252660     0.485696480     0.174221210 
C28 C    -0.075783330     0.678494500     0.171570460 
C29 C    -0.186281290     0.681789410     0.157713040 
C30 C    -0.259988660     0.745862980     0.175349060 
C31 C    -0.363806840     0.761591100     0.165998660 
C32 C    -0.398110680     0.712676340     0.137860900 
C33 C    -0.327973340     0.648668740     0.119800340 
C34 C    -0.223757100     0.633482430     0.129588540 
N1 N     0.325533520     0.506785370     0.037486360 
N2 N     0.006618840     0.620373890     0.154482290 
O1 O     0.472680780     0.596749410     0.004501550 
O2 O    -0.065066560     0.727949370     0.197915320 
Cl1 Cl     0.152916860     0.569366930    -0.016255650 
Cl2 Cl    -0.146764080     0.550063820     0.104878900 
H1 H     0.034296420     0.333228060     0.048458720 
H2 H     0.231160010     0.406757520     0.001800050 
H3 H    -0.028598870     0.493959990     0.217790280 
H4 H    -0.157141430     0.306069280     0.127094720 
H5 H    -0.291255690     0.327972350     0.218590930 
H6 H    -0.224694190     0.421452220     0.263735210 
H7 H     0.098224890     0.703293430     0.206071120 
H8 H     0.285895950     0.673501650     0.221009450 
H9 H     0.402154820     0.472722110     0.021814230 
H10 H     0.342592860     0.695923510     0.079686050 
H11 H     0.005473010     0.696337340     0.020836890 
H12 H     0.190255950     0.800511280     0.101845950 
H13 H     0.019958360     0.800217800     0.072502890 
H14 H     0.459803900     0.589932890     0.211667630 
H15 H     0.316272560     0.412833930     0.119345810 
H16 H     0.500863970     0.383685230     0.135449710 
H17 H     0.574928770     0.472179670     0.181151460 
H18 H    -0.009373910     0.583615590     0.132020160 
H19 H    -0.230251900     0.782918060     0.196960190 
H20 H    -0.417621770     0.811918540     0.180536840 
H21 H    -0.479010500     0.723872160     0.129925070 
H22 H    -0.353077870     0.609510080     0.097950660 

#END
data_94_21.41_XXVI_14_2652 
loop_
_symmetry_equiv_pos_site_id
_symmetry_equiv_pos_as_xyz
1 +x,+y,+z
2 -x,1/2+y,1/2-z
3 -x,-y,-z
4 +x,1/2-y,1/2+z
_cell_length_a 18.0184
_cell_length_b 11.1134
_cell_length_c 17.4448
_cell_angle_alpha 90.0
_cell_angle_beta 121.8656
_cell_angle_gamma 90.0
loop_
_atom_site_label
_atom_site_type_symbol
_atom_site_fract_x
_atom_site_fract_y
_atom_site_fract_z
C1 C     0.193839150     0.125883300     0.493975900 
C2 C     0.162388140     0.030181970     0.524508470 
C3 C     0.120618370     0.058447650     0.573516490 
C4 C     0.111171610     0.181379510     0.589449520 
C5 C     0.139815740     0.273572630     0.558449890 
C6 C     0.180975480     0.246268160     0.509590360 
C7 C     0.173268360    -0.093250140     0.510265990 
C8 C     0.090655780    -0.036784010     0.604908380 
C9 C     0.101439070    -0.155761980     0.589246570 
C10 C     0.143190830    -0.183768670     0.541617320 
C11 C     0.239435590     0.098732620     0.445107390 
C12 C     0.331295620     0.106214750     0.492177720 
C13 C     0.377194070     0.078979380     0.448169940 
C14 C     0.331242150     0.041822560     0.359301120 
C15 C     0.238693990     0.029521760     0.309541290 
C16 C     0.191926150     0.058283120     0.353339470 
C17 C     0.191229720    -0.010109020     0.218260490 
C18 C     0.099121540     0.047056110     0.302986280 
C19 C     0.196479360     0.459834210     0.473141900 
C20 C     0.235352020     0.534393880     0.430288400 
C21 C     0.319107500     0.523649540     0.442919790 
C22 C     0.182582010     0.631317970     0.377140520 
C23 C     0.347895130     0.604628040     0.402291600 
C24 C     0.210076000     0.711427190     0.335506490 
C25 C     0.293204440     0.697850910     0.348136270 
C26 C     0.054957890     0.008080260     0.214223970 
C27 C     0.101124790    -0.020985750     0.171319460 
C28 C     0.460674710     0.167632250     0.641712340 
C29 C     0.486692760     0.206043050     0.736158330 
C30 C     0.562926900     0.277676750     0.779822800 
C31 C     0.597014340     0.322924870     0.866681350 
C32 C     0.555516660     0.296176730     0.913609950 
C33 C     0.480618210     0.224205420     0.873060380 
C34 C     0.446593680     0.179958230     0.785386700 
N1 N     0.207637100     0.336934430     0.473043250 
N2 N     0.374266780     0.138157150     0.583721710 
O1 O     0.154469530     0.509864580     0.501711660 
O2 O     0.515413900     0.170359610     0.619215200 
Cl1 Cl     0.393080390     0.410737190     0.511038850 
Cl2 Cl     0.352965420     0.088063210     0.743050240 
H1 H     0.079840330     0.202818910     0.627101570 
H2 H     0.130849200     0.367686650     0.569011750 
H3 H     0.205708250    -0.115363900     0.473968590 
H4 H     0.058948140    -0.013863680     0.641955630 
H5 H     0.078165290    -0.228237340     0.613719580 
H6 H     0.151995630    -0.277895140     0.529799140 
H7 H     0.448039520     0.088052890     0.486381730 
H8 H     0.366620350     0.020513520     0.325764840 
H9 H     0.239954900     0.306664140     0.443149710 
H10 H     0.119117240     0.641752190     0.370489590 
H11 H     0.413398400     0.593867950     0.414112050 
H12 H     0.167164610     0.784665340     0.293884990 
H13 H     0.316095860     0.760230810     0.316494990 
H14 H     0.227583910    -0.031863910     0.185832580 
H15 H     0.063378220     0.069428930     0.335831300 
H16 H    -0.016248500    -0.000262070     0.176751540 
H17 H     0.065365340    -0.051687960     0.101189790 
H18 H     0.334435240     0.143174780     0.608995750 
H19 H     0.594221730     0.295509120     0.741741130 
H20 H     0.655802740     0.378764520     0.897727280 
H21 H     0.581254990     0.330607990     0.981850500 
H22 H     0.447840160     0.201209450     0.908833710 

#END
data_95_21.42_XXVI_15_382 
loop_
_symmetry_equiv_pos_site_id
_symmetry_equiv_pos_as_xyz
1 +x,+y,+z
2 -x,+y,1/2-z
3 1/2+x,1/2+y,+z
4 1/2-x,1/2+y,1/2-z
5 -x,-y,-z
6 +x,-y,1/2+z
7 1/2-x,1/2-y,-z
8 1/2+x,1/2-y,1/2+z
_cell_length_a 67.725
_cell_length_b 11.0798
_cell_length_c 38.3124
_cell_angle_alpha 90.0
_cell_angle_beta 12.0505
_cell_angle_gamma 90.0
loop_
_atom_site_label
_atom_site_type_symbol
_atom_site_fract_x
_atom_site_fract_y
_atom_site_fract_z
C1 C     0.429442280     0.607711390     0.754755010 
C2 C     0.329985610     0.631878890     0.928075250 
C3 C     0.285645430     0.655423050     1.037889600 
C4 C     0.342996300     0.656387610     0.969216610 
C5 C     0.439152370     0.635207890     0.801580760 
C6 C     0.483179850     0.609646060     0.692767410 
C7 C     0.272577220     0.632126330     0.996712340 
C8 C     0.186624200     0.677626230     1.210304360 
C9 C     0.132721390     0.676923600     1.273321960 
C10 C     0.176351190     0.654148700     1.165191900 
C11 C     0.476181400     0.582268260     0.639753010 
C12 C     0.474972980     0.465019680     0.627746360 
C13 C     0.519645520     0.440624570     0.517859210 
C14 C     0.565079000     0.532303660     0.421601910 
C15 C     0.568157680     0.652260000     0.429393950 
C16 C     0.522229320     0.677802660     0.541532700 
C17 C     0.614759130     0.747159530     0.330680440 
C18 C     0.525050550     0.798250880     0.549721220 
C19 C     0.646184770     0.574489810     0.434547990 
C20 C     0.741960210     0.522768920     0.259335190 
C21 C     0.766304030     0.441828840     0.190200370 
C22 C     0.815644950     0.559815470     0.154450830 
C23 C     0.859500290     0.400946780     0.024772790 
C24 C     0.908660120     0.520771380    -0.010572850 
C25 C     0.930779370     0.440839720    -0.075967760 
C26 C     0.571097700     0.888524040     0.451792340 
C27 C     0.616455060     0.863173680     0.341155640 
C28 C     0.431936280     0.251616870     0.716521670 
C29 C     0.384119670     0.173406400     0.826471700 
C30 C     0.354775060     0.059819590     0.864388650 
C31 C     0.311508630    -0.026115690     0.960431270 
C32 C     0.297420850    -0.001043460     1.020267460 
C33 C     0.326817200     0.109648280     0.983158540 
C34 C     0.369351130     0.195874810     0.887887300 
N1 N     0.580266670     0.584402080     0.522129340 
N2 N     0.427503830     0.374969660     0.728856190 
O1 O     0.631602480     0.607094750     0.490200860 
O2 O     0.469995660     0.202753140     0.625278870 
Cl1 Cl     0.682842850     0.382496830     0.304919290 
Cl2 Cl     0.404304940     0.331158650     0.847942130 
H1 H     0.309580610     0.674941690     1.052195270 
H2 H     0.483196580     0.637312590     0.748746390 
H3 H     0.306079390     0.614904250     0.913564790 
H4 H     0.153874430     0.695351360     1.292305010 
H5 H     0.056622970     0.694019120     1.406146510 
H6 H     0.133505520     0.654108320     1.215487720 
H7 H     0.517547740     0.348782880     0.511422450 
H8 H     0.599708150     0.512710640     0.336814460 
H9 H     0.601124870     0.558550040     0.461630620 
H10 H     0.795679810     0.620327270     0.210250340 
H11 H     0.875014280     0.337427950    -0.023081080 
H12 H     0.963664290     0.552216220    -0.087794690 
H13 H     1.003211800     0.408706340    -0.204895880 
H14 H     0.649368760     0.726371060     0.246001920 
H15 H     0.490000940     0.818170770     0.635083170 
H16 H     0.572456490     0.980385860     0.459890140 
H17 H     0.652569920     0.935418730     0.264558370 
H18 H     0.395953790     0.404546880     0.805849570 
H19 H     0.368729960     0.041955040     0.812691660 
H20 H     0.289241240    -0.112557820     0.987904170 
H21 H     0.264062930    -0.067429890     1.095096990 
H22 H     0.317540500     0.130433270     1.026850120 

#END
data_96_21.42_XXVI_14_1407 
loop_
_symmetry_equiv_pos_site_id
_symmetry_equiv_pos_as_xyz
1 +x,+y,+z
2 -x,1/2+y,1/2-z
3 -x,-y,-z
4 +x,1/2-y,1/2+z
_cell_length_a 21.0153
_cell_length_b 14.652
_cell_length_c 19.895
_cell_angle_alpha 90.0
_cell_angle_beta 151.5643
_cell_angle_gamma 90.0
loop_
_atom_site_label
_atom_site_type_symbol
_atom_site_fract_x
_atom_site_fract_y
_atom_site_fract_z
C1 C     0.428196850     0.810953690     0.283146870 
C2 C     0.466754300     0.905063740     0.322538100 
C3 C     0.423935950     0.967250540     0.230988050 
C4 C     0.346108240     0.932580090     0.104637920 
C5 C     0.310742490     0.841695800     0.067913620 
C6 C     0.351129890     0.780026910     0.157104980 
C7 C     0.545664510     0.939738370     0.449779330 
C8 C     0.461048960     1.060781250     0.269769410 
C9 C     0.537519210     1.092452390     0.393899460 
C10 C     0.580054600     1.031214690     0.484365300 
C11 C     0.472122500     0.746110880     0.377528120 
C12 C     0.395372320     0.735332360     0.364839870 
C13 C     0.438184330     0.674988720     0.456632410 
C14 C     0.555424630     0.626413000     0.558137920 
C15 C     0.636649970     0.634934350     0.575277870 
C16 C     0.594570740     0.696443660     0.483804880 
C17 C     0.757586800     0.585106320     0.679583010 
C18 C     0.676382040     0.705284050     0.501474830 
C19 C     0.214275090     0.646857680    -0.007961330 
C20 C     0.187153990     0.547352500    -0.018308450 
C21 C     0.175976180     0.505231160     0.034786250 
C22 C     0.162220080     0.493056310    -0.098719970 
C23 C     0.144259810     0.412295420     0.011209230 
C24 C     0.132337460     0.400328300    -0.121278200 
C25 C     0.123598930     0.359759130    -0.065708630 
C26 C     0.793529880     0.655689020     0.604074300 
C27 C     0.834792080     0.595043700     0.694006800 
C28 C     0.169863240     0.770924230     0.203165410 
C29 C     0.051193820     0.833603900     0.083831710 
C30 C    -0.006667680     0.865304410     0.090405910 
C31 C    -0.119067300     0.921647020    -0.013955030 
C32 C    -0.178762020     0.946018060    -0.130594450 
C33 C    -0.125919680     0.913614600    -0.142028230 
C34 C    -0.011858590     0.857957580    -0.035536090 
N1 N     0.317390110     0.686792700     0.123543830 
N2 N     0.277068120     0.786643030     0.260585400 
O1 O     0.150300690     0.685858580    -0.112147490 
O2 O     0.169839390     0.714181390     0.249161520 
Cl1 Cl     0.196041750     0.566566710     0.128651370 
Cl2 Cl     0.045601880     0.818189270    -0.060385460 
H1 H     0.313982850     0.979622870     0.035220840 
H2 H     0.250380340     0.815415140    -0.029356740 
H3 H     0.578829960     0.892654740     0.519810390 
H4 H     0.427781900     1.107296820     0.199179640 
H5 H     0.565396260     1.164521940     0.422585960 
H6 H     0.640744480     1.056539060     0.582492850 
H7 H     0.375425300     0.667611970     0.442711590 
H8 H     0.587397100     0.579918660     0.627794640 
H9 H     0.357804950     0.648593870     0.198998070 
H10 H     0.166336650     0.526931700    -0.143792840 
H11 H     0.135203450     0.382286670     0.052841160 
H12 H     0.115026540     0.359943530    -0.182723450 
H13 H     0.099456180     0.287295140    -0.083076910 
H14 H     0.788348630     0.538591040     0.748353540 
H15 H     0.645014950     0.752136520     0.432591250 
H16 H     0.855007420     0.663407520     0.616074020 
H17 H     0.927556800     0.556332740     0.774552360 
H18 H     0.262038960     0.831320400     0.207860920 
H19 H     0.039778840     0.843304340     0.180553060 
H20 H    -0.160594130     0.945959940    -0.004972340 
H21 H    -0.267408170     0.989644430    -0.213813000 
H22 H    -0.172649770     0.930411540    -0.233477920 

#END
data_97_21.44_XXVI_14_700 
loop_
_symmetry_equiv_pos_site_id
_symmetry_equiv_pos_as_xyz
1 +x,+y,+z
2 -x,1/2+y,1/2-z
3 -x,-y,-z
4 +x,1/2-y,1/2+z
_cell_length_a 10.0056
_cell_length_b 14.6324
_cell_length_c 20.1171
_cell_angle_alpha 90.0
_cell_angle_beta 98.1443
_cell_angle_gamma 90.0
loop_
_atom_site_label
_atom_site_type_symbol
_atom_site_fract_x
_atom_site_fract_y
_atom_site_fract_z
C1 C     0.430623550     0.306509580     0.144875770 
C2 C     0.467408440     0.401052090     0.142930200 
C3 C     0.423464110     0.463809750     0.190585830 
C4 C     0.346239900     0.429297540     0.239162120 
C5 C     0.312342050     0.338049790     0.241533760 
C6 C     0.353785270     0.275810710     0.193795700 
C7 C     0.545722190     0.435598410     0.094530410 
C8 C     0.458826210     0.557748010     0.187791350 
C9 C     0.534680910     0.589279280     0.140074310 
C10 C     0.578378960     0.527481600     0.093219650 
C11 C     0.474827200     0.241025390     0.095316260 
C12 C     0.398019270     0.230645460     0.031644390 
C13 C     0.440289410     0.169045370    -0.016275720 
C14 C     0.556691600     0.118463870     0.000235370 
C15 C     0.637650520     0.126220790     0.064034210 
C16 C     0.596320730     0.189176380     0.112299790 
C17 C     0.757563080     0.074183820     0.081487020 
C18 C     0.677898050     0.197204040     0.176165010 
C19 C     0.220291010     0.141486620     0.224358510 
C20 C     0.192183730     0.041949600     0.207532110 
C21 C     0.179437270    -0.000145150     0.143874370 
C22 C     0.167540290    -0.012489630     0.262448040 
C23 C     0.146349980    -0.093043210     0.135783360 
C24 C     0.136338900    -0.105186220     0.255171210 
C25 C     0.125916440    -0.145657270     0.191466440 
C26 C     0.794024950     0.145445840     0.191526220 
C27 C     0.834487330     0.083335660     0.143988270 
C28 C     0.173852420     0.271137070    -0.033805920 
C29 C     0.054242850     0.333942800    -0.032414620 
C30 C    -0.002324340     0.368699250    -0.095611480 
C31 C    -0.115630670     0.425333400    -0.103027480 
C32 C    -0.177650260     0.446938090    -0.046740840 
C33 C    -0.126148400     0.411542230     0.016252810 
C34 C    -0.011145040     0.355605450     0.023227680 
N1 N     0.321210030     0.182278960     0.194412080 
N2 N     0.280201950     0.283583050     0.017125210 
O1 O     0.158592000     0.179830250     0.265610530 
O2 O     0.175110330     0.217063980    -0.080956480 
Cl1 Cl     0.199655420     0.061002710     0.070729750 
Cl2 Cl     0.044596600     0.312299030     0.103963300 
H1 H     0.313313940     0.476773260     0.275648690 
H2 H     0.252490900     0.311813530     0.278501130 
H3 H     0.579785070     0.388074610     0.058498950 
H4 H     0.424703210     0.604694210     0.224297980 
H5 H     0.561202420     0.661665530     0.138397570 
H6 H     0.638618930     0.552695640     0.055743990 
H7 H     0.377727070     0.162445590    -0.064934650 
H8 H     0.588151600     0.070893330    -0.036588740 
H9 H     0.360601960     0.144030670     0.159327970 
H10 H     0.172887450     0.021376960     0.311172250 
H11 H     0.136142740    -0.122983680     0.085588820 
H12 H     0.119302630    -0.145620910     0.298879530 
H13 H     0.100701130    -0.218093070     0.184719450 
H14 H     0.787745530     0.026591350     0.044332510 
H15 H     0.647155360     0.245174420     0.212813930 
H16 H     0.855326920     0.152570060     0.240777620 
H17 H     0.926439070     0.042905930     0.156853440 
H18 H     0.264360390     0.327282770     0.054907470 
H19 H     0.045878510     0.348753120    -0.138881510 
H20 H    -0.156074010     0.452019110    -0.152556040 
H21 H    -0.267049510     0.490751550    -0.051697280 
H22 H    -0.174651160     0.426223280     0.060406250 

#END
data_98_21.45_XXVI_14_2772 
loop_
_symmetry_equiv_pos_site_id
_symmetry_equiv_pos_as_xyz
1 +x,+y,+z
2 -x,1/2+y,1/2-z
3 -x,-y,-z
4 +x,1/2-y,1/2+z
_cell_length_a 10.4656
_cell_length_b 14.8021
_cell_length_c 21.661
_cell_angle_alpha 90.0
_cell_angle_beta 57.5246
_cell_angle_gamma 90.0
loop_
_atom_site_label
_atom_site_type_symbol
_atom_site_fract_x
_atom_site_fract_y
_atom_site_fract_z
C1 C     0.671711290     0.251696110     0.159003190 
C2 C     0.755609450     0.299943860     0.183344350 
C3 C     0.836058810     0.250598890     0.209475210 
C4 C     0.830010050     0.154618360     0.210077990 
C5 C     0.749788880     0.108123040     0.186374210 
C6 C     0.669036890     0.156663360     0.160847940 
C7 C     0.760767650     0.396200910     0.183195870 
C8 C     0.917988230     0.299043880     0.234061680 
C9 C     0.920888200     0.392558190     0.233234670 
C10 C     0.841521660     0.441254470     0.207576410 
C11 C     0.578255270     0.302419590     0.137298550 
C12 C     0.428424250     0.325498500     0.191628960 
C13 C     0.334868520     0.373465670     0.173414890 
C14 C     0.391024970     0.395420330     0.101246440 
C15 C     0.540652640     0.371985320     0.044074560 
C16 C     0.636320160     0.324964850     0.062563980 
C17 C     0.598606830     0.393493450    -0.030437290 
C18 C     0.786566660     0.301922860     0.005262320 
C19 C     0.538348680     0.023320900     0.147584810 
C20 C     0.444370560    -0.005813290     0.116991090 
C21 C     0.330964930     0.043121230     0.114954890 
C22 C     0.469376060    -0.095974400     0.091770080 
C23 C     0.248573320     0.004323780     0.087728320 
C24 C     0.389548620    -0.134953670     0.063720410 
C25 C     0.278550370    -0.084460530     0.061660260 
C26 C     0.839208620     0.323806520    -0.066728020 
C27 C     0.744819850     0.369873010    -0.084939560 
C28 C     0.232501050     0.305656240     0.325985430 
C29 C     0.219332180     0.253301520     0.388973010 
C30 C     0.274240280     0.163818060     0.377215660 
C31 C     0.259052320     0.111183080     0.434396560 
C32 C     0.188663390     0.147905140     0.504893480 
C33 C     0.133794270     0.236635700     0.517940040 
C34 C     0.148423210     0.288716130     0.460445850 
N1 N     0.586984530     0.112037860     0.135479470 
N2 N     0.375741200     0.297458240     0.263149040 
O1 O     0.573767010    -0.033161100     0.177971640 
O2 O     0.126385300     0.347615280     0.330248470 
Cl1 Cl     0.283173760     0.154779370     0.147523080 
Cl2 Cl     0.081781710     0.400056320     0.479639760 
H1 H     0.890995400     0.116960970     0.229952020 
H2 H     0.744176020     0.034658820     0.187523950 
H3 H     0.699852330     0.433773300     0.163346970 
H4 H     0.978670790     0.260717080     0.253774800 
H5 H     0.984138650     0.429096510     0.252331780 
H6 H     0.844244100     0.515129350     0.207042240 
H7 H     0.220191670     0.391032460     0.217380760 
H8 H     0.318838480     0.431700830     0.087205740 
H9 H     0.543891600     0.153430780     0.113176170 
H10 H     0.553709030    -0.134419510     0.095837360 
H11 H     0.160907260     0.044252410     0.087648330 
H12 H     0.413054390    -0.204642120     0.043965660 
H13 H     0.214143430    -0.114060900     0.040289390 
H14 H     0.524884660     0.429198370    -0.043819590 
H15 H     0.859469580     0.266749820     0.019344950 
H16 H     0.954756140     0.305577280    -0.110006330 
H17 H     0.787997020     0.386720080    -0.142036830 
H18 H     0.454326450     0.265641690     0.269660320 
H19 H     0.326977580     0.134810130     0.322310800 
H20 H     0.301743430     0.041882180     0.423787080 
H21 H     0.176136110     0.107697120     0.550186190 
H22 H     0.079895160     0.266368460     0.572506250 

#END
data_99_21.47_XXVI_2_31 
loop_
_symmetry_equiv_pos_site_id
_symmetry_equiv_pos_as_xyz
1 +x,+y,+z
2 -x,-y,-z
_cell_length_a 15.1389
_cell_length_b 12.3447
_cell_length_c 23.533
_cell_angle_alpha 149.5973
_cell_angle_beta 107.5425
_cell_angle_gamma 51.8594
loop_
_atom_site_label
_atom_site_type_symbol
_atom_site_fract_x
_atom_site_fract_y
_atom_site_fract_z
C1 C     0.044100470     0.746991270     0.498769700 
C2 C     0.167155010     0.642873530     0.494216530 
C3 C     0.277786150     0.489947300     0.406715730 
C4 C     0.261327640     0.448219050     0.327513710 
C5 C     0.143508660     0.545809840     0.330931990 
C6 C     0.034712420     0.692249970     0.415471450 
C7 C     0.185928550     0.677969950     0.571141480 
C8 C     0.400103570     0.384581860     0.401555560 
C9 C     0.414672600     0.424425300     0.478337630 
C10 C     0.306610350     0.571397240     0.563271590 
C11 C    -0.071810240     0.904256490     0.587903490 
C12 C    -0.102849680     0.747562750     0.528524830 
C13 C    -0.213595090     0.896380580     0.612712630 
C14 C    -0.292372650     1.198544130     0.754303080 
C15 C    -0.266938020     1.369967320     0.819801140 
C16 C    -0.155131370     1.221177780     0.735463440 
C17 C    -0.349610030     1.684303140     0.965753440 
C18 C    -0.133094480     1.398695010     0.802102410 
C19 C    -0.096808340     0.654809690     0.314355630 
C20 C    -0.214687630     0.699424790     0.318120240 
C21 C    -0.342245060     0.943892250     0.432119730 
C22 C    -0.186510080     0.447580720     0.186297160 
C23 C    -0.435853440     0.934514290     0.414977500 
C24 C    -0.278261060     0.433977340     0.167741810 
C25 C    -0.403402750     0.678227290     0.282719740 
C26 C    -0.215895060     1.704986630     0.944483190 
C27 C    -0.324687400     1.849255060     1.027395410 
C28 C    -0.068102900     0.313334830     0.307080480 
C29 C     0.037367110    -0.033804960     0.152697500 
C30 C    -0.007439850    -0.169711850     0.091368860 
C31 C     0.074244200    -0.486062920    -0.049435960 
C32 C     0.205096490    -0.678470570    -0.135044470 
C33 C     0.251960380    -0.550792700    -0.078534060 
C34 C     0.169027480    -0.232606770     0.063451490 
N1 N    -0.083811420     0.780519430     0.417028510 
N2 N    -0.021916760     0.439563010     0.383410380 
O1 O    -0.012892320     0.491441280     0.217483340 
O2 O    -0.189312970     0.466033040     0.360730470 
Cl1 Cl    -0.395619320     1.282779810     0.603916630 
Cl2 Cl     0.237793320    -0.097661970     0.120074240 
H1 H     0.344943640     0.334800620     0.262147680 
H2 H     0.131615770     0.508802560     0.268467650 
H3 H     0.103310220     0.790407890     0.636626770 
H4 H     0.482907080     0.270008220     0.334952640 
H5 H     0.509270390     0.342085020     0.473385820 
H6 H     0.318769700     0.600523360     0.623076620 
H7 H    -0.235558150     0.769298410     0.563062780 
H8 H    -0.377125080     1.311786530     0.818659900 
H9 H    -0.159678660     0.909523690     0.490885980 
H10 H    -0.088305280     0.262064300     0.099055920 
H11 H    -0.533466440     1.128716480     0.505941080 
H12 H    -0.252073120     0.233095660     0.063898950 
H13 H    -0.476528660     0.671407570     0.270291440 
H14 H    -0.433933750     1.793679750     1.028424920 
H15 H    -0.049781500     1.289486810     0.738871530 
H16 H    -0.197313420     1.837068170     0.993403690 
H17 H    -0.389048430     2.090957150     1.139726010 
H18 H     0.074263560     0.315991520     0.331952040 
H19 H    -0.110877850    -0.011204010     0.160828510 
H20 H     0.035837910    -0.582072620    -0.092380880 
H21 H     0.270720400    -0.927016210    -0.245823140 
H22 H     0.352646550    -0.694952150    -0.143687790 

#END
data_100_21.50_XXVI_14_5026 
loop_
_symmetry_equiv_pos_site_id
_symmetry_equiv_pos_as_xyz
1 +x,+y,+z
2 -x,1/2+y,1/2-z
3 -x,-y,-z
4 +x,1/2-y,1/2+z
_cell_length_a 32.3836
_cell_length_b 17.3236
_cell_length_c 10.8324
_cell_angle_alpha 90.0
_cell_angle_beta 151.9998
_cell_angle_gamma 90.0
loop_
_atom_site_label
_atom_site_type_symbol
_atom_site_fract_x
_atom_site_fract_y
_atom_site_fract_z
C1 C     0.804750320     0.976352100     0.085157770 
C2 C     0.807194770     0.954754630     0.219433920 
C3 C     0.873249340     0.987280410     0.473699870 
C4 C     0.935131580     1.039778320     0.585880310 
C5 C     0.932819340     1.060745910     0.456936260 
C6 C     0.866568560     1.029918970     0.202823420 
C7 C     0.745791540     0.901396600     0.108801450 
C8 C     0.874559510     0.966191340     0.604050030 
C9 C     0.813466210     0.914879330     0.490176780 
C10 C     0.748806030     0.882223550     0.240769020 
C11 C     0.733242670     0.946763920    -0.185632760 
C12 C     0.647612280     0.977114840    -0.401293880 
C13 C     0.579442340     0.952740840    -0.662870830 
C14 C     0.597834910     0.899730510    -0.705952360 
C15 C     0.683358070     0.867926350    -0.495635870 
C16 C     0.752185050     0.891741630    -0.230827600 
C17 C     0.702855770     0.813902010    -0.539158620 
C18 C     0.837716790     0.859313130    -0.020513480 
C19 C     0.905855380     1.108165870     0.119848940 
C20 C     0.879570440     1.123658930    -0.082473530 
C21 C     0.798844210     1.109925350    -0.356503370 
C22 C     0.947227510     1.157971690     0.025443810 
C23 C     0.787064720     1.128981120    -0.512383990 
C24 C     0.936537670     1.176683080    -0.127023650 
C25 C     0.855912710     1.161927230    -0.397942630 
C26 C     0.854474750     0.806881830    -0.069852950 
C27 C     0.786764980     0.783969880    -0.330948650 
C28 C     0.557157810     1.071712150    -0.518105680 
C29 C     0.566222780     1.127085180    -0.386972160 
C30 C     0.494502060     1.128250520    -0.493711020 
C31 C     0.492324810     1.178039210    -0.398258040 
C32 C     0.561867710     1.229843320    -0.195547120 
C33 C     0.632770060     1.231546990    -0.090589650 
C34 C     0.634726740     1.180543530    -0.185909950 
N1 N     0.858864310     1.052460520     0.058408100 
N2 N     0.632995310     1.032196010    -0.347374020 
O1 O     0.968992880     1.143619580     0.331295170 
O2 O     0.484720300     1.061018910    -0.758271310 
Cl1 Cl     0.705730180     1.071080570    -0.527545660 
Cl2 Cl     0.725844280     1.187526930    -0.045374200 
H1 H     0.985637910     1.064341460     0.779573190 
H2 H     0.979626360     1.101631910     0.541654990 
H3 H     0.696325580     0.875614540    -0.082313030 
H4 H     0.925078170     0.991542840     0.796941900 
H5 H     0.815019670     0.899221220     0.592050110 
H6 H     0.701042520     0.841261760     0.152267910 
H7 H     0.514112890     0.977508140    -0.823484890 
H8 H     0.545551770     0.881673420    -0.907160200 
H9 H     0.807988910     1.027341830    -0.122765670 
H10 H     1.008771350     1.169720820     0.236484890 
H11 H     0.723323220     1.117969260    -0.723667810 
H12 H     0.990820020     1.202818480    -0.035033090 
H13 H     0.846019380     1.176299830    -0.521368340 
H14 H     0.649920900     0.796513850    -0.741523680 
H15 H     0.889910130     0.876431710     0.181059220 
H16 H     0.920529100     0.782696470     0.094200300 
H17 H     0.800998050     0.742566200    -0.366917270 
H18 H     0.687755650     1.046183670    -0.152972450 
H19 H     0.440138280     1.088748680    -0.656407720 
H20 H     0.436321190     1.176912930    -0.482831440 
H21 H     0.560935040     1.269587810    -0.119595640 
H22 H     0.686756540     1.272412790     0.064237900 

#END
