# Supplementary material for: Report on the sixth blind test of organic crystal structure prediction methods
Source: Acta Crystallogr B Struct Sci Cryst Eng Mater. 2016 Aug 1;72(Pt 4):439–59. doi: 10.1107/S2052520616007447 (PMC4971545; doi:10.1107/S2052520616007447)
Supplement: Supplementary file 2 [file b-72-00439-sup2.zip › Group_04_Dzyabchenko/XXII-1_Dzyabchenko.cif]

#No. of entries=   156
#Energy-rank no.   1
data_00001_-3.16986E+01                                                                   
_chemical_name_systematic                                                                 
; Test molecule XXII Bent model tau = 40.9 deg                                            
Space group P21/n,Z=4(1)                                                                  
E(total)=-3.16986E+01 E(coul)=-8.64807E+00 E(vdW)=-2.30506E+01 Density= 1.68084           
;                                                                                         
_cell_length_a   11.999                                                                   
_cell_length_b    6.804                                                                   
_cell_length_c   12.542                                                                   
_cell_angle_alpha    90.00                                                                
_cell_angle_beta     73.40                                                                
_cell_angle_gamma    90.00                                                                
_cell_formula_units_Z  4                                                                  
_symmetry_space_group_name_H-M 'P 21/N  '                                                 
_symmetry_Int_Tables_number  14                                                           
loop_                                                                                     
_symmetry_equiv_pos_as_xyz                                                                
  1 x,y,z                                                                                 
  2 1/2-x,1/2+y,1/2-z                                                                     
  3 -x,-y,-z                                                                              
  4 1/2+x,1/2-y,1/2+z                                                                     
loop_                                                                                     
_atom_site_label                                                                          
_atom_site_fract_x                                                                        
_atom_site_fract_y                                                                        
_atom_site_fract_z                                                                        
C1         0.08072   0.31738   0.26850                                          #  1      
C2         0.03966   0.49796   0.26324                                          #  2      
C3        -0.13452   0.18422   0.37890                                          #  3      
C4        -0.17786   0.37898   0.37220                                          #  4      
N5        -0.20895   0.04480   0.39769                                          #  5      
C6        -0.29395   0.37001   0.38784                                          #  6      
S7         0.01330   0.13265   0.36565                                          #  7      
S8        -0.09164   0.59222   0.35357                                          #  8      
S9        -0.34070   0.13015   0.41148                                          #  9      
C10        0.10297   0.63848   0.18270                                          # 10      
N11        0.15085   0.75384   0.12116                                          # 11      
C12        0.19014   0.25673   0.19332                                          # 12      
N13        0.27646   0.20432   0.13630                                          # 13      
C14       -0.37148   0.52946   0.38747                                          # 14      
N15       -0.43424   0.65442   0.38769                                          # 15      
#END                                                                                      
 
#Energy-rank no.   2
data_00002_-3.13478E+01                                                                   
_chemical_name_systematic                                                                 
; Test molecule XXII Bent model tau = 40.9 deg                                            
 pscale(1)=1.0                                                                            
E(total)=-3.13478E+01 E(coul)=-8.28255E+00 E(vdW)=-2.30653E+01 Density= 1.67883           
;                                                                                         
_cell_length_a    9.900                                                                   
_cell_length_b    6.780                                                                   
_cell_length_c   14.644                                                                   
_cell_angle_alpha    90.00                                                                
_cell_angle_beta     91.91                                                                
_cell_angle_gamma    90.00                                                                
_cell_formula_units_Z  4                                                                  
_symmetry_space_group_name_H-M 'P 21/C  '                                                 
_symmetry_Int_Tables_number  14                                                           
loop_                                                                                     
_symmetry_equiv_pos_as_xyz                                                                
  1 x,y,z                                                                                 
  2 -x,1/2+y,1/2-z                                                                        
  3 -x,-y,-z                                                                              
  4 x,1/2-y,1/2+z                                                                         
loop_                                                                                     
_atom_site_label                                                                          
_atom_site_fract_x                                                                        
_atom_site_fract_y                                                                        
_atom_site_fract_z                                                                        
C1         0.35084   0.17409   0.40201                                          #  1      
C2         0.30181  -0.00601   0.38582                                          #  2      
C3         0.24681   0.30639   0.23950                                          #  3      
C4         0.19387   0.11219   0.22304                                          #  4      
N5         0.19317   0.44676   0.19272                                          #  5      
C6         0.09347   0.12264   0.15839                                          #  6      
S7         0.38222   0.35595   0.31800                                          #  7      
S8         0.25829  -0.10247   0.27593                                          #  8      
S9         0.07384   0.36299   0.12198                                          #  9      
C10        0.28340  -0.14425   0.45901                                          # 10      
N11        0.26872  -0.25787   0.51473                                          # 11      
C12        0.38692   0.23652   0.49365                                          # 12      
N13        0.41772   0.29022   0.56474                                          # 13      
C14        0.01316  -0.03581   0.12179                                          # 14      
N15       -0.05126  -0.15996   0.09188                                          # 15      
#END                                                                                      
 
#Energy-rank no.   3
data_00003_-3.07076E+01                                                                   
_chemical_name_systematic                                                                 
; Test molecule XXII Bent model tau = tau = 40.9 deg                                      
P212121, Z=4                                                                              
E(total)=-3.07076E+01 E(coul)=-8.63682E+00 E(vdW)=-2.20708E+01 Density= 1.62032           
;                                                                                         
_cell_length_a   20.272                                                                   
_cell_length_b    7.788                                                                   
_cell_length_c    6.447                                                                   
_cell_angle_alpha    90.00                                                                
_cell_angle_beta     90.00                                                                
_cell_angle_gamma    90.00                                                                
_cell_formula_units_Z  4                                                                  
_symmetry_space_group_name_H-M 'P 212121'                                                 
_symmetry_Int_Tables_number  19                                                           
loop_                                                                                     
_symmetry_equiv_pos_as_xyz                                                                
  1 x,y,z                                                                                 
  2 1/2+x,1/2-y,-z                                                                        
  3 -x,1/2+y,1/2-z                                                                        
  4 1/2-x,-y,1/2+z                                                                        
loop_                                                                                     
_atom_site_label                                                                          
_atom_site_fract_x                                                                        
_atom_site_fract_y                                                                        
_atom_site_fract_z                                                                        
C1         0.17437   0.21934   0.87600                                          #  1      
C2         0.16794   0.13276   1.05310                                          #  2      
C3         0.04334   0.18988   0.79734                                          #  3      
C4         0.03696   0.09762   0.98890                                          #  4      
N5        -0.00932   0.25505   0.72204                                          #  5      
C6        -0.02682   0.10129   1.04976                                          #  6      
S7         0.11893   0.21166   0.66282                                          #  7      
S8         0.10229  -0.01023   1.11224                                          #  8      
S9        -0.07336   0.21149   0.86992                                          #  9      
C10        0.21681   0.14494   1.21450                                          # 10      
N11        0.25457   0.14991   1.34436                                          # 11      
C12        0.23061   0.32853   0.84044                                          # 12      
N13        0.27451   0.41435   0.80602                                          # 13      
C14       -0.05486   0.02598   1.23184                                          # 14      
N15       -0.07792  -0.03335   1.37540                                          # 15      
#END                                                                                      
 
#Energy-rank no.   4
data_00004_-3.05821E+01                                                                   
_chemical_name_systematic                                                                 
; Test molecule XXII Bent model tau = 40.9 deg                                            
 Pna21,Z=4 scan rotg 232 tran z,a cells z c C                                             
E(total)=-3.05821E+01 E(coul)=-7.66227E+00 E(vdW)=-2.29198E+01 Density= 1.65760           
;                                                                                         
_cell_length_a   11.952                                                                   
_cell_length_b   12.185                                                                   
_cell_length_c    6.832                                                                   
_cell_angle_alpha    90.00                                                                
_cell_angle_beta     90.00                                                                
_cell_angle_gamma    90.00                                                                
_cell_formula_units_Z  4                                                                  
_symmetry_space_group_name_H-M 'P NA21  '                                                 
_symmetry_Int_Tables_number  33                                                           
loop_                                                                                     
_symmetry_equiv_pos_as_xyz                                                                
  1 x,y,z                                                                                 
  2 1/2-x,1/2+y,1/2+z                                                                     
  3 1/2+x,1/2-y,z                                                                         
  4 -x,-y,1/2+z                                                                           
loop_                                                                                     
_atom_site_label                                                                          
_atom_site_fract_x                                                                        
_atom_site_fract_y                                                                        
_atom_site_fract_z                                                                        
C1         0.33076   0.48603   0.03694                                          #  1      
C2         0.29039   0.48539   0.21871                                          #  2      
C3         0.14749   0.37852  -0.09805                                          #  3      
C4         0.10457   0.37884   0.09805                                          #  4      
N5         0.07676   0.36304  -0.23556                                          #  5      
C6        -0.00716   0.36210   0.09229                                          #  6      
S7         0.29099   0.39512  -0.15403                                          #  7      
S8         0.18820   0.39220   0.30845                                          #  8      
S9        -0.04997   0.34517  -0.14671                                          #  9      
C10        0.33064   0.56124   0.36416                                          # 10      
N11        0.36100   0.61895   0.48327                                          # 11      
C12        0.41620   0.56308  -0.02006                                          # 12      
N13        0.48426   0.62175  -0.06980                                          # 13      
C14       -0.08290   0.35675   0.25404                                          # 14      
N15       -0.14409   0.35203   0.38083                                          # 15      
#END                                                                                      
 
#Energy-rank no.   5
data_00005_-3.05105E+01                                                                   
_chemical_name_systematic                                                                 
; Test molecule XXII Bent model tau = tau = 40.9 deg                                      
P212121, Z=4                                                                              
E(total)=-3.05105E+01 E(coul)=-7.36811E+00 E(vdW)=-2.31424E+01 Density= 1.65773           
;                                                                                         
_cell_length_a   12.260                                                                   
_cell_length_b   11.739                                                                   
_cell_length_c    6.913                                                                   
_cell_angle_alpha    90.00                                                                
_cell_angle_beta     90.00                                                                
_cell_angle_gamma    90.00                                                                
_cell_formula_units_Z  4                                                                  
_symmetry_space_group_name_H-M 'P 212121'                                                 
_symmetry_Int_Tables_number  19                                                           
loop_                                                                                     
_symmetry_equiv_pos_as_xyz                                                                
  1 x,y,z                                                                                 
  2 1/2+x,1/2-y,-z                                                                        
  3 -x,1/2+y,1/2-z                                                                        
  4 1/2-x,-y,1/2+z                                                                        
loop_                                                                                     
_atom_site_label                                                                          
_atom_site_fract_x                                                                        
_atom_site_fract_y                                                                        
_atom_site_fract_z                                                                        
C1         0.26526   0.16766   0.19374                                          #  1      
C2         0.26545   0.20858   0.01396                                          #  2      
C3         0.37377   0.35367   0.32530                                          #  3      
C4         0.37297   0.39717   0.13136                                          #  4      
N5         0.39012   0.42572   0.46080                                          #  5      
C6         0.39033   0.51083   0.13652                                          #  6      
S7         0.35659   0.20774   0.38126                                          #  7      
S8         0.35836   0.31191  -0.07616                                          #  8      
S9         0.40834   0.55453   0.37239                                          #  9      
C10        0.18927   0.16796  -0.12876                                          # 10      
N11        0.13127   0.13731  -0.24568                                          # 11      
C12        0.18837   0.08124   0.25126                                          # 12      
N13        0.12982   0.01239   0.30133                                          # 13      
C14        0.39550   0.58774  -0.02364                                          # 14      
N15        0.40009   0.64988  -0.14918                                          # 15      
#END                                                                                      
 
#Energy-rank no.   6
data_00006_-3.05065E+01                                                                   
_chemical_name_systematic                                                                 
; Test molecule XXII Bent model tau = tau = 40.9 deg                                      
P212121, Z=4                                                                              
E(total)=-3.05065E+01 E(coul)=-7.27905E+00 E(vdW)=-2.32275E+01 Density= 1.66281           
;                                                                                         
_cell_length_a   12.178                                                                   
_cell_length_b   11.775                                                                   
_cell_length_c    6.917                                                                   
_cell_angle_alpha    90.00                                                                
_cell_angle_beta     90.00                                                                
_cell_angle_gamma    90.00                                                                
_cell_formula_units_Z  4                                                                  
_symmetry_space_group_name_H-M 'P 212121'                                                 
_symmetry_Int_Tables_number  19                                                           
loop_                                                                                     
_symmetry_equiv_pos_as_xyz                                                                
  1 x,y,z                                                                                 
  2 1/2+x,1/2-y,-z                                                                        
  3 -x,1/2+y,1/2-z                                                                        
  4 1/2-x,-y,1/2+z                                                                        
loop_                                                                                     
_atom_site_label                                                                          
_atom_site_fract_x                                                                        
_atom_site_fract_y                                                                        
_atom_site_fract_z                                                                        
C1         0.26551   0.33089   0.31100                                          #  1      
C2         0.26673   0.29053   0.49094                                          #  2      
C3         0.37339   0.14480   0.17868                                          #  3      
C4         0.37369   0.10191   0.37280                                          #  4      
N5         0.38879   0.07261   0.04345                                          #  5      
C6         0.39082  -0.01146   0.36810                                          #  6      
S7         0.35615   0.29020   0.12207                                          #  7      
S8         0.36054   0.18744   0.57989                                          #  8      
S9         0.40733  -0.05565   0.13233                                          #  9      
C10        0.19105   0.33159   0.63478                                          # 10      
N11        0.13349   0.36260   0.75256                                          # 11      
C12        0.18798   0.41713   0.25442                                          # 12      
N13        0.12892   0.48583   0.20506                                          # 13      
C14        0.39683  -0.08777   0.52859                                          # 14      
N15        0.40207  -0.14943   0.65440                                          # 15      
#END                                                                                      
 
#Energy-rank no.   7
data_00007_-3.04042E+01                                                                   
_chemical_name_systematic                                                                 
; Test molecule XXII Bent model tau = 40.9 deg                                            
 pscale(1)=1.0                                                                            
E(total)=-3.04042E+01 E(coul)=-8.20557E+00 E(vdW)=-2.21986E+01 Density= 1.65852           
;                                                                                         
_cell_length_a   10.952                                                                   
_cell_length_b    7.202                                                                   
_cell_length_c   12.716                                                                   
_cell_angle_alpha    90.00                                                                
_cell_angle_beta     97.51                                                                
_cell_angle_gamma    90.00                                                                
_cell_formula_units_Z  4                                                                  
_symmetry_space_group_name_H-M 'P 21/C  '                                                 
_symmetry_Int_Tables_number  14                                                           
loop_                                                                                     
_symmetry_equiv_pos_as_xyz                                                                
  1 x,y,z                                                                                 
  2 -x,1/2+y,1/2-z                                                                        
  3 -x,-y,-z                                                                              
  4 x,1/2-y,1/2+z                                                                         
loop_                                                                                     
_atom_site_label                                                                          
_atom_site_fract_x                                                                        
_atom_site_fract_y                                                                        
_atom_site_fract_z                                                                        
C1         0.10249   0.28126   0.36702                                          #  1      
C2         0.12749   0.10159   0.35687                                          #  2      
C3         0.28676   0.37791   0.25436                                          #  3      
C4         0.31240   0.18403   0.24346                                          #  4      
N5         0.32774   0.48801   0.18838                                          #  5      
C6         0.37737   0.16067   0.16108                                          #  6      
S7         0.20593   0.46765   0.35481                                          #  7      
S8         0.27088   0.01082   0.32955                                          #  8      
S9         0.40397   0.37310   0.10593                                          #  9      
C10        0.03763  -0.03903   0.37104                                          # 10      
N11       -0.03031  -0.15390   0.38263                                          # 11      
C12       -0.01581   0.34069   0.39243                                          # 12      
N13       -0.10742   0.39268   0.41342                                          # 13      
C14        0.42162  -0.00970   0.12240                                          # 14      
N15        0.45763  -0.14366   0.09086                                          # 15      
#END                                                                                      
 
#Energy-rank no.   8
data_00008_-3.02234E+01                                                                   
_chemical_name_systematic                                                                 
; Test molecule XXII Bent model tau = 40.9 deg                                            
 pscale(1)=1.0                                                                            
E(total)=-3.02234E+01 E(coul)=-7.58461E+00 E(vdW)=-2.26388E+01 Density= 1.64192           
;                                                                                         
_cell_length_a    6.393                                                                   
_cell_length_b    7.829                                                                   
_cell_length_c   20.729                                                                   
_cell_angle_alpha    90.00                                                                
_cell_angle_beta    104.51                                                                
_cell_angle_gamma    90.00                                                                
_cell_formula_units_Z  4                                                                  
_symmetry_space_group_name_H-M 'P 21/C  '                                                 
_symmetry_Int_Tables_number  14                                                           
loop_                                                                                     
_symmetry_equiv_pos_as_xyz                                                                
  1 x,y,z                                                                                 
  2 -x,1/2+y,1/2-z                                                                        
  3 -x,-y,-z                                                                              
  4 x,1/2-y,1/2+z                                                                         
loop_                                                                                     
_atom_site_label                                                                          
_atom_site_fract_x                                                                        
_atom_site_fract_y                                                                        
_atom_site_fract_z                                                                        
C1         0.23956   0.28303   0.07392                                          #  1      
C2         0.06462   0.36834   0.07950                                          #  2      
C3         0.42292   0.31749   0.20629                                          #  3      
C4         0.23328   0.40837   0.21177                                          #  4      
N5         0.54175   0.25501   0.26002                                          #  5      
C6         0.22260   0.40664   0.27606                                          #  6      
S7         0.49896   0.29390   0.13040                                          #  7      
S8         0.05527   0.51257   0.14490                                          #  8      
S9         0.44275   0.29976   0.32411                                          #  9      
C10       -0.13718   0.35352   0.02981                                          # 10      
N11       -0.29838   0.34645  -0.00863                                          # 11      
C12        0.23213   0.17261   0.01778                                          # 12      
N13        0.23308   0.08587  -0.02601                                          # 13      
C14        0.05997   0.48149   0.30352                                          # 14      
N15       -0.06749   0.54050   0.32614                                          # 15      
#END                                                                                      
 
#Energy-rank no.   9
data_00009_-3.00738E+01                                                                   
_chemical_name_systematic                                                                 
; Test molecule XXII Bent model tau = 40.9 deg                                            
Space group P21/n,Z=4(1)                                                                  
E(total)=-3.00738E+01 E(coul)=-5.83494E+00 E(vdW)=-2.42389E+01 Density= 1.66986           
;                                                                                         
_cell_length_a    6.262                                                                   
_cell_length_b    7.981                                                                   
_cell_length_c   19.928                                                                   
_cell_angle_alpha    90.00                                                                
_cell_angle_beta     82.60                                                                
_cell_angle_gamma    90.00                                                                
_cell_formula_units_Z  4                                                                  
_symmetry_space_group_name_H-M 'P 21/N  '                                                 
_symmetry_Int_Tables_number  14                                                           
loop_                                                                                     
_symmetry_equiv_pos_as_xyz                                                                
  1 x,y,z                                                                                 
  2 1/2-x,1/2+y,1/2-z                                                                     
  3 -x,-y,-z                                                                              
  4 1/2+x,1/2-y,1/2+z                                                                     
loop_                                                                                     
_atom_site_label                                                                          
_atom_site_fract_x                                                                        
_atom_site_fract_y                                                                        
_atom_site_fract_z                                                                        
C1         0.11001   0.21108   0.16492                                          #  1      
C2        -0.07343   0.29199   0.15998                                          #  2      
C3         0.17607   0.15980   0.02921                                          #  3      
C4        -0.02111   0.24792   0.02445                                          #  4      
N5         0.30785   0.14705  -0.02511                                          #  5      
C6        -0.02231   0.30073  -0.03993                                          #  6      
S7         0.23843   0.06685   0.10488                                          #  7      
S8        -0.22924   0.27113   0.09197                                          #  8      
S9         0.21029   0.23690  -0.08901                                          #  9      
C10       -0.16680   0.40340   0.21257                                          # 10      
N11       -0.24641   0.49086   0.25323                                          # 11      
C12        0.22130   0.23284   0.22325                                          # 12      
N13        0.31234   0.24549   0.26869                                          # 13      
C14       -0.18718   0.39365  -0.06680                                          # 14      
N15       -0.31671   0.46705  -0.08897                                          # 15      
#END                                                                                      
 
#Energy-rank no.  10
data_00010_-3.00716E+01                                                                   
_chemical_name_systematic                                                                 
; Test molecule XXII Bent model tau = 40.9 deg                                            
Space group P21/n,Z=4(1)                                                                  
E(total)=-3.00716E+01 E(coul)=-8.06543E+00 E(vdW)=-2.20061E+01 Density= 1.63874           
;                                                                                         
_cell_length_a    7.197                                                                   
_cell_length_b   11.567                                                                   
_cell_length_c   12.142                                                                   
_cell_angle_alpha    90.00                                                                
_cell_angle_beta     84.69                                                                
_cell_angle_gamma    90.00                                                                
_cell_formula_units_Z  4                                                                  
_symmetry_space_group_name_H-M 'P 21/N  '                                                 
_symmetry_Int_Tables_number  14                                                           
loop_                                                                                     
_symmetry_equiv_pos_as_xyz                                                                
  1 x,y,z                                                                                 
  2 1/2-x,1/2+y,1/2-z                                                                     
  3 -x,-y,-z                                                                              
  4 1/2+x,1/2-y,1/2+z                                                                     
loop_                                                                                     
_atom_site_label                                                                          
_atom_site_fract_x                                                                        
_atom_site_fract_y                                                                        
_atom_site_fract_z                                                                        
C1         0.26315   0.31219   0.02513                                          #  1      
C2         0.08156   0.28749   0.03349                                          #  2      
C3         0.34015   0.11107   0.12664                                          #  3      
C4         0.14443   0.08509   0.13464                                          #  4      
N5         0.45110   0.02611   0.13598                                          #  5      
C6         0.12074  -0.02977   0.15079                                          #  6      
S7         0.43014   0.25274   0.10808                                          #  7      
S8        -0.03194   0.18980   0.13062                                          #  8      
S9         0.33440  -0.09546   0.15731                                          #  9      
C10       -0.04288   0.34304  -0.03629                                          # 10      
N11       -0.14557   0.38581  -0.08902                                          # 11      
C12        0.34104   0.39549  -0.05444                                          # 12      
N13        0.40708   0.46140  -0.11529                                          # 13      
C14       -0.05120  -0.09246   0.16288                                          # 14      
N15       -0.18645  -0.14348   0.17288                                          # 15      
#END                                                                                      
 
#Energy-rank no.  11
data_00011_-3.00165E+01                                                                   
_chemical_name_systematic                                                                 
; Test molecule XXII Bent model tau = 40.9 deg                                            
Space group P21/n,Z=4(1)                                                                  
E(total)=-3.00165E+01 E(coul)=-7.13479E+00 E(vdW)=-2.28817E+01 Density= 1.63452           
;                                                                                         
_cell_length_a   11.806                                                                   
_cell_length_b    6.891                                                                   
_cell_length_c   12.444                                                                   
_cell_angle_alpha    90.00                                                                
_cell_angle_beta     94.76                                                                
_cell_angle_gamma    90.00                                                                
_cell_formula_units_Z  4                                                                  
_symmetry_space_group_name_H-M 'P 21/N  '                                                 
_symmetry_Int_Tables_number  14                                                           
loop_                                                                                     
_symmetry_equiv_pos_as_xyz                                                                
  1 x,y,z                                                                                 
  2 1/2-x,1/2+y,1/2-z                                                                     
  3 -x,-y,-z                                                                              
  4 1/2+x,1/2-y,1/2+z                                                                     
loop_                                                                                     
_atom_site_label                                                                          
_atom_site_fract_x                                                                        
_atom_site_fract_y                                                                        
_atom_site_fract_z                                                                        
C1         0.58996   0.53949   0.26397                                          #  1      
C2         0.54511   0.71702   0.26067                                          #  2      
C3         0.41682   0.40221   0.37274                                          #  3      
C4         0.36900   0.59371   0.36818                                          #  4      
N5         0.34967   0.26284   0.39105                                          #  5      
C6         0.25754   0.58235   0.38490                                          #  6      
S7         0.56180   0.35439   0.35747                                          #  7      
S8         0.44774   0.80618   0.35033                                          #  8      
S9         0.22104   0.34431   0.40683                                          #  9      
C10        0.57606   0.85815   0.18296                                          # 10      
N11        0.59915   0.97385   0.12365                                          # 11      
C12        0.67103   0.48285   0.18946                                          # 12      
N13        0.73595   0.43364   0.13285                                          # 13      
C14        0.17778   0.73824   0.38671                                          # 14      
N15        0.11345   0.86035   0.38865                                          # 15      
#END                                                                                      
 
#Energy-rank no.  12
data_00012_-3.00102E+01                                                                   
_chemical_name_systematic                                                                 
; Test molecule XXII Bent model tau = 40.9 deg                                            
Space group P21/n,Z=4(1)                                                                  
E(total)=-3.00102E+01 E(coul)=-7.12308E+00 E(vdW)=-2.28872E+01 Density= 1.63421           
;                                                                                         
_cell_length_a   11.807                                                                   
_cell_length_b    6.889                                                                   
_cell_length_c   12.452                                                                   
_cell_angle_alpha    90.00                                                                
_cell_angle_beta     85.14                                                                
_cell_angle_gamma    90.00                                                                
_cell_formula_units_Z  4                                                                  
_symmetry_space_group_name_H-M 'P 21/n  '                                                 
_symmetry_Int_Tables_number  14                                                           
loop_                                                                                     
_symmetry_equiv_pos_as_xyz                                                                
  1 x,y,z                                                                                 
  2 1/2-x,1/2+y,1/2-z                                                                     
  3 -x,-y,-z                                                                              
  4 1/2+x,1/2-y,1/2+z                                                                     
loop_                                                                                     
_atom_site_label                                                                          
_atom_site_fract_x                                                                        
_atom_site_fract_y                                                                        
_atom_site_fract_z                                                                        
C1         0.08998  -0.03955   0.23598                                          #  1      
C2         0.04511  -0.21713   0.23942                                          #  2      
C3        -0.08294   0.09752   0.12717                                          #  3      
C4        -0.13079  -0.09403   0.13187                                          #  4      
N5        -0.15004   0.23689   0.10877                                          #  5      
C6        -0.24221  -0.08270   0.11515                                          #  6      
S7         0.06201   0.14537   0.14239                                          #  7      
S8        -0.05210  -0.30653   0.14987                                          #  8      
S9        -0.27865   0.15537   0.09306                                          #  9      
C10        0.07589  -0.35811   0.31720                                          # 10      
N11        0.09887  -0.47371   0.37657                                          # 11      
C12        0.17092   0.01728   0.31041                                          # 12      
N13        0.23573   0.06664   0.36695                                          # 13      
C14       -0.32198  -0.23863   0.11346                                          # 14      
N15       -0.38632  -0.36078   0.11162                                          # 15      
#END                                                                                      
 
#Energy-rank no.  13
data_00013_-2.99688E+01                                                                   
_chemical_name_systematic                                                                 
; Test molecule XXII Bent model tau = tau = 40.9 deg                                      
P212121, Z=4                                                                              
E(total)=-2.99688E+01 E(coul)=-7.59474E+00 E(vdW)=-2.23741E+01 Density= 1.64034           
;                                                                                         
_cell_length_a   12.492                                                                   
_cell_length_b   11.739                                                                   
_cell_length_c    6.856                                                                   
_cell_angle_alpha    90.00                                                                
_cell_angle_beta     90.00                                                                
_cell_angle_gamma    90.00                                                                
_cell_formula_units_Z  4                                                                  
_symmetry_space_group_name_H-M 'P 212121'                                                 
_symmetry_Int_Tables_number  19                                                           
loop_                                                                                     
_symmetry_equiv_pos_as_xyz                                                                
  1 x,y,z                                                                                 
  2 1/2+x,1/2-y,-z                                                                        
  3 -x,1/2+y,1/2-z                                                                        
  4 1/2-x,-y,1/2+z                                                                        
loop_                                                                                     
_atom_site_label                                                                          
_atom_site_fract_x                                                                        
_atom_site_fract_y                                                                        
_atom_site_fract_z                                                                        
C1         0.23333  -0.33153   0.02090                                          #  1      
C2         0.23553  -0.29213   0.20311                                          #  2      
C3         0.12531  -0.14437  -0.10256                                          #  3      
C4         0.12868  -0.10251   0.09395                                          #  4      
N5         0.10756  -0.07118  -0.23668                                          #  5      
C6         0.11168   0.01118   0.09226                                          #  6      
S7         0.14130  -0.28982  -0.16326                                          #  7      
S8         0.14565  -0.18951   0.30041                                          #  8      
S9         0.09095   0.05688  -0.14365                                          #  9      
C10        0.31212  -0.33399   0.34274                                          # 10      
N11        0.37053  -0.36566   0.45738                                          # 11      
C12        0.30793  -0.41750  -0.04246                                          # 12      
N13        0.36465  -0.48595  -0.09709                                          # 13      
C14        0.10877   0.08674   0.25579                                          # 14      
N15        0.10597   0.14782   0.38405                                          # 15      
#END                                                                                      
 
#Energy-rank no.  14
data_00014_-2.99688E+01                                                                   
_chemical_name_systematic                                                                 
; Test molecule XXII Bent model tau = tau = 40.9 deg                                      
P212121, Z=4                                                                              
E(total)=-2.99688E+01 E(coul)=-7.59469E+00 E(vdW)=-2.23742E+01 Density= 1.64028           
;                                                                                         
_cell_length_a   12.495                                                                   
_cell_length_b   11.736                                                                   
_cell_length_c    6.857                                                                   
_cell_angle_alpha    90.00                                                                
_cell_angle_beta     90.00                                                                
_cell_angle_gamma    90.00                                                                
_cell_formula_units_Z  4                                                                  
_symmetry_space_group_name_H-M 'P 212121'                                                 
_symmetry_Int_Tables_number  19                                                           
loop_                                                                                     
_symmetry_equiv_pos_as_xyz                                                                
  1 x,y,z                                                                                 
  2 1/2+x,1/2-y,-z                                                                        
  3 -x,1/2+y,1/2-z                                                                        
  4 1/2-x,-y,1/2+z                                                                        
loop_                                                                                     
_atom_site_label                                                                          
_atom_site_fract_x                                                                        
_atom_site_fract_y                                                                        
_atom_site_fract_z                                                                        
C1         0.23339   0.16844   0.52080                                          #  1      
C2         0.23558   0.20783   0.70299                                          #  2      
C3         0.12536   0.35564   0.39741                                          #  3      
C4         0.12870   0.39750   0.59389                                          #  4      
N5         0.10760   0.42886   0.26333                                          #  5      
C6         0.11168   0.51122   0.59224                                          #  6      
S7         0.14139   0.21016   0.33667                                          #  7      
S8         0.14569   0.31045   0.80030                                          #  8      
S9         0.09096   0.55695   0.35639                                          #  9      
C10        0.31215   0.16596   0.84259                                          # 10      
N11        0.37055   0.13429   0.95721                                          # 11      
C12        0.30801   0.08247   0.45744                                          # 12      
N13        0.36474   0.01402   0.40281                                          # 13      
C14        0.10875   0.58678   0.75577                                          # 14      
N15        0.10593   0.64786   0.88402                                          # 15      
#END                                                                                      
 
#Energy-rank no.  15
data_00015_-2.99111E+01                                                                   
_chemical_name_systematic                                                                 
; Test molecule XXII Bent model tau = tau = 40.9 deg                                      
P212121, Z=4                                                                              
E(total)=-2.99111E+01 E(coul)=-6.44886E+00 E(vdW)=-2.34623E+01 Density= 1.67993           
;                                                                                         
_cell_length_a   10.041                                                                   
_cell_length_b    7.082                                                                   
_cell_length_c   13.806                                                                   
_cell_angle_alpha    90.00                                                                
_cell_angle_beta     90.00                                                                
_cell_angle_gamma    90.00                                                                
_cell_formula_units_Z  4                                                                  
_symmetry_space_group_name_H-M 'P 212121'                                                 
_symmetry_Int_Tables_number  19                                                           
loop_                                                                                     
_symmetry_equiv_pos_as_xyz                                                                
  1 x,y,z                                                                                 
  2 1/2+x,1/2-y,-z                                                                        
  3 -x,1/2+y,1/2-z                                                                        
  4 1/2-x,-y,1/2+z                                                                        
loop_                                                                                     
_atom_site_label                                                                          
_atom_site_fract_x                                                                        
_atom_site_fract_y                                                                        
_atom_site_fract_z                                                                        
C1         0.32172   0.28372   0.24156                                          #  1      
C2         0.32472   0.46437   0.21470                                          #  2      
C3         0.36010   0.16898   0.05611                                          #  3      
C4         0.36390   0.36398   0.02809                                          #  4      
N5         0.41131   0.05035  -0.00286                                          #  5      
C6         0.42449   0.37862  -0.05900                                          #  6      
S7         0.28586   0.08896   0.16479                                          #  7      
S8         0.29231   0.54827   0.09572                                          #  8      
S9         0.46859   0.15751  -0.10012                                          #  9      
C10        0.35165   0.61219   0.28356                                          # 10      
N11        0.37121   0.73270   0.33586                                          # 11      
C12        0.34562   0.23042   0.34076                                          # 12      
N13        0.36261   0.18319   0.41834                                          # 13      
C14        0.44962   0.54683  -0.11330                                          # 14      
N15        0.47007   0.67894  -0.15742                                          # 15      
#END                                                                                      
 
#Energy-rank no.  16
data_00016_-2.97811E+01                                                                   
_chemical_name_systematic                                                                 
; Test molecule XXII Bent model tau = 40.9 deg                                            
 Pna21,Z=4 scan rotg 232 tran z,a cells z c C                                             
E(total)=-2.97811E+01 E(coul)=-8.74289E+00 E(vdW)=-2.10382E+01 Density= 1.59309           
;                                                                                         
_cell_length_a   20.042                                                                   
_cell_length_b    8.045                                                                   
_cell_length_c    6.421                                                                   
_cell_angle_alpha    90.00                                                                
_cell_angle_beta     90.00                                                                
_cell_angle_gamma    90.00                                                                
_cell_formula_units_Z  4                                                                  
_symmetry_space_group_name_H-M 'P NA21  '                                                 
_symmetry_Int_Tables_number  33                                                           
loop_                                                                                     
_symmetry_equiv_pos_as_xyz                                                                
  1 x,y,z                                                                                 
  2 1/2-x,1/2+y,1/2+z                                                                     
  3 1/2+x,1/2-y,z                                                                         
  4 -x,-y,1/2+z                                                                           
loop_                                                                                     
_atom_site_label                                                                          
_atom_site_fract_x                                                                        
_atom_site_fract_y                                                                        
_atom_site_fract_z                                                                        
C1         0.06782   0.78040   0.22153                                          #  1      
C2         0.10868   0.77714   0.05789                                          #  2      
C3         0.10696   0.47114   0.33802                                          #  3      
C4         0.15104   0.46940   0.16198                                          #  4      
N5         0.11954   0.36792   0.48411                                          #  5      
C6         0.19858   0.35282   0.19277                                          #  6      
S7         0.03684   0.60382   0.35660                                          #  7      
S8         0.14045   0.59394  -0.06063                                          #  8      
S9         0.18524   0.25384   0.42719                                          #  9      
C10        0.12949   0.92806  -0.04365                                          # 10      
N11        0.14646   1.04415  -0.12902                                          # 11      
C12        0.04316   0.93571   0.30252                                          # 12      
N13        0.02220   1.05542   0.36935                                          # 13      
C14        0.25247   0.31018   0.05696                                          # 14      
N15        0.29543   0.27455  -0.04926                                          # 15      
#END                                                                                      
 
#Energy-rank no.  17
data_00017_-2.97216E+01                                                                   
_chemical_name_systematic                                                                 
; Test molecule XXII Bent model tau = 40.9 deg                                            
 Pna21,Z=4 scan rotg 232 tran z,a cells z c C                                             
E(total)=-2.97216E+01 E(coul)=-7.80985E+00 E(vdW)=-2.19118E+01 Density= 1.60403           
;                                                                                         
_cell_length_a    8.393                                                                   
_cell_length_b   20.196                                                                   
_cell_length_c    6.066                                                                   
_cell_angle_alpha    90.00                                                                
_cell_angle_beta     90.00                                                                
_cell_angle_gamma    90.00                                                                
_cell_formula_units_Z  4                                                                  
_symmetry_space_group_name_H-M 'P NA21  '                                                 
_symmetry_Int_Tables_number  33                                                           
loop_                                                                                     
_symmetry_equiv_pos_as_xyz                                                                
  1 x,y,z                                                                                 
  2 1/2-x,1/2+y,1/2+z                                                                     
  3 1/2+x,1/2-y,z                                                                         
  4 -x,-y,1/2+z                                                                           
loop_                                                                                     
_atom_site_label                                                                          
_atom_site_fract_x                                                                        
_atom_site_fract_y                                                                        
_atom_site_fract_z                                                                        
C1         0.31431   0.17319  -0.05464                                          #  1      
C2         0.23050   0.16433   0.12957                                          #  2      
C3         0.35779   0.04070  -0.09892                                          #  3      
C4         0.26664   0.03174   0.09892                                          #  4      
N5         0.37166  -0.00958  -0.22539                                          #  5      
C6         0.21283  -0.03129   0.10655                                          #  6      
S7         0.45258   0.11607  -0.16860                                          #  7      
S8         0.24080   0.09317   0.30121                                          #  8      
S9         0.27919  -0.07428  -0.12111                                          #  9      
C10        0.12426   0.21473   0.21068                                          # 10      
N11        0.04058   0.25351   0.28093                                          # 11      
C12        0.30099   0.23369  -0.17913                                          # 12      
N13        0.29485   0.28090  -0.28031                                          # 13      
C14        0.11708  -0.06119   0.27423                                          # 14      
N15        0.04139  -0.08571   0.40610                                          # 15      
#END                                                                                      
 
#Energy-rank no.  18
data_00018_-2.96975E+01                                                                   
_chemical_name_systematic                                                                 
; Test molecule XXII Bent model tau = 40.9 deg                                            
 pscale(1)=1.0                                                                            
E(total)=-2.96975E+01 E(coul)=-7.19659E+00 E(vdW)=-2.25009E+01 Density= 1.65496           
;                                                                                         
_cell_length_a    8.597                                                                   
_cell_length_b    7.842                                                                   
_cell_length_c   15.077                                                                   
_cell_angle_alpha    90.00                                                                
_cell_angle_beta     78.62                                                                
_cell_angle_gamma    90.00                                                                
_cell_formula_units_Z  4                                                                  
_symmetry_space_group_name_H-M 'P 21/C  '                                                 
_symmetry_Int_Tables_number  14                                                           
loop_                                                                                     
_symmetry_equiv_pos_as_xyz                                                                
  1 x,y,z                                                                                 
  2 -x,1/2+y,1/2-z                                                                        
  3 -x,-y,-z                                                                              
  4 x,1/2-y,1/2+z                                                                         
loop_                                                                                     
_atom_site_label                                                                          
_atom_site_fract_x                                                                        
_atom_site_fract_y                                                                        
_atom_site_fract_z                                                                        
C1         0.28727   0.23846  -0.21066                                          #  1      
C2         0.19377   0.15879  -0.25811                                          #  2      
C3         0.04596   0.26289  -0.06503                                          #  3      
C4        -0.05338   0.17619  -0.11660                                          #  4      
N5        -0.00017   0.26286   0.02090                                          #  5      
C6        -0.17992   0.11014  -0.05933                                          #  6      
S7         0.22229   0.37071  -0.11487                                          #  7      
S8        -0.01679   0.16957  -0.23548                                          #  8      
S9        -0.16994   0.16110   0.05061                                          #  9      
C10        0.25913   0.05773  -0.33633                                          # 10      
N11        0.30619  -0.02161  -0.39883                                          # 11      
C12        0.45742   0.22570  -0.23617                                          # 12      
N13        0.59184   0.22004  -0.25471                                          # 13      
C14       -0.30776   0.01371  -0.08200                                          # 14      
N15       -0.41028  -0.06268  -0.09884                                          # 15      
#END                                                                                      
 
#Energy-rank no.  19
data_00019_-2.96830E+01                                                                   
_chemical_name_systematic                                                                 
; Test molecule XXII Bent model tau = 40.9 deg                                            
C2/c,Z=4, scan rotg 232 trans C / cells z c C  Start Vc= 16**3, dens=0.8                  
E(total)=-2.96830E+01 E(coul)=-7.18394E+00 E(vdW)=-2.24990E+01 Density= 1.64553           
;                                                                                         
_cell_length_a   17.361                                                                   
_cell_length_b    6.829                                                                   
_cell_length_c   16.914                                                                   
_cell_angle_alpha    90.00                                                                
_cell_angle_beta     88.29                                                                
_cell_angle_gamma    90.00                                                                
_cell_formula_units_Z  8                                                                  
_symmetry_space_group_name_H-M 'C 2/C   '                                                 
_symmetry_Int_Tables_number  15                                                           
loop_                                                                                     
_symmetry_equiv_pos_as_xyz                                                                
  1 x,y,z                                                                                 
  2 -x,y,1/2-z                                                                            
  3 -x,-y,-z                                                                              
  4 x,-y,1/2+z                                                                            
  5 1/2+x,1/2+y,z                                                                         
  6 1/2-x,1/2+y,1/2-z                                                                     
  7 1/2-x,1/2-y,-z                                                                        
  8 1/2+x,1/2-y,1/2+z                                                                     
loop_                                                                                     
_atom_site_label                                                                          
_atom_site_fract_x                                                                        
_atom_site_fract_y                                                                        
_atom_site_fract_z                                                                        
C1         0.41005   0.16897   0.07409                                          #  1      
C2         0.38840  -0.01030   0.09649                                          #  2      
C3         0.26774   0.31319   0.11060                                          #  3      
C4         0.24520   0.11977   0.13495                                          #  4      
N5         0.22609   0.45471   0.13671                                          #  5      
C6         0.18164   0.13206   0.18281                                          #  6      
S7         0.34743   0.36069   0.04584                                          #  7      
S8         0.29169  -0.09545   0.10222                                          #  8      
S9         0.15387   0.37331   0.19278                                          #  9      
C10        0.44425  -0.15682   0.11631                                          # 10      
N11        0.48656  -0.27671   0.13163                                          # 11      
C12        0.49036   0.22213   0.06909                                          # 12      
N13        0.55304   0.26875   0.06370                                          # 13      
C14        0.14030  -0.02513   0.22042                                          # 14      
N15        0.10673  -0.14823   0.25056                                          # 15      
#END                                                                                      
 
#Energy-rank no.  20
data_00020_-2.96033E+01                                                                   
_chemical_name_systematic                                                                 
; Test molecule XXII Bent model tau = 40.9 deg                                            
P21  scan rotg 132 trans B  (I)/ cells z c C  Start Vc= 10**3, dens=0.82                  
E(total)=-2.96033E+01 E(coul)=-8.09676E+00 E(vdW)=-2.15065E+01 Density= 1.60055           
;                                                                                         
_cell_length_a    7.972                                                                   
_cell_length_b    6.469                                                                   
_cell_length_c   10.007                                                                   
_cell_angle_alpha    90.00                                                                
_cell_angle_beta     86.58                                                                
_cell_angle_gamma    90.00                                                                
_cell_formula_units_Z  2                                                                  
_symmetry_space_group_name_H-M 'P 21    '                                                 
_symmetry_Int_Tables_number   4                                                           
loop_                                                                                     
_symmetry_equiv_pos_as_xyz                                                                
  1 x,y,z                                                                                 
  2 -x,1/2+y,-z                                                                           
loop_                                                                                     
_atom_site_label                                                                          
_atom_site_fract_x                                                                        
_atom_site_fract_y                                                                        
_atom_site_fract_z                                                                        
C1         0.27691  -0.02425   0.13873                                          #  1      
C2         0.26472  -0.19493   0.21319                                          #  2      
C3        -0.03926   0.09185   0.22229                                          #  3      
C4        -0.05062  -0.09185   0.30263                                          #  4      
N5        -0.14299   0.23681   0.25400                                          #  5      
C6        -0.17506  -0.06813   0.39916                                          #  6      
S7         0.10569   0.12139   0.08278                                          #  7      
S8         0.07311  -0.31362   0.27147                                          #  8      
S9        -0.26911   0.16971   0.38294                                          #  9      
C10        0.41214  -0.30444   0.25030                                          # 10      
N11        0.52528  -0.39606   0.28045                                          # 11      
C12        0.43868   0.05658   0.09301                                          # 12      
N13        0.56375   0.12367   0.05405                                          # 13      
C14       -0.22855  -0.21291   0.50095                                          # 14      
N15       -0.27280  -0.32624   0.58218                                          # 15      
#END                                                                                      
 
#Energy-rank no.  21
data_00021_-2.95447E+01                                                                   
_chemical_name_systematic                                                                 
; Test molecule XXII Bent model tau = 40.9 deg                                            
Space group P21/n,Z=4(1)                                                                  
E(total)=-2.95447E+01 E(coul)=-7.76619E+00 E(vdW)=-2.17785E+01 Density= 1.63478           
;                                                                                         
_cell_length_a    7.705                                                                   
_cell_length_b   15.310                                                                   
_cell_length_c    8.553                                                                   
_cell_angle_alpha    90.00                                                                
_cell_angle_beta     90.56                                                                
_cell_angle_gamma    90.00                                                                
_cell_formula_units_Z  4                                                                  
_symmetry_space_group_name_H-M 'P 21/N  '                                                 
_symmetry_Int_Tables_number  14                                                           
loop_                                                                                     
_symmetry_equiv_pos_as_xyz                                                                
  1 x,y,z                                                                                 
  2 1/2-x,1/2+y,1/2-z                                                                     
  3 -x,-y,-z                                                                              
  4 1/2+x,1/2-y,1/2+z                                                                     
loop_                                                                                     
_atom_site_label                                                                          
_atom_site_fract_x                                                                        
_atom_site_fract_y                                                                        
_atom_site_fract_z                                                                        
C1         0.25582   0.21502   0.19867                                          #  1      
C2         0.33096   0.25996   0.08438                                          #  2      
C3         0.23305   0.07083   0.01506                                          #  3      
C4         0.31489   0.11971  -0.10686                                          #  4      
N5         0.23721  -0.01235   0.00318                                          #  5      
C6         0.38193   0.06352  -0.21212                                          #  6      
S7         0.12550   0.12020   0.17402                                          #  7      
S8         0.31508   0.23440  -0.11789                                          #  8      
S9         0.33748  -0.04240  -0.15715                                          #  9      
C10        0.43069   0.33750   0.11698                                          # 10      
N11        0.50880   0.39934   0.13786                                          # 11      
C12        0.27231   0.24264   0.35915                                          # 12      
N13        0.28094   0.26286   0.48666                                          # 13      
C14        0.47469   0.08433  -0.35124                                          # 14      
N15        0.54820   0.09973  -0.46227                                          # 15      
#END                                                                                      
 
#Energy-rank no.  22
data_00022_-2.95194E+01                                                                   
_chemical_name_systematic                                                                 
; Test molecule XXII Bent model tau = 40.9 deg                                            
Space group P21/n,Z=4(1)                                                                  
E(total)=-2.95194E+01 E(coul)=-8.59213E+00 E(vdW)=-2.09272E+01 Density= 1.57515           
;                                                                                         
_cell_length_a   12.347                                                                   
_cell_length_b    6.369                                                                   
_cell_length_c   13.411                                                                   
_cell_angle_alpha    90.00                                                                
_cell_angle_beta     96.86                                                                
_cell_angle_gamma    90.00                                                                
_cell_formula_units_Z  4                                                                  
_symmetry_space_group_name_H-M 'P 21/N  '                                                 
_symmetry_Int_Tables_number  14                                                           
loop_                                                                                     
_symmetry_equiv_pos_as_xyz                                                                
  1 x,y,z                                                                                 
  2 1/2-x,1/2+y,1/2-z                                                                     
  3 -x,-y,-z                                                                              
  4 1/2+x,1/2-y,1/2+z                                                                     
loop_                                                                                     
_atom_site_label                                                                          
_atom_site_fract_x                                                                        
_atom_site_fract_y                                                                        
_atom_site_fract_z                                                                        
C1         0.57382   0.07312   0.20986                                          #  1      
C2         0.52904  -0.10360   0.23888                                          #  2      
C3         0.38582   0.18055   0.09531                                          #  3      
C4         0.33828  -0.00961   0.12749                                          #  4      
N5         0.31986   0.32412   0.05986                                          #  5      
C6         0.22844   0.00765   0.11242                                          #  6      
S7         0.52819   0.21964   0.10015                                          #  7      
S8         0.41400  -0.23074   0.17286                                          #  8      
S9         0.19240   0.24776   0.05917                                          #  9      
C10        0.57436  -0.21315   0.32815                                          # 10      
N11        0.60832  -0.30499   0.39744                                          # 11      
C12        0.66930   0.16065   0.26723                                          # 12      
N13        0.74509   0.23314   0.30989                                          # 13      
C14        0.14957  -0.14483   0.13423                                          # 14      
N15        0.08591  -0.26431   0.15088                                          # 15      
#END                                                                                      
 
#Energy-rank no.  23
data_00023_-2.94551E+01                                                                   
_chemical_name_systematic                                                                 
; Test molecule XXII Bent model tau = 40.9 deg                                            
 pscale(1)=1.0                                                                            
E(total)=-2.94551E+01 E(coul)=-7.67348E+00 E(vdW)=-2.17816E+01 Density= 1.62691           
;                                                                                         
_cell_length_a   10.099                                                                   
_cell_length_b    6.845                                                                   
_cell_length_c   14.668                                                                   
_cell_angle_alpha    90.00                                                                
_cell_angle_beta     88.69                                                                
_cell_angle_gamma    90.00                                                                
_cell_formula_units_Z  4                                                                  
_symmetry_space_group_name_H-M 'P 21/C  '                                                 
_symmetry_Int_Tables_number  14                                                           
loop_                                                                                     
_symmetry_equiv_pos_as_xyz                                                                
  1 x,y,z                                                                                 
  2 -x,1/2+y,1/2-z                                                                        
  3 -x,-y,-z                                                                              
  4 x,1/2-y,1/2+z                                                                         
loop_                                                                                     
_atom_site_label                                                                          
_atom_site_fract_x                                                                        
_atom_site_fract_y                                                                        
_atom_site_fract_z                                                                        
C1         0.35108   0.31688  -0.16146                                          #  1      
C2         0.31231   0.49829  -0.14158                                          #  2      
C3         0.24627   0.18179  -0.00153                                          #  3      
C4         0.20437   0.37751   0.01893                                          #  4      
N5         0.18792   0.04449   0.04264                                          #  5      
C6         0.10704   0.37169   0.08366                                          #  6      
S7         0.37459   0.12599  -0.08140                                          #  7      
S8         0.27677   0.58756  -0.02994                                          #  8      
S9         0.07682   0.13309   0.11537                                          #  9      
C10        0.29955   0.64371  -0.21176                                          # 10      
N11        0.28961   0.76276  -0.26503                                          # 11      
C12        0.38138   0.26024  -0.25421                                          # 12      
N13        0.40738   0.21079  -0.32627                                          # 13      
C14        0.03706   0.53310   0.12361                                          # 14      
N15       -0.01923   0.65962   0.15615                                          # 15      
#END                                                                                      
 
#Energy-rank no.  24
data_00024_-2.94226E+01                                                                   
_chemical_name_systematic                                                                 
; Test molecule XXII Bent model tau = 40.9 deg                                            
P21  scan rotg 132 trans B  (I)/ cells z c C  Start Vc= 10**3, dens=0.82                  
E(total)=-2.94226E+01 E(coul)=-7.57623E+00 E(vdW)=-2.18464E+01 Density= 1.61366           
;                                                                                         
_cell_length_a    7.732                                                                   
_cell_length_b    6.716                                                                   
_cell_length_c    9.860                                                                   
_cell_angle_alpha    90.00                                                                
_cell_angle_beta     93.58                                                                
_cell_angle_gamma    90.00                                                                
_cell_formula_units_Z  2                                                                  
_symmetry_space_group_name_H-M 'P 21    '                                                 
_symmetry_Int_Tables_number   4                                                           
loop_                                                                                     
_symmetry_equiv_pos_as_xyz                                                                
  1 x,y,z                                                                                 
  2 -x,1/2+y,-z                                                                           
loop_                                                                                     
_atom_site_label                                                                          
_atom_site_fract_x                                                                        
_atom_site_fract_y                                                                        
_atom_site_fract_z                                                                        
C1         0.79979   0.03259   0.35429                                          #  1      
C2         0.77302   0.21010   0.29639                                          #  2      
C3         0.48253  -0.09562   0.25830                                          #  3      
C4         0.45551   0.09568   0.19578                                          #  4      
N5         0.38638  -0.23796   0.21196                                          #  5      
C6         0.32777   0.08077   0.09631                                          #  6      
S7         0.63614  -0.13868   0.39569                                          #  7      
S8         0.56638   0.31329   0.24919                                          #  8      
S9         0.24946  -0.15952   0.08891                                          #  9      
C10        0.91534   0.33995   0.27026                                          # 10      
N11        1.02396   0.44717   0.24930                                          # 11      
C12        0.97274  -0.03537   0.39254                                          # 12      
N13        1.10686  -0.09310   0.42529                                          # 13      
C14        0.26004   0.23514   0.00834                                          # 14      
N15        0.20456   0.35606  -0.06209                                          # 15      
#END                                                                                      
 
#Energy-rank no.  25
data_00025_-2.94223E+01                                                                   
_chemical_name_systematic                                                                 
; Test molecule XXII Bent model tau = 40.9 deg                                            
Space group P21/n,Z=4(1)                                                                  
E(total)=-2.94223E+01 E(coul)=-7.12588E+00 E(vdW)=-2.22965E+01 Density= 1.62331           
;                                                                                         
_cell_length_a    9.774                                                                   
_cell_length_b   11.165                                                                   
_cell_length_c    9.902                                                                   
_cell_angle_alpha    90.00                                                                
_cell_angle_beta     70.09                                                                
_cell_angle_gamma    90.00                                                                
_cell_formula_units_Z  4                                                                  
_symmetry_space_group_name_H-M 'P 21/N  '                                                 
_symmetry_Int_Tables_number  14                                                           
loop_                                                                                     
_symmetry_equiv_pos_as_xyz                                                                
  1 x,y,z                                                                                 
  2 1/2-x,1/2+y,1/2-z                                                                     
  3 -x,-y,-z                                                                              
  4 1/2+x,1/2-y,1/2+z                                                                     
loop_                                                                                     
_atom_site_label                                                                          
_atom_site_fract_x                                                                        
_atom_site_fract_y                                                                        
_atom_site_fract_z                                                                        
C1         0.25814   0.44167   0.41373                                          #  1      
C2         0.13663   0.37671   0.45929                                          #  2      
C3         0.27360   0.41619   0.13636                                          #  3      
C4         0.14228   0.34691   0.18672                                          #  4      
N5         0.30714   0.46065   0.01033                                          #  5      
C6         0.08030   0.34465   0.08381                                          #  6      
S7         0.38933   0.43860   0.23793                                          #  7      
S8         0.08095   0.27221   0.35293                                          #  8      
S9         0.18652   0.42335  -0.06462                                          #  9      
C10        0.03918   0.38383   0.60563                                          # 10      
N11       -0.03952   0.38612   0.72039                                          # 11      
C12        0.29587   0.52155   0.50981                                          # 12      
N13        0.32993   0.58449   0.58265                                          # 13      
C14       -0.05175   0.28628   0.08939                                          # 14      
N15       -0.15615   0.24024   0.09194                                          # 15      
#END                                                                                      
 
#Energy-rank no.  26
data_00026_-2.94162E+01                                                                   
_chemical_name_systematic                                                                 
; Test molecule XXII Bent model tau = 40.9 deg                                            
Space group P21/n,Z=4(1)                                                                  
E(total)=-2.94162E+01 E(coul)=-8.60543E+00 E(vdW)=-2.08107E+01 Density= 1.56404           
;                                                                                         
_cell_length_a   13.203                                                                   
_cell_length_b    6.511                                                                   
_cell_length_c   12.267                                                                   
_cell_angle_alpha    90.00                                                                
_cell_angle_beta     90.75                                                                
_cell_angle_gamma    90.00                                                                
_cell_formula_units_Z  4                                                                  
_symmetry_space_group_name_H-M 'P 21/n  '                                                 
_symmetry_Int_Tables_number  14                                                           
loop_                                                                                     
_symmetry_equiv_pos_as_xyz                                                                
  1 x,y,z                                                                                 
  2 1/2-x,1/2+y,1/2-z                                                                     
  3 -x,-y,-z                                                                              
  4 1/2+x,1/2-y,1/2+z                                                                     
loop_                                                                                     
_atom_site_label                                                                          
_atom_site_fract_x                                                                        
_atom_site_fract_y                                                                        
_atom_site_fract_z                                                                        
C1         0.28410   0.97021  -0.08057                                          #  1      
C2         0.26018   1.14821  -0.03392                                          #  2      
C3         0.39576   0.85687   0.09674                                          #  3      
C4         0.36906   1.04851   0.14640                                          #  4      
N5         0.42693   0.71441   0.16049                                          #  5      
C6         0.38347   1.03366   0.25540                                          #  6      
S7         0.39000   0.81417  -0.04561                                          #  7      
S8         0.33029   1.26765   0.07322                                          #  8      
S9         0.42967   0.79349   0.28795                                          #  9      
C10        0.17375   1.26543  -0.07051                                          # 10      
N11        0.10686   1.36312  -0.09776                                          # 11      
C12        0.22388   0.88899  -0.16936                                          # 12      
N13        0.17888   0.82119  -0.24015                                          # 13      
C14        0.36599   1.18828   0.33577                                          # 14      
N15        0.35274   1.30944   0.40058                                          # 15      
#END                                                                                      
 
#Energy-rank no.  27
data_00027_-2.93760E+01                                                                   
_chemical_name_systematic                                                                 
; Test molecule XXII Bent model tau = 40.9 deg                                            
 pscale(1)=1.0                                                                            
E(total)=-2.93760E+01 E(coul)=-6.83146E+00 E(vdW)=-2.25445E+01 Density= 1.62612           
;                                                                                         
_cell_length_a    6.836                                                                   
_cell_length_b    7.961                                                                   
_cell_length_c   19.397                                                                   
_cell_angle_alpha    90.00                                                                
_cell_angle_beta     73.89                                                                
_cell_angle_gamma    90.00                                                                
_cell_formula_units_Z  4                                                                  
_symmetry_space_group_name_H-M 'P 21/C  '                                                 
_symmetry_Int_Tables_number  14                                                           
loop_                                                                                     
_symmetry_equiv_pos_as_xyz                                                                
  1 x,y,z                                                                                 
  2 -x,1/2+y,1/2-z                                                                        
  3 -x,-y,-z                                                                              
  4 x,1/2-y,1/2+z                                                                         
loop_                                                                                     
_atom_site_label                                                                          
_atom_site_fract_x                                                                        
_atom_site_fract_y                                                                        
_atom_site_fract_z                                                                        
C1         0.28398   0.26464   0.34358                                          #  1      
C2         0.10669   0.19926   0.34105                                          #  2      
C3         0.36511  -0.00865   0.41462                                          #  3      
C4         0.17439  -0.07821   0.41124                                          #  4      
N5         0.49591  -0.11142   0.42631                                          #  5      
C6         0.17693  -0.24600   0.42154                                          #  6      
S7         0.42150   0.20842   0.40554                                          #  7      
S8        -0.03033   0.04194   0.39994                                          #  8      
S9         0.40535  -0.30421   0.43585                                          #  9      
C10        0.00521   0.25713   0.28961                                          # 10      
N11       -0.08030   0.30055   0.25035                                          # 11      
C12        0.38024   0.39567   0.29464                                          # 12      
N13        0.45962   0.50012   0.25749                                          # 13      
C14        0.01874  -0.36399   0.42215                                          # 14      
N15       -0.10546  -0.45924   0.42296                                          # 15      
#END                                                                                      
 
#Energy-rank no.  28
data_00028_-2.93704E+01                                                                   
_chemical_name_systematic                                                                 
; Test molecule XXII Bent model tau = 40.9 deg                                            
Space group P21/n,Z=4(1)                                                                  
E(total)=-2.93704E+01 E(coul)=-7.97002E+00 E(vdW)=-2.14004E+01 Density= 1.60096           
;                                                                                         
_cell_length_a    6.282                                                                   
_cell_length_b   19.638                                                                   
_cell_length_c    8.352                                                                   
_cell_angle_alpha    90.00                                                                
_cell_angle_beta     89.13                                                                
_cell_angle_gamma    90.00                                                                
_cell_formula_units_Z  4                                                                  
_symmetry_space_group_name_H-M 'P 21/N  '                                                 
_symmetry_Int_Tables_number  14                                                           
loop_                                                                                     
_symmetry_equiv_pos_as_xyz                                                                
  1 x,y,z                                                                                 
  2 1/2-x,1/2+y,1/2-z                                                                     
  3 -x,-y,-z                                                                              
  4 1/2+x,1/2-y,1/2+z                                                                     
loop_                                                                                     
_atom_site_label                                                                          
_atom_site_fract_x                                                                        
_atom_site_fract_y                                                                        
_atom_site_fract_z                                                                        
C1         0.11279   0.06698   0.30196                                          #  1      
C2        -0.05664   0.10777   0.29996                                          #  2      
C3         0.22271   0.10343  -0.00162                                          #  3      
C4         0.04047   0.14746  -0.00210                                          #  4      
N5         0.36898   0.11565  -0.10567                                          #  5      
C6         0.06679   0.19457  -0.11869                                          #  6      
S7         0.24839   0.03376   0.13090                                          #  7      
S8        -0.18362   0.13715   0.12430                                          #  8      
S9         0.30477   0.18086  -0.21897                                          #  9      
C10       -0.15804   0.13047   0.44623                                          # 10      
N11       -0.24350   0.14887   0.55886                                          # 11      
C12        0.20040   0.04430   0.45120                                          # 12      
N13        0.27253   0.02484   0.56628                                          # 13      
C14       -0.07579   0.24828  -0.16031                                          # 14      
N15       -0.18739   0.29108  -0.19511                                          # 15      
#END                                                                                      
 
#Energy-rank no.  29
data_00029_-2.93033E+01                                                                   
_chemical_name_systematic                                                                 
; Test molecule XXII Bent model tau = 40.9 deg                                            
P21  scan rotg 132 trans B  (I)/ cells z c C  Start Vc= 10**3, dens=0.82                  
E(total)=-2.93033E+01 E(coul)=-7.85685E+00 E(vdW)=-2.14464E+01 Density= 1.56246           
;                                                                                         
_cell_length_a   10.101                                                                   
_cell_length_b    7.873                                                                   
_cell_length_c    6.638                                                                   
_cell_angle_alpha    90.00                                                                
_cell_angle_beta     88.73                                                                
_cell_angle_gamma    90.00                                                                
_cell_formula_units_Z  2                                                                  
_symmetry_space_group_name_H-M 'P 21    '                                                 
_symmetry_Int_Tables_number   4                                                           
loop_                                                                                     
_symmetry_equiv_pos_as_xyz                                                                
  1 x,y,z                                                                                 
  2 -x,1/2+y,-z                                                                           
loop_                                                                                     
_atom_site_label                                                                          
_atom_site_fract_x                                                                        
_atom_site_fract_y                                                                        
_atom_site_fract_z                                                                        
C1         0.17302  -0.08489   0.10578                                          #  1      
C2         0.17584  -0.00405   0.28197                                          #  2      
C3         0.43799  -0.04301   0.04997                                          #  3      
C4         0.43994   0.04301   0.24040                                          #  4      
N5         0.54839  -0.10098  -0.01793                                          #  5      
C6         0.56501   0.04267   0.30865                                          #  6      
S7         0.29320  -0.06660  -0.09247                                          #  7      
S8         0.30095   0.14073   0.35476                                          #  8      
S9         0.66894  -0.05720   0.13666                                          #  9      
C10        0.07120  -0.02474   0.43079                                          # 10      
N11       -0.00998  -0.03649   0.55096                                          # 11      
C12        0.06483  -0.19621   0.05861                                          # 12      
N13       -0.01931  -0.28350   0.01529                                          # 13      
C14        0.61114   0.11396   0.49239                                          # 14      
N15        0.64943   0.17020   0.63739                                          # 15      
#END                                                                                      
 
#Energy-rank no.  30
data_00030_-2.93025E+01                                                                   
_chemical_name_systematic                                                                 
; Test molecule XXII Bent model tau = 40.9 deg                                            
 pscale(1)=1.0                                                                            
E(total)=-2.93025E+01 E(coul)=-5.96845E+00 E(vdW)=-2.33341E+01 Density= 1.62517           
;                                                                                         
_cell_length_a    7.829                                                                   
_cell_length_b    6.389                                                                   
_cell_length_c   20.430                                                                   
_cell_angle_alpha    90.00                                                                
_cell_angle_beta     96.76                                                                
_cell_angle_gamma    90.00                                                                
_cell_formula_units_Z  4                                                                  
_symmetry_space_group_name_H-M 'P 21/C  '                                                 
_symmetry_Int_Tables_number  14                                                           
loop_                                                                                     
_symmetry_equiv_pos_as_xyz                                                                
  1 x,y,z                                                                                 
  2 -x,1/2+y,1/2-z                                                                        
  3 -x,-y,-z                                                                              
  4 x,1/2-y,1/2+z                                                                         
loop_                                                                                     
_atom_site_label                                                                          
_atom_site_fract_x                                                                        
_atom_site_fract_y                                                                        
_atom_site_fract_z                                                                        
C1         0.37161   0.13936   0.41504                                          #  1      
C2         0.28380  -0.03560   0.39912                                          #  2      
C3         0.35840   0.24970   0.28627                                          #  3      
C4         0.26312   0.06142   0.26974                                          #  4      
N5         0.34751   0.39398   0.24266                                          #  5      
C6         0.17843   0.08090   0.20847                                          #  6      
S7         0.49034   0.28560   0.36185                                          #  7      
S8         0.26832  -0.16032   0.32091                                          #  8      
S9         0.22370   0.32064   0.17587                                          #  9      
C10        0.19525  -0.14512   0.44668                                          # 10      
N11        0.12530  -0.23689   0.48295                                          # 11      
C12        0.38052   0.22496   0.48059                                          # 12      
N13        0.39189   0.29589   0.53185                                          # 13      
C14        0.06820  -0.06921   0.17290                                          # 14      
N15       -0.01933  -0.18680   0.14394                                          # 15      
#END                                                                                      
 
#Energy-rank no.  31
data_00031_-2.93017E+01                                                                   
_chemical_name_systematic                                                                 
; Test molecule XXII Bent model tau = 40.9 deg                                            
C2/c,Z=4, scan rotg 232 trans C / cells z c C  Start Vc= 16**3, dens=0.8                  
E(total)=-2.93017E+01 E(coul)=-6.80595E+00 E(vdW)=-2.24957E+01 Density= 1.64937           
;                                                                                         
_cell_length_a   18.563                                                                   
_cell_length_b    7.835                                                                   
_cell_length_c   13.936                                                                   
_cell_angle_alpha    90.00                                                                
_cell_angle_beta     99.36                                                                
_cell_angle_gamma    90.00                                                                
_cell_formula_units_Z  8                                                                  
_symmetry_space_group_name_H-M 'C 2/C   '                                                 
_symmetry_Int_Tables_number  15                                                           
loop_                                                                                     
_symmetry_equiv_pos_as_xyz                                                                
  1 x,y,z                                                                                 
  2 -x,y,1/2-z                                                                            
  3 -x,-y,-z                                                                              
  4 x,-y,1/2+z                                                                            
  5 1/2+x,1/2+y,z                                                                         
  6 1/2-x,1/2+y,1/2-z                                                                     
  7 1/2-x,1/2-y,-z                                                                        
  8 1/2+x,1/2-y,1/2+z                                                                     
loop_                                                                                     
_atom_site_label                                                                          
_atom_site_fract_x                                                                        
_atom_site_fract_y                                                                        
_atom_site_fract_z                                                                        
C1         0.18220  -0.03966   0.40524                                          #  1      
C2         0.13073  -0.13229   0.35104                                          #  2      
C3         0.15985   0.22328   0.27708                                          #  3      
C4         0.10427   0.12274   0.21958                                          #  4      
N5         0.15787   0.38418   0.26190                                          #  5      
C6         0.05989   0.22700   0.15930                                          #  6      
S7         0.23011   0.13442   0.36362                                          #  7      
S8         0.09958  -0.10114   0.22482                                          #  8      
S9         0.08974   0.43490   0.17558                                          #  9      
C10        0.09652  -0.27400   0.39165                                          # 10      
N11        0.06884  -0.38756   0.42078                                          # 11      
C12        0.20525  -0.07842   0.50664                                          # 12      
N13        0.22533  -0.10612   0.58645                                          # 13      
C14       -0.00251   0.18022   0.08999                                          # 14      
N15       -0.05207   0.14520   0.03449                                          # 15      
#END                                                                                      
 
#Energy-rank no.  32
data_00032_-2.92516E+01                                                                   
_chemical_name_systematic                                                                 
; Test molecule XXII Bent model tau = tau = 40.9 deg                                      
P212121, Z=4                                                                              
E(total)=-2.92516E+01 E(coul)=-7.07100E+00 E(vdW)=-2.21806E+01 Density= 1.61081           
;                                                                                         
_cell_length_a   13.153                                                                   
_cell_length_b    9.973                                                                   
_cell_length_c    7.805                                                                   
_cell_angle_alpha    90.00                                                                
_cell_angle_beta     90.00                                                                
_cell_angle_gamma    90.00                                                                
_cell_formula_units_Z  4                                                                  
_symmetry_space_group_name_H-M 'P 212121'                                                 
_symmetry_Int_Tables_number  19                                                           
loop_                                                                                     
_symmetry_equiv_pos_as_xyz                                                                
  1 x,y,z                                                                                 
  2 1/2+x,1/2-y,-z                                                                        
  3 -x,1/2+y,1/2-z                                                                        
  4 1/2-x,-y,1/2+z                                                                        
loop_                                                                                     
_atom_site_label                                                                          
_atom_site_fract_x                                                                        
_atom_site_fract_y                                                                        
_atom_site_fract_z                                                                        
C1         0.44051   0.61469  -0.00951                                          #  1      
C2         0.35610   0.61315  -0.10387                                          #  2      
C3         0.43536   0.34394   0.02438                                          #  3      
C4         0.34483   0.34344  -0.07813                                          #  4      
N5         0.48364   0.23315   0.03645                                          #  5      
C6         0.33062   0.21906  -0.14257                                          #  6      
S7         0.47952   0.48724   0.13526                                          #  7      
S8         0.26415   0.48264  -0.10333                                          #  8      
S9         0.42559   0.11378  -0.07148                                          #  9      
C10        0.33029   0.72367  -0.21431                                          # 10      
N11        0.30688   0.80937  -0.30150                                          # 11      
C12        0.50896   0.72739  -0.01526                                          # 12      
N13        0.56414   0.81489  -0.01510                                          # 13      
C14        0.25009   0.17441  -0.25163                                          # 14      
N15        0.18657   0.13727  -0.33790                                          # 15      
#END                                                                                      
 
#Energy-rank no.  33
data_00033_-2.92506E+01                                                                   
_chemical_name_systematic                                                                 
; Test molecule XXII Bent model tau = 40.9 deg                                            
P21  scan rotg 132 trans B  (I)/ cells z c C  Start Vc= 10**3, dens=0.82                  
E(total)=-2.92506E+01 E(coul)=-6.33438E+00 E(vdW)=-2.29162E+01 Density= 1.61014           
;                                                                                         
_cell_length_a   10.340                                                                   
_cell_length_b    6.419                                                                   
_cell_length_c    7.757                                                                   
_cell_angle_alpha    90.00                                                                
_cell_angle_beta     95.88                                                                
_cell_angle_gamma    90.00                                                                
_cell_formula_units_Z  2                                                                  
_symmetry_space_group_name_H-M 'P 21    '                                                 
_symmetry_Int_Tables_number   4                                                           
loop_                                                                                     
_symmetry_equiv_pos_as_xyz                                                                
  1 x,y,z                                                                                 
  2 -x,1/2+y,-z                                                                           
loop_                                                                                     
_atom_site_label                                                                          
_atom_site_fract_x                                                                        
_atom_site_fract_y                                                                        
_atom_site_fract_z                                                                        
C1        -0.32848   0.02450   0.13411                                          #  1      
C2        -0.29494   0.19776   0.22218                                          #  2      
C3        -0.07588  -0.09324   0.14189                                          #  3      
C4        -0.04095   0.09324   0.23748                                          #  4      
N5         0.00838  -0.23951   0.15094                                          #  5      
C6         0.07968   0.07019   0.32034                                          #  6      
S7        -0.22543  -0.12449   0.01192                                          #  7      
S8        -0.13921   0.31707   0.23456                                          #  8      
S9         0.14105  -0.17047   0.27311                                          #  9      
C10       -0.38736   0.30982   0.31365                                          # 10      
N11       -0.45774   0.40350   0.38586                                          # 11      
C12       -0.45879  -0.05664   0.12785                                          # 12      
N13       -0.56074  -0.12407   0.11852                                          # 13      
C14        0.15169   0.21754   0.43018                                          # 14      
N15        0.21026   0.33289   0.51737                                          # 15      
#END                                                                                      
 
#Energy-rank no.  34
data_00034_-2.92473E+01                                                                   
_chemical_name_systematic                                                                 
; Test molecule XXII Bent model tau = tau = 40.9 deg                                      
P212121, Z=4                                                                              
E(total)=-2.92473E+01 E(coul)=-7.06383E+00 E(vdW)=-2.21835E+01 Density= 1.61141           
;                                                                                         
_cell_length_a    7.809                                                                   
_cell_length_b   13.138                                                                   
_cell_length_c    9.975                                                                   
_cell_angle_alpha    90.00                                                                
_cell_angle_beta     90.00                                                                
_cell_angle_gamma    90.00                                                                
_cell_formula_units_Z  4                                                                  
_symmetry_space_group_name_H-M 'P 212121'                                                 
_symmetry_Int_Tables_number  19                                                           
loop_                                                                                     
_symmetry_equiv_pos_as_xyz                                                                
  1 x,y,z                                                                                 
  2 1/2+x,1/2-y,-z                                                                        
  3 -x,1/2+y,1/2-z                                                                        
  4 1/2-x,-y,1/2+z                                                                        
loop_                                                                                     
_atom_site_label                                                                          
_atom_site_fract_x                                                                        
_atom_site_fract_y                                                                        
_atom_site_fract_z                                                                        
C1        -0.00935   0.44049   0.11451                                          #  1      
C2        -0.10374   0.35602   0.11292                                          #  2      
C3         0.02435   0.43550  -0.15618                                          #  3      
C4        -0.07821   0.34490  -0.15674                                          #  4      
N5         0.03639   0.48390  -0.26689                                          #  5      
C6        -0.14270   0.33077  -0.28108                                          #  6      
S7         0.13530   0.47957  -0.01291                                          #  7      
S8        -0.10339   0.26404  -0.01767                                          #  8      
S9        -0.07162   0.42590  -0.38625                                          #  9      
C10       -0.21409   0.33015   0.22342                                          # 10      
N11       -0.30121   0.30668   0.30910                                          # 11      
C12       -0.01496   0.50894   0.22726                                          # 12      
N13       -0.01469   0.56413   0.31480                                          # 13      
C14       -0.25181   0.25022  -0.32577                                          # 14      
N15       -0.33813   0.18668  -0.36294                                          # 15      
#END                                                                                      
 
#Energy-rank no.  35
data_00035_-2.92386E+01                                                                   
_chemical_name_systematic                                                                 
; Test molecule XXII Bent model tau = 40.9 deg                                            
 pscale(1)=1.0                                                                            
E(total)=-2.92386E+01 E(coul)=-7.39948E+00 E(vdW)=-2.18391E+01 Density= 1.61284           
;                                                                                         
_cell_length_a    8.096                                                                   
_cell_length_b    6.371                                                                   
_cell_length_c   19.944                                                                   
_cell_angle_alpha    90.00                                                                
_cell_angle_beta     83.71                                                                
_cell_angle_gamma    90.00                                                                
_cell_formula_units_Z  4                                                                  
_symmetry_space_group_name_H-M 'P 21/C  '                                                 
_symmetry_Int_Tables_number  14                                                           
loop_                                                                                     
_symmetry_equiv_pos_as_xyz                                                                
  1 x,y,z                                                                                 
  2 -x,1/2+y,1/2-z                                                                        
  3 -x,-y,-z                                                                              
  4 x,1/2-y,1/2+z                                                                         
loop_                                                                                     
_atom_site_label                                                                          
_atom_site_fract_x                                                                        
_atom_site_fract_y                                                                        
_atom_site_fract_z                                                                        
C1        -0.29208   0.12342   0.43277                                          #  1      
C2        -0.27786  -0.04843   0.39450                                          #  2      
C3         0.02707   0.23341   0.39217                                          #  3      
C4         0.04065   0.04853   0.35087                                          #  4      
N5         0.13408   0.37808   0.37717                                          #  5      
C6         0.17047   0.07103   0.30271                                          #  6      
S7        -0.12504   0.26458   0.46217                                          #  7      
S8        -0.08740  -0.17346   0.36518                                          #  8      
S9         0.26621   0.30913   0.31226                                          #  9      
C10       -0.42219  -0.15410   0.37483                                          # 10      
N11       -0.53298  -0.24286   0.35886                                          # 11      
C12       -0.45299   0.20941   0.45568                                          # 12      
N13       -0.57757   0.28046   0.47523                                          # 13      
C14        0.22776  -0.07516   0.25091                                          # 14      
N15        0.27506  -0.18962   0.20959                                          # 15      
#END                                                                                      
 
#Energy-rank no.  36
data_00036_-2.92296E+01                                                                   
_chemical_name_systematic                                                                 
; Test molecule XXII Bent model tau = 40.9 deg                                            
Space group P21/n,Z=4(1)                                                                  
E(total)=-2.92296E+01 E(coul)=-7.40084E+00 E(vdW)=-2.18288E+01 Density= 1.61232           
;                                                                                         
_cell_length_a    8.104                                                                   
_cell_length_b    6.366                                                                   
_cell_length_c   20.697                                                                   
_cell_angle_alpha    90.00                                                                
_cell_angle_beta     73.33                                                                
_cell_angle_gamma    90.00                                                                
_cell_formula_units_Z  4                                                                  
_symmetry_space_group_name_H-M 'P 21/n  '                                                 
_symmetry_Int_Tables_number  14                                                           
loop_                                                                                     
_symmetry_equiv_pos_as_xyz                                                                
  1 x,y,z                                                                                 
  2 1/2-x,1/2+y,1/2-z                                                                     
  3 -x,-y,-z                                                                              
  4 1/2+x,1/2-y,1/2+z                                                                     
loop_                                                                                     
_atom_site_label                                                                          
_atom_site_fract_x                                                                        
_atom_site_fract_y                                                                        
_atom_site_fract_z                                                                        
C1         0.14113   0.37752   0.06762                                          #  1      
C2         0.11687   0.54937   0.10594                                          #  2      
C3         0.41955   0.26770   0.10808                                          #  3      
C4         0.39161   0.45260   0.14943                                          #  4      
N5         0.51164   0.12301   0.12299                                          #  5      
C6         0.47318   0.43007   0.19754                                          #  6      
S7         0.33762   0.23658   0.03811                                          #  7      
S8         0.27773   0.67464   0.13524                                          #  8      
S9         0.57866   0.19194   0.18788                                          #  9      
C10       -0.04715   0.65486   0.12569                                          # 10      
N11       -0.17393   0.74347   0.14173                                          # 11      
C12        0.00334   0.29133   0.04473                                          # 12      
N13       -0.10151   0.22013   0.02519                                          # 13      
C14        0.47846   0.57624   0.24937                                          # 14      
N15        0.48426   0.69070   0.29072                                          # 15      
#END                                                                                      
 
#Energy-rank no.  37
data_00037_-2.92082E+01                                                                   
_chemical_name_systematic                                                                 
; Test molecule XXII Bent model tau = 40.9 deg                                            
Space group P21/n,Z=4(1)                                                                  
E(total)=-2.92082E+01 E(coul)=-8.26525E+00 E(vdW)=-2.09430E+01 Density= 1.60063           
;                                                                                         
_cell_length_a    9.023                                                                   
_cell_length_b   18.330                                                                   
_cell_length_c    6.250                                                                   
_cell_angle_alpha    90.00                                                                
_cell_angle_beta     85.46                                                                
_cell_angle_gamma    90.00                                                                
_cell_formula_units_Z  4                                                                  
_symmetry_space_group_name_H-M 'P 21/n  '                                                 
_symmetry_Int_Tables_number  14                                                           
loop_                                                                                     
_symmetry_equiv_pos_as_xyz                                                                
  1 x,y,z                                                                                 
  2 1/2-x,1/2+y,1/2-z                                                                     
  3 -x,-y,-z                                                                              
  4 1/2+x,1/2-y,1/2+z                                                                     
loop_                                                                                     
_atom_site_label                                                                          
_atom_site_fract_x                                                                        
_atom_site_fract_y                                                                        
_atom_site_fract_z                                                                        
C1        -0.28964   0.43356   0.40740                                          #  1      
C2        -0.28836   0.39365   0.58542                                          #  2      
C3         0.00124   0.40334   0.30037                                          #  3      
C4         0.00108   0.36018   0.49189                                          #  4      
N5         0.10550   0.39103   0.15435                                          #  5      
C6         0.11749   0.31360   0.47290                                          #  6      
S7        -0.13133   0.47233   0.26303                                          #  7      
S8        -0.12681   0.37126   0.71680                                          #  8      
S9         0.21796   0.32690   0.22984                                          #  9      
C10       -0.42404   0.36629   0.69318                                          # 10      
N11       -0.52868   0.34439   0.78375                                          # 11      
C12       -0.42740   0.45058   0.31660                                          # 12      
N13       -0.53374   0.46570   0.24162                                          # 13      
C14        0.15858   0.26078   0.62587                                          # 14      
N15        0.19291   0.21870   0.74573                                          # 15      
#END                                                                                      
 
#Energy-rank no.  38
data_00038_-2.91892E+01                                                                   
_chemical_name_systematic                                                                 
; Test molecule XXII Bent model tau = tau = 40.9 deg                                      
P212121, Z=4                                                                              
E(total)=-2.91892E+01 E(coul)=-7.57908E+00 E(vdW)=-2.16101E+01 Density= 1.57494           
;                                                                                         
_cell_length_a    6.166                                                                   
_cell_length_b    8.130                                                                   
_cell_length_c   20.891                                                                   
_cell_angle_alpha    90.00                                                                
_cell_angle_beta     90.00                                                                
_cell_angle_gamma    90.00                                                                
_cell_formula_units_Z  4                                                                  
_symmetry_space_group_name_H-M 'P 212121'                                                 
_symmetry_Int_Tables_number  19                                                           
loop_                                                                                     
_symmetry_equiv_pos_as_xyz                                                                
  1 x,y,z                                                                                 
  2 1/2+x,1/2-y,-z                                                                        
  3 -x,1/2+y,1/2-z                                                                        
  4 1/2-x,-y,1/2+z                                                                        
loop_                                                                                     
_atom_site_label                                                                          
_atom_site_fract_x                                                                        
_atom_site_fract_y                                                                        
_atom_site_fract_z                                                                        
C1         0.31474  -0.06338   0.16814                                          #  1      
C2         0.13347   0.02141   0.15733                                          #  2      
C3         0.37808  -0.10676   0.04070                                          #  3      
C4         0.18329  -0.01453   0.02963                                          #  4      
N5         0.50983  -0.11944  -0.00625                                          #  5      
C6         0.18388   0.04145  -0.03129                                          #  6      
S7         0.43743  -0.20455   0.11428                                          #  7      
S8        -0.02481   0.00968   0.08640                                          #  8      
S9         0.41499  -0.02448  -0.06997                                          #  9      
C10        0.04461   0.12989   0.20508                                          # 10      
N11       -0.03150   0.21527   0.24173                                          # 11      
C12        0.42816  -0.04890   0.22817                                          # 12      
N13        0.52070  -0.04196   0.27506                                          # 13      
C14        0.02166   0.13891  -0.06219                                          # 14      
N15       -0.10577   0.21595  -0.08747                                          # 15      
#END                                                                                      
 
#Energy-rank no.  39
data_00039_-2.91853E+01                                                                   
_chemical_name_systematic                                                                 
; Test molecule XXII Bent model tau = 40.9 deg                                            
Pca21,Z=4, scan rotg 232 trans z a / cells z c C  Start Vc= 13**3, dens=0.                
E(total)=-2.91853E+01 E(coul)=-7.43777E+00 E(vdW)=-2.17475E+01 Density= 1.57499           
;                                                                                         
_cell_length_a   19.474                                                                   
_cell_length_b    6.921                                                                   
_cell_length_c    7.770                                                                   
_cell_angle_alpha    90.00                                                                
_cell_angle_beta     90.00                                                                
_cell_angle_gamma    90.00                                                                
_cell_formula_units_Z  4                                                                  
_symmetry_space_group_name_H-M 'P CA21  '                                                 
_symmetry_Int_Tables_number  29                                                           
loop_                                                                                     
_symmetry_equiv_pos_as_xyz                                                                
  1 x,y,z                                                                                 
  2 1/2-x,y,1/2+z                                                                         
  3 1/2+x,-y,z                                                                            
  4 -x,-y,1/2+z                                                                           
loop_                                                                                     
_atom_site_label                                                                          
_atom_site_fract_x                                                                        
_atom_site_fract_y                                                                        
_atom_site_fract_z                                                                        
C1        -0.15839   0.41942  -0.08397                                          #  1      
C2        -0.16124   0.24812  -0.00603                                          #  2      
C3        -0.02019   0.43514  -0.04144                                          #  3      
C4        -0.02383   0.25018   0.04144                                          #  4      
N5         0.03847   0.48665  -0.09911                                          #  5      
C6         0.03907   0.16774   0.03903                                          #  6      
S7        -0.09146   0.59196  -0.06153                                          #  7      
S8        -0.09838   0.15698   0.13846                                          #  8      
S9         0.09693   0.32094  -0.05873                                          #  9      
C10       -0.21894   0.12079  -0.02988                                          # 10      
N11       -0.26381   0.01737  -0.04413                                          # 11      
C12       -0.21314   0.48273  -0.19523                                          # 12      
N13       -0.25555   0.53833  -0.28232                                          # 13      
C14        0.05840  -0.01645   0.10694                                          # 14      
N15        0.07463  -0.16206   0.16049                                          # 15      
#END                                                                                      
 
#Energy-rank no.  40
data_00040_-2.91760E+01                                                                   
_chemical_name_systematic                                                                 
; Test molecule XXII Bent model tau = 40.9 deg                                            
P21  scan rotg 132 trans B  (I)/ cells z c C  Start Vc= 10**3, dens=0.82                  
E(total)=-2.91760E+01 E(coul)=-7.39838E+00 E(vdW)=-2.17776E+01 Density= 1.62045           
;                                                                                         
_cell_length_a    6.767                                                                   
_cell_length_b    6.909                                                                   
_cell_length_c   10.907                                                                   
_cell_angle_alpha    90.00                                                                
_cell_angle_beta     93.57                                                                
_cell_angle_gamma    90.00                                                                
_cell_formula_units_Z  2                                                                  
_symmetry_space_group_name_H-M 'P 21    '                                                 
_symmetry_Int_Tables_number   4                                                           
loop_                                                                                     
_symmetry_equiv_pos_as_xyz                                                                
  1 x,y,z                                                                                 
  2 -x,1/2+y,-z                                                                           
loop_                                                                                     
_atom_site_label                                                                          
_atom_site_fract_x                                                                        
_atom_site_fract_y                                                                        
_atom_site_fract_z                                                                        
C1        -0.25728   0.03775   0.41009                                          #  1      
C2        -0.20234   0.21861   0.38691                                          #  2      
C3        -0.06260  -0.09759   0.21754                                          #  3      
C4        -0.00343   0.09759   0.19386                                          #  4      
N5         0.03854  -0.23222   0.17114                                          #  5      
C6         0.15499   0.09437   0.12430                                          #  6      
S7        -0.26791  -0.15644   0.30313                                          #  7      
S8        -0.12914   0.30364   0.24283                                          #  8      
S9         0.21554  -0.14157   0.09155                                          #  9      
C10       -0.20386   0.36669   0.47974                                          # 10      
N11       -0.20494   0.48769   0.55009                                          # 11      
C12       -0.31992  -0.01560   0.52933                                          # 12      
N13       -0.37201  -0.06257   0.62167                                          # 13      
C14        0.26128   0.25630   0.08005                                          # 14      
N15        0.34698   0.38324   0.04397                                          # 15      
#END                                                                                      
 
#Energy-rank no.  41
data_00041_-2.91716E+01                                                                   
_chemical_name_systematic                                                                 
; Test molecule XXII Bent model tau = 40.9 deg                                            
 pscale(1)=1.0                                                                            
E(total)=-2.91716E+01 E(coul)=-6.90044E+00 E(vdW)=-2.22711E+01 Density= 1.63057           
;                                                                                         
_cell_length_a    6.748                                                                   
_cell_length_b    6.934                                                                   
_cell_length_c   21.644                                                                   
_cell_angle_alpha    90.00                                                                
_cell_angle_beta     93.02                                                                
_cell_angle_gamma    90.00                                                                
_cell_formula_units_Z  4                                                                  
_symmetry_space_group_name_H-M 'P 21/C  '                                                 
_symmetry_Int_Tables_number  14                                                           
loop_                                                                                     
_symmetry_equiv_pos_as_xyz                                                                
  1 x,y,z                                                                                 
  2 -x,1/2+y,1/2-z                                                                        
  3 -x,-y,-z                                                                              
  4 x,1/2-y,1/2+z                                                                         
loop_                                                                                     
_atom_site_label                                                                          
_atom_site_fract_x                                                                        
_atom_site_fract_y                                                                        
_atom_site_fract_z                                                                        
C1         0.25725   0.34172   0.29500                                          #  1      
C2         0.20157   0.52183   0.30671                                          #  2      
C3         0.06094   0.20668   0.39234                                          #  3      
C4         0.00100   0.40104   0.40430                                          #  4      
N5        -0.04047   0.07238   0.41591                                          #  5      
C6        -0.15832   0.39757   0.43959                                          #  6      
S7         0.26754   0.14839   0.34891                                          #  7      
S8         0.12690   0.60654   0.37939                                          #  8      
S9        -0.21871   0.16241   0.45625                                          #  9      
C10        0.20346   0.66926   0.25990                                          # 10      
N11        0.20480   0.78973   0.22442                                          # 11      
C12        0.32107   0.28858   0.23484                                          # 12      
N13        0.37409   0.24179   0.18825                                          # 13      
C14       -0.26558   0.55871   0.46201                                          # 14      
N15       -0.35205   0.68504   0.48028                                          # 15      
#END                                                                                      
 
#Energy-rank no.  42
data_00042_-2.91537E+01                                                                   
_chemical_name_systematic                                                                 
; Test molecule XXII Bent model tau = 40.9 deg                                            
Space group P21/n,Z=4(1)                                                                  
E(total)=-2.91537E+01 E(coul)=-7.57995E+00 E(vdW)=-2.15737E+01 Density= 1.60167           
;                                                                                         
_cell_length_a    7.876                                                                   
_cell_length_b   20.468                                                                   
_cell_length_c    6.393                                                                   
_cell_angle_alpha    90.00                                                                
_cell_angle_beta     87.78                                                                
_cell_angle_gamma    90.00                                                                
_cell_formula_units_Z  4                                                                  
_symmetry_space_group_name_H-M 'P 21/n  '                                                 
_symmetry_Int_Tables_number  14                                                           
loop_                                                                                     
_symmetry_equiv_pos_as_xyz                                                                
  1 x,y,z                                                                                 
  2 1/2-x,1/2+y,1/2-z                                                                     
  3 -x,-y,-z                                                                              
  4 1/2+x,1/2-y,1/2+z                                                                     
loop_                                                                                     
_atom_site_label                                                                          
_atom_site_fract_x                                                                        
_atom_site_fract_y                                                                        
_atom_site_fract_z                                                                        
C1        -0.30494   0.06659   0.12610                                          #  1      
C2        -0.30308   0.10805  -0.03468                                          #  2      
C3         0.00655   0.10766   0.23724                                          #  3      
C4         0.00675   0.15236   0.06434                                          #  4      
N5         0.10935   0.11995   0.38197                                          #  5      
C6         0.12168   0.20003   0.09603                                          #  6      
S7        -0.12355   0.03727   0.25359                                          #  7      
S8        -0.11715   0.14243  -0.15643                                          #  8      
S9         0.22125   0.18613   0.32726                                          #  9      
C10       -0.45780   0.12745  -0.13020                                          # 10      
N11       -0.57681   0.14338  -0.21088                                          # 11      
C12       -0.46253   0.03985   0.20994                                          # 12      
N13       -0.58389   0.01729   0.27881                                          # 13      
C14        0.16242   0.25447  -0.03682                                          # 14      
N15        0.19654   0.29788  -0.14071                                          # 15      
#END                                                                                      
 
#Energy-rank no.  43
data_00043_-2.91327E+01                                                                   
_chemical_name_systematic                                                                 
; Test molecule XXII Bent model tau = 40.9 deg                                            
Space group P21/n,Z=4(1)                                                                  
E(total)=-2.91327E+01 E(coul)=-6.16571E+00 E(vdW)=-2.29670E+01 Density= 1.64994           
;                                                                                         
_cell_length_a    7.130                                                                   
_cell_length_b   20.123                                                                   
_cell_length_c    6.971                                                                   
_cell_angle_alpha    90.00                                                                
_cell_angle_beta     88.07                                                                
_cell_angle_gamma    90.00                                                                
_cell_formula_units_Z  4                                                                  
_symmetry_space_group_name_H-M 'P 21/N  '                                                 
_symmetry_Int_Tables_number  14                                                           
loop_                                                                                     
_symmetry_equiv_pos_as_xyz                                                                
  1 x,y,z                                                                                 
  2 1/2-x,1/2+y,1/2-z                                                                     
  3 -x,-y,-z                                                                              
  4 1/2+x,1/2-y,1/2+z                                                                     
loop_                                                                                     
_atom_site_label                                                                          
_atom_site_fract_x                                                                        
_atom_site_fract_y                                                                        
_atom_site_fract_z                                                                        
C1         0.23079   0.17313   0.28800                                          #  1      
C2         0.22226   0.15290   0.47008                                          #  2      
C3         0.27491   0.04629   0.16218                                          #  3      
C4         0.26451   0.02505   0.35872                                          #  4      
N5         0.24349   0.00225   0.03516                                          #  5      
C6         0.22087  -0.04028   0.36510                                          #  6      
S7         0.33327   0.12834   0.09147                                          #  7      
S8         0.31356   0.07655   0.55454                                          #  8      
S9         0.20043  -0.07048   0.13536                                          #  9      
C10        0.13997   0.19400   0.61961                                          # 10      
N11        0.07792   0.22522   0.74161                                          # 11      
C12        0.15736   0.23698   0.23476                                          # 12      
N13        0.10277   0.28717   0.18767                                          # 13      
C14        0.19603  -0.08126   0.53161                                          # 14      
N15        0.17626  -0.11451   0.66229                                          # 15      
#END                                                                                      
 
#Energy-rank no.  44
data_00044_-2.91165E+01                                                                   
_chemical_name_systematic                                                                 
; Test molecule XXII Bent model tau = 40.9 deg                                            
 pscale(1)=1.0                                                                            
E(total)=-2.91165E+01 E(coul)=-7.17542E+00 E(vdW)=-2.19411E+01 Density= 1.61610           
;                                                                                         
_cell_length_a    9.458                                                                   
_cell_length_b    6.060                                                                   
_cell_length_c   17.891                                                                   
_cell_angle_alpha    90.00                                                                
_cell_angle_beta     95.60                                                                
_cell_angle_gamma    90.00                                                                
_cell_formula_units_Z  4                                                                  
_symmetry_space_group_name_H-M 'P 21/C  '                                                 
_symmetry_Int_Tables_number  14                                                           
loop_                                                                                     
_symmetry_equiv_pos_as_xyz                                                                
  1 x,y,z                                                                                 
  2 -x,1/2+y,1/2-z                                                                        
  3 -x,-y,-z                                                                              
  4 x,1/2-y,1/2+z                                                                         
loop_                                                                                     
_atom_site_label                                                                          
_atom_site_fract_x                                                                        
_atom_site_fract_y                                                                        
_atom_site_fract_z                                                                        
C1         0.13553   0.13903  -0.13310                                          #  1      
C2         0.21274  -0.04464  -0.13419                                          #  2      
C3         0.19544   0.17578   0.01784                                          #  3      
C4         0.27892  -0.02144   0.01593                                          #  4      
N5         0.22010   0.29951   0.07547                                          #  5      
C6         0.36998  -0.03165   0.07893                                          #  6      
S7         0.06086   0.24818  -0.05360                                          #  7      
S8         0.25637  -0.22030  -0.05581                                          #  8      
S9         0.34505   0.19302   0.13524                                          #  9      
C10        0.26536  -0.12170  -0.20239                                          # 10      
N11        0.30747  -0.18881  -0.25515                                          # 11      
C12        0.10232   0.26699  -0.20039                                          # 12      
N13        0.07282   0.37082  -0.25238                                          # 13      
C14        0.47249  -0.19972   0.09967                                          # 14      
N15        0.55417  -0.33195   0.11706                                          # 15      
#END                                                                                      
 
#Energy-rank no.  45
data_00045_-2.90928E+01                                                                   
_chemical_name_systematic                                                                 
; Test molecule XXII Bent model tau = 40.9 deg                                            
 pscale(1)=1.0                                                                            
E(total)=-2.90928E+01 E(coul)=-6.06969E+00 E(vdW)=-2.30231E+01 Density= 1.61788           
;                                                                                         
_cell_length_a    8.726                                                                   
_cell_length_b    6.291                                                                   
_cell_length_c   18.649                                                                   
_cell_angle_alpha    90.00                                                                
_cell_angle_beta     95.35                                                                
_cell_angle_gamma    90.00                                                                
_cell_formula_units_Z  4                                                                  
_symmetry_space_group_name_H-M 'P 21/C  '                                                 
_symmetry_Int_Tables_number  14                                                           
loop_                                                                                     
_symmetry_equiv_pos_as_xyz                                                                
  1 x,y,z                                                                                 
  2 -x,1/2+y,1/2-z                                                                        
  3 -x,-y,-z                                                                              
  4 x,1/2-y,1/2+z                                                                         
loop_                                                                                     
_atom_site_label                                                                          
_atom_site_fract_x                                                                        
_atom_site_fract_y                                                                        
_atom_site_fract_z                                                                        
C1         0.36659   0.20679   0.13709                                          #  1      
C2         0.29105   0.02554   0.14506                                          #  2      
C3         0.32014   0.17624  -0.00847                                          #  3      
C4         0.23830  -0.01814   0.00077                                          #  4      
N5         0.29543   0.26874  -0.06945                                          #  5      
C6         0.14837  -0.06119  -0.06047                                          #  6      
S7         0.45332   0.28574   0.05883                                          #  7      
S8         0.26226  -0.17668   0.07866                                          #  8      
S9         0.17270   0.13234  -0.12384                                          #  9      
C10        0.22830  -0.02538   0.21168                                          # 10      
N11        0.17857  -0.07204   0.26355                                          # 11      
C12        0.38774   0.35828   0.19510                                          # 12      
N13        0.40801   0.48039   0.23978                                          # 13      
C14        0.04757  -0.23859  -0.07450                                          # 14      
N15       -0.03269  -0.37868  -0.08657                                          # 15      
#END                                                                                      
 
#Energy-rank no.  46
data_00046_-2.90842E+01                                                                   
_chemical_name_systematic                                                                 
; Test molecule XXII Bent model tau = 40.9 deg                                            
Space group P21/n,Z=4(1)                                                                  
E(total)=-2.90842E+01 E(coul)=-6.75830E+00 E(vdW)=-2.23259E+01 Density= 1.63386           
;                                                                                         
_cell_length_a   10.316                                                                   
_cell_length_b    7.705                                                                   
_cell_length_c   12.825                                                                   
_cell_angle_alpha    90.00                                                                
_cell_angle_beta     82.01                                                                
_cell_angle_gamma    90.00                                                                
_cell_formula_units_Z  4                                                                  
_symmetry_space_group_name_H-M 'P 21/N  '                                                 
_symmetry_Int_Tables_number  14                                                           
loop_                                                                                     
_symmetry_equiv_pos_as_xyz                                                                
  1 x,y,z                                                                                 
  2 1/2-x,1/2+y,1/2-z                                                                     
  3 -x,-y,-z                                                                              
  4 1/2+x,1/2-y,1/2+z                                                                     
loop_                                                                                     
_atom_site_label                                                                          
_atom_site_fract_x                                                                        
_atom_site_fract_y                                                                        
_atom_site_fract_z                                                                        
C1         0.14555   0.24406   0.06884                                          #  1      
C2         0.14321   0.17448   0.16419                                          #  2      
C3         0.41065   0.26529   0.04394                                          #  3      
C4         0.40699   0.18941   0.14646                                          #  4      
N5         0.51956   0.25749  -0.01702                                          #  5      
C6         0.52609   0.12283   0.15559                                          #  6      
S7         0.27487   0.37045   0.00139                                          #  7      
S8         0.26965   0.19504   0.24439                                          #  8      
S9         0.63196   0.16056   0.04160                                          #  9      
C10        0.03163   0.07760   0.21296                                          # 10      
N11       -0.05498   0.00192   0.25437                                          # 11      
C12        0.03610   0.22422   0.01124                                          # 12      
N13       -0.04870   0.21284  -0.03604                                          # 13      
C14        0.56537   0.03521   0.24439                                          # 14      
N15        0.59821  -0.03424   0.31426                                          # 15      
#END                                                                                      
 
#Energy-rank no.  47
data_00047_-2.90239E+01                                                                   
_chemical_name_systematic                                                                 
; Test molecule XXII Bent model tau = 40.9 deg                                            
 pscale(1)=1.0                                                                            
E(total)=-2.90239E+01 E(coul)=-7.24299E+00 E(vdW)=-2.17809E+01 Density= 1.62214           
;                                                                                         
_cell_length_a   12.384                                                                   
_cell_length_b    6.841                                                                   
_cell_length_c   14.632                                                                   
_cell_angle_alpha    90.00                                                                
_cell_angle_beta    124.90                                                                
_cell_angle_gamma    90.00                                                                
_cell_formula_units_Z  4                                                                  
_symmetry_space_group_name_H-M 'P 21/C  '                                                 
_symmetry_Int_Tables_number  14                                                           
loop_                                                                                     
_symmetry_equiv_pos_as_xyz                                                                
  1 x,y,z                                                                                 
  2 -x,1/2+y,1/2-z                                                                        
  3 -x,-y,-z                                                                              
  4 x,1/2-y,1/2+z                                                                         
loop_                                                                                     
_atom_site_label                                                                          
_atom_site_fract_x                                                                        
_atom_site_fract_y                                                                        
_atom_site_fract_z                                                                        
C1         0.14886   0.32384   0.48458                                          #  1      
C2         0.18831   0.50550   0.48558                                          #  2      
C3         0.25426   0.19180   0.37676                                          #  3      
C4         0.29688   0.38776   0.37886                                          #  4      
N5         0.31220   0.05503   0.36101                                          #  5      
C6         0.39430   0.38270   0.36317                                          #  6      
S7         0.12563   0.13510   0.39153                                          #  7      
S8         0.22520   0.59732   0.39278                                          #  8      
S9         0.42375   0.14452   0.34495                                          #  9      
C10        0.20078   0.64909   0.56304                                          # 10      
N11        0.21054   0.76676   0.62204                                          # 11      
C12        0.11750   0.26508   0.56141                                          # 12      
N13        0.09069   0.21401   0.61984                                          # 13      
C14        0.46492   0.54458   0.35969                                          # 14      
N15        0.52170   0.67149   0.35645                                          # 15      
#END                                                                                      
 
#Energy-rank no.  48
data_00048_-2.90213E+01                                                                   
_chemical_name_systematic                                                                 
; Test molecule XXII Bent model tau = 40.9 deg                                            
 Pna21,Z=4 scan rotg 232 tran z,a cells z c C                                             
E(total)=-2.90213E+01 E(coul)=-6.99251E+00 E(vdW)=-2.20288E+01 Density= 1.62516           
;                                                                                         
_cell_length_a   19.954                                                                   
_cell_length_b    7.396                                                                   
_cell_length_c    6.876                                                                   
_cell_angle_alpha    90.00                                                                
_cell_angle_beta     90.00                                                                
_cell_angle_gamma    90.00                                                                
_cell_formula_units_Z  4                                                                  
_symmetry_space_group_name_H-M 'P NA21  '                                                 
_symmetry_Int_Tables_number  33                                                           
loop_                                                                                     
_symmetry_equiv_pos_as_xyz                                                                
  1 x,y,z                                                                                 
  2 1/2-x,1/2+y,1/2+z                                                                     
  3 1/2+x,1/2-y,z                                                                         
  4 -x,-y,1/2+z                                                                           
loop_                                                                                     
_atom_site_label                                                                          
_atom_site_fract_x                                                                        
_atom_site_fract_y                                                                        
_atom_site_fract_z                                                                        
C1        -0.17403   0.29701   0.20754                                          #  1      
C2        -0.15419   0.25715   0.02755                                          #  2      
C3        -0.11901  -0.01243   0.34710                                          #  3      
C4        -0.09757  -0.05345   0.15290                                          #  4      
N5        -0.08893  -0.09485   0.48515                                          #  5      
C6        -0.04754  -0.17639   0.16069                                          #  6      
S7        -0.18490   0.13971   0.40019                                          #  7      
S8        -0.13482   0.03649  -0.05771                                          #  8      
S9        -0.03184  -0.23423   0.39920                                          #  9      
C10       -0.14863   0.39493  -0.11951                                          # 10      
N11       -0.14428   0.49939  -0.23977                                          # 11      
C12       -0.19053   0.48003   0.26093                                          # 12      
N13       -0.20458   0.62219   0.30784                                          # 13      
C14       -0.01165  -0.25405   0.00123                                          # 14      
N15        0.01721  -0.31729  -0.12372                                          # 15      
#END                                                                                      
 
#Energy-rank no.  49
data_00049_-2.90212E+01                                                                   
_chemical_name_systematic                                                                 
; Test molecule XXII Bent model tau = 40.9 deg                                            
 pscale(1)=1.0                                                                            
E(total)=-2.90212E+01 E(coul)=-6.95214E+00 E(vdW)=-2.20690E+01 Density= 1.62709           
;                                                                                         
_cell_length_a    7.622                                                                   
_cell_length_b    6.788                                                                   
_cell_length_c   19.624                                                                   
_cell_angle_alpha    90.00                                                                
_cell_angle_beta     86.65                                                                
_cell_angle_gamma    90.00                                                                
_cell_formula_units_Z  4                                                                  
_symmetry_space_group_name_H-M 'P 21/C  '                                                 
_symmetry_Int_Tables_number  14                                                           
loop_                                                                                     
_symmetry_equiv_pos_as_xyz                                                                
  1 x,y,z                                                                                 
  2 -x,1/2+y,1/2-z                                                                        
  3 -x,-y,-z                                                                              
  4 x,1/2-y,1/2+z                                                                         
loop_                                                                                     
_atom_site_label                                                                          
_atom_site_fract_x                                                                        
_atom_site_fract_y                                                                        
_atom_site_fract_z                                                                        
C1         0.30839   0.16777   0.07405                                          #  1      
C2         0.27546  -0.01203   0.09884                                          #  2      
C3        -0.00889   0.29923   0.12509                                          #  3      
C4        -0.04251   0.10535   0.15187                                          #  4      
N5        -0.10162   0.43933   0.15166                                          #  5      
C6        -0.17144   0.11575   0.20203                                          #  6      
S7         0.14814   0.34872   0.05731                                          #  7      
S8         0.06266  -0.10894   0.11998                                          #  8      
S9        -0.24290   0.35565   0.21142                                          #  9      
C10        0.41545  -0.14953   0.10890                                          # 10      
N11        0.52202  -0.26259   0.11689                                          # 11      
C12        0.48588   0.23060   0.05654                                          # 12      
N13        0.62370   0.28460   0.04155                                          # 13      
C14       -0.24510  -0.04244   0.24243                                          # 14      
N15       -0.30526  -0.16639   0.27484                                          # 15      
#END                                                                                      
 
#Energy-rank no.  50
data_00050_-2.90153E+01                                                                   
_chemical_name_systematic                                                                 
; Test molecule XXII Bent model tau = 40.9 deg                                            
 pscale(1)=1.0                                                                            
E(total)=-2.90153E+01 E(coul)=-6.39004E+00 E(vdW)=-2.26252E+01 Density= 1.60497           
;                                                                                         
_cell_length_a   10.141                                                                   
_cell_length_b    6.712                                                                   
_cell_length_c   15.138                                                                   
_cell_angle_alpha    90.00                                                                
_cell_angle_beta     94.20                                                                
_cell_angle_gamma    90.00                                                                
_cell_formula_units_Z  4                                                                  
_symmetry_space_group_name_H-M 'P 21/C  '                                                 
_symmetry_Int_Tables_number  14                                                           
loop_                                                                                     
_symmetry_equiv_pos_as_xyz                                                                
  1 x,y,z                                                                                 
  2 -x,1/2+y,1/2-z                                                                        
  3 -x,-y,-z                                                                              
  4 x,1/2-y,1/2+z                                                                         
loop_                                                                                     
_atom_site_label                                                                          
_atom_site_fract_x                                                                        
_atom_site_fract_y                                                                        
_atom_site_fract_z                                                                        
C1        -0.18294   0.37408   0.43114                                          #  1      
C2        -0.21673   0.55423   0.40020                                          #  2      
C3        -0.43863   0.25190   0.41419                                          #  3      
C4        -0.47376   0.44605   0.38051                                          #  4      
N5        -0.52207   0.11209   0.39686                                          #  5      
C6        -0.59361   0.43614   0.33539                                          #  6      
S7        -0.29010   0.20207   0.47906                                          #  7      
S8        -0.37701   0.66076   0.40110                                          #  8      
S9        -0.65422   0.19660   0.33914                                          #  9      
C10       -0.12093   0.68430   0.36459                                          # 10      
N11       -0.04802   0.79173   0.33685                                          # 11      
C12       -0.04896   0.30338   0.42980                                          # 12      
N13        0.05576   0.24339   0.43067                                          # 13      
C14       -0.66549   0.59469   0.29092                                          # 14      
N15       -0.72396   0.71896   0.25548                                          # 15      
#END                                                                                      
 
#Energy-rank no.  51
data_00051_-2.90067E+01                                                                   
_chemical_name_systematic                                                                 
; Test molecule XXII Bent model tau = 40.9 deg                                            
 pscale(1)=1.0                                                                            
E(total)=-2.90067E+01 E(coul)=-6.48208E+00 E(vdW)=-2.25247E+01 Density= 1.60320           
;                                                                                         
_cell_length_a   10.130                                                                   
_cell_length_b    6.688                                                                   
_cell_length_c   15.223                                                                   
_cell_angle_alpha    90.00                                                                
_cell_angle_beta     85.94                                                                
_cell_angle_gamma    90.00                                                                
_cell_formula_units_Z  4                                                                  
_symmetry_space_group_name_H-M 'P 21/C  '                                                 
_symmetry_Int_Tables_number  14                                                           
loop_                                                                                     
_symmetry_equiv_pos_as_xyz                                                                
  1 x,y,z                                                                                 
  2 -x,1/2+y,1/2-z                                                                        
  3 -x,-y,-z                                                                              
  4 x,1/2-y,1/2+z                                                                         
loop_                                                                                     
_atom_site_label                                                                          
_atom_site_fract_x                                                                        
_atom_site_fract_y                                                                        
_atom_site_fract_z                                                                        
C1         0.31539   0.12320   0.06838                                          #  1      
C2         0.28260  -0.05704   0.10020                                          #  2      
C3         0.05901   0.24360   0.08535                                          #  3      
C4         0.02497   0.04940   0.11997                                          #  4      
N5        -0.02493   0.38352   0.10208                                          #  5      
C6        -0.09462   0.05938   0.16513                                          #  6      
S7         0.20689   0.29330   0.02016                                          #  7      
S8         0.12251  -0.16563   0.10036                                          #  8      
S9        -0.15633   0.29899   0.16030                                          #  9      
C10        0.37944  -0.18553   0.13599                                          # 10      
N11        0.45317  -0.29178   0.16391                                          # 11      
C12        0.44930   0.19557   0.06892                                          # 12      
N13        0.55392   0.25683   0.06741                                          # 13      
C14       -0.16550  -0.09918   0.21039                                          # 14      
N15       -0.22320  -0.22347   0.24646                                          # 15      
#END                                                                                      
 
#Energy-rank no.  52
data_00052_-2.90040E+01                                                                   
_chemical_name_systematic                                                                 
; Test molecule XXII Bent model tau = 40.9 deg                                            
P21  scan rotg 132 trans B  (I)/ cells z c C  Start Vc= 10**3, dens=0.82                  
E(total)=-2.90040E+01 E(coul)=-6.64347E+00 E(vdW)=-2.23606E+01 Density= 1.62490           
;                                                                                         
_cell_length_a    9.792                                                                   
_cell_length_b    7.908                                                                   
_cell_length_c    6.816                                                                   
_cell_angle_alpha    90.00                                                                
_cell_angle_beta    105.94                                                                
_cell_angle_gamma    90.00                                                                
_cell_formula_units_Z  2                                                                  
_symmetry_space_group_name_H-M 'P 21    '                                                 
_symmetry_Int_Tables_number   4                                                           
loop_                                                                                     
_symmetry_equiv_pos_as_xyz                                                                
  1 x,y,z                                                                                 
  2 -x,1/2+y,-z                                                                           
loop_                                                                                     
_atom_site_label                                                                          
_atom_site_fract_x                                                                        
_atom_site_fract_y                                                                        
_atom_site_fract_z                                                                        
C1         0.31370   0.30951   0.28253                                          #  1      
C2         0.31993   0.24352   0.10534                                          #  2      
C3         0.17117   0.03511   0.36195                                          #  3      
C4         0.17921  -0.03511   0.17135                                          #  4      
N5         0.14663  -0.06813   0.49244                                          #  5      
C6         0.15823  -0.20392   0.17363                                          #  6      
S7         0.18943   0.25360   0.41856                                          #  7      
S8         0.20363   0.08557  -0.03305                                          #  8      
S9         0.12781  -0.26220   0.40166                                          #  9      
C10        0.42305   0.30122   0.00511                                          # 10      
N11        0.50182   0.34450  -0.07945                                          # 11      
C12        0.41050   0.44106   0.37994                                          # 12      
N13        0.48395   0.54593   0.46018                                          # 13      
C14        0.15791  -0.32283   0.01545                                          # 14      
N15        0.15700  -0.41881  -0.10874                                          # 15      
#END                                                                                      
 
#Energy-rank no.  53
data_00053_-2.90016E+01                                                                   
_chemical_name_systematic                                                                 
; Test molecule XXII Bent model tau = 40.9 deg                                            
                                                                                          
E(total)=-2.90016E+01 E(coul)=-5.73331E+00 E(vdW)=-2.32683E+01 Density= 1.66226           
;                                                                                         
_cell_length_a   19.627                                                                   
_cell_length_b   14.024                                                                   
_cell_length_c    7.209                                                                   
_cell_angle_alpha    90.00                                                                
_cell_angle_beta     90.00                                                                
_cell_angle_gamma    90.00                                                                
_cell_formula_units_Z  8                                                                  
_symmetry_space_group_name_H-M 'P BCA   '                                                 
_symmetry_Int_Tables_number  61                                                           
loop_                                                                                     
_symmetry_equiv_pos_as_xyz                                                                
  1 x,y,z                                                                                 
  2 1/2-x,1/2+y,z                                                                         
  3 x,1/2-y,1/2+z                                                                         
  4 1/2-x,-y,1/2+z                                                                        
  5 -x,-y,-z                                                                              
  6 1/2+x,1/2-y,-z                                                                        
  7 -x,1/2+y,1/2-z                                                                        
  8 1/2+x,y,1/2-z                                                                         
loop_                                                                                     
_atom_site_label                                                                          
_atom_site_fract_x                                                                        
_atom_site_fract_y                                                                        
_atom_site_fract_z                                                                        
C1        -0.18830   0.38111   0.29115                                          #  1      
C2        -0.16232   0.46870   0.28010                                          #  2      
C3        -0.06217   0.30259   0.26964                                          #  3      
C4        -0.03475   0.39725   0.25886                                          #  4      
N5        -0.02109   0.23636   0.31769                                          #  5      
C6         0.03196   0.39470   0.30509                                          #  6      
S7        -0.14777   0.27479   0.21521                                          #  7      
S8        -0.08134   0.49742   0.18517                                          #  8      
S9         0.05594   0.27908   0.35315                                          #  9      
C10       -0.20034   0.55059   0.34171                                          # 10      
N11       -0.22898   0.61692   0.38710                                          # 11      
C12       -0.25549   0.36552   0.36567                                          # 12      
N13       -0.30845   0.35055   0.42177                                          # 13      
C14        0.07859   0.47293   0.31313                                          # 14      
N15        0.11630   0.53421   0.31979                                          # 15      
#END                                                                                      
 
#Energy-rank no.  54
data_00054_-2.89997E+01                                                                   
_chemical_name_systematic                                                                 
; Test molecule XXII Bent model tau = tau = 40.9 deg                                      
P212121, Z=4                                                                              
E(total)=-2.89997E+01 E(coul)=-7.12078E+00 E(vdW)=-2.18789E+01 Density= 1.61581           
;                                                                                         
_cell_length_a    6.826                                                                   
_cell_length_b   20.161                                                                   
_cell_length_c    7.416                                                                   
_cell_angle_alpha    90.00                                                                
_cell_angle_beta     90.00                                                                
_cell_angle_gamma    90.00                                                                
_cell_formula_units_Z  4                                                                  
_symmetry_space_group_name_H-M 'P 212121'                                                 
_symmetry_Int_Tables_number  19                                                           
loop_                                                                                     
_symmetry_equiv_pos_as_xyz                                                                
  1 x,y,z                                                                                 
  2 1/2+x,1/2-y,-z                                                                        
  3 -x,1/2+y,1/2-z                                                                        
  4 1/2-x,-y,1/2+z                                                                        
loop_                                                                                     
_atom_site_label                                                                          
_atom_site_fract_x                                                                        
_atom_site_fract_y                                                                        
_atom_site_fract_z                                                                        
C1        -0.12885   0.07599   0.29202                                          #  1      
C2        -0.30814   0.09876   0.25724                                          #  2      
C3         0.01036   0.12886  -0.01913                                          #  3      
C4        -0.18304   0.15346  -0.05469                                          #  4      
N5         0.15113   0.15648  -0.10435                                          #  5      
C6        -0.17155   0.20312  -0.17662                                          #  6      
S7         0.05864   0.06241   0.13009                                          #  7      
S8        -0.39759   0.11996   0.03977                                          #  8      
S9         0.06889   0.21475  -0.24015                                          #  9      
C10       -0.45113   0.10637   0.39846                                          # 10      
N11       -0.56834   0.11242   0.50576                                          # 11      
C12       -0.07214   0.05828   0.47284                                          # 12      
N13       -0.02281   0.04320   0.61312                                          # 13      
C14       -0.32897   0.24151  -0.24936                                          # 14      
N15       -0.45229   0.27233  -0.30872                                          # 15      
#END                                                                                      
 
#Energy-rank no.  55
data_00055_-2.89971E+01                                                                   
_chemical_name_systematic                                                                 
;Test molecule XXII Bent molecular model, tau = 40.9 deg                                  
Space group P-1,Z=2(1)                                                                    
E(total)=-2.89971E+01 E(coul)=-6.12461E+00 E(vdW)=-2.28725E+01 Density= 1.64290           
;                                                                                         
_cell_length_a    7.625                                                                   
_cell_length_b    7.638                                                                   
_cell_length_c    9.891                                                                   
_cell_angle_alpha    90.15                                                                
_cell_angle_beta    109.49                                                                
_cell_angle_gamma   111.03                                                                
_cell_formula_units_Z  2                                                                  
_symmetry_space_group_name_H-M 'P -1    '                                                 
_symmetry_Int_Tables_number  14                                                           
loop_                                                                                     
_symmetry_equiv_pos_as_xyz                                                                
  1 x,y,z                                                                                 
  2 -x,-y,-z                                                                              
loop_                                                                                     
_atom_site_label                                                                          
_atom_site_fract_x                                                                        
_atom_site_fract_y                                                                        
_atom_site_fract_z                                                                        
C1         0.58983   0.38912   0.31334                                          #  1      
C2         0.51181   0.30015   0.40791                                          #  2      
C3         0.22063   0.26619   0.10101                                          #  3      
C4         0.13817   0.17181   0.20399                                          #  4      
N5         0.09837   0.29728  -0.01155                                          #  5      
C6        -0.06104   0.13581   0.15599                                          #  6      
S7         0.47669   0.33401   0.12179                                          #  7      
S8         0.27728   0.10568   0.36143                                          #  8      
S9        -0.13173   0.21447  -0.00919                                          #  9      
C10        0.61887   0.35332   0.56160                                          # 10      
N11        0.69947   0.38988   0.68342                                          # 11      
C12        0.78447   0.54215   0.36213                                          # 12      
N13        0.93808   0.66194   0.39643                                          # 13      
C14       -0.20082   0.04466   0.22515                                          # 14      
N15       -0.31381  -0.02780   0.27843                                          # 15      
#END                                                                                      
 
#Energy-rank no.  56
data_00056_-2.89941E+01                                                                   
_chemical_name_systematic                                                                 
; Test molecule XXII Bent model tau = 40.9 deg                                            
P21  scan rotg 132 trans B  (I)/ cells z c C  Start Vc= 10**3, dens=0.82                  
E(total)=-2.89941E+01 E(coul)=-8.01331E+00 E(vdW)=-2.09808E+01 Density= 1.57396           
;                                                                                         
_cell_length_a    9.882                                                                   
_cell_length_b    8.363                                                                   
_cell_length_c    6.359                                                                   
_cell_angle_alpha    90.00                                                                
_cell_angle_beta     94.54                                                                
_cell_angle_gamma    90.00                                                                
_cell_formula_units_Z  2                                                                  
_symmetry_space_group_name_H-M 'P 21    '                                                 
_symmetry_Int_Tables_number   4                                                           
loop_                                                                                     
_symmetry_equiv_pos_as_xyz                                                                
  1 x,y,z                                                                                 
  2 -x,1/2+y,-z                                                                           
loop_                                                                                     
_atom_site_label                                                                          
_atom_site_fract_x                                                                        
_atom_site_fract_y                                                                        
_atom_site_fract_z                                                                        
C1         0.33403   0.09284   0.10049                                          #  1      
C2         0.33871   0.00777   0.27807                                          #  2      
C3         0.06237   0.04531   0.03390                                          #  3      
C4         0.06851  -0.04531   0.22596                                          #  4      
N5        -0.05406   0.09862  -0.03454                                          #  5      
C6        -0.05719  -0.05371   0.29491                                          #  6      
S7         0.20529   0.08081  -0.11028                                          #  7      
S8         0.21660  -0.13713   0.34033                                          #  8      
S9        -0.17133   0.04454   0.12118                                          #  9      
C10        0.44992   0.02394   0.43711                                          # 10      
N11        0.53647   0.03221   0.56508                                          # 11      
C12        0.44046   0.20430   0.06204                                          # 12      
N13        0.52301   0.29200   0.02527                                          # 13      
C14       -0.09679  -0.13200   0.48031                                          # 14      
N15       -0.12996  -0.19383   0.62660                                          # 15      
#END                                                                                      
 
#Energy-rank no.  57
data_00057_-2.89808E+01                                                                   
_chemical_name_systematic                                                                 
; Test molecule XXII Bent model tau = 40.9 deg                                            
 pscale(1)=1.0                                                                            
E(total)=-2.89808E+01 E(coul)=-5.62082E+00 E(vdW)=-2.33600E+01 Density= 1.63714           
;                                                                                         
_cell_length_a   10.225                                                                   
_cell_length_b    6.832                                                                   
_cell_length_c   14.489                                                                   
_cell_angle_alpha    90.00                                                                
_cell_angle_beta     95.59                                                                
_cell_angle_gamma    90.00                                                                
_cell_formula_units_Z  4                                                                  
_symmetry_space_group_name_H-M 'P 21/C  '                                                 
_symmetry_Int_Tables_number  14                                                           
loop_                                                                                     
_symmetry_equiv_pos_as_xyz                                                                
  1 x,y,z                                                                                 
  2 -x,1/2+y,1/2-z                                                                        
  3 -x,-y,-z                                                                              
  4 x,1/2-y,1/2+z                                                                         
loop_                                                                                     
_atom_site_label                                                                          
_atom_site_fract_x                                                                        
_atom_site_fract_y                                                                        
_atom_site_fract_z                                                                        
C1         0.16815   0.35192   0.07335                                          #  1      
C2         0.20961   0.53133   0.09744                                          #  2      
C3         0.41849   0.21511   0.08890                                          #  3      
C4         0.46195   0.40863   0.11526                                          #  4      
N5         0.49859   0.07511   0.11037                                          #  5      
C6         0.58437   0.39808   0.15949                                          #  6      
S7         0.26413   0.16571   0.02725                                          #  7      
S8         0.37048   0.62227   0.08772                                          #  8      
S9         0.63705   0.15833   0.16360                                          #  9      
C10        0.12241   0.67321   0.13204                                          # 10      
N11        0.05635   0.78957   0.15870                                          # 11      
C12        0.03424   0.29396   0.08133                                          # 12      
N13       -0.07075   0.24366   0.08577                                          # 13      
C14        0.66414   0.55594   0.19754                                          # 14      
N15        0.72884   0.67962   0.22792                                          # 15      
#END                                                                                      
 
#Energy-rank no.  58
data_00058_-2.89790E+01                                                                   
_chemical_name_systematic                                                                 
; Test molecule XXII Bent model tau = 40.9 deg                                            
 pscale(1)=1.0                                                                            
E(total)=-2.89790E+01 E(coul)=-5.32005E+00 E(vdW)=-2.36590E+01 Density= 1.65074           
;                                                                                         
_cell_length_a    6.147                                                                   
_cell_length_b   16.057                                                                   
_cell_length_c   10.769                                                                   
_cell_angle_alpha    90.00                                                                
_cell_angle_beta     70.06                                                                
_cell_angle_gamma    90.00                                                                
_cell_formula_units_Z  4                                                                  
_symmetry_space_group_name_H-M 'P 21/C  '                                                 
_symmetry_Int_Tables_number  14                                                           
loop_                                                                                     
_symmetry_equiv_pos_as_xyz                                                                
  1 x,y,z                                                                                 
  2 -x,1/2+y,1/2-z                                                                        
  3 -x,-y,-z                                                                              
  4 x,1/2-y,1/2+z                                                                         
loop_                                                                                     
_atom_site_label                                                                          
_atom_site_fract_x                                                                        
_atom_site_fract_y                                                                        
_atom_site_fract_z                                                                        
C1         0.39646   0.17697   0.21756                                          #  1      
C2         0.22279   0.13167   0.20594                                          #  2      
C3         0.19504   0.18100   0.48435                                          #  3      
C4         0.00962   0.13184   0.47069                                          #  4      
N5         0.21746   0.18147   0.59804                                          #  5      
C6        -0.10506   0.09498   0.58759                                          #  6      
S7         0.38378   0.24106   0.35432                                          #  7      
S8        -0.05989   0.12651   0.32545                                          #  8      
S9         0.01650   0.12403   0.70352                                          #  9      
C10        0.24999   0.08337   0.08895                                          # 10      
N11        0.26406   0.04517  -0.00217                                          # 11      
C12        0.61794   0.17893   0.11306                                          # 12      
N13        0.79399   0.18268   0.03238                                          # 13      
C14       -0.30041   0.04056   0.61772                                          # 14      
N15       -0.45582  -0.00258   0.64336                                          # 15      
#END                                                                                      
 
#Energy-rank no.  59
data_00059_-2.89664E+01                                                                   
_chemical_name_systematic                                                                 
; Test molecule XXII Bent model tau = 40.9 deg                                            
 pscale(1)=1.0                                                                            
E(total)=-2.89664E+01 E(coul)=-6.73745E+00 E(vdW)=-2.22290E+01 Density= 1.59735           
;                                                                                         
_cell_length_a   10.885                                                                   
_cell_length_b   14.134                                                                   
_cell_length_c    7.346                                                                   
_cell_angle_alpha    90.00                                                                
_cell_angle_beta    114.00                                                                
_cell_angle_gamma    90.00                                                                
_cell_formula_units_Z  4                                                                  
_symmetry_space_group_name_H-M 'P 21/C  '                                                 
_symmetry_Int_Tables_number  14                                                           
loop_                                                                                     
_symmetry_equiv_pos_as_xyz                                                                
  1 x,y,z                                                                                 
  2 -x,1/2+y,1/2-z                                                                        
  3 -x,-y,-z                                                                              
  4 x,1/2-y,1/2+z                                                                         
loop_                                                                                     
_atom_site_label                                                                          
_atom_site_fract_x                                                                        
_atom_site_fract_y                                                                        
_atom_site_fract_z                                                                        
C1        -0.36676   0.14530  -0.12838                                          #  1      
C2        -0.32678   0.06186  -0.03956                                          #  2      
C3        -0.11142   0.21282   0.03634                                          #  3      
C4        -0.06942   0.12252   0.13036                                          #  4      
N5        -0.02034   0.26518   0.02118                                          #  5      
C6         0.06429   0.11275   0.18391                                          #  6      
S7        -0.27906   0.25407  -0.05144                                          #  7      
S8        -0.17675   0.04224   0.17668                                          #  8      
S9         0.12766   0.21328   0.12072                                          #  9      
C10       -0.40751  -0.02184  -0.11148                                          # 10      
N11       -0.46892  -0.08913  -0.16255                                          # 11      
C12       -0.49246   0.15440  -0.30010                                          # 12      
N13       -0.59137   0.16450  -0.43432                                          # 13      
C14        0.14696   0.03369   0.28098                                          # 14      
N15        0.21405  -0.02838   0.35839                                          # 15      
#END                                                                                      
 
#Energy-rank no.  60
data_00060_-2.89622E+01                                                                   
_chemical_name_systematic                                                                 
; Test molecule XXII Bent model tau = 40.9 deg                                            
 pscale(1)=1.0                                                                            
E(total)=-2.89622E+01 E(coul)=-6.42280E+00 E(vdW)=-2.25394E+01 Density= 1.64578           
;                                                                                         
_cell_length_a    6.999                                                                   
_cell_length_b    7.199                                                                   
_cell_length_c   20.028                                                                   
_cell_angle_alpha    90.00                                                                
_cell_angle_beta     83.27                                                                
_cell_angle_gamma    90.00                                                                
_cell_formula_units_Z  4                                                                  
_symmetry_space_group_name_H-M 'P 21/C  '                                                 
_symmetry_Int_Tables_number  14                                                           
loop_                                                                                     
_symmetry_equiv_pos_as_xyz                                                                
  1 x,y,z                                                                                 
  2 -x,1/2+y,1/2-z                                                                        
  3 -x,-y,-z                                                                              
  4 x,1/2-y,1/2+z                                                                         
loop_                                                                                     
_atom_site_label                                                                          
_atom_site_fract_x                                                                        
_atom_site_fract_y                                                                        
_atom_site_fract_z                                                                        
C1         0.18462   0.27675   0.17113                                          #  1      
C2         0.00908   0.28251   0.15167                                          #  2      
C3         0.34601   0.22765   0.04241                                          #  3      
C4         0.15639   0.23508   0.02200                                          #  4      
N5         0.48645   0.25762  -0.00308                                          #  5      
C6         0.17028   0.27486  -0.04434                                          #  6      
S7         0.39103   0.17475   0.12538                                          #  7      
S8        -0.05534   0.18742   0.07556                                          #  8      
S9         0.40886   0.29560  -0.07636                                          #  9      
C10       -0.14990   0.36476   0.19355                                          # 10      
N11       -0.27907   0.42670   0.22541                                          # 11      
C12        0.22106   0.35322   0.23491                                          # 12      
N13        0.25485   0.41028   0.28503                                          # 13      
C14        0.01677   0.29583  -0.08499                                          # 14      
N15       -0.10337   0.31251  -0.11800                                          # 15      
#END                                                                                      
 
#Energy-rank no.  61
data_00061_-2.89495E+01                                                                   
_chemical_name_systematic                                                                 
;Test molecule XXII Bent molecular model, tau = 40.9 deg                                  
Space group P-1,Z=2(1)                                                                    
E(total)=-2.89495E+01 E(coul)=-7.68888E+00 E(vdW)=-2.12607E+01 Density= 1.61441           
;                                                                                         
_cell_length_a    7.230                                                                   
_cell_length_b    7.660                                                                   
_cell_length_c   10.023                                                                   
_cell_angle_alpha    86.44                                                                
_cell_angle_beta     73.10                                                                
_cell_angle_gamma    74.12                                                                
_cell_formula_units_Z  2                                                                  
_symmetry_space_group_name_H-M 'P -1    '                                                 
_symmetry_Int_Tables_number  14                                                           
loop_                                                                                     
_symmetry_equiv_pos_as_xyz                                                                
  1 x,y,z                                                                                 
  2 -x,-y,-z                                                                              
loop_                                                                                     
_atom_site_label                                                                          
_atom_site_fract_x                                                                        
_atom_site_fract_y                                                                        
_atom_site_fract_z                                                                        
C1         0.14668  -0.29661   0.15920                                          #  1      
C2        -0.04933  -0.26288   0.17483                                          #  2      
C3         0.09276   0.02849   0.27903                                          #  3      
C4        -0.11814   0.06291   0.29601                                          #  4      
N5         0.14459   0.12253   0.35565                                          #  5      
C6        -0.21962   0.19388   0.39497                                          #  6      
S7         0.27817  -0.13101   0.15664                                          #  7      
S8        -0.22055  -0.04342   0.19551                                          #  8      
S9        -0.05309   0.26626   0.45620                                          #  9      
C10       -0.14026  -0.40742   0.17180                                          # 10      
N11       -0.21698  -0.51745   0.16864                                          # 11      
C12        0.27427  -0.47959   0.13891                                          # 12      
N13        0.37979  -0.62162   0.12133                                          # 13      
C14       -0.43204   0.26892   0.44474                                          # 14      
N15       -0.60028   0.33022   0.48517                                          # 15      
#END                                                                                      
 
#Energy-rank no.  62
data_00062_-2.89133E+01                                                                   
_chemical_name_systematic                                                                 
; Test molecule XXII Bent model tau = 40.9 deg                                            
Space group P21/n,Z=4(1)                                                                  
E(total)=-2.89133E+01 E(coul)=-6.47433E+00 E(vdW)=-2.24390E+01 Density= 1.63261           
;                                                                                         
_cell_length_a    7.164                                                                   
_cell_length_b   20.308                                                                   
_cell_length_c    6.950                                                                   
_cell_angle_alpha    90.00                                                                
_cell_angle_beta     92.39                                                                
_cell_angle_gamma    90.00                                                                
_cell_formula_units_Z  4                                                                  
_symmetry_space_group_name_H-M 'P 21/N  '                                                 
_symmetry_Int_Tables_number  14                                                           
loop_                                                                                     
_symmetry_equiv_pos_as_xyz                                                                
  1 x,y,z                                                                                 
  2 1/2-x,1/2+y,1/2-z                                                                     
  3 -x,-y,-z                                                                              
  4 1/2+x,1/2-y,1/2+z                                                                     
loop_                                                                                     
_atom_site_label                                                                          
_atom_site_fract_x                                                                        
_atom_site_fract_y                                                                        
_atom_site_fract_z                                                                        
C1         0.79634   0.32570   0.32213                                          #  1      
C2         0.75706   0.34222   0.50151                                          #  2      
C3         0.47993   0.38491   0.18064                                          #  3      
C4         0.43959   0.40275   0.37428                                          #  4      
N5         0.39637   0.41765   0.04571                                          #  5      
C6         0.31592   0.45304   0.36959                                          #  6      
S7         0.63252   0.31993   0.12383                                          #  7      
S8         0.53066   0.36159   0.58006                                          #  8      
S9         0.25648   0.47329   0.13411                                          #  9      
C10        0.90022   0.34379   0.65315                                          # 10      
N11        1.00881   0.34495   0.77680                                          # 11      
C12        0.98415   0.30891   0.27403                                          # 12      
N13        1.12993   0.29475   0.23110                                          # 13      
C14        0.23859   0.48600   0.52972                                          # 14      
N15        0.17558   0.51258   0.65522                                          # 15      
#END                                                                                      
 
#Energy-rank no.  63
data_00063_-2.88870E+01                                                                   
_chemical_name_systematic                                                                 
; Test molecule XXII Bent model tau = 40.9 deg                                            
                                                                                          
E(total)=-2.88870E+01 E(coul)=-7.23253E+00 E(vdW)=-2.16544E+01 Density= 1.57613           
;                                                                                         
_cell_length_a   13.444                                                                   
_cell_length_b    7.557                                                                   
_cell_length_c   20.598                                                                   
_cell_angle_alpha    90.00                                                                
_cell_angle_beta     90.00                                                                
_cell_angle_gamma    90.00                                                                
_cell_formula_units_Z  8                                                                  
_symmetry_space_group_name_H-M 'P BCA   '                                                 
_symmetry_Int_Tables_number  61                                                           
loop_                                                                                     
_symmetry_equiv_pos_as_xyz                                                                
  1 x,y,z                                                                                 
  2 1/2-x,1/2+y,z                                                                         
  3 x,1/2-y,1/2+z                                                                         
  4 1/2-x,-y,1/2+z                                                                        
  5 -x,-y,-z                                                                              
  6 1/2+x,1/2-y,-z                                                                        
  7 -x,1/2+y,1/2-z                                                                        
  8 1/2+x,y,1/2-z                                                                         
loop_                                                                                     
_atom_site_label                                                                          
_atom_site_fract_x                                                                        
_atom_site_fract_y                                                                        
_atom_site_fract_z                                                                        
C1         0.13300   0.19890   0.43255                                          #  1      
C2         0.04933   0.11984   0.41356                                          #  2      
C3         0.21150   0.16900   0.31166                                          #  3      
C4         0.12086   0.08490   0.29168                                          #  4      
N5         0.26614   0.23377   0.26681                                          #  5      
C6         0.11337   0.09433   0.22634                                          #  6      
S7         0.25044   0.18128   0.39356                                          #  7      
S8         0.03815  -0.02157   0.34504                                          #  8      
S9         0.21643   0.19943   0.19487                                          #  9      
C10       -0.04161   0.13949   0.44977                                          # 10      
N11       -0.11444   0.15039   0.47735                                          # 11      
C12        0.13506   0.30720   0.49009                                          # 12      
N13        0.13980   0.39198   0.53547                                          # 13      
C14        0.03482   0.02791   0.18637                                          # 14      
N15       -0.02680  -0.02438   0.15394                                          # 15      
#END                                                                                      
 
#Energy-rank no.  64
data_00064_-2.88595E+01                                                                   
_chemical_name_systematic                                                                 
; Test molecule XXII Bent model tau = 40.9 deg                                            
 Pna21,Z=4 scan rotg 232 tran z,a cells z c C                                             
E(total)=-2.88595E+01 E(coul)=-7.23061E+00 E(vdW)=-2.16289E+01 Density= 1.61836           
;                                                                                         
_cell_length_a   10.207                                                                   
_cell_length_b   14.080                                                                   
_cell_length_c    7.091                                                                   
_cell_angle_alpha    90.00                                                                
_cell_angle_beta     90.00                                                                
_cell_angle_gamma    90.00                                                                
_cell_formula_units_Z  4                                                                  
_symmetry_space_group_name_H-M 'P NA21  '                                                 
_symmetry_Int_Tables_number  33                                                           
loop_                                                                                     
_symmetry_equiv_pos_as_xyz                                                                
  1 x,y,z                                                                                 
  2 1/2-x,1/2+y,1/2+z                                                                     
  3 1/2+x,1/2-y,z                                                                         
  4 -x,-y,1/2+z                                                                           
loop_                                                                                     
_atom_site_label                                                                          
_atom_site_fract_x                                                                        
_atom_site_fract_y                                                                        
_atom_site_fract_z                                                                        
C1        -0.15763   0.48399   0.24618                                          #  1      
C2        -0.17753   0.45838   0.06757                                          #  2      
C3        -0.10748   0.30158   0.34646                                          #  3      
C4        -0.12842   0.27490   0.15354                                          #  4      
N5        -0.04352   0.24314   0.44909                                          #  5      
C6        -0.07227   0.18940   0.12243                                          #  6      
S7        -0.16850   0.40803   0.44558                                          #  7      
S8        -0.22026   0.34217  -0.00826                                          #  8      
S9        -0.00222   0.14805   0.32780                                          #  9      
C10       -0.16948   0.52643  -0.08356                                          # 10      
N11       -0.16526   0.57815  -0.20620                                          # 11      
C12       -0.12711   0.58097   0.29384                                          # 12      
N13       -0.10420   0.65680   0.33700                                          # 13      
C14       -0.06939   0.13677  -0.05000                                          # 14      
N15       -0.06647   0.09400  -0.18563                                          # 15      
#END                                                                                      
 
#Energy-rank no.  65
data_00065_-2.88386E+01                                                                   
_chemical_name_systematic                                                                 
; Test molecule XXII Bent model tau = 40.9 deg                                            
Space group P21/n,Z=4(1)                                                                  
E(total)=-2.88386E+01 E(coul)=-8.19620E+00 E(vdW)=-2.06424E+01 Density= 1.57722           
;                                                                                         
_cell_length_a    9.818                                                                   
_cell_length_b    9.563                                                                   
_cell_length_c   11.299                                                                   
_cell_angle_alpha    90.00                                                                
_cell_angle_beta     80.29                                                                
_cell_angle_gamma    90.00                                                                
_cell_formula_units_Z  4                                                                  
_symmetry_space_group_name_H-M 'P 21/N  '                                                 
_symmetry_Int_Tables_number  14                                                           
loop_                                                                                     
_symmetry_equiv_pos_as_xyz                                                                
  1 x,y,z                                                                                 
  2 1/2-x,1/2+y,1/2-z                                                                     
  3 -x,-y,-z                                                                              
  4 1/2+x,1/2-y,1/2+z                                                                     
loop_                                                                                     
_atom_site_label                                                                          
_atom_site_fract_x                                                                        
_atom_site_fract_y                                                                        
_atom_site_fract_z                                                                        
C1         0.35027   0.27100  -0.04616                                          #  1      
C2         0.36696   0.16314  -0.12187                                          #  2      
C3         0.07384   0.27341  -0.04602                                          #  3      
C4         0.09294   0.15681  -0.12700                                          #  4      
N5        -0.04836   0.29356   0.01121                                          #  5      
C6        -0.02940   0.09093  -0.12387                                          #  6      
S7         0.20860   0.38911  -0.02584                                          #  7      
S8         0.25041   0.11553  -0.21942                                          #  8      
S9        -0.15628   0.17641  -0.02637                                          #  9      
C10        0.48788   0.07571  -0.13355                                          # 10      
N11        0.58231   0.00532  -0.14612                                          # 11      
C12        0.45305   0.30352   0.02682                                          # 12      
N13        0.53234   0.33320   0.08483                                          # 13      
C14       -0.05695  -0.03025  -0.19013                                          # 14      
N15       -0.08063  -0.12617  -0.24225                                          # 15      
#END                                                                                      
 
#Energy-rank no.  66
data_00066_-2.88174E+01                                                                   
_chemical_name_systematic                                                                 
; Test molecule XXII Bent model tau = 40.9 deg                                            
 Pna21,Z=4 scan rotg 232 tran z,a cells z c C                                             
E(total)=-2.88174E+01 E(coul)=-7.49142E+00 E(vdW)=-2.13260E+01 Density= 1.60145           
;                                                                                         
_cell_length_a   17.184                                                                   
_cell_length_b    9.153                                                                   
_cell_length_c    6.548                                                                   
_cell_angle_alpha    90.00                                                                
_cell_angle_beta     90.00                                                                
_cell_angle_gamma    90.00                                                                
_cell_formula_units_Z  4                                                                  
_symmetry_space_group_name_H-M 'P NA21  '                                                 
_symmetry_Int_Tables_number  33                                                           
loop_                                                                                     
_symmetry_equiv_pos_as_xyz                                                                
  1 x,y,z                                                                                 
  2 1/2-x,1/2+y,1/2+z                                                                     
  3 1/2+x,1/2-y,z                                                                         
  4 -x,-y,1/2+z                                                                           
loop_                                                                                     
_atom_site_label                                                                          
_atom_site_fract_x                                                                        
_atom_site_fract_y                                                                        
_atom_site_fract_z                                                                        
C1         0.16613   0.16078   0.28459                                          #  1      
C2         0.12754   0.16095   0.10811                                          #  2      
C3         0.13227  -0.12554   0.34540                                          #  3      
C4         0.09123  -0.12428   0.15460                                          #  4      
N5         0.15294  -0.25031   0.41413                                          #  5      
C6         0.08357  -0.26305   0.08698                                          #  6      
S7         0.15264   0.03436   0.48736                                          #  7      
S8         0.05368   0.03430   0.03943                                          #  8      
S9         0.12464  -0.38214   0.26007                                          #  9      
C10        0.14167   0.27109  -0.04446                                          # 10      
N11        0.15064   0.35682  -0.16748                                          # 11      
C12        0.22354   0.27116   0.32833                                          # 12      
N13        0.26857   0.35707   0.36905                                          # 13      
C14        0.04676  -0.31142  -0.09685                                          # 14      
N15        0.01762  -0.35166  -0.24191                                          # 15      
#END                                                                                      
 
#Energy-rank no.  67
data_00067_-2.88131E+01                                                                   
_chemical_name_systematic                                                                 
; Test molecule XXII Bent model tau = 40.9 deg                                            
Space group P21/n,Z=4(1)                                                                  
E(total)=-2.88131E+01 E(coul)=-6.68204E+00 E(vdW)=-2.21310E+01 Density= 1.61213           
;                                                                                         
_cell_length_a    6.941                                                                   
_cell_length_b   20.819                                                                   
_cell_length_c    7.080                                                                   
_cell_angle_alpha    90.00                                                                
_cell_angle_beta     89.65                                                                
_cell_angle_gamma    90.00                                                                
_cell_formula_units_Z  4                                                                  
_symmetry_space_group_name_H-M 'P 21/n  '                                                 
_symmetry_Int_Tables_number  14                                                           
loop_                                                                                     
_symmetry_equiv_pos_as_xyz                                                                
  1 x,y,z                                                                                 
  2 1/2-x,1/2+y,1/2-z                                                                     
  3 -x,-y,-z                                                                              
  4 1/2+x,1/2-y,1/2+z                                                                     
loop_                                                                                     
_atom_site_label                                                                          
_atom_site_fract_x                                                                        
_atom_site_fract_y                                                                        
_atom_site_fract_z                                                                        
C1         0.69204   0.17560  -0.30070                                          #  1      
C2         0.51230   0.15763  -0.25996                                          #  2      
C3         0.82614   0.11743   0.01534                                          #  3      
C4         0.63220   0.09805   0.05724                                          #  4      
N5         0.96058   0.08630   0.09713                                          #  5      
C6         0.63613   0.04838   0.18007                                          #  6      
S7         0.88370   0.18216  -0.13669                                          #  7      
S8         0.42645   0.13678  -0.03110                                          #  8      
S9         0.87115   0.03047   0.23703                                          #  9      
C10        0.36621   0.15550  -0.40335                                          # 10      
N11        0.24675   0.15382  -0.51201                                          # 11      
C12        0.74612   0.19345  -0.49036                                          # 12      
N13        0.79361   0.20845  -0.63757                                          # 13      
C14        0.47551   0.01435   0.25839                                          # 14      
N15        0.34959  -0.01307   0.32216                                          # 15      
#END                                                                                      
 
#Energy-rank no.  68
data_00068_-2.88084E+01                                                                   
_chemical_name_systematic                                                                 
; Test molecule XXII Bent model tau = 40.9 deg                                            
C2/c,Z=4, scan rotg 232 trans C / cells z c C  Start Vc= 16**3, dens=0.8                  
E(total)=-2.88084E+01 E(coul)=-7.27381E+00 E(vdW)=-2.15346E+01 Density= 1.59313           
;                                                                                         
_cell_length_a   19.015                                                                   
_cell_length_b    7.092                                                                   
_cell_length_c   15.360                                                                   
_cell_angle_alpha    90.00                                                                
_cell_angle_beta     88.47                                                                
_cell_angle_gamma    90.00                                                                
_cell_formula_units_Z  8                                                                  
_symmetry_space_group_name_H-M 'C 2/C   '                                                 
_symmetry_Int_Tables_number  15                                                           
loop_                                                                                     
_symmetry_equiv_pos_as_xyz                                                                
  1 x,y,z                                                                                 
  2 -x,y,1/2-z                                                                            
  3 -x,-y,-z                                                                              
  4 x,-y,1/2+z                                                                            
  5 1/2+x,1/2+y,z                                                                         
  6 1/2-x,1/2+y,1/2-z                                                                     
  7 1/2-x,1/2-y,-z                                                                        
  8 1/2+x,1/2-y,1/2+z                                                                     
loop_                                                                                     
_atom_site_label                                                                          
_atom_site_fract_x                                                                        
_atom_site_fract_y                                                                        
_atom_site_fract_z                                                                        
C1         0.41539  -0.02187   0.10356                                          #  1      
C2         0.40489   0.16003   0.12130                                          #  2      
C3         0.35867  -0.12356   0.26063                                          #  3      
C4         0.34728   0.07266   0.27883                                          #  4      
N5         0.32245  -0.24123   0.30610                                          #  5      
C6         0.29793   0.08927   0.34335                                          #  6      
S7         0.42067  -0.20588   0.18158                                          #  7      
S8         0.39443   0.25681   0.22756                                          #  8      
S9         0.27094  -0.13134   0.37744                                          #  9      
C10        0.40328   0.29881   0.05296                                          # 10      
N11        0.40235   0.41249   0.00098                                          # 11      
C12        0.42538  -0.08570   0.01504                                          # 12      
N13        0.43416  -0.14098  -0.05374                                          # 13      
C14        0.27067   0.25915   0.38136                                          # 14      
N15        0.24858   0.39264   0.41237                                          # 15      
#END                                                                                      
 
#Energy-rank no.  69
data_00069_-2.87898E+01                                                                   
_chemical_name_systematic                                                                 
; Test molecule XXII Bent model tau = 40.9 deg                                            
 pscale(1)=1.0                                                                            
E(total)=-2.87898E+01 E(coul)=-7.14435E+00 E(vdW)=-2.16455E+01 Density= 1.60900           
;                                                                                         
_cell_length_a   10.160                                                                   
_cell_length_b    6.187                                                                   
_cell_length_c   16.373                                                                   
_cell_angle_alpha    90.00                                                                
_cell_angle_beta     95.21                                                                
_cell_angle_gamma    90.00                                                                
_cell_formula_units_Z  4                                                                  
_symmetry_space_group_name_H-M 'P 21/C  '                                                 
_symmetry_Int_Tables_number  14                                                           
loop_                                                                                     
_symmetry_equiv_pos_as_xyz                                                                
  1 x,y,z                                                                                 
  2 -x,1/2+y,1/2-z                                                                        
  3 -x,-y,-z                                                                              
  4 x,1/2-y,1/2+z                                                                         
loop_                                                                                     
_atom_site_label                                                                          
_atom_site_fract_x                                                                        
_atom_site_fract_y                                                                        
_atom_site_fract_z                                                                        
C1         0.35935   0.11220   0.13571                                          #  1      
C2         0.28897  -0.06964   0.13468                                          #  2      
C3         0.27833   0.18971  -0.02412                                          #  3      
C4         0.20235  -0.00577  -0.02438                                          #  4      
N5         0.24562   0.32614  -0.08096                                          #  5      
C6         0.10800  -0.00049  -0.08809                                          #  6      
S7         0.41397   0.24402   0.04851                                          #  7      
S8         0.23565  -0.21957   0.04519                                          #  8      
S9         0.12086   0.23555  -0.14269                                          #  9      
C10        0.25259  -0.16620   0.20942                                          # 10      
N11        0.22316  -0.24825   0.26704                                          # 11      
C12        0.40126   0.21850   0.21195                                          # 12      
N13        0.43715   0.30560   0.27080                                          # 13      
C14        0.01062  -0.16164  -0.11085                                          # 14      
N15       -0.06711  -0.28815  -0.12987                                          # 15      
#END                                                                                      
 
#Energy-rank no.  70
data_00070_-2.87868E+01                                                                   
_chemical_name_systematic                                                                 
;Test molecule XXII Bent molecular model, tau = 40.9 deg                                  
Space group P-1,Z=2(1)                                                                    
E(total)=-2.87868E+01 E(coul)=-7.15660E+00 E(vdW)=-2.16302E+01 Density= 1.63947           
;                                                                                         
_cell_length_a    6.951                                                                   
_cell_length_b    8.577                                                                   
_cell_length_c    9.267                                                                   
_cell_angle_alpha    85.40                                                                
_cell_angle_beta     77.40                                                                
_cell_angle_gamma    68.90                                                                
_cell_formula_units_Z  2                                                                  
_symmetry_space_group_name_H-M 'P -1    '                                                 
_symmetry_Int_Tables_number  14                                                           
loop_                                                                                     
_symmetry_equiv_pos_as_xyz                                                                
  1 x,y,z                                                                                 
  2 -x,-y,-z                                                                              
loop_                                                                                     
_atom_site_label                                                                          
_atom_site_fract_x                                                                        
_atom_site_fract_y                                                                        
_atom_site_fract_z                                                                        
C1         0.46825  -0.30135   0.15515                                          #  1      
C2         0.25877  -0.25211   0.18422                                          #  2      
C3         0.45221  -0.00376   0.24758                                          #  3      
C4         0.22679   0.04756   0.27922                                          #  4      
N5         0.53227   0.07757   0.31122                                          #  5      
C6         0.14604   0.17715   0.37480                                          #  6      
S7         0.61781  -0.16756   0.12401                                          #  7      
S8         0.08468  -0.04076   0.19690                                          #  8      
S9         0.34700   0.22770   0.41528                                          #  9      
C10        0.15300  -0.37138   0.20402                                          # 10      
N11        0.06404  -0.46148   0.21886                                          # 11      
C12        0.59600  -0.47623   0.14277                                          # 12      
N13        0.70179  -0.61268   0.13075                                          # 13      
C14       -0.07105   0.26587   0.43566                                          # 14      
N15       -0.24266   0.33784   0.48471                                          # 15      
#END                                                                                      
 
#Energy-rank no.  71
data_00071_-2.87572E+01                                                                   
_chemical_name_systematic                                                                 
; Test molecule XXII Bent model tau = 40.9 deg                                            
 pscale(1)=1.0                                                                            
E(total)=-2.87572E+01 E(coul)=-6.65602E+00 E(vdW)=-2.21012E+01 Density= 1.62677           
;                                                                                         
_cell_length_a   12.387                                                                   
_cell_length_b    6.909                                                                   
_cell_length_c   13.537                                                                   
_cell_angle_alpha    90.00                                                                
_cell_angle_beta     61.06                                                                
_cell_angle_gamma    90.00                                                                
_cell_formula_units_Z  4                                                                  
_symmetry_space_group_name_H-M 'P 21/C  '                                                 
_symmetry_Int_Tables_number  14                                                           
loop_                                                                                     
_symmetry_equiv_pos_as_xyz                                                                
  1 x,y,z                                                                                 
  2 -x,1/2+y,1/2-z                                                                        
  3 -x,-y,-z                                                                              
  4 x,1/2-y,1/2+z                                                                         
loop_                                                                                     
_atom_site_label                                                                          
_atom_site_fract_x                                                                        
_atom_site_fract_y                                                                        
_atom_site_fract_z                                                                        
C1         0.09247   0.15919   0.33216                                          #  1      
C2         0.11446  -0.02188   0.29349                                          #  2      
C3         0.28550   0.29228   0.13862                                          #  3      
C4         0.30790   0.09690   0.09760                                          #  4      
N5         0.33232   0.42647   0.06483                                          #  5      
C6         0.37695   0.09946  -0.01609                                          #  6      
S7         0.20093   0.35191   0.28358                                          #  7      
S8         0.25823  -0.10871   0.18501                                          #  8      
S9         0.41083   0.33507  -0.06299                                          #  9      
C10        0.02048  -0.16871   0.34097                                          # 10      
N11       -0.05079  -0.28876   0.37694                                          # 11      
C12       -0.02661   0.21402   0.42299                                          # 12      
N13       -0.11877   0.26215   0.49510                                          # 13      
C14        0.41994  -0.06285  -0.09090                                          # 14      
N15        0.45503  -0.19012  -0.15143                                          # 15      
#END                                                                                      
 
#Energy-rank no.  72
data_00072_-2.87418E+01                                                                   
_chemical_name_systematic                                                                 
; Test molecule XXII Bent model tau = 40.9 deg                                            
C2/c,Z=4, scan rotg 232 trans C / cells z c C  Start Vc= 16**3, dens=0.8                  
E(total)=-2.87418E+01 E(coul)=-6.42151E+00 E(vdW)=-2.23203E+01 Density= 1.59702           
;                                                                                         
_cell_length_a   16.613                                                                   
_cell_length_b    9.030                                                                   
_cell_length_c   14.386                                                                   
_cell_angle_alpha    90.00                                                                
_cell_angle_beta     73.14                                                                
_cell_angle_gamma    90.00                                                                
_cell_formula_units_Z  8                                                                  
_symmetry_space_group_name_H-M 'C 2/C   '                                                 
_symmetry_Int_Tables_number  15                                                           
loop_                                                                                     
_symmetry_equiv_pos_as_xyz                                                                
  1 x,y,z                                                                                 
  2 -x,y,1/2-z                                                                            
  3 -x,-y,-z                                                                              
  4 x,-y,1/2+z                                                                            
  5 1/2+x,1/2+y,z                                                                         
  6 1/2-x,1/2+y,1/2-z                                                                     
  7 1/2-x,1/2-y,-z                                                                        
  8 1/2+x,1/2-y,1/2+z                                                                     
loop_                                                                                     
_atom_site_label                                                                          
_atom_site_fract_x                                                                        
_atom_site_fract_y                                                                        
_atom_site_fract_z                                                                        
C1         0.19032   0.55665   0.06955                                          #  1      
C2         0.13382   0.62922   0.13950                                          #  2      
C3         0.17494   0.31245   0.18332                                          #  3      
C4         0.11384   0.39139   0.25792                                          #  4      
N5         0.17460   0.17137   0.19030                                          #  5      
C6         0.06708   0.29304   0.32199                                          #  6      
S7         0.25001   0.40113   0.08652                                          #  7      
S8         0.10679   0.58555   0.26521                                          #  8      
S9         0.10178   0.11571   0.28815                                          #  9      
C10        0.09033   0.75674   0.11800                                          # 10      
N11        0.05541   0.85848   0.10406                                          # 11      
C12        0.20966   0.60359  -0.03023                                          # 12      
N13        0.22715   0.63813  -0.10944                                          # 13      
C14       -0.00080   0.32392   0.40699                                          # 14      
N15       -0.05469   0.34653   0.47483                                          # 15      
#END                                                                                      
 
#Energy-rank no.  73
data_00073_-2.87352E+01                                                                   
_chemical_name_systematic                                                                 
; Test molecule XXII Bent model tau = 40.9 deg                                            
 Pna21,Z=4 scan rotg 232 tran z,a cells z c C                                             
E(total)=-2.87352E+01 E(coul)=-7.00609E+00 E(vdW)=-2.17291E+01 Density= 1.59253           
;                                                                                         
_cell_length_a   13.761                                                                   
_cell_length_b   10.343                                                                   
_cell_length_c    7.276                                                                   
_cell_angle_alpha    90.00                                                                
_cell_angle_beta     90.00                                                                
_cell_angle_gamma    90.00                                                                
_cell_formula_units_Z  4                                                                  
_symmetry_space_group_name_H-M 'P NA21  '                                                 
_symmetry_Int_Tables_number  33                                                           
loop_                                                                                     
_symmetry_equiv_pos_as_xyz                                                                
  1 x,y,z                                                                                 
  2 1/2-x,1/2+y,1/2+z                                                                     
  3 1/2+x,1/2-y,z                                                                         
  4 -x,-y,1/2+z                                                                           
loop_                                                                                     
_atom_site_label                                                                          
_atom_site_fract_x                                                                        
_atom_site_fract_y                                                                        
_atom_site_fract_z                                                                        
C1        -0.09002   0.08744   0.23337                                          #  1      
C2        -0.17243   0.03590   0.29561                                          #  2      
C3        -0.00494  -0.14898   0.21694                                          #  3      
C4        -0.09421  -0.20348   0.28306                                          #  4      
N5         0.05378  -0.22604   0.13626                                          #  5      
C6        -0.09608  -0.33091   0.24219                                          #  6      
S7         0.02692   0.01533   0.24699                                          #  7      
S8        -0.18222  -0.11639   0.40705                                          #  8      
S9         0.00998  -0.37411   0.13214                                          #  9      
C10       -0.26327   0.10428   0.28172                                          # 10      
N11       -0.33606   0.15567   0.27489                                          # 11      
C12       -0.08926   0.21365   0.14962                                          # 12      
N13       -0.08564   0.31327   0.08458                                          # 13      
C14       -0.17147  -0.42177   0.28235                                          # 14      
N15       -0.23053  -0.49519   0.31354                                          # 15      
#END                                                                                      
 
#Energy-rank no.  74
data_00074_-2.87341E+01                                                                   
_chemical_name_systematic                                                                 
; Test molecule XXII Bent model tau = 40.9 deg                                            
Space group P21/n,Z=4(1)                                                                  
E(total)=-2.87341E+01 E(coul)=-5.83876E+00 E(vdW)=-2.28954E+01 Density= 1.64979           
;                                                                                         
_cell_length_a    9.144                                                                   
_cell_length_b   11.022                                                                   
_cell_length_c   10.301                                                                   
_cell_angle_alpha    90.00                                                                
_cell_angle_beta     74.34                                                                
_cell_angle_gamma    90.00                                                                
_cell_formula_units_Z  4                                                                  
_symmetry_space_group_name_H-M 'P 21/n  '                                                 
_symmetry_Int_Tables_number  14                                                           
loop_                                                                                     
_symmetry_equiv_pos_as_xyz                                                                
  1 x,y,z                                                                                 
  2 1/2-x,1/2+y,1/2-z                                                                     
  3 -x,-y,-z                                                                              
  4 1/2+x,1/2-y,1/2+z                                                                     
loop_                                                                                     
_atom_site_label                                                                          
_atom_site_fract_x                                                                        
_atom_site_fract_y                                                                        
_atom_site_fract_z                                                                        
C1         0.22055   0.11901   0.11205                                          #  1      
C2         0.10111   0.17657   0.19081                                          #  2      
C3         0.31156   0.04619   0.32957                                          #  3      
C4         0.18212   0.10793   0.41343                                          #  4      
N5         0.37324  -0.03480   0.38620                                          #  5      
C6         0.15302   0.06363   0.54018                                          #  6      
S7         0.38904   0.07971   0.15671                                          #  7      
S8         0.08621   0.22698   0.35772                                          #  8      
S9         0.28516  -0.04576   0.54777                                          #  9      
C10       -0.02865   0.20688   0.14326                                          # 10      
N11       -0.13227   0.23336   0.10897                                          # 11      
C12        0.22351   0.08499  -0.02368                                          # 12      
N13        0.23060   0.05785  -0.13148                                          # 13      
C14        0.03421   0.09916   0.65532                                          # 14      
N15       -0.05924   0.12648   0.74777                                          # 15      
#END                                                                                      
 
#Energy-rank no.  75
data_00075_-2.87284E+01                                                                   
_chemical_name_systematic                                                                 
; Test molecule XXII Bent model tau = tau = 40.9 deg                                      
P212121, Z=4                                                                              
E(total)=-2.87284E+01 E(coul)=-7.30463E+00 E(vdW)=-2.14238E+01 Density= 1.60965           
;                                                                                         
_cell_length_a    9.138                                                                   
_cell_length_b    6.149                                                                   
_cell_length_c   18.234                                                                   
_cell_angle_alpha    90.00                                                                
_cell_angle_beta     90.00                                                                
_cell_angle_gamma    90.00                                                                
_cell_formula_units_Z  4                                                                  
_symmetry_space_group_name_H-M 'P 212121'                                                 
_symmetry_Int_Tables_number  19                                                           
loop_                                                                                     
_symmetry_equiv_pos_as_xyz                                                                
  1 x,y,z                                                                                 
  2 1/2+x,1/2-y,-z                                                                        
  3 -x,1/2+y,1/2-z                                                                        
  4 1/2-x,-y,1/2+z                                                                        
loop_                                                                                     
_atom_site_label                                                                          
_atom_site_fract_x                                                                        
_atom_site_fract_y                                                                        
_atom_site_fract_z                                                                        
C1        -0.16187   0.10020   0.41602                                          #  1      
C2        -0.15957   0.27351   0.37218                                          #  2      
C3         0.12399   0.01608   0.38735                                          #  3      
C4         0.12541   0.20372   0.34060                                          #  4      
N5         0.24797  -0.05311   0.40985                                          #  5      
C6         0.26532   0.26853   0.33063                                          #  6      
S7        -0.03813  -0.12234   0.41245                                          #  7      
S8        -0.03178   0.31719   0.30023                                          #  8      
S9         0.38214   0.09621   0.37678                                          #  9      
C10       -0.26772   0.44274   0.37858                                          # 10      
N11       -0.35184   0.57829   0.38146                                          # 11      
C12       -0.27301   0.07677   0.47151                                          # 12      
N13       -0.35962   0.05161   0.51531                                          # 13      
C14        0.31633   0.44882   0.28820                                          # 14      
N15        0.35867   0.59099   0.25463                                          # 15      
#END                                                                                      
 
#Energy-rank no.  76
data_00076_-2.87180E+01                                                                   
_chemical_name_systematic                                                                 
; Test molecule XXII Bent model tau = 40.9 deg                                            
 pscale(1)=1.0                                                                            
E(total)=-2.87180E+01 E(coul)=-6.33969E+00 E(vdW)=-2.23783E+01 Density= 1.60175           
;                                                                                         
_cell_length_a   10.448                                                                   
_cell_length_b    9.585                                                                   
_cell_length_c   11.595                                                                   
_cell_angle_alpha    90.00                                                                
_cell_angle_beta     62.46                                                                
_cell_angle_gamma    90.00                                                                
_cell_formula_units_Z  4                                                                  
_symmetry_space_group_name_H-M 'P 21/C  '                                                 
_symmetry_Int_Tables_number  14                                                           
loop_                                                                                     
_symmetry_equiv_pos_as_xyz                                                                
  1 x,y,z                                                                                 
  2 -x,1/2+y,1/2-z                                                                        
  3 -x,-y,-z                                                                              
  4 x,1/2-y,1/2+z                                                                         
loop_                                                                                     
_atom_site_label                                                                          
_atom_site_fract_x                                                                        
_atom_site_fract_y                                                                        
_atom_site_fract_z                                                                        
C1        -0.31572   0.31759   0.11252                                          #  1      
C2        -0.32796   0.21218   0.04336                                          #  2      
C3        -0.02743   0.27364   0.01253                                          #  3      
C4        -0.04177   0.16086  -0.06201                                          #  4      
N5         0.09913   0.32399  -0.02649                                          #  5      
C6         0.08906   0.13224  -0.16233                                          #  6      
S7        -0.17362   0.34070   0.15439                                          #  7      
S8        -0.20414   0.07146  -0.02094                                          #  8      
S9         0.21738   0.24085  -0.15641                                          #  9      
C10       -0.44990   0.20155   0.01766                                          # 10      
N11       -0.54502   0.18886  -0.00351                                          # 11      
C12       -0.42447   0.42479   0.16382                                          # 12      
N13       -0.50858   0.51034   0.20687                                          # 13      
C14        0.12362   0.02810  -0.26061                                          # 14      
N15        0.15294  -0.05425  -0.33917                                          # 15      
#END                                                                                      
 
#Energy-rank no.  77
data_00077_-2.86937E+01                                                                   
_chemical_name_systematic                                                                 
; Test molecule XXII Bent model tau = 40.9 deg                                            
C2/c,Z=4, scan rotg 232 trans C / cells z c C  Start Vc= 16**3, dens=0.8                  
E(total)=-2.86937E+01 E(coul)=-5.96761E+00 E(vdW)=-2.27261E+01 Density= 1.64438           
;                                                                                         
_cell_length_a   17.948                                                                   
_cell_length_b    8.670                                                                   
_cell_length_c   13.063                                                                   
_cell_angle_alpha    90.00                                                                
_cell_angle_beta     99.31                                                                
_cell_angle_gamma    90.00                                                                
_cell_formula_units_Z  8                                                                  
_symmetry_space_group_name_H-M 'C 2/C   '                                                 
_symmetry_Int_Tables_number  15                                                           
loop_                                                                                     
_symmetry_equiv_pos_as_xyz                                                                
  1 x,y,z                                                                                 
  2 -x,y,1/2-z                                                                            
  3 -x,-y,-z                                                                              
  4 x,-y,1/2+z                                                                            
  5 1/2+x,1/2+y,z                                                                         
  6 1/2-x,1/2+y,1/2-z                                                                     
  7 1/2-x,1/2-y,-z                                                                        
  8 1/2+x,1/2-y,1/2+z                                                                     
loop_                                                                                     
_atom_site_label                                                                          
_atom_site_fract_x                                                                        
_atom_site_fract_y                                                                        
_atom_site_fract_z                                                                        
C1         0.38141  -0.05383   0.06207                                          #  1      
C2         0.43151   0.05995   0.08241                                          #  2      
C3         0.29351   0.12138  -0.08170                                          #  3      
C4         0.34805   0.24278  -0.05956                                          #  4      
N5         0.24850   0.12954  -0.16797                                          #  5      
C6         0.33904   0.34349  -0.13958                                          #  6      
S7         0.28523  -0.03213   0.00493                                          #  7      
S8         0.41209   0.25848   0.05700                                          #  8      
S9         0.26515   0.28530  -0.23271                                          #  9      
C10        0.50789   0.03002   0.13150                                          # 10      
N11        0.56832   0.01120   0.17099                                          # 11      
C12        0.40221  -0.21108   0.08853                                          # 12      
N13        0.41628  -0.33604   0.10915                                          # 13      
C14        0.38155   0.48056  -0.14975                                          # 14      
N15        0.41463   0.58990  -0.15894                                          # 15      
#END                                                                                      
 
#Energy-rank no.  78
data_00078_-2.86931E+01                                                                   
_chemical_name_systematic                                                                 
; Test molecule XXII Bent model tau = 40.9 deg                                            
C2/c,Z=4, scan rotg 232 trans C / cells z c C  Start Vc= 16**3, dens=0.8                  
E(total)=-2.86931E+01 E(coul)=-5.02694E+00 E(vdW)=-2.36662E+01 Density= 1.65028           
;                                                                                         
_cell_length_a   17.598                                                                   
_cell_length_b    9.612                                                                   
_cell_length_c   11.855                                                                   
_cell_angle_alpha    90.00                                                                
_cell_angle_beta     94.69                                                                
_cell_angle_gamma    90.00                                                                
_cell_formula_units_Z  8                                                                  
_symmetry_space_group_name_H-M 'C 2/C   '                                                 
_symmetry_Int_Tables_number  15                                                           
loop_                                                                                     
_symmetry_equiv_pos_as_xyz                                                                
  1 x,y,z                                                                                 
  2 -x,y,1/2-z                                                                            
  3 -x,-y,-z                                                                              
  4 x,-y,1/2+z                                                                            
  5 1/2+x,1/2+y,z                                                                         
  6 1/2-x,1/2+y,1/2-z                                                                     
  7 1/2-x,1/2-y,-z                                                                        
  8 1/2+x,1/2-y,1/2+z                                                                     
loop_                                                                                     
_atom_site_label                                                                          
_atom_site_fract_x                                                                        
_atom_site_fract_y                                                                        
_atom_site_fract_z                                                                        
C1         0.33784   0.47317   0.13152                                          #  1      
C2         0.35146   0.53431   0.23200                                          #  2      
C3         0.39653   0.22927   0.21451                                          #  3      
C4         0.41055   0.29599   0.32245                                          #  4      
N5         0.39487   0.09637   0.21434                                          #  5      
C6         0.41905   0.19758   0.40393                                          #  6      
S7         0.38405   0.32166   0.08529                                          #  7      
S8         0.41958   0.47690   0.34096                                          #  8      
S9         0.41113   0.03457   0.34355                                          #  9      
C10        0.31199   0.65931   0.25990                                          # 10      
N11        0.28260   0.75859   0.28457                                          # 11      
C12        0.28287   0.53034   0.04735                                          # 12      
N13        0.24059   0.57306  -0.02144                                          # 13      
C14        0.43355   0.21826   0.52320                                          # 14      
N15        0.44523   0.23285   0.61805                                          # 15      
#END                                                                                      
 
#Energy-rank no.  79
data_00079_-2.86930E+01                                                                   
_chemical_name_systematic                                                                 
; Test molecule XXII Bent model tau = 40.9 deg                                            
Space group P21/n,Z=4(1)                                                                  
E(total)=-2.86930E+01 E(coul)=-5.54393E+00 E(vdW)=-2.31490E+01 Density= 1.66600           
;                                                                                         
_cell_length_a    7.105                                                                   
_cell_length_b   10.099                                                                   
_cell_length_c   13.937                                                                   
_cell_angle_alpha    90.00                                                                
_cell_angle_beta     81.85                                                                
_cell_angle_gamma    90.00                                                                
_cell_formula_units_Z  4                                                                  
_symmetry_space_group_name_H-M 'P 21/N  '                                                 
_symmetry_Int_Tables_number  14                                                           
loop_                                                                                     
_symmetry_equiv_pos_as_xyz                                                                
  1 x,y,z                                                                                 
  2 1/2-x,1/2+y,1/2-z                                                                     
  3 -x,-y,-z                                                                              
  4 1/2+x,1/2-y,1/2+z                                                                     
loop_                                                                                     
_atom_site_label                                                                          
_atom_site_fract_x                                                                        
_atom_site_fract_y                                                                        
_atom_site_fract_z                                                                        
C1         0.10976  -0.18006   0.48376                                          #  1      
C2        -0.06208  -0.18329   0.45602                                          #  2      
C3         0.27558  -0.13389   0.29917                                          #  3      
C4         0.08974  -0.13685   0.27023                                          #  4      
N5         0.40689  -0.07742   0.24130                                          #  5      
C6         0.09615  -0.07548   0.18365                                          #  6      
S7         0.32884  -0.20680   0.40754                                          #  7      
S8        -0.10779  -0.21619   0.33623                                          #  8      
S9         0.32461  -0.02259   0.14406                                          #  9      
C10       -0.23147  -0.16349   0.52448                                          # 10      
N11       -0.36824  -0.14965   0.57642                                          # 11      
C12        0.13156  -0.15635   0.58353                                          # 12      
N13        0.15425  -0.13929   0.66156                                          # 13      
C14       -0.05697  -0.05572   0.12875                                          # 14      
N15       -0.17685  -0.03948   0.08417                                          # 15      
#END                                                                                      
 
#Energy-rank no.  80
data_00080_-2.86891E+01                                                                   
_chemical_name_systematic                                                                 
; Test molecule XXII Bent model tau = 40.9 deg                                            
 pscale(1)=1.0                                                                            
E(total)=-2.86891E+01 E(coul)=-4.59725E+00 E(vdW)=-2.40919E+01 Density= 1.64823           
;                                                                                         
_cell_length_a    6.257                                                                   
_cell_length_b   19.786                                                                   
_cell_length_c    8.082                                                                   
_cell_angle_alpha    90.00                                                                
_cell_angle_beta     90.15                                                                
_cell_angle_gamma    90.00                                                                
_cell_formula_units_Z  4                                                                  
_symmetry_space_group_name_H-M 'P 21/C  '                                                 
_symmetry_Int_Tables_number  14                                                           
loop_                                                                                     
_symmetry_equiv_pos_as_xyz                                                                
  1 x,y,z                                                                                 
  2 -x,1/2+y,1/2-z                                                                        
  3 -x,-y,-z                                                                              
  4 x,1/2-y,1/2+z                                                                         
loop_                                                                                     
_atom_site_label                                                                          
_atom_site_fract_x                                                                        
_atom_site_fract_y                                                                        
_atom_site_fract_z                                                                        
C1         0.19859   0.33602   0.22179                                          #  1      
C2         0.01417   0.34040   0.30311                                          #  2      
C3         0.19454   0.47070   0.15836                                          #  3      
C4        -0.00338   0.47487   0.24697                                          #  4      
N5         0.29843   0.52575   0.13953                                          #  5      
C6        -0.03637   0.53965   0.29334                                          #  6      
S7         0.29367   0.39467   0.07275                                          #  7      
S8        -0.17671   0.40612   0.27810                                          #  8      
S9         0.17003   0.58970   0.22350                                          #  9      
C10       -0.05029   0.28897   0.41873                                          # 10      
N11       -0.10751   0.24916   0.50951                                          # 11      
C12        0.34003   0.27949   0.24729                                          # 12      
N13        0.45447   0.23543   0.26287                                          # 13      
C14       -0.21316   0.56619   0.38435                                          # 14      
N15       -0.35259   0.58810   0.45617                                          # 15      
#END                                                                                      
 
#Energy-rank no.  81
data_00081_-2.86795E+01                                                                   
_chemical_name_systematic                                                                 
; Test molecule XXII Bent model tau = 40.9 deg                                            
C2/c,Z=4, scan rotg 232 trans C / cells z c C  Start Vc= 16**3, dens=0.8                  
E(total)=-2.86795E+01 E(coul)=-7.02639E+00 E(vdW)=-2.16531E+01 Density= 1.60740           
;                                                                                         
_cell_length_a   13.340                                                                   
_cell_length_b   13.557                                                                   
_cell_length_c   12.503                                                                   
_cell_angle_alpha    90.00                                                                
_cell_angle_beta    114.84                                                                
_cell_angle_gamma    90.00                                                                
_cell_formula_units_Z  8                                                                  
_symmetry_space_group_name_H-M 'C 2/C   '                                                 
_symmetry_Int_Tables_number  15                                                           
loop_                                                                                     
_symmetry_equiv_pos_as_xyz                                                                
  1 x,y,z                                                                                 
  2 -x,y,1/2-z                                                                            
  3 -x,-y,-z                                                                              
  4 x,-y,1/2+z                                                                            
  5 1/2+x,1/2+y,z                                                                         
  6 1/2-x,1/2+y,1/2-z                                                                     
  7 1/2-x,1/2-y,-z                                                                        
  8 1/2+x,1/2-y,1/2+z                                                                     
loop_                                                                                     
_atom_site_label                                                                          
_atom_site_fract_x                                                                        
_atom_site_fract_y                                                                        
_atom_site_fract_z                                                                        
C1         0.48231   0.28488   0.02957                                          #  1      
C2         0.47799   0.33626  -0.06311                                          #  2      
C3         0.37503   0.13101  -0.11063                                          #  3      
C4         0.37140   0.18680  -0.20970                                          #  4      
N5         0.36136   0.03784  -0.12478                                          #  5      
C6         0.35368   0.12460  -0.30034                                          #  6      
S7         0.39401   0.18538   0.02515                                          #  7      
S8         0.38172   0.31605  -0.21125                                          #  8      
S9         0.34064   0.00557  -0.25939                                          #  9      
C10        0.55198   0.41747  -0.04932                                          # 10      
N11        0.60812   0.48251  -0.04188                                          # 11      
C12        0.56160   0.30899   0.14696                                          # 12      
N13        0.62213   0.32641   0.24079                                          # 13      
C14        0.34468   0.14900  -0.41530                                          # 14      
N15        0.33708   0.16715  -0.50703                                          # 15      
#END                                                                                      
 
#Energy-rank no.  82
data_00082_-2.86783E+01                                                                   
_chemical_name_systematic                                                                 
; Test molecule XXII Bent model tau = 40.9 deg                                            
Space group P21/n,Z=4(1)                                                                  
E(total)=-2.86783E+01 E(coul)=-6.35234E+00 E(vdW)=-2.23259E+01 Density= 1.63254           
;                                                                                         
_cell_length_a    7.502                                                                   
_cell_length_b    6.866                                                                   
_cell_length_c   20.002                                                                   
_cell_angle_alpha    90.00                                                                
_cell_angle_beta     78.68                                                                
_cell_angle_gamma    90.00                                                                
_cell_formula_units_Z  4                                                                  
_symmetry_space_group_name_H-M 'P 21/N  '                                                 
_symmetry_Int_Tables_number  14                                                           
loop_                                                                                     
_symmetry_equiv_pos_as_xyz                                                                
  1 x,y,z                                                                                 
  2 1/2-x,1/2+y,1/2-z                                                                     
  3 -x,-y,-z                                                                              
  4 1/2+x,1/2-y,1/2+z                                                                     
loop_                                                                                     
_atom_site_label                                                                          
_atom_site_fract_x                                                                        
_atom_site_fract_y                                                                        
_atom_site_fract_z                                                                        
C1         0.63841   0.10335   0.07556                                          #  1      
C2         0.58761  -0.07549   0.09717                                          #  2      
C3         0.30248   0.24557   0.12794                                          #  3      
C4         0.24960   0.05261   0.15128                                          #  4      
N5         0.20405   0.38564   0.15660                                          #  5      
C6         0.09967   0.06363   0.20120                                          #  6      
S7         0.49038   0.29442   0.06153                                          #  7      
S8         0.35957  -0.16061   0.11608                                          #  8      
S9         0.03381   0.30328   0.21446                                          #  9      
C10        0.71959  -0.22144   0.10522                                          # 10      
N11        0.81958  -0.34087   0.11155                                          # 11      
C12        0.82779   0.15658   0.05961                                          # 12      
N13        0.97561   0.20327   0.04591                                          # 13      
C14        0.00238  -0.09362   0.23864                                          # 14      
N15       -0.07663  -0.21680   0.26873                                          # 15      
#END                                                                                      
 
#Energy-rank no.  83
data_00083_-2.86511E+01                                                                   
_chemical_name_systematic                                                                 
;Test molecule XXII Bent molecular model, tau = 40.9 deg                                  
Space group P-1,Z=2(1)                                                                    
E(total)=-2.86511E+01 E(coul)=-6.29748E+00 E(vdW)=-2.23537E+01 Density= 1.62850           
;                                                                                         
_cell_length_a    6.920                                                                   
_cell_length_b    7.411                                                                   
_cell_length_c    9.924                                                                   
_cell_angle_alpha    94.09                                                                
_cell_angle_beta     92.27                                                                
_cell_angle_gamma    86.44                                                                
_cell_formula_units_Z  2                                                                  
_symmetry_space_group_name_H-M 'P -1    '                                                 
_symmetry_Int_Tables_number  14                                                           
loop_                                                                                     
_symmetry_equiv_pos_as_xyz                                                                
  1 x,y,z                                                                                 
  2 -x,-y,-z                                                                              
loop_                                                                                     
_atom_site_label                                                                          
_atom_site_fract_x                                                                        
_atom_site_fract_y                                                                        
_atom_site_fract_z                                                                        
C1         0.17295   0.82581   0.34702                                          #  1      
C2        -0.00709   0.78363   0.31095                                          #  2      
C3         0.31889   0.50241   0.23731                                          #  3      
C4         0.12451   0.45885   0.19833                                          #  4      
N5         0.45517   0.41146   0.17508                                          #  5      
C6         0.13013   0.32444   0.09885                                          #  6      
S7         0.37494   0.66891   0.36724                                          #  7      
S8        -0.08294   0.55985   0.27630                                          #  8      
S9         0.36736   0.26014   0.06338                                          #  9      
C10       -0.16176   0.92171   0.30082                                          # 10      
N11       -0.28776   1.02649   0.29303                                          # 11      
C12        0.21874   1.01173   0.37695                                          # 12      
N13        0.25993   1.15636   0.40259                                          # 13      
C14       -0.03030   0.24053   0.03052                                          # 14      
N15       -0.15601   0.17224  -0.02449                                          # 15      
#END                                                                                      
 
#Energy-rank no.  84
data_00084_-2.86035E+01                                                                   
_chemical_name_systematic                                                                 
; Test molecule XXII Bent model tau = 40.9 deg                                            
 Pna21,Z=4 scan rotg 232 tran z,a cells z c C                                             
E(total)=-2.86035E+01 E(coul)=-6.05797E+00 E(vdW)=-2.25455E+01 Density= 1.62482           
;                                                                                         
_cell_length_a   20.340                                                                   
_cell_length_b    7.166                                                                   
_cell_length_c    6.964                                                                   
_cell_angle_alpha    90.00                                                                
_cell_angle_beta     90.00                                                                
_cell_angle_gamma    90.00                                                                
_cell_formula_units_Z  4                                                                  
_symmetry_space_group_name_H-M 'P NA21  '                                                 
_symmetry_Int_Tables_number  33                                                           
loop_                                                                                     
_symmetry_equiv_pos_as_xyz                                                                
  1 x,y,z                                                                                 
  2 1/2-x,1/2+y,1/2+z                                                                     
  3 1/2+x,1/2-y,z                                                                         
  4 -x,-y,1/2+z                                                                           
loop_                                                                                     
_atom_site_label                                                                          
_atom_site_fract_x                                                                        
_atom_site_fract_y                                                                        
_atom_site_fract_z                                                                        
C1         0.17614   0.28613   0.28996                                          #  1      
C2         0.15391   0.29328   0.46979                                          #  2      
C3         0.05261   0.23379   0.15294                                          #  3      
C4         0.02919   0.24273   0.34706                                          #  4      
N5         0.01034   0.26206   0.02034                                          #  5      
C6        -0.03581   0.28176   0.34534                                          #  6      
S7         0.13501   0.18125   0.09250                                          #  7      
S8         0.07816   0.19743   0.54986                                          #  8      
S9        -0.06308   0.30003   0.11176                                          #  9      
C10        0.19210   0.37785   0.62058                                          # 10      
N11        0.22102   0.44163   0.74356                                          # 11      
C12        0.23930   0.36338   0.24051                                          # 12      
N13        0.28905   0.42100   0.19649                                          # 13      
C14       -0.07849   0.30373   0.50694                                          # 14      
N15       -0.11307   0.32118   0.63363                                          # 15      
#END                                                                                      
 
#Energy-rank no.  85
data_00085_-2.85957E+01                                                                   
_chemical_name_systematic                                                                 
; Test molecule XXII Bent model tau = 40.9 deg                                            
C2/c,Z=4, scan rotg 232 trans C / cells z c C  Start Vc= 16**3, dens=0.8                  
E(total)=-2.85957E+01 E(coul)=-6.08445E+00 E(vdW)=-2.25113E+01 Density= 1.61385           
;                                                                                         
_cell_length_a   18.157                                                                   
_cell_length_b    9.811                                                                   
_cell_length_c   11.496                                                                   
_cell_angle_alpha    90.00                                                                
_cell_angle_beta     86.38                                                                
_cell_angle_gamma    90.00                                                                
_cell_formula_units_Z  8                                                                  
_symmetry_space_group_name_H-M 'C 2/C   '                                                 
_symmetry_Int_Tables_number  15                                                           
loop_                                                                                     
_symmetry_equiv_pos_as_xyz                                                                
  1 x,y,z                                                                                 
  2 -x,y,1/2-z                                                                            
  3 -x,-y,-z                                                                              
  4 x,-y,1/2+z                                                                            
  5 1/2+x,1/2+y,z                                                                         
  6 1/2-x,1/2+y,1/2-z                                                                     
  7 1/2-x,1/2-y,-z                                                                        
  8 1/2+x,1/2-y,1/2+z                                                                     
loop_                                                                                     
_atom_site_label                                                                          
_atom_site_fract_x                                                                        
_atom_site_fract_y                                                                        
_atom_site_fract_z                                                                        
C1         0.34299   0.54646   0.28741                                          #  1      
C2         0.33580   0.43875   0.35779                                          #  2      
C3         0.41642   0.39511   0.11995                                          #  3      
C4         0.40800   0.27967   0.19623                                          #  4      
N5         0.43058   0.37012   0.01176                                          #  5      
C6         0.41725   0.16436   0.13266                                          #  6      
S7         0.41020   0.56567   0.16943                                          #  7      
S8         0.39276   0.29142   0.34847                                          #  8      
S9         0.43674   0.20492  -0.01189                                          #  9      
C10        0.28038   0.43506   0.45302                                          # 10      
N11        0.23789   0.42894   0.52962                                          # 11      
C12        0.29525   0.66303   0.30436                                          # 12      
N13        0.25920   0.75719   0.31569                                          # 13      
C14        0.41328   0.02680   0.17368                                          # 14      
N15        0.41049  -0.08298   0.20484                                          # 15      
#END                                                                                      
 
#Energy-rank no.  86
data_00086_-2.85883E+01                                                                   
_chemical_name_systematic                                                                 
; Test molecule XXII Bent model tau = 40.9 deg                                            
Space group P21/n,Z=4(1)                                                                  
E(total)=-2.85883E+01 E(coul)=-6.55391E+00 E(vdW)=-2.20344E+01 Density= 1.61271           
;                                                                                         
_cell_length_a    6.894                                                                   
_cell_length_b    7.159                                                                   
_cell_length_c   22.294                                                                   
_cell_angle_alpha    90.00                                                                
_cell_angle_beta    111.66                                                                
_cell_angle_gamma    90.00                                                                
_cell_formula_units_Z  4                                                                  
_symmetry_space_group_name_H-M 'P 21/N  '                                                 
_symmetry_Int_Tables_number  14                                                           
loop_                                                                                     
_symmetry_equiv_pos_as_xyz                                                                
  1 x,y,z                                                                                 
  2 1/2-x,1/2+y,1/2-z                                                                     
  3 -x,-y,-z                                                                              
  4 1/2+x,1/2-y,1/2+z                                                                     
loop_                                                                                     
_atom_site_label                                                                          
_atom_site_fract_x                                                                        
_atom_site_fract_y                                                                        
_atom_site_fract_z                                                                        
C1        -0.03073  -0.29798  -0.17467                                          #  1      
C2        -0.18763  -0.25697  -0.15563                                          #  2      
C3         0.17699   0.01637  -0.11835                                          #  3      
C4         0.00768   0.05858  -0.09780                                          #  4      
N5         0.35059   0.09818  -0.08825                                          #  5      
C6         0.07427   0.18170  -0.04842                                          #  6      
S7         0.15285  -0.13617  -0.18312                                          #  7      
S8        -0.24673  -0.02991  -0.13506                                          #  8      
S9         0.33168   0.23845  -0.03215                                          #  9      
C10       -0.33119  -0.39857  -0.15199                                          # 10      
N11       -0.44866  -0.50587  -0.14911                                          # 11      
C12        0.00048  -0.48616  -0.19219                                          # 12      
N13        0.02876  -0.63226  -0.20697                                          # 13      
C14       -0.04328   0.26040  -0.01352                                          # 14      
N15       -0.13449   0.32447   0.01456                                          # 15      
#END                                                                                      
 
#Energy-rank no.  87
data_00087_-2.85790E+01                                                                   
_chemical_name_systematic                                                                 
; Test molecule XXII Bent model tau = tau = 40.9 deg                                      
P212121, Z=4                                                                              
E(total)=-2.85790E+01 E(coul)=-6.67763E+00 E(vdW)=-2.19013E+01 Density= 1.63429           
;                                                                                         
_cell_length_a   10.472                                                                   
_cell_length_b    7.053                                                                   
_cell_length_c   13.664                                                                   
_cell_angle_alpha    90.00                                                                
_cell_angle_beta     90.00                                                                
_cell_angle_gamma    90.00                                                                
_cell_formula_units_Z  4                                                                  
_symmetry_space_group_name_H-M 'P 212121'                                                 
_symmetry_Int_Tables_number  19                                                           
loop_                                                                                     
_symmetry_equiv_pos_as_xyz                                                                
  1 x,y,z                                                                                 
  2 1/2+x,1/2-y,-z                                                                        
  3 -x,1/2+y,1/2-z                                                                        
  4 1/2-x,-y,1/2+z                                                                        
loop_                                                                                     
_atom_site_label                                                                          
_atom_site_fract_x                                                                        
_atom_site_fract_y                                                                        
_atom_site_fract_z                                                                        
C1         0.16731  -0.09950   0.24603                                          #  1      
C2         0.17003  -0.28024   0.21773                                          #  2      
C3         0.13234   0.01805   0.05883                                          #  3      
C4         0.13474  -0.17711   0.02927                                          #  4      
N5         0.08165   0.13564  -0.00078                                          #  5      
C6         0.07940  -0.19308  -0.05970                                          #  6      
S7         0.19841   0.09984   0.17023                                          #  7      
S8         0.20651  -0.35963   0.09753                                          #  8      
S9         0.03226   0.02729  -0.10054                                          #  9      
C10        0.14642  -0.43180   0.28598                                          # 10      
N11        0.12956  -0.55511   0.33777                                          # 11      
C12        0.14034  -0.04984   0.34619                                          # 12      
N13        0.12073  -0.00535   0.42459                                          # 13      
C14        0.06132  -0.36191  -0.11597                                          # 14      
N15        0.04648  -0.49453  -0.16166                                          # 15      
#END                                                                                      
 
#Energy-rank no.  88
data_00088_-2.85637E+01                                                                   
_chemical_name_systematic                                                                 
; Test molecule XXII Bent model tau = tau = 40.9 deg                                      
P212121, Z=4                                                                              
E(total)=-2.85637E+01 E(coul)=-7.73961E+00 E(vdW)=-2.08241E+01 Density= 1.59053           
;                                                                                         
_cell_length_a    6.853                                                                   
_cell_length_b    6.781                                                                   
_cell_length_c   22.311                                                                   
_cell_angle_alpha    90.00                                                                
_cell_angle_beta     90.00                                                                
_cell_angle_gamma    90.00                                                                
_cell_formula_units_Z  4                                                                  
_symmetry_space_group_name_H-M 'P 212121'                                                 
_symmetry_Int_Tables_number  19                                                           
loop_                                                                                     
_symmetry_equiv_pos_as_xyz                                                                
  1 x,y,z                                                                                 
  2 1/2+x,1/2-y,-z                                                                        
  3 -x,1/2+y,1/2-z                                                                        
  4 1/2-x,-y,1/2+z                                                                        
loop_                                                                                     
_atom_site_label                                                                          
_atom_site_fract_x                                                                        
_atom_site_fract_y                                                                        
_atom_site_fract_z                                                                        
C1         0.33430  -0.00359   0.45206                                          #  1      
C2         0.15269   0.06143   0.44409                                          #  2      
C3         0.46089   0.20326   0.35547                                          #  3      
C4         0.26503   0.27316   0.34751                                          #  4      
N5         0.59627   0.30265   0.33020                                          #  5      
C6         0.26859   0.43772   0.31336                                          #  6      
S7         0.51920  -0.01235   0.39633                                          #  7      
S8         0.05705   0.15218   0.37540                                          #  8      
S9         0.50534   0.49084   0.29290                                          #  9      
C10        0.01232   0.05741   0.49209                                          # 10      
N11       -0.10288   0.05483   0.52863                                          # 11      
C12        0.39625  -0.07999   0.50923                                          # 12      
N13        0.44977  -0.14298   0.55340                                          # 13      
C14        0.10627   0.55513   0.29470                                          # 14      
N15       -0.02102   0.64967   0.27939                                          # 15      
#END                                                                                      
 
#Energy-rank no.  89
data_00089_-2.85629E+01                                                                   
_chemical_name_systematic                                                                 
; Test molecule XXII Bent model tau = 40.9 deg                                            
Space group P21/n,Z=4(1)                                                                  
E(total)=-2.85629E+01 E(coul)=-6.66431E+00 E(vdW)=-2.18986E+01 Density= 1.61496           
;                                                                                         
_cell_length_a   11.948                                                                   
_cell_length_b    7.173                                                                   
_cell_length_c   12.254                                                                   
_cell_angle_alpha    90.00                                                                
_cell_angle_beta     76.50                                                                
_cell_angle_gamma    90.00                                                                
_cell_formula_units_Z  4                                                                  
_symmetry_space_group_name_H-M 'P 21/n  '                                                 
_symmetry_Int_Tables_number  14                                                           
loop_                                                                                     
_symmetry_equiv_pos_as_xyz                                                                
  1 x,y,z                                                                                 
  2 1/2-x,1/2+y,1/2-z                                                                     
  3 -x,-y,-z                                                                              
  4 1/2+x,1/2-y,1/2+z                                                                     
loop_                                                                                     
_atom_site_label                                                                          
_atom_site_fract_x                                                                        
_atom_site_fract_y                                                                        
_atom_site_fract_z                                                                        
C1         0.14459  -0.03636   0.35976                                          #  1      
C2         0.10531   0.13814   0.37002                                          #  2      
C3        -0.01117  -0.13364   0.24031                                          #  3      
C4        -0.05233   0.05490   0.25137                                          #  4      
N5        -0.03591  -0.23075   0.16173                                          #  5      
C6        -0.11088   0.08888   0.17149                                          #  6      
S7         0.06740  -0.23488   0.33093                                          #  7      
S8        -0.03378   0.20840   0.35763                                          #  8      
S9        -0.11332  -0.10899   0.09228                                          #  9      
C10        0.17421   0.28871   0.39641                                          # 10      
N11        0.22547   0.41068   0.41821                                          # 11      
C12        0.25779  -0.07997   0.37464                                          # 12      
N13        0.34596  -0.11995   0.38687                                          # 13      
C14       -0.16584   0.25870   0.15204                                          # 14      
N15       -0.21012   0.39231   0.13563                                          # 15      
#END                                                                                      
 
#Energy-rank no.  90
data_00090_-2.85551E+01                                                                   
_chemical_name_systematic                                                                 
;Test molecule XXII Bent molecular model, tau = 40.9 deg                                  
Space group P-1,Z=2(1)                                                                    
E(total)=-2.85551E+01 E(coul)=-7.03908E+00 E(vdW)=-2.15161E+01 Density= 1.61537           
;                                                                                         
_cell_length_a    7.057                                                                   
_cell_length_b    7.952                                                                   
_cell_length_c    9.756                                                                   
_cell_angle_alpha    92.32                                                                
_cell_angle_beta     98.03                                                                
_cell_angle_gamma   108.97                                                                
_cell_formula_units_Z  2                                                                  
_symmetry_space_group_name_H-M 'P -1    '                                                 
_symmetry_Int_Tables_number  14                                                           
loop_                                                                                     
_symmetry_equiv_pos_as_xyz                                                                
  1 x,y,z                                                                                 
  2 -x,-y,-z                                                                              
loop_                                                                                     
_atom_site_label                                                                          
_atom_site_fract_x                                                                        
_atom_site_fract_y                                                                        
_atom_site_fract_z                                                                        
C1         0.09721   0.83707   0.34101                                          #  1      
C2        -0.10419   0.79360   0.32149                                          #  2      
C3         0.06748   0.50936   0.22978                                          #  3      
C4        -0.14918   0.46438   0.20858                                          #  4      
N5         0.13902   0.41352   0.15795                                          #  5      
C6        -0.23285   0.32334   0.11176                                          #  6      
S7         0.23357   0.68427   0.35111                                          #  7      
S8        -0.27907   0.57206   0.30236                                          #  8      
S9        -0.04488   0.25543   0.05745                                          #  9      
C10       -0.19949   0.92866   0.31847                                          # 10      
N11       -0.28008   1.03118   0.31683                                          # 11      
C12        0.22647   1.02137   0.35958                                          # 12      
N13        0.33315   1.16491   0.37596                                          # 13      
C14       -0.44366   0.23585   0.05921                                          # 14      
N15       -0.61039   0.16465   0.01663                                          # 15      
#END                                                                                      
 
#Energy-rank no.  91
data_00091_-2.85452E+01                                                                   
_chemical_name_systematic                                                                 
; Test molecule XXII Bent model tau = tau = 40.9 deg                                      
P212121, Z=4                                                                              
E(total)=-2.85452E+01 E(coul)=-7.03474E+00 E(vdW)=-2.15105E+01 Density= 1.58194           
;                                                                                         
_cell_length_a    7.169                                                                   
_cell_length_b   10.427                                                                   
_cell_length_c   13.947                                                                   
_cell_angle_alpha    90.00                                                                
_cell_angle_beta     90.00                                                                
_cell_angle_gamma    90.00                                                                
_cell_formula_units_Z  4                                                                  
_symmetry_space_group_name_H-M 'P 212121'                                                 
_symmetry_Int_Tables_number  19                                                           
loop_                                                                                     
_symmetry_equiv_pos_as_xyz                                                                
  1 x,y,z                                                                                 
  2 1/2+x,1/2-y,-z                                                                        
  3 -x,1/2+y,1/2-z                                                                        
  4 1/2-x,-y,1/2+z                                                                        
loop_                                                                                     
_atom_site_label                                                                          
_atom_site_fract_x                                                                        
_atom_site_fract_y                                                                        
_atom_site_fract_z                                                                        
C1         0.20822   0.33379   0.07802                                          #  1      
C2         0.25882   0.28315   0.16179                                          #  2      
C3         0.18241   0.09752  -0.00249                                          #  3      
C4         0.23602   0.04404   0.08819                                          #  4      
N5         0.10095   0.02222  -0.06141                                          #  5      
C6         0.18479  -0.08064   0.09088                                          #  6      
S7         0.22857   0.25815  -0.03562                                          #  7      
S8         0.35906   0.12865   0.17703                                          #  8      
S9         0.08104  -0.12287  -0.01604                                          #  9      
C10        0.24061   0.35427   0.24978                                          # 10      
N11        0.23010   0.40774   0.32046                                          # 11      
C12        0.13310   0.46176   0.07288                                          # 12      
N13        0.07520   0.56263   0.06587                                          # 13      
C14        0.21079  -0.16966   0.16772                                          # 14      
N15        0.23071  -0.24160   0.22794                                          # 15      
#END                                                                                      
 
#Energy-rank no.  92
data_00092_-2.85324E+01                                                                   
_chemical_name_systematic                                                                 
; Test molecule XXII Bent model tau = 40.9 deg                                            
 Pna21,Z=4 scan rotg 232 tran z,a cells z c C                                             
E(total)=-2.85324E+01 E(coul)=-6.94834E+00 E(vdW)=-2.15841E+01 Density= 1.58146           
;                                                                                         
_cell_length_a   22.529                                                                   
_cell_length_b    6.711                                                                   
_cell_length_c    6.897                                                                   
_cell_angle_alpha    90.00                                                                
_cell_angle_beta     90.00                                                                
_cell_angle_gamma    90.00                                                                
_cell_formula_units_Z  4                                                                  
_symmetry_space_group_name_H-M 'P NA21  '                                                 
_symmetry_Int_Tables_number  33                                                           
loop_                                                                                     
_symmetry_equiv_pos_as_xyz                                                                
  1 x,y,z                                                                                 
  2 1/2-x,1/2+y,1/2+z                                                                     
  3 1/2+x,1/2-y,z                                                                         
  4 -x,-y,1/2+z                                                                           
loop_                                                                                     
_atom_site_label                                                                          
_atom_site_fract_x                                                                        
_atom_site_fract_y                                                                        
_atom_site_fract_z                                                                        
C1         0.17272   0.43656   0.27625                                          #  1      
C2         0.15255   0.44185   0.45776                                          #  2      
C3         0.07151   0.25825   0.15211                                          #  3      
C4         0.05011   0.26573   0.34789                                          #  4      
N5         0.03265   0.23546   0.01897                                          #  5      
C6        -0.00960   0.24649   0.34677                                          #  6      
S7         0.14762   0.27323   0.09091                                          #  7      
S8         0.09622   0.28437   0.55278                                          #  8      
S9        -0.03439   0.21691   0.11212                                          #  9      
C10        0.17714   0.57723   0.59839                                          # 10      
N11        0.19577   0.68037   0.71375                                          # 11      
C12        0.21991   0.56691   0.21467                                          # 12      
N13        0.25738   0.66578   0.16141                                          # 13      
C14       -0.04877   0.24652   0.50990                                          # 14      
N15       -0.08046   0.24577   0.63785                                          # 15      
#END                                                                                      
 
#Energy-rank no.  93
data_00093_-2.85060E+01                                                                   
_chemical_name_systematic                                                                 
;Test molecule XXII Bent molecular model, tau = 40.9 deg                                  
Space group P-1,Z=2(1)                                                                    
E(total)=-2.85060E+01 E(coul)=-6.00537E+00 E(vdW)=-2.25006E+01 Density= 1.61996           
;                                                                                         
_cell_length_a    7.264                                                                   
_cell_length_b    8.512                                                                   
_cell_length_c    9.051                                                                   
_cell_angle_alpha    83.09                                                                
_cell_angle_beta     71.27                                                                
_cell_angle_gamma    73.93                                                                
_cell_formula_units_Z  2                                                                  
_symmetry_space_group_name_H-M 'P -1    '                                                 
_symmetry_Int_Tables_number  14                                                           
loop_                                                                                     
_symmetry_equiv_pos_as_xyz                                                                
  1 x,y,z                                                                                 
  2 -x,-y,-z                                                                              
loop_                                                                                     
_atom_site_label                                                                          
_atom_site_fract_x                                                                        
_atom_site_fract_y                                                                        
_atom_site_fract_z                                                                        
C1        -0.22067   0.36539   0.36046                                          #  1      
C2        -0.32637   0.29232   0.30775                                          #  2      
C3         0.09385   0.09613   0.30856                                          #  3      
C4        -0.02095   0.01899   0.25126                                          #  4      
N5         0.28381   0.03508   0.26876                                          #  5      
C6         0.10509  -0.10741   0.16294                                          #  6      
S7        -0.01570   0.26469   0.43229                                          #  7      
S8        -0.28450   0.07735   0.29946                                          #  8      
S9         0.34839  -0.12428   0.15955                                          #  9      
C10       -0.49359   0.38577   0.25567                                          # 10      
N11       -0.62747   0.45510   0.21510                                          # 11      
C12       -0.27042   0.54096   0.36679                                          # 12      
N13       -0.30633   0.67874   0.37497                                          # 13      
C14        0.05417  -0.21658   0.08318                                          # 14      
N15        0.01627  -0.30451   0.01946                                          # 15      
#END                                                                                      
 
#Energy-rank no.  94
data_00094_-2.84891E+01                                                                   
_chemical_name_systematic                                                                 
;Test molecule XXII Bent molecular model, tau = 40.9 deg                                  
Space group P-1,Z=2(1)                                                                    
E(total)=-2.84891E+01 E(coul)=-6.34625E+00 E(vdW)=-2.21428E+01 Density= 1.62376           
;                                                                                         
_cell_length_a    6.933                                                                   
_cell_length_b    9.025                                                                   
_cell_length_c    9.443                                                                   
_cell_angle_alpha    82.76                                                                
_cell_angle_beta     68.72                                                                
_cell_angle_gamma    67.29                                                                
_cell_formula_units_Z  2                                                                  
_symmetry_space_group_name_H-M 'P -1    '                                                 
_symmetry_Int_Tables_number  14                                                           
loop_                                                                                     
_symmetry_equiv_pos_as_xyz                                                                
  1 x,y,z                                                                                 
  2 -x,-y,-z                                                                              
loop_                                                                                     
_atom_site_label                                                                          
_atom_site_fract_x                                                                        
_atom_site_fract_y                                                                        
_atom_site_fract_z                                                                        
C1        -0.13770   0.82335   0.14761                                          #  1      
C2         0.04281   0.77307   0.18752                                          #  2      
C3        -0.19002   0.53764   0.22427                                          #  3      
C4         0.00384   0.48512   0.26767                                          #  4      
N5        -0.32064   0.46018   0.27833                                          #  5      
C6         0.00378   0.35894   0.36143                                          #  6      
S7        -0.24935   0.69804   0.09888                                          #  7      
S8         0.21113   0.56868   0.19926                                          #  8      
S9        -0.22547   0.31283   0.38618                                          #  9      
C10        0.12258   0.88526   0.22118                                          # 10      
N11        0.19176   0.96990   0.24708                                          # 11      
C12       -0.25943   0.99228   0.13706                                          # 12      
N13       -0.35826   1.12419   0.12606                                          # 13      
C14        0.16536   0.27040   0.43148                                          # 14      
N15        0.29235   0.19866   0.48770                                          # 15      
#END                                                                                      
 
#Energy-rank no.  95
data_00095_-2.84811E+01                                                                   
_chemical_name_systematic                                                                 
; Test molecule XXII Bent model tau = 40.9 deg                                            
Space group P21/n,Z=4(1)                                                                  
E(total)=-2.84811E+01 E(coul)=-6.54518E+00 E(vdW)=-2.19359E+01 Density= 1.61166           
;                                                                                         
_cell_length_a    7.295                                                                   
_cell_length_b    6.904                                                                   
_cell_length_c   21.310                                                                   
_cell_angle_alpha    90.00                                                                
_cell_angle_beta     72.45                                                                
_cell_angle_gamma    90.00                                                                
_cell_formula_units_Z  4                                                                  
_symmetry_space_group_name_H-M 'P 21/N  '                                                 
_symmetry_Int_Tables_number  14                                                           
loop_                                                                                     
_symmetry_equiv_pos_as_xyz                                                                
  1 x,y,z                                                                                 
  2 1/2-x,1/2+y,1/2-z                                                                     
  3 -x,-y,-z                                                                              
  4 1/2+x,1/2-y,1/2+z                                                                     
loop_                                                                                     
_atom_site_label                                                                          
_atom_site_fract_x                                                                        
_atom_site_fract_y                                                                        
_atom_site_fract_z                                                                        
C1         0.64817   0.32780   0.17499                                          #  1      
C2         0.62350   0.50653   0.15538                                          #  2      
C3         0.38242   0.18565   0.12134                                          #  3      
C4         0.35782   0.37853   0.10016                                          #  4      
N5         0.32558   0.04722   0.09200                                          #  5      
C6         0.27609   0.36930   0.05113                                          #  6      
S7         0.48059   0.13463   0.18597                                          #  7      
S8         0.41563   0.58933   0.13647                                          #  8      
S9         0.23256   0.13115   0.03598                                          #  9      
C10        0.76703   0.65416   0.14967                                          # 10      
N11        0.87592   0.77481   0.14520                                          # 11      
C12        0.82010   0.27637   0.19107                                          # 12      
N13        0.95262   0.23103   0.20478                                          # 13      
C14        0.22697   0.52714   0.01582                                          # 14      
N15        0.18670   0.65079  -0.01258                                          # 15      
#END                                                                                      
 
#Energy-rank no.  96
data_00096_-2.84685E+01                                                                   
_chemical_name_systematic                                                                 
; Test molecule XXII Bent model tau = 40.9 deg                                            
                                                                                          
E(total)=-2.84685E+01 E(coul)=-5.53954E+00 E(vdW)=-2.29290E+01 Density= 1.64122           
;                                                                                         
_cell_length_a   14.553                                                                   
_cell_length_b   20.280                                                                   
_cell_length_c    6.810                                                                   
_cell_angle_alpha    90.00                                                                
_cell_angle_beta     90.00                                                                
_cell_angle_gamma    90.00                                                                
_cell_formula_units_Z  8                                                                  
_symmetry_space_group_name_H-M 'P BCA   '                                                 
_symmetry_Int_Tables_number  61                                                           
loop_                                                                                     
_symmetry_equiv_pos_as_xyz                                                                
  1 x,y,z                                                                                 
  2 1/2-x,1/2+y,z                                                                         
  3 x,1/2-y,1/2+z                                                                         
  4 1/2-x,-y,1/2+z                                                                        
  5 -x,-y,-z                                                                              
  6 1/2+x,1/2-y,-z                                                                        
  7 -x,1/2+y,1/2-z                                                                        
  8 1/2+x,y,1/2-z                                                                         
loop_                                                                                     
_atom_site_label                                                                          
_atom_site_fract_x                                                                        
_atom_site_fract_y                                                                        
_atom_site_fract_z                                                                        
C1         0.39602  -0.17072   0.32036                                          #  1      
C2         0.37929  -0.14810   0.50054                                          #  2      
C3         0.23609  -0.11892   0.18548                                          #  3      
C4         0.21903  -0.09448   0.37980                                          #  4      
N5         0.19149  -0.09171   0.04561                                          #  5      
C6         0.15640  -0.04539   0.37003                                          #  6      
S7         0.31238  -0.18466   0.13496                                          #  7      
S8         0.26888  -0.12749   0.59350                                          #  8      
S9         0.12233  -0.03406   0.12998                                          #  9      
C10        0.45213  -0.14016   0.64167                                          # 10      
N11        0.50753  -0.13386   0.75748                                          # 11      
C12        0.48794  -0.18793   0.26078                                          # 12      
N13        0.55922  -0.20262   0.20921                                          # 13      
C14        0.12004  -0.00734   0.52884                                          # 14      
N15        0.09035   0.02321   0.65327                                          # 15      
#END                                                                                      
 
#Energy-rank no.  97
data_00097_-2.84452E+01                                                                   
_chemical_name_systematic                                                                 
; Test molecule XXII Bent model tau = 40.9 deg                                            
C2/c,Z=4, scan rotg 232 trans C / cells z c C  Start Vc= 16**3, dens=0.8                  
E(total)=-2.84452E+01 E(coul)=-6.01485E+00 E(vdW)=-2.24304E+01 Density= 1.61707           
;                                                                                         
_cell_length_a   16.623                                                                   
_cell_length_b    6.948                                                                   
_cell_length_c   23.452                                                                   
_cell_angle_alpha    90.00                                                                
_cell_angle_beta     48.86                                                                
_cell_angle_gamma    90.00                                                                
_cell_formula_units_Z  8                                                                  
_symmetry_space_group_name_H-M 'C 2/C   '                                                 
_symmetry_Int_Tables_number  15                                                           
loop_                                                                                     
_symmetry_equiv_pos_as_xyz                                                                
  1 x,y,z                                                                                 
  2 -x,y,1/2-z                                                                            
  3 -x,-y,-z                                                                              
  4 x,-y,1/2+z                                                                            
  5 1/2+x,1/2+y,z                                                                         
  6 1/2-x,1/2+y,1/2-z                                                                     
  7 1/2-x,1/2-y,-z                                                                        
  8 1/2+x,1/2-y,1/2+z                                                                     
loop_                                                                                     
_atom_site_label                                                                          
_atom_site_fract_x                                                                        
_atom_site_fract_y                                                                        
_atom_site_fract_z                                                                        
C1         0.25869  -0.07373   0.41673                                          #  1      
C2         0.25913  -0.24911   0.39354                                          #  2      
C3         0.36585   0.07202   0.27591                                          #  3      
C4         0.36533  -0.11722   0.25167                                          #  4      
N5         0.38218   0.21249   0.23422                                          #  5      
C6         0.38290  -0.10295   0.18678                                          #  6      
S7         0.34828   0.11589   0.35780                                          #  7      
S8         0.35066  -0.33033   0.29819                                          #  8      
S9         0.40069   0.13500   0.15999                                          #  9      
C10        0.18435  -0.39425   0.44650                                          # 10      
N11        0.12743  -0.51294   0.48656                                          # 11      
C12        0.18294  -0.02354   0.49584                                          # 12      
N13        0.12525   0.02066   0.55771                                          # 13      
C14        0.38839  -0.25593   0.14353                                          # 14      
N15        0.39323  -0.37571   0.10846                                          # 15      
#END                                                                                      
 
#Energy-rank no.  98
data_00098_-2.84068E+01                                                                   
_chemical_name_systematic                                                                 
; Test molecule XXII Bent model tau = tau = 40.9 deg                                      
P212121, Z=4                                                                              
E(total)=-2.84068E+01 E(coul)=-6.04706E+00 E(vdW)=-2.23598E+01 Density= 1.62325           
;                                                                                         
_cell_length_a    7.161                                                                   
_cell_length_b    6.996                                                                   
_cell_length_c   20.281                                                                   
_cell_angle_alpha    90.00                                                                
_cell_angle_beta     90.00                                                                
_cell_angle_gamma    90.00                                                                
_cell_formula_units_Z  4                                                                  
_symmetry_space_group_name_H-M 'P 212121'                                                 
_symmetry_Int_Tables_number  19                                                           
loop_                                                                                     
_symmetry_equiv_pos_as_xyz                                                                
  1 x,y,z                                                                                 
  2 1/2+x,1/2-y,-z                                                                        
  3 -x,1/2+y,1/2-z                                                                        
  4 1/2-x,-y,1/2+z                                                                        
loop_                                                                                     
_atom_site_label                                                                          
_atom_site_fract_x                                                                        
_atom_site_fract_y                                                                        
_atom_site_fract_z                                                                        
C1         0.28209   0.07492   0.42476                                          #  1      
C2         0.28764   0.25642   0.40495                                          #  2      
C3         0.23547  -0.04784   0.29890                                          #  3      
C4         0.24267   0.14802   0.27810                                          #  4      
N5         0.26684  -0.17449   0.25488                                          #  5      
C6         0.28384   0.15429   0.21311                                          #  6      
S7         0.18102  -0.11811   0.38044                                          #  7      
S8         0.19314   0.34349   0.32972                                          #  8      
S9         0.30602  -0.07463   0.18269                                          #  9      
C10        0.36907   0.40310   0.44561                                          # 10      
N11        0.43037   0.52292   0.47652                                          # 11      
C12        0.35798   0.01950   0.48771                                          # 12      
N13        0.41460  -0.02923   0.53721                                          # 13      
C14        0.30511   0.32019   0.17261                                          # 14      
N15        0.32206   0.45039   0.13975                                          # 15      
#END                                                                                      
 
#Energy-rank no.  99
data_00099_-2.83635E+01                                                                   
_chemical_name_systematic                                                                 
; Test molecule XXII Bent model tau = 40.9 deg                                            
 Pna21,Z=4 scan rotg 232 tran z,a cells z c C                                             
E(total)=-2.83635E+01 E(coul)=-7.94867E+00 E(vdW)=-2.04148E+01 Density= 1.55996           
;                                                                                         
_cell_length_a   12.605                                                                   
_cell_length_b   10.154                                                                   
_cell_length_c    8.260                                                                   
_cell_angle_alpha    90.00                                                                
_cell_angle_beta     90.00                                                                
_cell_angle_gamma    90.00                                                                
_cell_formula_units_Z  4                                                                  
_symmetry_space_group_name_H-M 'P NA21  '                                                 
_symmetry_Int_Tables_number  33                                                           
loop_                                                                                     
_symmetry_equiv_pos_as_xyz                                                                
  1 x,y,z                                                                                 
  2 1/2-x,1/2+y,1/2+z                                                                     
  3 1/2+x,1/2-y,z                                                                         
  4 -x,-y,1/2+z                                                                           
loop_                                                                                     
_atom_site_label                                                                          
_atom_site_fract_x                                                                        
_atom_site_fract_y                                                                        
_atom_site_fract_z                                                                        
C1         0.18984   0.57340   0.01207                                          #  1      
C2         0.09608   0.58607  -0.06074                                          #  2      
C3         0.16273   0.30922   0.03965                                          #  3      
C4         0.06217   0.32396  -0.03965                                          #  4      
N5         0.20339   0.19395   0.03985                                          #  5      
C6         0.03182   0.20607  -0.09984                                          #  6      
S7         0.22890   0.44026   0.13819                                          #  7      
S8        -0.01026   0.47188  -0.04558                                          #  8      
S9         0.12527   0.08818  -0.05288                                          #  9      
C10        0.07154   0.70005  -0.15744                                          # 10      
N11        0.04891   0.78895  -0.23325                                          # 11      
C12        0.27001   0.67369  -0.00395                                          # 12      
N13        0.33468   0.75116  -0.01242                                          # 13      
C14       -0.06285   0.17645  -0.18800                                          # 14      
N15       -0.13772   0.15122  -0.25781                                          # 15      
#END                                                                                      
 
#Energy-rank no. 100
data_00100_-2.83588E+01                                                                   
_chemical_name_systematic                                                                 
; Test molecule XXII Bent model tau = 40.9 deg                                            
                                                                                          
E(total)=-2.83588E+01 E(coul)=-6.84756E+00 E(vdW)=-2.15112E+01 Density= 1.56620           
;                                                                                         
_cell_length_a   13.883                                                                   
_cell_length_b    7.248                                                                   
_cell_length_c   20.931                                                                   
_cell_angle_alpha    90.00                                                                
_cell_angle_beta     90.00                                                                
_cell_angle_gamma    90.00                                                                
_cell_formula_units_Z  8                                                                  
_symmetry_space_group_name_H-M 'P BCA   '                                                 
_symmetry_Int_Tables_number  61                                                           
loop_                                                                                     
_symmetry_equiv_pos_as_xyz                                                                
  1 x,y,z                                                                                 
  2 1/2-x,1/2+y,z                                                                         
  3 x,1/2-y,1/2+z                                                                         
  4 1/2-x,-y,1/2+z                                                                        
  5 -x,-y,-z                                                                              
  6 1/2+x,1/2-y,-z                                                                        
  7 -x,1/2+y,1/2-z                                                                        
  8 1/2+x,y,1/2-z                                                                         
loop_                                                                                     
_atom_site_label                                                                          
_atom_site_fract_x                                                                        
_atom_site_fract_y                                                                        
_atom_site_fract_z                                                                        
C1         0.04453   0.80545   0.17593                                          #  1      
C2        -0.04036   0.75962   0.15083                                          #  2      
C3         0.12727   0.49618   0.12766                                          #  3      
C4         0.03565   0.44874   0.10056                                          #  4      
N5         0.20128   0.41757   0.10365                                          #  5      
C6         0.04928   0.32524   0.05303                                          #  6      
S7         0.14069   0.65092   0.19240                                          #  7      
S8        -0.07529   0.53244   0.12890                                          #  8      
S9         0.17013   0.27449   0.04617                                          #  9      
C10       -0.11451   0.89555   0.14091                                          # 10      
N11       -0.17502   0.99833   0.13296                                          # 11      
C12        0.06491   0.99331   0.19393                                          # 12      
N13        0.08323   1.13936   0.20927                                          # 13      
C14       -0.02239   0.24203   0.01331                                          # 14      
N15       -0.07840   0.17442  -0.01852                                          # 15      
#END                                                                                      
