# Supplementary material for: Report on the sixth blind test of organic crystal structure prediction methods
Source: Acta Crystallogr B Struct Sci Cryst Eng Mater. 2016 Aug 1;72(Pt 4):439–59. doi: 10.1107/S2052520616007447 (PMC4971545; doi:10.1107/S2052520616007447)
Supplement: Supplementary file 2 [file b-72-00439-sup2.zip › Group_04_Dzyabchenko/XXV-1_Dzyabchenko.cif]

#No. of entries=   161
#Energy-rank no.   1
data_00001_-1.57408E+00                                                                   
_chemical_name_systematic                                                                 
;XXV: TB+DNBA Space group P-1                                                             
Final list                                                                                
E(total)=-1.57408E+00 E(coul)=-9.01622E+00 E(vdW)= 1.91600E+00 Density= 1.43736           
;                                                                                         
_cell_length_a    7.385                                                                   
_cell_length_b    7.892                                                                   
_cell_length_c   20.134                                                                   
_cell_angle_alpha    83.48                                                                
_cell_angle_beta     82.54                                                                
_cell_angle_gamma    67.01                                                                
_cell_formula_units_Z  2                                                                  
_symmetry_space_group_name_H-M 'P -1    '                                                 
_symmetry_Int_Tables_number   2                                                           
loop_                                                                                     
_symmetry_equiv_pos_as_xyz                                                                
  1 x,y,z                                                                                 
  2 -x,-y,-z                                                                              
loop_                                                                                     
_atom_site_label                                                                          
_atom_site_fract_x                                                                        
_atom_site_fract_y                                                                        
_atom_site_fract_z                                                                        
C0         0.12703   0.43744   0.30280                                          #  1      
H0         0.09407   0.56175   0.32794                                          #  2      
H0'        0.15410   0.46675   0.24943                                          #  3      
N1         0.30232   0.29397   0.32759                                          #  4      
C1         0.34609   0.12444   0.29797                                          #  5      
C2         0.53767  -0.00857   0.29618                                          #  6      
H2         0.64896   0.01978   0.31709                                          #  7      
C3         0.58470  -0.17231   0.26738                                          #  8      
H3         0.73380  -0.27319   0.26649                                          #  9      
C4         0.44246  -0.20811   0.23852                                          # 10      
C5         0.25330  -0.07469   0.24022                                          # 11      
H5         0.14064  -0.09935   0.21845                                          # 12      
C6         0.20230   0.09081   0.26999                                          # 13      
C7        -0.00727   0.23476   0.27101                                          # 14      
H7a       -0.03729   0.29661   0.22052                                          # 15      
H7b       -0.11248   0.17054   0.28735                                          # 16      
N1'       -0.04062   0.38216   0.31455                                          # 17      
C1'       -0.07602   0.33373   0.38423                                          # 18      
C2'       -0.26269   0.33883   0.40953                                          # 19      
H2'       -0.37664   0.37983   0.37588                                          # 20      
C3'       -0.30174   0.29478   0.47653                                          # 21      
H3'       -0.44716   0.29978   0.49504                                          # 22      
C4'       -0.15626   0.24631   0.52088                                          # 23      
C5'        0.02790   0.24287   0.49529                                          # 24      
H5'        0.14296   0.20526   0.52851                                          # 25      
C6'        0.07095   0.28453   0.42743                                          # 26      
C7'        0.27519   0.27943   0.40090                                          # 27      
H7a'       0.29846   0.39322   0.41910                                          # 28      
H7b'       0.38771   0.15332   0.41954                                          # 29      
C8         0.49542  -0.38778   0.20661                                          # 32      
H8a        0.38703  -0.37729   0.17306                                          # 33      
H8b        0.50256  -0.49920   0.24431                                          # 34      
H8c        0.63806  -0.42644   0.17728                                          # 35      
C8'       -0.20086   0.19918   0.59443                                          # 37      
H8a'      -0.30614   0.31945   0.61896                                          # 38      
H8b'      -0.06840   0.14698   0.62064                                          # 39      
H8c'      -0.26429   0.09456   0.60094                                          # 40      
C1D       -0.42701   1.05560   0.11342                                          # 42      
C2D       -0.42054   0.89839   0.08763                                          # 43      
C3D       -0.58642   0.90283   0.06081                                          # 44      
C4D       -0.75537   1.06289   0.06009                                          # 45      
C5D       -0.75505   1.21704   0.08649                                          # 46      
C6D       -0.59282   1.21738   0.11352                                          # 47      
C7D       -0.57559   0.73111   0.03325                                          # 48      
H2D       -0.29002   0.77465   0.08817                                          # 49      
H4D       -0.88442   1.06843   0.03958                                          # 50      
H6D       -0.59529   1.33802   0.13373                                          # 51      
O1D       -0.43349   0.59185   0.03307                                          # 52      
O2D       -0.74110   0.75013   0.00899                                          # 53      
H*1D      -0.72474   0.63683  -0.00766                                          # 54      
N1D       -0.24855   1.05161   0.14226                                          # 57      
O11D      -0.10422   0.91361   0.13845                                          # 58      
O12D      -0.26234   1.18679   0.16705                                          # 59      
N2D       -0.93695   1.38992   0.08555                                          # 61      
O21D      -1.06876   1.39052   0.05692                                          # 62      
O22D      -0.93836   1.51578   0.11346                                          # 63      
#END                                                                                      
 
#Energy-rank no.   2
data_00002_-1.37881E+00                                                                   
_chemical_name_systematic                                                                 
;XXV: TB+DNBA Space group P-1                                                             
Final list                                                                                
E(total)=-1.37881E+00 E(coul)=-7.41493E+00 E(vdW)= 6.31241E-01 Density= 1.45772           
;                                                                                         
_cell_length_a    6.376                                                                   
_cell_length_b    7.837                                                                   
_cell_length_c   22.130                                                                   
_cell_angle_alpha    93.20                                                                
_cell_angle_beta     91.14                                                                
_cell_angle_gamma   107.22                                                                
_cell_formula_units_Z  2                                                                  
_symmetry_space_group_name_H-M 'P -1    '                                                 
_symmetry_Int_Tables_number   2                                                           
loop_                                                                                     
_symmetry_equiv_pos_as_xyz                                                                
  1 x,y,z                                                                                 
  2 -x,-y,-z                                                                              
loop_                                                                                     
_atom_site_label                                                                          
_atom_site_fract_x                                                                        
_atom_site_fract_y                                                                        
_atom_site_fract_z                                                                        
C0         0.25800  -0.84487  -0.32624                                          #  1      
H0         0.26251  -0.87830  -0.27951                                          #  2      
H0'        0.32598  -0.93302  -0.35359                                          #  3      
N1         0.03168  -0.87111  -0.34580                                          #  4      
C1         0.01878  -0.82047  -0.40651                                          #  5      
C2        -0.17689  -0.89016  -0.44071                                          #  6      
H2        -0.31431  -0.98136  -0.42058                                          #  7      
C3        -0.19353  -0.84529  -0.49949                                          #  8      
H3        -0.34633  -0.90084  -0.52513                                          #  9      
C4        -0.01420  -0.73089  -0.52651                                          # 10      
C5         0.17936  -0.66353  -0.49227                                          # 11      
H5         0.32002  -0.57441  -0.51206                                          # 12      
C6         0.19836  -0.70547  -0.43242                                          # 13      
C7         0.41380  -0.62904  -0.39599                                          # 14      
H7a        0.53522  -0.68966  -0.41337                                          # 15      
H7b        0.47814  -0.48646  -0.40088                                          # 16      
N1'        0.39054  -0.66135  -0.33174                                          # 17      
C1'        0.30059  -0.53949  -0.29852                                          # 18      
C2'        0.43591  -0.36858  -0.28045                                          # 19      
H2'        0.60605  -0.33226  -0.29184                                          # 20      
C3'        0.35449  -0.24900  -0.24788                                          # 21      
H3'        0.46206  -0.11757  -0.23433                                          # 22      
C4'        0.13540  -0.29671  -0.23149                                          # 23      
C5'        0.00317  -0.46694  -0.24934                                          # 24      
H5'       -0.16687  -0.50678  -0.23740                                          # 25      
C6'        0.08193  -0.58895  -0.28306                                          # 26      
C7'       -0.06799  -0.77526  -0.30197                                          # 27      
H7a'      -0.10653  -0.85363  -0.26244                                          # 28      
H7b'      -0.22215  -0.76721  -0.32109                                          # 29      
C8        -0.03272  -0.68310  -0.59120                                          # 32      
H8a       -0.20312  -0.70518  -0.60555                                          # 33      
H8b        0.03602  -0.76298  -0.62199                                          # 34      
H8c        0.05395  -0.54310  -0.59640                                          # 35      
C8'        0.04763  -0.16541  -0.19525                                          # 37      
H8a'       0.17572  -0.07412  -0.16597                                          # 38      
H8b'      -0.08398  -0.23363  -0.16696                                          # 39      
H8c'      -0.01636  -0.08498  -0.22483                                          # 40      
C1D        0.17774  -0.56505  -0.11689                                          # 42      
C2D        0.16020  -0.40727  -0.08968                                          # 43      
C3D       -0.03269  -0.40837  -0.06146                                          # 44      
C4D       -0.20433  -0.56573  -0.06077                                          # 45      
C5D       -0.17936  -0.72058  -0.08862                                          # 46      
C6D        0.01004  -0.72420  -0.11706                                          # 47      
C7D       -0.04746  -0.23611  -0.03239                                          # 48      
H2D        0.29279  -0.28561  -0.09020                                          # 49      
H4D       -0.35407  -0.56869  -0.03919                                          # 50      
H6D        0.02640  -0.84532  -0.13838                                          # 51      
O1D        0.09617  -0.09910  -0.03214                                          # 52      
O2D       -0.23758  -0.25188  -0.00687                                          # 53      
H*1D      -0.23657  -0.13840   0.01070                                          # 54      
N1D        0.38546  -0.56462  -0.14724                                          # 57      
O11D       0.53145  -0.42777  -0.14393                                          # 58      
O12D       0.39141  -0.70121  -0.17264                                          # 59      
N2D       -0.36403  -0.89049  -0.08795                                          # 61      
O21D      -0.52795  -0.88239  -0.06456                                          # 62      
O22D      -0.33552  -1.02282  -0.11073                                          # 63      
#END                                                                                      
 
#Energy-rank no.   3
data_00003_-9.63157E-01                                                                   
_chemical_name_systematic                                                                 
;XXV: TB+DNBA Space group P-1                                                             
Final list                                                                                
E(total)=-9.63157E-01 E(coul)=-7.55543E+00 E(vdW)= 9.77730E-01 Density= 1.44346           
;                                                                                         
_cell_length_a    6.258                                                                   
_cell_length_b    8.027                                                                   
_cell_length_c   22.203                                                                   
_cell_angle_alpha    90.62                                                                
_cell_angle_beta     92.86                                                                
_cell_angle_gamma   107.12                                                                
_cell_formula_units_Z  2                                                                  
_symmetry_space_group_name_H-M 'P -1    '                                                 
_symmetry_Int_Tables_number   2                                                           
loop_                                                                                     
_symmetry_equiv_pos_as_xyz                                                                
  1 x,y,z                                                                                 
  2 -x,-y,-z                                                                              
loop_                                                                                     
_atom_site_label                                                                          
_atom_site_fract_x                                                                        
_atom_site_fract_y                                                                        
_atom_site_fract_z                                                                        
C0        -1.72353  -0.82032  -0.31916                                          #  1      
H0        -1.64988  -0.90562  -0.34336                                          #  2      
H0'       -1.71555  -0.84768  -0.27160                                          #  3      
N1        -1.59659  -0.64078  -0.32864                                          #  4      
C1        -1.69441  -0.52318  -0.29973                                          #  5      
C2        -1.56315  -0.35334  -0.28533                                          #  6      
H2        -1.39009  -0.31458  -0.29621                                          #  7      
C3        -1.65208  -0.23774  -0.25693                                          #  8      
H3        -1.54755  -0.10708  -0.24617                                          #  9      
C4        -1.87482  -0.28838  -0.24118                                          # 10      
C5        -2.00293  -0.45745  -0.25535                                          # 11      
H5        -2.17569  -0.49953  -0.24383                                          # 12      
C6        -1.91666  -0.57557  -0.28485                                          # 13      
C7        -2.06220  -0.76071  -0.29979                                          # 14      
H7a       -2.09652  -0.83319  -0.25852                                          # 15      
H7b       -2.22212  -0.75939  -0.32043                                          # 16      
N1'       -1.95606  -0.85410  -0.33992                                          # 17      
C1'       -1.97405  -0.81184  -0.40198                                          # 18      
C2'       -2.17327  -0.88786  -0.43584                                          # 19      
H2'       -2.30949  -0.97748  -0.41442                                          # 20      
C3'       -2.19474  -0.85106  -0.49585                                          # 21      
H3'       -2.35022  -0.91141  -0.52120                                          # 22      
C4'       -2.01678  -0.73862  -0.52442                                          # 23      
C5'       -1.81961  -0.66489  -0.49047                                          # 24      
H5'       -1.67994  -0.57714  -0.51147                                          # 25      
C6'       -1.79581  -0.69870  -0.42946                                          # 26      
C7'       -1.57650  -0.61540  -0.39340                                          # 27      
H7a'      -1.44886  -0.67173  -0.40796                                          # 28      
H7b'      -1.51771  -0.47711  -0.40171                                          # 29      
C8        -1.97118  -0.16143  -0.20962                                          # 32      
H8a       -2.07785  -0.22423  -0.17423                                          # 33      
H8b       -2.07082  -0.10813  -0.24091                                          # 34      
H8c       -1.83955  -0.05314  -0.18878                                          # 35      
C8'       -2.04079  -0.69973  -0.59044                                          # 37      
H8a'      -1.96843  -0.77884  -0.61831                                          # 38      
H8b'      -1.95754  -0.56398  -0.59899                                          # 39      
H8c'      -2.21576  -0.72719  -0.60557                                          # 40      
C1D        0.24725  -0.47757  -0.11684                                          # 42      
C2D        0.04499  -0.50754  -0.09030                                          # 43      
C3D       -0.00239  -0.36975  -0.06112                                          # 44      
C4D        0.15154  -0.20503  -0.05883                                          # 45      
C5D        0.35200  -0.18115  -0.08605                                          # 46      
C6D        0.40441  -0.31518  -0.11540                                          # 47      
C7D       -0.22210  -0.40560  -0.03282                                          # 48      
H2D       -0.07404  -0.63481  -0.09206                                          # 49      
H4D        0.11740  -0.09750  -0.03650                                          # 50      
H6D        0.56041  -0.29423  -0.13622                                          # 51      
O1D       -0.35759  -0.54487  -0.03394                                          # 52      
O2D       -0.25039  -0.26583  -0.00628                                          # 53      
H*1D      -0.39242  -0.29710   0.01073                                          # 54      
N1D        0.29939  -0.62558  -0.14818                                          # 57      
O11D       0.15666  -0.76208  -0.15155                                          # 58      
O12D       0.48038  -0.59738  -0.16764                                          # 59      
N2D        0.51859  -0.00362  -0.08351                                          # 61      
O21D       0.47932   0.10555  -0.05288                                          # 62      
O22D       0.67966   0.01709  -0.11228                                          # 63      
#END                                                                                      
 
#Energy-rank no.   4
data_00004_-7.81384E-01                                                                   
_chemical_name_systematic                                                                 
;XXV: TB+DNBA  P21/c                                                                      
***P21c_L1 P21c_L2 P21c_L3 P21c_L4                                                        
E(total)=-7.81384E-01 E(coul)=-8.65554E+00 E(vdW)= 2.26862E+00 Density= 1.43342           
;                                                                                         
_cell_length_a   22.806                                                                   
_cell_length_b    6.325                                                                   
_cell_length_c   14.895                                                                   
_cell_angle_alpha    90.00                                                                
_cell_angle_beta     85.90                                                                
_cell_angle_gamma    90.00                                                                
_cell_formula_units_Z  4                                                                  
_symmetry_space_group_name_H-M 'P 21/c  '                                                 
_symmetry_Int_Tables_number  14                                                           
loop_                                                                                     
_symmetry_equiv_pos_as_xyz                                                                
  1 x,y,z                                                                                 
  2 -x,1/2+y,1/2-z                                                                        
  3 -x,-y,-z                                                                              
  4 x,1/2-y,1/2+z                                                                         
loop_                                                                                     
_atom_site_label                                                                          
_atom_site_fract_x                                                                        
_atom_site_fract_y                                                                        
_atom_site_fract_z                                                                        
C0         0.33329  -0.85076  -0.17412                                          #  1      
H0         0.28805  -0.86056  -0.19136                                          #  2      
H0'        0.35962  -0.95413  -0.21872                                          #  3      
N1         0.35352  -0.63465  -0.18614                                          #  4      
C1         0.41232  -0.61229  -0.16007                                          #  5      
C2         0.44666  -0.44441  -0.19405                                          #  6      
H2         0.42808  -0.33524  -0.23957                                          #  7      
C3         0.50362  -0.42004  -0.17089                                          #  8      
H3         0.52942  -0.28919  -0.19800                                          #  9      
C4         0.52861  -0.56423  -0.11381                                          # 10      
C5         0.49424  -0.73080  -0.08100                                          # 11      
H5         0.51249  -0.84392  -0.03654                                          # 12      
C6         0.43623  -0.75637  -0.10270                                          # 13      
C7         0.39961  -0.94148  -0.06543                                          # 14      
H7a        0.41593  -1.08761  -0.09647                                          # 15      
H7b        0.40370  -0.95679   0.00625                                          # 16      
N1'        0.33753  -0.92046  -0.08210                                          # 17      
C1'        0.30556  -0.78226  -0.02043                                          # 18      
C2'        0.28696  -0.85591   0.06504                                          # 19      
H2'        0.29701  -1.01617   0.08265                                          # 20      
C3'        0.25558  -0.72721   0.12553                                          # 21      
H3'        0.24159  -0.78743   0.19124                                          # 22      
C4'        0.24097  -0.52094   0.10237                                          # 23      
C5'        0.25933  -0.45012   0.01723                                          # 24      
H5'        0.24876  -0.29113  -0.00216                                          # 25      
C6'        0.29185  -0.57716  -0.04446                                          # 26      
C7'        0.31137  -0.49434  -0.13763                                          # 27      
H7a'       0.27343  -0.47759  -0.17729                                          # 28      
H7b'       0.33071  -0.33882  -0.13269                                          # 29      
C8         0.59135  -0.53785  -0.08926                                          # 32      
H8a        0.62070  -0.64420  -0.12811                                          # 33      
H8b        0.59545  -0.57081  -0.01857                                          # 34      
H8c        0.60693  -0.37780  -0.10249                                          # 35      
C8'        0.20625  -0.38105   0.16909                                          # 37      
H8a'       0.16156  -0.43857   0.18205                                          # 38      
H8b'       0.20388  -0.22019   0.14452                                          # 39      
H8c'       0.22620  -0.37651   0.23313                                          # 40      
C1D        0.08628  -0.73928   0.11907                                          # 42      
C2D        0.06133  -0.54552   0.10266                                          # 43      
C3D        0.07141  -0.45503   0.01804                                          # 44      
C4D        0.10600  -0.55829  -0.04860                                          # 45      
C5D        0.13008  -0.75215  -0.02909                                          # 46      
C6D        0.12095  -0.84652   0.05425                                          # 47      
C7D        0.04395  -0.24557   0.00205                                          # 48      
H2D        0.03460  -0.46563   0.15414                                          # 49      
H4D        0.11417  -0.49053  -0.11417                                          # 50      
H6D        0.13995  -0.99665   0.06812                                          # 51      
O1D        0.01414  -0.15289   0.05752                                          # 52      
O2D        0.05629  -0.17363  -0.08054                                          # 53      
H*1D       0.03765  -0.04076  -0.08637                                          # 54      
N1D        0.07550  -0.83717   0.21015                                          # 57      
O11D       0.05175  -0.73098   0.26797                                          # 58      
O12D       0.09134  -1.01510   0.21887                                          # 59      
N2D        0.16729  -0.86400  -0.10090                                          # 61      
O21D       0.17715  -0.77373  -0.17060                                          # 62      
O22D       0.18461  -1.03609  -0.08385                                          # 63      
#END                                                                                      
 
#Energy-rank no.   5
data_00005_-6.69146E-01                                                                   
_chemical_name_systematic                                                                 
;XXV: TB+DNBA Space group P-1                                                             
Final list                                                                                
E(total)=-6.69146E-01 E(coul)=-7.03036E+00 E(vdW)= 1.07772E+00 Density= 1.43668           
;                                                                                         
_cell_length_a    7.225                                                                   
_cell_length_b    7.980                                                                   
_cell_length_c   20.365                                                                   
_cell_angle_alpha    88.20                                                                
_cell_angle_beta     81.19                                                                
_cell_angle_gamma    67.21                                                                
_cell_formula_units_Z  2                                                                  
_symmetry_space_group_name_H-M 'P -1    '                                                 
_symmetry_Int_Tables_number   2                                                           
loop_                                                                                     
_symmetry_equiv_pos_as_xyz                                                                
  1 x,y,z                                                                                 
  2 -x,-y,-z                                                                              
loop_                                                                                     
_atom_site_label                                                                          
_atom_site_fract_x                                                                        
_atom_site_fract_y                                                                        
_atom_site_fract_z                                                                        
C0         0.00840   0.90480  -0.30452                                          #  1      
H0        -0.08456   1.03864  -0.31957                                          #  2      
H0'        0.06302   0.91985  -0.25932                                          #  3      
N1        -0.11461   0.79711  -0.29207                                          #  4      
C1         0.00466   0.61619  -0.27502                                          #  5      
C2        -0.09125   0.51219  -0.23975                                          #  6      
H2        -0.25370   0.57097  -0.22593                                          #  7      
C3         0.01979   0.33826  -0.22203                                          #  8      
H3        -0.05744   0.26028  -0.19472                                          #  9      
C4         0.23113   0.26274  -0.23818                                          # 10      
C5         0.32463   0.36760  -0.27280                                          # 11      
H5         0.48769   0.31208  -0.28605                                          # 12      
C6         0.21448   0.54300  -0.29197                                          # 13      
C7         0.32211   0.65478  -0.33003                                          # 14      
H7a        0.40539   0.69429  -0.29751                                          # 15      
H7b        0.43232   0.57404  -0.37080                                          # 16      
N1'        0.18101   0.81990  -0.35595                                          # 17      
C1'        0.11613   0.78960  -0.41578                                          # 18      
C2'        0.24396   0.76965  -0.47615                                          # 19      
H2'        0.38911   0.77806  -0.47636                                          # 20      
C3'        0.18478   0.74221  -0.53463                                          # 21      
H3'        0.28594   0.72727  -0.58076                                          # 22      
C4'       -0.00553   0.73606  -0.53502                                          # 23      
C5'       -0.13147   0.75716  -0.47490                                          # 24      
H5'       -0.27899   0.75234  -0.47387                                          # 25      
C6'       -0.07302   0.78252  -0.41508                                          # 26      
C7'       -0.21530   0.80530  -0.34977                                          # 27      
H7a'      -0.34241   0.93599  -0.34782                                          # 28      
H7b'      -0.27801   0.70159  -0.34635                                          # 29      
C8         0.35232   0.07240  -0.21806                                          # 32      
H8a        0.27632   0.03706  -0.17277                                          # 33      
H8b        0.50181   0.05853  -0.20936                                          # 34      
H8c        0.37237  -0.02723  -0.25646                                          # 35      
C8'       -0.07031   0.70713  -0.59947                                          # 37      
H8a'      -0.17988   0.83298  -0.61524                                          # 38      
H8b'      -0.13979   0.60801  -0.59431                                          # 39      
H8c'       0.05839   0.65872  -0.63921                                          # 40      
C1D        0.17595   0.55255  -0.11251                                          # 42      
C2D        0.15756   0.39517  -0.08846                                          # 43      
C3D       -0.03324   0.40144  -0.06102                                          # 44      
C4D       -0.20197   0.56347  -0.05796                                          # 45      
C5D       -0.17624   0.71771  -0.08267                                          # 46      
C6D        0.01113   0.71626  -0.11026                                          # 47      
C7D       -0.04899   0.22950  -0.03539                                          # 48      
H2D        0.28789   0.26991  -0.09082                                          # 49      
H4D       -0.35006   0.57043  -0.03694                                          # 50      
H6D        0.02812   0.83700  -0.12914                                          # 51      
O1D        0.09216   0.08858  -0.03722                                          # 52      
O2D       -0.23695   0.25036  -0.01034                                          # 53      
H*1D      -0.23671   0.13681   0.00501                                          # 54      
N1D        0.38120   0.54664  -0.14195                                          # 57      
O11D       0.52298   0.40755  -0.13891                                          # 58      
O12D       0.38936   0.68164  -0.16653                                          # 59      
N2D       -0.35769   0.89265  -0.07928                                          # 61      
O21D      -0.51852   0.88880  -0.05711                                          # 62      
O22D      -0.32992   1.02453  -0.09888                                          # 63      
#END                                                                                      
 
#Energy-rank no.   6
data_00006_-3.11392E-01                                                                   
_chemical_name_systematic                                                                 
;XXV: TB+DNBA  P21/c                                                                      
***P21c_L1 P21c_L2 P21c_L3 P21c_L4                                                        
E(total)=-3.11392E-01 E(coul)=-9.20906E+00 E(vdW)= 2.18565E+00 Density= 1.43612           
;                                                                                         
_cell_length_a   11.070                                                                   
_cell_length_b   26.805                                                                   
_cell_length_c    7.545                                                                   
_cell_angle_alpha    90.00                                                                
_cell_angle_beta     72.84                                                                
_cell_angle_gamma    90.00                                                                
_cell_formula_units_Z  4                                                                  
_symmetry_space_group_name_H-M 'P 21/c  '                                                 
_symmetry_Int_Tables_number  14                                                           
loop_                                                                                     
_symmetry_equiv_pos_as_xyz                                                                
  1 x,y,z                                                                                 
  2 -x,1/2+y,1/2-z                                                                        
  3 -x,-y,-z                                                                              
  4 x,1/2-y,1/2+z                                                                         
loop_                                                                                     
_atom_site_label                                                                          
_atom_site_fract_x                                                                        
_atom_site_fract_y                                                                        
_atom_site_fract_z                                                                        
C0         0.32534   0.36834  -0.59657                                          #  1      
H0         0.36661   0.36337  -0.74458                                          #  2      
H0'        0.27167   0.40274  -0.57336                                          #  3      
N1         0.24188   0.32672  -0.52355                                          #  4      
C1         0.18973   0.33057  -0.32669                                          #  5      
C2         0.07783   0.30554  -0.23859                                          #  6      
H2         0.03284   0.28389  -0.32130                                          #  7      
C3         0.02469   0.30895  -0.04951                                          #  8      
H3        -0.06193   0.28932   0.01576                                          #  9      
C4         0.08061   0.33805   0.05820                                          # 10      
C5         0.19111   0.36294  -0.03088                                          # 11      
H5         0.23635   0.38553   0.04938                                          # 12      
C6         0.24724   0.35937  -0.22183                                          # 13      
C7         0.36889   0.38725  -0.31553                                          # 14      
H7a        0.35006   0.42709  -0.31392                                          # 15      
H7b        0.43700   0.38161  -0.23978                                          # 16      
N1'        0.42487   0.37189  -0.50816                                          # 17      
C1'        0.49462   0.32630  -0.52797                                          # 18      
C2'        0.61685   0.32683  -0.51216                                          # 19      
H2'        0.65624   0.36176  -0.48579                                          # 20      
C3'        0.68677   0.28362  -0.53246                                          # 21      
H3'        0.78114   0.28488  -0.51984                                          # 22      
C4'        0.63766   0.23838  -0.57171                                          # 23      
C5'        0.51666   0.23839  -0.58822                                          # 24      
H5'        0.47645   0.20387  -0.61789                                          # 25      
C6'        0.44380   0.28164  -0.56555                                          # 26      
C7'        0.31093   0.28035  -0.58464                                          # 27      
H7a'       0.31558   0.27416  -0.72892                                          # 28      
H7b'       0.25820   0.24953  -0.50578                                          # 29      
C8         0.02092   0.34186   0.26545                                          # 32      
H8a       -0.07859   0.35151   0.29893                                          # 33      
H8b        0.06694   0.37011   0.32554                                          # 34      
H8c        0.02723   0.30665   0.33344                                          # 35      
C8'        0.71515   0.19114  -0.59495                                          # 37      
H8a'       0.80844   0.19652  -0.69240                                          # 38      
H8b'       0.66985   0.16083  -0.64613                                          # 39      
H8c'       0.72817   0.17937  -0.46403                                          # 40      
C1D        0.34477  -0.04244   0.37728                                          # 42      
C2D        0.27916  -0.03130   0.25257                                          # 43      
C3D        0.14939  -0.03897   0.30476                                          # 44      
C4D        0.08722  -0.05752   0.47941                                          # 45      
C5D        0.15685  -0.06815   0.59975                                          # 46      
C6D        0.28587  -0.06097   0.55236                                          # 47      
C7D        0.08071  -0.02663   0.16743                                          # 48      
H2D        0.32715  -0.01696   0.11757                                          # 49      
H4D       -0.01280  -0.06363   0.52165                                          # 50      
H6D        0.33819  -0.06941   0.64733                                          # 51      
O1D        0.13092  -0.01071   0.01691                                          # 52      
O2D       -0.04220  -0.03530   0.23090                                          # 53      
H*1D      -0.08019  -0.02675   0.13759                                          # 54      
N1D        0.48456  -0.03415   0.32179                                          # 57      
O11D       0.53008  -0.01065   0.18422                                          # 58      
O12D       0.54121  -0.05160   0.41896                                          # 59      
N2D        0.08996  -0.08802   0.78822                                          # 61      
O21D      -0.02156  -0.08194   0.84406                                          # 62      
O22D       0.15235  -0.10864   0.87040                                          # 63      
#END                                                                                      
 
#Energy-rank no.   7
data_00007_-3.07154E-01                                                                   
_chemical_name_systematic                                                                 
;XXV: TB+DNBA  P21/c                                                                      
***P21c_L1 P21c_L2 P21c_L3 P21c_L4                                                        
E(total)=-3.07154E-01 E(coul)=-9.16092E+00 E(vdW)= 2.77794E+00 Density= 1.42419           
;                                                                                         
_cell_length_a   21.954                                                                   
_cell_length_b    8.264                                                                   
_cell_length_c   12.110                                                                   
_cell_angle_alpha    90.00                                                                
_cell_angle_beta     79.04                                                                
_cell_angle_gamma    90.00                                                                
_cell_formula_units_Z  4                                                                  
_symmetry_space_group_name_H-M 'P 21/c  '                                                 
_symmetry_Int_Tables_number  14                                                           
loop_                                                                                     
_symmetry_equiv_pos_as_xyz                                                                
  1 x,y,z                                                                                 
  2 -x,1/2+y,1/2-z                                                                        
  3 -x,-y,-z                                                                              
  4 x,1/2-y,1/2+z                                                                         
loop_                                                                                     
_atom_site_label                                                                          
_atom_site_fract_x                                                                        
_atom_site_fract_y                                                                        
_atom_site_fract_z                                                                        
C0         0.31920  -0.30187   0.31715                                          #  1      
H0         0.33514  -0.18180   0.33345                                          #  2      
H0'        0.27871  -0.32971   0.38049                                          #  3      
N1         0.30277  -0.30400   0.20675                                          #  4      
C1         0.28416  -0.46254   0.17950                                          #  5      
C2         0.24716  -0.48062   0.09875                                          #  6      
H2         0.23323  -0.37420   0.05878                                          #  7      
C3         0.22799  -0.63158   0.07160                                          #  8      
H3         0.19935  -0.64278   0.00898                                          #  9      
C4         0.24444  -0.76991   0.12525                                          # 10      
C5         0.28081  -0.75036   0.20568                                          # 11      
H5         0.29431  -0.85543   0.24805                                          # 12      
C6         0.30138  -0.59871   0.23315                                          # 13      
C7         0.34137  -0.58142   0.32207                                          # 14      
H7a        0.31374  -0.60697   0.40466                                          # 15      
H7b        0.37877  -0.66885   0.30763                                          # 16      
N1'        0.36740  -0.41905   0.32454                                          # 17      
C1'        0.42084  -0.39136   0.23881                                          # 18      
C2'        0.47829  -0.45008   0.25326                                          # 19      
H2'        0.48113  -0.51486   0.32917                                          # 20      
C3'        0.53067  -0.42386   0.17271                                          # 21      
H3'        0.57463  -0.47022   0.18563                                          # 22      
C4'        0.52769  -0.33613   0.07538                                          # 23      
C5'        0.47053  -0.27764   0.06232                                          # 24      
H5'        0.46699  -0.20996  -0.01233                                          # 25      
C6'        0.41685  -0.30492   0.14223                                          # 26      
C7'        0.35468  -0.23885   0.12528                                          # 27      
H7a'       0.35424  -0.10786   0.13373                                          # 28      
H7b'       0.34770  -0.26569   0.04106                                          # 29      
C8         0.22281  -0.93531   0.09590                                          # 32      
H8a        0.19079  -0.98753   0.16634                                          # 33      
H8b        0.26149  -1.01802   0.07342                                          # 34      
H8c        0.19887  -0.92904   0.02533                                          # 35      
C8'        0.58538  -0.30651  -0.01248                                          # 37      
H8a'       0.62342  -0.38311   0.00142                                          # 38      
H8b'       0.60052  -0.18178  -0.01138                                          # 39      
H8c'       0.57713  -0.33253  -0.09632                                          # 40      
C1D        0.11153  -0.28714   0.30848                                          # 42      
C2D        0.08157  -0.19318   0.24110                                          # 43      
C3D        0.05556  -0.26798   0.15844                                          # 44      
C4D        0.05976  -0.43433   0.14418                                          # 45      
C5D        0.09021  -0.52356   0.21364                                          # 46      
C6D        0.11657  -0.45313   0.29659                                          # 47      
C7D        0.02344  -0.16371   0.08677                                          # 48      
H2D        0.07831  -0.06462   0.25208                                          # 49      
H4D        0.03994  -0.49373   0.08081                                          # 50      
H6D        0.13996  -0.52414   0.34956                                          # 51      
O1D        0.01900  -0.02111   0.09668                                          # 52      
O2D        0.00038  -0.24680   0.01086                                          # 53      
H*1D      -0.01932  -0.17399  -0.03173                                          # 54      
N1D        0.13965  -0.20704   0.39751                                          # 57      
O11D       0.13822  -0.06301   0.40143                                          # 58      
O12D       0.16163  -0.29268   0.45879                                          # 59      
N2D        0.09473  -0.70283   0.19850                                          # 61      
O21D       0.08544  -0.75657   0.11185                                          # 62      
O22D       0.10720  -0.78045   0.27409                                          # 63      
#END                                                                                      
 
#Energy-rank no.   8
data_00008_-1.38530E-01                                                                   
_chemical_name_systematic                                                                 
;XXV: TB+DNBA  P21/c                                                                      
***P21c_L1 P21c_L2 P21c_L3 P21c_L4                                                        
E(total)=-1.38530E-01 E(coul)=-1.00756E+01 E(vdW)= 4.18837E+00 Density= 1.42597           
;                                                                                         
_cell_length_a    6.079                                                                   
_cell_length_b   18.866                                                                   
_cell_length_c   24.371                                                                   
_cell_angle_alpha    90.00                                                                
_cell_angle_beta    129.58                                                                
_cell_angle_gamma    90.00                                                                
_cell_formula_units_Z  4                                                                  
_symmetry_space_group_name_H-M 'P 21/c  '                                                 
_symmetry_Int_Tables_number  14                                                           
loop_                                                                                     
_symmetry_equiv_pos_as_xyz                                                                
  1 x,y,z                                                                                 
  2 -x,1/2+y,1/2-z                                                                        
  3 -x,-y,-z                                                                              
  4 x,1/2-y,1/2+z                                                                         
loop_                                                                                     
_atom_site_label                                                                          
_atom_site_fract_x                                                                        
_atom_site_fract_y                                                                        
_atom_site_fract_z                                                                        
C0        -0.66422   0.34895  -0.02222                                          #  1      
H0        -0.82968   0.30916  -0.04486                                          #  2      
H0'       -0.76266   0.39854  -0.04976                                          #  3      
N1        -0.52473   0.35726   0.05266                                          #  4      
C1        -0.29537   0.40702   0.08555                                          #  5      
C2        -0.19993   0.44072   0.14815                                          #  6      
H2        -0.30218   0.42859   0.17029                                          #  7      
C3         0.01850   0.48942   0.18063                                          #  8      
H3         0.08881   0.51490   0.22898                                          #  9      
C4         0.14711   0.50690   0.15121                                          # 10      
C5         0.04942   0.47346   0.08889                                          # 11      
H5         0.14598   0.48589   0.06524                                          # 12      
C6        -0.16877   0.42329   0.05578                                          # 13      
C7        -0.27125   0.38747  -0.01278                                          # 14      
H7a       -0.38510   0.42556  -0.05621                                          # 15      
H7b       -0.09083   0.36897  -0.00788                                          # 16      
N1'       -0.46230   0.32794  -0.03215                                          # 17      
C1'       -0.31723   0.26426   0.00617                                          # 18      
C2'       -0.19294   0.22239  -0.01464                                          # 19      
H2'       -0.20983   0.23895  -0.05944                                          # 20      
C3'       -0.05442   0.16042   0.02077                                          # 21      
H3'        0.03998   0.12882   0.00375                                          # 22      
C4'       -0.03826   0.13756   0.07772                                          # 23      
C5'       -0.16387   0.17930   0.09758                                          # 24      
H5'       -0.15346   0.16289   0.14157                                          # 25      
C6'       -0.30156   0.24270   0.06300                                          # 26      
C7'       -0.43760   0.28739   0.08619                                          # 27      
H7a'      -0.62546   0.26051   0.07224                                          # 28      
H7b'      -0.29104   0.29373   0.14348                                          # 29      
C8         0.38530   0.56084   0.18675                                          # 32      
H8a        0.40557   0.58905   0.22864                                          # 33      
H8b        0.34790   0.59971   0.14886                                          # 34      
H8c        0.58909   0.53556   0.21087                                          # 35      
C8'        0.11256   0.06921   0.11591                                          # 37      
H8a'       0.04455   0.02636   0.07836                                          # 38      
H8b'       0.06954   0.05335   0.15102                                          # 39      
H8c'       0.34216   0.07460   0.14788                                          # 40      
C1D        0.85689  -0.22279   0.18778                                          # 42      
C2D        0.80417  -0.17271   0.13938                                          # 43      
C3D        0.64746  -0.11278   0.12808                                          # 44      
C4D        0.54612  -0.10367   0.16495                                          # 45      
C5D        0.60418  -0.15524   0.21293                                          # 46      
C6D        0.75919  -0.21541   0.22543                                          # 47      
C7D        0.59346  -0.05948   0.07549                                          # 48      
H2D        0.88242  -0.17972   0.11086                                          # 49      
H4D        0.42498  -0.05775   0.15681                                          # 50      
H6D        0.80203  -0.25476   0.26277                                          # 51      
O1D        0.67696  -0.06559   0.04303                                          # 52      
O2D        0.44258  -0.00456   0.06876                                          # 53      
H*1D       0.41575   0.02721   0.03476                                          # 54      
N1D        1.02658  -0.28722   0.20024                                          # 57      
O11D       1.14772  -0.28692   0.17651                                          # 58      
O12D       1.02964  -0.33461   0.23306                                          # 59      
N2D        0.49463  -0.14549   0.25263                                          # 61      
O21D       0.34565  -0.09541   0.23728                                          # 62      
O22D       0.56281  -0.18834   0.29690                                          # 63      
#END                                                                                      
 
#Energy-rank no.   9
data_00009_-9.84415E-02                                                                   
_chemical_name_systematic                                                                 
;XXV: TB+DNBA Space group P-1                                                             
Final list                                                                                
E(total)=-9.84415E-02 E(coul)=-8.27617E+00 E(vdW)= 2.09420E+00 Density= 1.44199           
;                                                                                         
_cell_length_a    7.918                                                                   
_cell_length_b    9.305                                                                   
_cell_length_c   15.969                                                                   
_cell_angle_alpha    87.61                                                                
_cell_angle_beta     88.35                                                                
_cell_angle_gamma    64.99                                                                
_cell_formula_units_Z  2                                                                  
_symmetry_space_group_name_H-M 'P -1    '                                                 
_symmetry_Int_Tables_number   2                                                           
loop_                                                                                     
_symmetry_equiv_pos_as_xyz                                                                
  1 x,y,z                                                                                 
  2 -x,-y,-z                                                                              
loop_                                                                                     
_atom_site_label                                                                          
_atom_site_fract_x                                                                        
_atom_site_fract_y                                                                        
_atom_site_fract_z                                                                        
C0        -0.55543   0.22495   0.31480                                          #  1      
H0        -0.65368   0.22591   0.26876                                          #  2      
H0'       -0.56542   0.15568   0.36933                                          #  3      
N1        -0.36876   0.15255   0.27931                                          #  4      
C1        -0.23503   0.15547   0.33669                                          #  5      
C2        -0.04913   0.04776   0.32856                                          #  6      
H2        -0.01043  -0.03587   0.27916                                          #  7      
C3         0.08241   0.04668   0.38339                                          #  8      
H3         0.22536  -0.03771   0.37601                                          #  9      
C4         0.03250   0.15190   0.44905                                          # 10      
C5        -0.15246   0.25748   0.45678                                          # 11      
H5        -0.19440   0.34032   0.50683                                          # 12      
C6        -0.28713   0.26181   0.40117                                          # 13      
C7        -0.48951   0.37951   0.41145                                          # 14      
H7a       -0.54994   0.34644   0.46679                                          # 15      
H7b       -0.49828   0.49695   0.42113                                          # 16      
N1'       -0.60209   0.38574   0.33932                                          # 17      
C1'       -0.58226   0.47975   0.26991                                          # 18      
C2'       -0.67804   0.64435   0.27097                                          # 19      
H2'       -0.76560   0.69714   0.32420                                          # 20      
C3'       -0.66319   0.73785   0.20466                                          # 21      
H3'       -0.73858   0.86487   0.20675                                          # 22      
C4'       -0.55390   0.67010   0.13435                                          # 23      
C5'       -0.46052   0.50671   0.13380                                          # 24      
H5'       -0.37471   0.45157   0.08031                                          # 25      
C6'       -0.47180   0.41025   0.20085                                          # 26      
C7'       -0.36725   0.23080   0.19824                                          # 27      
H7a'      -0.43055   0.18576   0.15260                                          # 28      
H7b'      -0.22437   0.19801   0.17804                                          # 29      
C8         0.17719   0.14950   0.50942                                          # 32      
H8a        0.30255   0.03926   0.50655                                          # 33      
H8b        0.12503   0.16158   0.57346                                          # 34      
H8c        0.21753   0.24585   0.49493                                          # 35      
C8'       -0.53926   0.77353   0.06158                                          # 37      
H8a'      -0.51553   0.71254   0.00289                                          # 38      
H8b'      -0.42527   0.80686   0.06980                                          # 39      
H8c'      -0.66648   0.88184   0.05513                                          # 40      
C1D        0.15947   0.36836  -0.24013                                          # 42      
C2D        0.14126   0.25371  -0.18784                                          # 43      
C3D        0.02908   0.30047  -0.11664                                          # 44      
C4D       -0.06280   0.45985  -0.09867                                          # 45      
C5D       -0.04041   0.57053  -0.15287                                          # 46      
C6D        0.06997   0.52816  -0.22414                                          # 47      
C7D        0.01174   0.17424  -0.06117                                          # 48      
H2D        0.21222   0.13051  -0.20169                                          # 49      
H4D       -0.14977   0.49774  -0.04401                                          # 50      
H6D        0.08564   0.61549  -0.26536                                          # 51      
O1D        0.08835   0.03685  -0.07466                                          # 52      
O2D       -0.09808   0.23139   0.00475                                          # 53      
H*1D      -0.10325   0.14568   0.03731                                          # 54      
N1D        0.28030   0.31814  -0.31677                                          # 57      
O11D       0.38929   0.18258  -0.31932                                          # 58      
O12D       0.25952   0.41708  -0.37034                                          # 59      
N2D       -0.13935   0.74230  -0.13339                                          # 61      
O21D      -0.24175   0.77580  -0.07398                                          # 62      
O22D      -0.10947   0.83452  -0.17841                                          # 63      
#END                                                                                      
 
#Energy-rank no.  10
data_00010_+1.95437E-01                                                                   
_chemical_name_systematic                                                                 
;XXV: TB+DNBA Space group P-1                                                             
Final list                                                                                
E(total)= 1.95437E-01 E(coul)=-9.14929E+00 E(vdW)= 3.83379E+00 Density= 1.39252           
;                                                                                         
_cell_length_a    7.499                                                                   
_cell_length_b    7.765                                                                   
_cell_length_c   20.676                                                                   
_cell_angle_alpha    96.02                                                                
_cell_angle_beta     91.14                                                                
_cell_angle_gamma   112.60                                                                
_cell_formula_units_Z  2                                                                  
_symmetry_space_group_name_H-M 'P -1    '                                                 
_symmetry_Int_Tables_number   2                                                           
loop_                                                                                     
_symmetry_equiv_pos_as_xyz                                                                
  1 x,y,z                                                                                 
  2 -x,-y,-z                                                                              
loop_                                                                                     
_atom_site_label                                                                          
_atom_site_fract_x                                                                        
_atom_site_fract_y                                                                        
_atom_site_fract_z                                                                        
C0        -0.71152  -0.04413  -0.28576                                          #  1      
H0        -0.68447   0.08414  -0.30727                                          #  2      
H0'       -0.71462  -0.01441  -0.23354                                          #  3      
N1        -0.89724  -0.18426  -0.31212                                          #  4      
C1        -0.93488  -0.35910  -0.28730                                          #  5      
C2        -1.12505  -0.48859  -0.28774                                          #  6      
H2        -1.23984  -0.45356  -0.30670                                          #  7      
C3        -1.16592  -0.65724  -0.26355                                          #  8      
H3        -1.31401  -0.75527  -0.26432                                          #  9      
C4        -1.01831  -0.70163  -0.23724                                          # 10      
C5        -0.83043  -0.57161  -0.23669                                          # 11      
H5        -0.71380  -0.60290  -0.21682                                          # 12      
C6        -0.78604  -0.40127  -0.26180                                          # 13      
C7        -0.57769  -0.26126  -0.26044                                          # 14      
H7a       -0.52541  -0.20023  -0.21052                                          # 15      
H7b       -0.48552  -0.33191  -0.27816                                          # 16      
N1'       -0.55676  -0.10842  -0.29913                                          # 17      
C1'       -0.55308  -0.15776  -0.36754                                          # 18      
C2'       -0.38284  -0.15982  -0.39267                                          # 19      
H2'       -0.25725  -0.12353  -0.35984                                          # 20      
C3'       -0.37435  -0.20488  -0.45840                                          # 21      
H3'       -0.24120  -0.20547  -0.47680                                          # 22      
C4'       -0.53509  -0.24717  -0.50156                                          # 23      
C5'       -0.70272  -0.24350  -0.47612                                          # 24      
H5'       -0.82905  -0.27625  -0.50845                                          # 25      
C6'       -0.71483  -0.20078  -0.40960                                          # 26      
C7'       -0.90154  -0.19797  -0.38320                                          # 27      
H7a'      -0.92646  -0.07836  -0.39800                                          # 28      
H7b'      -1.02336  -0.32309  -0.40353                                          # 29      
C8        -1.06465  -0.88650  -0.21029                                          # 32      
H8a       -0.94941  -0.87892  -0.17602                                          # 33      
H8b       -1.08371  -0.99922  -0.24883                                          # 34      
H8c       -1.19684  -0.92494  -0.18463                                          # 35      
C8'       -0.52412  -0.29498  -0.57372                                          # 37      
H8a'      -0.38561  -0.20693  -0.59022                                          # 38      
H8b'      -0.63682  -0.27536  -0.60190                                          # 39      
H8c'      -0.54032  -0.44017  -0.58523                                          # 40      
C1D        0.10832  -0.55189   0.11301                                          # 42      
C2D        0.10637  -0.39497   0.08773                                          # 43      
C3D       -0.06576  -0.40172   0.05923                                          # 44      
C4D       -0.23248  -0.56377   0.05634                                          # 45      
C5D       -0.22364  -0.71754   0.08230                                          # 46      
C6D       -0.05505  -0.71561   0.11096                                          # 47      
C7D       -0.06398  -0.23027   0.03228                                          # 48      
H2D        0.23517  -0.26970   0.08995                                          # 49      
H4D       -0.36628  -0.57111   0.03452                                          # 50      
H6D       -0.05096  -0.83599   0.13080                                          # 51      
O1D        0.07600  -0.08935   0.03393                                          # 52      
O2D       -0.23491  -0.25157   0.00629                                          # 53      
H*1D      -0.22416  -0.13831  -0.00986                                          # 54      
N1D        0.29362  -0.54499   0.14362                                          # 57      
O11D       0.42650  -0.39656   0.15131                                          # 58      
O12D       0.29628  -0.68848   0.15823                                          # 59      
N2D       -0.40311  -0.89265   0.07895                                          # 61      
O21D      -0.54911  -0.88674   0.05749                                          # 62      
O22D      -0.38849  -1.02679   0.09777                                          # 63      
#END                                                                                      
 
#Energy-rank no.  11
data_00011_+2.12790E-01                                                                   
_chemical_name_systematic                                                                 
;XXV: TB+DNBA  P21/c                                                                      
***P21c_L1 P21c_L2 P21c_L3 P21c_L4                                                        
E(total)= 2.12790E-01 E(coul)=-9.57562E+00 E(vdW)= 4.42781E+00 Density= 1.37184           
;                                                                                         
_cell_length_a    8.914                                                                   
_cell_length_b   35.838                                                                   
_cell_length_c    7.649                                                                   
_cell_angle_alpha    90.00                                                                
_cell_angle_beta     66.41                                                                
_cell_angle_gamma    90.00                                                                
_cell_formula_units_Z  4                                                                  
_symmetry_space_group_name_H-M 'P 21/c  '                                                 
_symmetry_Int_Tables_number  14                                                           
loop_                                                                                     
_symmetry_equiv_pos_as_xyz                                                                
  1 x,y,z                                                                                 
  2 -x,1/2+y,1/2-z                                                                        
  3 -x,-y,-z                                                                              
  4 x,1/2-y,1/2+z                                                                         
loop_                                                                                     
_atom_site_label                                                                          
_atom_site_fract_x                                                                        
_atom_site_fract_y                                                                        
_atom_site_fract_z                                                                        
C0         0.35142   0.13282  -0.65599                                          #  1      
H0         0.36847   0.10287  -0.66223                                          #  2      
H0'        0.30823   0.14084  -0.76429                                          #  3      
N1         0.23032   0.14284  -0.46918                                          #  4      
C1         0.20945   0.18241  -0.45150                                          #  5      
C2         0.06504   0.19705  -0.31581                                          #  6      
H2        -0.02811   0.17813  -0.22736                                          #  7      
C3         0.04077   0.23502  -0.29683                                          #  8      
H3        -0.07186   0.24575  -0.19107                                          #  9      
C4         0.15913   0.25975  -0.41452                                          # 10      
C5         0.30138   0.24489  -0.54935                                          # 11      
H5         0.39491   0.26342  -0.64156                                          # 12      
C6         0.32908   0.20654  -0.56886                                          # 13      
C7         0.48700   0.19110  -0.71872                                          # 14      
H7a        0.48857   0.19548  -0.86010                                          # 15      
H7b        0.59126   0.20589  -0.71409                                          # 16      
N1'        0.50635   0.15120  -0.69463                                          # 17      
C1'        0.56432   0.14276  -0.54979                                          # 18      
C2'        0.73049   0.14638  -0.59012                                          # 19      
H2'        0.81184   0.15540  -0.73028                                          # 20      
C3'        0.79013   0.13809  -0.45418                                          # 21      
H3'        0.91908   0.14106  -0.48845                                          # 22      
C4'        0.68611   0.12540  -0.27366                                          # 23      
C5'        0.52173   0.12170  -0.23574                                          # 24      
H5'        0.43881   0.11206  -0.09711                                          # 25      
C6'        0.45878   0.13046  -0.37069                                          # 26      
C7'        0.27723   0.12606  -0.32435                                          # 27      
H7a'       0.24576   0.09660  -0.31392                                          # 28      
H7b'       0.20536   0.13846  -0.18706                                          # 29      
C8         0.13105   0.30139  -0.39362                                          # 32      
H8a        0.04121   0.31013  -0.44809                                          # 33      
H8b        0.24314   0.31668  -0.47079                                          # 34      
H8c        0.08572   0.30980  -0.24492                                          # 35      
C8'        0.75265   0.11607  -0.12562                                          # 37      
H8a'       0.88011   0.10757  -0.19221                                          # 38      
H8b'       0.68432   0.09354  -0.03370                                          # 39      
H8c'       0.74618   0.14004  -0.03599                                          # 40      
C1D        0.32580  -0.04135   0.43382                                          # 42      
C2D        0.26634  -0.03031   0.30076                                          # 43      
C3D        0.10055  -0.03447   0.34329                                          # 44      
C4D       -0.00301  -0.04950   0.51676                                          # 45      
C5D        0.06203  -0.06017   0.64567                                          # 46      
C6D        0.22614  -0.05642   0.60799                                          # 47      
C7D        0.03940  -0.02232   0.19707                                          # 48      
H2D        0.34631  -0.01869   0.16668                                          # 49      
H4D       -0.13112  -0.05288   0.55159                                          # 50      
H6D        0.27428  -0.06484   0.70952                                          # 51      
O1D        0.12456  -0.00936   0.04729                                          # 52      
O2D       -0.11988  -0.02749   0.25172                                          # 53      
H*1D      -0.15092  -0.01926   0.15308                                          # 54      
N1D        0.50426  -0.03694   0.38833                                          # 57      
O11D       0.58970  -0.02687   0.23141                                          # 58      
O12D       0.54932  -0.04374   0.51205                                          # 59      
N2D       -0.04949  -0.07637   0.83290                                          # 61      
O21D      -0.19142  -0.07826   0.86388                                          # 62      
O22D       0.01066  -0.08633   0.93887                                          # 63      
#END                                                                                      
 
#Energy-rank no.  12
data_00012_+2.24844E-01                                                                   
_chemical_name_systematic                                                                 
;XXV: TB+DNBA  P21/c                                                                      
***P21c_L1 P21c_L2 P21c_L3 P21c_L4                                                        
E(total)= 2.24844E-01 E(coul)=-8.46821E+00 E(vdW)= 3.30408E+00 Density= 1.39796           
;                                                                                         
_cell_length_a    8.091                                                                   
_cell_length_b   40.166                                                                   
_cell_length_c    8.465                                                                   
_cell_angle_alpha    90.00                                                                
_cell_angle_beta     53.01                                                                
_cell_angle_gamma    90.00                                                                
_cell_formula_units_Z  4                                                                  
_symmetry_space_group_name_H-M 'P 21/c  '                                                 
_symmetry_Int_Tables_number  14                                                           
loop_                                                                                     
_symmetry_equiv_pos_as_xyz                                                                
  1 x,y,z                                                                                 
  2 -x,1/2+y,1/2-z                                                                        
  3 -x,-y,-z                                                                              
  4 x,1/2-y,1/2+z                                                                         
loop_                                                                                     
_atom_site_label                                                                          
_atom_site_fract_x                                                                        
_atom_site_fract_y                                                                        
_atom_site_fract_z                                                                        
C0        -0.69979   0.35730   0.21786                                          #  1      
H0        -0.80415   0.34630   0.19251                                          #  2      
H0'       -0.72332   0.38399   0.23132                                          #  3      
N1        -0.74644   0.34401   0.39986                                          #  4      
C1        -0.60572   0.35671   0.43446                                          #  5      
C2        -0.66280   0.35666   0.62597                                          #  6      
H2        -0.81254   0.34711   0.74410                                          #  7      
C3        -0.53145   0.36904   0.66413                                          #  8      
H3        -0.57877   0.36879   0.81333                                          #  9      
C4        -0.33921   0.38232   0.51258                                          # 10      
C5        -0.28487   0.38242   0.32350                                          # 11      
H5        -0.13687   0.39245   0.20379                                          # 12      
C6        -0.41461   0.36957   0.28160                                          # 13      
C7        -0.35008   0.37007   0.07185                                          # 14      
H7a       -0.35106   0.39553   0.02880                                          # 15      
H7b       -0.19337   0.36090  -0.03064                                          # 16      
N1'       -0.48767   0.35029   0.05122                                          # 17      
C1'       -0.44692   0.31533   0.03348                                          # 18      
C2'       -0.28334   0.30231  -0.14814                                          # 19      
H2'       -0.19134   0.31895  -0.27163                                          # 20      
C3'       -0.24169   0.26870  -0.17023                                          # 21      
H3'       -0.11455   0.25916  -0.31202                                          # 22      
C4'       -0.36377   0.24682  -0.01216                                          # 23      
C5'       -0.52634   0.25999   0.16687                                          # 24      
H5'       -0.62248   0.24361   0.29139                                          # 25      
C6'       -0.56907   0.29400   0.19275                                          # 26      
C7'       -0.74920   0.30770   0.39176                                          # 27      
H7a'      -0.89445   0.30018   0.42122                                          # 28      
H7b'      -0.74744   0.29742   0.50897                                          # 29      
C8        -0.19653   0.39611   0.55597                                          # 32      
H8a       -0.28105   0.41120   0.68929                                          # 33      
H8b       -0.07652   0.41153   0.43557                                          # 34      
H8c       -0.12153   0.37620   0.57813                                          # 35      
C8'       -0.31798   0.20993  -0.03844                                          # 37      
H8a'      -0.36075   0.19861  -0.12572                                          # 38      
H8b'      -0.40241   0.19720   0.10282                                          # 39      
H8c'      -0.15420   0.20523  -0.11438                                          # 40      
C1D        0.67300  -0.05502  -0.11463                                          # 42      
C2D        0.50979  -0.04325  -0.10988                                          # 43      
C3D        0.33880  -0.03001   0.06534                                          # 44      
C4D        0.33292  -0.02870   0.23232                                          # 45      
C5D        0.50002  -0.04079   0.22062                                          # 46      
C6D        0.67230  -0.05410   0.04891                                          # 47      
C7D        0.16452  -0.01746   0.06654                                          # 48      
H2D        0.51423  -0.04425  -0.23888                                          # 49      
H4D        0.20216  -0.01857   0.36849                                          # 50      
H6D        0.80018  -0.06334   0.04263                                          # 51      
O1D        0.16445  -0.01820  -0.07356                                          # 52      
O2D        0.00972  -0.00540   0.24029                                          # 53      
H*1D      -0.09551   0.00213   0.23133                                          # 54      
N1D        0.85769  -0.06922  -0.30332                                          # 57      
O11D       0.85616  -0.06915  -0.44317                                          # 58      
O12D       0.99440  -0.07962  -0.30135                                          # 59      
N2D        0.49424  -0.03933   0.40037                                          # 61      
O21D       0.34753  -0.02641   0.54417                                          # 62      
O22D       0.63657  -0.05114   0.38822                                          # 63      
#END                                                                                      
 
#Energy-rank no.  13
data_00013_+3.05313E-01                                                                   
_chemical_name_systematic                                                                 
;XXV: TB+DNBA Space group P-1                                                             
Final list                                                                                
E(total)= 3.05313E-01 E(coul)=-8.87694E+00 E(vdW)= 3.90623E+00 Density= 1.40720           
;                                                                                         
_cell_length_a    6.314                                                                   
_cell_length_b    7.827                                                                   
_cell_length_c   23.341                                                                   
_cell_angle_alpha    93.99                                                                
_cell_angle_beta     94.12                                                                
_cell_angle_gamma   107.61                                                                
_cell_formula_units_Z  2                                                                  
_symmetry_space_group_name_H-M 'P -1    '                                                 
_symmetry_Int_Tables_number   2                                                           
loop_                                                                                     
_symmetry_equiv_pos_as_xyz                                                                
  1 x,y,z                                                                                 
  2 -x,-y,-z                                                                              
loop_                                                                                     
_atom_site_label                                                                          
_atom_site_fract_x                                                                        
_atom_site_fract_y                                                                        
_atom_site_fract_z                                                                        
C0        -0.20669   0.86722   0.32377                                          #  1      
H0        -0.16456   1.00286   0.34457                                          #  2      
H0'       -0.32120   0.85537   0.28582                                          #  3      
N1        -0.00465   0.83476   0.30690                                          #  4      
C1        -0.05104   0.65400   0.28162                                          #  5      
C2         0.09615   0.61286   0.24535                                          #  6      
H2         0.24180   0.71879   0.23704                                          #  7      
C3         0.05471   0.44045   0.21991                                          #  8      
H3         0.17065   0.41163   0.19198                                          #  9      
C4        -0.13697   0.30327   0.22921                                          # 10      
C5        -0.28239   0.34596   0.26497                                          # 11      
H5        -0.43128   0.24218   0.27299                                          # 12      
C6        -0.24164   0.51918   0.29174                                          # 13      
C7        -0.40512   0.56164   0.33085                                          # 14      
H7a       -0.55765   0.55728   0.30519                                          # 15      
H7b       -0.45103   0.46079   0.36105                                          # 16      
N1'       -0.31510   0.73952   0.36284                                          # 17      
C1'       -0.16602   0.74463   0.41247                                          # 18      
C2'       -0.25295   0.68270   0.46303                                          # 19      
H2'       -0.43127   0.63265   0.46359                                          # 20      
C3'       -0.11361   0.68766   0.51167                                          # 21      
H3'       -0.18438   0.63921   0.55032                                          # 22      
C4'        0.11777   0.75693   0.51179                                          # 23      
C5'        0.20195   0.81899   0.46151                                          # 24      
H5'        0.38018   0.87258   0.46045                                          # 25      
C6'        0.06360   0.81271   0.41160                                          # 26      
C7'        0.16167   0.88214   0.35698                                          # 27      
H7a'       0.23145   1.02804   0.36303                                          # 28      
H7b'       0.29725   0.82961   0.34804                                          # 29      
C8        -0.18185   0.11473   0.20069                                          # 32      
H8a       -0.14713   0.11678   0.15579                                          # 33      
H8b       -0.35446   0.03474   0.20190                                          # 34      
H8c       -0.07734   0.04596   0.22210                                          # 35      
C8'        0.27009   0.76336   0.56537                                          # 37      
H8a'       0.35013   0.90110   0.58398                                          # 38      
H8b'       0.40027   0.70479   0.55589                                          # 39      
H8c'       0.17807   0.68984   0.59822                                          # 40      
C1D       -0.16016   0.56839   0.11243                                          # 42      
C2D       -0.14466   0.40906   0.08662                                          # 43      
C3D        0.04416   0.41181   0.05921                                          # 44      
C4D        0.21382   0.57231   0.05791                                          # 45      
C5D        0.19102   0.72861   0.08435                                          # 46      
C6D        0.00567   0.73066   0.11196                                          # 47      
C7D        0.05679   0.23782   0.03165                                          # 48      
H2D       -0.27573   0.28498   0.08760                                          # 49      
H4D        0.36042   0.57657   0.03694                                          # 50      
H6D       -0.00907   0.85295   0.13219                                          # 51      
O1D       -0.08524   0.09813   0.03195                                          # 52      
O2D        0.24306   0.25537   0.00680                                          # 53      
H*1D       0.24087   0.14066  -0.00982                                          # 54      
N1D       -0.36355   0.56556   0.14189                                          # 57      
O11D      -0.50574   0.42435   0.14056                                          # 58      
O12D      -0.37028   0.70464   0.16470                                          # 59      
N2D        0.37369   0.90178   0.08288                                          # 61      
O21D       0.53663   0.89438   0.06133                                          # 62      
O22D       0.34466   1.03579   0.10327                                          # 63      
#END                                                                                      
 
#Energy-rank no.  14
data_00014_+3.42938E-01                                                                   
_chemical_name_systematic                                                                 
;XXV: (cocrystal) P21/n,Z=4                                                               
Final list                                                                                
E(total)= 3.42938E-01 E(coul)=-7.92935E+00 E(vdW)= 2.58105E+00 Density= 1.42795           
;                                                                                         
_cell_length_a   44.432                                                                   
_cell_length_b    8.294                                                                   
_cell_length_c    6.149                                                                   
_cell_angle_alpha    90.00                                                                
_cell_angle_beta     71.71                                                                
_cell_angle_gamma    90.00                                                                
_cell_formula_units_Z  4                                                                  
_symmetry_space_group_name_H-M 'P 21/n  '                                                 
_symmetry_Int_Tables_number  14                                                           
loop_                                                                                     
_symmetry_equiv_pos_as_xyz                                                                
  1 x,y,z                                                                                 
  2 1/2-x,1/2+y,1/2-z                                                                     
  3 -x,-y,-z                                                                              
  4 1/2+x,1/2-y,1/2+z                                                                     
loop_                                                                                     
_atom_site_label                                                                          
_atom_site_fract_x                                                                        
_atom_site_fract_y                                                                        
_atom_site_fract_z                                                                        
C0         0.15945  -0.35219   0.45634                                          #  1      
H0         0.16703  -0.23024   0.47439                                          #  2      
H0'        0.13924  -0.38000   0.60404                                          #  3      
N1         0.15034  -0.36228   0.25005                                          #  4      
C1         0.14154  -0.52340   0.21365                                          #  5      
C2         0.12217  -0.54956   0.07753                                          #  6      
H2         0.11417  -0.44728   0.00309                                          #  7      
C3         0.11303  -0.70319   0.04133                                          #  8      
H3         0.09802  -0.72067  -0.06437                                          #  9      
C4         0.12259  -0.83619   0.14234                                          # 10      
C5         0.14163  -0.80864   0.27813                                          # 11      
H5         0.14942  -0.90948   0.35745                                          # 12      
C6         0.15148  -0.65418   0.31413                                          # 13      
C7         0.17244  -0.62805   0.46457                                          # 14      
H7a        0.15893  -0.65125   0.64251                                          # 15      
H7b        0.19202  -0.71241   0.41873                                          # 16      
N1'        0.18487  -0.46387   0.44823                                          # 17      
C1'        0.21158  -0.43630   0.24949                                          # 18      
C2'        0.24146  -0.48852   0.24761                                          # 19      
H2'        0.24376  -0.54831   0.39687                                          # 20      
C3'        0.26767  -0.46221   0.05964                                          # 21      
H3'        0.29055  -0.50349   0.06191                                          # 22      
C4'        0.26503  -0.38085  -0.13228                                          # 23      
C5'        0.23531  -0.32875  -0.12784                                          # 24      
H5'        0.23264  -0.26607  -0.27434                                          # 25      
C6'        0.20844  -0.35628   0.05965                                          # 26      
C7'        0.17608  -0.29733   0.05901                                          # 27      
H7a'       0.17516  -0.16651   0.07055                                          # 28      
H7b'       0.17213  -0.32960  -0.10049                                          # 29      
C8         0.11224  -1.00434   0.10312                                          # 32      
H8a        0.08792  -1.00490   0.10019                                          # 33      
H8b        0.11368  -1.08625   0.23684                                          # 34      
H8c        0.12700  -1.05257  -0.05966                                          # 35      
C8'        0.29391  -0.35099  -0.33750                                          # 37      
H8a'       0.31469  -0.41060  -0.31825                                          # 38      
H8b'       0.29913  -0.22335  -0.36132                                          # 39      
H8c'       0.29040  -0.39673  -0.49335                                          # 40      
C1D       -0.05574   0.27618  -0.56567                                          # 42      
C2D       -0.04038   0.18436  -0.44573                                          # 43      
C3D       -0.02686   0.26111  -0.29844                                          # 44      
C4D       -0.02883   0.42725  -0.27291                                          # 45      
C5D       -0.04445   0.51429  -0.39657                                          # 46      
C6D       -0.05815   0.44188  -0.54436                                          # 47      
C7D       -0.01040   0.15914  -0.17086                                          # 48      
H2D       -0.03884   0.05597  -0.46539                                          # 49      
H4D       -0.01853   0.48814  -0.15999                                          # 50      
H6D       -0.07014   0.51122  -0.63866                                          # 51      
O1D       -0.00827   0.01678  -0.18863                                          # 52      
O2D        0.00161   0.24397  -0.03559                                          # 53      
H*1D       0.01169   0.17257   0.04022                                          # 54      
N1D       -0.07031   0.19392  -0.72457                                          # 57      
O11D      -0.06946   0.05037  -0.73053                                          # 58      
O12D      -0.08180   0.27756  -0.83500                                          # 59      
N2D       -0.04657   0.69335  -0.36945                                          # 61      
O21D      -0.03948   0.75004  -0.21412                                          # 62      
O22D      -0.05514   0.76783  -0.50494                                          # 63      
#END                                                                                      
 
#Energy-rank no.  15
data_00015_+3.53289E-01                                                                   
_chemical_name_systematic                                                                 
;XXV: TB+DNBA Space group P-1                                                             
Final list                                                                                
E(total)= 3.53289E-01 E(coul)=-1.11594E+01 E(vdW)= 3.64298E+00 Density= 1.42286           
;                                                                                         
_cell_length_a    6.141                                                                   
_cell_length_b   11.791                                                                   
_cell_length_c   15.117                                                                   
_cell_angle_alpha    85.66                                                                
_cell_angle_beta     89.49                                                                
_cell_angle_gamma    81.52                                                                
_cell_formula_units_Z  2                                                                  
_symmetry_space_group_name_H-M 'P -1    '                                                 
_symmetry_Int_Tables_number   2                                                           
loop_                                                                                     
_symmetry_equiv_pos_as_xyz                                                                
  1 x,y,z                                                                                 
  2 -x,-y,-z                                                                              
loop_                                                                                     
_atom_site_label                                                                          
_atom_site_fract_x                                                                        
_atom_site_fract_y                                                                        
_atom_site_fract_z                                                                        
C0        -0.89351   0.16268   0.20237                                          #  1      
H0        -0.91920   0.22584   0.14621                                          #  2      
H0'       -0.98767   0.09417   0.19168                                          #  3      
N1        -0.66138   0.11674   0.20862                                          #  4      
C1        -0.61829   0.03673   0.28450                                          #  5      
C2        -0.42934  -0.04489   0.28652                                          #  6      
H2        -0.31996  -0.04601   0.23050                                          #  7      
C3        -0.38465  -0.12379   0.35827                                          #  8      
H3        -0.23768  -0.18620   0.35842                                          #  9      
C4        -0.52873  -0.12495   0.43016                                          # 10      
C5        -0.71626  -0.04406   0.42715                                          # 11      
H5        -0.82978  -0.04295   0.48202                                          # 12      
C6        -0.76268   0.03751   0.35563                                          # 13      
C7        -0.97055   0.12535   0.35441                                          # 14      
H7a       -1.11367   0.08277   0.34605                                          # 15      
H7b       -0.98993   0.16427   0.41715                                          # 16      
N1'       -0.97060   0.21556   0.28262                                          # 17      
C1'       -0.84365   0.30318   0.30159                                          # 18      
C2'       -0.93281   0.38926   0.35524                                          # 19      
H2'       -1.09629   0.38796   0.38108                                          # 20      
C3'       -0.81540   0.47541   0.37392                                          # 21      
H3'       -0.88756   0.54117   0.41549                                          # 22      
C4'       -0.60557   0.47951   0.33870                                          # 23      
C5'       -0.51945   0.39408   0.28514                                          # 24      
H5'       -0.35735   0.39515   0.25737                                          # 25      
C6'       -0.63464   0.30529   0.26651                                          # 26      
C7'       -0.53509   0.21261   0.20730                                          # 27      
H7a'      -0.52899   0.24905   0.13923                                          # 28      
H7b'      -0.36722   0.18032   0.22739                                          # 29      
C8        -0.48015  -0.21233   0.50851                                          # 32      
H8a       -0.59152  -0.27598   0.51010                                          # 33      
H8b       -0.49747  -0.17159   0.57061                                          # 34      
H8c       -0.31352  -0.25805   0.50556                                          # 35      
C8'       -0.47842   0.57488   0.35896                                          # 37      
H8a'      -0.58417   0.65751   0.35540                                          # 38      
H8b'      -0.34452   0.58130   0.31252                                          # 39      
H8c'      -0.40842   0.56035   0.42530                                          # 40      
C1D        0.35406   0.39236  -0.09231                                          # 42      
C2D        0.23860   0.30552  -0.06138                                          # 43      
C3D        0.32745   0.19231  -0.07276                                          # 44      
C4D        0.52887   0.16739  -0.11454                                          # 45      
C5D        0.63864   0.25719  -0.14445                                          # 46      
C6D        0.55508   0.37062  -0.13423                                          # 47      
C7D        0.19940   0.10010  -0.03874                                          # 48      
H2D        0.08294   0.32472  -0.02908                                          # 49      
H4D        0.59948   0.08053  -0.12380                                          # 50      
H6D        0.64239   0.43899  -0.15780                                          # 51      
O1D        0.02668   0.11836  -0.00269                                          # 52      
O2D        0.29846  -0.00437  -0.05292                                          # 53      
H*1D       0.20921  -0.05879  -0.02989                                          # 54      
N1D        0.25851   0.51425  -0.08058                                          # 57      
O11D       0.06300   0.53739  -0.08164                                          # 58      
O12D       0.38412   0.58032  -0.07078                                          # 59      
N2D        0.85566   0.23055  -0.18977                                          # 61      
O21D       0.92772   0.13170  -0.19489                                          # 62      
O22D       0.94241   0.30982  -0.21778                                          # 63      
#END                                                                                      
 
#Energy-rank no.  16
data_00016_+3.54088E-01                                                                   
_chemical_name_systematic                                                                 
;XXV: TB+DNBA  P21/c                                                                      
***P21c_L1 P21c_L2 P21c_L3 P21c_L4                                                        
E(total)= 3.54088E-01 E(coul)=-1.09439E+01 E(vdW)= 5.76403E+00 Density= 1.40535           
;                                                                                         
_cell_length_a   14.999                                                                   
_cell_length_b    6.236                                                                   
_cell_length_c   23.379                                                                   
_cell_angle_alpha    90.00                                                                
_cell_angle_beta     91.75                                                                
_cell_angle_gamma    90.00                                                                
_cell_formula_units_Z  4                                                                  
_symmetry_space_group_name_H-M 'P 21/c  '                                                 
_symmetry_Int_Tables_number  14                                                           
loop_                                                                                     
_symmetry_equiv_pos_as_xyz                                                                
  1 x,y,z                                                                                 
  2 -x,1/2+y,1/2-z                                                                        
  3 -x,-y,-z                                                                              
  4 x,1/2-y,1/2+z                                                                         
loop_                                                                                     
_atom_site_label                                                                          
_atom_site_fract_x                                                                        
_atom_site_fract_y                                                                        
_atom_site_fract_z                                                                        
C0         0.19915   0.83107  -0.08128                                          #  1      
H0         0.14424   0.83731  -0.11240                                          #  2      
H0'        0.18490   0.94003  -0.04668                                          #  3      
N1         0.20715   0.61439  -0.05927                                          #  4      
C1         0.28160   0.59640  -0.01992                                          #  5      
C2         0.28362   0.43077   0.02008                                          #  6      
H2         0.22866   0.32000   0.02052                                          #  7      
C3         0.35397   0.41067   0.05889                                          #  8      
H3         0.35414   0.28150   0.08948                                          #  9      
C4         0.42438   0.55712   0.05964                                          # 10      
C5         0.42137   0.72146   0.02001                                          # 11      
H5         0.47511   0.83623   0.01960                                          # 12      
C6         0.35130   0.74262  -0.02013                                          # 13      
C7         0.35003   0.92537  -0.06316                                          # 14      
H7a        0.33829   1.07622  -0.04133                                          # 15      
H7b        0.41421   0.93862  -0.08284                                          # 16      
N1'        0.28061   0.89873  -0.10780                                          # 17      
C1'        0.30426   0.75328  -0.15210                                          # 18      
C2'        0.35982   0.82300  -0.19499                                          # 19      
H2'        0.38357   0.98576  -0.19386                                          # 20      
C3'        0.38299   0.68728  -0.23852                                          # 21      
H3'        0.42598   0.74455  -0.27128                                          # 22      
C4'        0.35052   0.47764  -0.24118                                          # 23      
C5'        0.29503   0.41077  -0.19860                                          # 24      
H5'        0.26931   0.24930  -0.19960                                          # 25      
C6'        0.27184   0.54495  -0.15376                                          # 26      
C7'        0.21061   0.46632  -0.10758                                          # 27      
H7a'       0.14330   0.44717  -0.12543                                          # 28      
H7b'       0.23211   0.31034  -0.09222                                          # 29      
C8         0.50106   0.53554   0.10271                                          # 32      
H8a        0.49322   0.64396   0.13857                                          # 33      
H8b        0.56420   0.57180   0.08355                                          # 34      
H8c        0.50517   0.37384   0.11986                                          # 35      
C8'        0.37582   0.32982  -0.28927                                          # 37      
H8a'       0.39463   0.42014  -0.32676                                          # 38      
H8b'       0.32090   0.22540  -0.30190                                          # 39      
H8c'       0.43218   0.22926  -0.27665                                          # 40      
C1D       -0.09496  -0.42434  -0.19722                                          # 42      
C2D       -0.06326  -0.29386  -0.15345                                          # 43      
C3D       -0.07249  -0.36033  -0.09727                                          # 44      
C4D       -0.11293  -0.55468  -0.08557                                          # 45      
C5D       -0.14369  -0.68010  -0.13079                                          # 46      
C6D       -0.13559  -0.61891  -0.18710                                          # 47      
C7D       -0.03767  -0.21639  -0.05077                                          # 48      
H2D       -0.03200  -0.14364  -0.16247                                          # 49      
H4D       -0.12053  -0.60809  -0.04247                                          # 50      
H6D       -0.15979  -0.71809  -0.22154                                          # 51      
O1D       -0.00273  -0.04914  -0.05926                                          # 52      
O2D       -0.04979  -0.29458   0.00101                                          # 53      
H*1D      -0.02636  -0.19612   0.02850                                          # 54      
N1D       -0.08524  -0.35279  -0.25775                                          # 57      
O11D      -0.05938  -0.17465  -0.26522                                          # 58      
O12D      -0.10395  -0.47874  -0.29454                                          # 59      
N2D       -0.18739  -0.88969  -0.11825                                          # 61      
O21D      -0.19488  -0.93713  -0.06923                                          # 62      
O22D      -0.21181  -0.99578  -0.15811                                          # 63      
#END                                                                                      
 
#Energy-rank no.  17
data_00017_+4.24787E-01                                                                   
_chemical_name_systematic                                                                 
;XXV: TB+DNBA Space group P-1                                                             
Final list                                                                                
E(total)= 4.24787E-01 E(coul)=-8.16247E+00 E(vdW)= 2.78052E+00 Density= 1.43316           
;                                                                                         
_cell_length_a    8.115                                                                   
_cell_length_b    8.999                                                                   
_cell_length_c   15.025                                                                   
_cell_angle_alpha    92.60                                                                
_cell_angle_beta     94.51                                                                
_cell_angle_gamma   100.95                                                                
_cell_formula_units_Z  2                                                                  
_symmetry_space_group_name_H-M 'P -1    '                                                 
_symmetry_Int_Tables_number   2                                                           
loop_                                                                                     
_symmetry_equiv_pos_as_xyz                                                                
  1 x,y,z                                                                                 
  2 -x,-y,-z                                                                              
loop_                                                                                     
_atom_site_label                                                                          
_atom_site_fract_x                                                                        
_atom_site_fract_y                                                                        
_atom_site_fract_z                                                                        
C0        -0.54772  -0.11122  -0.29598                                          #  1      
H0        -0.62203  -0.09305  -0.24115                                          #  2      
H0'       -0.55412  -0.02298  -0.34205                                          #  3      
N1        -0.37437  -0.10286  -0.26092                                          #  4      
C1        -0.27300  -0.13328  -0.33064                                          #  5      
C2        -0.09924  -0.08139  -0.31893                                          #  6      
H2        -0.04516  -0.01892  -0.25744                                          #  7      
C3         0.00138  -0.10760  -0.38522                                          #  8      
H3         0.13543  -0.06636  -0.37479                                          #  9      
C4        -0.06827  -0.18496  -0.46616                                          # 10      
C5        -0.24083  -0.23503  -0.47721                                          # 11      
H5        -0.29759  -0.29552  -0.53903                                          # 12      
C6        -0.34445  -0.21141  -0.41036                                          # 13      
C7        -0.53392  -0.26799  -0.42468                                          # 14      
H7a       -0.58837  -0.20140  -0.47352                                          # 15      
H7b       -0.56177  -0.38452  -0.45169                                          # 16      
N1'       -0.61663  -0.25725  -0.34235                                          # 17      
C1'       -0.60348  -0.37781  -0.28505                                          # 18      
C2'       -0.71002  -0.51830  -0.30404                                          # 19      
H2'       -0.80054  -0.53274  -0.36158                                          # 20      
C3'       -0.70146  -0.63603  -0.24958                                          # 21      
H3'       -0.78513  -0.74369  -0.26547                                          # 22      
C4'       -0.58753  -0.61704  -0.17344                                          # 23      
C5'       -0.48327  -0.47693  -0.15499                                          # 24      
H5'       -0.39379  -0.45958  -0.09671                                          # 25      
C6'       -0.48850  -0.35706  -0.21004                                          # 26      
C7'       -0.37199  -0.20429  -0.18781                                          # 27      
H7a'      -0.40983  -0.14922  -0.12897                                          # 28      
H7b'      -0.24413  -0.21961  -0.17164                                          # 29      
C8         0.04301  -0.21257  -0.53883                                          # 32      
H8a        0.15665  -0.12553  -0.53467                                          # 33      
H8b       -0.02178  -0.21277  -0.60475                                          # 34      
H8c        0.08178  -0.32111  -0.53326                                          # 35      
C8'       -0.57952  -0.74637  -0.11352                                          # 37      
H8a'      -0.68798  -0.83779  -0.12875                                          # 38      
H8b'      -0.57657  -0.70937  -0.04365                                          # 39      
H8c'      -0.46753  -0.79338  -0.12192                                          # 40      
C1D       -0.16162   0.40282  -0.24437                                          # 42      
C2D       -0.14393   0.28287  -0.19271                                          # 43      
C3D       -0.02800   0.30803  -0.11796                                          # 44      
C4D        0.06806   0.45149  -0.09589                                          # 45      
C5D        0.04602   0.56822  -0.14960                                          # 46      
C6D       -0.06801   0.54716  -0.22433                                          # 47      
C7D       -0.01131   0.17652  -0.06327                                          # 48      
H2D       -0.21812   0.17198  -0.20974                                          # 49      
H4D        0.15795   0.47264  -0.03846                                          # 50      
H6D       -0.08334   0.63888  -0.26511                                          # 51      
O1D       -0.09145   0.05235  -0.08023                                          # 52      
O2D        0.10228   0.21268   0.00624                                          # 53      
H*1D       0.10682   0.12470   0.03809                                          # 54      
N1D       -0.28662   0.37598  -0.32483                                          # 57      
O11D      -0.37607   0.25413  -0.33613                                          # 58      
O12D      -0.28841   0.47822  -0.37240                                          # 59      
N2D        0.14971   0.72288  -0.12556                                          # 61      
O21D       0.26171   0.73357  -0.06790                                          # 62      
O22D       0.11349   0.82532  -0.16540                                          # 63      
#END                                                                                      
 
#Energy-rank no.  18
data_00018_+4.25323E-01                                                                   
_chemical_name_systematic                                                                 
;XXV: TB+DNBA  P21/c                                                                      
***P21c_L1 P21c_L2 P21c_L3 P21c_L4                                                        
E(total)= 4.25323E-01 E(coul)=-1.00264E+01 E(vdW)= 4.71613E+00 Density= 1.41528           
;                                                                                         
_cell_length_a    6.034                                                                   
_cell_length_b   19.220                                                                   
_cell_length_c   19.014                                                                   
_cell_angle_alpha    90.00                                                                
_cell_angle_beta    100.13                                                                
_cell_angle_gamma    90.00                                                                
_cell_formula_units_Z  4                                                                  
_symmetry_space_group_name_H-M 'P 21/c  '                                                 
_symmetry_Int_Tables_number  14                                                           
loop_                                                                                     
_symmetry_equiv_pos_as_xyz                                                                
  1 x,y,z                                                                                 
  2 -x,1/2+y,1/2-z                                                                        
  3 -x,-y,-z                                                                              
  4 x,1/2-y,1/2+z                                                                         
loop_                                                                                     
_atom_site_label                                                                          
_atom_site_fract_x                                                                        
_atom_site_fract_y                                                                        
_atom_site_fract_z                                                                        
C0         1.12626   0.35073   0.02196                                          #  1      
H0         1.17202   0.39957   0.04902                                          #  2      
H0'        1.24653   0.31152   0.04480                                          #  3      
N1         0.90275   0.33103   0.03275                                          #  4      
C1         0.83107   0.26833  -0.00493                                          #  5      
C2         0.66344   0.22808   0.01685                                          #  6      
H2         0.59187   0.24512   0.06189                                          #  7      
C3         0.59262   0.16709  -0.01793                                          #  8      
H3         0.46289   0.13674  -0.00017                                          #  9      
C4         0.68888   0.14363  -0.07519                                          # 10      
C5         0.85596   0.18377  -0.09601                                          # 11      
H5         0.93243   0.16687  -0.14026                                          # 12      
C6         0.92762   0.24615  -0.06209                                          # 13      
C7         1.11191   0.28908  -0.08633                                          # 14      
H7a        1.27237   0.26230  -0.07246                                          # 15      
H7b        1.07852   0.29475  -0.14388                                          # 16      
N1'        1.13499   0.35797  -0.05339                                          # 17      
C1'        0.97110   0.40702  -0.08652                                          # 18      
C2'        1.00051   0.43925  -0.14985                                          # 19      
H2'        1.14701   0.42656  -0.17236                                          # 20      
C3'        0.84676   0.48722  -0.18257                                          # 21      
H3'        0.87287   0.51156  -0.23148                                          # 22      
C4'        0.65942   0.50539  -0.15268                                          # 23      
C5'        0.63283   0.47340  -0.08964                                          # 24      
H5'        0.48906   0.48640  -0.06562                                          # 25      
C6'        0.78505   0.42401  -0.05627                                          # 26      
C7'        0.75081   0.38978   0.01308                                          # 27      
H7a'       0.78017   0.42757   0.05627                                          # 28      
H7b'       0.57850   0.37217   0.00880                                          # 29      
C8         0.61102   0.07632  -0.11266                                          # 32      
H8a        0.60350   0.03474  -0.07445                                          # 33      
H8b        0.72364   0.05993  -0.14805                                          # 34      
H8c        0.44375   0.08182  -0.14441                                          # 35      
C8'        0.49198   0.55850  -0.18851                                          # 37      
H8a'       0.45470   0.59704  -0.15046                                          # 38      
H8b'       0.33476   0.53408  -0.21240                                          # 39      
H8c'       0.55688   0.58609  -0.23043                                          # 40      
C1D        0.31837  -0.15369  -0.20756                                          # 42      
C2D        0.26897  -0.10641  -0.15790                                          # 43      
C3D        0.08906  -0.11975  -0.12332                                          # 44      
C4D       -0.03828  -0.17966  -0.13863                                          # 45      
C5D        0.01745  -0.22554  -0.18877                                          # 46      
C6D        0.19507  -0.21388  -0.22411                                          # 47      
C7D        0.03922  -0.06784  -0.06990                                          # 48      
H2D        0.36732  -0.06010  -0.14605                                          # 49      
H4D       -0.17749  -0.19067  -0.11240                                          # 50      
H6D        0.23570  -0.24999  -0.26276                                          # 51      
O1D        0.14467  -0.01607  -0.05552                                          # 52      
O2D       -0.13503  -0.08550  -0.04014                                          # 53      
H*1D      -0.15783  -0.05057  -0.00689                                          # 54      
N1D        0.51233  -0.13942  -0.24476                                          # 57      
O11D       0.62089  -0.08851  -0.22741                                          # 58      
O12D       0.54576  -0.17991  -0.28921                                          # 59      
N2D       -0.12032  -0.29003  -0.20536                                          # 61      
O21D      -0.29301  -0.29327  -0.18320                                          # 62      
O22D      -0.04888  -0.33395  -0.23955                                          # 63      
#END                                                                                      
 
#Energy-rank no.  19
data_00019_+4.81948E-01                                                                   
_chemical_name_systematic                                                                 
;XXV: TB+DNBA  P21/c                                                                      
***P21c_L1 P21c_L2 P21c_L3 P21c_L4                                                        
E(total)= 4.81948E-01 E(coul)=-7.84574E+00 E(vdW)= 2.57158E+00 Density= 1.43477           
;                                                                                         
_cell_length_a   11.210                                                                   
_cell_length_b   26.824                                                                   
_cell_length_c    7.470                                                                   
_cell_angle_alpha    90.00                                                                
_cell_angle_beta    107.59                                                                
_cell_angle_gamma    90.00                                                                
_cell_formula_units_Z  4                                                                  
_symmetry_space_group_name_H-M 'P 21/c  '                                                 
_symmetry_Int_Tables_number  14                                                           
loop_                                                                                     
_symmetry_equiv_pos_as_xyz                                                                
  1 x,y,z                                                                                 
  2 -x,1/2+y,1/2-z                                                                        
  3 -x,-y,-z                                                                              
  4 x,1/2-y,1/2+z                                                                         
loop_                                                                                     
_atom_site_label                                                                          
_atom_site_fract_x                                                                        
_atom_site_fract_y                                                                        
_atom_site_fract_z                                                                        
C0         0.34433   0.13452   0.11059                                          #  1      
H0         0.38575   0.14075   0.25976                                          #  2      
H0'        0.28984   0.10052   0.09133                                          #  3      
N1         0.26326   0.17616   0.03075                                          #  4      
C1         0.21098   0.17060  -0.16800                                          #  5      
C2         0.10111   0.19582  -0.26106                                          #  6      
H2         0.05773   0.21891  -0.18064                                          #  7      
C3         0.04789   0.19080  -0.45202                                          #  8      
H3        -0.03714   0.21061  -0.52113                                          #  9      
C4         0.10170   0.15985  -0.55664                                          # 10      
C5         0.21020   0.13479  -0.46262                                          # 11      
H5         0.25378   0.11078  -0.54043                                          # 12      
C6         0.26638   0.13996  -0.26978                                          # 13      
C7         0.38580   0.11184  -0.17061                                          # 14      
H7a        0.36560   0.07227  -0.16710                                          # 15      
H7b        0.45312   0.11581  -0.24746                                          # 16      
N1'        0.44230   0.12880   0.02237                                          # 17      
C1'        0.51311   0.17375   0.03681                                          # 18      
C2'        0.63386   0.17165   0.02171                                          # 19      
H2'        0.67134   0.13603  -0.00007                                          # 20      
C3'        0.70475   0.21423   0.03696                                          # 21      
H3'        0.79794   0.21175   0.02499                                          # 22      
C4'        0.65811   0.26041   0.07032                                          # 23      
C5'        0.53855   0.26198   0.08621                                          # 24      
H5'        0.50026   0.29724   0.11137                                          # 25      
C6'        0.46475   0.21937   0.06855                                          # 26      
C7'        0.33353   0.22239   0.08680                                          # 27      
H7a'       0.33879   0.23021   0.23180                                          # 28      
H7b'       0.28240   0.25282   0.00269                                          # 29      
C8         0.04191   0.15423  -0.76592                                          # 32      
H8a       -0.05737   0.14615  -0.79926                                          # 33      
H8b        0.08471   0.12424  -0.82204                                          # 34      
H8c        0.05114   0.18822  -0.83966                                          # 35      
C8'        0.73675   0.30695   0.08836                                          # 37      
H8a'       0.83082   0.30092   0.18173                                          # 38      
H8b'       0.69620   0.33774   0.14386                                          # 39      
H8c'       0.74509   0.31832  -0.04691                                          # 40      
C1D       -0.15596   0.06688   0.58935                                          # 42      
C2D       -0.09644   0.05247   0.46072                                          # 43      
C3D       -0.16752   0.03308   0.28936                                          # 44      
C4D       -0.29612   0.02836   0.24885                                          # 45      
C5D       -0.35170   0.04329   0.38201                                          # 46      
C6D       -0.28387   0.06270   0.55363                                          # 47      
C7D       -0.10093   0.01779   0.15284                                          # 48      
H2D        0.00295   0.05610   0.49195                                          # 49      
H4D       -0.35218   0.01348   0.11733                                          # 50      
H6D       -0.32851   0.07406   0.65496                                          # 51      
O1D        0.00892   0.02131   0.18292                                          # 52      
O2D       -0.17712  -0.00014  -0.00556                                          # 53      
H*1D      -0.12932  -0.00913  -0.08591                                          # 54      
N1D       -0.07972   0.08766   0.77425                                          # 57      
O11D       0.03121   0.08640   0.80913                                          # 58      
O12D      -0.13496   0.10408   0.87465                                          # 59      
N2D       -0.49033   0.03812   0.33896                                          # 61      
O21D      -0.54436   0.01491   0.20242                                          # 62      
O22D      -0.53777   0.05749   0.44393                                          # 63      
#END                                                                                      
 
#Energy-rank no.  20
data_00020_+4.90653E-01                                                                   
_chemical_name_systematic                                                                 
;XXV: TB+DNBA  P21/c                                                                      
***P21c_L1 P21c_L2 P21c_L3 P21c_L4                                                        
E(total)= 4.90653E-01 E(coul)=-8.77933E+00 E(vdW)= 3.91894E+00 Density= 1.40039           
;                                                                                         
_cell_length_a    8.452                                                                   
_cell_length_b   39.668                                                                   
_cell_length_c    7.947                                                                   
_cell_angle_alpha    90.00                                                                
_cell_angle_beta    124.58                                                                
_cell_angle_gamma    90.00                                                                
_cell_formula_units_Z  4                                                                  
_symmetry_space_group_name_H-M 'P 21/c  '                                                 
_symmetry_Int_Tables_number  14                                                           
loop_                                                                                     
_symmetry_equiv_pos_as_xyz                                                                
  1 x,y,z                                                                                 
  2 -x,1/2+y,1/2-z                                                                        
  3 -x,-y,-z                                                                              
  4 x,1/2-y,1/2+z                                                                         
loop_                                                                                     
_atom_site_label                                                                          
_atom_site_fract_x                                                                        
_atom_site_fract_y                                                                        
_atom_site_fract_z                                                                        
C0        -0.10549   0.36070   0.80522                                          #  1      
H0        -0.07557   0.35158   0.69756                                          #  2      
H0'       -0.10861   0.38798   0.80014                                          #  3      
N1        -0.29114   0.34801   0.74643                                          #  4      
C1        -0.33263   0.35816   0.89014                                          #  5      
C2        -0.52278   0.35899   0.82996                                          #  6      
H2        -0.63464   0.35203   0.67570                                          #  7      
C3        -0.56728   0.36899   0.96431                                          #  8      
H3        -0.71529   0.36947   0.91453                                          #  9      
C4        -0.42346   0.37895   1.16303                                          # 10      
C5        -0.23554   0.37822   1.22053                                          # 11      
H5        -0.12180   0.38569   1.37347                                          # 12      
C6        -0.18752   0.36772   1.08752                                          # 13      
C7         0.02075   0.36722   1.15567                                          # 14      
H7a        0.07290   0.39290   1.17303                                          # 15      
H7b        0.11004   0.35520   1.30363                                          # 16      
N1'        0.04548   0.34988   1.00985                                          # 17      
C1'        0.04893   0.31396   1.02610                                          # 18      
C2'        0.21676   0.29800   1.18015                                          # 19      
H2'        0.34072   0.31317   1.28352                                          # 20      
C3'        0.22501   0.26343   1.19829                                          # 21      
H3'        0.35629   0.25161   1.31843                                          # 22      
C4'        0.06648   0.24351   1.06141                                          # 23      
C5'       -0.09876   0.25961   0.90851                                          # 24      
H5'       -0.22337   0.24478   0.80128                                          # 25      
C6'       -0.11063   0.29461   0.88950                                          # 26      
C7'       -0.29467   0.31153   0.71946                                          # 27      
H7a'      -0.31618   0.30661   0.57320                                          # 28      
H7b'      -0.41718   0.30104   0.71118                                          # 29      
C8        -0.47391   0.39017   1.30888                                          # 32      
H8a       -0.59712   0.40699   1.23407                                          # 33      
H8b       -0.35520   0.40340   1.43918                                          # 34      
H8c       -0.51003   0.36876   1.36621                                          # 35      
C8'        0.07726   0.20557   1.08105                                          # 37      
H8a'       0.15234   0.19485   1.01915                                          # 38      
H8b'      -0.06481   0.19441   1.00000                                          # 39      
H8c'       0.15410   0.19787   1.24003                                          # 40      
C1D        0.58523  -0.05581   0.66655                                          # 42      
C2D        0.58827  -0.04375   0.50548                                          # 43      
C3D        0.42137  -0.03010   0.33752                                          # 44      
C4D        0.25484  -0.02866   0.33250                                          # 45      
C5D        0.25857  -0.04105   0.49737                                          # 46      
C6D        0.42189  -0.05478   0.66662                                          # 47      
C7D        0.42848  -0.01724   0.16550                                          # 48      
H2D        0.71693  -0.04485   0.50927                                          # 49      
H4D        0.12504  -0.01821   0.20406                                          # 50      
H6D        0.42207  -0.06424   0.79282                                          # 51      
O1D        0.56845  -0.01807   0.16478                                          # 52      
O2D        0.26229  -0.00479   0.01351                                          # 53      
H*1D       0.27625   0.00291  -0.09040                                          # 54      
N1D        0.76496  -0.07044   0.84802                                          # 57      
O11D       0.90409  -0.07088   0.84468                                          # 58      
O12D       0.75709  -0.08069   0.98408                                          # 59      
N2D        0.07922  -0.03946   0.49234                                          # 61      
O21D      -0.06118  -0.02842   0.34160                                          # 62      
O22D       0.08822  -0.04930   0.63920                                          # 63      
#END                                                                                      
 
#Energy-rank no.  21
data_00021_+5.46647E-01                                                                   
_chemical_name_systematic                                                                 
;XXV: TB+DNBA  P21/c                                                                      
***P21c_L1 P21c_L2 P21c_L3 P21c_L4                                                        
E(total)= 5.46647E-01 E(coul)=-8.78105E+00 E(vdW)= 4.04422E+00 Density= 1.40552           
;                                                                                         
_cell_length_a   20.930                                                                   
_cell_length_b    8.434                                                                   
_cell_length_c   12.540                                                                   
_cell_angle_alpha    90.00                                                                
_cell_angle_beta     80.88                                                                
_cell_angle_gamma    90.00                                                                
_cell_formula_units_Z  4                                                                  
_symmetry_space_group_name_H-M 'P 21/c  '                                                 
_symmetry_Int_Tables_number  14                                                           
loop_                                                                                     
_symmetry_equiv_pos_as_xyz                                                                
  1 x,y,z                                                                                 
  2 -x,1/2+y,1/2-z                                                                        
  3 -x,-y,-z                                                                              
  4 x,1/2-y,1/2+z                                                                         
loop_                                                                                     
_atom_site_label                                                                          
_atom_site_fract_x                                                                        
_atom_site_fract_y                                                                        
_atom_site_fract_z                                                                        
C0         0.31620  -0.31548   0.30926                                          #  1      
H0         0.33143  -0.19545   0.32279                                          #  2      
H0'        0.27582  -0.34473   0.37132                                          #  3      
N1         0.29601  -0.32408   0.20404                                          #  4      
C1         0.27831  -0.48253   0.18062                                          #  5      
C2         0.23758  -0.50786   0.10455                                          #  6      
H2         0.22015  -0.40698   0.06519                                          #  7      
C3         0.21917  -0.65894   0.08113                                          #  8      
H3         0.18760  -0.67582   0.02209                                          #  9      
C4         0.24013  -0.79018   0.13395                                          # 10      
C5         0.28018  -0.76349   0.20972                                          # 11      
H5         0.29719  -0.86300   0.25136                                          # 12      
C6         0.30005  -0.61156   0.23339                                          # 13      
C7         0.34415  -0.58632   0.31723                                          # 14      
H7a        0.31776  -0.61103   0.39735                                          # 15      
H7b        0.38446  -0.66820   0.30363                                          # 16      
N1'        0.36892  -0.42432   0.31669                                          # 17      
C1'        0.42230  -0.39467   0.23285                                          # 18      
C2'        0.48398  -0.44493   0.24599                                          # 19      
H2'        0.49005  -0.50483   0.31946                                          # 20      
C3'        0.53640  -0.41663   0.16716                                          # 21      
H3'        0.58367  -0.45641   0.17902                                          # 22      
C4'        0.52924  -0.33519   0.07287                                          # 23      
C5'        0.46791  -0.28507   0.06106                                          # 24      
H5'        0.46109  -0.22236  -0.01122                                          # 25      
C6'        0.41412  -0.31459   0.13933                                          # 26      
C7'        0.34729  -0.25778   0.12381                                          # 27      
H7a'       0.34493  -0.12928   0.13011                                          # 28      
H7b'       0.33814  -0.28838   0.04375                                          # 29      
C8         0.21924  -0.95563   0.10853                                          # 32      
H8a        0.17013  -0.95602   0.09062                                          # 33      
H8b        0.22082  -1.03543   0.17581                                          # 34      
H8c        0.25042  -1.00410   0.03864                                          # 35      
C8'        0.58703  -0.30312  -0.01305                                          # 37      
H8a'       0.63008  -0.36208   0.00552                                          # 38      
H8b'       0.59734  -0.17731  -0.02047                                          # 39      
H8c'       0.57870  -0.34589  -0.09139                                          # 40      
C1D        0.11432  -0.27608   0.30974                                          # 42      
C2D        0.08726  -0.18581   0.23664                                          # 43      
C3D        0.05934  -0.26212   0.15740                                          # 44      
C4D        0.05878  -0.42630   0.15216                                          # 45      
C5D        0.08647  -0.51185   0.22710                                          # 46      
C6D        0.11462  -0.43982   0.30686                                          # 47      
C7D        0.03043  -0.16184   0.07941                                          # 48      
H2D        0.08767  -0.05892   0.24065                                          # 49      
H4D        0.03743  -0.48683   0.09152                                          # 50      
H6D        0.13582  -0.50799   0.36417                                          # 51      
O1D        0.03006  -0.02117   0.08157                                          # 52      
O2D        0.00518  -0.24609   0.00743                                          # 53      
H*1D      -0.01230  -0.17582  -0.03951                                          # 54      
N1D        0.14445  -0.19449   0.39520                                          # 57      
O11D       0.14924  -0.05385   0.38996                                          # 58      
O12D       0.16165  -0.27570   0.46310                                          # 59      
N2D        0.08573  -0.68883   0.22178                                          # 61      
O21D       0.06302  -0.74763   0.14985                                          # 62      
O22D       0.10771  -0.75963   0.28977                                          # 63      
#END                                                                                      
 
#Energy-rank no.  22
data_00022_+5.62192E-01                                                                   
_chemical_name_systematic                                                                 
;XXV: (cocrystal) P21/n,Z=4                                                               
Final list                                                                                
E(total)= 5.62192E-01 E(coul)=-7.87211E+00 E(vdW)= 2.69007E+00 Density= 1.40822           
;                                                                                         
_cell_length_a    7.762                                                                   
_cell_length_b   41.197                                                                   
_cell_length_c    7.364                                                                   
_cell_angle_alpha    90.00                                                                
_cell_angle_beta    112.12                                                                
_cell_angle_gamma    90.00                                                                
_cell_formula_units_Z  4                                                                  
_symmetry_space_group_name_H-M 'P 21/n  '                                                 
_symmetry_Int_Tables_number  14                                                           
loop_                                                                                     
_symmetry_equiv_pos_as_xyz                                                                
  1 x,y,z                                                                                 
  2 1/2-x,1/2+y,1/2-z                                                                     
  3 -x,-y,-z                                                                              
  4 1/2+x,1/2-y,1/2+z                                                                     
loop_                                                                                     
_atom_site_label                                                                          
_atom_site_fract_x                                                                        
_atom_site_fract_y                                                                        
_atom_site_fract_z                                                                        
C0         0.97749   0.15360   0.18434                                          #  1      
H0         1.11469   0.16078   0.28413                                          #  2      
H0'        0.99206   0.13320   0.09851                                          #  3      
N1         0.86788   0.14402   0.29711                                          #  4      
C1         0.68245   0.13576   0.17081                                          #  5      
C2         0.57621   0.11582   0.24076                                          #  6      
H2         0.63672   0.10697   0.38886                                          #  7      
C3         0.39796   0.10719   0.12194                                          #  8      
H3         0.31832   0.09172   0.17897                                          #  9      
C4         0.32020   0.11785  -0.07205                                          # 10      
C5         0.42732   0.13744  -0.14012                                          # 11      
H5         0.37013   0.14608  -0.28927                                          # 12      
C6         0.60709   0.14680  -0.02116                                          # 13      
C7         0.72125   0.16840  -0.10067                                          # 14      
H7a        0.76085   0.15490  -0.20578                                          # 15      
H7b        0.63887   0.18888  -0.17820                                          # 16      
N1'        0.89073   0.18028   0.05351                                          # 17      
C1'        0.86081   0.20728   0.16000                                          # 18      
C2'        0.84067   0.23823   0.07843                                          # 19      
H2'        0.84867   0.24112  -0.06338                                          # 20      
C3'        0.81362   0.26474   0.17836                                          # 21      
H3'        0.79853   0.28846   0.11262                                          # 22      
C4'        0.80812   0.26133   0.36469                                          # 23      
C5'        0.82943   0.23055   0.44457                                          # 24      
H5'        0.82509   0.22728   0.58806                                          # 25      
C6'        0.85434   0.20337   0.34444                                          # 26      
C7'        0.87736   0.16983   0.43657                                          # 27      
H7a'       1.01129   0.16822   0.55765                                          # 28      
H7b'       0.77168   0.16572   0.49680                                          # 29      
C8         0.12513   0.10802  -0.20240                                          # 32      
H8a        0.08355   0.08579  -0.15075                                          # 33      
H8b        0.11416   0.10398  -0.35179                                          # 34      
H8c        0.02519   0.12668  -0.20536                                          # 35      
C8'        0.78013   0.29056   0.47458                                          # 37      
H8a'       0.91235   0.30150   0.56370                                          # 38      
H8b'       0.70911   0.28399   0.57090                                          # 39      
H8c'       0.69778   0.30908   0.37439                                          # 40      
C1D       -0.58777  -0.05657   0.09692                                          # 42      
C2D       -0.42315  -0.04374   0.09785                                          # 43      
C3D       -0.42061  -0.02969  -0.07247                                          # 44      
C4D       -0.58116  -0.02863  -0.24028                                          # 45      
C5D       -0.74287  -0.04180  -0.23434                                          # 46      
C6D       -0.75026  -0.05593  -0.06760                                          # 47      
C7D       -0.24097  -0.01600  -0.06759                                          # 48      
H2D       -0.29903  -0.04455   0.22749                                          # 49      
H4D       -0.58138  -0.01788  -0.37271                                          # 50      
H6D       -0.87668  -0.06600  -0.06576                                          # 51      
O1D       -0.10107  -0.01650   0.07338                                          # 52      
O2D       -0.25375  -0.00323  -0.23699                                          # 53      
H*1D      -0.13562   0.00500  -0.22431                                          # 54      
N1D       -0.59122  -0.07167   0.28008                                          # 57      
O11D      -0.46104  -0.06685   0.42813                                          # 58      
O12D      -0.72407  -0.08754   0.26588                                          # 59      
N2D       -0.91616  -0.04066  -0.41505                                          # 61      
O21D      -0.90332  -0.03005  -0.56002                                          # 62      
O22D      -1.05578  -0.05040  -0.40247                                          # 63      
#END                                                                                      
 
#Energy-rank no.  23
data_00023_+5.91017E-01                                                                   
_chemical_name_systematic                                                                 
;XXV: TB+DNBA  P21/c                                                                      
***P21c_L1 P21c_L2 P21c_L3 P21c_L4                                                        
E(total)= 5.91017E-01 E(coul)=-1.02675E+01 E(vdW)= 4.77112E+00 Density= 1.39356           
;                                                                                         
_cell_length_a   20.991                                                                   
_cell_length_b   10.661                                                                   
_cell_length_c   10.348                                                                   
_cell_angle_alpha    90.00                                                                
_cell_angle_beta    107.84                                                                
_cell_angle_gamma    90.00                                                                
_cell_formula_units_Z  4                                                                  
_symmetry_space_group_name_H-M 'P 21/c  '                                                 
_symmetry_Int_Tables_number  14                                                           
loop_                                                                                     
_symmetry_equiv_pos_as_xyz                                                                
  1 x,y,z                                                                                 
  2 -x,1/2+y,1/2-z                                                                        
  3 -x,-y,-z                                                                              
  4 x,1/2-y,1/2+z                                                                         
loop_                                                                                     
_atom_site_label                                                                          
_atom_site_fract_x                                                                        
_atom_site_fract_y                                                                        
_atom_site_fract_z                                                                        
C0         0.30537  -0.17081  -0.40760                                          #  1      
H0         0.31482  -0.27053  -0.39400                                          #  2      
H0'        0.26564  -0.15643  -0.50187                                          #  3      
N1         0.28471  -0.12354  -0.29530                                          #  4      
C1         0.27469   0.00917  -0.30582                                          #  5      
C2         0.23389   0.06594  -0.23901                                          #  6      
H2         0.21060   0.00820  -0.18105                                          #  7      
C3         0.22276   0.19333  -0.24841                                          #  8      
H3         0.19099   0.23528  -0.19601                                          #  9      
C4         0.25131   0.26845  -0.32641                                          # 10      
C5         0.29133   0.21097  -0.39288                                          # 11      
H5         0.31414   0.26705  -0.45341                                          # 12      
C6         0.30392   0.08240  -0.38302                                          # 13      
C7         0.34821   0.02210  -0.45748                                          # 14      
H7a        0.32267   0.02277  -0.56612                                          # 15      
H7b        0.39383   0.07569  -0.44091                                          # 16      
N1'        0.36522  -0.10766  -0.41555                                          # 17      
C1'        0.41822  -0.11928  -0.29058                                          # 18      
C2'        0.48423  -0.10499  -0.29023                                          # 19      
H2'        0.49385  -0.08578  -0.38461                                          # 20      
C3'        0.53633  -0.11694  -0.17173                                          # 21      
H3'        0.58700  -0.10562  -0.17377                                          # 22      
C4'        0.52440  -0.14524  -0.04948                                          # 23      
C5'        0.45875  -0.15997  -0.05126                                          # 24      
H5'        0.44822  -0.18146   0.04197                                          # 25      
C6'        0.40531  -0.14650  -0.16990                                          # 26      
C7'        0.33365  -0.16333  -0.16834                                          # 27      
H7a'       0.32456  -0.26158  -0.15192                                          # 28      
H7b'       0.32555  -0.11118  -0.08497                                          # 29      
C8         0.23842   0.40807  -0.33728                                          # 32      
H8a        0.20015   0.43157  -0.43156                                          # 33      
H8b        0.28333   0.45970  -0.33433                                          # 34      
H8c        0.22127   0.44169  -0.25455                                          # 35      
C8'        0.58182  -0.15928   0.08015                                          # 37      
H8a'       0.59828  -0.25621   0.09639                                          # 38      
H8b'       0.56756  -0.12948   0.16758                                          # 39      
H8c'       0.62460  -0.10342   0.07709                                          # 40      
C1D       -0.08739  -0.04632   0.44090                                          # 42      
C2D       -0.05553  -0.05535   0.34272                                          # 43      
C3D       -0.05288   0.04967   0.26520                                          # 44      
C4D       -0.08185   0.16152   0.28650                                          # 45      
C5D       -0.11323   0.16617   0.38601                                          # 46      
C6D       -0.11677   0.06360   0.46483                                          # 47      
C7D       -0.01816   0.03742   0.15978                                          # 48      
H2D       -0.03313  -0.14177   0.32621                                          # 49      
H4D       -0.08021   0.24329   0.22754                                          # 50      
H6D       -0.14127   0.06896   0.54138                                          # 51      
O1D        0.00714  -0.05680   0.13888                                          # 52      
O2D       -0.01849   0.14266   0.09185                                          # 53      
H*1D       0.00422   0.12876   0.02676                                          # 54      
N1D       -0.09031  -0.15924   0.52462                                          # 57      
O11D      -0.07571  -0.25766   0.48702                                          # 58      
O12D      -0.10693  -0.14324   0.62367                                          # 59      
N2D       -0.14473   0.28671   0.40842                                          # 61      
O21D      -0.14750   0.36915   0.32905                                          # 62      
O22D      -0.16494   0.29262   0.50401                                          # 63      
#END                                                                                      
 
#Energy-rank no.  24
data_00024_+6.11883E-01                                                                   
_chemical_name_systematic                                                                 
;XXV: TB+DNBA Space group P-1                                                             
Final list                                                                                
E(total)= 6.11883E-01 E(coul)=-8.05577E+00 E(vdW)= 3.22630E+00 Density= 1.43808           
;                                                                                         
_cell_length_a    6.290                                                                   
_cell_length_b   13.405                                                                   
_cell_length_c   14.416                                                                   
_cell_angle_alpha    63.30                                                                
_cell_angle_beta     79.98                                                                
_cell_angle_gamma    88.02                                                                
_cell_formula_units_Z  2                                                                  
_symmetry_space_group_name_H-M 'P -1    '                                                 
_symmetry_Int_Tables_number   2                                                           
loop_                                                                                     
_symmetry_equiv_pos_as_xyz                                                                
  1 x,y,z                                                                                 
  2 -x,-y,-z                                                                              
loop_                                                                                     
_atom_site_label                                                                          
_atom_site_fract_x                                                                        
_atom_site_fract_y                                                                        
_atom_site_fract_z                                                                        
C0        -0.96506  -0.26964   0.18230                                          #  1      
H0        -1.04453  -0.21391   0.11842                                          #  2      
H0'       -1.00697  -0.24836   0.24710                                          #  3      
N1        -1.04028  -0.38375   0.21601                                          #  4      
C1        -0.93180  -0.46079   0.29715                                          #  5      
C2        -1.02739  -0.56682   0.36455                                          #  6      
H2        -1.18176  -0.58825   0.35409                                          #  7      
C3        -0.92785  -0.64237   0.44407                                          #  8      
H3        -1.00470  -0.72388   0.49534                                          #  9      
C4        -0.73035  -0.61418   0.46000                                          # 10      
C5        -0.63780  -0.50855   0.39308                                          # 11      
H5        -0.48491  -0.48491   0.40356                                          # 12      
C6        -0.73472  -0.43150   0.31122                                          # 13      
C7        -0.62855  -0.31593   0.23898                                          # 14      
H7a       -0.63634  -0.26684   0.28231                                          # 15      
H7b       -0.45912  -0.32240   0.21231                                          # 16      
N1'       -0.73279  -0.25519   0.14740                                          # 17      
C1'       -0.66905  -0.28743   0.06496                                          # 18      
C2'       -0.47239  -0.24554  -0.00321                                          # 19      
H2'       -0.37281  -0.18934   0.00767                                          # 20      
C3'       -0.40774  -0.27417  -0.08396                                          # 21      
H3'       -0.25513  -0.24075  -0.13581                                          # 22      
C4'       -0.53865  -0.34462  -0.10040                                          # 23      
C5'       -0.73391  -0.38507  -0.03270                                          # 24      
H5'       -0.83759  -0.43994  -0.04355                                          # 25      
C6'       -0.80068  -0.35825   0.05039                                          # 26      
C7'       -1.01657  -0.40420   0.12346                                          # 27      
H7a'      -1.14755  -0.36523   0.08119                                          # 28      
H7b'      -1.03560  -0.49317   0.14900                                          # 29      
C8        -0.62297  -0.69727   0.54811                                          # 32      
H8a       -0.67384  -0.68914   0.62025                                          # 33      
H8b       -0.44848  -0.68510   0.52771                                          # 34      
H8c       -0.66432  -0.78262   0.56546                                          # 35      
C8'       -0.46748  -0.37509  -0.18969                                          # 37      
H8a'      -0.60356  -0.38019  -0.22483                                          # 38      
H8b'      -0.39354  -0.45525  -0.16243                                          # 39      
H8c'      -0.35039  -0.31304  -0.25183                                          # 40      
C1D       -0.38132   0.10156   0.31846                                          # 42      
C2D       -0.25605   0.09189   0.23449                                          # 43      
C3D       -0.34270   0.03419   0.18923                                          # 44      
C4D       -0.55168  -0.01278   0.22806                                          # 45      
C5D       -0.67118  -0.00097   0.31231                                          # 46      
C6D       -0.59007   0.05582   0.35913                                          # 47      
C7D       -0.20398   0.02495   0.09859                                          # 48      
H2D       -0.09453   0.12817   0.20444                                          # 49      
H4D       -0.62072  -0.05751   0.19399                                          # 50      
H6D       -0.68495   0.06410   0.42428                                          # 51      
O1D       -0.02460   0.06411   0.06340                                          # 52      
O2D       -0.30176  -0.03151   0.06141                                          # 53      
H*1D      -0.20561  -0.03438   0.00425                                          # 54      
N1D       -0.28783   0.16350   0.36722                                          # 57      
O11D      -0.11577   0.21096   0.32442                                          # 58      
O12D      -0.39134   0.16131   0.44572                                          # 59      
N2D       -0.89666  -0.05178   0.35406                                          # 61      
O21D      -0.96140  -0.10086   0.31229                                          # 62      
O22D      -0.99688  -0.03982   0.42620                                          # 63      
#END                                                                                      
 
#Energy-rank no.  25
data_00025_+6.21996E-01                                                                   
_chemical_name_systematic                                                                 
;XXV: TB+DNBA  P21/c                                                                      
***P21c_L1 P21c_L2 P21c_L3 P21c_L4                                                        
E(total)= 6.21996E-01 E(coul)=-7.71610E+00 E(vdW)= 2.54785E+00 Density= 1.42393           
;                                                                                         
_cell_length_a    6.135                                                                   
_cell_length_b   42.114                                                                   
_cell_length_c    8.395                                                                   
_cell_angle_alpha    90.00                                                                
_cell_angle_beta     84.11                                                                
_cell_angle_gamma    90.00                                                                
_cell_formula_units_Z  4                                                                  
_symmetry_space_group_name_H-M 'P 21/c  '                                                 
_symmetry_Int_Tables_number  14                                                           
loop_                                                                                     
_symmetry_equiv_pos_as_xyz                                                                
  1 x,y,z                                                                                 
  2 -x,1/2+y,1/2-z                                                                        
  3 -x,-y,-z                                                                              
  4 x,1/2-y,1/2+z                                                                         
loop_                                                                                     
_atom_site_label                                                                          
_atom_site_fract_x                                                                        
_atom_site_fract_y                                                                        
_atom_site_fract_z                                                                        
C0        -0.84034   0.34270   0.26480                                          #  1      
H0        -0.94601   0.36225   0.23930                                          #  2      
H0'       -0.88062   0.33563   0.38831                                          #  3      
N1        -0.87833   0.31636   0.15994                                          #  4      
C1        -0.73462   0.29049   0.18436                                          #  5      
C2        -0.79120   0.25996   0.13980                                          #  6      
H2        -0.94289   0.25653   0.08817                                          #  7      
C3        -0.65722   0.23453   0.16336                                          #  8      
H3        -0.70422   0.21112   0.12813                                          #  9      
C4        -0.46306   0.23864   0.23426                                          # 10      
C5        -0.40938   0.26899   0.27887                                          # 11      
H5        -0.25986   0.27280   0.33340                                          # 12      
C6        -0.54145   0.29508   0.25392                                          # 13      
C7        -0.47759   0.32818   0.30442                                          # 14      
H7a       -0.49435   0.32981   0.43436                                          # 15      
H7b       -0.30727   0.33280   0.26396                                          # 16      
N1'       -0.61355   0.35289   0.24284                                          # 17      
C1'       -0.55020   0.36106   0.07934                                          # 18      
C2'       -0.37210   0.38121   0.04228                                          # 19      
H2'       -0.28629   0.39026   0.13816                                          # 20      
C3'       -0.30868   0.38975  -0.11386                                          # 21      
H3'       -0.17059   0.40537  -0.13982                                          # 22      
C4'       -0.42278   0.37880  -0.23854                                          # 23      
C5'       -0.59995   0.35900  -0.20020                                          # 24      
H5'       -0.69031   0.35014  -0.29447                                          # 25      
C6'       -0.66468   0.34974  -0.04307                                          # 26      
C7'       -0.86044   0.32792  -0.00498                                          # 27      
H7a'      -1.01054   0.34056  -0.02284                                          # 28      
H7b'      -0.84995   0.30784  -0.08596                                          # 29      
C8        -0.31752   0.21060   0.26112                                          # 32      
H8a       -0.36648   0.19930   0.37556                                          # 33      
H8b       -0.14771   0.21776   0.26031                                          # 34      
H8c       -0.32619   0.19273   0.16866                                          # 35      
C8'       -0.35321   0.38850  -0.40952                                          # 37      
H8a'      -0.29027   0.41263  -0.41545                                          # 38      
H8b'      -0.48923   0.38737  -0.48215                                          # 39      
H8c'      -0.22440   0.37310  -0.46400                                          # 40      
C1D        0.69346  -0.05711   0.22232                                          # 42      
C2D        0.53364  -0.04244   0.14419                                          # 43      
C3D        0.35905  -0.02794   0.23447                                          # 44      
C4D        0.34630  -0.02828   0.40031                                          # 45      
C5D        0.51022  -0.04326   0.47338                                          # 46      
C6D        0.68592  -0.05789   0.38731                                          # 47      
C7D        0.18855  -0.01226   0.14713                                          # 48      
H2D        0.54340  -0.04217   0.01602                                          # 49      
H4D        0.21269  -0.01720   0.47154                                          # 50      
H6D        0.81125  -0.06937   0.44594                                          # 51      
O1D        0.19436  -0.01153   0.00544                                          # 52      
O2D        0.02985   0.00079   0.24414                                          # 53      
H*1D      -0.07269   0.01031   0.18162                                          # 54      
N1D        0.88165  -0.07273   0.12557                                          # 57      
O11D       0.86704  -0.07651  -0.01358                                          # 58      
O12D       1.03419  -0.08036   0.19412                                          # 59      
N2D        0.49695  -0.04360   0.65208                                          # 61      
O21D       0.32970  -0.03487   0.72351                                          # 62      
O22D       0.65420  -0.05251   0.71156                                          # 63      
#END                                                                                      
 
#Energy-rank no.  26
data_00026_+7.07664E-01                                                                   
_chemical_name_systematic                                                                 
;XXV: TB+DNBA  P21/c                                                                      
***P21c_L1 P21c_L2 P21c_L3 P21c_L4                                                        
E(total)= 7.07664E-01 E(coul)=-9.56323E+00 E(vdW)= 4.05561E+00 Density= 1.39572           
;                                                                                         
_cell_length_a   21.043                                                                   
_cell_length_b    8.310                                                                   
_cell_length_c   14.098                                                                   
_cell_angle_alpha    90.00                                                                
_cell_angle_beta     63.23                                                                
_cell_angle_gamma    90.00                                                                
_cell_formula_units_Z  4                                                                  
_symmetry_space_group_name_H-M 'P 21/c  '                                                 
_symmetry_Int_Tables_number  14                                                           
loop_                                                                                     
_symmetry_equiv_pos_as_xyz                                                                
  1 x,y,z                                                                                 
  2 -x,1/2+y,1/2-z                                                                        
  3 -x,-y,-z                                                                              
  4 x,1/2-y,1/2+z                                                                         
loop_                                                                                     
_atom_site_label                                                                          
_atom_site_fract_x                                                                        
_atom_site_fract_y                                                                        
_atom_site_fract_z                                                                        
C0         0.32560  -0.47440   0.53065                                          #  1      
H0         0.27137  -0.51025   0.55199                                          #  2      
H0'        0.35121  -0.57034   0.55263                                          #  3      
N1         0.36282  -0.44840   0.41687                                          #  4      
C1         0.43385  -0.39350   0.38576                                          #  5      
C2         0.48520  -0.41408   0.28101                                          #  6      
H2         0.47017  -0.47154   0.22573                                          #  7      
C3         0.55419  -0.36394   0.24899                                          #  8      
H3         0.59306  -0.38114   0.16763                                          #  9      
C4         0.57459  -0.29325   0.32087                                          # 10      
C5         0.52330  -0.27441   0.42468                                          # 11      
H5         0.53770  -0.21963   0.48164                                          # 12      
C6         0.45297  -0.32238   0.45820                                          # 13      
C7         0.39784  -0.29990   0.57304                                          # 14      
H7a        0.40881  -0.38226   0.62378                                          # 15      
H7b        0.40098  -0.17919   0.59952                                          # 16      
N1'        0.32541  -0.32991   0.58839                                          # 17      
C1'        0.29500  -0.19784   0.55804                                          # 18      
C2'        0.26748  -0.06753   0.62673                                          # 19      
H2'        0.26959  -0.06956   0.70155                                          # 20      
C3'        0.23721   0.06058   0.60015                                          # 21      
H3'        0.21620   0.16004   0.65448                                          # 22      
C4'        0.23251   0.06219   0.50451                                          # 23      
C5'        0.25958  -0.06816   0.43735                                          # 24      
H5'        0.25678  -0.06951   0.36283                                          # 25      
C6'        0.29131  -0.19791   0.46224                                          # 26      
C7'        0.32057  -0.33949   0.38655                                          # 27      
H7a'       0.27688  -0.40780   0.38534                                          # 28      
H7b'       0.35289  -0.29692   0.30641                                          # 29      
C8         0.65054  -0.23957   0.28524                                          # 32      
H8a        0.68702  -0.34085   0.25753                                          # 33      
H8b        0.65702  -0.18238   0.34944                                          # 34      
H8c        0.66694  -0.15399   0.22024                                          # 35      
C8'        0.19871   0.20273   0.47628                                          # 37      
H8a'       0.14987   0.24013   0.54396                                          # 38      
H8b'       0.18582   0.17239   0.41217                                          # 39      
H8c'       0.23417   0.30596   0.45122                                          # 40      
C1D        0.11437  -0.27642   0.73527                                          # 42      
C2D        0.09458  -0.22706   0.65889                                          # 43      
C3D        0.06954  -0.07127   0.66337                                          # 44      
C4D        0.06462   0.03247   0.74342                                          # 45      
C5D        0.08505  -0.02226   0.81823                                          # 46      
C6D        0.11015  -0.17626   0.81611                                          # 47      
C7D        0.04851  -0.02092   0.57989                                          # 48      
H2D        0.09838  -0.30718   0.59700                                          # 49      
H4D        0.04541   0.15293   0.74793                                          # 50      
H6D        0.12573  -0.21650   0.87469                                          # 51      
O1D        0.05204  -0.10655   0.51031                                          # 52      
O2D        0.02546   0.12935   0.59145                                          # 53      
H*1D       0.01300   0.15384   0.53623                                          # 54      
N1D        0.14107  -0.44431   0.73097                                          # 57      
O11D       0.13129  -0.53741   0.67461                                          # 58      
O12D       0.17040  -0.47396   0.78415                                          # 59      
N2D        0.07967   0.08905   0.90483                                          # 61      
O21D       0.06857   0.22762   0.89613                                          # 62      
O22D       0.08672   0.03191   0.97703                                          # 63      
#END                                                                                      
 
#Energy-rank no.  27
data_00027_+7.09483E-01                                                                   
_chemical_name_systematic                                                                 
;XXV: TB+DNBA Space group P-1                                                             
Final list                                                                                
E(total)= 7.09483E-01 E(coul)=-8.36429E+00 E(vdW)= 2.79297E+00 Density= 1.39090           
;                                                                                         
_cell_length_a    7.650                                                                   
_cell_length_b    8.901                                                                   
_cell_length_c   17.653                                                                   
_cell_angle_alpha    92.71                                                                
_cell_angle_beta     94.79                                                                
_cell_angle_gamma   112.29                                                                
_cell_formula_units_Z  2                                                                  
_symmetry_space_group_name_H-M 'P -1    '                                                 
_symmetry_Int_Tables_number   2                                                           
loop_                                                                                     
_symmetry_equiv_pos_as_xyz                                                                
  1 x,y,z                                                                                 
  2 -x,-y,-z                                                                              
loop_                                                                                     
_atom_site_label                                                                          
_atom_site_fract_x                                                                        
_atom_site_fract_y                                                                        
_atom_site_fract_z                                                                        
C0         0.06519  -0.23233  -0.26066                                          #  1      
H0         0.08324  -0.20430  -0.19945                                          #  2      
H0'        0.17070  -0.27926  -0.27522                                          #  3      
N1        -0.12354  -0.35504  -0.28306                                          #  4      
C1        -0.15682  -0.39034  -0.36405                                          #  5      
C2        -0.29604  -0.53842  -0.39504                                          #  6      
H2        -0.37534  -0.62341  -0.35707                                          #  7      
C3        -0.32994  -0.57650  -0.47276                                          #  8      
H3        -0.43816  -0.69173  -0.49550                                          #  9      
C4        -0.22417  -0.46881  -0.52233                                          # 10      
C5        -0.08570  -0.32280  -0.49091                                          # 11      
H5        -0.00250  -0.23733  -0.52803                                          # 12      
C6        -0.05118  -0.28117  -0.41243                                          # 13      
C7         0.10231  -0.11947  -0.37970                                          # 14      
H7a        0.24164  -0.12074  -0.38662                                          # 15      
H7b        0.09019  -0.02108  -0.41063                                          # 16      
N1'        0.09406  -0.08519  -0.29862                                          # 17      
C1'       -0.04798  -0.02309  -0.28381                                          # 18      
C2'       -0.01164   0.14071  -0.29167                                          # 19      
H2'        0.12343   0.21717  -0.30858                                          # 20      
C3'       -0.14488   0.20434  -0.27705                                          # 21      
H3'       -0.11378   0.33136  -0.28342                                          # 22      
C4'       -0.31843   0.10701  -0.25307                                          # 23      
C5'       -0.35235  -0.05498  -0.24502                                          # 24      
H5'       -0.48563  -0.13280  -0.22681                                          # 25      
C6'       -0.22024  -0.12208  -0.26059                                          # 26      
C7'       -0.26205  -0.30085  -0.25115                                          # 27      
H7a'      -0.26011  -0.32118  -0.19090                                          # 28      
H7b'      -0.40302  -0.37584  -0.27802                                          # 29      
C8        -0.26100  -0.51176  -0.60757                                          # 32      
H8a       -0.34732  -0.64046  -0.62124                                          # 33      
H8b       -0.12930  -0.48483  -0.63291                                          # 34      
H8c       -0.33629  -0.44367  -0.63502                                          # 35      
C8'       -0.46349   0.17800  -0.23661                                          # 37      
H8a'      -0.39582   0.30804  -0.22029                                          # 38      
H8b'      -0.54301   0.12093  -0.19061                                          # 39      
H8c'      -0.56441   0.16098  -0.28650                                          # 40      
C1D        0.09105   0.38874  -0.11833                                          # 42      
C2D        0.05491   0.22725  -0.10825                                          # 43      
C3D       -0.11252   0.13381  -0.07963                                          # 44      
C4D       -0.24078   0.20221  -0.06157                                          # 45      
C5D       -0.19858   0.36450  -0.07261                                          # 46      
C6D       -0.03356   0.46080  -0.10094                                          # 47      
C7D       -0.14817  -0.04035  -0.06928                                          # 48      
H2D        0.15398   0.17432  -0.12220                                          # 49      
H4D       -0.37048   0.13172  -0.03945                                          # 50      
H6D       -0.00330   0.58619  -0.10911                                          # 51      
O1D       -0.04154  -0.10275  -0.08414                                          # 52      
O2D       -0.31125  -0.11822  -0.04176                                          # 53      
H*1D      -0.32540  -0.22769  -0.03654                                          # 54      
N1D        0.27082   0.48973  -0.14938                                          # 57      
O11D       0.35424   0.41951  -0.18004                                          # 58      
O12D       0.31897   0.63403  -0.14129                                          # 59      
N2D       -0.33692   0.43832  -0.05334                                          # 61      
O21D      -0.48871   0.34822  -0.03873                                          # 62      
O22D      -0.28639   0.58241  -0.05371                                          # 63      
#END                                                                                      
 
#Energy-rank no.  28
data_00028_+7.97329E-01                                                                   
_chemical_name_systematic                                                                 
;XXV: TB+DNBA Space group P-1                                                             
Final list                                                                                
E(total)= 7.97329E-01 E(coul)=-9.38542E+00 E(vdW)= 4.69048E+00 Density= 1.38952           
;                                                                                         
_cell_length_a    7.677                                                                   
_cell_length_b    8.512                                                                   
_cell_length_c   17.393                                                                   
_cell_angle_alpha   102.49                                                                
_cell_angle_beta     92.62                                                                
_cell_angle_gamma    93.62                                                                
_cell_formula_units_Z  2                                                                  
_symmetry_space_group_name_H-M 'P -1    '                                                 
_symmetry_Int_Tables_number   2                                                           
loop_                                                                                     
_symmetry_equiv_pos_as_xyz                                                                
  1 x,y,z                                                                                 
  2 -x,-y,-z                                                                              
loop_                                                                                     
_atom_site_label                                                                          
_atom_site_fract_x                                                                        
_atom_site_fract_y                                                                        
_atom_site_fract_z                                                                        
C0         1.18946   0.71490  -0.77693                                          #  1      
H0         1.08554   0.61995  -0.79442                                          #  2      
H0'        1.28356   0.70032  -0.82198                                          #  3      
N1         1.11599   0.86974  -0.77003                                          #  4      
C1         1.24759   0.99910  -0.74342                                          #  5      
C2         1.22162   1.15041  -0.75846                                          #  6      
H2         1.10268   1.16634  -0.79012                                          #  7      
C3         1.34677   1.27681  -0.73427                                          #  8      
H3         1.32407   1.39277  -0.74657                                          #  9      
C4         1.50352   1.25604  -0.69505                                          # 10      
C5         1.52823   1.10519  -0.68091                                          # 11      
H5         1.64801   1.08624  -0.65048                                          # 12      
C6         1.40199   0.97639  -0.70398                                          # 13      
C7         1.43333   0.81190  -0.68751                                          # 14      
H7a        1.53335   0.75726  -0.72457                                          # 15      
H7b        1.48173   0.82455  -0.62687                                          # 16      
N1'        1.27564   0.70178  -0.70290                                          # 17      
C1'        1.15797   0.72784  -0.64078                                          # 18      
C2'        1.19211   0.66773  -0.57366                                          # 19      
H2'        1.30662   0.60236  -0.57023                                          # 20      
C3'        1.08025   0.68950  -0.51324                                          # 21      
H3'        1.10908   0.64191  -0.46190                                          # 22      
C4'        0.92888   0.77036  -0.51815                                          # 23      
C5'        0.89586   0.82852  -0.58521                                          # 24      
H5'        0.78006   0.89188  -0.59029                                          # 25      
C6'        1.00886   0.80961  -0.64649                                          # 26      
C7'        0.96864   0.87509  -0.71949                                          # 27      
H7a'       0.85740   0.80450  -0.75394                                          # 28      
H7b'       0.93241   0.99816  -0.70264                                          # 29      
C8         1.64091   1.39507  -0.66917                                          # 32      
H8a        1.61975   1.49065  -0.70027                                          # 33      
H8b        1.77102   1.35649  -0.68034                                          # 34      
H8c        1.63825   1.44709  -0.60648                                          # 35      
C8'        0.80572   0.79269  -0.45201                                          # 37      
H8a'       0.68831   0.71173  -0.46785                                          # 38      
H8b'       0.76601   0.91506  -0.43780                                          # 39      
H8c'       0.86676   0.76770  -0.39879                                          # 40      
C1D       -0.60334  -0.31268  -0.11221                                          # 42      
C2D       -0.46350  -0.38147  -0.08331                                          # 43      
C3D       -0.31141  -0.28506  -0.05539                                          # 44      
C4D       -0.30089  -0.12245  -0.05666                                          # 45      
C5D       -0.44428  -0.05880  -0.08616                                          # 46      
C6D       -0.59736  -0.15115  -0.11436                                          # 47      
C7D       -0.16221  -0.36234  -0.02447                                          # 48      
H2D       -0.47155  -0.50713  -0.08231                                          # 49      
H4D       -0.18450  -0.04658  -0.03534                                          # 50      
H6D       -0.70701  -0.09978  -0.13697                                          # 51      
O1D       -0.16676  -0.50103  -0.02251                                          # 52      
O2D       -0.02402  -0.26011   0.00060                                          # 53      
H*1D       0.06574  -0.31635   0.01940                                          # 54      
N1D       -0.76726  -0.41622  -0.14237                                          # 57      
O11D      -0.76506  -0.55698  -0.14469                                          # 58      
O12D      -0.88936  -0.35116  -0.16205                                          # 59      
N2D       -0.43353   0.11658  -0.08734                                          # 61      
O21D      -0.30848   0.19731  -0.05417                                          # 62      
O22D      -0.55043   0.16433  -0.12124                                          # 63      
#END                                                                                      
 
#Energy-rank no.  29
data_00029_+8.23855E-01                                                                   
_chemical_name_systematic                                                                 
;XXV: TB+DNBA  P21/c                                                                      
***P21c_L1 P21c_L2 P21c_L3 P21c_L4                                                        
E(total)= 8.23855E-01 E(coul)=-8.66526E+00 E(vdW)= 3.29011E+00 Density= 1.39614           
;                                                                                         
_cell_length_a   18.083                                                                   
_cell_length_b    8.604                                                                   
_cell_length_c   14.144                                                                   
_cell_angle_alpha    90.00                                                                
_cell_angle_beta     89.29                                                                
_cell_angle_gamma    90.00                                                                
_cell_formula_units_Z  4                                                                  
_symmetry_space_group_name_H-M 'P 21/c  '                                                 
_symmetry_Int_Tables_number  14                                                           
loop_                                                                                     
_symmetry_equiv_pos_as_xyz                                                                
  1 x,y,z                                                                                 
  2 -x,1/2+y,1/2-z                                                                        
  3 -x,-y,-z                                                                              
  4 x,1/2-y,1/2+z                                                                         
loop_                                                                                     
_atom_site_label                                                                          
_atom_site_fract_x                                                                        
_atom_site_fract_y                                                                        
_atom_site_fract_z                                                                        
C0         0.26661   0.33803   0.08719                                          #  1      
H0         0.26100   0.40613   0.02330                                          #  2      
H0'        0.22671   0.37981   0.13894                                          #  3      
N1         0.25170   0.17637   0.06574                                          #  4      
C1         0.26186   0.08092   0.14729                                          #  5      
C2         0.22708  -0.06335   0.15233                                          #  6      
H2         0.19303  -0.09959   0.09452                                          #  7      
C3         0.23522  -0.15709   0.23037                                          #  8      
H3         0.20779  -0.26816   0.23283                                          #  9      
C4         0.27767  -0.10915   0.30681                                          # 10      
C5         0.31151   0.03457   0.30124                                          # 11      
H5         0.34479   0.07400   0.35925                                          # 12      
C6         0.30474   0.13012   0.22225                                          # 13      
C7         0.34271   0.28763   0.21839                                          # 14      
H7a        0.31585   0.36674   0.26795                                          # 15      
H7b        0.39974   0.27688   0.23986                                          # 16      
N1'        0.34038   0.35755   0.12434                                          # 17      
C1'        0.39478   0.29710   0.06001                                          # 18      
C2'        0.46744   0.34989   0.06507                                          # 19      
H2'        0.48096   0.43572   0.11741                                          # 20      
C3'        0.52085   0.29501   0.00345                                          # 21      
H3'        0.57668   0.33750   0.00857                                          # 22      
C4'        0.50336   0.18679  -0.06632                                          # 23      
C5'        0.43102   0.13605  -0.07103                                          # 24      
H5'        0.41618   0.05208  -0.12412                                          # 25      
C6'        0.37643   0.18866  -0.00840                                          # 26      
C7'        0.29734   0.13045  -0.01552                                          # 27      
H7a'       0.27218   0.17696  -0.07895                                          # 28      
H7b'       0.29668   0.00507  -0.02194                                          # 29      
C8         0.28592  -0.21228   0.39248                                          # 32      
H8a        0.23735  -0.28478   0.40317                                          # 33      
H8b        0.29360  -0.14436   0.45614                                          # 34      
H8c        0.33323  -0.28915   0.38449                                          # 35      
C8'        0.56212   0.12793  -0.13429                                          # 37      
H8a'       0.56090   0.19120  -0.20072                                          # 38      
H8b'       0.55438   0.00572  -0.14991                                          # 39      
H8c'       0.61706   0.14196  -0.10530                                          # 40      
C1D       -0.10582  -0.28234  -0.30930                                          # 42      
C2D       -0.08633  -0.23198  -0.22036                                          # 43      
C3D       -0.07134  -0.07536  -0.20678                                          # 44      
C4D       -0.07596   0.02821  -0.28157                                          # 45      
C5D       -0.09570  -0.02752  -0.36942                                          # 46      
C6D       -0.11096  -0.18237  -0.38537                                          # 47      
C7D       -0.05039  -0.02395  -0.11000                                          # 48      
H2D       -0.08274  -0.31197  -0.16253                                          # 49      
H4D       -0.06456   0.14930  -0.27220                                          # 50      
H6D       -0.12616  -0.22338  -0.45386                                          # 51      
O1D       -0.04591  -0.10940  -0.04446                                          # 52      
O2D       -0.03730   0.12706  -0.10477                                          # 53      
H*1D      -0.02435   0.15220  -0.04181                                          # 54      
N1D       -0.12177  -0.45101  -0.32411                                          # 57      
O11D      -0.10315  -0.53879  -0.26377                                          # 58      
O12D      -0.15211  -0.48656  -0.39526                                          # 59      
N2D       -0.10047   0.08364  -0.45043                                          # 61      
O21D      -0.07802   0.21226  -0.43819                                          # 62      
O22D      -0.12636   0.03635  -0.52194                                          # 63      
#END                                                                                      
 
#Energy-rank no.  30
data_00030_+8.26374E-01                                                                   
_chemical_name_systematic                                                                 
;XXV: TB+DNBA  P21/c                                                                      
***P21c_L1 P21c_L2 P21c_L3 P21c_L4                                                        
E(total)= 8.26374E-01 E(coul)=-9.05242E+00 E(vdW)= 3.32639E+00 Density= 1.38871           
;                                                                                         
_cell_length_a   21.190                                                                   
_cell_length_b    7.669                                                                   
_cell_length_c   14.497                                                                   
_cell_angle_alpha    90.00                                                                
_cell_angle_beta     69.89                                                                
_cell_angle_gamma    90.00                                                                
_cell_formula_units_Z  4                                                                  
_symmetry_space_group_name_H-M 'P 21/c  '                                                 
_symmetry_Int_Tables_number  14                                                           
loop_                                                                                     
_symmetry_equiv_pos_as_xyz                                                                
  1 x,y,z                                                                                 
  2 -x,1/2+y,1/2-z                                                                        
  3 -x,-y,-z                                                                              
  4 x,1/2-y,1/2+z                                                                         
loop_                                                                                     
_atom_site_label                                                                          
_atom_site_fract_x                                                                        
_atom_site_fract_y                                                                        
_atom_site_fract_z                                                                        
C0         0.32557   0.85358  -0.12350                                          #  1      
H0         0.35900   0.93630  -0.17977                                          #  2      
H0'        0.27494   0.90372  -0.10478                                          #  3      
N1         0.32862   0.67789  -0.16170                                          #  4      
C1         0.28753   0.56219  -0.08816                                          #  5      
C2         0.26493   0.40759  -0.11659                                          #  6      
H2         0.27886   0.37896  -0.19367                                          #  7      
C3         0.22473   0.29451  -0.04749                                          #  8      
H3         0.20778   0.17575  -0.07109                                          #  9      
C4         0.20492   0.33292   0.05258                                          # 10      
C5         0.22730   0.48712   0.07984                                          # 11      
H5         0.21286   0.51945   0.15672                                          # 12      
C6         0.26879   0.60204   0.01100                                          # 13      
C7         0.29253   0.77068   0.04348                                          # 14      
H7a        0.25043   0.86010   0.07169                                          # 15      
H7b        0.31132   0.74540   0.10283                                          # 16      
N1'        0.34478   0.85739  -0.03671                                          # 17      
C1'        0.41028   0.78459  -0.05698                                          # 18      
C2'        0.44719   0.82857   0.00272                                          # 19      
H2'        0.42550   0.91717   0.06286                                          # 20      
C3'        0.51066   0.76195  -0.01558                                          # 21      
H3'        0.53835   0.79779   0.03146                                          # 22      
C4'        0.53991   0.65067  -0.09505                                          # 23      
C5'        0.50297   0.60888  -0.15409                                          # 24      
H5'        0.52439   0.52269  -0.21574                                          # 25      
C6'        0.43829   0.67311  -0.13588                                          # 26      
C7'        0.39900   0.62455  -0.20230                                          # 27      
H7a'       0.42143   0.68703  -0.27345                                          # 28      
H7b'       0.40152   0.48522  -0.21513                                          # 29      
C8         0.16038   0.20893   0.12816                                          # 32      
H8a        0.12668   0.13871   0.09931                                          # 33      
H8b        0.12990   0.27785   0.19358                                          # 34      
H8c        0.19006   0.11265   0.15012                                          # 35      
C8'        0.60983   0.57918  -0.11518                                          # 37      
H8a'       0.64711   0.65630  -0.17041                                          # 38      
H8b'       0.61381   0.44587  -0.14141                                          # 39      
H8c'       0.62321   0.58060  -0.04927                                          # 40      
C1D       -0.07819  -0.62602  -0.09137                                          # 42      
C2D       -0.05478  -0.46163  -0.08141                                          # 43      
C3D       -0.06714  -0.39529   0.01227                                          # 44      
C4D       -0.10244  -0.49311   0.09421                                          # 45      
C5D       -0.12492  -0.65716   0.08067                                          # 46      
C6D       -0.11352  -0.72701  -0.01136                                          # 47      
C7D       -0.04130  -0.21735   0.02101                                          # 48      
H2D       -0.02749  -0.38597  -0.14470                                          # 49      
H4D       -0.11236  -0.44372   0.16691                                          # 50      
H6D       -0.13131  -0.85422  -0.02041                                          # 51      
O1D       -0.01093  -0.13014  -0.04751                                          # 52      
O2D       -0.05577  -0.16668   0.11321                                          # 53      
H*1D      -0.03807  -0.05321   0.11375                                          # 54      
N1D       -0.06501  -0.69756  -0.19211                                          # 57      
O11D      -0.05076  -0.59610  -0.25835                                          # 58      
O12D      -0.06952  -0.85145  -0.19960                                          # 59      
N2D       -0.16312  -0.76289   0.16875                                          # 61      
O21D      -0.18286  -0.68969   0.24597                                          # 62      
O22D      -0.17130  -0.91350   0.15609                                          # 63      
#END                                                                                      
 
#Energy-rank no.  31
data_00031_+9.14622E-01                                                                   
_chemical_name_systematic                                                                 
;XXV: TB+DNBA  P21/c                                                                      
***P21c_L1 P21c_L2 P21c_L3 P21c_L4                                                        
E(total)= 9.14622E-01 E(coul)=-8.30860E+00 E(vdW)= 3.26041E+00 Density= 1.38254           
;                                                                                         
_cell_length_a    8.880                                                                   
_cell_length_b   35.472                                                                   
_cell_length_c    7.666                                                                   
_cell_angle_alpha    90.00                                                                
_cell_angle_beta    113.06                                                                
_cell_angle_gamma    90.00                                                                
_cell_formula_units_Z  4                                                                  
_symmetry_space_group_name_H-M 'P 21/c  '                                                 
_symmetry_Int_Tables_number  14                                                           
loop_                                                                                     
_symmetry_equiv_pos_as_xyz                                                                
  1 x,y,z                                                                                 
  2 -x,1/2+y,1/2-z                                                                        
  3 -x,-y,-z                                                                              
  4 x,1/2-y,1/2+z                                                                         
loop_                                                                                     
_atom_site_label                                                                          
_atom_site_fract_x                                                                        
_atom_site_fract_y                                                                        
_atom_site_fract_z                                                                        
C0         0.32684   0.36823  -0.36633                                          #  1      
H0         0.34424   0.39848  -0.36057                                          #  2      
H0'        0.28300   0.36026  -0.25814                                          #  3      
N1         0.20621   0.35808  -0.55153                                          #  4      
C1         0.18492   0.31811  -0.56854                                          #  5      
C2         0.04067   0.30334  -0.70264                                          #  6      
H2        -0.05204   0.32248  -0.79041                                          #  7      
C3         0.01600   0.26499  -0.72096                                          #  8      
H3        -0.09650   0.25418  -0.82548                                          #  9      
C4         0.13377   0.23999  -0.60415                                          # 10      
C5         0.27586   0.25497  -0.47090                                          # 11      
H5         0.36893   0.23623  -0.37940                                          # 12      
C6         0.30397   0.29370  -0.45209                                          # 13      
C7         0.46170   0.30926  -0.30396                                          # 14      
H7a        0.46261   0.30495  -0.16314                                          # 15      
H7b        0.56600   0.29422  -0.30899                                          # 16      
N1'        0.48166   0.34954  -0.32854                                          # 17      
C1'        0.54046   0.35790  -0.47319                                          # 18      
C2'        0.70671   0.35410  -0.43396                                          # 19      
H2'        0.78749   0.34503  -0.29476                                          # 20      
C3'        0.76714   0.36231  -0.56976                                          # 21      
H3'        0.89614   0.35921  -0.53635                                          # 22      
C4'        0.66387   0.37509  -0.74907                                          # 23      
C5'        0.49941   0.37896  -0.78591                                          # 24      
H5'        0.41705   0.38867  -0.92360                                          # 25      
C6'        0.43566   0.37028  -0.65107                                          # 26      
C7'        0.25404   0.37486  -0.69622                                          # 27      
H7a'       0.22290   0.40465  -0.70677                                          # 28      
H7b'       0.18249   0.36230  -0.83236                                          # 29      
C8         0.10523   0.19794  -0.62442                                          # 32      
H8a        0.01482   0.18923  -0.56970                                          # 33      
H8b        0.21700   0.18245  -0.54797                                          # 34      
H8c        0.06049   0.18939  -0.77214                                          # 35      
C8'        0.73128   0.38430  -0.89698                                          # 37      
H8a'       0.66739   0.40809  -0.98363                                          # 38      
H8b'       0.71904   0.36056  -0.99057                                          # 39      
H8c'       0.86019   0.39164  -0.83168                                          # 40      
C1D       -0.91864  -0.05911  -0.12603                                          # 42      
C2D       -0.75447  -0.05405  -0.08699                                          # 43      
C3D       -0.65373  -0.03961   0.08834                                          # 44      
C4D       -0.71762  -0.03048   0.22148                                          # 45      
C5D       -0.88283  -0.03603   0.17611                                          # 46      
C6D       -0.98636  -0.05031   0.00327                                          # 47      
C7D       -0.47681  -0.03442   0.12698                                          # 48      
H2D       -0.70502  -0.06110  -0.18982                                          # 49      
H4D       -0.64148  -0.01933   0.35728                                          # 50      
H6D       -1.11392  -0.05442  -0.02934                                          # 51      
O1D       -0.41811  -0.04193   0.01635                                          # 52      
O2D       -0.39192  -0.02054   0.29765                                          # 53      
H*1D      -0.28104  -0.01792   0.31333                                          # 54      
N1D       -1.02759  -0.07472  -0.31444                                          # 57      
O11D      -0.96348  -0.08860  -0.40926                                          # 58      
O12D      -1.17155  -0.07221  -0.35745                                          # 59      
N2D       -0.95187  -0.02626   0.31959                                          # 61      
O21D      -0.85721  -0.01844   0.47520                                          # 62      
O22D      -1.09695  -0.02689   0.26909                                          # 63      
#END                                                                                      
 
#Energy-rank no.  32
data_00032_+9.73637E-01                                                                   
_chemical_name_systematic                                                                 
;XXV: TB+DNBA  P21/c                                                                      
***P21c_L1 P21c_L2 P21c_L3 P21c_L4                                                        
E(total)= 9.73637E-01 E(coul)=-8.38665E+00 E(vdW)= 2.63184E+00 Density= 1.40774           
;                                                                                         
_cell_length_a   22.617                                                                   
_cell_length_b    7.311                                                                   
_cell_length_c   13.238                                                                   
_cell_angle_alpha    90.00                                                                
_cell_angle_beta     94.55                                                                
_cell_angle_gamma    90.00                                                                
_cell_formula_units_Z  4                                                                  
_symmetry_space_group_name_H-M 'P 21/c  '                                                 
_symmetry_Int_Tables_number  14                                                           
loop_                                                                                     
_symmetry_equiv_pos_as_xyz                                                                
  1 x,y,z                                                                                 
  2 -x,1/2+y,1/2-z                                                                        
  3 -x,-y,-z                                                                              
  4 x,1/2-y,1/2+z                                                                         
loop_                                                                                     
_atom_site_label                                                                          
_atom_site_fract_x                                                                        
_atom_site_fract_y                                                                        
_atom_site_fract_z                                                                        
C0         0.32757   0.83017   0.17666                                          #  1      
H0         0.28436   0.82892   0.20651                                          #  2      
H0'        0.35068   0.95298   0.20303                                          #  3      
N1         0.36056   0.67057   0.21373                                          #  4      
C1         0.41699   0.66214   0.17233                                          #  5      
C2         0.46264   0.56134   0.22243                                          #  6      
H2         0.45436   0.49223   0.29165                                          #  7      
C3         0.51761   0.55226   0.18495                                          #  8      
H3         0.55229   0.47364   0.22495                                          #  9      
C4         0.52920   0.64559   0.09668                                          # 10      
C5         0.48370   0.74602   0.04802                                          # 11      
H5         0.49149   0.81885  -0.02050                                          # 12      
C6         0.42752   0.75474   0.08406                                          # 13      
C7         0.37841   0.86654   0.02867                                          # 14      
H7a        0.38829   1.01149   0.03735                                          # 15      
H7b        0.37596   0.83701  -0.05169                                          # 16      
N1'        0.32056   0.83252   0.06687                                          # 17      
C1'        0.29264   0.66850   0.02852                                          # 18      
C2'        0.26372   0.66809  -0.06839                                          # 19      
H2'        0.26293   0.79208  -0.11223                                          # 20      
C3'        0.23592   0.51277  -0.10694                                          # 21      
H3'        0.21378   0.51552  -0.18202                                          # 22      
C4'        0.23536   0.35276  -0.04950                                          # 23      
C5'        0.26386   0.35518   0.04672                                          # 24      
H5'        0.26421   0.23308   0.09246                                          # 25      
C6'        0.29295   0.51037   0.08648                                          # 26      
C7'        0.32389   0.50842   0.19267                                          # 27      
H7a'       0.29105   0.50245   0.24826                                          # 28      
H7b'       0.35124   0.38736   0.20339                                          # 29      
C8         0.58984   0.63619   0.05650                                          # 32      
H8a        0.61820   0.74614   0.08705                                          # 33      
H8b        0.58690   0.64705  -0.02540                                          # 34      
H8c        0.61187   0.50800   0.07718                                          # 35      
C8'        0.20436   0.18326  -0.09210                                          # 37      
H8a'       0.15663   0.19371  -0.08898                                          # 38      
H8b'       0.21918   0.06221  -0.05014                                          # 39      
H8c'       0.21289   0.16234  -0.17087                                          # 40      
C1D       -0.07889  -0.66135   0.10397                                          # 42      
C2D       -0.05562  -0.48925   0.09080                                          # 43      
C3D       -0.06873  -0.39964  -0.00070                                          # 44      
C4D       -0.10462  -0.48230  -0.07731                                          # 45      
C5D       -0.12694  -0.65486  -0.06070                                          # 46      
C6D       -0.11480  -0.74772   0.02928                                          # 47      
C7D       -0.04303  -0.21380  -0.01300                                          # 48      
H2D       -0.02788  -0.42529   0.14998                                          # 49      
H4D       -0.11513  -0.41493  -0.14827                                          # 50      
H6D       -0.13247  -0.88120   0.04077                                          # 51      
O1D       -0.01217  -0.13909   0.05094                                          # 52      
O2D       -0.05822  -0.14072  -0.10273                                          # 53      
H*1D      -0.04058  -0.02335  -0.10574                                          # 54      
N1D       -0.06489  -0.75784   0.20241                                          # 57      
O11D      -0.05015  -0.66593   0.27435                                          # 58      
O12D      -0.06932  -0.92028   0.20252                                          # 59      
N2D       -0.16569  -0.74458  -0.14303                                          # 61      
O21D      -0.18205  -0.65322  -0.21443                                          # 62      
O22D      -0.17762  -0.90166  -0.13197                                          # 63      
#END                                                                                      
 
#Energy-rank no.  33
data_00033_+9.82581E-01                                                                   
_chemical_name_systematic                                                                 
;XXV: TB+DNBA Space group P-1                                                             
Final list                                                                                
E(total)= 9.82581E-01 E(coul)=-6.56808E+00 E(vdW)= 2.24424E+00 Density= 1.42988           
;                                                                                         
_cell_length_a    6.946                                                                   
_cell_length_b    7.465                                                                   
_cell_length_c   21.813                                                                   
_cell_angle_alpha    92.54                                                                
_cell_angle_beta     91.03                                                                
_cell_angle_gamma   107.98                                                                
_cell_formula_units_Z  2                                                                  
_symmetry_space_group_name_H-M 'P -1    '                                                 
_symmetry_Int_Tables_number   2                                                           
loop_                                                                                     
_symmetry_equiv_pos_as_xyz                                                                
  1 x,y,z                                                                                 
  2 -x,-y,-z                                                                              
loop_                                                                                     
_atom_site_label                                                                          
_atom_site_fract_x                                                                        
_atom_site_fract_y                                                                        
_atom_site_fract_z                                                                        
C0         0.45933   0.31109   0.31652                                          #  1      
H0         0.60885   0.36490   0.33824                                          #  2      
H0'        0.47058   0.34469   0.26867                                          #  3      
N1         0.38590   0.10824   0.32104                                          #  4      
C1         0.18459   0.03209   0.29541                                          #  5      
C2         0.11314  -0.15772   0.27589                                          #  6      
H2         0.21190  -0.24292   0.28042                                          #  7      
C3        -0.07925  -0.23454   0.25046                                          #  8      
H3        -0.13137  -0.38160   0.23562                                          #  9      
C4        -0.20641  -0.12380   0.24287                                          # 10      
C5        -0.13342   0.06449   0.26205                                          # 11      
H5        -0.22901   0.15283   0.25687                                          # 12      
C6         0.05990   0.14413   0.28869                                          # 13      
C7         0.13557   0.35187   0.30930                                          # 14      
H7a        0.16127   0.43736   0.26938                                          # 15      
H7b        0.02208   0.38948   0.33576                                          # 16      
N1'        0.32475   0.40088   0.34581                                          # 17      
C1'        0.29795   0.35302   0.40850                                          # 18      
C2'        0.23553   0.47006   0.44978                                          # 19      
H2'        0.20934   0.59471   0.43345                                          # 20      
C3'        0.21044   0.42866   0.51055                                          # 21      
H3'        0.16222   0.52117   0.54169                                          # 22      
C4'        0.24941   0.26998   0.53247                                          # 23      
C5'        0.31246   0.15564   0.49118                                          # 24      
H5'        0.34288   0.03187   0.50695                                          # 25      
C6'        0.33595   0.19386   0.42931                                          # 26      
C7'        0.40560   0.06511   0.38509                                          # 27      
H7a'       0.56371   0.07954   0.39514                                          # 28      
H7b'       0.31989  -0.08078   0.39099                                          # 29      
C8        -0.41678  -0.20903   0.21444                                          # 32      
H8a       -0.41109  -0.26300   0.16766                                          # 33      
H8b       -0.49759  -0.10603   0.21322                                          # 34      
H8c       -0.50540  -0.32588   0.24020                                          # 35      
C8'        0.22298   0.22587   0.59932                                          # 37      
H8a'       0.14198   0.31106   0.62253                                          # 38      
H8b'       0.36798   0.25281   0.62328                                          # 39      
H8c'       0.13702   0.07890   0.60421                                          # 40      
C1D        0.65948  -0.06846  -0.11388                                          # 42      
C2D        0.47716  -0.07658  -0.08808                                          # 43      
C3D        0.45492   0.08603  -0.05995                                          # 44      
C4D        0.61371   0.25340  -0.05793                                          # 45      
C5D        0.79358   0.25483  -0.08439                                          # 46      
C6D        0.82079   0.09586  -0.11271                                          # 47      
C7D        0.25641   0.07348  -0.03242                                          # 48      
H2D        0.35439  -0.20588  -0.08962                                          # 49      
H4D        0.59885   0.37994  -0.03640                                          # 50      
H6D        0.96110   0.09964  -0.13294                                          # 51      
O1D        0.11744  -0.06734  -0.03332                                          # 52      
O2D        0.25124   0.23589  -0.00685                                          # 53      
H*1D       0.12178   0.21858   0.00970                                          # 54      
N1D        0.68417  -0.24349  -0.14399                                          # 57      
O11D       0.53888  -0.38007  -0.14785                                          # 58      
O12D       0.84750  -0.23499  -0.16208                                          # 59      
N2D        0.96511   0.43508  -0.08221                                          # 61      
O21D       0.93931   0.56886  -0.05594                                          # 62      
O22D       1.11636   0.43336  -0.10680                                          # 63      
#END                                                                                      
 
#Energy-rank no.  34
data_00034_+9.93458E-01                                                                   
_chemical_name_systematic                                                                 
;XXV: TB+DNBA Space group P-1                                                             
Final list                                                                                
E(total)= 9.93458E-01 E(coul)=-7.55881E+00 E(vdW)=-1.15822E-01 Density= 1.44819           
;                                                                                         
_cell_length_a    8.344                                                                   
_cell_length_b    9.252                                                                   
_cell_length_c   14.986                                                                   
_cell_angle_alpha   106.94                                                                
_cell_angle_beta    105.67                                                                
_cell_angle_gamma    90.55                                                                
_cell_formula_units_Z  2                                                                  
_symmetry_space_group_name_H-M 'P -1    '                                                 
_symmetry_Int_Tables_number   2                                                           
loop_                                                                                     
_symmetry_equiv_pos_as_xyz                                                                
  1 x,y,z                                                                                 
  2 -x,-y,-z                                                                              
loop_                                                                                     
_atom_site_label                                                                          
_atom_site_fract_x                                                                        
_atom_site_fract_y                                                                        
_atom_site_fract_z                                                                        
C0        -0.14049  -0.40911   0.14699                                          #  1      
H0        -0.09036  -0.40085   0.08894                                          #  2      
H0'       -0.26901  -0.45829   0.11529                                          #  3      
N1        -0.04307  -0.50645   0.19657                                          #  4      
C1        -0.10014  -0.51494   0.27685                                          #  5      
C2        -0.06604  -0.63807   0.31239                                          #  6      
H2         0.00244  -0.72460   0.27822                                          #  7      
C3        -0.12085  -0.65012   0.38894                                          #  8      
H3        -0.09320  -0.74634   0.41522                                          #  9      
C4        -0.21368  -0.54047   0.43197                                          # 10      
C5        -0.24761  -0.41938   0.39570                                          # 11      
H5        -0.31864  -0.33293   0.42792                                          # 12      
C6        -0.19116  -0.40418   0.31914                                          # 13      
C7        -0.23070  -0.26951   0.28096                                          # 14      
H7a       -0.36322  -0.27948   0.24306                                          # 15      
H7b       -0.20456  -0.16504   0.34085                                          # 16      
N1'       -0.13648  -0.25884   0.21352                                          # 17      
C1'        0.03182  -0.19231   0.26059                                          # 18      
C2'        0.06299  -0.03511   0.29978                                          # 19      
H2'       -0.04087   0.03295   0.29343                                          # 20      
C3'        0.22384   0.03227   0.34463                                          # 21      
H3'        0.24513   0.15404   0.37436                                          # 22      
C4'        0.35968  -0.05493   0.35083                                          # 23      
C5'        0.32728  -0.21063   0.31116                                          # 24      
H5'        0.43009  -0.28051   0.31531                                          # 25      
C6'        0.16510  -0.28101   0.26668                                          # 26      
C7'        0.13378  -0.45266   0.22375                                          # 27      
H7a'       0.17668  -0.48946   0.15903                                          # 28      
H7b'       0.20478  -0.50644   0.27505                                          # 29      
C8        -0.27493  -0.55503   0.51534                                          # 32      
H8a       -0.40393  -0.60439   0.48984                                          # 33      
H8b       -0.26831  -0.44540   0.56877                                          # 34      
H8c       -0.20056  -0.62766   0.55214                                          # 35      
C8'        0.53610   0.01995   0.39946                                          # 37      
H8a'       0.59343   0.04037   0.34668                                          # 38      
H8b'       0.61413  -0.05020   0.43642                                          # 39      
H8c'       0.53795   0.12882   0.45295                                          # 40      
C1D       -0.50726   0.11971   0.15997                                          # 42      
C2D       -0.36240   0.11111   0.13171                                          # 43      
C3D       -0.32340  -0.02975   0.08238                                          # 44      
C4D       -0.42867  -0.15924   0.06204                                          # 45      
C5D       -0.57245  -0.14513   0.09177                                          # 46      
C6D       -0.61495  -0.00695   0.14091                                          # 47      
C7D       -0.16615  -0.03595   0.05265                                          # 48      
H2D       -0.28099   0.21114   0.14741                                          # 49      
H4D       -0.40028  -0.26864   0.02406                                          # 50      
H6D       -0.72676   0.00177   0.16335                                          # 51      
O1D       -0.07329   0.07255   0.06887                                          # 52      
O2D       -0.14085  -0.17518   0.00623                                          # 53      
H*1D      -0.03949  -0.17142  -0.01060                                          # 54      
N1D       -0.54979   0.27117   0.21290                                          # 57      
O11D      -0.49478   0.37990   0.19962                                          # 58      
O12D      -0.63583   0.27320   0.26503                                          # 59      
N2D       -0.68611  -0.28433   0.07002                                          # 61      
O21D      -0.62558  -0.40209   0.06051                                          # 62      
O22D      -0.82999  -0.26865   0.06344                                          # 63      
#END                                                                                      
 
#Energy-rank no.  35
data_00035_+1.08119E+00                                                                   
_chemical_name_systematic                                                                 
;XXV: TB+DNBA Space group P-1                                                             
Final list                                                                                
E(total)= 1.08119E+00 E(coul)=-7.97840E+00 E(vdW)= 3.61068E+00 Density= 1.41158           
;                                                                                         
_cell_length_a    7.459                                                                   
_cell_length_b    8.166                                                                   
_cell_length_c   19.694                                                                   
_cell_angle_alpha    82.53                                                                
_cell_angle_beta     85.06                                                                
_cell_angle_gamma    66.28                                                                
_cell_formula_units_Z  2                                                                  
_symmetry_space_group_name_H-M 'P -1    '                                                 
_symmetry_Int_Tables_number   2                                                           
loop_                                                                                     
_symmetry_equiv_pos_as_xyz                                                                
  1 x,y,z                                                                                 
  2 -x,-y,-z                                                                              
loop_                                                                                     
_atom_site_label                                                                          
_atom_site_fract_x                                                                        
_atom_site_fract_y                                                                        
_atom_site_fract_z                                                                        
C0         0.19422   0.39135   0.29314                                          #  1      
H0         0.22004   0.41155   0.23834                                          #  2      
H0'        0.16352   0.51608   0.31442                                          #  3      
N1         0.02678   0.34261   0.30592                                          #  4      
C1        -0.00712   0.30639   0.37778                                          #  5      
C2        -0.19242   0.31848   0.40224                                          #  6      
H2        -0.30647   0.35548   0.36630                                          #  7      
C3        -0.22998   0.28619   0.47123                                          #  8      
H3        -0.37435   0.29642   0.48904                                          #  9      
C4        -0.08429   0.24290   0.51840                                          # 10      
C5         0.09853   0.23243   0.49358                                          # 11      
H5         0.21370   0.19863   0.52898                                          # 12      
C6         0.14002   0.26220   0.42382                                          # 13      
C7         0.34280   0.24962   0.39820                                          # 14      
H7a        0.36784   0.36209   0.41309                                          # 15      
H7b        0.45401   0.12798   0.42167                                          # 16      
N1'        0.36796   0.25261   0.32371                                          # 17      
C1'        0.40878   0.08320   0.29940                                          # 18      
C2'        0.59815  -0.04955   0.30284                                          # 19      
H2'        0.70999  -0.02113   0.32366                                          # 20      
C3'        0.64230  -0.21329   0.27919                                          # 21      
H3'        0.78972  -0.31397   0.28229                                          # 22      
C4'        0.49929  -0.24950   0.25040                                          # 23      
C5'        0.31235  -0.11640   0.24687                                          # 24      
H5'        0.19915  -0.14135   0.22505                                          # 25      
C6'        0.26427   0.04926   0.27143                                          # 26      
C7'        0.05709   0.19283   0.26676                                          # 27      
H7a'       0.02647   0.24604   0.21355                                          # 28      
H7b'      -0.04808   0.13491   0.28481                                          # 29      
C8        -0.12711   0.20872   0.59399                                          # 32      
H8a       -0.02554   0.23004   0.62460                                          # 33      
H8b       -0.11520   0.07186   0.60756                                          # 34      
H8c       -0.27411   0.29858   0.60887                                          # 35      
C8'        0.54916  -0.42902   0.22399                                          # 37      
H8a'       0.70269  -0.48903   0.20776                                          # 38      
H8b'       0.46244  -0.41546   0.18057                                          # 39      
H8c'       0.52204  -0.52319   0.26349                                          # 40      
C1D       -0.63986   0.02019  -0.11739                                          # 42      
C2D       -0.46248  -0.00857  -0.09130                                          # 43      
C3D       -0.44463   0.12943  -0.06187                                          # 44      
C4D       -0.60282   0.29312  -0.05887                                          # 45      
C5D       -0.77767   0.31581  -0.08565                                          # 46      
C6D       -0.80044   0.18155  -0.11525                                          # 47      
C7D       -0.25141   0.09490  -0.03407                                          # 48      
H2D       -0.34017  -0.13505  -0.09361                                          # 49      
H4D       -0.59130   0.40079  -0.03633                                          # 50      
H6D       -0.93689   0.20155  -0.13571                                          # 51      
O1D       -0.11309  -0.04348  -0.03580                                          # 52      
O2D       -0.25014   0.23475  -0.00724                                          # 53      
H*1D      -0.12392   0.20434   0.00943                                          # 54      
N1D       -0.65985  -0.12838  -0.14887                                          # 57      
O11D      -0.52389  -0.27009  -0.14577                                          # 58      
O12D      -0.81062  -0.09525  -0.17497                                          # 59      
N2D       -0.94856   0.49223  -0.08248                                          # 61      
O21D      -0.92443   0.60641  -0.05718                                          # 62      
O22D      -1.09768   0.50719  -0.10544                                          # 63      
#END                                                                                      
 
#Energy-rank no.  36
data_00036_+1.09436E+00                                                                   
_chemical_name_systematic                                                                 
;XXV: TB+DNBA  P21/c                                                                      
***P21c_L1 P21c_L2 P21c_L3 P21c_L4                                                        
E(total)= 1.09436E+00 E(coul)=-9.48325E+00 E(vdW)= 4.31168E+00 Density= 1.39307           
;                                                                                         
_cell_length_a   19.400                                                                   
_cell_length_b    8.444                                                                   
_cell_length_c   13.814                                                                   
_cell_angle_alpha    90.00                                                                
_cell_angle_beta     77.02                                                                
_cell_angle_gamma    90.00                                                                
_cell_formula_units_Z  4                                                                  
_symmetry_space_group_name_H-M 'P 21/c  '                                                 
_symmetry_Int_Tables_number  14                                                           
loop_                                                                                     
_symmetry_equiv_pos_as_xyz                                                                
  1 x,y,z                                                                                 
  2 -x,1/2+y,1/2-z                                                                        
  3 -x,-y,-z                                                                              
  4 x,1/2-y,1/2+z                                                                         
loop_                                                                                     
_atom_site_label                                                                          
_atom_site_fract_x                                                                        
_atom_site_fract_y                                                                        
_atom_site_fract_z                                                                        
C0         0.32593   0.46982  -0.36865                                          #  1      
H0         0.27149   0.50444  -0.33945                                          #  2      
H0'        0.35215   0.56338  -0.41673                                          #  3      
N1         0.36036   0.44815  -0.28668                                          #  4      
C1         0.43159   0.39510  -0.32158                                          #  5      
C2         0.48042   0.41892  -0.26288                                          #  6      
H2         0.46333   0.47741  -0.19238                                          #  7      
C3         0.54955   0.37058  -0.29496                                          #  8      
H3         0.58644   0.39029  -0.24842                                          #  9      
C4         0.57263   0.29849  -0.38751                                          # 10      
C5         0.52384   0.27641  -0.44532                                          # 11      
H5         0.54032   0.22050  -0.51698                                          # 12      
C6         0.45340   0.32255  -0.41348                                          # 13      
C7         0.40105   0.29653  -0.47894                                          # 14      
H7a        0.41334   0.37576  -0.54253                                          # 15      
H7b        0.40549   0.17683  -0.50778                                          # 16      
N1'        0.32802   0.32564  -0.42621                                          # 17      
C1'        0.29683   0.19682  -0.36453                                          # 18      
C2'        0.27151   0.06627  -0.40751                                          # 19      
H2'        0.27586   0.06564  -0.48653                                          # 20      
C3'        0.24056  -0.05879  -0.34990                                          # 21      
H3'        0.22128  -0.15850  -0.38466                                          # 22      
C4'        0.23296  -0.05701  -0.24700                                          # 23      
C5'        0.25787   0.07353  -0.20516                                          # 24      
H5'        0.25283   0.07748  -0.12585                                          # 25      
C6'        0.29024   0.20025  -0.26245                                          # 26      
C7'        0.31709   0.34214  -0.21405                                          # 27      
H7a'       0.27252   0.40946  -0.17204                                          # 28      
H7b'       0.34761   0.30301  -0.16183                                          # 29      
C8         0.64872   0.24667  -0.42241                                          # 32      
H8a        0.68470   0.34584  -0.42456                                          # 33      
H8b        0.65834   0.19584  -0.49627                                          # 34      
H8c        0.66254   0.15822  -0.37290                                          # 35      
C8'        0.19843  -0.19424  -0.18425                                          # 37      
H8a'       0.15136  -0.23379  -0.20746                                          # 38      
H8b'       0.18294  -0.16187  -0.10646                                          # 39      
H8c'       0.23411  -0.29474  -0.19051                                          # 40      
C1D        0.11045   0.28641  -0.35022                                          # 42      
C2D        0.08959   0.23451  -0.25329                                          # 43      
C3D        0.06984   0.07727  -0.23563                                          # 44      
C4D        0.07114  -0.02540  -0.31434                                          # 45      
C5D        0.09241   0.03187  -0.41021                                          # 46      
C6D        0.11237   0.18738  -0.43038                                          # 47      
C7D        0.04752   0.02419  -0.13023                                          # 48      
H2D        0.08857   0.31380  -0.19242                                          # 49      
H4D        0.05606  -0.14696  -0.30191                                          # 50      
H6D        0.12868   0.22958  -0.50506                                          # 51      
O1D        0.04579   0.10884  -0.06114                                          # 52      
O2D        0.02982  -0.12730  -0.12169                                          # 53      
H*1D       0.01623  -0.15350  -0.05327                                          # 54      
N1D        0.13141   0.45578  -0.36960                                          # 57      
O11D       0.11268   0.54716  -0.30318                                          # 58      
O12D       0.16548   0.48830  -0.45017                                          # 59      
N2D        0.09369  -0.07811  -0.49535                                          # 61      
O21D       0.07016  -0.20772  -0.47641                                          # 62      
O22D       0.11815  -0.02897  -0.57666                                          # 63      
#END                                                                                      
 
#Energy-rank no.  37
data_00037_+1.10893E+00                                                                   
_chemical_name_systematic                                                                 
;XXV: (cocrystal) P21/n,Z=4                                                               
Final list                                                                                
E(total)= 1.10893E+00 E(coul)=-7.84132E+00 E(vdW)= 3.44891E+00 Density= 1.39307           
;                                                                                         
_cell_length_a    7.854                                                                   
_cell_length_b   41.654                                                                   
_cell_length_c    7.275                                                                   
_cell_angle_alpha    90.00                                                                
_cell_angle_beta    112.08                                                                
_cell_angle_gamma    90.00                                                                
_cell_formula_units_Z  4                                                                  
_symmetry_space_group_name_H-M 'P 21/n  '                                                 
_symmetry_Int_Tables_number  14                                                           
loop_                                                                                     
_symmetry_equiv_pos_as_xyz                                                                
  1 x,y,z                                                                                 
  2 1/2-x,1/2+y,1/2-z                                                                     
  3 -x,-y,-z                                                                              
  4 1/2+x,1/2-y,1/2+z                                                                     
loop_                                                                                     
_atom_site_label                                                                          
_atom_site_fract_x                                                                        
_atom_site_fract_y                                                                        
_atom_site_fract_z                                                                        
C0         0.96137   0.14951   0.15633                                          #  1      
H0         1.09716   0.15677   0.25586                                          #  2      
H0'        0.97467   0.12821   0.07752                                          #  3      
N1         0.85059   0.14233   0.27179                                          #  4      
C1         0.66714   0.13406   0.14537                                          #  5      
C2         0.55910   0.11610   0.22152                                          #  6      
H2         0.61676   0.10874   0.37442                                          #  7      
C3         0.38266   0.10750   0.10286                                          #  8      
H3         0.30157   0.09358   0.16475                                          #  9      
C4         0.30853   0.11619  -0.09706                                          # 10      
C5         0.41738   0.13384  -0.17119                                          # 11      
H5         0.36301   0.14094  -0.32502                                          # 12      
C6         0.59540   0.14315  -0.05261                                          # 13      
C7         0.71156   0.16256  -0.13888                                          # 14      
H7a        0.75055   0.14762  -0.23924                                          # 15      
H7b        0.63265   0.18244  -0.22525                                          # 16      
N1'        0.87927   0.17488   0.01407                                          # 17      
C1'        0.85119   0.20308   0.11109                                          # 18      
C2'        0.83509   0.23275   0.01769                                          # 19      
H2'        0.84473   0.23376  -0.12586                                          # 20      
C3'        0.80987   0.26035   0.10833                                          # 21      
H3'        0.79790   0.28305   0.03351                                          # 22      
C4'        0.80221   0.25937   0.29688                                          # 23      
C5'        0.81951   0.22983   0.38854                                          # 24      
H5'        0.81345   0.22843   0.53397                                          # 25      
C6'        0.84254   0.20157   0.29791                                          # 26      
C7'        0.86114   0.16946   0.40290                                          # 27      
H7a'       0.99260   0.16833   0.52695                                          # 28      
H7b'       0.75532   0.16699   0.46360                                          # 29      
C8         0.11539   0.10643  -0.22717                                          # 32      
H8a        0.07217   0.08524  -0.16924                                          # 33      
H8b        0.10511   0.10107  -0.37677                                          # 34      
H8c        0.01791   0.12544  -0.23602                                          # 35      
C8'        0.77613   0.28977   0.39653                                          # 37      
H8a'       0.90009   0.29591   0.52221                                          # 38      
H8b'       0.66549   0.28722   0.45030                                          # 39      
H8c'       0.74337   0.30996   0.29466                                          # 40      
C1D       -0.57635  -0.05525   0.11150                                          # 42      
C2D       -0.41410  -0.04305   0.10819                                          # 43      
C3D       -0.41395  -0.02951  -0.06614                                          # 44      
C4D       -0.57450  -0.02832  -0.23366                                          # 45      
C5D       -0.73378  -0.04084  -0.22340                                          # 46      
C6D       -0.73876  -0.05446  -0.05262                                          # 47      
C7D       -0.23685  -0.01650  -0.06579                                          # 48      
H2D       -0.28998  -0.04396   0.23761                                          # 49      
H4D       -0.57655  -0.01796  -0.36915                                          # 50      
H6D       -0.86333  -0.06403  -0.04746                                          # 51      
O1D       -0.09702  -0.01712   0.07482                                          # 52      
O2D       -0.25178  -0.00417  -0.23878                                          # 53      
H*1D      -0.13519   0.00364  -0.22885                                          # 54      
N1D       -0.57737  -0.06977   0.29908                                          # 57      
O11D      -0.44124  -0.06715   0.44404                                          # 58      
O12D      -0.71448  -0.08303   0.29110                                          # 59      
N2D       -0.90711  -0.03953  -0.40376                                          # 61      
O21D      -0.89764  -0.02854  -0.55094                                          # 62      
O22D      -1.04342  -0.04952  -0.38867                                          # 63      
#END                                                                                      
 
#Energy-rank no.  38
data_00038_+1.12148E+00                                                                   
_chemical_name_systematic                                                                 
;XXV: TB+DNBA Space group P-1                                                             
Final list                                                                                
E(total)= 1.12148E+00 E(coul)=-7.00975E+00 E(vdW)= 2.11723E+00 Density= 1.43587           
;                                                                                         
_cell_length_a    6.342                                                                   
_cell_length_b    7.766                                                                   
_cell_length_c   22.844                                                                   
_cell_angle_alpha    95.54                                                                
_cell_angle_beta     90.58                                                                
_cell_angle_gamma   107.06                                                                
_cell_formula_units_Z  2                                                                  
_symmetry_space_group_name_H-M 'P -1    '                                                 
_symmetry_Int_Tables_number   2                                                           
loop_                                                                                     
_symmetry_equiv_pos_as_xyz                                                                
  1 x,y,z                                                                                 
  2 -x,-y,-z                                                                              
loop_                                                                                     
_atom_site_label                                                                          
_atom_site_fract_x                                                                        
_atom_site_fract_y                                                                        
_atom_site_fract_z                                                                        
C0         0.29673   0.92560  -0.32885                                          #  1      
H0         0.21738   1.00118  -0.35441                                          #  2      
H0'        0.30786   0.98094  -0.28317                                          #  3      
N1         0.16422   0.73731  -0.33462                                          #  4      
C1         0.26827   0.63066  -0.30371                                          #  5      
C2         0.14094   0.46600  -0.28647                                          #  6      
H2        -0.03381   0.42293  -0.29673                                          #  7      
C3         0.23613   0.36128  -0.25613                                          #  8      
H3         0.13457   0.23448  -0.24318                                          #  9      
C4         0.46173   0.41848  -0.24124                                          # 10      
C5         0.58604   0.58254  -0.25825                                          # 11      
H5         0.76083   0.62940  -0.24743                                          # 12      
C6         0.49310   0.68919  -0.28970                                          # 13      
C7         0.63460   0.86908  -0.30775                                          # 14      
H7a        0.68589   0.96663  -0.26904                                          # 15      
H7b        0.78337   0.85317  -0.32735                                          # 16      
N1'        0.51749   0.94453  -0.34909                                          # 17      
C1'        0.51023   0.86543  -0.40852                                          # 18      
C2'        0.69436   0.92109  -0.44250                                          # 19      
H2'        0.83832   1.02325  -0.42317                                          # 20      
C3'        0.69145   0.84873  -0.50004                                          # 21      
H3'        0.83559   0.89382  -0.52554                                          # 22      
C4'        0.50327   0.71972  -0.52596                                          # 23      
C5'        0.32123   0.66643  -0.49194                                          # 24      
H5'        0.17410   0.56650  -0.51091                                          # 25      
C6'        0.32218   0.73632  -0.43337                                          # 26      
C7'        0.11902   0.67476  -0.39715                                          # 27      
H7a'      -0.01026   0.72688  -0.41287                                          # 28      
H7b'       0.05478   0.52847  -0.40246                                          # 29      
C8         0.56537   0.30400  -0.20738                                          # 32      
H8a        0.66533   0.38379  -0.16977                                          # 33      
H8b        0.67074   0.24606  -0.23491                                          # 34      
H8c        0.44040   0.19326  -0.19083                                          # 35      
C8'        0.50036   0.64149  -0.58930                                          # 37      
H8a'       0.41322   0.70358  -0.61807                                          # 38      
H8b'       0.41936   0.49681  -0.59443                                          # 39      
H8c'       0.66662   0.66404  -0.60483                                          # 40      
C1D        0.68135  -0.07779  -0.11383                                          # 42      
C2D        0.65739   0.08490  -0.08958                                          # 43      
C3D        0.46453   0.08496  -0.06138                                          # 44      
C4D        0.29931  -0.07611  -0.05777                                          # 45      
C5D        0.33059  -0.23582  -0.08271                                          # 46      
C6D        0.52014  -0.24073  -0.11104                                          # 47      
C7D        0.44275   0.26255  -0.03554                                          # 48      
H2D        0.78501   0.20942  -0.09235                                          # 49      
H4D        0.14969  -0.07822  -0.03616                                          # 50      
H6D        0.54144  -0.36563  -0.13008                                          # 51      
O1D        0.58079   0.40283  -0.03783                                          # 52      
O2D        0.25326   0.24750  -0.00976                                          # 53      
H*1D       0.24965   0.36442   0.00567                                          # 54      
N1D        0.88898  -0.07811  -0.14408                                          # 57      
O11D       1.00247   0.06292  -0.15755                                          # 58      
O12D       0.92757  -0.21949  -0.15265                                          # 59      
N2D        0.15279  -0.40968  -0.07872                                          # 61      
O21D      -0.00261  -0.40276  -0.05070                                          # 62      
O22D       0.17786  -0.54370  -0.10376                                          # 63      
#END                                                                                      
 
#Energy-rank no.  39
data_00039_+1.12536E+00                                                                   
_chemical_name_systematic                                                                 
;XXV: TB+DNBA  P21/c                                                                      
***P21c_L1 P21c_L2 P21c_L3 P21c_L4                                                        
E(total)= 1.12536E+00 E(coul)=-9.82613E+00 E(vdW)= 4.83018E+00 Density= 1.39548           
;                                                                                         
_cell_length_a   19.995                                                                   
_cell_length_b   10.696                                                                   
_cell_length_c   10.600                                                                   
_cell_angle_alpha    90.00                                                                
_cell_angle_beta    103.82                                                                
_cell_angle_gamma    90.00                                                                
_cell_formula_units_Z  4                                                                  
_symmetry_space_group_name_H-M 'P 21/c  '                                                 
_symmetry_Int_Tables_number  14                                                           
loop_                                                                                     
_symmetry_equiv_pos_as_xyz                                                                
  1 x,y,z                                                                                 
  2 -x,1/2+y,1/2-z                                                                        
  3 -x,-y,-z                                                                              
  4 x,1/2-y,1/2+z                                                                         
loop_                                                                                     
_atom_site_label                                                                          
_atom_site_fract_x                                                                        
_atom_site_fract_y                                                                        
_atom_site_fract_z                                                                        
C0         0.31998  -0.18007  -0.39571                                          #  1      
H0         0.33408  -0.27798  -0.38671                                          #  2      
H0'        0.28026  -0.16772  -0.48421                                          #  3      
N1         0.29366  -0.14377  -0.28496                                          #  4      
C1         0.27736  -0.01345  -0.28975                                          #  5      
C2         0.23076   0.03118  -0.22157                                          #  6      
H2         0.20784  -0.03390  -0.16689                                          #  7      
C3         0.21353   0.15595  -0.22542                                          #  8      
H3         0.17734   0.18844  -0.17205                                          #  9      
C4         0.24159   0.24044  -0.29897                                          # 10      
C5         0.28742   0.19495  -0.36682                                          # 11      
H5         0.30997   0.25845  -0.42401                                          # 12      
C6         0.30621   0.06926  -0.36263                                          # 13      
C7         0.35678   0.02224  -0.43846                                          # 14      
H7a        0.33280   0.02453  -0.54191                                          # 15      
H7b        0.40133   0.08299  -0.42250                                          # 16      
N1'        0.37945  -0.10570  -0.40362                                          # 17      
C1'        0.43210  -0.11464  -0.28604                                          # 18      
C2'        0.50003  -0.08804  -0.28803                                          # 19      
H2'        0.51138  -0.06157  -0.37860                                          # 20      
C3'        0.55191  -0.09709  -0.17665                                          # 21      
H3'        0.60410  -0.07618  -0.18040                                          # 22      
C4'        0.53791  -0.13465  -0.05949                                          # 23      
C5'        0.47041  -0.16154  -0.05890                                          # 24      
H5'        0.45824  -0.19036   0.03051                                          # 25      
C6'        0.41707  -0.15122  -0.17030                                          # 26      
C7'        0.34333  -0.18153  -0.16632                                          # 27      
H7a'       0.33803  -0.28163  -0.15376                                          # 28      
H7b'       0.33053  -0.13628  -0.08379                                          # 29      
C8         0.22191   0.37706  -0.30351                                          # 32      
H8a        0.16744   0.38961  -0.34771                                          # 33      
H8b        0.25061   0.43106  -0.35929                                          # 34      
H8c        0.23194   0.41682  -0.20650                                          # 35      
C8'        0.59510  -0.14547   0.06236                                          # 37      
H8a'       0.61255  -0.24154   0.07928                                          # 38      
H8b'       0.57822  -0.11427   0.14700                                          # 39      
H8c'       0.63935  -0.08934   0.05540                                          # 40      
C1D       -0.08725  -0.03873   0.44823                                          # 42      
C2D       -0.05530  -0.04900   0.34675                                          # 43      
C3D       -0.05507   0.05363   0.26669                                          # 44      
C4D       -0.08648   0.16437   0.28874                                          # 45      
C5D       -0.11785   0.17033   0.39158                                          # 46      
C6D       -0.11903   0.07014   0.47299                                          # 47      
C7D       -0.02020   0.04008   0.15774                                          # 48      
H2D       -0.03102  -0.13456   0.32966                                          # 49      
H4D       -0.08672   0.24430   0.22784                                          # 50      
H6D       -0.14356   0.07649   0.55211                                          # 51      
O1D        0.00716  -0.05324   0.13610                                          # 52      
O2D       -0.02294   0.14307   0.08757                                          # 53      
H*1D       0.00000   0.12844   0.02030                                          # 54      
N1D       -0.08758  -0.14898   0.53478                                          # 57      
O11D      -0.07170  -0.24760   0.49854                                          # 58      
O12D      -0.10359  -0.13081   0.63456                                          # 59      
N2D       -0.15197   0.28960   0.41495                                          # 61      
O21D      -0.15812   0.36865   0.33370                                          # 62      
O22D      -0.17075   0.29797   0.51316                                          # 63      
#END                                                                                      
 
#Energy-rank no.  40
data_00040_+1.15091E+00                                                                   
_chemical_name_systematic                                                                 
;XXV: TB+DNBA  P21/c                                                                      
***P21c_L1 P21c_L2 P21c_L3 P21c_L4                                                        
E(total)= 1.15091E+00 E(coul)=-7.98117E+00 E(vdW)= 3.35210E+00 Density= 1.40692           
;                                                                                         
_cell_length_a   23.050                                                                   
_cell_length_b    6.736                                                                   
_cell_length_c   14.643                                                                   
_cell_angle_alpha    90.00                                                                
_cell_angle_beta     73.82                                                                
_cell_angle_gamma    90.00                                                                
_cell_formula_units_Z  4                                                                  
_symmetry_space_group_name_H-M 'P 21/c  '                                                 
_symmetry_Int_Tables_number  14                                                           
loop_                                                                                     
_symmetry_equiv_pos_as_xyz                                                                
  1 x,y,z                                                                                 
  2 -x,1/2+y,1/2-z                                                                        
  3 -x,-y,-z                                                                              
  4 x,1/2-y,1/2+z                                                                         
loop_                                                                                     
_atom_site_label                                                                          
_atom_site_fract_x                                                                        
_atom_site_fract_y                                                                        
_atom_site_fract_z                                                                        
C0         0.33391   0.33383   0.27910                                          #  1      
H0         0.36196   0.42309   0.31133                                          #  2      
H0'        0.28785   0.34040   0.32401                                          #  3      
N1         0.33681   0.41431   0.18611                                          #  4      
C1         0.30259   0.29530   0.13901                                          #  5      
C2         0.28220   0.37852   0.06650                                          #  6      
H2         0.29261   0.53143   0.04772                                          #  7      
C3         0.24863   0.26820   0.02053                                          #  8      
H3         0.23329   0.33554  -0.03529                                          #  9      
C4         0.23353   0.07131   0.04621                                          # 10      
C5         0.25368  -0.00919   0.11862                                          # 11      
H5         0.24278  -0.16121   0.13955                                          # 12      
C6         0.28843   0.09936   0.16507                                          # 13      
C7         0.30988   0.00628   0.24448                                          # 14      
H7a        0.27164  -0.01577   0.30672                                          # 15      
H7b        0.32922  -0.13862   0.22301                                          # 16      
N1'        0.35431   0.12939   0.27228                                          # 17      
C1'        0.41408   0.11246   0.20992                                          # 18      
C2'        0.44946  -0.05054   0.21820                                          # 19      
H2'        0.43093  -0.16020   0.27180                                          # 20      
C3'        0.50739  -0.06983   0.15982                                          # 21      
H3'        0.53398  -0.19698   0.16749                                          # 22      
C4'        0.53237   0.07449   0.09182                                          # 23      
C5'        0.49698   0.23607   0.08469                                          # 24      
H5'        0.51519   0.34925   0.03249                                          # 25      
C6'        0.43795   0.25673   0.14227                                          # 26      
C7'        0.40022   0.43642   0.13259                                          # 27      
H7a'       0.41788   0.56802   0.15854                                          # 28      
H7b'       0.40319   0.46260   0.05847                                          # 29      
C8         0.19638  -0.04857  -0.00423                                          # 32      
H8a        0.16605   0.04599  -0.02977                                          # 33      
H8b        0.16921  -0.15889   0.04257                                          # 34      
H8c        0.22511  -0.12563  -0.06540                                          # 35      
C8'        0.59618   0.05345   0.02842                                          # 37      
H8a'       0.61173  -0.09912   0.02653                                          # 38      
H8b'       0.62732   0.14557   0.05308                                          # 39      
H8c'       0.59911   0.09680  -0.04418                                          # 40      
C1D        0.12798   0.30386   0.23653                                          # 42      
C2D        0.10187   0.25703   0.16513                                          # 43      
C3D        0.07190   0.07706   0.16927                                          # 44      
C4D        0.06839  -0.05289   0.24404                                          # 45      
C5D        0.09522   0.00031   0.31397                                          # 46      
C6D        0.12535   0.17792   0.31204                                          # 47      
C7D        0.04408   0.03003   0.09123                                          # 48      
H2D        0.10457   0.35740   0.10733                                          # 49      
H4D        0.04543  -0.19219   0.24820                                          # 50      
H6D        0.14584   0.21658   0.36680                                          # 51      
O1D        0.04623   0.13775   0.02624                                          # 52      
O2D        0.01671  -0.14452   0.10198                                          # 53      
H*1D       0.00006  -0.16548   0.05037                                          # 54      
N1D        0.16014   0.49765   0.23237                                          # 57      
O11D       0.15345   0.61661   0.17595                                          # 58      
O12D       0.19032   0.52058   0.28571                                          # 59      
N2D        0.09158  -0.13932   0.39472                                          # 61      
O21D       0.07208  -0.30131   0.38892                                          # 62      
O22D       0.10833  -0.07960   0.45966                                          # 63      
#END                                                                                      
 
#Energy-rank no.  41
data_00041_+1.18201E+00                                                                   
_chemical_name_systematic                                                                 
;XXV: TB+DNBA  P21/c                                                                      
***P21c_L1 P21c_L2 P21c_L3 P21c_L4                                                        
E(total)= 1.18201E+00 E(coul)=-1.09940E+01 E(vdW)= 6.81674E+00 Density= 1.38678           
;                                                                                         
_cell_length_a   15.187                                                                   
_cell_length_b    6.116                                                                   
_cell_length_c   23.879                                                                   
_cell_angle_alpha    90.00                                                                
_cell_angle_beta     92.77                                                                
_cell_angle_gamma    90.00                                                                
_cell_formula_units_Z  4                                                                  
_symmetry_space_group_name_H-M 'P 21/c  '                                                 
_symmetry_Int_Tables_number  14                                                           
loop_                                                                                     
_symmetry_equiv_pos_as_xyz                                                                
  1 x,y,z                                                                                 
  2 -x,1/2+y,1/2-z                                                                        
  3 -x,-y,-z                                                                              
  4 x,1/2-y,1/2+z                                                                         
loop_                                                                                     
_atom_site_label                                                                          
_atom_site_fract_x                                                                        
_atom_site_fract_y                                                                        
_atom_site_fract_z                                                                        
C0         0.20150   0.33859   0.41979                                          #  1      
H0         0.14751   0.34935   0.38860                                          #  2      
H0'        0.18860   0.45041   0.45358                                          #  3      
N1         0.20653   0.11693   0.44122                                          #  4      
C1         0.27964   0.09263   0.48073                                          #  5      
C2         0.27931  -0.07670   0.51974                                          #  6      
H2         0.22361  -0.18547   0.51931                                          #  7      
C3         0.34834  -0.10282   0.55866                                          #  8      
H3         0.34670  -0.23476   0.58847                                          #  9      
C4         0.41975   0.04115   0.56049                                          # 10      
C5         0.41908   0.20924   0.52182                                          # 11      
H5         0.47363   0.32218   0.52226                                          # 12      
C6         0.35035   0.23644   0.48160                                          # 13      
C7         0.35166   0.42319   0.43965                                          # 14      
H7a        0.34184   0.57764   0.46102                                          # 15      
H7b        0.41534   0.43204   0.42127                                          # 16      
N1'        0.28298   0.40165   0.39500                                          # 17      
C1'        0.30477   0.25202   0.35180                                          # 18      
C2'        0.36079   0.31928   0.31064                                          # 19      
H2'        0.38630   0.48338   0.31223                                          # 20      
C3'        0.38222   0.17959   0.26820                                          # 21      
H3'        0.42560   0.23502   0.23677                                          # 22      
C4'        0.34750  -0.03163   0.26495                                          # 23      
C5'        0.29158  -0.09599   0.30581                                          # 24      
H5'        0.26414  -0.25863   0.30432                                          # 25      
C6'        0.27012   0.04212   0.34953                                          # 26      
C7'        0.20836  -0.03383   0.39383                                          # 27      
H7a'       0.14172  -0.04813   0.37543                                          # 28      
H7b'       0.22754  -0.19458   0.40900                                          # 29      
C8         0.49496   0.01303   0.60368                                          # 32      
H8a        0.48850   0.12441   0.63868                                          # 33      
H8b        0.55796   0.04462   0.58579                                          # 34      
H8c        0.49667  -0.15200   0.62052                                          # 35      
C8'        0.37076  -0.18361   0.21798                                          # 37      
H8a'       0.39166  -0.09259   0.18188                                          # 38      
H8b'       0.31489  -0.28381   0.20434                                          # 39      
H8c'       0.42439  -0.29239   0.23113                                          # 40      
C1D        0.14049  -0.67879   0.12704                                          # 42      
C2D        0.10586  -0.53765   0.08659                                          # 43      
C3D        0.06591  -0.34591   0.10338                                          # 44      
C4D        0.06105  -0.29783   0.15988                                          # 45      
C5D        0.09664  -0.44410   0.19892                                          # 46      
C6D        0.13680  -0.63604   0.18369                                          # 47      
C7D        0.02902  -0.19619   0.05884                                          # 48      
H2D        0.10960  -0.57471   0.04292                                          # 49      
H4D        0.03044  -0.15064   0.17347                                          # 50      
H6D        0.16398  -0.74729   0.21449                                          # 51      
O1D        0.03204  -0.23224   0.01014                                          # 52      
O2D       -0.00749  -0.01870   0.07928                                          # 53      
H*1D      -0.02955   0.06921   0.04903                                          # 54      
N1D        0.18365  -0.88540   0.10913                                          # 57      
O11D       0.18260  -0.92320   0.06016                                          # 58      
O12D       0.21624  -0.99875   0.14507                                          # 59      
N2D        0.09136  -0.39236   0.25984                                          # 61      
O21D       0.06121  -0.21946   0.27176                                          # 62      
O22D       0.11757  -0.52739   0.29253                                          # 63      
#END                                                                                      
 
#Energy-rank no.  42
data_00042_+1.22430E+00                                                                   
_chemical_name_systematic                                                                 
;XXV: TB+DNBA Space group P-1                                                             
Final list                                                                                
E(total)= 1.22430E+00 E(coul)=-8.32377E+00 E(vdW)= 3.91953E+00 Density= 1.42246           
;                                                                                         
_cell_length_a    6.444                                                                   
_cell_length_b   13.734                                                                   
_cell_length_c   14.159                                                                   
_cell_angle_alpha    61.69                                                                
_cell_angle_beta     78.76                                                                
_cell_angle_gamma    87.89                                                                
_cell_formula_units_Z  2                                                                  
_symmetry_space_group_name_H-M 'P -1    '                                                 
_symmetry_Int_Tables_number   2                                                           
loop_                                                                                     
_symmetry_equiv_pos_as_xyz                                                                
  1 x,y,z                                                                                 
  2 -x,-y,-z                                                                              
loop_                                                                                     
_atom_site_label                                                                          
_atom_site_fract_x                                                                        
_atom_site_fract_y                                                                        
_atom_site_fract_z                                                                        
C0         0.05644  -0.26595   0.17064                                          #  1      
H0        -0.01639  -0.20998   0.10333                                          #  2      
H0'        0.01756  -0.24314   0.23517                                          #  3      
N1        -0.02737  -0.37820   0.21082                                          #  4      
C1         0.07193  -0.45565   0.29661                                          #  5      
C2        -0.03096  -0.55904   0.37048                                          #  6      
H2        -0.18387  -0.57818   0.36137                                          #  7      
C3         0.05973  -0.63488   0.45458                                          #  8      
H3        -0.02266  -0.71431   0.51082                                          #  9      
C4         0.25543  -0.60959   0.46877                                          # 10      
C5         0.35530  -0.50654   0.39542                                          # 11      
H5         0.50696  -0.48517   0.40444                                          # 12      
C6         0.26731  -0.42928   0.30887                                          # 13      
C7         0.38140  -0.31660   0.22959                                          # 14      
H7a        0.37835  -0.26687   0.27088                                          # 15      
H7b        0.54640  -0.32606   0.20255                                          # 16      
N1'        0.28474  -0.25563   0.13406                                          # 17      
C1'        0.34392  -0.28997   0.05221                                          # 18      
C2'        0.53981  -0.25217  -0.01936                                          # 19      
H2'        0.64230  -0.19747  -0.01150                                          # 20      
C3'        0.60020  -0.28290  -0.09970                                          # 21      
H3'        0.75231  -0.25264  -0.15421                                          # 22      
C4'        0.46577  -0.35141  -0.11237                                          # 23      
C5'        0.27139  -0.38780  -0.04137                                          # 24      
H5'        0.16501  -0.44110  -0.04926                                          # 25      
C6'        0.20876  -0.35881   0.04144                                          # 26      
C7'       -0.00629  -0.40029   0.11821                                          # 27      
H7a'      -0.13093  -0.35994   0.07374                                          # 28      
H7b'      -0.03289  -0.48844   0.14868                                          # 29      
C8         0.35322  -0.69303   0.56185                                          # 32      
H8a        0.30727  -0.68201   0.63401                                          # 33      
H8b        0.52484  -0.68503   0.53951                                          # 34      
H8c        0.30241  -0.77730   0.58505                                          # 35      
C8'        0.53258  -0.38412  -0.20138                                          # 37      
H8a'       0.39744  -0.39232  -0.23309                                          # 38      
H8b'       0.60611  -0.46266  -0.17094                                          # 39      
H8c'       0.64569  -0.32242  -0.26983                                          # 40      
C1D        0.64613   0.00004  -0.31689                                          # 42      
C2D        0.50720   0.01492  -0.23797                                          # 43      
C3D        0.30177  -0.03255  -0.20425                                          # 44      
C4D        0.23809  -0.09381  -0.24939                                          # 45      
C5D        0.38273  -0.10651  -0.32823                                          # 46      
C6D        0.58801  -0.06047  -0.36359                                          # 47      
C7D        0.15479  -0.01523  -0.11886                                          # 48      
H2D        0.55632   0.06226  -0.20305                                          # 49      
H4D        0.08023  -0.13091  -0.22423                                          # 50      
H6D        0.69776  -0.07118  -0.42469                                          # 51      
O1D        0.20402   0.03668  -0.07852                                          # 52      
O2D       -0.03652  -0.06380  -0.09268                                          # 53      
H*1D      -0.12186  -0.04976  -0.03833                                          # 54      
N1D        0.86740   0.05130  -0.35328                                          # 57      
O11D       0.91345   0.10229  -0.31099                                          # 58      
O12D       0.98312   0.03768  -0.42212                                          # 59      
N2D        0.31370  -0.17229  -0.37710                                          # 61      
O21D       0.14447  -0.22175  -0.33618                                          # 62      
O22D       0.43209  -0.17097  -0.45374                                          # 63      
#END                                                                                      
 
#Energy-rank no.  43
data_00043_+1.26333E+00                                                                   
_chemical_name_systematic                                                                 
;XXV: TB+DNBA Space group P-1                                                             
Final list                                                                                
E(total)= 1.26333E+00 E(coul)=-9.91058E+00 E(vdW)= 5.81483E+00 Density= 1.33366           
;                                                                                         
_cell_length_a    7.400                                                                   
_cell_length_b    8.872                                                                   
_cell_length_c   19.380                                                                   
_cell_angle_alpha    92.68                                                                
_cell_angle_beta     94.68                                                                
_cell_angle_gamma   114.25                                                                
_cell_formula_units_Z  2                                                                  
_symmetry_space_group_name_H-M 'P -1    '                                                 
_symmetry_Int_Tables_number   2                                                           
loop_                                                                                     
_symmetry_equiv_pos_as_xyz                                                                
  1 x,y,z                                                                                 
  2 -x,-y,-z                                                                              
loop_                                                                                     
_atom_site_label                                                                          
_atom_site_fract_x                                                                        
_atom_site_fract_y                                                                        
_atom_site_fract_z                                                                        
C0        -0.76664  -0.41384  -0.26445                                          #  1      
H0        -0.76311  -0.41956  -0.20870                                          #  2      
H0'       -0.87834  -0.37039  -0.28171                                          #  3      
N1        -0.57268  -0.29838  -0.28050                                          #  4      
C1        -0.56776  -0.29273  -0.35396                                          #  5      
C2        -0.42669  -0.15411  -0.37975                                          #  6      
H2        -0.32452  -0.05379  -0.34359                                          #  7      
C3        -0.41968  -0.14440  -0.45022                                          #  8      
H3        -0.30947  -0.03602  -0.46905                                          #  9      
C4        -0.55517  -0.27202  -0.49754                                          # 10      
C5        -0.69517  -0.40837  -0.47135                                          # 11      
H5        -0.80107  -0.50884  -0.50685                                          # 12      
C6        -0.70276  -0.42142  -0.40016                                          # 13      
C7        -0.85876  -0.57319  -0.37306                                          # 14      
H7a       -1.00530  -0.57327  -0.38382                                          # 15      
H7b       -0.86460  -0.68538  -0.39971                                          # 16      
N1'       -0.82067  -0.57812  -0.29821                                          # 17      
C1'       -0.67213  -0.63731  -0.27939                                          # 18      
C2'       -0.72315  -0.80735  -0.28565                                          # 19      
H2'       -0.87414  -0.89064  -0.30443                                          # 20      
C3'       -0.58386  -0.86810  -0.26725                                          # 21      
H3'       -0.62655  -1.00003  -0.27246                                          # 22      
C4'       -0.38903  -0.76118  -0.24106                                          # 23      
C5'       -0.34054  -0.59290  -0.23467                                          # 24      
H5'       -0.19081  -0.50773  -0.21477                                          # 25      
C6'       -0.47882  -0.52897  -0.25394                                          # 26      
C7'       -0.42058  -0.34309  -0.24625                                          # 27      
H7a'      -0.39770  -0.29987  -0.19147                                          # 28      
H7b'      -0.28073  -0.27765  -0.26730                                          # 29      
C8        -0.54754  -0.26003  -0.57494                                          # 32      
H8a       -0.65812  -0.21969  -0.59710                                          # 33      
H8b       -0.57584  -0.37881  -0.60179                                          # 34      
H8c       -0.40249  -0.17116  -0.58614                                          # 35      
C8'       -0.23711  -0.82861  -0.22048                                          # 37      
H8a'      -0.13836  -0.75748  -0.17478                                          # 38      
H8b'      -0.14587  -0.82440  -0.26197                                          # 39      
H8c'      -0.30905  -0.95672  -0.20827                                          # 40      
C1D        0.47835  -0.30218   0.08069                                          # 42      
C2D        0.33410  -0.24921   0.05822                                          # 43      
C3D        0.37913  -0.08079   0.06566                                          # 44      
C4D        0.56614   0.03177   0.09520                                          # 45      
C5D        0.70594  -0.02701   0.11695                                          # 46      
C6D        0.66614  -0.19349   0.11034                                          # 47      
C7D        0.22064  -0.02679   0.04098                                          # 48      
H2D        0.18954  -0.33613   0.03539                                          # 49      
H4D        0.60308   0.16200   0.10128                                          # 50      
H6D        0.77622  -0.23670   0.12747                                          # 51      
O1D        0.05914  -0.11970   0.01548                                          # 52      
O2D        0.27882   0.13572   0.05046                                          # 53      
H*1D       0.17197   0.16190   0.03379                                          # 54      
N1D        0.43022  -0.48348   0.07271                                          # 57      
O11D       0.26506  -0.57488   0.04922                                          # 58      
O12D       0.56010  -0.52466   0.09036                                          # 59      
N2D        0.90779   0.09427   0.14881                                          # 61      
O21D       0.93696   0.23699   0.15497                                          # 62      
O22D       1.02630   0.04037   0.16593                                          # 63      
#END                                                                                      
 
#Energy-rank no.  44
data_00044_+1.26785E+00                                                                   
_chemical_name_systematic                                                                 
;XXV: TB+DNBA  P21/c                                                                      
***P21c_L1 P21c_L2 P21c_L3 P21c_L4                                                        
E(total)= 1.26785E+00 E(coul)=-5.57333E+00 E(vdW)= 1.49004E+00 Density= 1.42482           
;                                                                                         
_cell_length_a    8.327                                                                   
_cell_length_b   39.865                                                                   
_cell_length_c    8.342                                                                   
_cell_angle_alpha    90.00                                                                
_cell_angle_beta    128.87                                                                
_cell_angle_gamma    90.00                                                                
_cell_formula_units_Z  4                                                                  
_symmetry_space_group_name_H-M 'P 21/c  '                                                 
_symmetry_Int_Tables_number  14                                                           
loop_                                                                                     
_symmetry_equiv_pos_as_xyz                                                                
  1 x,y,z                                                                                 
  2 -x,1/2+y,1/2-z                                                                        
  3 -x,-y,-z                                                                              
  4 x,1/2-y,1/2+z                                                                         
loop_                                                                                     
_atom_site_label                                                                          
_atom_site_fract_x                                                                        
_atom_site_fract_y                                                                        
_atom_site_fract_z                                                                        
C0         0.11223   0.14291  -0.77939                                          #  1      
H0         0.04904   0.11821  -0.84141                                          #  2      
H0'        0.21114   0.14962  -0.81697                                          #  3      
N1        -0.05570   0.16679  -0.87252                                          #  4      
C1         0.02025   0.19955  -0.78785                                          #  5      
C2        -0.09974   0.22750  -0.89974                                          #  6      
H2        -0.24734   0.22375  -1.04835                                          #  7      
C3        -0.02978   0.25936  -0.82312                                          #  8      
H3        -0.12501   0.28062  -0.91228                                          #  9      
C4         0.16392   0.26448  -0.63294                                          # 10      
C5         0.28204   0.23658  -0.52400                                          # 11      
H5         0.43196   0.23988  -0.37638                                          # 12      
C6         0.21257   0.20411  -0.59779                                          # 13      
C7         0.34645   0.17395  -0.47401                                          # 14      
H7a        0.47717   0.17295  -0.47363                                          # 15      
H7b        0.40838   0.17632  -0.31522                                          # 16      
N1'        0.23393   0.14231  -0.55741                                          # 17      
C1'        0.10729   0.13508  -0.50077                                          # 18      
C2'        0.19752   0.12211  -0.30595                                          # 19      
H2'        0.36125   0.11773  -0.20230                                          # 20      
C3'        0.07924   0.11458  -0.24785                                          # 21      
H3'        0.15216   0.10455  -0.09652                                          # 22      
C4'       -0.13407   0.11933  -0.38339                                          # 23      
C5'       -0.22195   0.13201  -0.57660                                          # 24      
H5'       -0.38636   0.13600  -0.68385                                          # 25      
C6'       -0.10430   0.14022  -0.63712                                          # 26      
C7'       -0.20589   0.15412  -0.85092                                          # 27      
H7a'      -0.29576   0.13454  -0.96518                                          # 28      
H7b'      -0.31209   0.17404  -0.88631                                          # 29      
C8         0.24009   0.29957  -0.55074                                          # 32      
H8a        0.30407   0.31111  -0.61762                                          # 33      
H8b        0.35911   0.29952  -0.38494                                          # 34      
H8c        0.11541   0.31554  -0.58709                                          # 35      
C8'       -0.26318   0.11071  -0.31919                                          # 37      
H8a'      -0.20226   0.08890  -0.21900                                          # 38      
H8b'      -0.42121   0.10527  -0.45162                                          # 39      
H8c'      -0.26567   0.13132  -0.23560                                          # 40      
C1D        0.15757  -0.05340   0.67051                                          # 42      
C2D        0.13724  -0.04396   0.49937                                          # 43      
C3D       -0.05107  -0.03153   0.32892                                          # 44      
C4D       -0.21544  -0.02872   0.33142                                          # 45      
C5D       -0.18790  -0.03849   0.50628                                          # 46      
C6D       -0.00292  -0.05094   0.67827                                          # 47      
C7D       -0.06899  -0.02150   0.14597                                          # 48      
H2D        0.26421  -0.04612   0.49734                                          # 49      
H4D       -0.36157  -0.01919   0.20118                                          # 50      
H6D        0.01553  -0.05838   0.81223                                          # 51      
O1D        0.06844  -0.02358   0.13862                                          # 52      
O2D       -0.25430  -0.01004  -0.00756                                          # 53      
H*1D      -0.25562  -0.00412  -0.11853                                          # 54      
N1D        0.36019  -0.06673   0.85464                                          # 57      
O11D       0.49026  -0.07157   0.83792                                          # 58      
O12D       0.37822  -0.07160   1.00621                                          # 59      
N2D       -0.36467  -0.03542   0.50958                                          # 61      
O21D      -0.52411  -0.02536   0.35722                                          # 62      
O22D      -0.33469  -0.04318   0.66431                                          # 63      
#END                                                                                      
 
#Energy-rank no.  45
data_00045_+1.28808E+00                                                                   
_chemical_name_systematic                                                                 
;XXV: TB+DNBA Space group P-1                                                             
Final list                                                                                
E(total)= 1.28808E+00 E(coul)=-9.96480E+00 E(vdW)= 5.48627E+00 Density= 1.41125           
;                                                                                         
_cell_length_a    6.240                                                                   
_cell_length_b   12.468                                                                   
_cell_length_c   14.210                                                                   
_cell_angle_alpha    90.84                                                                
_cell_angle_beta    100.07                                                                
_cell_angle_gamma    90.29                                                                
_cell_formula_units_Z  2                                                                  
_symmetry_space_group_name_H-M 'P -1    '                                                 
_symmetry_Int_Tables_number   2                                                           
loop_                                                                                     
_symmetry_equiv_pos_as_xyz                                                                
  1 x,y,z                                                                                 
  2 -x,-y,-z                                                                              
loop_                                                                                     
_atom_site_label                                                                          
_atom_site_fract_x                                                                        
_atom_site_fract_y                                                                        
_atom_site_fract_z                                                                        
C0        -0.26364   0.68637  -0.29406                                          #  1      
H0        -0.13628   0.73903  -0.25756                                          #  2      
H0'       -0.28173   0.69986  -0.37013                                          #  3      
N1        -0.20145   0.57606  -0.27404                                          #  4      
C1        -0.36984   0.50370  -0.31729                                          #  5      
C2        -0.31805   0.39770  -0.33536                                          #  6      
H2        -0.15150   0.37271  -0.31648                                          #  7      
C3        -0.47630   0.32649  -0.37781                                          #  8      
H3        -0.43264   0.24491  -0.39120                                          #  9      
C4        -0.69172   0.35899  -0.40490                                          # 10      
C5        -0.74084   0.46447  -0.38716                                          # 11      
H5        -0.90625   0.49144  -0.40715                                          # 12      
C6        -0.58337   0.53733  -0.34304                                          # 13      
C7        -0.64289   0.65285  -0.32456                                          # 14      
H7a       -0.68027   0.69475  -0.39194                                          # 15      
H7b       -0.78783   0.65531  -0.29240                                          # 16      
N1'       -0.46719   0.71109  -0.26288                                          # 17      
C1'       -0.45384   0.68957  -0.16349                                          # 18      
C2'       -0.59661   0.74048  -0.11247                                          # 19      
H2'       -0.71384   0.79534  -0.14921                                          # 20      
C3'       -0.58616   0.72221  -0.01650                                          # 21      
H3'       -0.69802   0.76248   0.02159                                          # 22      
C4'       -0.43068   0.65341   0.03230                                          # 23      
C5'       -0.28911   0.60391  -0.01892                                          # 24      
H5'       -0.16799   0.55013   0.01711                                          # 25      
C6'       -0.29922   0.62027  -0.11640                                          # 26      
C7'       -0.14094   0.56455  -0.17065                                          # 27      
H7a'       0.02137   0.59829  -0.14851                                          # 28      
H7b'      -0.13139   0.48012  -0.15378                                          # 29      
C8        -0.86477   0.28068  -0.45206                                          # 32      
H8a       -0.79292   0.21187  -0.48215                                          # 33      
H8b       -0.97542   0.31803  -0.50938                                          # 34      
H8c       -0.96041   0.25066  -0.40101                                          # 35      
C8'       -0.41867   0.63423   0.13784                                          # 37      
H8a'      -0.54861   0.67541   0.16515                                          # 38      
H8b'      -0.26520   0.66256   0.17869                                          # 39      
H8c'      -0.43398   0.54938   0.15186                                          # 40      
C1D       -0.79120   0.07903  -0.22192                                          # 42      
C2D       -0.61059   0.06479  -0.15196                                          # 43      
C3D       -0.43882   0.00437  -0.17358                                          # 44      
C4D       -0.44941  -0.04072  -0.26405                                          # 45      
C5D       -0.63362  -0.02431  -0.33187                                          # 46      
C6D       -0.80719   0.03527  -0.31278                                          # 47      
C7D       -0.24555  -0.00981  -0.09671                                          # 48      
H2D       -0.60231   0.09961  -0.08202                                          # 49      
H4D       -0.31826  -0.08751  -0.28179                                          # 50      
H6D       -0.94844   0.04712  -0.36617                                          # 51      
O1D       -0.23112   0.02763  -0.01857                                          # 52      
O2D       -0.09159  -0.06855  -0.12471                                          # 53      
H*1D       0.02610  -0.07452  -0.07290                                          # 54      
N1D       -0.97652   0.14396  -0.19873                                          # 57      
O11D      -0.96209   0.17741  -0.11888                                          # 58      
O12D      -1.12661   0.15788  -0.26168                                          # 59      
N2D       -0.64519  -0.07289  -0.42942                                          # 61      
O21D      -0.48070  -0.10728  -0.44942                                          # 62      
O22D      -0.81798  -0.07422  -0.48078                                          # 63      
#END                                                                                      
 
#Energy-rank no.  46
data_00046_+1.29727E+00                                                                   
_chemical_name_systematic                                                                 
;XXV: TB+DNBA Space group P-1                                                             
Final list                                                                                
E(total)= 1.29727E+00 E(coul)=-8.30411E+00 E(vdW)= 4.17478E+00 Density= 1.38282           
;                                                                                         
_cell_length_a    6.598                                                                   
_cell_length_b    8.385                                                                   
_cell_length_c   20.939                                                                   
_cell_angle_alpha    96.24                                                                
_cell_angle_beta     94.91                                                                
_cell_angle_gamma   103.81                                                                
_cell_formula_units_Z  2                                                                  
_symmetry_space_group_name_H-M 'P -1    '                                                 
_symmetry_Int_Tables_number   2                                                           
loop_                                                                                     
_symmetry_equiv_pos_as_xyz                                                                
  1 x,y,z                                                                                 
  2 -x,-y,-z                                                                              
loop_                                                                                     
_atom_site_label                                                                          
_atom_site_fract_x                                                                        
_atom_site_fract_y                                                                        
_atom_site_fract_z                                                                        
C0         0.82322   0.19071   0.29309                                          #  1      
H0         0.95322   0.29288   0.31466                                          #  2      
H0'        0.81354   0.18666   0.24103                                          #  3      
N1         0.86176   0.03756   0.31115                                          #  4      
C1         0.68905  -0.10012   0.28614                                          #  5      
C2         0.72100  -0.25908   0.27825                                          #  6      
H2         0.87591  -0.27454   0.29107                                          #  7      
C3         0.55822  -0.39382   0.25367                                          #  8      
H3         0.58644  -0.51563   0.24792                                          #  9      
C4         0.35807  -0.37434   0.23527                                          # 10      
C5         0.32863  -0.21600   0.24294                                          # 11      
H5         0.17526  -0.19780   0.22928                                          # 12      
C6         0.49083  -0.07838   0.26859                                          # 13      
C7         0.45313   0.09421   0.27639                                          # 14      
H7a        0.42940   0.13336   0.22909                                          # 15      
H7b        0.31141   0.09313   0.29903                                          # 16      
N1'        0.62904   0.21691   0.31447                                          # 17      
C1'        0.63106   0.21537   0.38272                                          # 18      
C2'        0.49893   0.29263   0.41599                                          # 19      
H2'        0.39833   0.35238   0.38942                                          # 20      
C3'        0.49897   0.29465   0.48181                                          # 21      
H3'        0.39566   0.35521   0.50658                                          # 22      
C4'        0.63313   0.22134   0.51693                                          # 23      
C5'        0.76436   0.14603   0.48346                                          # 24      
H5'        0.86897   0.08805   0.50948                                          # 25      
C6'        0.76441   0.14073   0.41671                                          # 26      
C7'        0.91084   0.05683   0.38136                                          # 27      
H7a'       1.07213   0.12986   0.39381                                          # 28      
H7b'       0.90351  -0.06366   0.39648                                          # 29      
C8         0.18010  -0.52254   0.20785                                          # 32      
H8a        0.14508  -0.52700   0.15595                                          # 33      
H8b        0.03789  -0.51869   0.22966                                          # 34      
H8c        0.21935  -0.63771   0.21632                                          # 35      
C8'        0.63364   0.22526   0.58927                                          # 37      
H8a'       0.75948   0.32567   0.61503                                          # 38      
H8b'       0.65505   0.11041   0.60460                                          # 39      
H8c'       0.48681   0.24376   0.60461                                          # 40      
C1D       -0.71567   0.11065  -0.10671                                          # 42      
C2D       -0.54665   0.06100  -0.07954                                          # 43      
C3D       -0.36334   0.18044  -0.05547                                          # 44      
C4D       -0.35115   0.34665  -0.05880                                          # 45      
C5D       -0.52445   0.39060  -0.08645                                          # 46      
C6D       -0.70896   0.27513  -0.11082                                          # 47      
C7D       -0.18299   0.12352  -0.02636                                          # 48      
H2D       -0.55597  -0.06744  -0.07695                                          # 49      
H4D       -0.21088   0.44018  -0.04045                                          # 50      
H6D       -0.84149   0.31145  -0.13204                                          # 51      
O1D       -0.18805  -0.01761  -0.02272                                          # 52      
O2D       -0.01648   0.24688  -0.00496                                          # 53      
H*1D       0.09207   0.20276   0.01287                                          # 54      
N1D       -0.91346  -0.01776  -0.13235                                          # 57      
O11D      -0.91562  -0.15839  -0.12748                                          # 58      
O12D      -1.05605   0.02898  -0.15592                                          # 59      
N2D       -0.51180   0.56978  -0.08996                                          # 61      
O21D      -0.36023   0.66788  -0.06203                                          # 62      
O22D      -0.65375   0.60298  -0.12031                                          # 63      
#END                                                                                      
 
#Energy-rank no.  47
data_00047_+1.30691E+00                                                                   
_chemical_name_systematic                                                                 
;XXV: TB+DNBA  P21/c                                                                      
***P21c_L1 P21c_L2 P21c_L3 P21c_L4                                                        
E(total)= 1.30691E+00 E(coul)=-7.57106E+00 E(vdW)= 3.55378E+00 Density= 1.40560           
;                                                                                         
_cell_length_a   20.493                                                                   
_cell_length_b    8.466                                                                   
_cell_length_c   12.705                                                                   
_cell_angle_alpha    90.00                                                                
_cell_angle_beta     97.45                                                                
_cell_angle_gamma    90.00                                                                
_cell_formula_units_Z  4                                                                  
_symmetry_space_group_name_H-M 'P 21/c  '                                                 
_symmetry_Int_Tables_number  14                                                           
loop_                                                                                     
_symmetry_equiv_pos_as_xyz                                                                
  1 x,y,z                                                                                 
  2 -x,1/2+y,1/2-z                                                                        
  3 -x,-y,-z                                                                              
  4 x,1/2-y,1/2+z                                                                         
loop_                                                                                     
_atom_site_label                                                                          
_atom_site_fract_x                                                                        
_atom_site_fract_y                                                                        
_atom_site_fract_z                                                                        
C0         0.31931  -0.33656  -0.30737                                          #  1      
H0         0.34828  -0.27226  -0.35859                                          #  2      
H0'        0.26784  -0.32448  -0.33864                                          #  3      
N1         0.33789  -0.50182  -0.30667                                          #  4      
C1         0.30296  -0.59014  -0.23601                                          #  5      
C2         0.29575  -0.75272  -0.24989                                          #  6      
H2         0.31660  -0.80825  -0.31401                                          #  7      
C3         0.26180  -0.84060  -0.18379                                          #  8      
H3         0.25677  -0.96615  -0.19600                                          #  9      
C4         0.23306  -0.76885  -0.10221                                          # 10      
C5         0.24019  -0.60742  -0.08965                                          # 11      
H5         0.21862  -0.54932  -0.02697                                          # 12      
C6         0.27517  -0.51684  -0.15486                                          # 13      
C7         0.28208  -0.33940  -0.13889                                          # 14      
H7a        0.23483  -0.28255  -0.16202                                          # 15      
H7b        0.29651  -0.31273  -0.05578                                          # 16      
N1'        0.32986  -0.27011  -0.20137                                          # 17      
C1'        0.39672  -0.29017  -0.15500                                          # 18      
C2'        0.42266  -0.19119  -0.07245                                          # 19      
H2'        0.39166  -0.10117  -0.04556                                          # 20      
C3'        0.48706  -0.20662  -0.02698                                          # 21      
H3'        0.50613  -0.12875   0.03671                                          # 22      
C4'        0.52814  -0.32027  -0.06332                                          # 23      
C5'        0.50197  -0.41707  -0.14567                                          # 24      
H5'        0.53266  -0.50614  -0.17492                                          # 25      
C6'        0.43664  -0.40465  -0.19169                                          # 26      
C7'        0.40939  -0.51305  -0.28221                                          # 27      
H7a'       0.43091  -0.48258  -0.35337                                          # 28      
H7b'       0.42285  -0.63436  -0.26312                                          # 29      
C8         0.19551  -0.86594  -0.03038                                          # 32      
H8a        0.16357  -0.95111  -0.07552                                          # 33      
H8b        0.16510  -0.79185   0.01302                                          # 34      
H8c        0.22882  -0.93153   0.02720                                          # 35      
C8'        0.59890  -0.33544  -0.01340                                          # 37      
H8a'       0.62862  -0.23891  -0.03740                                          # 38      
H8b'       0.62054  -0.44508  -0.03613                                          # 39      
H8c'       0.60267  -0.33307   0.07265                                          # 40      
C1D        0.11167  -0.26827  -0.31695                                          # 42      
C2D        0.08363  -0.17967  -0.24341                                          # 43      
C3D        0.05755  -0.25687  -0.16195                                          # 44      
C4D        0.05977  -0.42026  -0.15497                                          # 45      
C5D        0.08835  -0.50414  -0.23045                                          # 46      
C6D        0.11472  -0.43118  -0.31240                                          # 47      
C7D        0.02752  -0.15840  -0.08351                                          # 48      
H2D        0.08189  -0.05339  -0.24875                                          # 49      
H4D        0.03987  -0.48146  -0.09262                                          # 50      
H6D        0.13665  -0.49805  -0.37010                                          # 51      
O1D        0.02479  -0.01844  -0.08711                                          # 52      
O2D        0.00420  -0.24338  -0.00937                                          # 53      
H*1D      -0.01411  -0.17426   0.03774                                          # 54      
N1D        0.13965  -0.18536  -0.40492                                          # 57      
O11D       0.13529  -0.04506  -0.40809                                          # 58      
O12D       0.16443  -0.26512  -0.46611                                          # 59      
N2D        0.09052  -0.68035  -0.22322                                          # 61      
O21D       0.06722  -0.74002  -0.15171                                          # 62      
O22D       0.11526  -0.74969  -0.28943                                          # 63      
#END                                                                                      
 
#Energy-rank no.  48
data_00048_+1.31444E+00                                                                   
_chemical_name_systematic                                                                 
;XXV: TB+DNBA  P21/c                                                                      
***P21c_L1 P21c_L2 P21c_L3 P21c_L4                                                        
E(total)= 1.31444E+00 E(coul)=-1.02370E+01 E(vdW)= 5.97102E+00 Density= 1.40303           
;                                                                                         
_cell_length_a   19.830                                                                   
_cell_length_b    6.289                                                                   
_cell_length_c   22.588                                                                   
_cell_angle_alpha    90.00                                                                
_cell_angle_beta    128.99                                                                
_cell_angle_gamma    90.00                                                                
_cell_formula_units_Z  4                                                                  
_symmetry_space_group_name_H-M 'P 21/c  '                                                 
_symmetry_Int_Tables_number  14                                                           
loop_                                                                                     
_symmetry_equiv_pos_as_xyz                                                                
  1 x,y,z                                                                                 
  2 -x,1/2+y,1/2-z                                                                        
  3 -x,-y,-z                                                                              
  4 x,1/2-y,1/2+z                                                                         
loop_                                                                                     
_atom_site_label                                                                          
_atom_site_fract_x                                                                        
_atom_site_fract_y                                                                        
_atom_site_fract_z                                                                        
C0        -0.20398   0.62937   0.08554                                          #  1      
H0        -0.15148   0.61785   0.08286                                          #  2      
H0'       -0.18853   0.52974   0.13172                                          #  3      
N1        -0.21215   0.84854   0.10010                                          #  4      
C1        -0.28348   0.87295   0.10058                                          #  5      
C2        -0.28503   1.04582   0.13827                                          #  6      
H2        -0.23208   1.15722   0.16647                                          #  7      
C3        -0.35240   1.07232   0.14036                                          #  8      
H3        -0.35226   1.20705   0.16988                                          #  9      
C4        -0.42016   0.92541   0.10569                                          # 10      
C5        -0.41764   0.75393   0.06890                                          # 11      
H5        -0.46939   0.63861   0.04146                                          # 12      
C6        -0.35059   0.72607   0.06527                                          # 13      
C7        -0.34978   0.53555   0.02433                                          # 14      
H7a       -0.33695   0.39151   0.05655                                          # 15      
H7b       -0.41276   0.51606  -0.03098                                          # 16      
N1'       -0.28372   0.55397   0.01471                                          # 17      
C1'       -0.30880   0.68724  -0.04748                                          # 18      
C2'       -0.36384   0.60691  -0.12138                                          # 19      
H2'       -0.38611   0.44535  -0.12995                                          # 20      
C3'       -0.38838   0.73074  -0.18231                                          # 21      
H3'       -0.43094   0.66538  -0.23897                                          # 22      
C4'       -0.35789   0.93861  -0.17149                                          # 23      
C5'       -0.30292   1.01606  -0.09790                                          # 24      
H5'       -0.27871   1.17642  -0.08809                                          # 25      
C6'       -0.27833   0.89404  -0.03562                                          # 26      
C7'       -0.21772   0.98412   0.04464                                          # 27      
H7a'      -0.15287   1.00109   0.06214                                          # 28      
H7b'      -0.23894   1.14131   0.04606                                          # 29      
C8        -0.49377   0.95396   0.10852                                          # 32      
H8a       -0.48165   1.08664   0.14487                                          # 33      
H8b       -0.50276   0.81285   0.13041                                          # 34      
H8c       -0.55446   0.98570   0.05220                                          # 35      
C8'       -0.38474   1.07279  -0.23871                                          # 37      
H8a'      -0.37443   0.98841  -0.27438                                          # 38      
H8b'      -0.34804   1.21964  -0.22034                                          # 39      
H8c'      -0.45311   1.11381  -0.27416                                          # 40      
C1D        0.13825   0.19989  -0.33228                                          # 42      
C2D        0.10480   0.09460  -0.30224                                          # 43      
C3D        0.06652  -0.10308  -0.33152                                          # 44      
C4D        0.06216  -0.19248  -0.38996                                          # 45      
C5D        0.09654  -0.08117  -0.41827                                          # 46      
C6D        0.13501   0.11551  -0.39049                                          # 47      
C7D        0.03087  -0.21352  -0.29807                                          # 48      
H2D        0.10815   0.16361  -0.25708                                          # 49      
H4D        0.03284  -0.34477  -0.41312                                          # 50      
H6D        0.16128   0.19932  -0.41311                                          # 51      
O1D        0.03351  -0.14165  -0.24806                                          # 52      
O2D       -0.00407  -0.40024  -0.32997                                          # 53      
H*1D      -0.02542  -0.46196  -0.30631                                          # 54      
N1D        0.17954   0.41283  -0.30084                                          # 57      
O11D       0.18839   0.47389  -0.24639                                          # 58      
O12D       0.20078   0.50758  -0.33244                                          # 59      
N2D        0.09187  -0.17743  -0.48132                                          # 61      
O21D       0.05965  -0.34910  -0.50333                                          # 62      
O22D       0.12060  -0.07618  -0.50549                                          # 63      
#END                                                                                      
 
#Energy-rank no.  49
data_00049_+1.33113E+00                                                                   
_chemical_name_systematic                                                                 
;XXV: TB+DNBA  P21/c                                                                      
***P21c_L1 P21c_L2 P21c_L3 P21c_L4                                                        
E(total)= 1.33113E+00 E(coul)=-7.70504E+00 E(vdW)= 3.41187E+00 Density= 1.41259           
;                                                                                         
_cell_length_a   21.634                                                                   
_cell_length_b   10.111                                                                   
_cell_length_c   10.142                                                                   
_cell_angle_alpha    90.00                                                                
_cell_angle_beta     78.59                                                                
_cell_angle_gamma    90.00                                                                
_cell_formula_units_Z  4                                                                  
_symmetry_space_group_name_H-M 'P 21/c  '                                                 
_symmetry_Int_Tables_number  14                                                           
loop_                                                                                     
_symmetry_equiv_pos_as_xyz                                                                
  1 x,y,z                                                                                 
  2 -x,1/2+y,1/2-z                                                                        
  3 -x,-y,-z                                                                              
  4 x,1/2-y,1/2+z                                                                         
loop_                                                                                     
_atom_site_label                                                                          
_atom_site_fract_x                                                                        
_atom_site_fract_y                                                                        
_atom_site_fract_z                                                                        
C0         0.29722  -0.17242   0.34078                                          #  1      
H0         0.29125  -0.19409   0.44710                                          #  2      
H0'        0.28152  -0.25726   0.29115                                          #  3      
N1         0.25916  -0.05820   0.32320                                          #  4      
C1         0.26789  -0.02222   0.18443                                          #  5      
C2         0.22166   0.05182   0.14015                                          #  6      
H2         0.18014   0.08003   0.21176                                          #  7      
C3         0.22845   0.08678   0.00690                                          #  8      
H3         0.19210   0.14397  -0.02519                                          #  9      
C4         0.28136   0.04752  -0.08735                                          # 10      
C5         0.32670  -0.02657  -0.04238                                          # 11      
H5         0.36811  -0.05773  -0.11317                                          # 12      
C6         0.32105  -0.06132   0.09245                                          # 13      
C7         0.37182  -0.14296   0.13861                                          # 14      
H7a        0.37103  -0.24350   0.10095                                          # 15      
H7b        0.41799  -0.10282   0.09739                                          # 16      
N1'        0.36331  -0.14883   0.28502                                          # 17      
C1'        0.38533  -0.03369   0.34336                                          # 18      
C2'        0.44961  -0.01904   0.34045                                          # 19      
H2'        0.48134  -0.09533   0.29442                                          # 20      
C3'        0.47212   0.09008   0.39702                                          # 21      
H3'        0.52200   0.09937   0.39373                                          # 22      
C4'        0.43110   0.18777   0.46017                                          # 23      
C5'        0.36742   0.17174   0.46317                                          # 24      
H5'        0.33480   0.24607   0.51098                                          # 25      
C6'        0.34385   0.06285   0.40478                                          # 26      
C7'        0.27350   0.04822   0.40986                                          # 27      
H7a'       0.24951   0.02697   0.51233                                          # 28      
H7b'       0.25417   0.14005   0.38084                                          # 29      
C8         0.28835   0.08546  -0.23363                                          # 32      
H8a        0.30919   0.00552  -0.29919                                          # 33      
H8b        0.31821   0.17174  -0.25741                                          # 34      
H8c        0.24292   0.10805  -0.25849                                          # 35      
C8'        0.45599   0.30683   0.52325                                          # 37      
H8a'       0.50050   0.28471   0.55269                                          # 38      
H8b'       0.42307   0.33931   0.61220                                          # 39      
H8c'       0.46414   0.38930   0.45334                                          # 40      
C1D        0.08903   0.04025   0.46079                                          # 42      
C2D        0.05695   0.05006   0.35632                                          # 43      
C3D        0.05518  -0.05891   0.27388                                          # 44      
C4D        0.08522  -0.17541   0.29658                                          # 45      
C5D        0.11679  -0.18067   0.40245                                          # 46      
C6D        0.11948  -0.07426   0.48628                                          # 47      
C7D        0.02020  -0.04572   0.16170                                          # 48      
H2D        0.03372   0.14007   0.33872                                          # 49      
H4D        0.08427  -0.26027   0.23387                                          # 50      
H6D        0.14414  -0.08016   0.56774                                          # 51      
O1D       -0.00602   0.05243   0.13943                                          # 52      
O2D        0.02142  -0.15497   0.08946                                          # 53      
H*1D      -0.00151  -0.14022   0.02019                                          # 54      
N1D        0.09127   0.15753   0.54954                                          # 57      
O11D       0.06931   0.25828   0.51880                                          # 58      
O12D       0.11494   0.14254   0.64510                                          # 59      
N2D        0.14936  -0.30605   0.42690                                          # 61      
O21D       0.15298  -0.39076   0.34396                                          # 62      
O22D       0.16954  -0.31318   0.52779                                          # 63      
#END                                                                                      
 
#Energy-rank no.  50
data_00050_+1.36768E+00                                                                   
_chemical_name_systematic                                                                 
;XXV: TB+DNBA  P21/c                                                                      
***P21c_L1 P21c_L2 P21c_L3 P21c_L4                                                        
E(total)= 1.36768E+00 E(coul)=-9.06736E+00 E(vdW)= 5.00610E+00 Density= 1.41021           
;                                                                                         
_cell_length_a   11.064                                                                   
_cell_length_b   27.171                                                                   
_cell_length_c    7.463                                                                   
_cell_angle_alpha    90.00                                                                
_cell_angle_beta    103.84                                                                
_cell_angle_gamma    90.00                                                                
_cell_formula_units_Z  4                                                                  
_symmetry_space_group_name_H-M 'P 21/c  '                                                 
_symmetry_Int_Tables_number  14                                                           
loop_                                                                                     
_symmetry_equiv_pos_as_xyz                                                                
  1 x,y,z                                                                                 
  2 -x,1/2+y,1/2-z                                                                        
  3 -x,-y,-z                                                                              
  4 x,1/2-y,1/2+z                                                                         
loop_                                                                                     
_atom_site_label                                                                          
_atom_site_fract_x                                                                        
_atom_site_fract_y                                                                        
_atom_site_fract_z                                                                        
C0        -0.78890   0.35695  -0.42394                                          #  1      
H0        -0.73063   0.38895  -0.38241                                          #  2      
H0'       -0.83282   0.34757  -0.31348                                          #  3      
N1        -0.88345   0.36876  -0.58922                                          #  4      
C1        -0.95911   0.32675  -0.65403                                          #  5      
C2        -1.07771   0.33350  -0.76746                                          #  6      
H2        -1.10989   0.37038  -0.80342                                          #  7      
C3        -1.15316   0.29378  -0.83044                                          #  8      
H3        -1.24457   0.29984  -0.91789                                          #  9      
C4        -1.11344   0.24588  -0.78035                                          # 10      
C5        -0.99596   0.23967  -0.66687                                          # 11      
H5        -0.96298   0.20301  -0.62673                                          # 12      
C6        -0.91759   0.27939  -0.60387                                          # 13      
C7        -0.78884   0.27128  -0.47912                                          # 14      
H7a       -0.79723   0.25921  -0.34373                                          # 15      
H7b       -0.74091   0.24235  -0.53419                                          # 16      
N1'       -0.71290   0.31588  -0.45530                                          # 17      
C1'       -0.65760   0.32578  -0.60615                                          # 18      
C2'       -0.55095   0.30020  -0.61927                                          # 19      
H2'       -0.51229   0.27353  -0.51470                                          # 20      
C3'       -0.49490   0.30931  -0.76189                                          # 21      
H3'       -0.41245   0.28913  -0.76931                                          # 22      
C4'       -0.54250   0.34480  -0.89535                                          # 23      
C5'       -0.64783   0.37015  -0.88023                                          # 24      
H5'       -0.68663   0.39764  -0.98198                                          # 25      
C6'       -0.70685   0.36094  -0.73826                                          # 26      
C7'       -0.82264   0.38950  -0.72563                                          # 27      
H7a'      -0.79784   0.42744  -0.68725                                          # 28      
H7b'      -0.88835   0.39040  -0.85888                                          # 29      
C8        -1.19709   0.20247  -0.84897                                          # 32      
H8a       -1.28240   0.21407  -0.94498                                          # 33      
H8b       -1.22256   0.18333  -0.73597                                          # 34      
H8c       -1.15140   0.17620  -0.92058                                          # 35      
C8'       -0.47973   0.35488  -1.05064                                          # 37      
H8a'      -0.38663   0.36954  -0.99829                                          # 38      
H8b'      -0.53196   0.38129  -1.14788                                          # 39      
H8c'      -0.47101   0.32142  -1.12621                                          # 40      
C1D       -0.17684   0.06504   0.08563                                          # 42      
C2D       -0.11180   0.04923  -0.04007                                          # 43      
C3D       -0.17741   0.02986  -0.20727                                          # 44      
C4D       -0.30612   0.02654  -0.24658                                          # 45      
C5D       -0.36733   0.04284  -0.11646                                          # 46      
C6D       -0.30503   0.06227   0.05099                                          # 47      
C7D       -0.10492   0.01305  -0.34069                                          # 48      
H2D       -0.01233   0.05178  -0.00977                                          # 49      
H4D       -0.35800   0.01170  -0.37489                                          # 50      
H6D       -0.35398   0.07470   0.15001                                          # 51      
O1D        0.00518   0.01535  -0.31152                                          # 52      
O2D       -0.17619  -0.00473  -0.49521                                          # 53      
H*1D      -0.12482  -0.01473  -0.57375                                          # 54      
N1D       -0.10645   0.08584   0.26603                                          # 57      
O11D       0.00295   0.09117   0.28735                                          # 58      
O12D      -0.16454   0.09567   0.37672                                          # 59      
N2D       -0.50613   0.03924  -0.15853                                          # 61      
O21D      -0.55757   0.02256  -0.30464                                          # 62      
O22D      -0.55626   0.05320  -0.04328                                          # 63      
#END                                                                                      
 
#Energy-rank no.  51
data_00051_+1.36783E+00                                                                   
_chemical_name_systematic                                                                 
;XXV: TB+DNBA  P21/c                                                                      
***P21c_L1 P21c_L2 P21c_L3 P21c_L4                                                        
E(total)= 1.36783E+00 E(coul)=-9.08964E+00 E(vdW)= 5.00274E+00 Density= 1.40991           
;                                                                                         
_cell_length_a   11.063                                                                   
_cell_length_b   27.187                                                                   
_cell_length_c    7.461                                                                   
_cell_angle_alpha    90.00                                                                
_cell_angle_beta    103.85                                                                
_cell_angle_gamma    90.00                                                                
_cell_formula_units_Z  4                                                                  
_symmetry_space_group_name_H-M 'P 21/c  '                                                 
_symmetry_Int_Tables_number  14                                                           
loop_                                                                                     
_symmetry_equiv_pos_as_xyz                                                                
  1 x,y,z                                                                                 
  2 -x,1/2+y,1/2-z                                                                        
  3 -x,-y,-z                                                                              
  4 x,1/2-y,1/2+z                                                                         
loop_                                                                                     
_atom_site_label                                                                          
_atom_site_fract_x                                                                        
_atom_site_fract_y                                                                        
_atom_site_fract_z                                                                        
C0        -0.21113   0.35709  -0.07653                                          #  1      
H0        -0.16720   0.34776  -0.18704                                          #  2      
H0'       -0.26934   0.38910  -0.11786                                          #  3      
N1        -0.28723   0.31603  -0.04555                                          #  4      
C1        -0.34256   0.32585   0.10536                                          #  5      
C2        -0.44928   0.30029   0.11820                                          #  6      
H2        -0.48799   0.27370   0.01338                                          #  7      
C3        -0.50535   0.30933   0.26087                                          #  8      
H3        -0.58786   0.28917   0.26806                                          #  9      
C4        -0.45769   0.34472   0.39467                                          # 10      
C5        -0.35228   0.37005   0.37982                                          # 11      
H5        -0.31344   0.39746   0.48183                                          # 12      
C6        -0.29324   0.36092   0.23781                                          # 13      
C7        -0.17736   0.38945   0.22548                                          # 14      
H7a       -0.20208   0.42739   0.18738                                          # 15      
H7b       -0.11166   0.39027   0.35881                                          # 16      
N1'       -0.11656   0.36878   0.08894                                          # 17      
C1'       -0.04097   0.32675   0.15348                                          # 18      
C2'        0.07764   0.33342   0.26707                                          # 19      
H2'        0.10990   0.37026   0.30335                                          # 20      
C3'        0.15302   0.29369   0.32979                                          # 21      
H3'        0.24445   0.29968   0.41737                                          # 22      
C4'        0.11319   0.24584   0.27929                                          # 23      
C5'       -0.00430   0.23972   0.16566                                          # 24      
H5'       -0.03735   0.20310   0.12520                                          # 25      
C6'       -0.08259   0.27946   0.10290                                          # 26      
C7'       -0.21137   0.27143  -0.02202                                          # 27      
H7a'      -0.20298   0.25944  -0.15753                                          # 28      
H7b'      -0.25939   0.24250   0.03279                                          # 29      
C8        -0.52048   0.35472   0.55000                                          # 32      
H8a       -0.61361   0.36937   0.49766                                          # 33      
H8b       -0.46827   0.38109   0.64741                                          # 34      
H8c       -0.52917   0.32125   0.62542                                          # 35      
C8'        0.19675   0.20241   0.34764                                          # 37      
H8a'       0.28250   0.21396   0.44278                                          # 38      
H8b'       0.22145   0.18312   0.23435                                          # 39      
H8c'       0.15130   0.17630   0.42019                                          # 40      
C1D       -0.17675  -0.06499   0.58576                                          # 42      
C2D       -0.11172  -0.04919   0.46004                                          # 43      
C3D       -0.17737  -0.02984   0.29280                                          # 44      
C4D       -0.30611  -0.02653   0.25346                                          # 45      
C5D       -0.36730  -0.04283   0.38361                                          # 46      
C6D       -0.30496  -0.06224   0.55110                                          # 47      
C7D       -0.10490  -0.01302   0.15935                                          # 48      
H2D       -0.01224  -0.05173   0.49036                                          # 49      
H4D       -0.35802  -0.01170   0.12511                                          # 50      
H6D       -0.35390  -0.07467   0.65014                                          # 51      
O1D        0.00522  -0.01532   0.18854                                          # 52      
O2D       -0.17621   0.00474   0.00478                                          # 53      
H*1D      -0.12484   0.01474  -0.07377                                          # 54      
N1D       -0.10633  -0.08578   0.76622                                          # 57      
O11D       0.00306  -0.09119   0.78739                                          # 58      
O12D      -0.16435  -0.09552   0.87709                                          # 59      
N2D       -0.50613  -0.03924   0.34150                                          # 61      
O21D      -0.55762  -0.02261   0.19529                                          # 62      
O22D      -0.55624  -0.05317   0.45682                                          # 63      
#END                                                                                      
 
#Energy-rank no.  52
data_00052_+1.36792E+00                                                                   
_chemical_name_systematic                                                                 
;XXV: TB+DNBA  P21/c                                                                      
***P21c_L1 P21c_L2 P21c_L3 P21c_L4                                                        
E(total)= 1.36792E+00 E(coul)=-7.13893E+00 E(vdW)= 3.15031E+00 Density= 1.42265           
;                                                                                         
_cell_length_a   12.673                                                                   
_cell_length_b   11.959                                                                   
_cell_length_c   15.784                                                                   
_cell_angle_alpha    90.00                                                                
_cell_angle_beta     64.51                                                                
_cell_angle_gamma    90.00                                                                
_cell_formula_units_Z  4                                                                  
_symmetry_space_group_name_H-M 'P 21/c  '                                                 
_symmetry_Int_Tables_number  14                                                           
loop_                                                                                     
_symmetry_equiv_pos_as_xyz                                                                
  1 x,y,z                                                                                 
  2 -x,1/2+y,1/2-z                                                                        
  3 -x,-y,-z                                                                              
  4 x,1/2-y,1/2+z                                                                         
loop_                                                                                     
_atom_site_label                                                                          
_atom_site_fract_x                                                                        
_atom_site_fract_y                                                                        
_atom_site_fract_z                                                                        
C0         0.20026   0.31905   0.26667                                          #  1      
H0         0.27813   0.36341   0.22001                                          #  2      
H0'        0.13486   0.37988   0.30757                                          #  3      
N1         0.15727   0.25306   0.21107                                          #  4      
C1         0.05739   0.18888   0.27005                                          #  5      
C2        -0.01996   0.15139   0.23481                                          #  6      
H2        -0.00279   0.17201   0.16371                                          #  7      
C3        -0.11750   0.09042   0.29024                                          #  8      
H3        -0.17620   0.06234   0.26159                                          #  9      
C4        -0.14212   0.06590   0.38335                                          # 10      
C5        -0.06518   0.10412   0.41768                                          # 11      
H5        -0.08208   0.08594   0.48931                                          # 12      
C6         0.03488   0.16463   0.36222                                          # 13      
C7         0.11776   0.20546   0.40219                                          # 14      
H7a        0.07626   0.27177   0.45280                                          # 15      
H7b        0.13706   0.13840   0.43943                                          # 16      
N1'        0.22711   0.24894   0.32974                                          # 17      
C1'        0.30929   0.16386   0.27895                                          # 18      
C2'        0.37625   0.11375   0.31900                                          # 19      
H2'        0.36471   0.14062   0.38749                                          # 20      
C3'        0.45692   0.03244   0.27138                                          # 21      
H3'        0.50783  -0.00515   0.30363                                          # 22      
C4'        0.47470  -0.00076   0.18143                                          # 23      
C5'        0.40831   0.05004   0.14222                                          # 24      
H5'        0.42016   0.02557   0.07293                                          # 25      
C6'        0.32507   0.13139   0.18989                                          # 26      
C7'        0.25346   0.18564   0.14471                                          # 27      
H7a'       0.30923   0.23960   0.08750                                          # 28      
H7b'       0.21871   0.12236   0.11462                                          # 29      
C8        -0.24974  -0.00043   0.44408                                          # 32      
H8a       -0.31559   0.00399   0.41735                                          # 33      
H8b       -0.28869   0.03057   0.51556                                          # 34      
H8c       -0.22867  -0.08811   0.44622                                          # 35      
C8'        0.56423  -0.08942   0.12941                                          # 37      
H8a'       0.65242  -0.05611   0.10258                                          # 38      
H8b'       0.55150  -0.12208   0.07042                                          # 39      
H8c'       0.55894  -0.15912   0.17520                                          # 40      
C1D       -0.23167   0.16331  -0.19513                                          # 42      
C2D       -0.16254   0.11213  -0.15874                                          # 43      
C3D       -0.19095   0.12484  -0.06395                                          # 44      
C4D       -0.28726   0.18798  -0.00713                                          # 45      
C5D       -0.35398   0.23771  -0.04667                                          # 46      
C6D       -0.32822   0.22679  -0.14056                                          # 47      
C7D       -0.11484   0.06868  -0.02637                                          # 48      
H2D       -0.08809   0.06332  -0.20262                                          # 49      
H4D       -0.31027   0.19854   0.06608                                          # 50      
H6D       -0.38087   0.26589  -0.16993                                          # 51      
O1D       -0.03182   0.01408  -0.07299                                          # 52      
O2D       -0.14951   0.08607   0.06447                                          # 53      
H*1D      -0.09782   0.04839   0.08394                                          # 54      
N1D       -0.20119   0.14980  -0.29719                                          # 57      
O11D      -0.11359   0.10042  -0.34379                                          # 58      
O12D      -0.26655   0.18933  -0.32522                                          # 59      
N2D       -0.45787   0.30593   0.01443                                          # 61      
O21D      -0.48078   0.31065   0.09594                                          # 62      
O22D      -0.51098   0.35113  -0.02238                                          # 63      
#END                                                                                      
 
#Energy-rank no.  53
data_00053_+1.36854E+00                                                                   
_chemical_name_systematic                                                                 
;XXV: (cocrystal) P21/n,Z=4                                                               
Final list                                                                                
E(total)= 1.36854E+00 E(coul)=-7.14144E+00 E(vdW)= 3.16263E+00 Density= 1.42272           
;                                                                                         
_cell_length_a   15.415                                                                   
_cell_length_b   11.959                                                                   
_cell_length_c   12.673                                                                   
_cell_angle_alpha    90.00                                                                
_cell_angle_beta     67.56                                                                
_cell_angle_gamma    90.00                                                                
_cell_formula_units_Z  4                                                                  
_symmetry_space_group_name_H-M 'P 21/n  '                                                 
_symmetry_Int_Tables_number  14                                                           
loop_                                                                                     
_symmetry_equiv_pos_as_xyz                                                                
  1 x,y,z                                                                                 
  2 1/2-x,1/2+y,1/2-z                                                                     
  3 -x,-y,-z                                                                              
  4 1/2+x,1/2-y,1/2+z                                                                     
loop_                                                                                     
_atom_site_label                                                                          
_atom_site_fract_x                                                                        
_atom_site_fract_y                                                                        
_atom_site_fract_z                                                                        
C0         0.26665   0.31904  -0.46693                                          #  1      
H0         0.22000   0.36339  -0.49815                                          #  2      
H0'        0.30753   0.37989  -0.44243                                          #  3      
N1         0.21104   0.25306  -0.36832                                          #  4      
C1         0.27002   0.18889  -0.32740                                          #  5      
C2         0.23476   0.15143  -0.21480                                          #  6      
H2         0.16365   0.17203  -0.16086                                          #  7      
C3         0.29018   0.09047  -0.17267                                          #  8      
H3         0.26152   0.06240  -0.08531                                          #  9      
C4         0.38330   0.06597  -0.24116                                          # 10      
C5         0.41765   0.10417  -0.35245                                          # 11      
H5         0.48928   0.08600  -0.40718                                          # 12      
C6         0.36220   0.16465  -0.39707                                          # 13      
C7         0.40218   0.20548  -0.51994                                          # 14      
H7a        0.45278   0.27180  -0.52905                                          # 15      
H7b        0.43944   0.13841  -0.57647                                          # 16      
N1'        0.32975   0.24893  -0.55686                                          # 17      
C1'        0.27897   0.16383  -0.58824                                          # 18      
C2'        0.31905   0.11371  -0.69525                                          # 19      
H2'        0.38754   0.14059  -0.75222                                          # 20      
C3'        0.27145   0.03238  -0.72830                                          # 21      
H3'        0.30372  -0.00521  -0.81147                                          # 22      
C4'        0.18150  -0.00083  -0.65612                                          # 23      
C5'        0.14226   0.04998  -0.55051                                          # 24      
H5'        0.07297   0.02551  -0.49306                                          # 25      
C6'        0.18991   0.13136  -0.51495                                          # 26      
C7'        0.14470   0.18561  -0.39815                                          # 27      
H7a'       0.08749   0.23956  -0.39672                                          # 28      
H7b'       0.11461   0.12234  -0.33330                                          # 29      
C8         0.44403  -0.00034  -0.19425                                          # 32      
H8a        0.41725   0.00402  -0.10167                                          # 33      
H8b        0.51549   0.03073  -0.22673                                          # 34      
H8c        0.44624  -0.08802  -0.21753                                          # 35      
C8'        0.12949  -0.08949  -0.69363                                          # 37      
H8a'       0.10280  -0.05623  -0.75514                                          # 38      
H8b'       0.07041  -0.12202  -0.62192                                          # 39      
H8c'       0.17525  -0.15926  -0.73398                                          # 40      
C1D        0.19518  -0.16335  -0.42683                                          # 42      
C2D        0.15877  -0.11215  -0.32130                                          # 43      
C3D        0.06398  -0.12484  -0.25493                                          # 44      
C4D        0.00716  -0.18798  -0.29441                                          # 45      
C5D        0.04671  -0.23773  -0.40068                                          # 46      
C6D        0.14061  -0.22683  -0.46881                                          # 47      
C7D        0.02638  -0.06866  -0.14123                                          # 48      
H2D        0.20264  -0.06334  -0.29074                                          # 49      
H4D       -0.06605  -0.19853  -0.24421                                          # 50      
H6D        0.16999  -0.26595  -0.55083                                          # 51      
O1D        0.07299  -0.01406  -0.10483                                          # 52      
O2D       -0.06447  -0.08604  -0.08506                                          # 53      
H*1D      -0.08394  -0.04834  -0.01390                                          # 54      
N1D        0.29724  -0.14988  -0.49843                                          # 57      
O11D       0.34385  -0.10053  -0.45744                                          # 58      
O12D       0.32527  -0.18943  -0.59182                                          # 59      
N2D       -0.01437  -0.30594  -0.44347                                          # 61      
O21D      -0.09589  -0.31063  -0.38489                                          # 62      
O22D       0.02246  -0.35119  -0.53339                                          # 63      
#END                                                                                      
 
#Energy-rank no.  54
data_00054_+1.37204E+00                                                                   
_chemical_name_systematic                                                                 
;XXV: (cocrystal) P21/n,Z=4                                                               
Final list                                                                                
E(total)= 1.37204E+00 E(coul)=-6.62887E+00 E(vdW)= 1.95290E+00 Density= 1.45230           
;                                                                                         
_cell_length_a    9.804                                                                   
_cell_length_b   14.412                                                                   
_cell_length_c   16.703                                                                   
_cell_angle_alpha    90.00                                                                
_cell_angle_beta     63.67                                                                
_cell_angle_gamma    90.00                                                                
_cell_formula_units_Z  4                                                                  
_symmetry_space_group_name_H-M 'P 21/n  '                                                 
_symmetry_Int_Tables_number  14                                                           
loop_                                                                                     
_symmetry_equiv_pos_as_xyz                                                                
  1 x,y,z                                                                                 
  2 1/2-x,1/2+y,1/2-z                                                                     
  3 -x,-y,-z                                                                              
  4 1/2+x,1/2-y,1/2+z                                                                     
loop_
[truncated: 801,903 more chars]
