# Supplementary material for: Report on the sixth blind test of organic crystal structure prediction methods
Source: Acta Crystallogr B Struct Sci Cryst Eng Mater. 2016 Aug 1;72(Pt 4):439–59. doi: 10.1107/S2052520616007447 (PMC4971545; doi:10.1107/S2052520616007447)
Supplement: Supplementary file 2 [file b-72-00439-sup2.zip › Group_04_Dzyabchenko/XXVI-1_Dzyabchenko.cif]

#No. of entries=    72
#Energy-rank no.   1
data_00001_+1.85991E+02                                                                   
_chemical_name_systematic                                                                 
;XXVI P-1 selectP-1 refine                                                                
P-1,Z=2   scan rotg234/tran/cell                                                          
E(total)= 1.85991E+02 E(coul)= 2.14758E+02 E(vdW)=-4.73104E+01 Density= 1.44145           
;                                                                                         
_cell_length_a   10.626                                                                   
_cell_length_b   10.892                                                                   
_cell_length_c   13.039                                                                   
_cell_angle_alpha   104.79                                                                
_cell_angle_beta     99.42                                                                
_cell_angle_gamma   112.11                                                                
_cell_formula_units_Z  2                                                                  
_symmetry_space_group_name_H-M 'P -1    '                                                 
_symmetry_Int_Tables_number   2                                                           
loop_                                                                                     
_symmetry_equiv_pos_as_xyz                                                                
  1 x,y,z                                                                                 
  2 -x,-y,-z                                                                              
loop_                                                                                     
_atom_site_label                                                                          
_atom_site_fract_x                                                                        
_atom_site_fract_y                                                                        
_atom_site_fract_z                                                                        
C1a       -0.32891  -0.30858   0.26804                                          #  1      
C2a       -0.30866  -0.37811   0.17443                                          #  2      
C3a       -0.17464  -0.32792   0.15409                                          #  3      
C4a       -0.06076  -0.20380   0.23159                                          #  4      
C5a       -0.08543  -0.13397   0.32878                                          #  5      
C6a       -0.21508  -0.18463   0.34642                                          #  6      
H7a       -0.23940  -0.49571  -0.00235                                          #  7      
H8a       -0.43096  -0.34749   0.28283                                          #  8      
H9a       -0.39453  -0.47291   0.11413                                          #  9      
C10a      -0.15245  -0.40093   0.05690                                          # 10      
C11a       0.07502  -0.15175   0.21087                                          # 11      
H12a      -0.00058  -0.03985   0.38998                                          # 12      
H13a      -0.23113  -0.13003   0.42071                                          # 13      
C14a      -0.02361  -0.35325   0.03948                                          # 14      
H15a      -0.00616  -0.40828  -0.03351                                          # 15      
C35a       0.09133  -0.22761   0.11730                                          # 16      
N16a       0.22681  -0.18632   0.09667                                          # 19      
C17a       0.33564  -0.20613   0.14745                                          # 20      
H*18a      0.24304  -0.13489   0.04373                                          # 21      
O19a       0.32741  -0.26853   0.21150                                          # 22      
C20a       0.46981  -0.15410   0.11335                                          # 25      
C21a       0.47813  -0.17940   0.00523                                          # 26      
C22a       0.59547  -0.07022   0.19923                                          # 27      
C23a       0.60742  -0.12515  -0.01660                                          # 28      
C24a       0.72497  -0.01698   0.17848                                          # 29      
H25a       0.58889  -0.04739   0.28275                                          # 30      
C26a       0.73083  -0.04491   0.07004                                          # 31      
H27a       0.61021  -0.14541  -0.10100                                          # 32      
H28a       0.82043   0.04649   0.24629                                          # 33      
H29a       0.83089  -0.00351   0.05261                                          # 34      
CL30a      0.32694  -0.27497  -0.10955                                          # 35      
C1b        0.31382   0.37496   0.25143                                          # 37      
C2b        0.38995   0.36392   0.34021                                          # 38      
C3b        0.35302   0.23223   0.35608                                          # 39      
C4b        0.23533   0.11096   0.27919                                          # 40      
C5b        0.15835   0.12611   0.18708                                          # 41      
C6b        0.19631   0.25375   0.17364                                          # 42      
H7b        0.52291   0.31236   0.50693                                          # 43      
H8b        0.34267   0.47532   0.24000                                          # 44      
H9b        0.47997   0.45551   0.40000                                          # 45      
C10b       0.43305   0.21977   0.44814                                          # 46      
C11b       0.19667  -0.02261   0.29545                                          # 47      
H12b       0.06892   0.03555   0.12641                                          # 48      
H13b       0.13650   0.26256   0.10316                                          # 49      
C14b       0.39812   0.09322   0.46124                                          # 50      
H15b       0.45852   0.08315   0.53032                                          # 51      
C35b       0.27897  -0.02922   0.38404                                          # 52      
N16b       0.25109  -0.16176   0.39908                                          # 55      
C17b       0.20213  -0.19971   0.48114                                          # 56      
H*18b      0.27426  -0.22845   0.34722                                          # 57      
O19b       0.16880  -0.12859   0.54735                                          # 58      
C20b       0.18000  -0.34480   0.48185                                          # 61      
C21b       0.10725  -0.47024   0.39178                                          # 62      
C22b       0.24204  -0.35099   0.58201                                          # 63      
C23b       0.09452  -0.59780   0.40163                                          # 64      
C24b       0.22868  -0.47762   0.59310                                          # 65      
H25b       0.30151  -0.25377   0.65091                                          # 66      
C26b       0.15431  -0.60151   0.50250                                          # 67      
H27b       0.03885  -0.69267   0.33027                                          # 68      
H28b       0.27663  -0.47955   0.67157                                          # 69      
H29b       0.14367  -0.70085   0.50975                                          # 70      
CL30b      0.03312  -0.47485   0.25988                                          # 71      
#END                                                                                      
 
#Energy-rank no.   2
data_00002_+1.86458E+02                                                                   
_chemical_name_systematic                                                                 
;Target XXVI Space group P21/c,Z=4                                                        
 Final list                                                                               
E(total)= 1.86458E+02 E(coul)= 2.14283E+02 E(vdW)=-4.63533E+01 Density= 1.43095           
;                                                                                         
_cell_length_a   12.112                                                                   
_cell_length_b   17.829                                                                   
_cell_length_c   13.133                                                                   
_cell_angle_alpha    90.00                                                                
_cell_angle_beta    113.23                                                                
_cell_angle_gamma    90.00                                                                
_cell_formula_units_Z  4                                                                  
_symmetry_space_group_name_H-M 'P 21/c  '                                                 
_symmetry_Int_Tables_number  14                                                           
loop_                                                                                     
_symmetry_equiv_pos_as_xyz                                                                
  1 x,y,z                                                                                 
  2 -x,1/2+y,1/2-z                                                                        
  3 -x,-y,-z                                                                              
  4 x,1/2-y,1/2+z                                                                         
loop_                                                                                     
_atom_site_label                                                                          
_atom_site_fract_x                                                                        
_atom_site_fract_y                                                                        
_atom_site_fract_z                                                                        
C1a        0.56081   0.26035   0.24871                                          #  1      
C2a        0.58785   0.21660   0.34010                                          #  2      
C3a        0.49752   0.17475   0.35780                                          #  3      
C4a        0.37778   0.17873   0.27999                                          #  4      
C5a        0.35267   0.22480   0.18514                                          #  5      
C6a        0.44116   0.26426   0.17000                                          #  6      
H7a        0.61689   0.12528   0.51213                                          #  7      
H8a        0.62995   0.29189   0.23591                                          #  8      
H9a        0.67879   0.21302   0.40062                                          #  9      
C10a       0.52546   0.12833   0.45264                                          # 10      
C11a       0.28565   0.13691   0.29806                                          # 11      
H12a       0.26256   0.22853   0.12374                                          # 12      
H13a       0.41998   0.29868   0.09746                                          # 13      
C14a       0.43887   0.08778   0.46752                                          # 14      
H15a       0.45957   0.05243   0.53872                                          # 15      
C35a       0.31784   0.09198   0.38938                                          # 16      
N16a       0.23106   0.04515   0.40704                                          # 19      
C17a       0.18374  -0.01839   0.35014                                          # 20      
H*18a      0.20046   0.06250   0.46281                                          # 21      
O19a       0.21512  -0.04513   0.28219                                          # 22      
C20a       0.09268  -0.05902   0.38210                                          # 25      
C21a       0.10543  -0.07674   0.48923                                          # 26      
C22a      -0.01479  -0.07827   0.29529                                          # 27      
C23a       0.01514  -0.11359   0.50908                                          # 28      
C24a      -0.10475  -0.11572   0.31399                                          # 29      
H25a      -0.02614  -0.06285   0.21274                                          # 30      
C26a      -0.08949  -0.13355   0.42138                                          # 31      
H27a       0.02721  -0.12585   0.59283                                          # 32      
H28a      -0.18640  -0.13045   0.24543                                          # 33      
H29a      -0.15906  -0.16236   0.43725                                          # 34      
CL30a      0.23270  -0.05097   0.60554                                          # 35      
C1b       -0.10142   0.27524   0.26598                                          # 37      
C2b       -0.13333   0.23205   0.17353                                          # 38      
C3b       -0.04783   0.18611   0.15458                                          # 39      
C4b        0.07217   0.18536   0.23225                                          # 40      
C5b        0.10241   0.23098   0.32821                                          # 41      
C6b        0.01849   0.27443   0.34453                                          # 42      
H7b       -0.17256   0.14082  -0.00076                                          # 43      
H8b       -0.16692   0.30990   0.27972                                          # 44      
H9b       -0.22453   0.23204   0.11311                                          # 45      
C10b      -0.08093   0.14026   0.05862                                          # 46      
C11b       0.15946   0.13938   0.21292                                          # 47      
H12b       0.19281   0.23119   0.38952                                          # 48      
H13b       0.04350   0.30843   0.41790                                          # 49      
C14b       0.00099   0.09582   0.04254                                          # 50      
H15b      -0.02364   0.06088  -0.02951                                          # 51      
C35b       0.12230   0.09524   0.12052                                          # 52      
N16b       0.20364   0.04404   0.10220                                          # 55      
C17b       0.24761   0.05110   0.02258                                          # 56      
H*18b      0.22568  -0.00146   0.14944                                          # 57      
O19b       0.22844   0.10413  -0.03804                                          # 58      
C20b       0.33203  -0.00984   0.01765                                          # 61      
C21b       0.43030  -0.03743   0.10688                                          # 62      
C22b       0.30567  -0.04211  -0.08593                                          # 63      
C23b       0.50118  -0.09429   0.09307                                          # 64      
C24b       0.37641  -0.09817  -0.10088                                          # 65      
H25b       0.22794  -0.02228  -0.15441                                          # 66      
C26b       0.47472  -0.12421  -0.01095                                          # 67      
H27b       0.57578  -0.11490   0.16379                                          # 68      
H28b       0.35463  -0.12168  -0.18186                                          # 69      
H29b       0.53027  -0.16813  -0.02124                                          # 70      
CL30b      0.46765  -0.00505   0.24222                                          # 71      
#END                                                                                      
 
#Energy-rank no.   3
data_00003_+1.87363E+02                                                                   
_chemical_name_systematic                                                                 
;Target XXVI  Space group Cc, Z=4                                                         
 Final list                                                                               
E(total)= 1.87363E+02 E(coul)= 2.14338E+02 E(vdW)=-4.54112E+01 Density= 1.44622           
;                                                                                         
_cell_length_a   12.257                                                                   
_cell_length_b   18.028                                                                   
_cell_length_c   12.887                                                                   
_cell_angle_alpha    90.00                                                                
_cell_angle_beta     64.90                                                                
_cell_angle_gamma    90.00                                                                
_cell_formula_units_Z  4                                                                  
_symmetry_space_group_name_H-M 'C c     '                                                 
_symmetry_Int_Tables_number   9                                                           
loop_                                                                                     
_symmetry_equiv_pos_as_xyz                                                                
  1 x,y,z                                                                                 
  2 x,-y,1/2+z                                                                            
  3 1/2+x,1/2+y,z                                                                         
  4 1/2+x,1/2-y,1/2+z                                                                     
loop_                                                                                     
_atom_site_label                                                                          
_atom_site_fract_x                                                                        
_atom_site_fract_y                                                                        
_atom_site_fract_z                                                                        
C1a       -0.32146  -1.03170   0.00427                                          #  1      
C2a       -0.35629  -0.98413   0.09440                                          #  2      
C3a       -0.27206  -0.93621   0.10879                                          #  3      
C4a       -0.15031  -0.93806   0.02899                                          #  4      
C5a       -0.11701  -0.98827  -0.06448                                          #  5      
C6a       -0.19976  -1.03354  -0.07645                                          #  6      
H7a       -0.40114  -0.88441   0.26323                                          #  7      
H8a       -0.38601  -1.06783  -0.00601                                          #  8      
H9a       -0.44887  -0.98208   0.15642                                          #  9      
C10a      -0.30816  -0.88583   0.20222                                          # 10      
C11a      -0.06433  -0.89005   0.04377                                          # 11      
H12a      -0.02518  -0.99058  -0.12740                                          # 12      
H13a      -0.17242  -1.07103  -0.14802                                          # 13      
C14a      -0.22737  -0.83963   0.21381                                          # 14      
H15a      -0.25425  -0.80129   0.28390                                          # 15      
C35a      -0.10431  -0.84163   0.13370                                          # 16      
N16a      -0.02393  -0.78873   0.14680                                          # 19      
C17a       0.01024  -0.78783   0.23384                                          # 20      
H*18a      0.00551  -0.74832   0.08926                                          # 21      
O19a      -0.01833  -0.83434   0.30707                                          # 22      
C20a       0.09645  -0.72710   0.23103                                          # 25      
C21a       0.20025  -0.70617   0.13640                                          # 26      
C22a       0.06603  -0.68785   0.33268                                          # 27      
C23a       0.27244  -0.64899   0.14332                                          # 28      
C24a       0.13797  -0.63138   0.34090                                          # 29      
H25a      -0.01579  -0.70259   0.40502                                          # 30      
C26a       0.24173  -0.61203   0.24579                                          # 31      
H27a       0.35141  -0.63365   0.06843                                          # 32      
H28a       0.11292  -0.60238   0.42061                                          # 33      
H29a       0.29831  -0.56789   0.25076                                          # 34      
CL30a      0.24350  -0.74782   0.00207                                          # 35      
C1b        0.32666  -1.00891   0.02509                                          # 37      
C2b        0.36010  -0.96957  -0.07361                                          # 38      
C3b        0.27408  -0.92949  -0.09773                                          # 39      
C4b        0.15199  -0.93064  -0.01872                                          # 40      
C5b        0.12017  -0.97210   0.08382                                          # 41      
C6b        0.20462  -1.00995   0.10502                                          # 42      
H7b        0.40190  -0.88679  -0.26065                                          # 43      
H8b        0.39257  -1.03913   0.04273                                          # 44      
H9b        0.45292  -0.96822  -0.13514                                          # 45      
C10b       0.30867  -0.88767  -0.20024                                          # 46      
C11b       0.06423  -0.89062  -0.04327                                          # 47      
H12b       0.02809  -0.97357   0.14630                                          # 48      
H13b       0.17837  -1.04087   0.18333                                          # 49      
C14b       0.22611  -0.84873  -0.22124                                          # 50      
H15b       0.25183  -0.81683  -0.29825                                          # 51      
C35b       0.10273  -0.85009  -0.14190                                          # 52      
N16b       0.02106  -0.80464  -0.16680                                          # 55      
C17b      -0.02206  -0.73815  -0.11772                                          # 56      
H*18b     -0.00860  -0.82474  -0.22177                                          # 57      
O19b       0.00876  -0.70809  -0.05159                                          # 58      
C20b      -0.10627  -0.69850  -0.15723                                          # 61      
C21b      -0.08787  -0.68785  -0.27029                                          # 62      
C22b      -0.21291  -0.67178  -0.07113                                          # 63      
C23b      -0.17179  -0.65069  -0.29674                                          # 64      
C24b      -0.29647  -0.63396  -0.09648                                          # 65      
H25b      -0.22881  -0.68168   0.01628                                          # 66      
C26b      -0.27557  -0.62328  -0.20983                                          # 67      
H27b      -0.15553  -0.64398  -0.38486                                          # 68      
H28b      -0.37756  -0.61340  -0.02841                                          # 69      
H29b      -0.34016  -0.59426  -0.23087                                          # 70      
CL30b      0.03850  -0.72324  -0.38567                                          # 71      
#END                                                                                      
 
#Energy-rank no.   4
data_00004_+1.88211E+02                                                                   
_chemical_name_systematic                                                                 
;XXVI P21,Z=2  Selected P21                                                               
P21,Z=2   scan rotg234/tran/cell  skip all trans... 1/4 ... Refine                        
E(total)= 1.88211E+02 E(coul)= 2.12682E+02 E(vdW)=-4.31194E+01 Density= 1.38117           
;                                                                                         
_cell_length_a   11.494                                                                   
_cell_length_b   10.799                                                                   
_cell_length_c   13.277                                                                   
_cell_angle_alpha    90.00                                                                
_cell_angle_beta    124.99                                                                
_cell_angle_gamma    90.00                                                                
_cell_formula_units_Z  2                                                                  
_symmetry_space_group_name_H-M 'P 21    '                                                 
_symmetry_Int_Tables_number   4                                                           
loop_                                                                                     
_symmetry_equiv_pos_as_xyz                                                                
  1 x,y,z                                                                                 
  2 -x,1/2+y,-z                                                                           
loop_                                                                                     
_atom_site_label                                                                          
_atom_site_fract_x                                                                        
_atom_site_fract_y                                                                        
_atom_site_fract_z                                                                        
C1a        0.72361   0.00557   0.02869                                          #  1      
C2a        0.63017  -0.04996  -0.08128                                          #  2      
C3a        0.48465  -0.06119  -0.12785                                          #  3      
C4a        0.43594  -0.01480  -0.05910                                          #  4      
C5a        0.53635   0.04312   0.05530                                          #  5      
C6a        0.67544   0.05299   0.09775                                          #  6      
H7a        0.42333  -0.15355  -0.29587                                          #  7      
H8a        0.83385   0.01377   0.06329                                          #  8      
H9a        0.66551  -0.08626  -0.13494                                          #  9      
C10a       0.38620  -0.11805  -0.24333                                          # 10      
C11a       0.28869  -0.02696  -0.10542                                          # 11      
H12a       0.50248   0.08047   0.10944                                          # 12      
H13a       0.74943   0.09737   0.18456                                          # 13      
C14a       0.24744  -0.12627  -0.28753                                          # 14      
H15a       0.17262  -0.16863  -0.37486                                          # 15      
C35a       0.19812  -0.08007  -0.21805                                          # 16      
N16a       0.04887  -0.08481  -0.27241                                          # 19      
C17a      -0.02481  -0.18799  -0.28405                                          # 20      
H*18a     -0.00490  -0.00660  -0.30800                                          # 21      
O19a       0.02926  -0.28693  -0.24307                                          # 22      
C20a      -0.18231  -0.17184  -0.34474                                          # 25      
C21a      -0.28849  -0.24950  -0.43348                                          # 26      
C22a      -0.22276  -0.07174  -0.30513                                          # 27      
C23a      -0.43027  -0.22698  -0.48270                                          # 28      
C24a      -0.36372  -0.04763  -0.35450                                          # 29      
H25a      -0.14069  -0.01354  -0.23424                                          # 30      
C26a      -0.46782  -0.12553  -0.44385                                          # 31      
H27a      -0.50969  -0.28935  -0.55023                                          # 32      
H28a      -0.39208   0.03081  -0.32299                                          # 33      
H29a      -0.57802  -0.10827  -0.48267                                          # 34      
CL30a     -0.25047  -0.38284  -0.48452                                          # 35      
C1b        0.16420  -0.20468   0.18349                                          # 37      
C2b        0.13505  -0.08161   0.17441                                          # 38      
C3b        0.15779  -0.00293   0.10180                                          # 39      
C4b        0.21205  -0.05258   0.03851                                          # 40      
C5b        0.24089  -0.18171   0.04963                                          # 41      
C6b        0.21774  -0.25526   0.11971                                          # 42      
H7b        0.08481   0.16358   0.13934                                          # 43      
H8b        0.14652  -0.26372   0.23874                                          # 44      
H9b        0.09391  -0.04195   0.22238                                          # 45      
C10b       0.12620   0.12558   0.09098                                          # 46      
C11b       0.23651   0.02703  -0.03436                                          # 47      
H12b       0.28107  -0.22270   0.00169                                          # 48      
H13b       0.24021  -0.35280   0.12659                                          # 49      
C14b       0.14612   0.19907   0.01985                                          # 50      
H15b       0.12189   0.29601   0.01098                                          # 51      
C35b       0.20154   0.14931  -0.04364                                          # 52      
N16b       0.21422   0.23065  -0.12193                                          # 55      
C17b       0.12075   0.23821  -0.24555                                          # 56      
H*18b      0.30116   0.28234  -0.08216                                          # 57      
O19b       0.01141   0.18158  -0.30299                                          # 58      
C20b       0.15580   0.33081  -0.30968                                          # 61      
C21b       0.28365   0.33877  -0.29813                                          # 62      
C22b       0.04847   0.41384  -0.38862                                          # 63      
C23b       0.30479   0.42778  -0.36130                                          # 64      
C24b       0.06890   0.50375  -0.45091                                          # 65      
H25b      -0.05166   0.40576  -0.40023                                          # 66      
C26b       0.19778   0.51080  -0.43690                                          # 67      
H27b       0.40423   0.43078  -0.35139                                          # 68      
H28b      -0.01530   0.56729  -0.51048                                          # 69      
H29b       0.21496   0.57994  -0.48535                                          # 70      
CL30b      0.42290   0.23445  -0.20843                                          # 71      
#END                                                                                      
 
#Energy-rank no.   5
data_00005_+1.89854E+02                                                                   
_chemical_name_systematic                                                                 
;XXVI P21,Z=2  Selected P21                                                               
P21,Z=2   scan rotg234/tran/cell  skip all trans... 1/4 ... Refine                        
E(total)= 1.89854E+02 E(coul)= 2.13333E+02 E(vdW)=-4.29127E+01 Density= 1.35688           
;                                                                                         
_cell_length_a   11.849                                                                   
_cell_length_b   10.787                                                                   
_cell_length_c   11.183                                                                   
_cell_angle_alpha    90.00                                                                
_cell_angle_beta     74.05                                                                
_cell_angle_gamma    90.00                                                                
_cell_formula_units_Z  2                                                                  
_symmetry_space_group_name_H-M 'P 21    '                                                 
_symmetry_Int_Tables_number   4                                                           
loop_                                                                                     
_symmetry_equiv_pos_as_xyz                                                                
  1 x,y,z                                                                                 
  2 -x,1/2+y,-z                                                                           
loop_                                                                                     
_atom_site_label                                                                          
_atom_site_fract_x                                                                        
_atom_site_fract_y                                                                        
_atom_site_fract_z                                                                        
C1a        0.50058  -0.20520  -0.17854                                          #  1      
C2a        0.52046  -0.08206  -0.16857                                          #  2      
C3a        0.43175  -0.00326  -0.09674                                          #  3      
C4a        0.32108  -0.05287  -0.03518                                          #  4      
C5a        0.30336  -0.18207  -0.04718                                          #  5      
C6a        0.39015  -0.25574  -0.11648                                          #  6      
H7a        0.53690   0.16328  -0.13200                                          #  7      
H8a        0.56844  -0.26433  -0.23319                                          #  8      
H9a        0.60437  -0.04244  -0.21523                                          #  9      
C10a       0.45240   0.12531  -0.08497                                          # 10      
C11a       0.23048   0.02687   0.03688                                          # 11      
H12a       0.22041  -0.22303  -0.00053                                          # 12      
H13a       0.37470  -0.35333  -0.12405                                          # 13      
C14a       0.36776   0.19891  -0.01454                                          # 14      
H15a       0.38306   0.29590  -0.00494                                          # 15      
C35a       0.25579   0.14920   0.04719                                          # 16      
N16a       0.17169   0.23101   0.12459                                          # 19      
C17a       0.15164   0.24297   0.24918                                          # 20      
H*18a      0.12190   0.27961   0.08345                                          # 21      
O19a       0.20748   0.19031   0.30820                                          # 22      
C20a       0.05860   0.33557   0.31206                                          # 25      
C21a      -0.05494   0.34145   0.29999                                          # 26      
C22a       0.09042   0.42104   0.39041                                          # 27      
C23a      -0.13343   0.43079   0.36205                                          # 28      
C24a       0.01342   0.51127   0.45156                                          # 29      
H25a       0.17703   0.41459   0.40250                                          # 30      
C26a      -0.09888   0.51621   0.43702                                          # 31      
H27a      -0.22086   0.43217   0.35179                                          # 32      
H28a       0.04054   0.57670   0.51068                                          # 33      
H29a      -0.16001   0.58558   0.48460                                          # 34      
CL30a     -0.10779   0.23409   0.21112                                          # 35      
C1b       -0.18216   0.01586  -0.03414                                          # 37      
C2b       -0.19309  -0.04367   0.07555                                          # 38      
C3b       -0.09531  -0.05860   0.12411                                          # 39      
C4b        0.01504  -0.01171   0.05765                                          # 40      
C5b        0.02331   0.05044  -0.05650                                          # 41      
C6b       -0.07204   0.06379  -0.10088                                          # 42      
H7b       -0.19070  -0.15555   0.29012                                          # 43      
H8b       -0.25685   0.02684  -0.07025                                          # 44      
H9b       -0.27664  -0.08042   0.12746                                          # 45      
C10b      -0.10645  -0.11968   0.23933                                          # 46      
C11b       0.11470  -0.02759   0.10595                                          # 47      
H12b       0.10587   0.08827  -0.10888                                          # 48      
H13b      -0.06364   0.11135  -0.18745                                          # 49      
C14b      -0.01303  -0.13140   0.28552                                          # 50      
H15b      -0.02108  -0.17696   0.37268                                          # 51      
C35b       0.09858  -0.08471   0.21833                                          # 52      
N16b       0.19269  -0.09430   0.27531                                          # 55      
C17b       0.23582  -0.20181   0.30710                                          # 56      
H*18b      0.22541  -0.01551   0.29708                                          # 57      
O19b       0.20419  -0.30226   0.28381                                          # 58      
C20b       0.33495  -0.19121   0.36724                                          # 61      
C21b       0.43668  -0.12170   0.32301                                          # 62      
C22b       0.32023  -0.25479   0.47894                                          # 63      
C23b       0.52179  -0.11746   0.38667                                          # 64      
C24b       0.40499  -0.25236   0.54238                                          # 65      
H25b       0.24032  -0.30584   0.51500                                          # 66      
C26b       0.50628  -0.18356   0.49579                                          # 67      
H27b       0.59887  -0.06197   0.35076                                          # 68      
H28b       0.39184  -0.30306   0.62785                                          # 69      
H29b       0.57280  -0.18027   0.54455                                          # 70      
CL30b      0.46157  -0.03115   0.18840                                          # 71      
#END                                                                                      
 
#Energy-rank no.   6
data_00006_+1.90279E+02                                                                   
_chemical_name_systematic                                                                 
;XXVI P-1 selectP-1 refine                                                                
P-1,Z=2   scan rotg234/tran/cell                                                          
E(total)= 1.90279E+02 E(coul)= 2.13226E+02 E(vdW)=-4.17010E+01 Density= 1.34455           
;                                                                                         
_cell_length_a   10.210                                                                   
_cell_length_b   12.085                                                                   
_cell_length_c   13.062                                                                   
_cell_angle_alpha    67.80                                                                
_cell_angle_beta     77.87                                                                
_cell_angle_gamma    68.87                                                                
_cell_formula_units_Z  2                                                                  
_symmetry_space_group_name_H-M 'P -1    '                                                 
_symmetry_Int_Tables_number   2                                                           
loop_                                                                                     
_symmetry_equiv_pos_as_xyz                                                                
  1 x,y,z                                                                                 
  2 -x,-y,-z                                                                              
loop_                                                                                     
_atom_site_label                                                                          
_atom_site_fract_x                                                                        
_atom_site_fract_y                                                                        
_atom_site_fract_z                                                                        
C1a       -0.01656  -0.20414   0.22999                                          #  1      
C2a       -0.10263  -0.20292   0.32455                                          #  2      
C3a       -0.17959  -0.08842   0.34487                                          #  3      
C4a       -0.16636   0.02587   0.26636                                          #  4      
C5a       -0.07586   0.02127   0.16819                                          #  5      
C6a       -0.00344  -0.08994   0.15059                                          #  6      
H7a       -0.28093  -0.17370   0.50309                                          #  7      
H8a        0.04138  -0.29148   0.21521                                          #  8      
H9a       -0.11378  -0.28935   0.38563                                          #  9      
C10a      -0.27082  -0.08643   0.44307                                          # 10      
C11a      -0.24322   0.14215   0.28704                                          # 11      
H12a      -0.06441   0.10676   0.10621                                          # 12      
H13a       0.06430  -0.09102   0.07556                                          # 13      
C14a      -0.34532   0.02349   0.46049                                          # 14      
H15a      -0.41475   0.02554   0.53425                                          # 15      
C35a      -0.33163   0.13893   0.38164                                          # 16      
N16a      -0.41877   0.25234   0.40250                                          # 19      
C17a      -0.53708   0.33144   0.35210                                          # 20      
H*18a     -0.38679   0.27638   0.45541                                          # 21      
O19a      -0.58653   0.31109   0.28812                                          # 22      
C20a      -0.61382   0.44617   0.38675                                          # 25      
C21a      -0.65005   0.44719   0.49516                                          # 26      
C22a      -0.64752   0.56105   0.30108                                          # 27      
C23a      -0.71970   0.55853   0.51746                                          # 28      
C24a      -0.71827   0.67234   0.32229                                          # 29      
H25a      -0.61630   0.56087   0.21736                                          # 30      
C26a      -0.75471   0.67089   0.43099                                          # 31      
H27a      -0.74502   0.55635   0.60208                                          # 32      
H28a      -0.74399   0.75955   0.25462                                          # 33      
H29a      -0.80919   0.75693   0.44879                                          # 34      
CL30a     -0.60494   0.31012   0.60977                                          # 35      
C1b        0.03442   0.44403   0.23838                                          # 37      
C2b       -0.04540   0.49857   0.15064                                          # 38      
C3b       -0.13555   0.44018   0.13704                                          # 39      
C4b       -0.14225   0.32363   0.21515                                          # 40      
C5b       -0.05779   0.26942   0.30613                                          # 41      
C6b        0.02762   0.32764   0.31737                                          # 42      
H7b       -0.21520   0.58634  -0.01363                                          # 43      
H8b        0.10248   0.48906   0.24807                                          # 44      
H9b       -0.04138   0.58744   0.08995                                          # 45      
C10b      -0.22030   0.49734   0.04608                                          # 46      
C11b      -0.23257   0.26348   0.20120                                          # 47      
H12b      -0.06139   0.18124   0.36768                                          # 48      
H13b       0.09044   0.28483   0.38703                                          # 49      
C14b      -0.30748   0.44170   0.03517                                          # 50      
H15b      -0.37208   0.48470  -0.03307                                          # 51      
C35b      -0.31392   0.32376   0.11359                                          # 52      
N16b      -0.41303   0.27226   0.10042                                          # 55      
C17b      -0.40611   0.23240   0.01495                                          # 56      
H*18b     -0.49530   0.26988   0.15635                                          # 57      
O19b      -0.31072   0.22930  -0.05634                                          # 58      
C20b      -0.52157   0.18113   0.01633                                          # 61      
C21b      -0.56756   0.09170   0.10561                                          # 62      
C22b      -0.58942   0.23161  -0.08080                                          # 63      
C23b      -0.67568   0.05224   0.09778                                          # 64      
C24b      -0.69611   0.19199  -0.08995                                          # 65      
H25b      -0.55664   0.30314  -0.14887                                          # 66      
C26b      -0.73911   0.10171  -0.00027                                          # 67      
H27b      -0.70974  -0.01607   0.16854                                          # 68      
H28b      -0.74591   0.23176  -0.16615                                          # 69      
H29b      -0.82261   0.07042  -0.00599                                          # 70      
CL30b     -0.49731   0.02771   0.23431                                          # 71      
#END                                                                                      
 
#Energy-rank no.   7
data_00007_+1.90484E+02                                                                   
_chemical_name_systematic                                                                 
;Target XXVI P21/n, Z=4                                                                   
 Final list                                                                               
E(total)= 1.90484E+02 E(coul)= 2.14631E+02 E(vdW)=-4.33070E+01 Density= 1.37627           
;                                                                                         
_cell_length_a   13.063                                                                   
_cell_length_b   18.231                                                                   
_cell_length_c   11.710                                                                   
_cell_angle_alpha    90.00                                                                
_cell_angle_beta     76.33                                                                
_cell_angle_gamma    90.00                                                                
_cell_formula_units_Z  4                                                                  
_symmetry_space_group_name_H-M 'P 21/n  '                                                 
_symmetry_Int_Tables_number  14                                                           
loop_                                                                                     
_symmetry_equiv_pos_as_xyz                                                                
  1 x,y,z                                                                                 
  2 1/2-x,1/2+y,1/2-z                                                                     
  3 -x,-y,-z                                                                              
  4 1/2+x,1/2-y,1/2+z                                                                     
loop_                                                                                     
_atom_site_label                                                                          
_atom_site_fract_x                                                                        
_atom_site_fract_y                                                                        
_atom_site_fract_z                                                                        
C1a        0.03693   0.42346   0.03936                                          #  1      
C2a       -0.06243   0.41771   0.10783                                          #  2      
C3a       -0.12547   0.35539   0.10072                                          #  3      
C4a       -0.08500   0.29865   0.02120                                          #  4      
C5a        0.01932   0.30629  -0.04878                                          #  5      
C6a        0.07828   0.36663  -0.03999                                          #  6      
H7a       -0.26000   0.39206   0.23362                                          #  7      
H8a        0.08424   0.47094   0.04541                                          #  8      
H9a       -0.09480   0.46060   0.16887                                          #  9      
C10a      -0.22902   0.34873   0.17290                                          # 10      
C11a      -0.14896   0.23563   0.01289                                          # 11      
H12a       0.05289   0.26375  -0.10948                                          # 12      
H13a       0.15711   0.37112  -0.09379                                          # 13      
C14a      -0.28754   0.28850   0.16662                                          # 14      
H15a      -0.36557   0.28308   0.22125                                          # 15      
C35a      -0.24708   0.23132   0.08603                                          # 16      
N16a      -0.31080   0.16724   0.08829                                          # 19      
C17a      -0.29316   0.10190   0.13511                                          # 20      
H*18a     -0.37015   0.17061   0.04909                                          # 21      
O19a      -0.22486   0.09182   0.18599                                          # 22      
C20a      -0.37005   0.04100   0.12893                                          # 25      
C21a      -0.47926   0.04623   0.16048                                          # 26      
C22a      -0.32592  -0.02578   0.08472                                          # 27      
C23a      -0.54236  -0.01338   0.15036                                          # 28      
C24a      -0.38796  -0.08573   0.07551                                          # 29      
H25a      -0.24164  -0.02938   0.05734                                          # 30      
C26a      -0.49664  -0.07946   0.10874                                          # 31      
H27a      -0.62647  -0.00740   0.17438                                          # 32      
H28a      -0.35187  -0.13678   0.04199                                          # 33      
H29a      -0.54599  -0.12559   0.10147                                          # 34      
CL30a     -0.54397   0.12847   0.20951                                          # 35      
C1b       -0.19037   0.14870  -0.39421                                          # 37      
C2b       -0.12382   0.09990  -0.36186                                          # 38      
C3b       -0.09435   0.10730  -0.25346                                          # 39      
C4b       -0.13403   0.16625  -0.17824                                          # 40      
C5b       -0.20374   0.21613  -0.21455                                          # 41      
C6b       -0.23099   0.20765  -0.31897                                          # 42      
H7b        0.00474   0.01102  -0.27607                                          # 43      
H8b       -0.21237   0.14263  -0.47660                                          # 44      
H9b       -0.09248   0.05463  -0.41834                                          # 45      
C10b      -0.02564   0.05604  -0.21864                                          # 46      
C11b      -0.10363   0.17437  -0.06868                                          # 47      
H12b      -0.23615   0.26126  -0.15880                                          # 48      
H13b      -0.28400   0.24607  -0.34448                                          # 49      
C14b       0.00038   0.06306  -0.11425                                          # 50      
H15b       0.05186   0.02435  -0.08734                                          # 51      
C35b      -0.03915   0.12271  -0.03842                                          # 52      
N16b      -0.01343   0.12499   0.07368                                          # 55      
C17b       0.08397   0.13749   0.09087                                          # 56      
H*18b     -0.07098   0.11376   0.14341                                          # 57      
O19b       0.15887   0.15264   0.01347                                          # 58      
C20b       0.09418   0.13671   0.21661                                          # 61      
C21b       0.03278   0.17627   0.30939                                          # 62      
C22b       0.17093   0.09013   0.24084                                          # 63      
C23b       0.04853   0.17064   0.42201                                          # 64      
C24b       0.18811   0.08472   0.35238                                          # 65      
H25b       0.21655   0.05804   0.16997                                          # 66      
C26b       0.12672   0.12530   0.44322                                          # 67      
H27b      -0.00086   0.20135   0.49203                                          # 68      
H28b       0.24842   0.04880   0.36847                                          # 69      
H29b       0.13883   0.12135   0.53069                                          # 70      
CL30b     -0.07075   0.23271   0.29169                                          # 71      
#END                                                                                      
 
#Energy-rank no.   8
data_00008_+1.90681E+02                                                                   
_chemical_name_systematic                                                                 
;Target XXVI Space group P21/c,Z=4                                                        
 Final list                                                                               
E(total)= 1.90681E+02 E(coul)= 2.16487E+02 E(vdW)=-4.56466E+01 Density= 1.40959           
;                                                                                         
_cell_length_a   12.148                                                                   
_cell_length_b   17.502                                                                   
_cell_length_c   13.793                                                                   
_cell_angle_alpha    90.00                                                                
_cell_angle_beta    115.56                                                                
_cell_angle_gamma    90.00                                                                
_cell_formula_units_Z  4                                                                  
_symmetry_space_group_name_H-M 'P 21/c  '                                                 
_symmetry_Int_Tables_number  14                                                           
loop_                                                                                     
_symmetry_equiv_pos_as_xyz                                                                
  1 x,y,z                                                                                 
  2 -x,1/2+y,1/2-z                                                                        
  3 -x,-y,-z                                                                              
  4 x,1/2-y,1/2+z                                                                         
loop_                                                                                     
_atom_site_label                                                                          
_atom_site_fract_x                                                                        
_atom_site_fract_y                                                                        
_atom_site_fract_z                                                                        
C1a        0.59465   0.28054   0.22314                                          #  1      
C2a        0.62729   0.23565   0.31162                                          #  2      
C3a        0.53989   0.18994   0.32710                                          #  3      
C4a        0.41722   0.19122   0.25009                                          #  4      
C5a        0.38627   0.23858   0.15832                                          #  5      
C6a        0.47206   0.28176   0.14528                                          #  6      
H7a        0.66736   0.14133   0.47779                                          #  7      
H8a        0.66161   0.31501   0.21202                                          #  8      
H9a        0.72052   0.23409   0.37148                                          #  9      
C10a       0.57369   0.14231   0.41891                                          # 10      
C11a       0.32802   0.14549   0.26589                                          # 11      
H12a       0.29383   0.24034   0.09763                                          # 12      
H13a       0.44645   0.31710   0.07506                                          # 13      
C14a       0.48989   0.09809   0.43174                                          # 14      
H15a       0.51503   0.06182   0.50066                                          # 15      
C35a       0.36590   0.09956   0.35440                                          # 16      
N16a       0.28230   0.04842   0.36890                                          # 19      
C17a       0.23408   0.05823   0.44007                                          # 20      
H*18a      0.26181   0.00084   0.32561                                          # 21      
O19a       0.25106   0.11389   0.49529                                          # 22      
C20a       0.14758  -0.00305   0.44187                                          # 25      
C21a       0.15780  -0.04372   0.53193                                          # 26      
C22a       0.04740  -0.01816   0.34464                                          # 27      
C23a       0.07238  -0.09852   0.52502                                          # 28      
C24a      -0.03746  -0.07321   0.33656                                          # 29      
H25a       0.03754   0.01460   0.27557                                          # 30      
C26a      -0.02465  -0.11363   0.42717                                          # 31      
H27a       0.08216  -0.12844   0.59622                                          # 32      
H28a      -0.11337  -0.08416   0.26038                                          # 33      
H29a      -0.09040  -0.15640   0.42222                                          # 34      
CL30a      0.27484  -0.02623   0.65984                                          # 35      
C1b       -0.06963   0.27502   0.22995                                          # 37      
C2b       -0.10200   0.23131   0.14040                                          # 38      
C3b       -0.01406   0.18734   0.12320                                          # 39      
C4b        0.10887   0.18916   0.19960                                          # 40      
C5b        0.13953   0.23525   0.29251                                          # 41      
C6b        0.05323   0.27676   0.30720                                          # 42      
H7b       -0.14143   0.13955  -0.02815                                          # 43      
H8b       -0.13700   0.30816   0.24238                                          # 44      
H9b       -0.19544   0.22937   0.08099                                          # 45      
C10b      -0.04756   0.14094   0.03025                                          # 46      
C11b       0.19860   0.14521   0.18206                                          # 47      
H12b       0.23218   0.23735   0.35277                                          # 48      
H13b       0.07863   0.31115   0.37826                                          # 49      
C14b       0.03679   0.09836   0.01577                                          # 50      
H15b       0.01189   0.06300  -0.05401                                          # 51      
C35b       0.16104   0.10037   0.09250                                          # 52      
N16b       0.24487   0.05105   0.07529                                          # 55      
C17b       0.29000  -0.01501   0.12877                                          # 56      
H*18b      0.27496   0.06826   0.02252                                          # 57      
O19b       0.25889  -0.04181   0.19298                                          # 58      
C20b       0.37730  -0.05842   0.09767                                          # 61      
C21b       0.35771  -0.07748  -0.00636                                          # 62      
C22b       0.48840  -0.07904   0.18145                                          # 63      
C23b       0.44487  -0.11692  -0.02610                                          # 64      
C24b       0.57527  -0.11907   0.16284                                          # 65      
H25b       0.50507  -0.06259   0.26158                                          # 66      
C26b       0.55317  -0.13820   0.05859                                          # 67      
H27b       0.42752  -0.13016  -0.10741                                          # 68      
H28b       0.65982  -0.13481   0.22903                                          # 69      
H29b       0.62027  -0.16903   0.04282                                          # 70      
CL30b      0.22547  -0.05021  -0.11875                                          # 71      
#END                                                                                      
 
#Energy-rank no.   9
data_00009_+1.90698E+02                                                                   
_chemical_name_systematic                                                                 
;Target XXVI P21/n, Z=4                                                                   
 Final list                                                                               
E(total)= 1.90698E+02 E(coul)= 2.15787E+02 E(vdW)=-4.34800E+01 Density= 1.42183           
;                                                                                         
_cell_length_a   12.889                                                                   
_cell_length_b   18.267                                                                   
_cell_length_c   12.397                                                                   
_cell_angle_alpha    90.00                                                                
_cell_angle_beta     63.98                                                                
_cell_angle_gamma    90.00                                                                
_cell_formula_units_Z  4                                                                  
_symmetry_space_group_name_H-M 'P 21/n  '                                                 
_symmetry_Int_Tables_number  14                                                           
loop_                                                                                     
_symmetry_equiv_pos_as_xyz                                                                
  1 x,y,z                                                                                 
  2 1/2-x,1/2+y,1/2-z                                                                     
  3 -x,-y,-z                                                                              
  4 1/2+x,1/2-y,1/2+z                                                                     
loop_                                                                                     
_atom_site_label                                                                          
_atom_site_fract_x                                                                        
_atom_site_fract_y                                                                        
_atom_site_fract_z                                                                        
C1a        0.26268   0.52825   0.80883                                          #  1      
C2a        0.17080   0.48210   0.84625                                          #  2      
C3a        0.15384   0.43536   0.76411                                          #  3      
C4a        0.23289   0.43690   0.64176                                          #  4      
C5a        0.32825   0.48561   0.60573                                          #  5      
C6a        0.34267   0.52977   0.68650                                          #  6      
H7a       -0.00186   0.38530   0.89633                                          #  7      
H8a        0.27491   0.56349   0.87180                                          #  8      
H9a        0.10932   0.48031   0.93933                                          #  9      
C10a       0.05857   0.38648   0.80290                                          # 10      
C11a       0.21551   0.39008   0.55792                                          # 11      
H12a       0.39065   0.48764   0.51335                                          # 12      
H13a       0.41562   0.56612   0.65710                                          # 13      
C14a       0.04455   0.34138   0.72403                                          # 14      
H15a      -0.02694   0.30418   0.75293                                          # 15      
C35a       0.12389   0.34308   0.60039                                          # 16      
N16a       0.10861   0.29115   0.52215                                          # 19      
C17a       0.02091   0.29138   0.48998                                          # 20      
H*18a      0.16520   0.25048   0.49274                                          # 21      
O19a      -0.05127   0.33830   0.51870                                          # 22      
C20a       0.02207   0.23113   0.40585                                          # 25      
C21a       0.11722   0.20862   0.30273                                          # 26      
C22a      -0.08172   0.19400   0.43780                                          # 27      
C23a       0.10880   0.15196   0.23266                                          # 28      
C24a      -0.09143   0.13806   0.36798                                          # 29      
H25a      -0.15454   0.20999   0.51912                                          # 30      
C26a       0.00426   0.11711   0.26485                                          # 31      
H27a       0.18411   0.13537   0.15418                                          # 32      
H28a      -0.17276   0.11072   0.39418                                          # 33      
H29a      -0.00186   0.07335   0.20991                                          # 34      
CL30a      0.25401   0.24757   0.25776                                          # 35      
C1b        0.23016   0.50667   0.17206                                          # 37      
C2b        0.32933   0.46744   0.13627                                          # 38      
C3b        0.35457   0.42800   0.22034                                          # 39      
C4b        0.27621   0.42968   0.34291                                          # 40      
C5b        0.17315   0.47102   0.37723                                          # 41      
C6b        0.15087   0.50824   0.29463                                          # 42      
H7b        0.51748   0.38502   0.08969                                          # 43      
H8b        0.21167   0.53640   0.10763                                          # 44      
H9b        0.39038   0.46568   0.04303                                          # 45      
C10b       0.45756   0.38630   0.18330                                          # 46      
C11b       0.30190   0.39031   0.42867                                          # 47      
H12b       0.11112   0.47289   0.46977                                          # 48      
H13b       0.07218   0.53908   0.32276                                          # 49      
C14b       0.47960   0.34800   0.26406                                          # 50      
H15b       0.55697   0.31621   0.23650                                          # 51      
C35b       0.40092   0.34989   0.38792                                          # 52      
N16b       0.42727   0.30563   0.46802                                          # 55      
C17b       0.37612   0.24113   0.51596                                          # 56      
H*18b      0.48521   0.32538   0.49282                                          # 57      
O19b       0.30636   0.21163   0.49115                                          # 58      
C20b       0.41791   0.20315   0.59782                                          # 61      
C21b       0.53246   0.19136   0.57413                                          # 62      
C22b       0.33264   0.17949   0.70791                                          # 63      
C23b       0.56106   0.15605   0.65634                                          # 64      
C24b       0.36009   0.14354   0.78988                                          # 65      
H25b       0.24422   0.19028   0.72775                                          # 66      
C26b       0.47483   0.13167   0.76375                                          # 67      
H27b       0.65034   0.14839   0.63592                                          # 68      
H28b       0.29257   0.12534   0.87375                                          # 69      
H29b       0.49753   0.10408   0.82701                                          # 70      
CL30b      0.64731   0.22294   0.44269                                          # 71      
#END                                                                                      
 
#Energy-rank no.  10
data_00010_+1.90764E+02                                                                   
_chemical_name_systematic                                                                 
;Target XXVI  Space group Pca21, Z=4                                                      
Final list                                                                                
E(total)= 1.90764E+02 E(coul)= 2.13088E+02 E(vdW)=-4.16791E+01 Density= 1.32543           
;                                                                                         
_cell_length_a   22.839                                                                   
_cell_length_b   11.829                                                                   
_cell_length_c   10.415                                                                   
_cell_angle_alpha    90.00                                                                
_cell_angle_beta     90.00                                                                
_cell_angle_gamma    90.00                                                                
_cell_formula_units_Z  4                                                                  
_symmetry_space_group_name_H-M 'P ca21  '                                                 
_symmetry_Int_Tables_number  29                                                           
loop_                                                                                     
_symmetry_equiv_pos_as_xyz                                                                
  1 x,y,z                                                                                 
  2 1/2-x,y,1/2+z                                                                         
  3 1/2+x,-y,z                                                                            
  4 -x,-y,1/2+z                                                                           
loop_                                                                                     
_atom_site_label                                                                          
_atom_site_fract_x                                                                        
_atom_site_fract_y                                                                        
_atom_site_fract_z                                                                        
C1a       -0.09512   0.44446  -0.18983                                          #  1      
C2a       -0.08481   0.46971  -0.06457                                          #  2      
C3a       -0.04609   0.40323   0.01030                                          #  3      
C4a       -0.01804   0.30923  -0.04545                                          #  4      
C5a       -0.02963   0.28545  -0.17677                                          #  5      
C6a       -0.06689   0.35084  -0.24660                                          #  6      
H7a       -0.05612   0.50162   0.18360                                          #  7      
H8a       -0.12455   0.49543  -0.24595                                          #  8      
H9a       -0.10597   0.54102  -0.02023                                          #  9      
C10a      -0.03469   0.42986   0.14094                                          # 10      
C11a       0.02087   0.24094   0.03040                                          # 11      
H12a      -0.00855   0.21506  -0.22250                                          # 12      
H13a      -0.07491   0.33124  -0.34591                                          # 13      
C14a       0.00305   0.36694   0.21053                                          # 14      
H15a       0.01199   0.38697   0.30900                                          # 15      
C35a       0.03120   0.27169   0.15468                                          # 16      
N16a       0.07258   0.21143   0.23181                                          # 19      
C17a       0.13116   0.22876   0.23160                                          # 20      
H*18a      0.05694   0.14969   0.28636                                          # 21      
O19a       0.15475   0.30187   0.17102                                          # 22      
C20a       0.16664   0.15521   0.32096                                          # 25      
C21a       0.16490   0.03786   0.32678                                          # 26      
C22a       0.20511   0.21134   0.40293                                          # 27      
C23a       0.19950  -0.02143   0.41287                                          # 28      
C24a       0.23928   0.15324   0.49004                                          # 29      
H25a       0.20768   0.30176   0.39623                                          # 30      
C26a       0.23632   0.03636   0.49511                                          # 31      
H27a       0.19759  -0.11209   0.41419                                          # 32      
H28a       0.26824   0.19870   0.55290                                          # 33      
H29a       0.26291  -0.01007   0.56202                                          # 34      
CL30a      0.12139  -0.04252   0.22286                                          # 35      
C1b       -0.01227  -0.19081   0.01247                                          # 37      
C2b        0.03815  -0.17189  -0.05338                                          # 38      
C3b        0.06056  -0.06096  -0.06847                                          # 39      
C4b        0.03008   0.03128  -0.01513                                          # 40      
C5b       -0.02238   0.00849   0.05355                                          # 41      
C6b       -0.04286  -0.09889   0.06691                                          # 42      
H7b        0.13684  -0.11118  -0.17695                                          # 43      
H8b       -0.02893  -0.27529   0.02353                                          # 44      
H9b        0.06195  -0.24129  -0.09512                                          # 45      
C10b       0.11355  -0.04077  -0.13613                                          # 46      
C11b       0.05235   0.14406  -0.03115                                          # 47      
H12b      -0.04638   0.07676   0.09640                                          # 48      
H13b      -0.08264  -0.11405   0.11947                                          # 49      
C14b       0.13491   0.06513  -0.14792                                          # 50      
H15b       0.17501   0.08076  -0.19843                                          # 51      
C35b       0.10408   0.15844  -0.09471                                          # 52      
N16b       0.13039   0.26796  -0.10499                                          # 55      
C17b       0.14247   0.32167  -0.21666                                          # 56      
H*18b      0.14245   0.30506  -0.02378                                          # 57      
O19b       0.12916   0.28567  -0.32017                                          # 58      
C20b       0.17048   0.43687  -0.20633                                          # 61      
C21b       0.15153   0.52505  -0.12853                                          # 62      
C22b       0.22071   0.45400  -0.27973                                          # 63      
C23b       0.18097   0.62746  -0.12568                                          # 64      
C24b       0.24999   0.55605  -0.27875                                          # 65      
H25b       0.23634   0.38501  -0.33727                                          # 66      
C26b       0.22990   0.64316  -0.20154                                          # 67      
H27b       0.16557   0.69356  -0.06366                                          # 68      
H28b       0.28836   0.56731  -0.33710                                          # 69      
H29b       0.25245   0.72293  -0.19928                                          # 70      
CL30b      0.09143   0.51124  -0.02547                                          # 71      
#END                                                                                      
 
#Energy-rank no.  11
data_00011_+1.90768E+02                                                                   
_chemical_name_systematic                                                                 
;Target XXVI P21/n, Z=4                                                                   
 Final list                                                                               
E(total)= 1.90768E+02 E(coul)= 2.13106E+02 E(vdW)=-4.22982E+01 Density= 1.33860           
;                                                                                         
_cell_length_a   11.844                                                                   
_cell_length_b   10.165                                                                   
_cell_length_c   23.576                                                                   
_cell_angle_alpha    90.00                                                                
_cell_angle_beta    101.03                                                                
_cell_angle_gamma    90.00                                                                
_cell_formula_units_Z  4                                                                  
_symmetry_space_group_name_H-M 'P 21/n  '                                                 
_symmetry_Int_Tables_number  14                                                           
loop_                                                                                     
_symmetry_equiv_pos_as_xyz                                                                
  1 x,y,z                                                                                 
  2 1/2-x,1/2+y,1/2-z                                                                     
  3 -x,-y,-z                                                                              
  4 1/2+x,1/2-y,1/2+z                                                                     
loop_                                                                                     
_atom_site_label                                                                          
_atom_site_fract_x                                                                        
_atom_site_fract_y                                                                        
_atom_site_fract_z                                                                        
C1a        0.43783  -0.65287   0.24007                                          #  1      
C2a        0.43644  -0.58446   0.28944                                          #  2      
C3a        0.33349  -0.57002   0.31114                                          #  3      
C4a        0.23085  -0.62671   0.28103                                          #  4      
C5a        0.23541  -0.69801   0.22966                                          #  5      
C6a        0.33548  -0.71068   0.20985                                          #  6      
H7a        0.41010  -0.45634   0.38605                                          #  7      
H8a        0.51637  -0.66341   0.22394                                          #  8      
H9a        0.51396  -0.54014   0.31295                                          #  9      
C10a       0.33175  -0.49971   0.36304                                          # 10      
C11a       0.12599  -0.61135   0.30258                                          # 11      
H12a       0.15896  -0.74346   0.20597                                          # 12      
H13a       0.33682  -0.76527   0.17090                                          # 13      
C14a       0.23349  -0.48862   0.38374                                          # 14      
H15a       0.23182  -0.43612   0.42301                                          # 15      
C35a       0.12965  -0.54519   0.35328                                          # 16      
N16a       0.02946  -0.53593   0.37880                                          # 19      
C17a      -0.02129  -0.42226   0.39031                                          # 20      
H*18a     -0.00236  -0.61961   0.39064                                          # 21      
O19a       0.00872  -0.31576   0.37720                                          # 22      
C20a      -0.12649  -0.43461   0.41733                                          # 25      
C21a      -0.22075  -0.51528   0.39799                                          # 26      
C22a      -0.12650  -0.36007   0.46693                                          # 27      
C23a      -0.31277  -0.51977   0.42645                                          # 28      
C24a      -0.21824  -0.36265   0.49524                                          # 29      
H25a      -0.05245  -0.30038   0.48284                                          # 30      
C26a      -0.31183  -0.44269   0.47479                                          # 31      
H27a      -0.38381  -0.58403   0.41077                                          # 32      
H28a      -0.21644  -0.30335   0.53315                                          # 33      
H29a      -0.38365  -0.44623   0.49658                                          # 34      
CL30a     -0.22729  -0.62015   0.33857                                          # 35      
C1b       -0.22272  -0.45929   0.15014                                          # 37      
C2b       -0.24544  -0.58596   0.16258                                          # 38      
C3b       -0.16646  -0.65972   0.20311                                          # 39      
C4b       -0.06257  -0.60142   0.23077                                          # 40      
C5b       -0.04170  -0.46865   0.21693                                          # 41      
C6b       -0.11913  -0.39991   0.17795                                          # 42      
H7b       -0.26957  -0.83638   0.19559                                          # 43      
H8b       -0.28320  -0.40402   0.11934                                          # 44      
H9b       -0.32424  -0.63228   0.14175                                          # 45      
C10b      -0.19025  -0.79176   0.21672                                          # 46      
C11b       0.01829  -0.67619   0.27153                                          # 47      
H12b       0.03615  -0.42090   0.23762                                          # 48      
H13b      -0.10149  -0.29945   0.16823                                          # 49      
C14b      -0.11513  -0.86016   0.25614                                          # 50      
H15b      -0.13290  -0.95965   0.26673                                          # 51      
C35b      -0.00995  -0.80176   0.28391                                          # 52      
N16b       0.06385  -0.87768   0.32690                                          # 55      
C17b       0.06386  -0.87451   0.38430                                          # 56      
H*18b      0.12196  -0.93365   0.31334                                          # 57      
O19b      -0.00339  -0.81208   0.40539                                          # 58      
C20b       0.14953  -0.96320   0.42176                                          # 61      
C21b       0.26768  -0.96415   0.42412                                          # 62      
C22b       0.10496  -1.04961   0.45775                                          # 63      
C23b       0.33876  -1.04984   0.46030                                          # 64      
C24b       0.17475  -1.13640   0.49347                                          # 65      
H25b       0.01414  -1.04661   0.45715                                          # 66      
C26b       0.29212  -1.13659   0.49461                                          # 67      
H27b       0.42980  -1.04731   0.46156                                          # 68      
H28b       0.13802  -1.20276   0.52046                                          # 69      
H29b       0.34763  -1.20317   0.52245                                          # 70      
CL30b      0.33476  -0.85422   0.38398                                          # 71      
#END                                                                                      
 
#Energy-rank no.  12
data_00012_+1.90917E+02                                                                   
_chemical_name_systematic                                                                 
;Target XXVI Space group P21/c,Z=4                                                        
 Final list                                                                               
E(total)= 1.90917E+02 E(coul)= 2.14741E+02 E(vdW)=-4.30396E+01 Density= 1.35564           
;                                                                                         
_cell_length_a   17.606                                                                   
_cell_length_b   10.494                                                                   
_cell_length_c   16.093                                                                   
_cell_angle_alpha    90.00                                                                
_cell_angle_beta     67.71                                                                
_cell_angle_gamma    90.00                                                                
_cell_formula_units_Z  4                                                                  
_symmetry_space_group_name_H-M 'P 21/c  '                                                 
_symmetry_Int_Tables_number  14                                                           
loop_                                                                                     
_symmetry_equiv_pos_as_xyz                                                                
  1 x,y,z                                                                                 
  2 -x,1/2+y,1/2-z                                                                        
  3 -x,-y,-z                                                                              
  4 x,1/2-y,1/2+z                                                                         
loop_                                                                                     
_atom_site_label                                                                          
_atom_site_fract_x                                                                        
_atom_site_fract_y                                                                        
_atom_site_fract_z                                                                        
C1a        0.57600   0.47893   0.17803                                          #  1      
C2a        0.53951   0.55239   0.13426                                          #  2      
C3a        0.46748   0.51078   0.12288                                          #  3      
C4a        0.43329   0.39133   0.15694                                          #  4      
C5a        0.47282   0.31713   0.20265                                          #  5      
C6a        0.54182   0.35948   0.21286                                          #  6      
H7a        0.45468   0.67893   0.05189                                          #  7      
H8a        0.63062   0.51131   0.18642                                          #  8      
H9a        0.56487   0.64378   0.10756                                          #  9      
C10a       0.42859   0.58770   0.07795                                          # 10      
C11a       0.36067   0.34820   0.14486                                          # 11      
H12a       0.44793   0.22617   0.23014                                          # 12      
H13a       0.57059   0.30167   0.24782                                          # 13      
C14a       0.35923   0.54782   0.06892                                          # 14      
H15a       0.32946   0.60574   0.03540                                          # 15      
C35a       0.32482   0.42703   0.10284                                          # 16      
N16a       0.24904   0.39182   0.09573                                          # 19      
C17a       0.17384   0.40806   0.16112                                          # 20      
H*18a      0.25251   0.34730   0.04004                                          # 21      
O19a       0.16224   0.46207   0.23048                                          # 22      
C20a       0.10166   0.36150   0.14067                                          # 25      
C21a       0.03940   0.28247   0.19534                                          # 26      
C22a       0.09688   0.40434   0.06084                                          # 27      
C23a      -0.02463   0.24551   0.17061                                          # 28      
C24a       0.03390   0.36699   0.03506                                          # 29      
H25a       0.14370   0.46813   0.01967                                          # 30      
C26a      -0.02699   0.28701   0.09016                                          # 31      
H27a      -0.07222   0.18540   0.21469                                          # 32      
H28a       0.03203   0.40062  -0.02722                                          # 33      
H29a      -0.07667   0.25766   0.07117                                          # 34      
CL30a      0.03558   0.22952   0.29998                                          # 35      
C1b        0.37180  -0.10937   0.02189                                          # 37      
C2b        0.31832  -0.11432   0.10880                                          # 38      
C3b        0.30071  -0.00421   0.16388                                          # 39      
C4b        0.33940   0.11205   0.12837                                          # 40      
C5b        0.39476   0.11401   0.03715                                          # 41      
C6b        0.41042   0.00696  -0.01434                                          # 42      
H7b        0.21468  -0.09728   0.28171                                          # 43      
H8b        0.38476  -0.19339  -0.01945                                          # 44      
H9b        0.28834  -0.20239   0.13717                                          # 45      
C10b       0.24424  -0.00851   0.25453                                          # 46      
C11b       0.32231   0.22373   0.18420                                          # 47      
H12b       0.42470   0.20131   0.00778                                          # 48      
H13b       0.45249   0.01084  -0.08327                                          # 49      
C14b       0.22698   0.09759   0.30579                                          # 50      
H15b       0.18416   0.09497   0.37413                                          # 51      
C35b       0.26626   0.21491   0.27025                                          # 52      
N16b       0.24283   0.32594   0.32600                                          # 55      
C17b       0.24730   0.33804   0.40777                                          # 56      
H*18b      0.21919   0.39773   0.30364                                          # 57      
O19b       0.27580   0.25836   0.44081                                          # 58      
C20b       0.22004   0.46419   0.45498                                          # 61      
C21b       0.24382   0.58407   0.41736                                          # 62      
C22b       0.16442   0.45797   0.54371                                          # 63      
C23b       0.21437   0.69394   0.46691                                          # 64      
C24b       0.13541   0.56672   0.59399                                          # 65      
H25b       0.14426   0.36557   0.57215                                          # 66      
C26b       0.16069   0.68515   0.55538                                          # 67      
H27b       0.23327   0.78514   0.43570                                          # 68      
H28b       0.09305   0.55919   0.66253                                          # 69      
H29b       0.13827   0.77071   0.59359                                          # 70      
CL30b      0.30890   0.60442   0.30485                                          # 71      
#END                                                                                      
 
#Energy-rank no.  13
data_00013_+1.90922E+02                                                                   
_chemical_name_systematic                                                                 
;Target XXVI P21/n, Z=4                                                                   
 Final list                                                                               
E(total)= 1.90922E+02 E(coul)= 2.14446E+02 E(vdW)=-4.26081E+01 Density= 1.35306           
;                                                                                         
_cell_length_a    7.999                                                                   
_cell_length_b   18.922                                                                   
_cell_length_c   18.553                                                                   
_cell_angle_alpha    90.00                                                                
_cell_angle_beta     78.96                                                                
_cell_angle_gamma    90.00                                                                
_cell_formula_units_Z  4                                                                  
_symmetry_space_group_name_H-M 'P 21/n  '                                                 
_symmetry_Int_Tables_number  14                                                           
loop_                                                                                     
_symmetry_equiv_pos_as_xyz                                                                
  1 x,y,z                                                                                 
  2 1/2-x,1/2+y,1/2-z                                                                     
  3 -x,-y,-z                                                                              
  4 1/2+x,1/2-y,1/2+z                                                                     
loop_                                                                                     
_atom_site_label                                                                          
_atom_site_fract_x                                                                        
_atom_site_fract_y                                                                        
_atom_site_fract_z                                                                        
C1a        0.00993   0.10161   0.20342                                          #  1      
C2a       -0.06132   0.14551   0.15980                                          #  2      
C3a       -0.05871   0.21979   0.16931                                          #  3      
C4a        0.01799   0.24869   0.22495                                          #  4      
C5a        0.09186   0.20130   0.26940                                          #  5      
C6a        0.08799   0.13018   0.25899                                          #  6      
H7a       -0.19017   0.24396   0.08092                                          #  7      
H8a        0.00746   0.04530   0.19578                                          #  8      
H9a       -0.12092   0.12439   0.11713                                          #  9      
C10a      -0.13150   0.26600   0.12341                                          # 10      
C11a       0.01963   0.32396   0.23524                                          # 11      
H12a       0.15270   0.22162   0.31185                                          # 12      
H13a       0.14496   0.09537   0.29327                                          # 13      
C14a      -0.12557   0.33670   0.13227                                          # 14      
H15a      -0.17970   0.37181   0.09758                                          # 15      
C35a      -0.04898   0.36599   0.18862                                          # 16      
N16a      -0.03926   0.44138   0.19305                                          # 19      
C17a      -0.17235   0.48618   0.19605                                          # 20      
H*18a      0.07540   0.46211   0.19111                                          # 21      
O19a      -0.31655   0.46708   0.19969                                          # 22      
C20a      -0.13347   0.56398   0.20026                                          # 25      
C21a      -0.04800   0.59555   0.25037                                          # 26      
C22a      -0.18483   0.60701   0.14756                                          # 27      
C23a      -0.01744   0.66767   0.24888                                          # 28      
C24a      -0.15679   0.67900   0.14608                                          # 29      
H25a      -0.24681   0.58247   0.10758                                          # 30      
C26a      -0.07302   0.70941   0.19710                                          # 31      
H27a       0.05036   0.69038   0.28787                                          # 32      
H28a      -0.19896   0.71105   0.10519                                          # 33      
H29a      -0.04948   0.76537   0.19637                                          # 34      
CL30a      0.03299   0.54648   0.31593                                          # 35      
C1b       -0.17278   0.40021   0.50598                                          # 37      
C2b       -0.00364   0.41509   0.48871                                          # 38      
C3b        0.09196   0.40047   0.41776                                          # 39      
C4b        0.01109   0.36974   0.36436                                          # 40      
C5b       -0.16604   0.35510   0.38415                                          # 41      
C6b       -0.25496   0.36983   0.45262                                          # 42      
H7b        0.33033   0.44000   0.43993                                          # 43      
H8b       -0.24437   0.41152   0.55995                                          # 44      
H9b        0.06043   0.43839   0.52887                                          # 45      
C10b       0.26846   0.41655   0.39916                                          # 46      
C11b       0.10782   0.35423   0.29252                                          # 47      
H12b      -0.23187   0.33229   0.34454                                          # 48      
H13b      -0.38902   0.35835   0.46629                                          # 49      
C14b       0.35735   0.40345   0.33099                                          # 50      
H15b       0.49041   0.41575   0.31659                                          # 51      
C35b       0.27622   0.37212   0.27709                                          # 52      
N16b       0.37514   0.36291   0.20484                                          # 55      
C17b       0.37826   0.40849   0.14836                                          # 56      
H*18b      0.44144   0.31850   0.19507                                          # 57      
O19b       0.30523   0.46410   0.15409                                          # 58      
C20b       0.49044   0.38857   0.07621                                          # 61      
C21b       0.49447   0.32323   0.04169                                          # 62      
C22b       0.59659   0.44163   0.04110                                          # 63      
C23b       0.60272   0.31077  -0.02486                                          # 64      
C24b       0.70627   0.42957  -0.02476                                          # 65      
H25b       0.59040   0.49269   0.06668                                          # 66      
C26b       0.70946   0.36378  -0.05774                                          # 67      
H27b       0.60168   0.25996  -0.05049                                          # 68      
H28b       0.78781   0.47127  -0.05039                                          # 69      
H29b       0.79360   0.35373  -0.10925                                          # 70      
CL30b      0.35900   0.25396   0.07779                                          # 71      
#END                                                                                      
 
#Energy-rank no.  14
data_00014_+1.90922E+02                                                                   
_chemical_name_systematic                                                                 
;Target XXVI Space group P21/c,Z=4                                                        
 Final list                                                                               
E(total)= 1.90922E+02 E(coul)= 2.14449E+02 E(vdW)=-4.25960E+01 Density= 1.35308           
;                                                                                         
_cell_length_a    7.999                                                                   
_cell_length_b   18.923                                                                   
_cell_length_c   21.565                                                                   
_cell_angle_alpha    90.00                                                                
_cell_angle_beta     57.60                                                                
_cell_angle_gamma    90.00                                                                
_cell_formula_units_Z  4                                                                  
_symmetry_space_group_name_H-M 'P 21/c  '                                                 
_symmetry_Int_Tables_number  14                                                           
loop_                                                                                     
_symmetry_equiv_pos_as_xyz                                                                
  1 x,y,z                                                                                 
  2 -x,1/2+y,1/2-z                                                                        
  3 -x,-y,-z                                                                              
  4 x,1/2-y,1/2+z                                                                         
loop_                                                                                     
_atom_site_label                                                                          
_atom_site_fract_x                                                                        
_atom_site_fract_y                                                                        
_atom_site_fract_z                                                                        
C1a       -0.19342   0.10162   0.20340                                          #  1      
C2a       -0.22103   0.14552   0.15978                                          #  2      
C3a       -0.22793   0.21980   0.16929                                          #  3      
C4a       -0.20694   0.24869   0.22494                                          #  4      
C5a       -0.17756   0.20130   0.26940                                          #  5      
C6a       -0.17100   0.13019   0.25898                                          #  6      
H7a       -0.27092   0.24397   0.08088                                          #  7      
H8a       -0.18824   0.04531   0.19576                                          #  8      
H9a       -0.23790   0.12440   0.11710                                          #  9      
C10a      -0.25479   0.26600   0.12338                                          # 10      
C11a      -0.21562   0.32395   0.23524                                          # 11      
H12a      -0.15922   0.22162   0.31186                                          # 12      
H13a      -0.14835   0.09538   0.29327                                          # 13      
C14a      -0.25774   0.33670   0.13225                                          # 14      
H15a      -0.27715   0.37180   0.09755                                          # 15      
C35a      -0.23757   0.36599   0.18862                                          # 16      
N16a      -0.23228   0.44137   0.19305                                          # 19      
C17a      -0.36837   0.48617   0.19605                                          # 20      
H*18a     -0.11569   0.46209   0.19111                                          # 21      
O19a      -0.51620   0.46707   0.19969                                          # 22      
C20a      -0.33370   0.56394   0.20026                                          # 25      
C21a      -0.29828   0.59550   0.25035                                          # 26      
C22a      -0.33242   0.60696   0.14758                                          # 27      
C23a      -0.26623   0.66761   0.24887                                          # 28      
C24a      -0.30290   0.67895   0.14610                                          # 29      
H25a      -0.35446   0.58243   0.10760                                          # 30      
C26a      -0.27010   0.70935   0.19710                                          # 31      
H27a      -0.23737   0.69031   0.28784                                          # 32      
H28a      -0.30424   0.71101   0.10523                                          # 33      
H29a      -0.24583   0.76531   0.19637                                          # 34      
CL30a     -0.28276   0.54642   0.31589                                          # 35      
C1b       -0.67898   0.40018   0.50602                                          # 37      
C2b       -0.49258   0.41506   0.48875                                          # 38      
C3b       -0.32597   0.40045   0.41780                                          # 39      
C4b       -0.35339   0.36973   0.36438                                          # 40      
C5b       -0.55031   0.35508   0.38417                                          # 41      
C6b       -0.70774   0.36980   0.45265                                          # 42      
H7b       -0.10982   0.43999   0.43998                                          # 43      
H8b       -0.80458   0.41149   0.55999                                          # 44      
H9b       -0.46870   0.43837   0.52891                                          # 45      
C10b      -0.13088   0.41654   0.39920                                          # 46      
C11b      -0.18477   0.35422   0.29254                                          # 47      
H12b      -0.57648   0.33227   0.34455                                          # 48      
H13b      -0.85546   0.35832   0.46631                                          # 49      
C14b       0.02622   0.40344   0.33103                                          # 50      
H15b       0.17369   0.41576   0.31662                                          # 51      
C35b      -0.00095   0.37211   0.27712                                          # 52      
N16b       0.17030   0.36291   0.20485                                          # 55      
C17b       0.22992   0.40849   0.14837                                          # 56      
H*18b      0.24641   0.31851   0.19507                                          # 57      
O19b       0.15114   0.46409   0.15410                                          # 58      
C20b       0.41431   0.38857   0.07621                                          # 61      
C21b       0.45292   0.32324   0.04169                                          # 62      
C22b       0.55556   0.44163   0.04109                                          # 63      
C23b       0.62776   0.31078  -0.02487                                          # 64      
C24b       0.73114   0.42958  -0.02477                                          # 65      
H25b       0.52374   0.49270   0.06668                                          # 66      
C26b       0.76737   0.36380  -0.05775                                          # 67      
H27b       0.65241   0.25997  -0.05050                                          # 68      
H28b       0.83829   0.47128  -0.05040                                          # 69      
H29b       0.90305   0.35375  -0.10926                                          # 70      
CL30b      0.28138   0.25396   0.07779                                          # 71      
#END                                                                                      
 
#Energy-rank no.  15
data_00015_+1.90923E+02                                                                   
_chemical_name_systematic                                                                 
;Target XXVI Space group P21/c,Z=4                                                        
 Final list                                                                               
E(total)= 1.90923E+02 E(coul)= 2.15356E+02 E(vdW)=-4.28905E+01 Density= 1.37997           
;                                                                                         
_cell_length_a   10.588                                                                   
_cell_length_b   25.549                                                                   
_cell_length_c   11.304                                                                   
_cell_angle_alpha    90.00                                                                
_cell_angle_beta     62.11                                                                
_cell_angle_gamma    90.00                                                                
_cell_formula_units_Z  4                                                                  
_symmetry_space_group_name_H-M 'P 21/c  '                                                 
_symmetry_Int_Tables_number  14                                                           
loop_                                                                                     
_symmetry_equiv_pos_as_xyz                                                                
  1 x,y,z                                                                                 
  2 -x,1/2+y,1/2-z                                                                        
  3 -x,-y,-z                                                                              
  4 x,1/2-y,1/2+z                                                                         
loop_                                                                                     
_atom_site_label                                                                          
_atom_site_fract_x                                                                        
_atom_site_fract_y                                                                        
_atom_site_fract_z                                                                        
C1a        0.51670   0.14319   0.15862                                          #  1      
C2a        0.48062   0.09715   0.12219                                          #  2      
C3a        0.33678   0.08598   0.15515                                          #  3      
C4a        0.22930   0.12295   0.22729                                          #  4      
C5a        0.27078   0.17077   0.26338                                          #  5      
C6a        0.40974   0.18057   0.23017                                          #  6      
H7a        0.38064   0.00987   0.06114                                          #  7      
H8a        0.62616   0.15135   0.13310                                          #  8      
H9a        0.56123   0.06837   0.06736                                          #  9      
C10a       0.29861   0.03813   0.11619                                          # 10      
C11a       0.08308   0.11162   0.26200                                          # 11      
H12a       0.19171   0.19998   0.31731                                          # 12      
H13a       0.43856   0.21709   0.25846                                          # 13      
C14a       0.16153   0.02838   0.14629                                          # 14      
H15a       0.13225  -0.00758   0.11664                                          # 15      
C35a       0.05273   0.06551   0.21967                                          # 16      
N16a      -0.08944   0.05418   0.24299                                          # 19      
C17a      -0.16926   0.01314   0.31498                                          # 20      
H*18a     -0.13006   0.07733   0.19889                                          # 21      
O19a      -0.13196  -0.01685   0.37407                                          # 22      
C20a      -0.31705   0.00843   0.32718                                          # 25      
C21a      -0.41920   0.04786   0.36685                                          # 26      
C22a      -0.35100  -0.03980   0.29183                                          # 27      
C23a      -0.55156   0.03927   0.37341                                          # 28      
C24a      -0.48304  -0.04897   0.29943                                          # 29      
H25a      -0.27090  -0.06987   0.25772                                          # 30      
C26a      -0.58376  -0.00926   0.34068                                          # 31      
H27a      -0.62768   0.07066   0.40316                                          # 32      
H28a      -0.50688  -0.08667   0.27260                                          # 33      
H29a      -0.68681  -0.01575   0.34641                                          # 34      
CL30a     -0.38572   0.11109   0.40488                                          # 35      
C1b       -0.29026   0.14336   0.75521                                          # 37      
C2b       -0.31223   0.18182   0.68384                                          # 38      
C3b       -0.22693   0.18523   0.54315                                          # 39      
C4b       -0.11723   0.14843   0.47610                                          # 40      
C5b       -0.09748   0.10860   0.55368                                          # 41      
C6b       -0.18114   0.10614   0.68863                                          # 42      
H7b       -0.33405   0.25318   0.51897                                          # 43      
H8b       -0.35557   0.14105   0.86195                                          # 44      
H9b       -0.39529   0.21037   0.73339                                          # 45      
C10b      -0.25032   0.22505   0.46782                                          # 46      
C11b      -0.02959   0.15200   0.33357                                          # 47      
H12b      -0.01569   0.07966   0.50554                                          # 48      
H13b      -0.16427   0.07558   0.74521                                          # 49      
C14b      -0.16985   0.22730   0.33358                                          # 50      
H15b      -0.18745   0.25714   0.27621                                          # 51      
C35b      -0.05859   0.19036   0.26573                                          # 52      
N16b       0.01882   0.19303   0.12280                                          # 55      
C17b      -0.00557   0.16240   0.03789                                          # 56      
H*18b      0.10012   0.21789   0.08376                                          # 57      
O19b      -0.10185   0.13161   0.07369                                          # 58      
C20b       0.09054   0.17098  -0.10987                                          # 61      
C21b       0.23835   0.17621  -0.17177                                          # 62      
C22b       0.02332   0.17257  -0.19034                                          # 63      
C23b       0.31626   0.18372  -0.30877                                          # 64      
C24b       0.09965   0.18063  -0.32665                                          # 65      
H25b      -0.09038   0.16714  -0.14327                                          # 66      
C26b       0.24673   0.18633  -0.38594                                          # 67      
H27b       0.43043   0.18712  -0.35379                                          # 68      
H28b       0.04500   0.18211  -0.38626                                          # 69      
H29b       0.30768   0.19235  -0.49212                                          # 70      
CL30b      0.33587   0.17131  -0.08285                                          # 71      
#END                                                                                      
 
#Energy-rank no.  16
data_00016_+1.90956E+02                                                                   
_chemical_name_systematic                                                                 
;Target XXVI Space group P21/c,Z=4                                                        
 Final list                                                                               
E(total)= 1.90956E+02 E(coul)= 2.14205E+02 E(vdW)=-4.19844E+01 Density= 1.37229           
;                                                                                         
_cell_length_a   18.961                                                                   
_cell_length_b    8.721                                                                   
_cell_length_c   16.496                                                                   
_cell_angle_alpha    90.00                                                                
_cell_angle_beta     94.92                                                                
_cell_angle_gamma    90.00                                                                
_cell_formula_units_Z  4                                                                  
_symmetry_space_group_name_H-M 'P 21/c  '                                                 
_symmetry_Int_Tables_number  14                                                           
loop_                                                                                     
_symmetry_equiv_pos_as_xyz                                                                
  1 x,y,z                                                                                 
  2 -x,1/2+y,1/2-z                                                                        
  3 -x,-y,-z                                                                              
  4 x,1/2-y,1/2+z                                                                         
loop_                                                                                     
_atom_site_label                                                                          
_atom_site_fract_x                                                                        
_atom_site_fract_y                                                                        
_atom_site_fract_z                                                                        
C1a        0.49889   0.11757   0.11303                                          #  1      
C2a        0.49927   0.25811   0.14865                                          #  2      
C3a        0.43517   0.33273   0.16319                                          #  3      
C4a        0.37001   0.26086   0.14009                                          #  4      
C5a        0.37151   0.11369   0.10326                                          #  5      
C6a        0.43382   0.04439   0.09019                                          #  6      
H7a        0.48500   0.53398   0.21876                                          #  7      
H8a        0.54780   0.06173   0.10228                                          #  8      
H9a        0.54855   0.31498   0.16651                                          #  9      
C10a       0.43525   0.47899   0.20113                                          # 10      
C11a       0.30483   0.33668   0.15403                                          # 11      
H12a       0.32281   0.05516   0.08562                                          # 12      
H13a       0.43361  -0.06714   0.06230                                          # 13      
C14a       0.37383   0.54761   0.21586                                          # 14      
H15a       0.37361   0.65770   0.24478                                          # 15      
C35a       0.30798   0.47567   0.19224                                          # 16      
N16a       0.24517   0.55159   0.21331                                          # 19      
C17a       0.20161   0.49993   0.26818                                          # 20      
H*18a      0.23168   0.64707   0.18319                                          # 21      
O19a       0.21314   0.38740   0.30885                                          # 22      
C20a       0.13812   0.59858   0.28141                                          # 25      
C21a       0.09089   0.66041   0.22103                                          # 26      
C22a       0.12592   0.62672   0.36217                                          # 27      
C23a       0.03419   0.74950   0.24038                                          # 28      
C24a       0.07009   0.71669   0.38214                                          # 29      
H25a       0.16122   0.57569   0.40892                                          # 30      
C26a       0.02416   0.77854   0.32091                                          # 31      
H27a      -0.00176   0.79440   0.19239                                          # 32      
H28a       0.06222   0.73761   0.44493                                          # 33      
H29a      -0.01978   0.84819   0.33555                                          # 34      
CL30a      0.09779   0.62458   0.11762                                          # 35      
C1b        0.10327   0.39056  -0.07634                                          # 37      
C2b        0.08241   0.27719  -0.02718                                          # 38      
C3b        0.12574   0.23120   0.04287                                          # 39      
C4b        0.19158   0.30326   0.06177                                          # 40      
C5b        0.21167   0.42175   0.00926                                          # 41      
C6b        0.16897   0.46398  -0.05752                                          # 42      
H7b        0.05363   0.05867   0.08052                                          # 43      
H8b        0.07003   0.42480  -0.12935                                          # 44      
H9b        0.03237   0.22053  -0.04077                                          # 45      
C10b       0.10390   0.11380   0.09494                                          # 46      
C11b       0.23600   0.25608   0.13235                                          # 47      
H12b       0.26120   0.47996   0.02233                                          # 48      
H13b       0.18528   0.55414  -0.09631                                          # 49      
C14b       0.14517   0.07291   0.16222                                          # 50      
H15b       0.12879  -0.01518   0.20189                                          # 51      
C35b       0.21180   0.14493   0.18122                                          # 52      
N16b       0.25167   0.10222   0.25528                                          # 55      
C17b       0.28448  -0.03435   0.26891                                          # 56      
H*18b      0.25319   0.17685   0.30077                                          # 57      
O19b       0.28697  -0.13204   0.21815                                          # 58      
C20b       0.32397  -0.05656   0.35155                                          # 61      
C21b       0.37149   0.04593   0.39091                                          # 62      
C22b       0.30932  -0.19156   0.39206                                          # 63      
C23b       0.40426   0.01383   0.46736                                          # 64      
C24b       0.34225  -0.22550   0.46779                                          # 65      
H25b       0.27122  -0.26899   0.36272                                          # 66      
C26b       0.39003  -0.12239   0.50546                                          # 67      
H27b       0.44019   0.09597   0.49651                                          # 68      
H28b       0.33041  -0.33104   0.49741                                          # 69      
H29b       0.41580  -0.14691   0.56464                                          # 70      
CL30b      0.39053   0.22379   0.34875                                          # 71      
#END                                                                                      
 
#Energy-rank no.  17
data_00017_+1.91127E+02                                                                   
_chemical_name_systematic                                                                 
;Target XXVI Space group P21/c,Z=4                                                        
 Final list                                                                               
E(total)= 1.91127E+02 E(coul)= 2.14550E+02 E(vdW)=-4.17024E+01 Density= 1.36106           
;                                                                                         
_cell_length_a   11.754                                                                   
_cell_length_b   10.090                                                                   
_cell_length_c   23.108                                                                   
_cell_angle_alpha    90.00                                                                
_cell_angle_beta     91.21                                                                
_cell_angle_gamma    90.00                                                                
_cell_formula_units_Z  4                                                                  
_symmetry_space_group_name_H-M 'P 21/C  '                                                 
_symmetry_Int_Tables_number  14                                                           
loop_                                                                                     
_symmetry_equiv_pos_as_xyz                                                                
  1 x,y,z                                                                                 
  2 -x,1/2+y,1/2-z                                                                        
  3 -x,-y,-z                                                                              
  4 x,1/2-y,1/2+z                                                                         
loop_                                                                                     
_atom_site_label                                                                          
_atom_site_fract_x                                                                        
_atom_site_fract_y                                                                        
_atom_site_fract_z                                                                        
C1a        0.18361   0.18957  -0.25412                                          #  1      
C2a        0.16812   0.11950  -0.20469                                          #  2      
C3a        0.05860   0.10644  -0.18083                                          #  3      
C4a       -0.03565   0.16742  -0.20846                                          #  4      
C5a       -0.01653   0.23955  -0.26018                                          #  5      
C6a        0.08948   0.25025  -0.28227                                          #  6      
H7a        0.11364  -0.01436  -0.10833                                          #  7      
H8a        0.26702   0.19889  -0.27195                                          #  8      
H9a        0.23917   0.07252  -0.18288                                          #  9      
C10a       0.04169   0.03220  -0.12948                                          # 10      
C11a      -0.14674   0.15547  -0.18415                                          # 11      
H12a      -0.08667   0.28619  -0.28261                                          # 12      
H13a       0.10181   0.30524  -0.32152                                          # 13      
C14a      -0.06340   0.01871  -0.10776                                          # 14      
H15a      -0.07668  -0.03766  -0.06915                                          # 15      
C35a      -0.15858   0.08070  -0.13541                                          # 16      
N16a      -0.26861   0.05788  -0.11199                                          # 19      
C17a      -0.32477  -0.05924  -0.11331                                          # 20      
H*18a     -0.30799   0.13568  -0.09546                                          # 21      
O19a      -0.28493  -0.15996  -0.13143                                          # 22      
C20a      -0.44086  -0.06143  -0.08657                                          # 25      
C21a      -0.52862   0.02790  -0.09775                                          # 26      
C22a      -0.46125  -0.16490  -0.04823                                          # 27      
C23a      -0.63241   0.01598  -0.07088                                          # 28      
C24a      -0.56382  -0.17688  -0.02073                                          # 29      
H25a      -0.39466  -0.23605  -0.04071                                          # 30      
C26a      -0.64961  -0.08580  -0.03205                                          # 31      
H27a      -0.69889   0.08579  -0.08084                                          # 32      
H28a      -0.57699  -0.25705   0.00901                                          # 33      
H29a      -0.73018  -0.09428  -0.01118                                          # 34      
CL30a     -0.51606   0.15659  -0.14799                                          # 35      
C1b       -0.41987   0.00277  -0.34920                                          # 37      
C2b       -0.45332   0.12765  -0.33559                                          # 38      
C3b       -0.39655   0.20052  -0.29122                                          # 39      
C4b       -0.30446   0.14272  -0.26048                                          # 40      
C5b       -0.27141   0.01216  -0.27595                                          # 41      
C6b       -0.32720  -0.05550  -0.31885                                          # 42      
H7b       -0.50078   0.37579  -0.30062                                          # 43      
H8b       -0.46340  -0.05177  -0.38297                                          # 44      
H9b       -0.52371   0.17330  -0.35849                                          # 45      
C10b      -0.43042   0.33160  -0.27718                                          # 46      
C11b      -0.24725   0.21577  -0.21509                                          # 47      
H12b      -0.20091  -0.03430  -0.25375                                          # 48      
H13b      -0.30053  -0.15417  -0.32984                                          # 49      
C14b      -0.37436   0.40069  -0.23548                                          # 50      
H15b      -0.39929   0.49984  -0.22489                                          # 51      
C35b      -0.28174   0.34235  -0.20420                                          # 52      
N16b      -0.22209   0.42325  -0.16272                                          # 55      
C17b      -0.22880   0.41150  -0.10454                                          # 56      
H*18b     -0.17561   0.49665  -0.17823                                          # 57      
O19b      -0.28094   0.32558  -0.08104                                          # 58      
C20b      -0.15910   0.50831  -0.06867                                          # 61      
C21b      -0.04659   0.54378  -0.07769                                          # 62      
C22b      -0.21546   0.56953  -0.02345                                          # 63      
C23b       0.00852   0.63529  -0.04226                                          # 64      
C24b      -0.16103   0.65966   0.01250                                          # 65      
H25b      -0.30325   0.54495  -0.01736                                          # 66      
C26b      -0.04848   0.69238   0.00308                                          # 67      
H27b       0.09510   0.66158  -0.05068                                          # 68      
H28b      -0.20624   0.70464   0.04736                                          # 69      
H29b      -0.00516   0.76296   0.03056                                          # 70      
CL30b      0.03077   0.48063  -0.13541                                          # 71      
#END                                                                                      
 
#Energy-rank no.  18
data_00018_+1.91234E+02                                                                   
_chemical_name_systematic                                                                 
;Target XXVI Space group P21/c,Z=4                                                        
 Final list                                                                               
E(total)= 1.91234E+02 E(coul)= 2.12095E+02 E(vdW)=-4.03600E+01 Density= 1.33863           
;                                                                                         
_cell_length_a   12.393                                                                   
_cell_length_b   11.511                                                                   
_cell_length_c   20.148                                                                   
_cell_angle_alpha    90.00                                                                
_cell_angle_beta    104.24                                                                
_cell_angle_gamma    90.00                                                                
_cell_formula_units_Z  4                                                                  
_symmetry_space_group_name_H-M 'P 21/c  '                                                 
_symmetry_Int_Tables_number  14                                                           
loop_                                                                                     
_symmetry_equiv_pos_as_xyz                                                                
  1 x,y,z                                                                                 
  2 -x,1/2+y,1/2-z                                                                        
  3 -x,-y,-z                                                                              
  4 x,1/2-y,1/2+z                                                                         
loop_                                                                                     
_atom_site_label                                                                          
_atom_site_fract_x                                                                        
_atom_site_fract_y                                                                        
_atom_site_fract_z                                                                        
C1a        0.70293   0.48089   0.20701                                          #  1      
C2a        0.67443   0.37305   0.22424                                          #  2      
C3a        0.56321   0.33282   0.20266                                          #  3      
C4a        0.48069   0.40566   0.16308                                          #  4      
C5a        0.51340   0.51773   0.14576                                          #  5      
C6a        0.62085   0.55411   0.16699                                          #  6      
H7a        0.59611   0.16407   0.25020                                          #  7      
H8a        0.78756   0.51067   0.22356                                          #  8      
H9a        0.73629   0.31629   0.25461                                          #  9      
C10a       0.53313   0.21974   0.21994                                          # 10      
C11a       0.36758   0.36566   0.14159                                          # 11      
H12a       0.45278   0.57499   0.11513                                          # 12      
H13a       0.64363   0.63928   0.15315                                          # 13      
C14a       0.42725   0.18182   0.19808                                          # 14      
H15a       0.40421   0.09638   0.21074                                          # 15      
C35a       0.34368   0.25537   0.15841                                          # 16      
N16a       0.23424   0.20860   0.13389                                          # 19      
C17a       0.15899   0.19545   0.17195                                          # 20      
H*18a      0.21379   0.18024   0.08594                                          # 21      
O19a       0.17404   0.22801   0.23000                                          # 22      
C20a       0.04799   0.14408   0.13596                                          # 25      
C21a       0.03143   0.03881   0.10113                                          # 26      
C22a      -0.04571   0.20823   0.13960                                          # 27      
C23a      -0.07471  -0.00022   0.06995                                          # 28      
C24a      -0.15173   0.17085   0.10809                                          # 29      
H25a      -0.03326   0.28804   0.16803                                          # 30      
C26a      -0.16615   0.06627   0.07301                                          # 31      
H27a      -0.08482  -0.08242   0.04400                                          # 32      
H28a      -0.22256   0.22249   0.11123                                          # 33      
H29a      -0.24828   0.03574   0.04851                                          # 34      
CL30a      0.14198  -0.05324   0.09699                                          # 35      
C1b        0.04608   0.62201   0.18086                                          # 37      
C2b        0.04068   0.62950   0.11281                                          # 38      
C3b        0.11789   0.56955   0.08381                                          # 39      
C4b        0.20190   0.50161   0.12604                                          # 40      
C5b        0.20493   0.49531   0.19692                                          # 41      
C6b        0.12958   0.55351   0.22343                                          # 42      
H7b        0.04787   0.62804  -0.01969                                          # 43      
H8b       -0.01292   0.66774   0.20243                                          # 44      
H9b       -0.02275   0.68125   0.07978                                          # 45      
C10b       0.11198   0.57612   0.01259                                          # 46      
C11b       0.28103   0.44147   0.09697                                          # 47      
H12b       0.26725   0.44344   0.23040                                          # 48      
H13b       0.13347   0.54728   0.27724                                          # 49      
C14b       0.18492   0.51700  -0.01455                                          # 50      
H15b       0.18053   0.52129  -0.06831                                          # 51      
C35b       0.27013   0.44882   0.02802                                          # 52      
N16b       0.34149   0.38355  -0.00409                                          # 55      
C17b       0.33608   0.26724  -0.01430                                          # 56      
H*18b      0.40210   0.42684  -0.01741                                          # 57      
O19b       0.26556   0.20656  -0.00114                                          # 58      
C20b       0.42093   0.21576  -0.04831                                          # 61      
C21b       0.53466   0.23797  -0.03037                                          # 62      
C22b       0.38066   0.13757  -0.10142                                          # 63      
C23b       0.60556   0.18573  -0.06495                                          # 64      
C24b       0.45031   0.08606  -0.13672                                          # 65      
H25b       0.29331   0.11789  -0.11415                                          # 66      
C26b       0.56320   0.11052  -0.11844                                          # 67      
H27b       0.69315   0.20378  -0.04946                                          # 68      
H28b       0.41693   0.02677  -0.17785                                          # 69      
H29b       0.61855   0.07056  -0.14524                                          # 70      
CL30b      0.59623   0.32827   0.03841                                          # 71      
#END                                                                                      
 
#Energy-rank no.  19
data_00019_+1.91272E+02                                                                   
_chemical_name_systematic                                                                 
;XXVI P-1 selectP-1 refine                                                                
P-1,Z=2   scan rotg234/tran/cell                                                          
E(total)= 1.91272E+02 E(coul)= 2.16782E+02 E(vdW)=-4.36575E+01 Density= 1.39967           
;                                                                                         
_cell_length_a   10.834                                                                   
_cell_length_b   11.335                                                                   
_cell_length_c   13.076                                                                   
_cell_angle_alpha   105.95                                                                
_cell_angle_beta     95.15                                                                
_cell_angle_gamma   116.97                                                                
_cell_formula_units_Z  2                                                                  
_symmetry_space_group_name_H-M 'P -1    '                                                 
_symmetry_Int_Tables_number   2                                                           
loop_                                                                                     
_symmetry_equiv_pos_as_xyz                                                                
  1 x,y,z                                                                                 
  2 -x,-y,-z                                                                              
loop_                                                                                     
_atom_site_label                                                                          
_atom_site_fract_x                                                                        
_atom_site_fract_y                                                                        
_atom_site_fract_z                                                                        
C1a        0.58896   0.14146  -0.31667                                          #  1      
C2a        0.47998   0.10800  -0.39936                                          #  2      
C3a        0.33555   0.02270  -0.39958                                          #  3      
C4a        0.30415  -0.02893  -0.31325                                          #  4      
C5a        0.42062   0.00848  -0.22788                                          #  5      
C6a        0.55833   0.09088  -0.22952                                          #  6      
H7a        0.24504   0.02788  -0.55124                                          #  7      
H8a        0.69825   0.20635  -0.31713                                          #  8      
H9a        0.50192   0.14616  -0.46617                                          #  9      
C10a       0.22114  -0.01147  -0.48525                                          # 10      
C11a       0.15788  -0.11654  -0.31361                                          # 11      
H12a       0.40036  -0.02802  -0.16037                                          # 12      
H13a       0.64470   0.11794  -0.16388                                          # 13      
C14a       0.08402  -0.09084  -0.48347                                          # 14      
H15a      -0.00272  -0.11644  -0.54769                                          # 15      
C35a       0.05203  -0.14367  -0.39672                                          # 16      
N16a      -0.09518  -0.22171  -0.39672                                          # 19      
C17a      -0.15985  -0.17549  -0.32470                                          # 20      
H*18a     -0.15218  -0.31937  -0.45140                                          # 21      
O19a      -0.10213  -0.05898  -0.25635                                          # 22      
C20a      -0.31628  -0.27632  -0.33861                                          # 25      
C21a      -0.37787  -0.41997  -0.35603                                          # 26      
C22a      -0.40489  -0.21733  -0.33102                                          # 27      
C23a      -0.52315  -0.50258  -0.36748                                          # 28      
C24a      -0.54996  -0.29889  -0.34353                                          # 29      
H25a      -0.35694  -0.10566  -0.31463                                          # 30      
C26a      -0.60924  -0.44218  -0.36207                                          # 31      
H27a      -0.56728  -0.61293  -0.37979                                          # 32      
H28a      -0.61609  -0.25092  -0.33818                                          # 33      
H29a      -0.72197  -0.50689  -0.37140                                          # 34      
CL30a     -0.27626  -0.50419  -0.35960                                          # 35      
C1b       -0.01530  -0.59655  -0.25962                                          # 37      
C2b       -0.00638  -0.50546  -0.16283                                          # 38      
C3b        0.03938  -0.36192  -0.14803                                          # 39      
C4b        0.07693  -0.31242  -0.23453                                          # 40      
C5b        0.06588  -0.41059  -0.33478                                          # 41      
C6b        0.02127  -0.54797  -0.34692                                          # 42      
H7b        0.01896  -0.30425   0.01872                                          # 43      
H8b       -0.05023  -0.70535  -0.27015                                          # 44      
H9b       -0.03425  -0.54127  -0.09571                                          # 45      
C10b       0.04756  -0.26653  -0.04741                                          # 46      
C11b       0.12463  -0.16662  -0.21960                                          # 47      
H12b       0.09241  -0.37663  -0.40266                                          # 48      
H13b       0.01359  -0.62036  -0.42364                                          # 49      
C14b       0.08902  -0.13067  -0.03506                                          # 50      
H15b       0.09481  -0.05842   0.04055                                          # 51      
C35b       0.12765  -0.08026  -0.12205                                          # 52      
N16b       0.16398   0.06273  -0.10575                                          # 55      
C17b       0.28557   0.17881  -0.03771                                          # 56      
H*18b      0.09191   0.07731  -0.14434                                          # 57      
O19b       0.38073   0.17391   0.01173                                          # 58      
C20b       0.30299   0.32067  -0.03167                                          # 61      
C21b       0.28333   0.36083  -0.12038                                          # 62      
C22b       0.33857   0.41781   0.07356                                          # 63      
C23b       0.30103   0.49407  -0.10481                                          # 64      
C24b       0.35805   0.55134   0.09006                                          # 65      
H25b       0.35005   0.38568   0.14213                                          # 66      
C26b       0.33946   0.58959   0.00041                                          # 67      
H27b       0.28373   0.52145  -0.17500                                          # 68      
H28b       0.38662   0.62464   0.17214                                          # 69      
H29b       0.35353   0.69299   0.01199                                          # 70      
CL30b      0.22901   0.24492  -0.25641                                          # 71      
#END                                                                                      
 
#Energy-rank no.  20
data_00020_+1.91353E+02                                                                   
_chemical_name_systematic                                                                 
;XXVI P21,Z=2  Selected P21                                                               
P21,Z=2   scan rotg234/tran/cell  skip all trans... 1/4 ... Refine                        
E(total)= 1.91353E+02 E(coul)= 2.13470E+02 E(vdW)=-4.21837E+01 Density= 1.33305           
;                                                                                         
_cell_length_a   11.834                                                                   
_cell_length_b   10.943                                                                   
_cell_length_c   13.290                                                                   
_cell_angle_alpha    90.00                                                                
_cell_angle_beta    125.63                                                                
_cell_angle_gamma    90.00                                                                
_cell_formula_units_Z  2                                                                  
_symmetry_space_group_name_H-M 'P 21    '                                                 
_symmetry_Int_Tables_number   4                                                           
loop_                                                                                     
_symmetry_equiv_pos_as_xyz                                                                
  1 x,y,z                                                                                 
  2 -x,1/2+y,-z                                                                           
loop_                                                                                     
_atom_site_label                                                                          
_atom_site_fract_x                                                                        
_atom_site_fract_y                                                                        
_atom_site_fract_z                                                                        
C1a        0.33309  -0.20859  -0.18902                                          #  1      
C2a        0.36750  -0.08838  -0.17718                                          #  2      
C3a        0.34801  -0.00912  -0.10413                                          #  3      
C4a        0.29151  -0.05518  -0.04332                                          #  4      
C5a        0.25714  -0.18141  -0.05729                                          #  5      
C6a        0.27725  -0.25559  -0.12773                                          #  6      
H7a        0.42817   0.15162  -0.13687                                          #  7      
H8a        0.34833  -0.26810  -0.24458                                          #  8      
H9a        0.41044  -0.05147  -0.22324                                          #  9      
C10a       0.38507   0.11637  -0.09041                                          # 10      
C11a       0.27037   0.02506   0.02997                                          # 11      
H12a       0.21508  -0.21966  -0.01127                                          # 12      
H13a       0.25059  -0.35089  -0.13679                                          # 13      
C14a       0.36812   0.19037  -0.01887                                          # 14      
H15a       0.39646   0.28503  -0.00780                                          # 15      
C35a       0.31048   0.14426   0.04212                                          # 16      
N16a       0.30063   0.22632   0.12053                                          # 19      
C17a       0.38259   0.22389   0.24582                                          # 20      
H*18a      0.22405   0.28697   0.07871                                          # 21      
O19a       0.47927   0.15589   0.30598                                          # 22      
C20a       0.35308   0.31953   0.30953                                          # 25      
C21a       0.22649   0.33830   0.29188                                          # 26      
C22a       0.46460   0.39352   0.39506                                          # 27      
C23a       0.21083   0.42908   0.35557                                          # 28      
C24a       0.44979   0.48509   0.45797                                          # 29      
H25a       0.56341   0.37704   0.41130                                          # 30      
C26a       0.32221   0.50301   0.43784                                          # 31      
H27a       0.11211   0.44053   0.34081                                          # 32      
H28a       0.53724   0.54151   0.52272                                          # 33      
H29a       0.30932   0.57357   0.48667                                          # 34      
CL30a      0.08146   0.24595   0.19339                                          # 35      
C1b       -0.20787   0.03009  -0.04131                                          # 37      
C2b       -0.12139  -0.03081   0.06697                                          # 38      
C3b        0.02013  -0.05000   0.11524                                          # 39      
C4b        0.07206  -0.00597   0.04995                                          # 40      
C5b       -0.02104   0.05772  -0.06273                                          # 41      
C6b       -0.15640   0.07517  -0.10686                                          # 42      
H7b        0.07179  -0.14625   0.27890                                          # 43      
H8b       -0.31511   0.04431  -0.07721                                          # 44      
H9b       -0.15930  -0.06542   0.11797                                          # 45      
C10b       0.11139  -0.11255   0.22901                                          # 46      
C11b       0.21521  -0.02615   0.09795                                          # 47      
H12b       0.01550   0.09343  -0.11418                                          # 48      
H13b      -0.22486   0.12380  -0.19231                                          # 49      
C14b       0.24652  -0.12838   0.27495                                          # 50      
H15b       0.31595  -0.17507   0.36102                                          # 51      
C35b       0.29904  -0.08456   0.20894                                          # 52      
N16b       0.44474  -0.09854   0.26570                                          # 55      
C17b       0.51257  -0.20664   0.29436                                          # 56      
H*18b      0.50048  -0.02251   0.28977                                          # 57      
O19b       0.45569  -0.30398   0.26816                                          # 58      
C20b       0.66708  -0.20089   0.35494                                          # 61      
C21b       0.73234  -0.13076   0.31550                                          # 62      
C22b       0.75059  -0.27039   0.46201                                          # 63      
C23b       0.87566  -0.13152   0.37921                                          # 64      
C24b       0.89328  -0.27292   0.52539                                          # 65      
H25b       0.70070  -0.32208   0.49452                                          # 66      
C26b       0.95592  -0.20334   0.48355                                          # 67      
H27b       0.92307  -0.07545   0.34710                                          # 68      
H28b       0.95519  -0.32811   0.60718                                          # 69      
H29b       1.06703  -0.20390   0.53236                                          # 70      
CL30b      0.63956  -0.03337   0.18735                                          # 71      
#END                                                                                      
 
#Energy-rank no.  21
data_00021_+1.91437E+02                                                                   
_chemical_name_systematic                                                                 
;Target XXVI Space group P21/c,Z=4                                                        
 Final list                                                                               
E(total)= 1.91437E+02 E(coul)= 2.16113E+02 E(vdW)=-4.44219E+01 Density= 1.43383           
;                                                                                         
_cell_length_a    9.295                                                                   
_cell_length_b   19.868                                                                   
_cell_length_c   14.216                                                                   
_cell_angle_alpha    90.00                                                                
_cell_angle_beta     97.80                                                                
_cell_angle_gamma    90.00                                                                
_cell_formula_units_Z  4                                                                  
_symmetry_space_group_name_H-M 'P 21/c  '                                                 
_symmetry_Int_Tables_number  14                                                           
loop_                                                                                     
_symmetry_equiv_pos_as_xyz                                                                
  1 x,y,z                                                                                 
  2 -x,1/2+y,1/2-z                                                                        
  3 -x,-y,-z                                                                              
  4 x,1/2-y,1/2+z                                                                         
loop_                                                                                     
_atom_site_label                                                                          
_atom_site_fract_x                                                                        
_atom_site_fract_y                                                                        
_atom_site_fract_z                                                                        
C1a        0.34075   0.45021   0.07634                                          #  1      
C2a        0.23313   0.46465   0.12899                                          #  2      
C3a        0.18262   0.41551   0.18893                                          #  3      
C4a        0.24412   0.35061   0.19382                                          #  4      
C5a        0.35682   0.33726   0.13812                                          #  5      
C6a        0.40356   0.38542   0.08132                                          #  6      
H7a        0.02406   0.48007   0.24112                                          #  7      
H8a        0.37848   0.48784   0.03109                                          #  8      
H9a        0.18455   0.51392   0.12597                                          #  9      
C10a       0.07112   0.43051   0.24485                                          # 10      
C11a       0.19237   0.30040   0.25387                                          # 11      
H12a       0.40692   0.28851   0.14087                                          # 12      
H13a       0.48917   0.37415   0.03990                                          # 13      
C14a       0.02576   0.38357   0.30286                                          # 14      
H15a      -0.05793   0.39472   0.34550                                          # 15      
C35a       0.08714   0.31791   0.30758                                          # 16      
N16a       0.03914   0.27133   0.37369                                          # 19      
C17a      -0.10134   0.25645   0.37998                                          # 20      
H*18a      0.11497   0.25037   0.42036                                          # 21      
O19a      -0.20161   0.27800   0.32660                                          # 22      
C20a      -0.12892   0.20591   0.45490                                          # 25      
C21a      -0.07058   0.14152   0.46574                                          # 26      
C22a      -0.21880   0.22729   0.51989                                          # 27      
C23a      -0.10272   0.09942   0.53778                                          # 28      
C24a      -0.25287   0.18554   0.59124                                          # 29      
H25a      -0.26087   0.27764   0.51321                                          # 30      
C26a      -0.19473   0.12129   0.60001                                          # 31      
H27a      -0.05484   0.05021   0.54485                                          # 32      
H28a      -0.32343   0.20311   0.63996                                          # 33      
H29a      -0.21969   0.08832   0.65555                                          # 34      
CL30a      0.05149   0.11061   0.39268                                          # 35      
C1b        0.04891   0.06349   0.12271                                          # 37      
C2b        0.17877   0.05555   0.17824                                          # 38      
C3b        0.25146   0.11118   0.22566                                          # 39      
C4b        0.18884   0.17574   0.21486                                          # 40      
C5b        0.05271   0.18223   0.15657                                          # 41      
C6b       -0.01497   0.12795   0.11202                                          # 42      
H7b        0.43447   0.05378   0.29282                                          # 43      
H8b       -0.00553   0.02098   0.08704                                          # 44      
H9b        0.22848   0.00663   0.18713                                          # 45      
C10b       0.38655   0.10308   0.28456                                          # 46      
C11b       0.26275   0.23242   0.26212                                          # 47      
H12b       0.00139   0.23062   0.14753                                          # 48      
H13b      -0.11807   0.13411   0.06835                                          # 49      
C14b       0.45341   0.15631   0.33059                                          # 50      
H15b       0.55508   0.15042   0.37543                                          # 51      
C35b       0.39080   0.22159   0.31943                                          # 52      
N16b       0.46371   0.27534   0.37337                                          # 55      
C17b       0.41783   0.30481   0.44984                                          # 56      
H*18b      0.55180   0.29379   0.35042                                          # 57      
O19b       0.31428   0.28612   0.48451                                          # 58      
C20b       0.51090   0.36132   0.49578                                          # 61      
C21b       0.56298   0.41572   0.44900                                          # 62      
C22b       0.54429   0.35853   0.59426                                          # 63      
C23b       0.64760   0.46499   0.49840                                          # 64      
C24b       0.62982   0.40690   0.64407                                          # 65      
H25b       0.50096   0.31753   0.63081                                          # 66      
C26b       0.68187   0.46027   0.59581                                          # 67      
H27b       0.68501   0.50673   0.46035                                          # 68      
H28b       0.65491   0.40325   0.71996                                          # 69      
H29b       0.74799   0.49852   0.63373                                          # 70      
CL30b      0.52020   0.42726   0.32634                                          # 71      
#END                                                                                      
 
#Energy-rank no.  22
data_00022_+1.91762E+02                                                                   
_chemical_name_systematic                                                                 
;Target XXVI P21/n, Z=4                                                                   
 Final list                                                                               
E(total)= 1.91762E+02 E(coul)= 2.13234E+02 E(vdW)=-4.07818E+01 Density= 1.35384           
;                                                                                         
_cell_length_a   19.604                                                                   
_cell_length_b   15.293                                                                   
_cell_length_c    9.409                                                                   
_cell_angle_alpha    90.00                                                                
_cell_angle_beta    102.44                                                                
_cell_angle_gamma    90.00                                                                
_cell_formula_units_Z  4                                                                  
_symmetry_space_group_name_H-M 'P 21/n  '                                                 
_symmetry_Int_Tables_number  14                                                           
loop_                                                                                     
_symmetry_equiv_pos_as_xyz                                                                
  1 x,y,z                                                                                 
  2 1/2-x,1/2+y,1/2-z                                                                     
  3 -x,-y,-z                                                                              
  4 1/2+x,1/2-y,1/2+z                                                                     
loop_                                                                                     
_atom_site_label                                                                          
_atom_site_fract_x                                                                        
_atom_site_fract_y                                                                        
_atom_site_fract_z                                                                        
C1a        0.40144   0.57519   0.57322                                          #  1      
C2a        0.39772   0.49952   0.49624                                          #  2      
C3a        0.34187   0.44004   0.49191                                          #  3      
C4a        0.28957   0.45921   0.56899                                          #  4      
C5a        0.29491   0.53904   0.64794                                          #  5      
C6a        0.34899   0.59513   0.64998                                          #  6      
H7a        0.37728   0.34653   0.35159                                          #  7      
H8a        0.44399   0.61999   0.57581                                          #  8      
H9a        0.43731   0.48365   0.43699                                          #  9      
C10a       0.33734   0.36123   0.41044                                          # 10      
C11a       0.23316   0.39872   0.56601                                          # 11      
H12a       0.25558   0.55602   0.70675                                          # 12      
H13a       0.35186   0.65523   0.71038                                          # 13      
C14a       0.28323   0.30587   0.40528                                          # 14      
H15a       0.27941   0.24649   0.34348                                          # 15      
C35a       0.23055   0.32485   0.48357                                          # 16      
N16a       0.17292   0.26550   0.46738                                          # 19      
C17a       0.10801   0.28091   0.38695                                          # 20      
H*18a      0.18101   0.21002   0.52307                                          # 21      
O19a       0.09256   0.34497   0.31376                                          # 22      
C20a       0.05491   0.20888   0.38268                                          # 25      
C21a       0.06500   0.12085   0.35672                                          # 26      
C22a      -0.00923   0.23383   0.41091                                          # 27      
C23a       0.01257   0.06001   0.35629                                          # 28      
C24a      -0.06209   0.17397   0.40913                                          # 29      
H25a      -0.01649   0.30140   0.43484                                          # 30      
C26a      -0.05111   0.08673   0.38138                                          # 31      
H27a       0.02219  -0.00763   0.33729                                          # 32      
H28a      -0.11127   0.19510   0.43012                                          # 33      
H29a      -0.09168   0.03928   0.38041                                          # 34      
CL30a      0.14481   0.08058   0.32975                                          # 35      
C1b        0.17373   0.30903   1.05529                                          # 37      
C2b        0.12190   0.36429   0.99122                                          # 38      
C3b        0.12169   0.40222   0.85369                                          # 39      
C4b        0.17611   0.38282   0.78243                                          # 40      
C5b        0.22935   0.32453   0.85221                                          # 41      
C6b        0.22820   0.28884   0.98414                                          # 42      
H7b        0.02571   0.47423   0.83990                                          # 43      
H8b        0.17344   0.28050   1.15964                                          # 44      
H9b        0.07999   0.38007   1.04421                                          # 45      
C10b       0.06728   0.45936   0.78551                                          # 46      
C11b       0.17647   0.42173   0.64353                                          # 47      
H12b       0.27122   0.30776   0.80024                                          # 48      
H13b       0.26904   0.24479   1.03473                                          # 49      
C14b       0.06712   0.49386   0.65338                                          # 50      
H15b       0.02602   0.53674   0.60119                                          # 51      
C35b       0.12216   0.47474   0.58153                                          # 52      
N16b       0.11735   0.50904   0.43821                                          # 55      
C17b       0.12030   0.59483   0.40464                                          # 56      
H*18b      0.10876   0.46626   0.35708                                          # 57      
O19b       0.13144   0.65200   0.49374                                          # 58      
C20b       0.11400   0.61626   0.24565                                          # 61      
C21b       0.06790   0.67621   0.16558                                          # 62      
C22b       0.16000   0.57310   0.17547                                          # 63      
C23b       0.06678   0.69150   0.01993                                          # 64      
C24b       0.15880   0.58707   0.03006                                          # 65      
H25b       0.19692   0.52850   0.23809                                          # 66      
C26b       0.11186   0.64642  -0.04799                                          # 67      
H27b       0.03103   0.73883  -0.03860                                          # 68      
H28b       0.19449   0.55238  -0.02173                                          # 69      
H29b       0.11058   0.65832  -0.16115                                          # 70      
CL30b      0.01093   0.73882   0.24399                                          # 71      
#END                                                                                      
 
#Energy-rank no.  23
data_00023_+1.91868E+02                                                                   
_chemical_name_systematic                                                                 
;XXVI P-1 selectP-1 refine                                                                
P-1,Z=2   scan rotg234/tran/cell                                                          
E(total)= 1.91868E+02 E(coul)= 2.18290E+02 E(vdW)=-4.57873E+01 Density= 1.41097           
;                                                                                         
_cell_length_a   10.774                                                                   
_cell_length_b   10.994                                                                   
_cell_length_c   13.158                                                                   
_cell_angle_alpha   104.96                                                                
_cell_angle_beta     98.72                                                                
_cell_angle_gamma   113.59                                                                
_cell_formula_units_Z  2                                                                  
_symmetry_space_group_name_H-M 'P -1    '                                                 
_symmetry_Int_Tables_number   2                                                           
loop_                                                                                     
_symmetry_equiv_pos_as_xyz                                                                
  1 x,y,z                                                                                 
  2 -x,-y,-z                                                                              
loop_                                                                                     
_atom_site_label                                                                          
_atom_site_fract_x                                                                        
_atom_site_fract_y                                                                        
_atom_site_fract_z                                                                        
C1a       -0.35204  -0.82004  -0.21095                                          #  1      
C2a       -0.34509  -0.89486  -0.30792                                          #  2      
C3a       -0.21853  -0.84879  -0.33910                                          #  3      
C4a       -0.09822  -0.72329  -0.26902                                          #  4      
C5a       -0.10895  -0.64789  -0.16806                                          #  5      
C6a       -0.23167  -0.69467  -0.13997                                          #  6      
H7a       -0.30208  -1.02316  -0.49346                                          #  7      
H8a       -0.44850  -0.85585  -0.18791                                          #  8      
H9a       -0.43606  -0.99080  -0.36266                                          #  9      
C10a      -0.21021  -0.92732  -0.43988                                          # 10      
C11a       0.03002  -0.67543  -0.30073                                          # 11      
H12a      -0.01885  -0.55256  -0.11233                                          # 12      
H13a      -0.23716  -0.63586  -0.06303                                          # 13      
C14a      -0.08829  -0.88348  -0.46770                                          # 14      
H15a      -0.08129  -0.94267  -0.54345                                          # 15      
C35a       0.03310  -0.75647  -0.39737                                          # 16      
N16a       0.16115  -0.71863  -0.42866                                          # 19      
C17a       0.27124  -0.73826  -0.38616                                          # 20      
H*18a      0.17145  -0.66940  -0.48262                                          # 21      
O19a       0.26974  -0.79818  -0.32177                                          # 22      
C20a       0.39732  -0.68921  -0.42994                                          # 25      
C21a       0.53733  -0.60507  -0.36641                                          # 26      
C22a       0.36995  -0.73619  -0.54375                                          # 27      
C23a       0.64611  -0.56691  -0.41457                                          # 28      
C24a       0.47728  -0.69753  -0.59261                                          # 29      
H25a       0.26229  -0.80430  -0.59295                                          # 30      
C26a       0.61589  -0.61227  -0.52763                                          # 31      
H27a       0.75328  -0.50296  -0.36328                                          # 32      
H28a       0.45312  -0.73433  -0.68063                                          # 33      
H29a       0.70067  -0.58192  -0.56454                                          # 34      
CL30a      0.58599  -0.54756  -0.22279                                          # 35      
C1b        0.26828  -0.15226  -0.27416                                          # 37      
C2b        0.35309  -0.16039  -0.19126                                          # 38      
C3b        0.31883  -0.29037  -0.17354                                          # 39      
C4b        0.19478  -0.41293  -0.24233                                          # 40      
C5b        0.10873  -0.40084  -0.32847                                          # 41      
C6b        0.14427  -0.27481  -0.34387                                          # 42      
H7b        0.50255  -0.20624  -0.03508                                          # 43      
H8b        0.29516  -0.05319  -0.28706                                          # 44      
H9b        0.44811  -0.06776  -0.13767                                          # 45      
C10b       0.40782  -0.29983  -0.08769                                          # 46      
C11b       0.15891  -0.54473  -0.22408                                          # 47      
H12b       0.01417  -0.49250  -0.38300                                          # 48      
H13b       0.07754  -0.26833  -0.40974                                          # 49      
C14b       0.37514  -0.42484  -0.07289                                          # 50      
H15b       0.44224  -0.43267  -0.00851                                          # 51      
C35b       0.24963  -0.54856  -0.14187                                          # 52      
N16b       0.22440  -0.67922  -0.12538                                          # 55      
C17b       0.17625  -0.71686  -0.04341                                          # 56      
H*18b      0.24924  -0.74425  -0.17572                                          # 57      
O19b       0.14111  -0.64769   0.02106                                          # 58      
C20b       0.15783  -0.85927  -0.04016                                          # 61      
C21b       0.08253  -0.98815  -0.12686                                          # 62      
C22b       0.22658  -0.85881   0.05866                                          # 63      
C23b       0.07388  -1.11267  -0.11495                                          # 64      
C24b       0.21736  -0.98238   0.07183                                          # 65      
H25b       0.28792  -0.75887   0.12482                                          # 66      
C26b       0.14039  -1.10983  -0.01536                                          # 67      
H27b       0.01606  -1.21031  -0.18375                                          # 68      
H28b       0.27050  -0.97920   0.14923                                          # 69      
H29b       0.13290  -1.20685  -0.00649                                          # 70      
CL30b     -0.00019  -1.00098  -0.25710                                          # 71      
#END                                                                                      
 
#Energy-rank no.  24
data_00024_+1.91877E+02                                                                   
_chemical_name_systematic                                                                 
;XXVI P21,Z=2  Selected P21                                                               
P21,Z=2   scan rotg234/tran/cell  skip all trans... 1/4 ... Refine                        
E(total)= 1.91877E+02 E(coul)= 2.15163E+02 E(vdW)=-4.30420E+01 Density= 1.37048           
;                                                                                         
_cell_length_a   11.852                                                                   
_cell_length_b   12.960                                                                   
_cell_length_c    8.948                                                                   
_cell_angle_alpha    90.00                                                                
_cell_angle_beta     98.13                                                                
_cell_angle_gamma    90.00                                                                
_cell_formula_units_Z  2                                                                  
_symmetry_space_group_name_H-M 'P 21    '                                                 
_symmetry_Int_Tables_number   4                                                           
loop_                                                                                     
_symmetry_equiv_pos_as_xyz                                                                
  1 x,y,z                                                                                 
  2 -x,1/2+y,-z                                                                           
loop_                                                                                     
_atom_site_label                                                                          
_atom_site_fract_x                                                                        
_atom_site_fract_y                                                                        
_atom_site_fract_z                                                                        
C1a        0.71307  -0.07928   0.22208                                          #  1      
C2a        0.70325  -0.01325   0.10297                                          #  2      
C3a        0.59487   0.02028   0.03237                                          #  3      
C4a        0.49569  -0.01561   0.08564                                          #  4      
C5a        0.50902  -0.08429   0.21073                                          #  5      
C6a        0.61412  -0.11507   0.27672                                          #  6      
H7a        0.65982   0.11751  -0.13202                                          #  7      
H8a        0.79567  -0.10427   0.27504                                          #  8      
H9a        0.77806   0.01477   0.06044                                          #  9      
C10a       0.58411   0.09010  -0.09124                                          # 10      
C11a       0.38553   0.01744   0.01355                                          # 11      
H12a       0.43523  -0.11233   0.25498                                          # 12      
H13a       0.62205  -0.16700   0.37141                                          # 13      
C14a       0.48043   0.12276  -0.15580                                          # 14      
H15a       0.47187   0.17578  -0.24870                                          # 15      
C35a       0.38016   0.08626  -0.10273                                          # 16      
N16a       0.27308   0.12744  -0.17105                                          # 19      
C17a       0.23485   0.12763  -0.32094                                          # 20      
H*18a      0.22548   0.16165  -0.10292                                          # 21      
O19a       0.28434   0.08735  -0.41326                                          # 22      
C20a       0.11930   0.17560  -0.36876                                          # 25      
C21a       0.01914   0.15016  -0.31323                                          # 26      
C22a       0.11493   0.25454  -0.47513                                          # 27      
C23a      -0.08233   0.20035  -0.36389                                          # 28      
C24a       0.01412   0.30424  -0.52764                                          # 29      
H25a       0.19278   0.27621  -0.51519                                          # 30      
C26a      -0.08492   0.27679  -0.47190                                          # 31      
H27a      -0.15802   0.17964  -0.31774                                          # 32      
H28a       0.01295   0.36432  -0.61064                                          # 33      
H29a      -0.16396   0.31520  -0.51117                                          # 34      
CL30a      0.01532   0.05735  -0.17196                                          # 35      
C1b        0.08953  -0.27349  -0.11892                                          # 37      
C2b        0.05336  -0.21992  -0.00407                                          # 38      
C3b        0.11560  -0.13396   0.06172                                          # 39      
C4b        0.21674  -0.10374   0.00808                                          # 40      
C5b        0.25192  -0.16120  -0.11251                                          # 41      
C6b        0.19040  -0.24327  -0.17394                                          # 42      
H7b        0.00039  -0.10010   0.22189                                          # 43      
H8b        0.04171  -0.33858  -0.16825                                          # 44      
H9b       -0.02355  -0.24205   0.03869                                          # 45      
C10b       0.07761  -0.07703   0.18082                                          # 46      
C11b       0.28071  -0.01719   0.07534                                          # 47      
H12b       0.32803  -0.13963  -0.15697                                          # 48      
H13b       0.21867  -0.28550  -0.26528                                          # 49      
C14b       0.13670   0.00574   0.24073                                          # 50      
H15b       0.10814   0.04922   0.33020                                          # 51      
C35b       0.23912   0.03610   0.18730                                          # 52      
N16b       0.29486   0.12724   0.25060                                          # 55      
C17b       0.28528   0.22201   0.18646                                          # 56      
H*18b      0.34763   0.11900   0.34625                                          # 57      
O19b       0.22295   0.24124   0.07242                                          # 58      
C20b       0.35247   0.30762   0.27205                                          # 61      
C21b       0.46779   0.30464   0.32890                                          # 62      
C22b       0.29273   0.39797   0.29231                                          # 63      
C23b       0.52132   0.38808   0.40567                                          # 64      
C24b       0.34486   0.48109   0.37004                                          # 65      
H25b       0.20439   0.40147   0.24499                                          # 66      
C26b       0.45960   0.47593   0.42718                                          # 67      
H27b       0.61074   0.38379   0.44695                                          # 68      
H28b       0.29656   0.54956   0.38512                                          # 69      
H29b       0.50149   0.54029   0.48729                                          # 70      
CL30b      0.55362   0.19830   0.30171                                          # 71      
#END                                                                                      
 
#Energy-rank no.  25
data_00025_+1.91908E+02                                                                   
_chemical_name_systematic                                                                 
;XXVI P-1 selectP-1 refine                                                                
P-1,Z=2   scan rotg234/tran/cell                                                          
E(total)= 1.91908E+02 E(coul)= 2.13841E+02 E(vdW)=-4.13952E+01 Density= 1.35811           
;                                                                                         
_cell_length_a    9.464                                                                   
_cell_length_b   10.358                                                                   
_cell_length_c   15.022                                                                   
_cell_angle_alpha    81.20                                                                
_cell_angle_beta     80.17                                                                
_cell_angle_gamma    72.14                                                                
_cell_formula_units_Z  2                                                                  
_symmetry_space_group_name_H-M 'P -1    '                                                 
_symmetry_Int_Tables_number   2                                                           
loop_                                                                                     
_symmetry_equiv_pos_as_xyz                                                                
  1 x,y,z                                                                                 
  2 -x,-y,-z                                                                              
loop_                                                                                     
_atom_site_label                                                                          
_atom_site_fract_x                                                                        
_atom_site_fract_y                                                                        
_atom_site_fract_z                                                                        
C1a       -0.53027  -0.69693   0.35639                                          #  1      
C2a       -0.66704  -0.61885   0.39019                                          #  2      
C3a       -0.70766  -0.47472   0.37253                                          #  3      
C4a       -0.60477  -0.41111   0.31957                                          #  4      
C5a       -0.46294  -0.49579   0.28500                                          #  5      
C6a       -0.42691  -0.63399   0.30278                                          #  6      
H7a       -0.92965  -0.44114   0.44742                                          #  7      
H8a       -0.50043  -0.80625   0.37009                                          #  8      
H9a       -0.74697  -0.66562   0.43101                                          #  9      
C10a      -0.85102  -0.39263   0.40693                                          # 10      
C11a      -0.64493  -0.26490   0.30214                                          # 11      
H12a      -0.38246  -0.45064   0.24371                                          # 12      
H13a      -0.31890  -0.69597   0.27576                                          # 13      
C14a      -0.88915  -0.25558   0.38830                                          # 14      
H15a      -0.99743  -0.19321   0.41379                                          # 15      
C35a      -0.78525  -0.19108   0.33524                                          # 16      
N16a      -0.83510  -0.04599   0.31463                                          # 19      
C17a      -0.86871   0.04477   0.37652                                          # 20      
H*18a     -0.85153  -0.01010   0.25095                                          # 21      
O19a      -0.85122   0.01320   0.45490                                          # 22      
C20a      -0.92104   0.19391   0.34144                                          # 25      
C21a      -0.84839   0.26078   0.26941                                          # 26      
C22a      -1.05685   0.26919   0.38494                                          # 27      
C23a      -0.90759   0.39846   0.24268                                          # 28      
C24a      -1.11601   0.40668   0.35956                                          # 29      
H25a      -1.11516   0.21695   0.43899                                          # 30      
C26a      -1.04076   0.47151   0.28823                                          # 31      
H27a      -0.84956   0.44689   0.18623                                          # 32      
H28a      -1.22039   0.46260   0.39474                                          # 33      
H29a      -1.08589   0.57841   0.26739                                          # 34      
CL30a     -0.68249   0.17530   0.20551                                          # 35      
C1b       -0.26495  -0.02696   0.35740                                          # 37      
C2b       -0.25817  -0.01851   0.26568                                          # 38      
C3b       -0.34849  -0.07460   0.22598                                          # 39      
C4b       -0.44626  -0.14074   0.28220                                          # 40      
C5b       -0.45099  -0.14734   0.37782                                          # 41      
C6b       -0.36334  -0.09232   0.41419                                          # 42      
H7b       -0.26828  -0.01443   0.08716                                          # 43      
H8b       -0.19606   0.01598   0.38695                                          # 44      
H9b       -0.18383   0.03132   0.22164                                          # 45      
C10b      -0.34298  -0.06488   0.13015                                          # 46      
C11b      -0.53712  -0.19887   0.24225                                          # 47      
H12b      -0.52528  -0.19592   0.42259                                          # 48      
H13b      -0.36903  -0.09844   0.48680                                          # 49      
C14b      -0.43148  -0.11674   0.09327                                          # 50      
H15b      -0.42819  -0.10918   0.02100                                          # 51      
C35b      -0.52972  -0.18415   0.14985                                          # 52      
N16b      -0.62635  -0.23053   0.10693                                          # 55      
C17b      -0.77304  -0.16516   0.10234                                          # 56      
H*18b     -0.58344  -0.31946   0.08155                                          # 57      
O19b      -0.83601  -0.05642   0.12950                                          # 58      
C20b      -0.85576  -0.23094   0.05404                                          # 61      
C21b      -0.80849  -0.27819  -0.03096                                          # 62      
C22b      -0.99041  -0.24764   0.10095                                          # 63      
C23b      -0.89368  -0.33780  -0.06866                                          # 64      
C24b      -1.07697  -0.30544   0.06363                                          # 65      
H25b      -1.02518  -0.21456   0.16763                                          # 66      
C26b      -1.02840  -0.35041  -0.02164                                          # 67      
H27b      -0.85343  -0.37449  -0.13406                                          # 68      
H28b      -1.18099  -0.31611   0.10097                                          # 69      
H29b      -1.09428  -0.39630  -0.05136                                          # 70      
CL30b     -0.63670  -0.27149  -0.09374                                          # 71      
#END                                                                                      
 
#Energy-rank no.  26
data_00026_+1.92036E+02                                                                   
_chemical_name_systematic                                                                 
;Target XXVI P21/n, Z=4                                                                   
 Final list                                                                               
E(total)= 1.92036E+02 E(coul)= 2.15219E+02 E(vdW)=-4.25604E+01 Density= 1.36787           
;                                                                                         
_cell_length_a   12.368                                                                   
_cell_length_b   16.714                                                                   
_cell_length_c   13.194                                                                   
_cell_angle_alpha    90.00                                                                
_cell_angle_beta     88.42                                                                
_cell_angle_gamma    90.00                                                                
_cell_formula_units_Z  4                                                                  
_symmetry_space_group_name_H-M 'P 21/n  '                                                 
_symmetry_Int_Tables_number  14                                                           
loop_                                                                                     
_symmetry_equiv_pos_as_xyz                                                                
  1 x,y,z                                                                                 
  2 1/2-x,1/2+y,1/2-z                                                                     
  3 -x,-y,-z                                                                              
  4 1/2+x,1/2-y,1/2+z                                                                     
loop_                                                                                     
_atom_site_label                                                                          
_atom_site_fract_x                                                                        
_atom_site_fract_y                                                                        
_atom_site_fract_z                                                                        
C1a        0.39019   0.09685   0.51845                                          #  1      
C2a        0.29108   0.06898   0.54816                                          #  2      
C3a        0.19542   0.10483   0.51267                                          #  3      
C4a        0.20287   0.17056   0.44605                                          #  4      
C5a        0.30776   0.19800   0.41620                                          #  5      
C6a        0.39833   0.16236   0.45120                                          #  6      
H7a        0.08584   0.02528   0.59359                                          #  7      
H8a        0.46236   0.06924   0.54571                                          #  8      
H9a        0.28379   0.01896   0.59925                                          #  9      
C10a       0.09160   0.07546   0.54267                                          # 10      
C11a       0.10608   0.20758   0.41056                                          # 11      
H12a       0.31630   0.24749   0.36478                                          # 12      
H13a       0.47685   0.18414   0.42742                                          # 13      
C14a       0.00118   0.10933   0.50694                                          # 14      
H15a      -0.07736   0.08718   0.52902                                          # 15      
C35a       0.00846   0.17593   0.44008                                          # 16      
N16a      -0.09007   0.20630   0.40059                                          # 19      
C17a      -0.13529   0.18046   0.31425                                          # 20      
H*18a     -0.12545   0.25136   0.43748                                          # 21      
O19a      -0.10052   0.12580   0.26444                                          # 22      
C20a      -0.23939   0.22040   0.28489                                          # 25      
C21a      -0.25669   0.30231   0.27700                                          # 26      
C22a      -0.32433   0.16943   0.26166                                          # 27      
C23a      -0.35579   0.33245   0.24872                                          # 28      
C24a      -0.42373   0.19879   0.23453                                          # 29      
H25a      -0.31026   0.10612   0.26506                                          # 30      
C26a      -0.43947   0.28067   0.22827                                          # 31      
H27a      -0.36631   0.39598   0.24235                                          # 32      
H28a      -0.48816   0.15814   0.21779                                          # 33      
H29a      -0.51630   0.30441   0.20671                                          # 34      
CL30a     -0.15416   0.37217   0.29744                                          # 35      
C1b        0.11829   0.51523   0.44464                                          # 37      
C2b        0.12096   0.50033   0.34336                                          # 38      
C3b        0.11934   0.42087   0.30592                                          # 39      
C4b        0.11546   0.35627   0.37446                                          # 40      
C5b        0.11235   0.37397   0.47986                                          # 41      
C6b        0.11371   0.45083   0.51380                                          # 42      
H7b        0.12403   0.45425   0.14773                                          # 43      
H8b        0.11948   0.57573   0.47239                                          # 44      
H9b        0.12423   0.54892   0.28985                                          # 45      
C10b       0.12103   0.40494   0.20012                                          # 46      
C11b       0.11478   0.27556   0.33687                                          # 47      
H12b       0.10836   0.32615   0.53411                                          # 48      
H13b       0.11115   0.46273   0.59396                                          # 49      
C14b       0.11760   0.32900   0.16551                                          # 50      
H15b       0.11841   0.31666   0.08575                                          # 51      
C35b       0.11423   0.26367   0.23453                                          # 52      
N16b       0.10566   0.18479   0.19319                                          # 55      
C17b       0.17393   0.15332   0.12183                                          # 56      
H*18b      0.04264   0.15215   0.21614                                          # 57      
O19b       0.25339   0.18680   0.08968                                          # 58      
C20b       0.15039   0.06902   0.08778                                          # 61      
C21b       0.13083   0.00344   0.15041                                          # 62      
C22b       0.14572   0.05748  -0.01659                                          # 63      
C23b       0.10927  -0.07137   0.11042                                          # 64      
C24b       0.12553  -0.01692  -0.05728                                          # 65      
H25b       0.15793   0.10848  -0.06502                                          # 66      
C26b       0.10747  -0.08161   0.00660                                          # 67      
H27b       0.09345  -0.12068   0.16080                                          # 68      
H28b       0.12324  -0.02429  -0.13811                                          # 69      
H29b       0.09108  -0.13984  -0.02400                                          # 70      
CL30b      0.12714   0.01147   0.28271                                          # 71      
#END                                                                                      
 
#Energy-rank no.  27
data_00027_+1.92112E+02                                                                   
_chemical_name_systematic                                                                 
;Target XXVI Space group P21/c,Z=4                                                        
 Final list                                                                               
E(total)= 1.92112E+02 E(coul)= 2.12519E+02 E(vdW)=-4.02435E+01 Density= 1.35379           
;                                                                                         
_cell_length_a   15.502                                                                   
_cell_length_b   10.636                                                                   
_cell_length_c   16.823                                                                   
_cell_angle_alpha    90.00                                                                
_cell_angle_beta     96.72                                                                
_cell_angle_gamma    90.00                                                                
_cell_formula_units_Z  4                                                                  
_symmetry_space_group_name_H-M 'P 21/c  '                                                 
_symmetry_Int_Tables_number  14                                                           
loop_                                                                                     
_symmetry_equiv_pos_as_xyz                                                                
  1 x,y,z                                                                                 
  2 -x,1/2+y,1/2-z                                                                        
  3 -x,-y,-z                                                                              
  4 x,1/2-y,1/2+z                                                                         
loop_                                                                                     
_atom_site_label                                                                          
_atom_site_fract_x                                                                        
_atom_site_fract_y                                                                        
_atom_site_fract_z                                                                        
C1a        0.58194   0.07545   0.30517                                          #  1      
C2a        0.54239   0.00031   0.35529                                          #  2      
C3a        0.46511   0.03902   0.38564                                          #  3      
C4a        0.42884   0.15730   0.36399                                          #  4      
C5a        0.47166   0.23333   0.31124                                          #  5      
C6a        0.54568   0.19377   0.28279                                          #  6      
H7a        0.45069  -0.12999   0.45402                                          #  7      
H8a        0.64054   0.04528   0.28238                                          #  8      
H9a        0.56929  -0.09023   0.37268                                          #  9      
C10a       0.42300  -0.03966   0.43742                                          # 10      
C11a       0.35089   0.19746   0.39518                                          # 11      
H12a       0.44528   0.32349   0.29297                                          # 12      
H13a       0.57687   0.25293   0.24285                                          # 13      
C14a       0.34863  -0.00250   0.46481                                          # 14      
H15a       0.31640  -0.06174   0.50364                                          # 15      
C35a       0.31211   0.11710   0.44337                                          # 16      
N16a       0.23077   0.14906   0.47060                                          # 19      
C17a       0.20926   0.12877   0.54524                                          # 20      
H*18a      0.18583   0.18503   0.43015                                          # 21      
O19a       0.25865   0.08760   0.59908                                          # 22      
C20a       0.11957   0.17027   0.56021                                          # 25      
C21a       0.08627   0.29117   0.54917                                          # 26      
C22a       0.06520   0.07748   0.58505                                          # 27      
C23a       0.00226   0.31920   0.56376                                          # 28      
C24a      -0.01823   0.10463   0.60063                                          # 29      
H25a       0.08998  -0.01666   0.59155                                          # 30      
C26a      -0.04969   0.22611   0.59008                                          # 31      
H27a      -0.02186   0.41319   0.55394                                          # 32      
H28a      -0.05857   0.03148   0.62036                                          # 33      
H29a      -0.11472   0.24851   0.60157                                          # 34      
CL30a      0.14611   0.41370   0.51293                                          # 35      
C1b        0.36870   0.64971   0.50891                                          # 37      
C2b        0.31113   0.65523   0.44157                                          # 38      
C3b        0.29061   0.54657   0.39436                                          # 39      
C4b        0.33068   0.43117   0.41717                                          # 40      
C5b        0.39032   0.42860   0.48806                                          # 41      
C6b        0.40870   0.53425   0.53243                                          # 42      
H7b        0.19922   0.63961   0.30687                                          # 43      
H8b        0.38384   0.73263   0.54441                                          # 44      
H9b        0.28005   0.74265   0.42309                                          # 45      
C10b       0.22982   0.55149   0.32434                                          # 46      
C11b       0.31067   0.32094   0.36909                                          # 47      
H12b       0.42138   0.34194   0.50752                                          # 48      
H13b       0.45399   0.52993   0.58593                                          # 49      
C14b       0.20978   0.44682   0.28067                                          # 50      
H15b       0.16369   0.44992   0.22797                                          # 51      
C35b       0.25045   0.33035   0.30333                                          # 52      
N16b       0.22322   0.22091   0.25766                                          # 55      
C17b       0.16216   0.13885   0.27678                                          # 56      
H*18b      0.25398   0.20127   0.21068                                          # 57      
O19b       0.12009   0.15394   0.33142                                          # 58      
C20b       0.14367   0.02659   0.22237                                          # 61      
C21b       0.20521  -0.04892   0.19192                                          # 62      
C22b       0.05641  -0.00462   0.20330                                          # 63      
C23b       0.18064  -0.15064   0.14298                                          # 64      
C24b       0.03116  -0.10484   0.15388                                          # 65      
H25b       0.00887   0.05152   0.22848                                          # 66      
C26b       0.09362  -0.17793   0.12350                                          # 67      
H27b       0.22974  -0.20789   0.12103                                          # 68      
H28b      -0.03663  -0.12625   0.13959                                          # 69      
H29b       0.07493  -0.25670   0.08527                                          # 70      
CL30b      0.31686  -0.02451   0.21601                                          # 71      
#END                                                                                      
 
#Energy-rank no.  28
data_00028_+1.92114E+02                                                                   
_chemical_name_systematic                                                                 
;Target XXVI Space group P21/c,Z=4                                                        
 Final list                                                                               
E(total)= 1.92114E+02 E(coul)= 2.11530E+02 E(vdW)=-4.16582E+01 Density= 1.31872           
;                                                                                         
_cell_length_a    9.344                                                                   
_cell_length_b    8.791                                                                   
_cell_length_c   36.512                                                                   
_cell_angle_alpha    90.00                                                                
_cell_angle_beta     70.54                                                                
_cell_angle_gamma    90.00                                                                
_cell_formula_units_Z  4                                                                  
_symmetry_space_group_name_H-M 'P 21/c  '                                                 
_symmetry_Int_Tables_number  14                                                           
loop_                                                                                     
_symmetry_equiv_pos_as_xyz                                                                
  1 x,y,z                                                                                 
  2 -x,1/2+y,1/2-z                                                                        
  3 -x,-y,-z                                                                              
  4 x,1/2-y,1/2+z                                                                         
loop_                                                                                     
_atom_site_label                                                                          
_atom_site_fract_x                                                                        
_atom_site_fract_y                                                                        
_atom_site_fract_z                                                                        
C1a        0.52502  -0.28045  -0.01611                                          #  1      
C2a        0.61313  -0.16116  -0.01323                                          #  2      
C3a        0.59900  -0.09642   0.02336                                          #  3      
C4a        0.49167  -0.15581   0.05726                                          #  4      
C5a        0.40175  -0.28092   0.05323                                          #  5      
C6a        0.41788  -0.34121   0.01775                                          #  6      
H7a        0.77381   0.07278   0.00071                                          #  7      
H8a        0.53658  -0.32894  -0.04400                                          #  8      
H9a        0.69547  -0.11400  -0.03883                                          #  9      
C10a       0.69184   0.02733   0.02659                                          # 10      
C11a       0.47596  -0.08967   0.09441                                          # 11      
H12a       0.31988  -0.32977   0.07852                                          # 12      
H13a       0.34865  -0.43605   0.01544                                          # 13      
C14a       0.67896   0.08623   0.06169                                          # 14      
H15a       0.74919   0.17921   0.06431                                          # 15      
C35a       0.57020   0.02700   0.09594                                          # 16      
N16a       0.56612   0.08912   0.13248                                          # 19      
C17a       0.54514   0.23784   0.14243                                          # 20      
H*18a      0.58504   0.01766   0.15138                                          # 21      
O19a       0.51919   0.33368   0.12216                                          # 22      
C20a       0.54369   0.27831   0.18270                                          # 25      
C21a       0.42365   0.25417   0.21694                                          # 26      
C22a       0.67641   0.34169   0.18545                                          # 27      
C23a       0.43442   0.29430   0.25264                                          # 28      
C24a       0.68779   0.38367   0.22080                                          # 29      
H25a       0.77069   0.35668   0.15914                                          # 30      
C26a       0.56606   0.36009   0.25450                                          # 31      
H27a       0.34028   0.27285   0.27859                                          # 32      
H28a       0.79108   0.43347   0.22207                                          # 33      
H29a       0.57357   0.39148   0.28227                                          # 34      
CL30a      0.25502   0.16597   0.21750                                          # 35      
C1b       -0.06283   0.04981   0.18531                                          # 37      
C2b       -0.02193  -0.07532   0.20132                                          # 38      
C3b        0.12095  -0.14572   0.18360                                          # 39      
C4b        0.22199  -0.08589   0.14880                                          # 40      
C5b        0.17589   0.04539   0.13292                                          # 41      
C6b        0.03819   0.11102   0.15057                                          # 42      
H7b        0.08781  -0.32147   0.22698                                          # 43      
H8b       -0.17145   0.10257   0.19897                                          # 44      
H9b       -0.09782  -0.12290   0.22785                                          # 45      
C10b       0.16494  -0.27567   0.20040                                          # 46      
C11b       0.36647  -0.15769   0.13053                                          # 47      
H12b       0.25076   0.09468   0.10662                                          # 48      
H13b       0.00590   0.21045   0.13802                                          # 49      
C14b       0.30242  -0.34005   0.18357                                          # 50      
H15b       0.33641  -0.43775   0.19621                                          # 51      
C35b       0.40432  -0.28034   0.14833                                          # 52      
N16b       0.55104  -0.34917   0.13298                                          # 55      
C17b       0.68169  -0.28741   0.13447                                          # 56      
H*18b      0.55736  -0.44708   0.11903                                          # 57      
O19b       0.68734  -0.17098   0.15100                                          # 58      
C20b       0.82481  -0.37866   0.11626                                          # 61      
C21b       0.86893  -0.44774   0.07995                                          # 62      
C22b       0.92149  -0.39133   0.13806                                          # 63      
C23b       1.00337  -0.52896   0.06613                                          # 64      
C24b       1.05479  -0.47336   0.12477                                          # 65      
H25b       0.88965  -0.33466   0.16566                                          # 66      
C26b       1.09560  -0.54268   0.08868                                          # 67      
H27b       1.03503  -0.57976   0.03781                                          # 68      
H28b       1.12672  -0.48235   0.14232                                          # 69      
H29b       1.19952  -0.60629   0.07786                                          # 70      
CL30b      0.76239  -0.43121   0.04878                                          # 71      
#END                                                                                      
 
#Energy-rank no.  29
data_00029_+1.92206E+02                                                                   
_chemical_name_systematic                                                                 
;Target XXVI P21/n, Z=4                                                                   
 Final list                                                                               
E(total)= 1.92206E+02 E(coul)= 2.13399E+02 E(vdW)=-4.31703E+01 Density= 1.34824           
;                                                                                         
_cell_length_a    8.630                                                                   
_cell_length_b   11.060                                                                   
_cell_length_c   30.873                                                                   
_cell_angle_alpha    90.00                                                                
_cell_angle_beta    110.16                                                                
_cell_angle_gamma    90.00                                                                
_cell_formula_units_Z  4                                                                  
_symmetry_space_group_name_H-M 'P 21/n  '                                                 
_symmetry_Int_Tables_number  14                                                           
loop_                                                                                     
_symmetry_equiv_pos_as_xyz                                                                
  1 x,y,z                                                                                 
  2 1/2-x,1/2+y,1/2-z                                                                     
  3 -x,-y,-z                                                                              
  4 1/2+x,1/2-y,1/2+z                                                                     
loop_                                                                                     
_atom_site_label                                                                          
_atom_site_fract_x                                                                        
_atom_site_fract_y                                                                        
_atom_site_fract_z                                                                        
C1a        0.39834  -2.26777   0.42927                                          #  1      
C2a        0.23658  -2.27484   0.40232                                          #  2      
C3a        0.13619  -2.16997   0.39120                                          #  3      
C4a        0.20448  -2.05672   0.40847                                          #  4      
C5a        0.37418  -2.05248   0.43640                                          #  5      
C6a        0.46793  -2.15452   0.44645                                          #  6      
H7a       -0.08485  -2.26310   0.34949                                          #  7      
H8a        0.47364  -2.34782   0.43750                                          #  8      
H9a        0.18213  -2.36063   0.38892                                          #  9      
C10a      -0.03259  -2.17662   0.36267                                          # 10      
C11a       0.10281  -1.95025   0.39763                                          # 11      
H12a       0.43043  -1.96747   0.44976                                          # 12      
H13a       0.59619  -2.14900   0.46763                                          # 13      
C14a      -0.12606  -2.07572   0.35172                                          # 14      
H15a      -0.25332  -2.08019   0.33004                                          # 15      
C35a      -0.05766  -1.96139   0.36928                                          # 16      
N16a      -0.15958  -1.85650   0.35456                                          # 19      
C17a      -0.14344  -1.77370   0.32411                                          # 20      
H*18a     -0.24355  -1.84132   0.36921                                          # 21      
O19a      -0.04802  -1.78359   0.30385                                          # 22      
C20a      -0.26105  -1.66765   0.31355                                          # 25      
C21a      -0.30042  -1.59763   0.34569                                          # 26      
C22a      -0.33249  -1.63676   0.26713                                          # 27      
C23a      -0.40948  -1.50151   0.33201                                          # 28      
C24a      -0.44268  -1.54210   0.25308                                          # 29      
H25a      -0.29886  -1.68868   0.24235                                          # 30      
C26a      -0.48149  -1.47442   0.28569                                          # 31      
H27a      -0.43616  -1.44841   0.35769                                          # 32      
H28a      -0.49704  -1.52080   0.21702                                          # 33      
H29a      -0.56647  -1.40000   0.27528                                          # 34      
CL30a     -0.21013  -1.62224   0.40512                                          # 35      
C1b        0.10100  -1.66217   0.52940                                          # 37      
C2b        0.18938  -1.60444   0.50674                                          # 38      
C3b        0.21577  -1.65851   0.46825                                          # 39      
C4b        0.15033  -1.77401   0.45331                                          # 40      
C5b        0.05802  -1.83166   0.47767                                          # 41      
C6b        0.03414  -1.77758   0.51446                                          # 42      
H7b        0.35674  -1.50990   0.45554                                          # 43      
H8b        0.08148  -1.62042   0.55857                                          # 44      
H9b        0.24071  -1.51629   0.51774                                          # 45      
C10b       0.30667  -1.59810   0.44414                                          # 46      
C11b       0.17802  -1.82970   0.41454                                          # 47      
H12b       0.00518  -1.91922   0.46692                                          # 48      
H13b      -0.03637  -1.82295   0.53232                                          # 49      
C14b       0.32850  -1.64979   0.40705                                          # 50      
H15b       0.39642  -1.60436   0.38862                                          # 51      
C35b       0.26329  -1.76661   0.39204                                          # 52      
N16b       0.28213  -1.81486   0.35116                                          # 55      
C17b       0.42394  -1.85996   0.34818                                          # 56      
H*18b      0.18399  -1.81131   0.32254                                          # 57      
O19b       0.54915  -1.87024   0.38057                                          # 58      
C20b       0.41525  -1.90711   0.30153                                          # 61      
C21b       0.42048  -2.02805   0.28988                                          # 62      
C22b       0.39693  -1.82088   0.26721                                          # 63      
C23b       0.41080  -2.06183   0.24580                                          # 64      
C24b       0.38905  -1.85340   0.22335                                          # 65      
H25b       0.38841  -1.72764   0.27579                                          # 66      
C26b       0.39638  -1.97443   0.21267                                          # 67      
H27b       0.41357  -2.15604   0.23774                                          # 68      
H28b       0.37625  -1.78498   0.19763                                          # 69      
H29b       0.38951  -2.00115   0.17858                                          # 70      
CL30b      0.43184  -2.14503   0.32903                                          # 71      
#END                                                                                      
 
#Energy-rank no.  30
data_00030_+1.92221E+02                                                                   
_chemical_name_systematic                                                                 
;Target XXVI Pbca,Z=8                                                                     
Final list                                                                                
E(total)= 1.92221E+02 E(coul)= 2.11502E+02 E(vdW)=-3.80092E+01 Density= 1.26718           
;                                                                                         
_cell_length_a   16.512                                                                   
_cell_length_b   19.439                                                                   
_cell_length_c   18.338                                                                   
_cell_angle_alpha    90.00                                                                
_cell_angle_beta     90.00                                                                
_cell_angle_gamma    90.00                                                                
_cell_formula_units_Z  8                                                                  
_symmetry_space_group_name_H-M 'P BCA   '                                                 
_symmetry_Int_Tables_number  61                                                           
loop_                                                                                     
_symmetry_equiv_pos_as_xyz                                                                
  1 x,y,z                                                                                 
  2 1/2-x,1/2+y,z                                                                         
  3 x,1/2-y,1/2+z                                                                         
  4 1/2-x,-y,1/2+z                                                                        
  5 -x,-y,-z                                                                              
  6 1/2+x,1/2-y,-z                                                                        
  7 -x,1/2+y,1/2-z                                                                        
  8 1/2+x,y,1/2-z                                                                         
loop_                                                                                     
_atom_site_label                                                                          
_atom_site_fract_x                                                                        
_atom_site_fract_y                                                                        
_atom_site_fract_z                                                                        
C1a        0.19211   0.70823   0.08178                                          #  1      
C2a        0.14556   0.72369   0.14065                                          #  2      
C3a        0.11842   0.67145   0.18871                                          #  3      
C4a        0.13956   0.60242   0.17521                                          #  4      
C5a        0.18855   0.58807   0.11333                                          #  5      
C6a        0.21397   0.63923   0.06816                                          #  6      
H7a        0.05422   0.74008   0.26107                                          #  7      
H8a        0.21248   0.74822   0.04563                                          #  8      
H9a        0.12861   0.77612   0.15172                                          #  9      
C10a       0.07041   0.68737   0.25074                                          # 10      
C11a       0.11158   0.54917   0.22342                                          # 11      
H12a       0.20636   0.53609   0.10187                                          # 12      
H13a       0.25110   0.62711   0.02170                                          # 13      
C14a       0.04612   0.63724   0.29674                                          # 14      
H15a       0.01016   0.64901   0.34380                                          # 15      
C35a       0.06703   0.56748   0.28305                                          # 16      
N16a       0.04280   0.51698   0.33544                                          # 19      
C17a      -0.03190   0.48854   0.33938                                          # 20      
H*18a      0.08308   0.50379   0.37305                                          # 21      
O19a      -0.08484   0.49989   0.29634                                          # 22      
C20a      -0.04564   0.43608   0.39883                                          # 25      
C21a       0.00419   0.38058   0.41525                                          # 26      
C22a      -0.11417   0.44616   0.44186                                          # 27      
C23a      -0.01436   0.33592   0.47174                                          # 28      
C24a      -0.13372   0.40158   0.49772                                          # 29      
H25a      -0.15158   0.49004   0.43054                                          # 30      
C26a      -0.08362   0.34616   0.51256                                          # 31      
H27a       0.02576   0.29392   0.48353                                          # 32      
H28a      -0.18730   0.41023   0.52970                                          # 33      
H29a      -0.09785   0.31121   0.55616                                          # 34      
CL30a      0.09476   0.36524   0.36842                                          # 35      
C1b       -0.02762   0.33345   0.11637                                          # 37      
C2b        0.04747   0.31255   0.13706                                          # 38      
C3b        0.10309   0.35928   0.16883                                          # 39      
C4b        0.08057   0.42852   0.17885                                          # 40      
C5b        0.00149   0.44862   0.15686                                          # 41      
C6b       -0.05083   0.40265   0.12666                                          # 42      
H7b        0.19865   0.28470   0.18358                                          # 43      
H8b       -0.06947   0.29762   0.09235                                          # 44      
H9b        0.06583   0.25988   0.12965                                          # 45      
C10b       0.18139   0.33757   0.19124                                          # 46      
C11b       0.13703   0.47627   0.21044                                          # 47      
H12b      -0.01785   0.50085   0.16434                                          # 48      
H13b      -0.11041   0.41906   0.11052                                          # 49      
C14b       0.23328   0.38238   0.22255                                          # 50      
H15b       0.29231   0.36619   0.23983                                          # 51      
C35b       0.21084   0.45237   0.23239                                          # 52      
N16b       0.26684   0.49638   0.26937                                          # 55      
C17b       0.25822   0.51936   0.33862                                          # 56      
H*18b      0.31406   0.51299   0.24094                                          # 57      
O19b       0.20432   0.50194   0.37828                                          # 58      
C20b       0.32440   0.56565   0.36729                                          # 61      
C21b       0.35597   0.62310   0.33223                                          # 62      
C22b       0.35488   0.54918   0.43596                                          # 63      
C23b       0.41681   0.66207   0.36389                                          # 64      
C24b       0.41609   0.58717   0.46764                                          # 65      
H25b       0.32908   0.50594   0.46399                                          # 66      
C26b       0.44725   0.64376   0.43131                                          # 67      
H27b       0.43939   0.70654   0.33576                                          # 68      
H28b       0.43895   0.57301   0.52042                                          # 69      
H29b       0.49465   0.67405   0.45549                                          # 70      
CL30b      0.31888   0.65172   0.24814                                          # 71      
#END                                                                                      
 
#Energy-rank no.  31
data_00031_+1.92226E+02                                                                   
_chemical_name_systematic                                                                 
;Target XXVI P21/n, Z=4                                                                   
 Final list                                                                               
E(total)= 1.92226E+02 E(coul)= 2.15107E+02 E(vdW)=-4.19456E+01 Density= 1.36720           
;                                                                                         
_cell_length_a   19.796                                                                   
_cell_length_b   13.476                                                                   
_cell_length_c   10.279                                                                   
_cell_angle_alpha    90.00                                                                
_cell_angle_beta     84.13                                                                
_cell_angle_gamma    90.00                                                                
_cell_formula_units_Z  4                                                                  
_symmetry_space_group_name_H-M 'P 21/n  '                                                 
_symmetry_Int_Tables_number  14                                                           
loop_                                                                                     
_symmetry_equiv_pos_as_xyz                                                                
  1 x,y,z                                                                                 
  2 1/2-x,1/2+y,1/2-z                                                                     
  3 -x,-y,-z                                                                              
  4 1/2+x,1/2-y,1/2+z                                                                     
loop_                                                                                     
_atom_site_label                                                                          
_atom_site_fract_x                                                                        
_atom_site_fract_y                                                                        
_atom_site_fract_z                                                                        
C1a        0.05489   0.18524   0.41048                                          #  1      
C2a        0.00508   0.12631   0.37130                                          #  2      
C3a       -0.06382   0.15660   0.38796                                          #  3      
C4a       -0.08114   0.24886   0.44655                                          #  4      
C5a       -0.02779   0.30881   0.48596                                          #  5      
C6a        0.03799   0.27807   0.46851                                          #  6      
H7a       -0.10285   0.02525   0.30130                                          #  7      
H8a        0.10705   0.16168   0.39737                                          #  8      
H9a        0.01732   0.05545   0.32667                                          #  9      
C10a      -0.11604   0.09574   0.34601                                          # 10      
C11a      -0.15101   0.27952   0.46474                                          # 11      
H12a      -0.03917   0.37993   0.52982                                          # 12      
H13a       0.07751   0.32482   0.49899                                          # 13      
C14a      -0.18133   0.12625   0.36048                                          # 14      
H15a      -0.22089   0.08078   0.32850                                          # 15      
C35a      -0.19899   0.21912   0.42017                                          # 16      
N16a      -0.26853   0.24949   0.42680                                          # 19      
C17a      -0.29434   0.31261   0.34216                                          # 20      
H*18a     -0.29938   0.22482   0.50196                                          # 21      
O19a      -0.26209   0.34582   0.24705                                          # 22      
C20a      -0.36927   0.33515   0.36723                                          # 25      
C21a      -0.40300   0.36702   0.48505                                          # 26      
C22a      -0.40703   0.32429   0.26093                                          # 27      
C23a      -0.47220   0.38570   0.49724                                          # 28      
C24a      -0.47609   0.34160   0.27232                                          # 29      
H25a      -0.38076   0.30226   0.16892                                          # 30      
C26a      -0.50877   0.37223   0.39114                                          # 31      
H27a      -0.49668   0.41115   0.58919                                          # 32      
H28a      -0.50412   0.33188   0.18903                                          # 33      
H29a      -0.56249   0.38650   0.40129                                          # 34      
CL30a     -0.36036   0.38991   0.62300                                          # 35      
C1b       -0.23750   0.40489   0.92693                                          # 37      
C2b       -0.23428   0.48654   0.84897                                          # 38      
C3b       -0.21185   0.47946   0.71387                                          # 39      
C4b       -0.19224   0.38665   0.65943                                          # 40      
C5b       -0.19646   0.30272   0.74359                                          # 41      
C6b       -0.21835   0.31153   0.87293                                          # 42      
H7b       -0.22396   0.63532   0.67314                                          # 43      
H8b       -0.25464   0.41094   1.02934                                          # 44      
H9b       -0.24888   0.55813   0.88890                                          # 45      
C10b      -0.20901   0.56440   0.63162                                          # 46      
C11b      -0.16887   0.37923   0.52270                                          # 47      
H12b      -0.18250   0.23077   0.70498                                          # 48      
H13b      -0.22119   0.24689   0.93466                                          # 49      
C14b      -0.18863   0.55631   0.50266                                          # 50      
H15b      -0.18667   0.62011   0.44007                                          # 51      
C35b      -0.16849   0.46281   0.44759                                          # 52      
N16b      -0.15020   0.45862   0.30931                                          # 55      
C17b      -0.10046   0.51343   0.24386                                          # 56      
H*18b     -0.17770   0.41499   0.25760                                          # 57      
O19b      -0.06349   0.56742   0.29630                                          # 58      
C20b      -0.08909   0.49894   0.09757                                          # 61      
C21b      -0.08380   0.40863   0.03200                                          # 62      
C22b      -0.08541   0.58536   0.02277                                          # 63      
C23b      -0.07396   0.40455  -0.10332                                          # 64      
C24b      -0.07486   0.58221  -0.11196                                          # 65      
H25b      -0.09131   0.65513   0.07305                                          # 66      
C26b      -0.06897   0.49136  -0.17514                                          # 67      
H27b      -0.07074   0.33366  -0.15115                                          # 68      
H28b      -0.07167   0.65003  -0.16728                                          # 69      
H29b      -0.06110   0.48774  -0.28009                                          # 70      
CL30b     -0.09225   0.29505   0.11461                                          # 71      
#END                                                                                      
 
#Energy-rank no.  32
data_00032_+1.92242E+02                                                                   
_chemical_name_systematic                                                                 
;XXVI P-1 selectP-1 refine                                                                
P-1,Z=2   scan rotg234/tran/cell                                                          
E(total)= 1.92242E+02 E(coul)= 2.14471E+02 E(vdW)=-4.39176E+01 Density= 1.34422           
;                                                                                         
_cell_length_a   10.279                                                                   
_cell_length_b   10.711                                                                   
_cell_length_c   14.285                                                                   
_cell_angle_alpha    97.73                                                                
_cell_angle_beta    104.47                                                                
_cell_angle_gamma   110.13                                                                
_cell_formula_units_Z  2                                                                  
_symmetry_space_group_name_H-M 'P -1    '                                                 
_symmetry_Int_Tables_number   2                                                           
loop_                                                                                     
_symmetry_equiv_pos_as_xyz                                                                
  1 x,y,z                                                                                 
  2 -x,-y,-z                                                                              
loop_                                                                                     
_atom_site_label                                                                          
_atom_site_fract_x                                                                        
_atom_site_fract_y                                                                        
_atom_site_fract_z                                                                        
C1a       -0.29195  -0.52937   0.09332                                          #  1      
C2a       -0.18251  -0.56931   0.08507                                          #  2      
C3a       -0.03536  -0.47356   0.11761                                          #  3      
C4a       -0.00175  -0.33478   0.15867                                          #  4      
C5a       -0.11872  -0.29657   0.16656                                          #  5      
C6a       -0.25904  -0.39065   0.13497                                          #  6      
H7a        0.05410  -0.62093   0.07869                                          #  7      
H8a       -0.40331  -0.60276   0.06849                                          #  8      
H9a       -0.20614  -0.67485   0.05363                                          #  9      
C10a       0.07969  -0.51496   0.11008                                          # 10      
C11a       0.14717  -0.23705   0.19096                                          # 11      
H12a      -0.09671  -0.19188   0.19834                                          # 12      
H13a      -0.34573  -0.35929   0.14183                                          # 13      
C14a       0.21965  -0.42309   0.14291                                          # 14      
H15a       0.30693  -0.45391   0.13778                                          # 15      
C35a       0.25379  -0.28282   0.18394                                          # 16      
N16a       0.40438  -0.19104   0.22211                                          # 19      
C17a       0.49084  -0.14593   0.16593                                          # 20      
H*18a      0.44932  -0.16195   0.29562                                          # 21      
O19a       0.44786  -0.17280   0.07667                                          # 22      
C20a       0.64667  -0.04855   0.22186                                          # 25      
C21a       0.74320  -0.06944   0.29939                                          # 26      
C22a       0.69722   0.07204   0.19085                                          # 27      
C23a       0.88439   0.02753   0.34565                                          # 28      
C24a       0.83705   0.17000   0.23711                                          # 29      
H25a       0.62414   0.08675   0.12924                                          # 30      
C26a       0.93082   0.14763   0.31498                                          # 31      
H27a       0.95680   0.00781   0.40467                                          # 32      
H28a       0.87290   0.26263   0.21223                                          # 33      
H29a       1.04032   0.22271   0.35138                                          # 34      
CL30a      0.69584  -0.22076   0.34045                                          # 35      
C1b        0.22527   0.20473   0.06447                                          # 37      
C2b        0.25117   0.24392   0.16412                                          # 38      
C3b        0.23860   0.14713   0.22344                                          # 39      
C4b        0.19797   0.00810   0.17862                                          # 40      
C5b        0.17221  -0.02932   0.07432                                          # 41      
C6b        0.18542   0.06575   0.01912                                          # 42      
H7b        0.29793   0.29388   0.36210                                          # 43      
H8b        0.23516   0.27891   0.02003                                          # 44      
H9b        0.28193   0.34964   0.19963                                          # 45      
C10b       0.26695   0.18771   0.32782                                          # 46      
C11b       0.18380  -0.09067   0.23832                                          # 47      
H12b       0.14238  -0.13420   0.03800                                          # 48      
H13b       0.16553   0.03497  -0.05971                                          # 49      
C14b       0.25697   0.09481   0.38370                                          # 50      
H15b       0.27884   0.12500   0.46256                                          # 51      
C35b       0.21528  -0.04570   0.33858                                          # 52      
N16b       0.21381  -0.13761   0.40271                                          # 55      
C17b       0.32594  -0.17431   0.44049                                          # 56      
H*18b      0.12165  -0.18072   0.41772                                          # 57      
O19b       0.44281  -0.12737   0.42848                                          # 58      
C20b       0.30117  -0.27264   0.50673                                          # 61      
C21b       0.19848  -0.40699   0.47743                                          # 62      
C22b       0.39203  -0.22376   0.60544                                          # 63      
C23b       0.18495  -0.48905   0.54455                                          # 64      
C24b       0.37843  -0.30404   0.67319                                          # 65      
H25b       0.47404  -0.12125   0.62759                                          # 66      
C26b       0.27418  -0.43715   0.64255                                          # 67      
H27b       0.10555  -0.59281   0.51942                                          # 68      
H28b       0.44916  -0.26342   0.74909                                          # 69      
H29b       0.26284  -0.50114   0.69438                                          # 70      
CL30b      0.08500  -0.48303   0.35405                                          # 71      
#END                                                                                      
 
#Energy-rank no.  33
data_00033_+1.92271E+02                                                                   
_chemical_name_systematic                                                                 
;Target XXVI Space group P21/c,Z=4                                                        
 Final list                                                                               
E(total)= 1.92271E+02 E(coul)= 2.13004E+02 E(vdW)=-4.13049E+01 Density= 1.32860           
;                                                                                         
_cell_length_a   17.164                                                                   
_cell_length_b   10.766                                                                   
_cell_length_c   16.873                                                                   
_cell_angle_alpha    90.00                                                                
_cell_angle_beta    115.80                                                                
_cell_angle_gamma    90.00                                                                
_cell_formula_units_Z  4                                                                  
_symmetry_space_group_name_H-M 'P 21/c  '                                                 
_symmetry_Int_Tables_number  14                                                           
loop_                                                                                     
_symmetry_equiv_pos_as_xyz                                                                
  1 x,y,z                                                                                 
  2 -x,1/2+y,1/2-z                                                                        
  3 -x,-y,-z                                                                              
  4 x,1/2-y,1/2+z                                                                         
loop_                                                                                     
_atom_site_label                                                                          
_atom_site_fract_x                                                                        
_atom_site_fract_y                                                                        
_atom_site_fract_z                                                                        
C1a        0.12984   1.10400   0.02894                                          #  1      
C2a        0.18243   1.11147   0.11659                                          #  2      
C3a        0.20042   1.00520   0.17131                                          #  3      
C4a        0.16299   0.89016   0.13461                                          #  4      
C5a        0.10856   0.88550   0.04268                                          #  5      
C6a        0.09253   0.98889  -0.00842                                          #  6      
H7a        0.28462   1.10002   0.29092                                          #  7      
H8a        0.11659   1.18511  -0.01211                                          #  8      
H9a        0.21142   1.19865   0.14584                                          #  9      
C10a       0.25603   1.01217   0.26283                                          # 10      
C11a       0.18041   0.78234   0.18997                                          # 11      
H12a       0.07966   0.79906   0.01249                                          # 12      
H13a       0.05119   0.98302  -0.07789                                          # 13      
C14a       0.27377   0.90978   0.31391                                          # 14      
H15a       0.31598   0.91445   0.38295                                          # 15      
C35a       0.23574   0.79367   0.27712                                          # 16      
N16a       0.26004   0.68686   0.33331                                          # 19      
C17a       0.26108   0.68037   0.41388                                          # 20      
H*18a      0.28033   0.61340   0.31207                                          # 21      
O19a       0.23684   0.76260   0.44556                                          # 22      
C20a       0.28870   0.55781   0.46153                                          # 25      
C21a       0.25734   0.44142   0.42653                                          # 26      
C22a       0.35318   0.56342   0.54770                                          # 27      
C23a       0.28801   0.33446   0.47616                                          # 28      
C24a       0.38350   0.45764   0.59804                                          # 29      
H25a       0.37915   0.65291   0.57409                                          # 30      
C26a       0.35058   0.34275   0.56209                                          # 31      
H27a       0.26310   0.24585   0.44698                                          # 32      
H28a       0.43278   0.46468   0.66459                                          # 33      
H29a       0.37391   0.25949   0.60037                                          # 34      
CL30a      0.18069   0.42164   0.31729                                          # 35      
C1b       -0.08689   0.52470   0.15546                                          # 37      
C2b       -0.04437   0.45401   0.12011                                          # 38      
C3b        0.03276   0.49694   0.11800                                          # 39      
C4b        0.06577   0.61480   0.15258                                          # 40      
C5b        0.01989   0.68614   0.18935                                          # 41      
C6b       -0.05392   0.64257   0.19075                                          # 42      
H7b        0.05277   0.33293   0.05546                                          # 43      
H8b       -0.14535   0.49134   0.15684                                          # 44      
H9b       -0.06874   0.36386   0.09315                                          # 45      
C10b       0.07797   0.42294   0.08192                                          # 46      
C11b       0.14355   0.65923   0.14989                                          # 47      
H12b       0.04372   0.77585   0.21699                                          # 48      
H13b      -0.08746   0.69821   0.21904                                          # 49      
C14b       0.15215   0.46411   0.08168                                          # 50      
H15b       0.18670   0.40841   0.05486                                          # 51      
C35b       0.18538   0.58330   0.11615                                          # 52      
N16b       0.26660   0.61930   0.11849                                          # 55      
C17b       0.34369   0.61252   0.19047                                          # 56      
H*18b      0.26553   0.65623   0.06417                                          # 57      
O19b       0.35285   0.56808   0.25910                                          # 58      
C20b       0.42184   0.65640   0.17948                                          # 61      
C21b       0.45137   0.60764   0.12124                                          # 62      
C22b       0.46629   0.75727   0.23108                                          # 63      
C23b       0.52362   0.65622   0.11572                                          # 64      
C24b       0.53888   0.80550   0.22685                                          # 65      
H25b       0.44223   0.79722   0.27441                                          # 66      
C26b       0.56769   0.75448   0.16902                                          # 67      
H27b       0.54433   0.61730   0.06947                                          # 68      
H28b       0.57237   0.88273   0.26792                                          # 69      
H29b       0.62388   0.79151   0.16467                                          # 70      
CL30b      0.39763   0.48658   0.04875                                          # 71      
#END                                                                                      
 
#Energy-rank no.  34
data_00034_+1.92389E+02                                                                   
_chemical_name_systematic                                                                 
;Target XXVI Space group P21/c,Z=4                                                        
 Final list                                                                               
E(total)= 1.92389E+02 E(coul)= 2.15958E+02 E(vdW)=-4.20564E+01 Density= 1.35926           
;                                                                                         
_cell_length_a   14.778                                                                   
_cell_length_b   10.394                                                                   
_cell_length_c   18.174                                                                   
_cell_angle_alpha    90.00                                                                
_cell_angle_beta    100.62                                                                
_cell_angle_gamma    90.00                                                                
_cell_formula_units_Z  4                                                                  
_symmetry_space_group_name_H-M 'P 21/C  '                                                 
_symmetry_Int_Tables_number  14                                                           
loop_                                                                                     
_symmetry_equiv_pos_as_xyz                                                                
  1 x,y,z                                                                                 
  2 -x,1/2+y,1/2-z                                                                        
  3 -x,-y,-z                                                                              
  4 x,1/2-y,1/2+z                                                                         
loop_                                                                                     
_atom_site_label                                                                          
_atom_site_fract_x                                                                        
_atom_site_fract_y                                                                        
_atom_site_fract_z                                                                        
C1a        0.29664   0.16731  -0.10326                                          #  1      
C2a        0.24430   0.24613  -0.15363                                          #  2      
C3a        0.22415   0.37357  -0.13408                                          #  3      
C4a        0.25838   0.41930  -0.06133                                          #  4      
C5a        0.31316   0.33454  -0.01012                                          #  5      
C6a        0.33167   0.21270  -0.03039                                          #  6      
H7a        0.14404   0.42196  -0.24230                                          #  7      
H8a        0.31164   0.07075  -0.11859                                          #  8      
H9a        0.21734   0.21275  -0.20942                                          #  9      
C10a       0.17023   0.45684  -0.18673                                          # 10      
C11a       0.23745   0.54811  -0.04102                                          # 11      
H12a       0.34101   0.36676   0.04555                                          # 12      
H13a       0.37341   0.15036   0.00933                                          # 13      
C14a       0.15287   0.57872  -0.16774                                          # 14      
H15a       0.11253   0.64211  -0.20736                                          # 15      
C35a       0.18695   0.62491  -0.09423                                          # 16      
N16a       0.16953   0.75661  -0.07862                                          # 19      
C17a       0.08488   0.80812  -0.08114                                          # 20      
H*18a      0.22344   0.81499  -0.06788                                          # 21      
O19a       0.01516   0.74652  -0.09248                                          # 22      
C20a       0.08108   0.94971  -0.06334                                          # 25      
C21a       0.13379   1.01287  -0.00281                                          # 26      
C22a       0.02021   1.02301  -0.11435                                          # 27      
C23a       0.12498   1.14411   0.00731                                          # 28      
C24a       0.01012   1.15349  -0.10437                                          # 29      
H25a      -0.01878   0.97505  -0.16221                                          # 30      
C26a       0.06264   1.21412  -0.04316                                          # 31      
H27a       0.16730   1.19032   0.05422                                          # 32      
H28a      -0.03788   1.20758  -0.14425                                          # 33      
H29a       0.05588   1.31584  -0.03488                                          # 34      
CL30a      0.21704   0.93297   0.06218                                          # 35      
C1b        0.12028   0.58273   0.20921                                          # 37      
C2b        0.20546   0.63679   0.22216                                          # 38      
C3b        0.25870   0.64328   0.16489                                          # 39      
C4b        0.22320   0.59248   0.09357                                          # 40      
C5b        0.13378   0.53706   0.08184                                          # 41      
C6b        0.08400   0.53236   0.13775                                          # 42      
H7b        0.37459   0.73960   0.23236                                          # 43      
H8b        0.08033   0.57829   0.25299                                          # 44      
H9b        0.23382   0.67578   0.27637                                          # 45      
C10b       0.34742   0.70083   0.17789                                          # 46      
C11b       0.27727   0.59780   0.03549                                          # 47      
H12b       0.10436   0.49855   0.02794                                          # 48      
H13b       0.01640   0.49007   0.12750                                          # 49      
C14b       0.39674   0.70831   0.12247                                          # 50      
H15b       0.46357   0.75211   0.13190                                          # 51      
C35b       0.36127   0.65654   0.05053                                          # 52      
N16b       0.41533   0.67279  -0.00655                                          # 55      
C17b       0.40311   0.76646  -0.05920                                          # 56      
H*18b      0.46345   0.60715  -0.00883                                          # 57      
O19b       0.34809   0.85167  -0.06120                                          # 58      
C20b       0.46811   0.76531  -0.11430                                          # 61      
C21b       0.49079   0.65864  -0.15331                                          # 62      
C22b       0.50714   0.88316  -0.12747                                          # 63      
C23b       0.55155   0.66853  -0.20272                                          # 64      
C24b       0.56853   0.89386  -0.17591                                          # 65      
H25b       0.48782   0.96632  -0.09893                                          # 66      
C26b       0.59091   0.78593  -0.21354                                          # 67      
H27b       0.56700   0.58464  -0.23256                                          # 68      
H28b       0.59822   0.98575  -0.18459                                          # 69      
H29b       0.63825   0.79294  -0.25174                                          # 70      
CL30b      0.44148   0.50734  -0.14543                                          # 71      
#END                                                                                      
 
#Energy-rank no.  35
data_00035_+1.92401E+02                                                                   
_chemical_name_systematic                                                                 
;XXVI P-1 selectP-1 refine                                                                
P-1,Z=2   scan rotg234/tran/cell                                                          
E(total)= 1.92401E+02 E(coul)= 2.15798E+02 E(vdW)=-4.22876E+01 Density= 1.36474           
;                                                                                         
_cell_length_a   10.264                                                                   
_cell_length_b   10.698                                                                   
_cell_length_c   14.170                                                                   
_cell_angle_alpha    76.48                                                                
_cell_angle_beta     78.09                                                                
_cell_angle_gamma    65.53                                                                
_cell_formula_units_Z  2                                                                  
_symmetry_space_group_name_H-M 'P -1    '                                                 
_symmetry_Int_Tables_number   2                                                           
loop_                                                                                     
_symmetry_equiv_pos_as_xyz                                                                
  1 x,y,z                                                                                 
  2 -x,-y,-z                                                                              
loop_                                                                                     
_atom_site_label                                                                          
_atom_site_fract_x                                                                        
_atom_site_fract_y                                                                        
_atom_site_fract_z                                                                        
C1a       -0.69221   1.21314  -0.05847                                          #  1      
C2a       -0.64580   1.23961  -0.15520                                          #  2      
C3a       -0.58388   1.13182  -0.21241                                          #  3      
C4a       -0.56940   0.99500  -0.16851                                          #  4      
C5a       -0.61952   0.97101  -0.06730                                          #  5      
C6a       -0.67891   1.07648  -0.01409                                          #  6      
H7a       -0.54744   1.26359  -0.34736                                          #  7      
H8a       -0.73916   1.29561  -0.01562                                          #  8      
H9a       -0.65561   1.34343  -0.18995                                          #  9      
C10a      -0.53647   1.15912  -0.31378                                          # 10      
C11a      -0.50549   0.88507  -0.22602                                          # 11      
H12a      -0.61130   0.86821  -0.03180                                          # 12      
H13a      -0.71624   1.05579   0.06241                                          # 13      
C14a      -0.47992   1.05590  -0.36777                                          # 14      
H15a      -0.44453   1.07608  -0.44438                                          # 15      
C35a      -0.46453   0.91759  -0.32353                                          # 16      
N16a      -0.41041   0.81411  -0.38554                                          # 19      
C17a      -0.26927   0.74532  -0.41583                                          # 20      
H*18a     -0.48279   0.79581  -0.41095                                          # 21      
O19a      -0.17267   0.75764  -0.38878                                          # 22      
C20a      -0.23523   0.64126  -0.48223                                          # 25      
C21a      -0.29167   0.53954  -0.46800                                          # 26      
C22a      -0.14102   0.65263  -0.56696                                          # 27      
C23a      -0.25358   0.45056  -0.53496                                          # 28      
C24a      -0.10108   0.56358  -0.63359                                          # 29      
H25a      -0.10031   0.73352  -0.57942                                          # 30      
C26a      -0.15746   0.46196  -0.61732                                          # 31      
H27a      -0.30010   0.37396  -0.52238                                          # 32      
H28a      -0.02730   0.57390  -0.69798                                          # 33      
H29a      -0.12791   0.39232  -0.66885                                          # 34      
CL30a     -0.41847   0.52119  -0.36792                                          # 35      
C1b       -0.09844   0.42477  -0.10116                                          # 37      
C2b       -0.21772   0.39452  -0.08856                                          # 38      
C3b       -0.35127   0.49839  -0.11490                                          # 39      
C4b       -0.36108   0.63523  -0.15426                                          # 40      
C5b       -0.23418   0.66320  -0.16681                                          # 41      
C6b       -0.10718   0.56144  -0.14114                                          # 42      
H7b       -0.46860   0.36259  -0.07269                                          # 43      
H8b        0.00251   0.34526  -0.08102                                          # 44      
H9b       -0.21239   0.29064  -0.05833                                          # 45      
C10b      -0.47600   0.46707  -0.10279                                          # 46      
C11b      -0.49660   0.74125  -0.18028                                          # 47      
H12b      -0.23763   0.76607  -0.19745                                          # 48      
H13b      -0.01252   0.58509  -0.15145                                          # 49      
C14b      -0.60193   0.56647  -0.12973                                          # 50      
H15b      -0.69621   0.54324  -0.12112                                          # 51      
C35b      -0.61230   0.70484  -0.16903                                          # 52      
N16b      -0.74662   0.80450  -0.20038                                          # 55      
C17b      -0.77235   0.85272  -0.29470                                          # 56      
H*18b     -0.82456   0.84498  -0.14868                                          # 57      
O19b      -0.68705   0.80998  -0.36292                                          # 58      
C20b      -0.92127   0.96002  -0.31157                                          # 61      
C21b      -0.99234   1.08044  -0.27029                                          # 62      
C22b      -0.99094   0.93621  -0.37608                                          # 63      
C23b      -1.12916   1.17271  -0.29116                                          # 64      
C24b      -1.12782   1.02656  -0.39654                                          # 65      
H25b      -0.93470   0.84520  -0.41009                                          # 66      
C26b      -1.19722   1.14514  -0.35367                                          # 67      
H27b      -1.18065   1.26550  -0.25886                                          # 68      
H28b      -1.17958   1.00513  -0.44598                                          # 69      
H29b      -1.30358   1.21685  -0.36933                                          # 70      
CL30b     -0.91219   1.12664  -0.19349                                          # 71      
#END                                                                                      
 
#Energy-rank no.  36
data_00036_+1.92410E+02                                                                   
_chemical_name_systematic                                                                 
;XXVI P-1 selectP-1 refine                                                                
P-1,Z=2   scan rotg234/tran/cell                                                          
E(total)= 1.92410E+02 E(coul)= 2.15893E+02 E(vdW)=-4.13556E+01 Density= 1.36008           
;                                                                                         
_cell_length_a   11.006                                                                   
_cell_length_b   11.405                                                                   
_cell_length_c   13.658                                                                   
_cell_angle_alpha    65.97                                                                
_cell_angle_beta     74.81                                                                
_cell_angle_gamma    61.48                                                                
_cell_formula_units_Z  2                                                                  
_symmetry_space_group_name_H-M 'P -1    '                                                 
_symmetry_Int_Tables_number   2                                                           
loop_                                                                                     
_symmetry_equiv_pos_as_xyz                                                                
  1 x,y,z                                                                                 
  2 -x,-y,-z                                                                              
loop_                                                                                     
_atom_site_label                                                                          
_atom_site_fract_x                                                                        
_atom_site_fract_y                                                                        
_atom_site_fract_z                                                                        
C1a       -0.07817   0.44009  -0.32073                                          #  1      
C2a       -0.15874   0.47954  -0.39869                                          #  2      
C3a       -0.21637   0.39104  -0.39716                                          #  3      
C4a       -0.18936   0.25990  -0.31404                                          #  4      
C5a       -0.10512   0.22213  -0.23357                                          #  5      
C6a       -0.05136   0.30925  -0.23679                                          #  6      
H7a       -0.32244   0.53246  -0.54140                                          #  7      
H8a       -0.03494   0.50797  -0.32249                                          #  8      
H9a       -0.18020   0.57918  -0.46301                                          #  9      
C10a      -0.30181   0.43233  -0.47786                                          # 10      
C11a      -0.24654   0.16919  -0.31266                                          # 11      
H12a      -0.08358   0.12352  -0.16858                                          # 12      
H13a       0.01198   0.27843  -0.17489                                          # 13      
C14a      -0.35793   0.34806  -0.47441                                          # 14      
H15a      -0.42295   0.37900  -0.53487                                          # 15      
C35a      -0.33028   0.21533  -0.39090                                          # 16      
N16a      -0.39787   0.13378  -0.38895                                          # 19      
C17a      -0.50556   0.11721  -0.31865                                          # 20      
H*18a     -0.35885   0.08148  -0.44088                                          # 21      
O19a      -0.56214   0.17674  -0.25360                                          # 22      
C20a      -0.56035   0.02510  -0.33021                                          # 25      
C21a      -0.48092  -0.10611  -0.34390                                          # 26      
C22a      -0.70423   0.07699  -0.32431                                          # 27      
C23a      -0.54257  -0.18188  -0.35334                                          # 28      
C24a      -0.76669   0.00319  -0.33483                                          # 29      
H25a      -0.76588   0.17654  -0.31085                                          # 30      
C26a      -0.68536  -0.12666  -0.34963                                          # 31      
H27a      -0.47846  -0.28355  -0.36280                                          # 32      
H28a      -0.87790   0.04618  -0.33084                                          # 33      
H29a      -0.73260  -0.18569  -0.35738                                          # 34      
CL30a     -0.29983  -0.18680  -0.34517                                          # 35      
C1b        0.06767  -0.35700  -0.26984                                          # 37      
C2b       -0.00693  -0.35660  -0.17332                                          # 38      
C3b       -0.10449  -0.22796  -0.15589                                          # 39      
C4b       -0.12416  -0.09842  -0.23948                                          # 40      
C5b       -0.04484  -0.10265  -0.33953                                          # 41      
C6b        0.04790  -0.22767  -0.35422                                          # 42      
H7b       -0.16876  -0.32585   0.00841                                          # 43      
H8b        0.14142  -0.45515  -0.28238                                          # 44      
H9b        0.00697  -0.45453  -0.10840                                          # 45      
C10b      -0.18377  -0.22695  -0.05549                                          # 46      
C11b      -0.22207   0.03241  -0.22191                                          # 47      
H12b      -0.05824  -0.00590  -0.40520                                          # 48      
H13b       0.10663  -0.22819  -0.43073                                          # 49      
C14b      -0.27802  -0.10376  -0.04058                                          # 50      
H15b      -0.33853  -0.10245   0.03489                                          # 51      
C35b      -0.29759   0.02718  -0.12465                                          # 52      
N16b      -0.40359   0.15345  -0.10572                                          # 55      
C17b      -0.39444   0.21401  -0.04245                                          # 56      
H*18b     -0.49214   0.19650  -0.13849                                          # 57      
O19b      -0.29205   0.17239  -0.00015                                          # 58      
C20b      -0.51884   0.34712  -0.03247                                          # 61      
C21b      -0.59052   0.46293  -0.11663                                          # 62      
C22b      -0.56681   0.35051   0.07184                                          # 63      
C23b      -0.70453   0.57921  -0.09770                                          # 64      
C24b      -0.67927   0.46639   0.09154                                          # 65      
H25b      -0.51390   0.25961   0.13716                                          # 66      
C26b      -0.74814   0.58129   0.00630                                          # 67      
H27b      -0.75852   0.66643  -0.16431                                          # 68      
H28b      -0.71344   0.46673   0.17275                                          # 69      
H29b      -0.83637   0.67199   0.02046                                          # 70      
CL30b     -0.54617   0.46713  -0.25041                                          # 71      
#END                                                                                      
 
#Energy-rank no.  37
data_00037_+1.92447E+02                                                                   
_chemical_name_systematic                                                                 
;Target XXVI Pbca,Z=8                                                                     
Final list                                                                                
E(total)= 1.92447E+02 E(coul)= 2.11848E+02 E(vdW)=-3.80856E+01 Density= 1.25526           
;                                                                                         
_cell_length_a   19.736                                                                   
_cell_length_b   19.077                                                                   
_cell_length_c   15.782                                                                   
_cell_angle_alpha    90.00                                                                
_cell_angle_beta     90.00                                                                
_cell_angle_gamma    90.00                                                                
_cell_formula_units_Z  8                                                                  
_symmetry_space_group_name_H-M 'P BCA   '                                                 
_symmetry_Int_Tables_number  61                                                           
loop_                                                                                     
_symmetry_equiv_pos_as_xyz                                                                
  1 x,y,z                                                                                 
  2 1/2-x,1/2+y,z                                                                         
  3 x,1/2-y,1/2+z                                                                         
  4 1/2-x,-y,1/2+z                                                                        
  5 -x,-y,-z                                                                              
  6 1/2+x,1/2-y,-z                                                                        
  7 -x,1/2+y,1/2-z                                                                        
  8 1/2+x,y,1/2-z                                                                         
loop_                                                                                     
_atom_site_label                                                                          
_atom_site_fract_x                                                                        
_atom_site_fract_y                                                                        
_atom_site_fract_z                                                                        
C1a        0.69436   0.40883   0.30285                                          #  1      
C2a        0.71020   0.35240   0.35152                                          #  2      
C3a        0.65942   0.30493   0.37868                                          #  3      
C4a        0.59144   0.31644   0.35537                                          #  4      
C5a        0.57665   0.37579   0.30418                                          #  5      
C6a        0.62641   0.42046   0.27878                                          #  6      
H7a        0.72768   0.23666   0.44673                                          #  7      
H8a        0.73323   0.44456   0.28247                                          #  8      
H9a        0.76184   0.34287   0.37015                                          #  9      
C10a       0.67578   0.24547   0.42887                                          # 10      
C11a       0.53966   0.26879   0.38339                                          # 11      
H12a       0.52546   0.38572   0.28465                                          # 12      
H13a       0.61399   0.46500   0.23995                                          # 13      
C14a       0.62706   0.20003   0.45310                                          # 14      
H15a       0.63918   0.15492   0.49069                                          # 15      
C35a       0.55835   0.21170   0.43001                                          # 16      
N16a       0.50933   0.16020   0.45415                                          # 19      
C17a       0.48651   0.15017   0.53412                                          # 20      
H*18a      0.49270   0.12813   0.40928                                          # 21      
O19a       0.50234   0.18633   0.59297                                          # 22      
C20a       0.43444   0.09313   0.54669                                          # 25      
C21a       0.37598   0.08338   0.49902                                          # 26      
C22a       0.44797   0.04533   0.61126                                          # 27      
C23a       0.33188   0.02864   0.51606                                          # 28      
C24a       0.40403  -0.00890   0.62940                                          # 29      
H25a       0.49400   0.05165   0.64668                                          # 30      
C26a       0.34568  -0.01713   0.58165                                          # 31      
H27a       0.28748   0.02209   0.47758                                          # 32      
H28a       0.41541  -0.04471   0.68001                                          # 33      
H29a       0.31115  -0.05935   0.59477                                          # 34      
CL30a      0.35584   0.13701   0.41265                                          # 35      
C1b        0.32563   0.37344   0.52329                                          # 37      
C2b        0.30556   0.35110   0.44548                                          # 38      
C3b        0.35213   0.31943   0.38885                                          # 39      
C4b        0.42033   0.31123   0.41320                                          # 40      
C5b        0.43957   0.33493   0.49512                                          # 41      
C6b        0.39379   0.36500   0.54836                                          # 42      
H7b        0.27922   0.30161   0.28910                                          # 43      
H8b        0.28993   0.39737   0.56588                                          # 44      
H9b        0.25370   0.35710   0.42568                                          # 45      
C10b       0.33129   0.29534   0.30775                                          # 46      
C11b       0.46789   0.27972   0.35570                                          # 47      
H12b       0.49100   0.32888   0.51594                                          # 48      
H13b       0.40954   0.38245   0.61011                                          # 49      
C14b       0.37594   0.26420   0.25501                                          # 50      
H15b       0.36041   0.24567   0.19388                                          # 51      
C35b       0.44488   0.25618   0.27926                                          # 52      
N16b       0.48886   0.21944   0.22253                                          # 55      
C17b       0.50824   0.15178   0.23150                                          # 56      
H*18b      0.50827   0.24659   0.17475                                          # 57      
O19b       0.48730   0.11378   0.28600                                          # 58      
C20b       0.55524   0.12294   0.16447                                          # 61      
C21b       0.61414   0.15459   0.13502                                          # 62      
C22b       0.53773   0.05788   0.13087                                          # 63      
C23b       0.65359   0.12312   0.07314                                          # 64      
C24b       0.57621   0.02643   0.06854                                          # 65      
H25b       0.49325   0.03246   0.15514                                          # 66      
C26b       0.63430   0.05932   0.03949                                          # 67      
H27b       0.69915   0.14856   0.05230                                          # 68      
H28b       0.56125  -0.02353   0.04322                                          # 69      
H29b       0.66498   0.03527  -0.00872                                          # 70      
CL30b      0.64392   0.23394   0.17639                                          # 71      
#END                                                                                      
 
#Energy-rank no.  38
data_00038_+1.92461E+02                                                                   
_chemical_name_systematic                                                                 
;Target XXVI P21/n, Z=4                                                                   
 Final list                                                                               
E(total)= 1.92461E+02 E(coul)= 2.13814E+02 E(vdW)=-4.09021E+01 Density= 1.30485           
;                                                                                         
_cell_length_a   11.840                                                                   
_cell_length_b   18.510                                                                   
_cell_length_c   13.781                                                                   
_cell_angle_alpha    90.00                                                                
_cell_angle_beta     71.14                                                                
_cell_angle_gamma    90.00                                                                
_cell_formula_units_Z  4                                                                  
_symmetry_space_group_name_H-M 'P 21/n  '                                                 
_symmetry_Int_Tables_number  14                                                           
loop_                                                                                     
_symmetry_equiv_pos_as_xyz                                                                
  1 x,y,z                                                                                 
  2 1/2-x,1/2+y,1/2-z                                                                     
  3 -x,-y,-z                                                                              
  4 1/2+x,1/2-y,1/2+z                                                                     
loop_                                                                                     
_atom_site_label                                                                          
_atom_site_fract_x                                                                        
_atom_site_fract_y                                                                        
_atom_site_fract_z                                                                        
C1a        0.26472   0.38227   0.12885                                          #  1      
C2a        0.19993   0.35825   0.22370                                          #  2      
C3a        0.08729   0.32494   0.24130                                          #  3      
C4a        0.04128   0.31687   0.15959                                          #  4      
C5a        0.11152   0.34235   0.06132                                          #  5      
C6a        0.21957   0.37396   0.04644                                          #  6      
H7a        0.05474   0.30525   0.40253                                          #  7      
H8a        0.35017   0.40744   0.11618                                          #  8      
H9a        0.23349   0.36413   0.28713                                          #  9      
C10a       0.01968   0.29907   0.34007                                          # 10      
C11a      -0.07341   0.28371   0.17724                                          # 11      
H12a       0.07957   0.33643  -0.00279                                          # 12      
H13a       0.27119   0.39274  -0.02869                                          # 13      
C14a      -0.08658   0.26636   0.35538                                          # 14      
H15a      -0.13772   0.24648   0.42967                                          # 15      
C35a      -0.13349   0.25846   0.27315                                          # 16      
N16a      -0.24328   0.21996   0.29237                                          # 19      
C17a      -0.25219   0.14967   0.26873                                          # 20      
H*18a     -0.31818   0.24780   0.32166                                          # 21      
O19a      -0.16790   0.11064   0.23450                                          # 22      
C20a      -0.37674   0.11932   0.29422                                          # 25      
C21a      -0.46920   0.14880   0.26554                                          # 26      
C22a      -0.39868   0.05498   0.34967                                          # 27      
C23a      -0.58031   0.11604   0.29274                                          # 28      
C24a      -0.50936   0.02232   0.37817                                          # 29      
H25a      -0.32649   0.03109   0.36953                                          # 30      
C26a      -0.60056   0.05313   0.34971                                          # 31      
H27a      -0.64956   0.13975   0.26859                                          # 32      
H28a      -0.52415  -0.02699   0.42166                                          # 33      
H29a      -0.68707   0.02808   0.37090                                          # 34      
CL30a     -0.45029   0.22667   0.18990                                          # 35      
C1b       -0.37948   0.41722   0.04676                                          # 37      
C2b       -0.34159   0.35997  -0.01725                                          # 38      
C3b       -0.25557   0.31110  -0.00404                                          # 39      
C4b       -0.20802   0.32208   0.07620                                          # 40      
C5b       -0.24990   0.38232   0.14196                                          # 41      
C6b       -0.33281   0.42832   0.12774                                          # 42      
H7b       -0.25275   0.24234  -0.13142                                          # 43      
H8b       -0.44486   0.45400   0.03620                                          # 44      
H9b       -0.37668   0.35082  -0.07917                                          # 45      
C10b      -0.21650   0.25075  -0.07009                                          # 46      
C11b      -0.11996   0.27304   0.08937                                          # 47      
H12b      -0.21630   0.39186   0.20442                                          # 48      
H13b      -0.36325   0.47350   0.17860                                          # 49      
C14b      -0.13600   0.20395  -0.05556                                          # 50      
H15b      -0.10659   0.15815  -0.10494                                          # 51      
C35b      -0.08742   0.21510   0.02506                                          # 52      
N16b      -0.00707   0.16164   0.03975                                          # 55      
C17b       0.09088   0.13699  -0.03446                                          # 56      
H*18b     -0.02755   0.13937   0.10874                                          # 57      
O19b       0.12503   0.16063  -0.11999                                          # 58      
C20b       0.16394   0.08019  -0.00321                                          # 61      
C21b       0.20584   0.08416   0.07994                                          # 62      
C22b       0.18834   0.01766  -0.06266                                          # 63      
C23b       0.27162   0.02833   0.10202                                          # 64      
C24b       0.25490  -0.03792  -0.04208                                          # 65      
H25b       0.15335   0.01365  -0.12526                                          # 66      
C26b       0.29687  -0.03242   0.04052                                          # 67      
H27b       0.30174   0.03270   0.16736                                          # 68      
H28b       0.27325  -0.08532  -0.08967                                          # 69      
H29b       0.34831  -0.07545   0.05781                                          # 70      
CL30b      0.17408   0.15766   0.16435                                          # 71      
#END                                                                                      
 
#Energy-rank no.  39
data_00039_+1.92518E+02                                                                   
_chemical_name_systematic                                                                 
;Target XXVI P21/n, Z=4                                                                   
 Final list                                                                               
E(total)= 1.92518E+02 E(coul)= 2.11934E+02 E(vdW)=-3.90390E+01 Density= 1.33170           
;                                                                                         
_cell_length_a   11.476                                                                   
_cell_length_b   16.436                                                                   
_cell_length_c   16.473                                                                   
_cell_angle_alpha    90.00                                                                
_cell_angle_beta    115.67                                                                
_cell_angle_gamma    90.00                                                                
_cell_formula_units_Z  4                                                                  
_symmetry_space_group_name_H-M 'P 21/n  '                                                 
_symmetry_Int_Tables_number  14                                                           
loop_                                                                                     
_symmetry_equiv_pos_as_xyz                                                                
  1 x,y,z                                                                                 
  2 1/2-x,1/2+y,1/2-z                                                                     
  3 -x,-y,-z                                                                              
  4 1/2+x,1/2-y,1/2+z                                                                     
loop_                                                                                     
_atom_site_label                                                                          
_atom_site_fract_x                                                                        
_atom_site_fract_y                                                                        
_atom_site_fract_z                                                                        
C1a       -0.13560  -0.01161   0.40040                                          #  1      
C2a       -0.10949   0.00933   0.33018                                          #  2      
C3a       -0.07383   0.09001   0.32043                                          #  3      
C4a       -0.06587   0.14960   0.38407                                          #  4      
C5a       -0.09333   0.12558   0.45685                                          #  5      
C6a       -0.12703   0.04763   0.46476                                          #  6      
H7a       -0.05129   0.06660   0.19900                                          #  7      
H8a       -0.16250  -0.07301   0.40730                                          #  8      
H9a       -0.11542  -0.03533   0.28075                                          #  9      
C10a      -0.04518   0.11208   0.24765                                          # 10      
C11a      -0.03088   0.23168   0.37404                                          # 11      
H12a      -0.08700   0.16932   0.50697                                          # 12      
H13a      -0.14721   0.03088   0.52052                                          # 13      
C14a      -0.00922   0.18883   0.24003                                          # 14      
H15a       0.01302   0.20571   0.18544                                          # 15      
C35a      -0.00173   0.24919   0.30392                                          # 16      
N16a       0.04225   0.32845   0.29413                                          # 19      
C17a      -0.02002   0.37864   0.22322                                          # 20      
H*18a      0.12698   0.34641   0.34147                                          # 21      
O19a      -0.12360   0.36379   0.16294                                          # 22      
C20a       0.04387   0.45961   0.22599                                          # 25      
C21a       0.17057   0.47100   0.23851                                          # 26      
C22a      -0.03315   0.52838   0.21309                                          # 27      
C23a       0.21958   0.54829   0.23977                                          # 28      
C24a       0.01506   0.60568   0.21524                                          # 29      
H25a      -0.13204   0.51963   0.20100                                          # 30      
C26a       0.14208   0.61559   0.22883                                          # 31      
H27a       0.31745   0.55505   0.24870                                          # 32      
H28a      -0.04616   0.65773   0.20582                                          # 33      
H29a       0.18076   0.67542   0.23019                                          # 34      
CL30a      0.27402   0.38927   0.24926                                          # 35      
C1b       -0.34676   0.42780   0.42233                                          # 37      
C2b       -0.22894   0.44307   0.49105                                          # 38      
C3b       -0.11798   0.39927   0.49926                                          # 39      
C4b       -0.12977   0.33872   0.43566                                          # 40      
C5b       -0.25428   0.32451   0.36446                                          # 41      
C6b       -0.35920   0.36758   0.35801                                          # 42      
H7b        0.01473   0.46173   0.61907                                          # 43      
H8b       -0.43044   0.46138   0.41659                                          # 44      
H9b       -0.21813   0.48895   0.54042                                          # 45      
C10b       0.00567   0.41551   0.57045                                          # 46      
C11b      -0.01773   0.29362   0.44415                                          # 47      
H12b      -0.26639   0.27932   0.31440                                          # 48      
H13b      -0.45245   0.35580   0.30344                                          # 49      
C14b       0.11092   0.37429   0.57659                                          # 50      
H15b       0.20454   0.38655   0.62997                                          # 51      
C35b       0.09919   0.31286   0.51274                                          # 52      
N16b       0.21561   0.27419   0.52077                                          # 55      
C17b       0.29372   0.30299   0.48500                                          # 56      
H*18b      0.23775   0.22103   0.55232                                          # 57      
O19b       0.27747   0.36696   0.44672                                          # 58      
C20b       0.41187   0.25289   0.50067                                          # 61      
C21b       0.41432   0.16958   0.48700                                          # 62      
C22b       0.52795   0.29548   0.52973                                          # 63      
C23b       0.52881   0.12981   0.50327                                          # 64      
C24b       0.64277   0.25637   0.54712                                          # 65      
H25b       0.52574   0.36016   0.53802                                          # 66      
C26b       0.64308   0.17314   0.53398                                          # 67      
H27b       0.52734   0.06555   0.49123                                          # 68      
H28b       0.73113   0.29059   0.57018                                          # 69      
H29b       0.73169   0.14191   0.54679                                          # 70      
CL30b      0.27363   0.11042   0.44479                                          # 71      
#END                                                                                      
 
#Energy-rank no.  40
data_00040_+1.92523E+02                                                                   
_chemical_name_systematic                                                                 
;XXVI P-1 selectP-1 refine                                                                
P-1,Z=2   scan rotg234/tran/cell                                                          
E(total)= 1.92523E+02 E(coul)= 2.15358E+02 E(vdW)=-4.11758E+01 Density= 1.30485           
;                                                                                         
_cell_length_a   10.550                                                                   
_cell_length_b   10.925                                                                   
_cell_length_c   13.739                                                                   
_cell_angle_alpha    76.39                                                                
_cell_angle_beta     85.72                                                                
_cell_angle_gamma    68.21                                                                
_cell_formula_units_Z  2                                                                  
_symmetry_space_group_name_H-M 'P -1    '                                                 
_symmetry_Int_Tables_number   2                                                           
loop_                                                                                     
_symmetry_equiv_pos_as_xyz                                                                
  1 x,y,z                                                                                 
  2 -x,-y,-z                                                                              
loop_                                                                                     
_atom_site_label                                                                          
_atom_site_fract_x                                                                        
_atom_site_fract_y                                                                        
_atom_site_fract_z                                                                        
C1a       -0.73492   0.64953  -0.28588                                          #  1      
C2a       -0.67488   0.65100  -0.20225                                          #  2      
C3a       -0.53234   0.58368  -0.18502                                          #  3      
C4a       -0.45154   0.51355  -0.25520                                          #  4      
C5a       -0.51749   0.51444  -0.34202                                          #  5      
C6a       -0.65450   0.58020  -0.35686                                          #  6      
H7a       -0.53046   0.63949  -0.04456                                          #  7      
H8a       -0.84315   0.70098  -0.29837                                          #  8      
H9a       -0.73503   0.70374  -0.14765                                          #  9      
C10a      -0.46880   0.58599  -0.09822                                          # 10      
C11a      -0.30712   0.44408  -0.23764                                          # 11      
H12a      -0.45870   0.46303  -0.39742                                          # 12      
H13a      -0.70210   0.57959  -0.42323                                          # 13      
C14a      -0.33259   0.52335  -0.08359                                          # 14      
H15a      -0.28406   0.52526  -0.01841                                          # 15      
C35a      -0.25089   0.45192  -0.15406                                          # 16      
N16a      -0.10657   0.39253  -0.13674                                          # 19      
C17a      -0.01428   0.44369  -0.18493                                          # 20      
H*18a     -0.07179   0.30433  -0.08787                                          # 21      
O19a      -0.04469   0.55017  -0.24424                                          # 22      
C20a       0.13367   0.36373  -0.15483                                          # 25      
C21a       0.18494   0.30886  -0.05744                                          # 26      
C22a       0.22509   0.34050  -0.23304                                          # 27      
C23a       0.32288   0.23544  -0.03858                                          # 28      
C24a       0.36287   0.26886  -0.21514                                          # 29      
H25a       0.18520   0.37969  -0.30831                                          # 30      
C26a       0.41187   0.21640  -0.11744                                          # 31      
H27a       0.35914   0.19323   0.03745                                          # 32      
H28a       0.43134   0.25333  -0.27687                                          # 33      
H29a       0.51885   0.15976  -0.10235                                          # 34      
CL30a      0.07913   0.32318   0.04690                                          # 35      
C1b       -0.09132  -0.05225  -0.27250                                          # 37      
C2b       -0.05041   0.02125  -0.35399                                          # 38      
C3b       -0.09202   0.16357  -0.36908                                          # 39      
C4b       -0.17757   0.23020  -0.29902                                          # 40      
C5b       -0.21805   0.15026  -0.21446                                          # 41      
C6b       -0.17634   0.01368  -0.20163                                          # 42      
H7b        0.01681   0.18998  -0.50718                                          # 43      
H8b       -0.05917  -0.16024  -0.26161                                          # 44      
H9b        0.01465  -0.02786  -0.40847                                          # 45      
C10b      -0.04849   0.24079  -0.45362                                          # 46      
C11b      -0.22105   0.37467  -0.31446                                          # 47      
H12b      -0.28218   0.19772  -0.15919                                          # 48      
H13b      -0.20817  -0.04471  -0.13694                                          # 49      
C14b      -0.08702   0.37602  -0.46619                                          # 50      
H15b      -0.05399   0.43469  -0.52964                                          # 51      
C35b      -0.17392   0.44361  -0.39584                                          # 52      
N16b      -0.20627   0.58608  -0.41022                                          # 55      
C17b      -0.29303   0.68244  -0.48123                                          # 56      
H*18b     -0.15751   0.61538  -0.36666                                          # 57      
O19b      -0.35880   0.65896  -0.53690                                          # 58      
C20b      -0.31301   0.82733  -0.48348                                          # 61      
C21b      -0.34326   0.88790  -0.40199                                          # 62      
C22b      -0.29573   0.90496  -0.57601                                          # 63      
C23b      -0.35823   1.02189  -0.41264                                          # 64      
C24b      -0.31190   1.03890  -0.58771                                          # 65      
H25b      -0.26875   0.85736  -0.63850                                          # 66      
C26b      -0.34357   1.09756  -0.50564                                          # 67      
H27b      -0.38029   1.06540  -0.34809                                          # 68      
H28b      -0.29907   1.09681  -0.66011                                          # 69      
H29b      -0.35577   1.20161  -0.51352                                          # 70      
CL30b     -0.35816   0.79840  -0.28077                                          # 71      
#END                                                                                      
 
#Energy-rank no.  41
data_00041_+1.92545E+02                                                                   
_chemical_name_systematic                                                                 
;Target XXVI Space group P21/c,Z=4                                                        
 Final list                                                                               
E(total)= 1.92545E+02 E(coul)= 2.15555E+02 E(vdW)=-4.20148E+01 Density= 1.35176           
;                                                                                         
_cell_length_a   20.045                                                                   
_cell_length_b    8.835                                                                   
_cell_length_c   16.019                                                                   
_cell_angle_alpha    90.00                                                                
_cell_angle_beta    103.47                                                                
_cell_angle_gamma    90.00                                                                
_cell_formula_units_Z  4                                                                  
_symmetry_space_group_name_H-M 'P 21/c  '                                                 
_symmetry_Int_Tables_number  14                                                           
loop_                                                                                     
_symmetry_equiv_pos_as_xyz                                                                
  1 x,y,z                                                                                 
  2 -x,1/2+y,1/2-z                                                                        
  3 -x,-y,-z                                                                              
  4 x,1/2-y,1/2+z                                                                         
loop_                                                                                     
_atom_site_label                                                                          
_atom_site_fract_x                                                                        
_atom_site_fract_y                                                                        
_atom_site_fract_z                                                                        
C1a        0.49054   0.34521   0.39063                                          #  1      
C2a        0.49055   0.21561   0.34495                                          #  2      
C3a        0.42854   0.15348   0.29594                                          #  3      
C4a        0.36584   0.22642   0.29475                                          #  4      
C5a        0.36768   0.36202   0.34297                                          #  5      
C6a        0.42797   0.41948   0.38932                                          #  6      
H7a        0.47616  -0.03697   0.24829                                          #  7      
H8a        0.53785   0.39161   0.42760                                          #  8      
H9a        0.53794   0.15807   0.34528                                          #  9      
C10a       0.42830   0.01884   0.24738                                          # 10      
C11a       0.30274   0.16313   0.24575                                          # 11      
H12a       0.32089   0.42116   0.34280                                          # 12      
H13a       0.42807   0.52241   0.42523                                          # 13      
C14a       0.36897  -0.03769   0.19982                                          # 14      
H15a       0.36854  -0.13893   0.16279                                          # 15      
C35a       0.30558   0.03529   0.19884                                          # 16      
N16a       0.24501  -0.02611   0.14382                                          # 19      
C17a       0.21221   0.03330   0.06737                                          # 20      
H*18a      0.22446  -0.11617   0.16506                                          # 21      
O19a       0.23286   0.14033   0.03492                                          # 22      
C20a       0.14889  -0.04928   0.01944                                          # 25      
C21a       0.09367  -0.09269   0.05274                                          # 26      
C22a       0.14580  -0.08142  -0.06653                                          # 27      
C23a       0.03786  -0.16795   0.00259                                          # 28      
C24a       0.09084  -0.15781  -0.11680                                          # 29      
H25a       0.18754  -0.04441  -0.09302                                          # 30      
C26a       0.03674  -0.20147  -0.08195                                          # 31      
H27a      -0.00430  -0.19868   0.02993                                          # 32      
H28a       0.09002  -0.18224  -0.18276                                          # 33      
H29a      -0.00659  -0.26035  -0.12047                                          # 34      
CL30a      0.08941  -0.04962   0.15801                                          # 35      
C1b        0.10278   0.10117   0.39691                                          # 37      
C2b        0.08474   0.21864   0.34149                                          # 38      
C3b        0.12851   0.26784   0.28902                                          # 39      
C4b        0.19181   0.19467   0.29455                                          # 40      
C5b        0.20898   0.07188   0.35294                                          # 41      
C6b        0.16593   0.02666   0.40242                                          # 42      
H7b        0.06129   0.44559   0.22611                                          # 43      
H8b        0.06922   0.06453   0.43644                                          # 44      
H9b        0.03665   0.27620   0.33655                                          # 45      
C10b       0.10962   0.38961   0.23035                                          # 46      
C11b       0.23666   0.24502   0.24204                                          # 47      
H12b       0.25655   0.01279   0.35815                                          # 48      
H13b       0.18001  -0.06672   0.44608                                          # 49      
C14b       0.15129   0.43364   0.17972                                          # 50      
H15b       0.13715   0.52507   0.13508                                          # 51      
C35b       0.21537   0.36047   0.18548                                          # 52      
N16b       0.25564   0.40678   0.12708                                          # 55      
C17b       0.28186   0.54713   0.12325                                          # 56      
H*18b      0.26263   0.33096   0.08425                                          # 57      
O19b       0.27746   0.64679   0.17243                                          # 58      
C20b       0.32278   0.57190   0.05627                                          # 61      
C21b       0.37494   0.47936   0.04158                                          # 62      
C22b       0.30448   0.69754   0.00331                                          # 63      
C23b       0.40857   0.51232  -0.02264                                          # 64      
C24b       0.33813   0.73240  -0.06019                                          # 65      
H25b       0.26298   0.76691   0.01303                                          # 66      
C26b       0.39050   0.63945  -0.07302                                          # 67      
H27b       0.44820   0.43784  -0.03294                                          # 68      
H28b       0.32336   0.83070  -0.09969                                          # 69      
H29b       0.41693   0.66474  -0.12255                                          # 70      
CL30b      0.39935   0.31285   0.09989                                          # 71      
#END                                                                                      
 
#Energy-rank no.  42
data_00042_+1.92559E+02                                                                   
_chemical_name_systematic                                                                 
;XXVI P-1 selectP-1 refine                                                                
P-1,Z=2   scan rotg234/tran/cell                                                          
E(total)= 1.92559E+02 E(coul)= 2.14161E+02 E(vdW)=-4.30263E+01 Density= 1.33446           
;                                                                                         
_cell_length_a    8.561                                                                   
_cell_length_b    9.501                                                                   
_cell_length_c   17.941                                                                   
_cell_angle_alpha    78.14                                                                
_cell_angle_beta     78.76                                                                
_cell_angle_gamma    83.93                                                                
_cell_formula_units_Z  2                                                                  
_symmetry_space_group_name_H-M 'P -1    '                                                 
_symmetry_Int_Tables_number   2                                                           
loop_                                                                                     
_symmetry_equiv_pos_as_xyz                                                                
  1 x,y,z                                                                                 
  2 -x,-y,-z                                                                              
loop_                                                                                     
_atom_site_label                                                                          
_atom_site_fract_x                                                                        
_atom_site_fract_y                                                                        
_atom_site_fract_z                                                                        
C1a       -0.06193   0.65433   0.36055                                          #  1      
C2a       -0.20165   0.59231   0.39210                                          #  2      
C3a       -0.25727   0.49099   0.35713                                          #  3      
C4a       -0.16711   0.45435   0.28845                                          #  4      
C5a       -0.02129   0.52079   0.25715                                          #  5      
C6a        0.02959   0.61748   0.29201                                          #  6      
H7a       -0.47142   0.45271   0.44270                                          #  7      
H8a       -0.02058   0.73105   0.38751                                          #  8      
H9a       -0.27237   0.61928   0.44444                                          #  9      
C10a      -0.40247   0.42473   0.39026                                          # 10      
C11a      -0.22372   0.35262   0.25238                                          # 11      
H12a       0.05100   0.49426   0.20527                                          # 12      
H13a       0.14051   0.66622   0.26727                                          # 13      
C14a      -0.45268   0.32658   0.35705                                          # 14      
H15a      -0.56183   0.27582   0.38200                                          # 15      
C35a      -0.36231   0.28993   0.28753                                          # 16      
N16a      -0.41796   0.18013   0.25732                                          # 19      
C17a      -0.35179   0.04355   0.26110                                          # 20      
H*18a     -0.50866   0.20852   0.22915                                          # 21      
O19a      -0.24354  -0.00310   0.29455                                          # 22      
C20a      -0.42898  -0.05502   0.22498                                          # 25      
C21a      -0.47028  -0.02266   0.15187                                          # 26      
C22a      -0.45786  -0.19150   0.26927                                          # 27      
C23a      -0.54056  -0.12185   0.12437                                          # 28      
C24a      -0.52943  -0.29053   0.24282                                          # 29      
H25a      -0.42217  -0.21814   0.32490                                          # 30      
C26a      -0.57120  -0.25528   0.17011                                          # 31      
H27a      -0.56965  -0.09415   0.06736                                          # 32      
H28a      -0.55154  -0.39465   0.27842                                          # 33      
H29a      -0.62627  -0.33162   0.14857                                          # 34      
CL30a     -0.43008   0.14131   0.08878                                          # 35      
C1b       -0.24151   0.48778  -0.04024                                          # 37      
C2b       -0.11686   0.38766  -0.03354                                          # 38      
C3b       -0.07626   0.32659   0.03975                                          # 39      
C4b       -0.16566   0.37061   0.10670                                          # 40      
C5b       -0.29560   0.47511   0.09767                                          # 41      
C6b       -0.33229   0.53176   0.02662                                          # 42      
H7b        0.12132   0.18720  -0.00391                                          # 43      
H8b       -0.27154   0.53348  -0.09610                                          # 44      
H9b       -0.04691   0.35300  -0.08408                                          # 45      
C10b       0.05294   0.22082   0.04720                                          # 46      
C11b      -0.12408   0.30995   0.18110                                          # 47      
H12b      -0.36705   0.51002   0.14759                                          # 48      
H13b      -0.43135   0.61061   0.02126                                          # 49      
C14b       0.08861   0.16178   0.11752                                          # 50      
H15b       0.18559   0.08149   0.12348                                          # 51      
C35b      -0.00093   0.20653   0.18515                                          # 52      
N16b       0.03723   0.13554   0.25840                                          # 55      
C17b       0.16480   0.15987   0.28709                                          # 56      
H*18b     -0.03275   0.05948   0.28911                                          # 57      
O19b       0.25582   0.25036   0.25559                                          # 58      
C20b       0.18268   0.07301   0.36579                                          # 61      
C21b       0.16480   0.12720   0.43350                                          # 62      
C22b       0.21697  -0.07487   0.37037                                          # 63      
C23b       0.18329   0.03760   0.50310                                          # 64      
C24b       0.23742  -0.16485   0.43918                                          # 65      
H25b       0.22661  -0.11753   0.31858                                          # 66      
C26b       0.22080  -0.10817   0.50575                                          # 67      
H27b       0.16719   0.08249   0.55453                                          # 68      
H28b       0.26510  -0.27838   0.44097                                          # 69      
H29b       0.23555  -0.17708   0.55986                                          # 70      
CL30b      0.11104   0.30924   0.43622                                          # 71      
#END                                                                                      
 
#Energy-rank no.  43
data_00043_+1.92568E+02                                                                   
_chemical_name_systematic                                                                 
;XXVI P-1 selectP-1 refine                                                                
P-1,Z=2   scan rotg234/tran/cell                                                          
E(total)= 1.92568E+02 E(coul)= 2.14245E+02 E(vdW)=-3.95748E+01 Density= 1.35838           
;                                                                                         
_cell_length_a    9.504                                                                   
_cell_length_b   11.348                                                                   
_cell_length_c   14.408                                                                   
_cell_angle_alpha    78.25                                                                
_cell_angle_beta     71.80                                                                
_cell_angle_gamma    69.24                                                                
_cell_formula_units_Z  2                                                                  
_symmetry_space_group_name_H-M 'P -1    '                                                 
_symmetry_Int_Tables_number   2                                                           
loop_                                                                                     
_symmetry_equiv_pos_as_xyz                                                                
  1 x,y,z                                                                                 
  2 -x,-y,-z                                                                              
loop_                                                                                     
_atom_site_label                                                                          
_atom_site_fract_x                                                                        
_atom_site_fract_y                                                                        
_atom_site_fract_z                                                                        
C1a       -0.49553  -0.20204   0.42841                                          #  1      
C2a       -0.47284  -0.17266   0.32970                                          #  2      
C3a       -0.37730  -0.09660   0.27647                                          #  3      
C4a       -0.30528  -0.05010   0.32643                                          #  4      
C5a       -0.33099  -0.08300   0.42959                                          #  5      
C6a       -0.42297  -0.15648   0.47890                                          #  6      
H7a       -0.40691  -0.10205   0.13492                                          #  7      
H8a       -0.56815  -0.25990   0.46821                                          #  8      
H9a       -0.52725  -0.20704   0.29031                                          #  9      
C10a      -0.35189  -0.06661   0.17313                                          # 10      
C11a      -0.20940   0.02802   0.27291                                          # 11      
H12a      -0.27669  -0.05009   0.46974                                          # 12      
H13a      -0.44053  -0.18025   0.55698                                          # 13      
C14a      -0.25850   0.00416   0.12310                                          # 14      
H15a      -0.23844   0.02662   0.04505                                          # 15      
C35a      -0.18629   0.05174   0.17342                                          # 16      
N16a      -0.08250   0.12087   0.11615                                          # 19      
C17a      -0.12708   0.24491   0.08158                                          # 20      
H*18a      0.03023   0.07260   0.09790                                          # 21      
O19a      -0.25957   0.31276   0.10011                                          # 22      
C20a       0.00137   0.29999   0.02265                                          # 25      
C21a       0.13572   0.28660   0.04866                                          # 26      
C22a      -0.01666   0.36748  -0.06743                                          # 27      
C23a       0.24694   0.34050  -0.01213                                          # 28      
C24a       0.09248   0.42276  -0.12803                                          # 29      
H25a      -0.11828   0.37506  -0.08887                                          # 30      
C26a       0.22464   0.40936  -0.10007                                          # 31      
H27a       0.35018   0.32743   0.00958                                          # 32      
H28a       0.07509   0.47519  -0.19679                                          # 33      
H29a       0.31106   0.45134  -0.14678                                          # 34      
CL30a      0.17671   0.19681   0.15666                                          # 35      
C1b       -0.29662   0.45639   0.38878                                          # 37      
C2b       -0.16518   0.37592   0.41277                                          # 38      
C3b       -0.10663   0.24796   0.39192                                          # 39      
C4b       -0.18598   0.20308   0.34611                                          # 40      
C5b       -0.32273   0.28985   0.32168                                          # 41      
C6b       -0.37622   0.41234   0.34230                                          # 42      
H7b        0.09221   0.19792   0.45097                                          # 43      
H8b       -0.34016   0.55337   0.40482                                          # 44      
H9b       -0.10323   0.40842   0.44805                                          # 45      
C10b       0.03158   0.16372   0.41595                                          # 46      
C11b      -0.12785   0.07310   0.32560                                          # 47      
H12b      -0.38515   0.25902   0.28591                                          # 48      
H13b      -0.47991   0.47630   0.32298                                          # 49      
C14b       0.08749   0.04265   0.39416                                          # 50      
H15b       0.19210  -0.02117   0.41178                                          # 51      
C35b       0.00721  -0.00307   0.34837                                          # 52      
N16b       0.07630  -0.13073   0.32351                                          # 55      
C17b       0.13603  -0.16548   0.23113                                          # 56      
H*18b      0.07461  -0.19868   0.37900                                          # 57      
O19b       0.14614  -0.09172   0.15876                                          # 58      
C20b       0.20190  -0.30606   0.22185                                          # 61      
C21b       0.13427  -0.39766   0.27594                                          # 62      
C22b       0.34218  -0.34547   0.15055                                          # 63      
C23b       0.20529  -0.52444   0.26079                                          # 64      
C24b       0.41482  -0.47162   0.13560                                          # 65      
H25b       0.39253  -0.27449   0.10688                                          # 66      
C26b       0.34610  -0.56142   0.19116                                          # 67      
H27b       0.14938  -0.59277   0.30308                                          # 68      
H28b       0.52363  -0.49957   0.08065                                          # 69      
H29b       0.40093  -0.65996   0.17997                                          # 70      
CL30b     -0.04680  -0.35896   0.36280                                          # 71      
#END                                                                                      
 
#Energy-rank no.  44
data_00044_+1.92633E+02                                                                   
_chemical_name_systematic                                                                 
;Target XXVI Space group P21/c,Z=4                                                        
 Final list                                                                               
E(total)= 1.92633E+02 E(coul)= 2.14323E+02 E(vdW)=-4.07472E+01 Density= 1.34321           
;                                                                                         
_cell_length_a    9.106                                                                   
_cell_length_b   16.712                                                                   
_cell_length_c   18.285                                                                   
_cell_angle_alpha    90.00                                                                
_cell_angle_beta     93.82                                                                
_cell_angle_gamma    90.00                                                                
_cell_formula_units_Z  4                                                                  
_symmetry_space_group_name_H-M 'P 21/c  '                                                 
_symmetry_Int_Tables_number  14                                                           
loop_                                                                                     
_symmetry_equiv_pos_as_xyz                                                                
  1 x,y,z                                                                                 
  2 -x,1/2+y,1/2-z                                                                        
  3 -x,-y,-z                                                                              
  4 x,1/2-y,1/2+z                                                                         
loop_                                                                                     
_atom_site_label                                                                          
_atom_site_fract_x                                                                        
_atom_site_fract_y                                                                        
_atom_site_fract_z                                                                        
C1a        0.87934   0.41823   0.17767                                          #  1      
C2a        0.81025   0.43943   0.11238                                          #  2      
C3a        0.68140   0.39912   0.08463                                          #  3      
C4a        0.62426   0.33588   0.12499                                          #  4      
C5a        0.69889   0.31543   0.19317                                          #  5      
C6a        0.82222   0.35525   0.21865                                          #  6      
H7a        0.65147   0.46983  -0.01411                                          #  7      
H8a        0.97702   0.44918   0.19833                                          #  8      
H9a        0.85253   0.48746   0.08068                                          #  9      
C10a       0.60786   0.42155   0.01676                                          # 10      
C11a       0.49435   0.29434   0.09677                                          # 11      
H12a       0.65747   0.26801   0.22560                                          # 12      
H13a       0.87670   0.33875   0.27047                                          # 13      
C14a       0.48382   0.38353  -0.00842                                          # 14      
H15a       0.42757   0.40044  -0.05947                                          # 15      
C35a       0.42632   0.31941   0.03202                                          # 16      
N16a       0.29051   0.28431   0.00421                                          # 19      
C17a       0.15618   0.30379   0.02635                                          # 20      
H*18a      0.29645   0.24056  -0.03213                                          # 21      
O19a       0.13568   0.35635   0.06908                                          # 22      
C20a       0.02640   0.25922  -0.00973                                          # 25      
C21a       0.01537   0.17681  -0.01875                                          # 26      
C22a      -0.09350   0.30590  -0.03460                                          # 27      
C23a      -0.10969   0.14219  -0.05257                                          # 28      
C24a      -0.21792   0.27216  -0.06909                                          # 29      
H25a      -0.08681   0.36936  -0.02593                                          # 30      
C26a      -0.22576   0.18995  -0.07822                                          # 31      
H27a      -0.11545   0.07831  -0.05809                                          # 32      
H28a      -0.30838   0.30962  -0.08829                                          # 33      
H29a      -0.32231   0.16279  -0.10465                                          # 34      
CL30a      0.15436   0.11149   0.01462                                          # 35      
C1b        0.53140  -0.01408   0.09814                                          # 37      
C2b        0.43724   0.00447   0.15021                                          # 38      
C3b        0.40184   0.08516   0.16514                                          # 39      
C4b        0.46555   0.14718   0.12582                                          # 40      
C5b        0.56313   0.12568   0.07157                                          # 41      
C6b        0.59496   0.04771   0.05818                                          # 42      
H7b        0.25368   0.05755   0.24908                                          # 43      
H8b        0.55757  -0.07549   0.08713                                          # 44      
H9b        0.38781  -0.04211   0.18095                                          # 45      
C10b       0.30234   0.10489   0.21900                                          # 46      
C11b       0.43102   0.22915   0.14122                                          # 47      
H12b       0.61250   0.17145   0.04015                                          # 48      
H13b       0.66902   0.03291   0.01677                                          # 49      
C14b       0.26768   0.18194   0.23180                                          # 50      
H15b       0.19219   0.19713   0.27218                                          # 51      
C35b       0.33239   0.24468   0.19245                                          # 52      
N16b       0.28647   0.32485   0.20617                                          # 55      
C17b       0.28886   0.35941   0.27320                                          # 56      
H*18b      0.24532   0.35621   0.16355                                          # 57      
O19b       0.33799   0.32765   0.32827                                          # 58      
C20b       0.23571   0.44489   0.27590                                          # 61      
C21b       0.28267   0.50804   0.23385                                          # 62      
C22b       0.12674   0.46031   0.32402                                          # 63      
C23b       0.22501   0.58424   0.24043                                          # 64      
C24b       0.06974   0.53614   0.33163                                          # 65      
H25b       0.08748   0.41119   0.35513                                          # 66      
C26b       0.11942   0.59835   0.28973                                          # 67      
H27b       0.26250   0.63160   0.20667                                          # 68      
H28b      -0.01340   0.54653   0.36959                                          # 69      
H29b       0.07546   0.65766   0.29479                                          # 70      
CL30b      0.41148   0.49506   0.16795                                          # 71      
#END                                                                                      
 
#Energy-rank no.  45
data_00045_+1.92654E+02                                                                   
_chemical_name_systematic                                                                 
;XXVI P-1 selectP-1 refine                                                                
P-1,Z=2   scan rotg234/tran/cell                                                          
E(total)= 1.92654E+02 E(coul)= 2.16409E+02 E(vdW)=-4.26277E+01 Density= 1.36540           
;                                                                                         
_cell_length_a   10.454                                                                   
_cell_length_b   11.206                                                                   
_cell_length_c   13.870                                                                   
_cell_angle_alpha    92.71                                                                
_cell_angle_beta    105.77                                                                
_cell_angle_gamma   116.99                                                                
_cell_formula_units_Z  2                                                                  
_symmetry_space_group_name_H-M 'P -1    '                                                 
_symmetry_Int_Tables_number   2                                                           
loop_                                                                                     
_symmetry_equiv_pos_as_xyz                                                                
  1 x,y,z                                                                                 
  2 -x,-y,-z                                                                              
loop_                                                                                     
_atom_site_label                                                                          
_atom_site_fract_x                                                                        
_atom_site_fract_y                                                                        
_atom_site_fract_z                                                                        
C1a        0.65897  -0.08733   0.27846                                          #  1      
C2a        0.57782  -0.07235   0.18964                                          #  2      
C3a        0.42237  -0.11058   0.16864                                          #  3      
C4a        0.35038  -0.16557   0.24048                                          #  4      
C5a        0.43869  -0.17939   0.33274                                          #  5      
C6a        0.58790  -0.14155   0.35111                                          #  6      
H7a        0.39223  -0.05195   0.02144                                          #  7      
H8a        0.77694  -0.05795   0.29379                                          #  8      
H9a        0.63079  -0.03086   0.13372                                          #  9      
C10a       0.33734  -0.09390   0.07636                                          # 10      
C11a       0.19238  -0.20565   0.21914                                          # 11      
H12a       0.38767  -0.21977   0.38949                                          # 12      
H13a       0.65246  -0.15282   0.42158                                          # 13      
C14a       0.19003  -0.12860   0.05811                                          # 14      
H15a       0.12553  -0.11569  -0.01122                                          # 15      
C35a       0.11689  -0.18476   0.13027                                          # 16      
N16a      -0.03737  -0.21389   0.10884                                          # 19      
C17a      -0.15587  -0.30487   0.02750                                          # 20      
H*18a     -0.05734  -0.15967   0.15554                                          # 21      
O19a      -0.14549  -0.37719  -0.03291                                          # 22      
C20a      -0.30997  -0.32048   0.01910                                          # 25      
C21a      -0.37607  -0.34451   0.09559                                          # 26      
C22a      -0.39014  -0.30591  -0.07362                                          # 27      
C23a      -0.51831  -0.35609   0.07965                                          # 28      
C24a      -0.53259  -0.31878  -0.09073                                          # 29      
H25a      -0.33758  -0.28371  -0.13185                                          # 30      
C26a      -0.59694  -0.34427  -0.01375                                          # 31      
H27a      -0.56567  -0.37334   0.14056                                          # 32      
H28a      -0.59250  -0.30817  -0.16327                                          # 33      
H29a      -0.70748  -0.35383  -0.02580                                          # 34      
CL30a     -0.28229  -0.35539   0.21752                                          # 35      
C1b       -0.14918  -0.68506   0.27624                                          # 37      
C2b       -0.13503  -0.59471   0.35261                                          # 38      
C3b       -0.04694  -0.45198   0.36082                                          # 39      
C4b        0.02779  -0.40271   0.28921                                          # 40      
C5b        0.01015  -0.49995   0.21010                                          # 41      
C6b       -0.07543  -0.63647   0.20382                                          # 42      
H7b       -0.08996  -0.39455   0.49464                                          # 43      
H8b       -0.21635  -0.79322   0.27056                                          # 44      
H9b       -0.19096  -0.63046   0.40819                                          # 45      
C10b      -0.03296  -0.35700   0.43990                                          # 46      
C11b       0.11838  -0.25807   0.29774                                          # 47      
H12b       0.06444  -0.46580   0.15375                                          # 48      
H13b      -0.08725  -0.70811   0.14316                                          # 49      
C14b       0.04922  -0.22128   0.44579                                          # 50      
H15b       0.05961  -0.14918   0.50507                                          # 51      
C35b       0.12538  -0.17129   0.37391                                          # 52      
N16b       0.20503  -0.02659   0.38078                                          # 55      
C17b       0.14963   0.04464   0.32355                                          # 56      
H*18b      0.31107   0.02392   0.42851                                          # 57      
O19b       0.02265  -0.00529   0.26465                                          # 58      
C20b       0.25364   0.19682   0.34186                                          # 61      
C21b       0.40566   0.26032   0.34817                                          # 62      
C22b       0.18864   0.27944   0.35097                                          # 63      
C23b       0.49076   0.40134   0.36482                                          # 64      
C24b       0.27274   0.42003   0.36871                                          # 65      
H25b       0.07021   0.23049   0.34339                                          # 66      
C26b       0.42454   0.48111   0.37586                                          # 67      
H27b       0.60751   0.44727   0.36832                                          # 68      
H28b       0.22010   0.48141   0.37625                                          # 69      
H29b       0.49126   0.59049   0.38912                                          # 70      
CL30b      0.49722   0.16737   0.33100                                          # 71      
#END                                                                                      
 
#Energy-rank no.  46
data_00046_+1.92660E+02                                                                   
_chemical_name_systematic                                                                 
;XXVI P-1 selectP-1 refine                                                                
P-1,Z=2   scan rotg234/tran/cell                                                          
E(total)= 1.92660E+02 E(coul)= 2.16133E+02 E(vdW)=-4.19282E+01 Density= 1.35909           
;                                                                                         
_cell_length_a   10.303                                                                   
_cell_length_b   10.645                                                                   
_cell_length_c   14.381                                                                   
_cell_angle_alpha    94.37                                                                
_cell_angle_beta     99.73                                                                
_cell_angle_gamma   116.38                                                                
_cell_formula_units_Z  2                                                                  
_symmetry_space_group_name_H-M 'P -1    '                                                 
_symmetry_Int_Tables_number   2                                                           
loop_                                                                                     
_symmetry_equiv_pos_as_xyz                                                                
  1 x,y,z                                                                                 
  2 -x,-y,-z                                                                              
loop_                                                                                     
_atom_site_label                                                                          
_atom_site_fract_x                                                                        
_atom_site_fract_y                                                                        
_atom_site_fract_z                                                                        
C1a       -0.32043  -0.59211   0.41881                                          #  1      
C2a       -0.37932  -0.63840   0.32332                                          #  2      
C3a       -0.45736  -0.57638   0.27010                                          #  3      
C4a       -0.47497  -0.46562   0.31674                                          #  4      
C5a       -0.41153  -0.41941   0.41658                                          #  5      
C6a       -0.33679  -0.48056   0.46593                                          #  6      
H7a       -0.50454  -0.70800   0.13441                                          #  7      
H8a       -0.26128  -0.63974   0.45862                                          #  8      
H9a       -0.36734  -0.72319   0.28651                                          #  9      
C10a      -0.51790  -0.62337   0.17007                                          # 10      
C11a      -0.55517  -0.40323   0.26325                                          # 11      
H12a      -0.42175  -0.33436   0.45411                                          # 12      
H13a      -0.28957  -0.44363   0.54146                                          # 13      
C14a      -0.58980  -0.56172   0.11997                                          # 14      
H15a      -0.63516  -0.59639   0.04439                                          # 15      
C35a      -0.60838  -0.45038   0.16695                                          # 16      
N16a      -0.67911  -0.38424   0.10973                                          # 19      
C17a      -0.60698  -0.25984   0.07872                                          # 20      
H*18a     -0.78939  -0.43074   0.09511                                          # 21      
O19a      -0.47435  -0.19557   0.09097                                          # 22      
C20a      -0.70290  -0.20727   0.02015                                          # 25      
C21a      -0.82521  -0.28807  -0.05506                                          # 26      
C22a      -0.66604  -0.06486   0.04705                                          # 27      
C23a      -0.90639  -0.22846  -0.10297                                          # 28      
C24a      -0.74506  -0.00398  -0.00084                                          # 29      
H25a      -0.57408  -0.00322   0.10677                                          # 30      
C26a      -0.86554  -0.08620  -0.07630                                          # 31      
H27a      -1.00115  -0.29398  -0.16016                                          # 32      
H28a      -0.71351   0.10644   0.02088                                          # 33      
H29a      -0.92862  -0.04041  -0.11395                                          # 34      
CL30a     -0.88861  -0.47023  -0.09119                                          # 35      
C1b       -0.97380  -0.35079   0.38782                                          # 37      
C2b       -0.85801  -0.21724   0.40432                                          # 38      
C3b       -0.72231  -0.19188   0.37919                                          # 39      
C4b       -0.70658  -0.30662   0.33693                                          # 40      
C5b       -0.83001  -0.44483   0.32034                                          # 41      
C6b       -0.95923  -0.46619   0.34493                                          # 42      
H7b       -0.61329   0.03539   0.42772                                          # 43      
H8b       -1.07643  -0.36904   0.40706                                          # 44      
H9b       -0.86783  -0.12830   0.43680                                          # 45      
C10b      -0.60138  -0.05229   0.39540                                          # 46      
C11b      -0.56870  -0.28163   0.31210                                          # 47      
H12b      -0.82218  -0.53439   0.28745                                          # 48      
H13b      -1.05121  -0.57178   0.33155                                          # 49      
C14b      -0.47363  -0.02934   0.36964                                          # 50      
H15b      -0.38226   0.07587   0.38136                                          # 51      
C35b      -0.45719  -0.14506   0.32740                                          # 52      
N16b      -0.32185  -0.11297   0.29757                                          # 55      
C17b      -0.18967  -0.07737   0.35729                                          # 56      
H*18b     -0.32448  -0.11176   0.22839                                          # 57      
O19b      -0.17388  -0.07730   0.44179                                          # 58      
C20b      -0.05946  -0.04629   0.31149                                          # 61      
C21b      -0.05719  -0.13168   0.23433                                          # 62      
C22b       0.06811   0.08208   0.34957                                          # 63      
C23b       0.06868  -0.09182   0.19747                                          # 64      
C24b       0.19463   0.12209   0.31414                                          # 65      
H25b       0.06529   0.14999   0.40749                                          # 66      
C26b       0.19486   0.03451   0.23789                                          # 67      
H27b       0.06648  -0.15940   0.13724                                          # 68      
H28b       0.29195   0.22117   0.34536                                          # 69      
H29b       0.29236   0.06465   0.20921                                          # 70      
CL30b     -0.21364  -0.29051   0.17619                                          # 71      
#END                                                                                      
 
#Energy-rank no.  47
data_00047_+1.92671E+02                                                                   
_chemical_name_systematic                                                                 
;Target XXVI Space group P21/c,Z=4                                                        
 Final list                                                                               
E(total)= 1.92671E+02 E(coul)= 2.11509E+02 E(vdW)=-4.14517E+01 Density= 1.27565           
;                                                                                         
_cell_length_a    8.563                                                                   
_cell_length_b   11.295                                                                   
_cell_length_c   30.542                                                                   
_cell_angle_alpha    90.00                                                                
_cell_angle_beta     98.23                                                                
_cell_angle_gamma    90.00                                                                
_cell_formula_units_Z  4                                                                  
_symmetry_space_group_name_H-M 'P 21/C  '                                                 
_symmetry_Int_Tables_number  14                                                           
loop_                                                                                     
_symmetry_equiv_pos_as_xyz                                                                
  1 x,y,z                                                                                 
  2 -x,1/2+y,1/2-z                                                                        
  3 -x,-y,-z                                                                              
  4 x,1/2-y,1/2+z                                                                         
loop_                                                                                     
_atom_site_label                                                                          
_atom_site_fract_x                                                                        
_atom_site_fract_y                                                                        
_atom_site_fract_z                                                                        
C1a        0.29944   0.47624  -0.00916                                          #  1      
C2a        0.19459   0.51576   0.01696                                          #  2      
C3a        0.14920   0.44358   0.05094                                          #  3      
C4a        0.21285   0.32896   0.05769                                          #  4      
C5a        0.32262   0.29056   0.02991                                          #  5      
C6a        0.36451   0.36177  -0.00241                                          #  6      
H7a       -0.00789   0.57237   0.07349                                          #  7      
H8a        0.33330   0.53166  -0.03485                                          #  8      
H9a        0.14438   0.60297   0.01221                                          #  9      
C10a       0.04083   0.48485   0.07863                                          # 10      
C11a       0.16612   0.25501   0.09186                                          # 11      
H12a       0.37443   0.20412   0.03444                                          # 12      
H13a       0.44799   0.33080  -0.02300                                          # 13      
C14a       0.00066   0.41591   0.11136                                          # 14      
H15a      -0.08057   0.44682   0.13247                                          # 15      
C35a       0.06414   0.29996   0.11811                                          # 16      
N16a       0.02379   0.23339   0.15470                                          # 19      
C17a      -0.12018   0.18672   0.15733                                          # 20      
H*18a      0.10682   0.22467   0.18069                                          # 21      
O19a      -0.22840   0.19038   0.12777                                          # 22      
C20a      -0.13716   0.12024   0.19922                                          # 25      
C21a      -0.14201  -0.00211   0.20370                                          # 26      
C22a      -0.14534   0.18895   0.23672                                          # 27      
C23a      -0.15735  -0.05419   0.24395                                          # 28      
C24a      -0.16242   0.13808   0.27684                                          # 29      
H25a      -0.13736   0.28334   0.23362                                          # 30      
C26a      -0.16877   0.01597   0.28040                                          # 31      
H27a      -0.15919  -0.14896   0.24645                                          # 32      
H28a      -0.16972   0.19319   0.30516                                          # 33      
H29a      -0.18121  -0.02492   0.31150                                          # 34      
CL30a     -0.12196  -0.09791   0.15982                                          # 35      
C1b       -0.01552  -0.17191   0.05077                                          # 37      
C2b        0.12922  -0.18278   0.07529                                          # 38      
C3b        0.21548  -0.08160   0.09218                                          # 39      
C4b        0.15094   0.03204   0.08328                                          # 40      
C5b       -0.00091   0.04023   0.05767                                          # 41      
C6b       -0.08142  -0.05838   0.04195                                          # 42      
H7b        0.41558  -0.17923   0.12499                                          # 43      
H8b       -0.08020  -0.24919   0.03811                                          # 44      
H9b        0.18063  -0.26886   0.08232                                          # 45      
C10b       0.36618  -0.09246   0.11820                                          # 46      
C11b       0.23857   0.13499   0.10000                                          # 47      
H12b      -0.05410   0.12543   0.05064                                          # 48      
H13b      -0.19630  -0.04995   0.02268                                          # 49      
C14b       0.44589   0.00456   0.13470                                          # 50      
H15b       0.55937  -0.00319   0.15452                                          # 51      
C35b       0.38136   0.11939   0.12559                                          # 52      
N16b       0.46825   0.21821   0.14577                                          # 55      
C17b       0.43007   0.28085   0.18050                                          # 56      
H*18b      0.56043   0.24486   0.13205                                          # 57      
O19b       0.32283   0.25573   0.20002                                          # 58      
C20b       0.53787   0.38257   0.19647                                          # 61      
C21b       0.58685   0.47191   0.17024                                          # 62      
C22b       0.58956   0.38708   0.24182                                          # 63      
C23b       0.68619   0.56147   0.18844                                          # 64      
C24b       0.68991   0.47508   0.26023                                          # 65      
H25b       0.54849   0.31997   0.26229                                          # 66      
C26b       0.73860   0.56246   0.23337                                          # 67      
H27b       0.72070   0.62985   0.16738                                          # 68      
H28b       0.72903   0.47594   0.29527                                          # 69      
H29b       0.81610   0.63193   0.24728                                          # 70      
CL30b      0.52136   0.48045   0.11336                                          # 71      
#END                                                                                      
 
#Energy-rank no.  48
data_00048_+1.92672E+02                                                                   
_chemical_name_systematic                                                                 
;Target XXVI P21/n, Z=4                                                                   
 Final list                                                                               
E(total)= 1.92672E+02 E(coul)= 2.14767E+02 E(vdW)=-4.03251E+01 Density= 1.35197           
;                                                                                         
_cell_length_a   14.841                                                                   
_cell_length_b   16.445                                                                   
_cell_length_c   11.304                                                                   
_cell_angle_alpha    90.00                                                                
_cell_angle_beta     89.13                                                                
_cell_angle_gamma    90.00                                                                
_cell_formula_units_Z  4                                                                  
_symmetry_space_group_name_H-M 'P 21/n  '                                                 
_symmetry_Int_Tables_number  14                                                           
loop_                                                                                     
_symmetry_equiv_pos_as_xyz                                                                
  1 x,y,z                                                                                 
  2 1/2-x,1/2+y,1/2-z                                                                     
  3 -x,-y,-z                                                                              
  4 1/2+x,1/2-y,1/2+z                                                                     
loop_                                                                                     
_atom_site_label                                                                          
_atom_site_fract_x                                                                        
_atom_site_fract_y                                                                        
_atom_site_fract_z                                                                        
C1a       -0.06108   0.52472   0.72144                                          #  1      
C2a       -0.14146   0.56379   0.71374                                          #  2      
C3a       -0.20376   0.54305   0.62487                                          #  3      
C4a       -0.18207   0.48137   0.54282                                          #  4      
C5a       -0.09761   0.44154   0.55364                                          #  5      
C6a       -0.03910   0.46249   0.64001                                          #  6      
H7a       -0.30487   0.63026   0.67972                                          #  7      
H8a       -0.01423   0.54082   0.78922                                          #  8      
H9a       -0.15910   0.61123   0.77545                                          #  9      
C10a      -0.28828   0.58312   0.61711                                          # 10      
C11a      -0.24469   0.46061   0.45186                                          # 11      
H12a      -0.07935   0.39376   0.49322                                          # 12      
H13a       0.02440   0.43139   0.64652                                          # 13      
C14a      -0.34761   0.56181   0.53324                                          # 14      
H15a      -0.41163   0.59164   0.52731                                          # 15      
C35a      -0.32571   0.49986   0.44995                                          # 16      
N16a      -0.39285   0.47692   0.36675                                          # 19      
C17a      -0.41106   0.51743   0.26565                                          # 20      
H*18a     -0.43071   0.42912   0.38733                                          # 21      
O19a      -0.36893   0.57514   0.23118                                          # 22      
C20a      -0.48471   0.48274   0.18993                                          # 25      
C21a      -0.49333   0.40200   0.15555                                          # 26      
C22a      -0.55089   0.53733   0.15465                                          # 27      
C23a      -0.56451   0.37677   0.08661                                          # 28      
C24a      -0.62150   0.51307   0.08489                                          # 29      
H25a      -0.54570   0.59927   0.18374                                          # 30      
C26a      -0.62815   0.43246   0.05058                                          # 31      
H27a      -0.56977   0.31385   0.06247                                          # 32      
H28a      -0.67125   0.55658   0.05811                                          # 33      
H29a      -0.68305   0.41259  -0.00324                                          # 34      
CL30a     -0.41801   0.32672   0.20099                                          # 35      
C1b       -0.13931   0.44355   0.01452                                          # 37      
C2b       -0.15023   0.36532   0.05068                                          # 38      
C3b       -0.17855   0.34707   0.16800                                          # 39      
C4b       -0.19523   0.41077   0.24868                                          # 40      
C5b       -0.18348   0.49188   0.20785                                          # 41      
C6b       -0.15645   0.50774   0.09462                                          # 42      
H7b       -0.17819   0.21673   0.14443                                          # 43      
H8b       -0.11786   0.45685  -0.07471                                          # 44      
H9b       -0.13757   0.31584  -0.00962                                          # 45      
C10b      -0.19095   0.26542   0.20599                                          # 46      
C11b      -0.22319   0.39256   0.36806                                          # 47      
H12b      -0.19643   0.54185   0.26675                                          # 48      
H13b      -0.14813   0.56965   0.06572                                          # 49      
C14b      -0.21941   0.24895   0.31741                                          # 50      
H15b      -0.22923   0.18746   0.34638                                          # 51      
C35b      -0.23587   0.31312   0.39920                                          # 52      
N16b      -0.26940   0.29203   0.51453                                          # 55      
C17b      -0.35340   0.30810   0.55665                                          # 56      
H*18b     -0.22595   0.26644   0.56897                                          # 57      
O19b      -0.41168   0.33768   0.49838                                          # 58      
C20b      -0.37382   0.28165   0.68217                                          # 61      
C21b      -0.31848   0.29307   0.77887                                          # 62      
C22b      -0.45677   0.24389   0.70164                                          # 63      
C23b      -0.34416   0.26649   0.89072                                          # 64      
C24b      -0.48259   0.21635   0.81237                                          # 65      
H25b      -0.50066   0.23695   0.62770                                          # 66      
C26b      -0.42588   0.22759   0.90719                                          # 67      
H27b      -0.30032   0.27691   0.96383                                          # 68      
H28b      -0.54665   0.18682   0.82477                                          # 69      
H29b      -0.44531   0.20684   0.99409                                          # 70      
CL30b     -0.21554   0.34459   0.76722                                          # 71      
#END                                                                                      
 
#Energy-rank no.  49
data_00049_+1.92692E+02                                                                   
_chemical_name_systematic                                                                 
;Target XXVI  Space group Cc, Z=4                                                         
 Final list                                                                               
E(total)= 1.92692E+02 E(coul)= 2.14924E+02 E(vdW)=-4.13638E+01 Density= 1.39470           
;                                                                                         
_cell_length_a   12.151                                                                   
_cell_length_b   17.973                                                                   
_cell_length_c   13.483                                                                   
_cell_angle_alpha    90.00                                                                
_cell_angle_beta     65.25                                                                
_cell_angle_gamma    90.00                                                                
_cell_formula_units_Z  4                                                                  
_symmetry_space_group_name_H-M 'C c     '                                                 
_symmetry_Int_Tables_number   9                                                           
loop_                                                                                     
_symmetry_equiv_pos_as_xyz                                                                
  1 x,y,z                                                                                 
  2 x,-y,1/2+z                                                                            
  3 1/2+x,1/2+y,z                                                                         
  4 1/2+x,1/2-y,1/2+z                                                                     
loop_                                                                                     
_atom_site_label                                                                          
_atom_site_fract_x                                                                        
_atom_site_fract_y                                                                        
_atom_site_fract_z                                                                        
C1a        0.32238  -0.00982   0.04244                                          #  1      
C2a        0.35914   0.02678  -0.05432                                          #  2      
C3a        0.27500   0.06549  -0.08294                                          #  3      
C4a        0.15132   0.06582  -0.01047                                          #  4      
C5a        0.11601   0.02722   0.09019                                          #  5      
C6a        0.19872  -0.00935   0.11579                                          #  6      
H7a        0.40752   0.10422  -0.23892                                          #  7      
H8a        0.38689  -0.03901   0.06353                                          #  8      
H9a        0.45323   0.02697  -0.11086                                          #  9      
C10a       0.31307   0.10447  -0.18351                                          # 10      
C11a       0.06546   0.10443  -0.03955                                          # 11      
H12a       0.02264   0.02695   0.14768                                          # 12      
H13a       0.16983  -0.03809   0.19256                                          # 13      
C14a       0.23224   0.14215  -0.20892                                          # 14      
H15a       0.26058   0.17191  -0.28451                                          # 15      
C35a       0.10726   0.14227  -0.13617                                          # 16      
N16a       0.02739   0.18591  -0.16617                                          # 19      
C17a      -0.02196   0.25193  -0.12100                                          # 20      
H*18a      0.00381   0.16449  -0.22226                                          # 21      
O19a       0.00135   0.28348  -0.05385                                          # 22      
C20a      -0.10314   0.28876  -0.16606                                          # 25      
C21a      -0.21788   0.31767  -0.10476                                          # 26      
C22a      -0.05595   0.29591  -0.27924                                          # 27      
C23a      -0.28424   0.35134  -0.15456                                          # 28      
C24a      -0.12177   0.32857  -0.32977                                          # 29      
H25a       0.03394   0.27541  -0.32660                                          # 30      
C26a      -0.23650   0.35624  -0.26705                                          # 31      
H27a      -0.37211   0.37377  -0.10493                                          # 32      
H28a      -0.08360   0.33284  -0.41728                                          # 33      
H29a      -0.28858   0.38219  -0.30525                                          # 34      
CL30a     -0.28347   0.31664   0.03816                                          # 35      
C1b       -0.32426  -0.03397   0.00052                                          # 37      
C2b       -0.35950   0.01477   0.08525                                          # 38      
C3b       -0.27447   0.06240   0.09981                                          # 39      
C4b       -0.15148   0.05904   0.02584                                          # 40      
C5b       -0.11777   0.00764  -0.06208                                          # 41      
C6b       -0.20131  -0.03733  -0.07434                                          # 42      
H7b       -0.40489   0.11656   0.24417                                          # 43      
H8b       -0.38944  -0.06988  -0.00994                                          # 44      
H9b       -0.45304   0.01798   0.14277                                          # 45      
C10b      -0.31097   0.11398   0.18762                                          # 46      
C11b      -0.06470   0.10676   0.04081                                          # 47      
H12b      -0.02498   0.00416  -0.12047                                          # 48      
H13b      -0.17364  -0.07573  -0.14164                                          # 49      
C14b      -0.22935   0.15990   0.19945                                          # 50      
H15b      -0.25652   0.19914   0.26531                                          # 51      
C35b      -0.10505   0.15637   0.12522                                          # 52      
N16b      -0.02403   0.20933   0.13825                                          # 55      
C17b       0.01590   0.20770   0.21809                                          # 56      
H*18b      0.00095   0.25186   0.08664                                          # 57      
O19b      -0.00699   0.15856   0.28380                                          # 58      
C20b       0.10095   0.26934   0.21710                                          # 61      
C21b       0.20197   0.29385   0.12679                                          # 62      
C22b       0.07221   0.30553   0.31625                                          # 63      
C23b       0.27317   0.35154   0.13535                                          # 64      
C24b       0.14324   0.36247   0.32599                                          # 65      
H25b      -0.00761   0.28803   0.38545                                          # 66      
C26b       0.24428   0.38541   0.23512                                          # 67      
H27b       0.34993   0.36968   0.06389                                          # 68      
H28b       0.11956   0.38905   0.40365                                          # 69      
H29b       0.30010   0.42996   0.24136                                          # 70      
CL30b      0.24257   0.25629  -0.00358                                          # 71      
#END                                                                                      
 
#Energy-rank no.  50
data_00050_+1.92730E+02                                                                   
_chemical_name_systematic                                                                 
;Target XXVI P21/n, Z=4                                                                   
 Final list                                                                               
E(total)= 1.92730E+02 E(coul)= 2.12347E+02 E(vdW)=-3.79932E+01 Density= 1.30254           
;                                                                                         
_cell_length_a   13.115                                                                   
_cell_length_b   17.311                                                                   
_cell_length_c   12.631                                                                   
_cell_angle_alpha    90.00                                                                
_cell_angle_beta     86.80                                                                
_cell_angle_gamma    90.00                                                                
_cell_formula_units_Z  4                                                                  
_symmetry_space_group_name_H-M 'P 21/n  '                                                 
_symmetry_Int_Tables_number  14                                                           
loop_                                                                                     
_symmetry_equiv_pos_as_xyz                                                                
  1 x,y,z                                                                                 
  2 1/2-x,1/2+y,1/2-z                                                                     
  3 -x,-y,-z                                                                              
  4 1/2+x,1/2-y,1/2+z                                                                     
loop_                                                                                     
_atom_site_label                                                                          
_atom_site_fract_x                                                                        
_atom_site_fract_y                                                                        
_atom_site_fract_z                                                                        
C1a        0.24788   0.12456  -0.19052                                          #  1      
C2a        0.17381   0.15850  -0.12696                                          #  2      
C3a        0.19186   0.17895  -0.02098                                          #  3      
C4a        0.28772   0.16359   0.01947                                          #  4      
C5a        0.36359   0.12831  -0.04924                                          #  5      
C6a        0.34434   0.10944  -0.15078                                          #  6      
H7a        0.04181   0.22686   0.01469                                          #  7      
H8a        0.23353   0.10929  -0.27088                                          #  8      
H9a        0.10000   0.17049  -0.15639                                          #  9      
C10a       0.11505   0.21514   0.04552                                          # 10      
C11a       0.30611   0.18359   0.12720                                          # 11      
H12a       0.43775   0.11647  -0.02121                                          # 12      
H13a       0.40303   0.08286  -0.20133                                          # 13      
C14a       0.13386   0.23549   0.14574                                          # 14      
H15a       0.07629   0.26310   0.19611                                          # 15      
C35a       0.23037   0.21971   0.18694                                          # 16      
N16a       0.24747   0.24632   0.29179                                          # 19      
C17a       0.31073   0.30495   0.31508                                          # 20      
H*18a      0.21317   0.21754   0.35163                                          # 21      
O19a       0.35488   0.34433   0.24934                                          # 22      
C20a       0.31943   0.32347   0.43109                                          # 25
[truncated: 174,478 more chars]
