# Supplementary material for: Report on the sixth blind test of organic crystal structure prediction methods
Source: Acta Crystallogr B Struct Sci Cryst Eng Mater. 2016 Aug 1;72(Pt 4):439–59. doi: 10.1107/S2052520616007447 (PMC4971545; doi:10.1107/S2052520616007447)
Supplement: Supplementary file 2 [file b-72-00439-sup2.zip › Group_05_vanEijck/XXII-1_vanEijck.cif]

data_vaneijck.001   Generated as pbca-03836
# Energy -578.562 kJ/mole
_cell_length_a   8.42487
_cell_length_b  18.81579
_cell_length_c  11.99030
_cell_angle_alpha    90.000
_cell_angle_beta    90.000
_cell_angle_gamma    90.000
_cell_formula_units_Z   8
_symmetry_equiv_pos_as_xyz
    x+1/2,-y+1/2,-z                                   
    -x,y+1/2,-z+1/2                                   
    -x+1/2,-y,z+1/2                                   
    -x,-y,-z                                          
    -x+1/2,y+1/2,z                                    
    x,-y+1/2,z+1/2                                    
    x+1/2,y,-z+1/2                                    
_symmetry_space_group_name_H-M 'P bca    '
loop_
_atom_site_label
_atom_site_fract_x
_atom_site_fract_y
_atom_site_fract_z
N1    0.936569 -0.103792 -0.042619
C2    0.848177 -0.079708  0.018604
C3    0.736312 -0.048713  0.094983
S4    0.675668 -0.093059  0.212580
N5    0.556311 -0.028575  0.255843
C6    0.560867  0.023391  0.186124
C7    0.662488  0.015561  0.091273
S8    0.683250  0.081691 -0.011939
C9    0.667625  0.159324  0.069719
C10   0.572818  0.166042  0.160495
S11   0.444209  0.099342  0.210470
C12   0.764937  0.218019  0.032856
N13   0.840275  0.265173  0.005245
C14   0.571525  0.231059  0.224287
N15   0.573042  0.282801  0.273622
data_vaneijck.002   Generated as p21c-04226
# Energy -576.975 kJ/mole
_cell_length_a   5.98031
_cell_length_b   8.14601
_cell_length_c  20.58736
_cell_angle_alpha    90.000
_cell_angle_beta    69.316
_cell_angle_gamma    90.000
_cell_formula_units_Z   4
_symmetry_equiv_pos_as_xyz
    -x,y+1/2,-z+1/2                                   
    -x,-y,-z                                          
    x,-y+1/2,z+1/2                                    
_symmetry_space_group_name_H-M 'P 21/c   '
loop_
_atom_site_label
_atom_site_fract_x
_atom_site_fract_y
_atom_site_fract_z
N1   -0.239078  0.970426  0.591919
C2   -0.354380  0.894342  0.569371
C3   -0.499530  0.800077  0.540203
S4   -0.786212  0.741788  0.588736
N5   -0.833023  0.646176  0.523466
C6   -0.645171  0.656399  0.468231
C7   -0.445528  0.743089  0.474387
S8   -0.172890  0.770280  0.405051
C9   -0.270240  0.784497  0.333848
C10  -0.459667  0.702564  0.328069
S11  -0.644786  0.565824  0.390524
C12  -0.129282  0.892556  0.279075
N13  -0.020827  0.977429  0.235303
C14  -0.523676  0.723770  0.267297
N15  -0.570785  0.742725  0.218812
data_vaneijck.003   Generated as p21c-00019
# Energy -576.892 kJ/mole
_cell_length_a   7.69769
_cell_length_b   8.56114
_cell_length_c  14.93860
_cell_angle_alpha    90.000
_cell_angle_beta    76.227
_cell_angle_gamma    90.000
_cell_formula_units_Z   4
_symmetry_equiv_pos_as_xyz
    -x,y+1/2,-z+1/2                                   
    -x,-y,-z                                          
    x,-y+1/2,z+1/2                                    
_symmetry_space_group_name_H-M 'P 21/c   '
loop_
_atom_site_label
_atom_site_fract_x
_atom_site_fract_y
_atom_site_fract_z
N1    0.655202  0.555839  0.373394
C2    0.668659  0.643876  0.428605
C3    0.682989  0.755545  0.498418
S4    0.887031  0.812391  0.514755
N5    0.802136  0.933934  0.600555
C6    0.630247  0.932160  0.616517
C7    0.552100  0.831603  0.560277
S8    0.319231  0.814281  0.572804
C9    0.242497  0.834341  0.693237
C10   0.317993  0.929011  0.746125
S11   0.503546  1.051534  0.703967
C12   0.088584  0.740070  0.734470
N13  -0.032873  0.667051  0.768779
C14   0.247580  0.935113  0.844576
N15   0.190354  0.937646  0.922259
data_vaneijck.004   Generated as p21c-00732
# Energy -576.154 kJ/mole
_cell_length_a  12.23341
_cell_length_b   6.59077
_cell_length_c  14.57691
_cell_angle_alpha    90.000
_cell_angle_beta   125.947
_cell_angle_gamma    90.000
_cell_formula_units_Z   4
_symmetry_equiv_pos_as_xyz
    -x,y+1/2,-z+1/2                                   
    -x,-y,-z                                          
    x,-y+1/2,z+1/2                                    
_symmetry_space_group_name_H-M 'P 21/c   '
loop_
_atom_site_label
_atom_site_fract_x
_atom_site_fract_y
_atom_site_fract_z
N1    0.554271  0.678463  0.113826
C2    0.489226  0.550867  0.111019
C3    0.407395  0.390724  0.108272
S4    0.433541  0.140859  0.092888
N5    0.310287  0.054094  0.098506
C6    0.250846  0.203323  0.109684
C7    0.302050  0.401911  0.116044
S8    0.233889  0.622889  0.132113
C9    0.192793  0.532739  0.222212
C10   0.143519  0.344798  0.215596
S11   0.114642  0.156770  0.117532
C12   0.216840  0.675233  0.307596
N13   0.235765  0.786112  0.375535
C14   0.112034  0.283826  0.292624
N15   0.087086  0.238633  0.353864
data_vaneijck.005   Generated as p21c-03013
# Energy -575.386 kJ/mole
_cell_length_a   9.94231
_cell_length_b   6.52477
_cell_length_c  14.50313
_cell_angle_alpha    90.000
_cell_angle_beta    89.738
_cell_angle_gamma    90.000
_cell_formula_units_Z   4
_symmetry_equiv_pos_as_xyz
    -x,y+1/2,-z+1/2                                   
    -x,-y,-z                                          
    x,-y+1/2,z+1/2                                    
_symmetry_space_group_name_H-M 'P 21/c   '
loop_
_atom_site_label
_atom_site_fract_x
_atom_site_fract_y
_atom_site_fract_z
N1    0.059904  0.170378  0.590411
C2   -0.007431  0.042344  0.617927
C3   -0.092155 -0.118556  0.653139
S4   -0.070590 -0.369343  0.620576
N5   -0.195977 -0.456584  0.685405
C6   -0.252561 -0.307032  0.728675
C7   -0.197190 -0.107552  0.713364
S8   -0.260613  0.114293  0.767184
C9   -0.306508  0.015912  0.876013
C10  -0.359541 -0.173216  0.890362
S11  -0.390026 -0.354915  0.802777
C12  -0.281041  0.152813  0.952223
N13  -0.260810  0.259255  1.012882
C14  -0.393527 -0.241564  0.982180
N15  -0.420293 -0.290940  1.055407
data_vaneijck.006   Generated as pbca-01416
# Energy -575.288 kJ/mole
_cell_length_a  19.23040
_cell_length_b  13.58309
_cell_length_c   7.23010
_cell_angle_alpha    90.000
_cell_angle_beta    90.000
_cell_angle_gamma    90.000
_cell_formula_units_Z   8
_symmetry_equiv_pos_as_xyz
    x+1/2,-y+1/2,-z                                   
    -x,y+1/2,-z+1/2                                   
    -x+1/2,-y,z+1/2                                   
    -x,-y,-z                                          
    -x+1/2,y+1/2,z                                    
    x,-y+1/2,z+1/2                                    
    x+1/2,y,-z+1/2                                    
_symmetry_space_group_name_H-M 'P bca    '
loop_
_atom_site_label
_atom_site_fract_x
_atom_site_fract_y
_atom_site_fract_z
N1   -0.118829 -0.030819  0.676538
C2   -0.080807  0.033186  0.687123
C3   -0.032485  0.113559  0.699568
S4   -0.055896  0.231628  0.641768
N5    0.021787  0.279038  0.687308
C6    0.063195  0.210422  0.743172
C7    0.035101  0.113097  0.754482
S8    0.083609  0.010271  0.828803
C9    0.166249  0.039042  0.737870
C10   0.192807  0.131283  0.725056
S11   0.149861  0.238786  0.800287
C12   0.204992 -0.044477  0.669858
N13   0.235808 -0.109650  0.614296
C14   0.260446  0.147821  0.643946
N15   0.314039  0.158836  0.579254
data_vaneijck.007   Generated as p21-01677
# Energy -575.181 kJ/mole
_cell_length_a  12.67632
_cell_length_b   6.05191
_cell_length_c  10.63872
_cell_angle_alpha    90.000
_cell_angle_beta    35.355
_cell_angle_gamma    90.000
_cell_formula_units_Z   2
_symmetry_equiv_pos_as_xyz
    -x,y+1/2,-z                                       
_symmetry_space_group_name_H-M 'P 21     '
loop_
_atom_site_label
_atom_site_fract_x
_atom_site_fract_y
_atom_site_fract_z
N1    0.978653  1.150033  0.206553
C2    0.868988  1.018348  0.300512
C3    0.731199  0.851873  0.417585
S4    0.771328  0.615987  0.293062
N5    0.565013  0.510959  0.516150
C6    0.470664  0.644994  0.675747
C7    0.557382  0.845245  0.630821
S8    0.446174  1.043452  0.833128
C9    0.328267  0.864330  1.050024
C10   0.248804  0.672506  1.090897
S11   0.246094  0.575926  0.937068
C12   0.327576  0.930536  1.180887
N13   0.327238  0.980166  1.284439
C14   0.165724  0.527310  1.262878
N15   0.101988  0.415497  1.399009
data_vaneijck.008   Generated as p21c-02542
# Energy -575.161 kJ/mole
_cell_length_a  14.10209
_cell_length_b   7.16309
_cell_length_c  10.01818
_cell_angle_alpha    90.000
_cell_angle_beta    65.624
_cell_angle_gamma    90.000
_cell_formula_units_Z   4
_symmetry_equiv_pos_as_xyz
    -x,y+1/2,-z+1/2                                   
    -x,-y,-z                                          
    x,-y+1/2,z+1/2                                    
_symmetry_space_group_name_H-M 'P 21/c   '
loop_
_atom_site_label
_atom_site_fract_x
_atom_site_fract_y
_atom_site_fract_z
N1    0.181182  0.475266  1.471748
C2    0.165246  0.498779  1.370293
C3    0.143364  0.529069  1.243766
S4    0.032658  0.643060  1.257282
N5    0.058784  0.624536  1.080535
C6    0.145912  0.537982  1.014212
C7    0.199456  0.479448  1.101254
S8    0.319886  0.361093  1.026817
C9    0.379126  0.466862  0.852538
C10   0.327524  0.522742  0.771426
S11   0.192533  0.498170  0.824437
C12   0.490305  0.493478  0.799172
N13   0.578092  0.515618  0.755099
C14   0.382190  0.611196  0.631010
N15   0.426510  0.681337  0.520525
data_vaneijck.009   Generated as c2c-02857
# Energy -574.348 kJ/mole
_cell_length_a  17.99514
_cell_length_b   7.69290
_cell_length_c  21.35693
_cell_angle_alpha    90.000
_cell_angle_beta    39.897
_cell_angle_gamma    90.000
_cell_formula_units_Z   8
_symmetry_equiv_pos_as_xyz
    -x,-y,-z                                          
    -x,y,-z+1/2                                       
    x,-y,z+1/2                                        
    x+1/2,y+1/2,z                                     
    -x+1/2,-y+1/2,-z                                  
    -x+1/2,y+1/2,-z+1/2                               
    x+1/2,-y+1/2,z+1/2                                
_symmetry_space_group_name_H-M 'C 2/c    '
loop_
_atom_site_label
_atom_site_fract_x
_atom_site_fract_y
_atom_site_fract_z
N1   -0.327097  0.915626  0.519611
C2   -0.331403  0.957043  0.573598
C3   -0.337364  1.006313  0.642298
S4   -0.325715  1.219602  0.657335
N5   -0.338996  1.176560  0.741662
C6   -0.350803  1.011837  0.757801
C7   -0.350705  0.905310  0.702777
S8   -0.364641  0.677188  0.713242
C9   -0.450234  0.642258  0.835772
C10  -0.450745  0.744113  0.887993
S11  -0.365514  0.931853  0.844115
C12  -0.524683  0.491599  0.880234
N13  -0.584252  0.373467  0.916427
C14  -0.526517  0.703819  0.988746
N15  -0.587195  0.668312  1.068118
data_vaneijck.010   Generated as pna21-01265
# Energy -574.300 kJ/mole
_cell_length_a  21.12059
_cell_length_b   7.33852
_cell_length_c   6.01300
_cell_angle_alpha    90.000
_cell_angle_beta    90.000
_cell_angle_gamma    90.000
_cell_formula_units_Z   4
_symmetry_equiv_pos_as_xyz
    -x,-y,z+1/2                                       
    -x+1/2,y+1/2,z+1/2                                
    x+1/2,-y+1/2,z                                    
_symmetry_space_group_name_H-M 'P na21   '
loop_
_atom_site_label
_atom_site_fract_x
_atom_site_fract_y
_atom_site_fract_z
N1    0.649628 -0.005723  0.954516
C2    0.659848  0.101378  0.821908
C3    0.673109  0.236301  0.654540
S4    0.715595  0.185873  0.418581
N5    0.709947  0.393583  0.311067
C6    0.678055  0.495729  0.444865
C7    0.655817  0.414523  0.646598
S8    0.610893  0.536109  0.844164
C9    0.562356  0.661825  0.661765
C10   0.582811  0.736612  0.468667
S11   0.661816  0.723798  0.374050
C12   0.496755  0.674149  0.726455
N13   0.444743  0.683311  0.774989
C14   0.539061  0.827030  0.320614
N15   0.503369  0.896685  0.206619
data_vaneijck.011   Generated as p21c-02563
# Energy -574.274 kJ/mole
_cell_length_a  10.72453
_cell_length_b   6.83970
_cell_length_c  12.92999
_cell_angle_alpha    90.000
_cell_angle_beta    82.197
_cell_angle_gamma    90.000
_cell_formula_units_Z   4
_symmetry_equiv_pos_as_xyz
    -x,y+1/2,-z+1/2                                   
    -x,-y,-z                                          
    x,-y+1/2,z+1/2                                    
_symmetry_space_group_name_H-M 'P 21/c   '
loop_
_atom_site_label
_atom_site_fract_x
_atom_site_fract_y
_atom_site_fract_z
N1    0.048718  1.160591  0.075245
C2    0.083380  1.022697  0.112160
C3    0.126235  0.848416  0.158868
S4    0.112610  0.621782  0.104359
N5    0.178364  0.503102  0.194994
C6    0.209699  0.625930  0.262348
C7    0.181954  0.827749  0.246745
S8    0.219052  1.014471  0.331536
C9    0.364057  0.926162  0.362361
C10   0.391188  0.735003  0.375801
S11   0.284814  0.541073  0.366690
C12   0.457861  1.074478  0.369592
N13   0.533440  1.189459  0.375100
C14   0.515080  0.676529  0.395945
N15   0.613691  0.634771  0.411699
data_vaneijck.012   Generated as p212121-04785
# Energy -574.177 kJ/mole
_cell_length_a   7.29190
_cell_length_b   5.94449
_cell_length_c  22.59903
_cell_angle_alpha    90.000
_cell_angle_beta    90.000
_cell_angle_gamma    90.000
_cell_formula_units_Z   4
_symmetry_equiv_pos_as_xyz
    -x+1/2,-y,z+1/2                                   
    -x,y+1/2,-z+1/2                                   
    x+1/2,-y+1/2,-z                                   
_symmetry_space_group_name_H-M 'P 212121 '
loop_
_atom_site_label
_atom_site_fract_x
_atom_site_fract_y
_atom_site_fract_z
N1    0.964918 -0.393793  0.176399
C2    0.850851 -0.262736  0.178830
C3    0.707104 -0.097523  0.182164
S4    0.736153  0.151386  0.219518
N5    0.526964  0.246247  0.205072
C6    0.439375  0.100038  0.173936
C7    0.534892 -0.102287  0.158950
S8    0.434566 -0.317989  0.116267
C9    0.307383 -0.154219  0.065776
C10   0.217689  0.038156  0.080072
S11   0.212330  0.155249  0.151740
C12   0.309415 -0.235112  0.005583
N13   0.310480 -0.296625 -0.042178
C14   0.121944  0.166414  0.035439
N15   0.046656  0.264465 -0.000506
data_vaneijck.013   Generated as p21-01118
# Energy -574.092 kJ/mole
_cell_length_a   6.82201
_cell_length_b   6.67008
_cell_length_c  10.49608
_cell_angle_alpha    90.000
_cell_angle_beta    84.564
_cell_angle_gamma    90.000
_cell_formula_units_Z   2
_symmetry_equiv_pos_as_xyz
    -x,y+1/2,-z                                       
_symmetry_space_group_name_H-M 'P 21     '
loop_
_atom_site_label
_atom_site_fract_x
_atom_site_fract_y
_atom_site_fract_z
N1    0.116234 -0.006551  0.046940
C2    0.209567  0.119777  0.082906
C3    0.328965  0.278213  0.127784
S4    0.262139  0.525806  0.118836
N5    0.456680  0.612097  0.185136
C6    0.565850  0.464375  0.213435
C7    0.501772  0.267480  0.182586
S8    0.634256  0.050210  0.216881
C9    0.710525  0.119001  0.366661
C10   0.768707  0.306027  0.396615
S11   0.780796  0.510271  0.289434
C12   0.702602 -0.039640  0.460242
N13   0.697689 -0.163553  0.535239
C14   0.819512  0.351875  0.523838
N15   0.859472  0.385254  0.624727
data_vaneijck.014   Generated as pna21-03929
# Energy -573.141 kJ/mole
_cell_length_a  19.60933
_cell_length_b   7.22012
_cell_length_c   6.71875
_cell_angle_alpha    90.000
_cell_angle_beta    90.000
_cell_angle_gamma    90.000
_cell_formula_units_Z   4
_symmetry_equiv_pos_as_xyz
    -x,-y,z+1/2                                       
    -x+1/2,y+1/2,z+1/2                                
    x+1/2,-y+1/2,z                                    
_symmetry_space_group_name_H-M 'P na21   '
loop_
_atom_site_label
_atom_site_fract_x
_atom_site_fract_y
_atom_site_fract_z
N1   -0.125012  0.649909  0.499513
C2   -0.088979  0.677313  0.369575
C3   -0.042478  0.711509  0.207783
S4   -0.065706  0.676830 -0.035931
N5    0.009506  0.737518 -0.128378
C6    0.049958  0.782658  0.014816
C7    0.023268  0.771507  0.212602
S8    0.071610  0.826979  0.425602
C9    0.152900  0.747067  0.353161
C10   0.177865  0.755054  0.165344
S11   0.134013  0.851301 -0.039319
C12   0.193136  0.667706  0.511522
N13   0.224947  0.604105  0.635741
C14   0.244537  0.681120  0.119945
N15   0.297361  0.621846  0.088191
data_vaneijck.015   Generated as p21c-04632
# Energy -573.131 kJ/mole
_cell_length_a   6.98426
_cell_length_b   6.62435
_cell_length_c  20.76553
_cell_angle_alpha    90.000
_cell_angle_beta    82.973
_cell_angle_gamma    90.000
_cell_formula_units_Z   4
_symmetry_equiv_pos_as_xyz
    -x,y+1/2,-z+1/2                                   
    -x,-y,-z                                          
    x,-y+1/2,z+1/2                                    
_symmetry_space_group_name_H-M 'P 21/c   '
loop_
_atom_site_label
_atom_site_fract_x
_atom_site_fract_y
_atom_site_fract_z
N1   -0.095002 -0.182852  0.965019
C2   -0.190318 -0.053418  0.951497
C3   -0.311434  0.109792  0.934905
S4   -0.249087  0.358155  0.944035
N5   -0.443470  0.449784  0.915673
C6   -0.550317  0.303447  0.900270
C7   -0.483613  0.103162  0.910622
S8   -0.612037 -0.113879  0.892108
C9   -0.699676 -0.033379  0.820385
C10  -0.760147  0.156764  0.809667
S11  -0.764815  0.355201  0.866618
C12  -0.698429 -0.186455  0.771025
N13  -0.698200 -0.306044  0.731599
C14  -0.820540  0.210999  0.747862
N15  -0.867416  0.250433  0.698675
data_vaneijck.016   Generated as p21c-04267
# Energy -573.072 kJ/mole
_cell_length_a  27.30484
_cell_length_b   9.73147
_cell_length_c  18.30180
_cell_angle_alpha    90.000
_cell_angle_beta    11.450
_cell_angle_gamma    90.000
_cell_formula_units_Z   4
_symmetry_equiv_pos_as_xyz
    -x,y+1/2,-z+1/2                                   
    -x,-y,-z                                          
    x,-y+1/2,z+1/2                                    
_symmetry_space_group_name_H-M 'P 21/c   '
loop_
_atom_site_label
_atom_site_fract_x
_atom_site_fract_y
_atom_site_fract_z
N1    0.507733  0.561132 -0.334800
C2    0.385717  0.472839 -0.137397
C3    0.230166  0.363066  0.115362
S4    0.101528  0.246349  0.244277
N5   -0.046988  0.160725  0.526341
C6   -0.001523  0.215029  0.522616
C7    0.157414  0.332319  0.290908
S8    0.240293  0.420643  0.250133
C9    0.252210  0.284634  0.296264
C10   0.102006  0.173125  0.514979
S11  -0.134405  0.144352  0.796215
C12   0.439678  0.299158  0.077641
N13   0.586044  0.309464 -0.091982
C14   0.130387  0.065413  0.527012
N15   0.155406 -0.018325  0.533372
data_vaneijck.017   Generated as p21c-01306
# Energy -573.012 kJ/mole
_cell_length_a  26.93199
_cell_length_b   7.54372
_cell_length_c  20.51566
_cell_angle_alpha    90.000
_cell_angle_beta    13.044
_cell_angle_gamma    90.000
_cell_formula_units_Z   4
_symmetry_equiv_pos_as_xyz
    -x,y+1/2,-z+1/2                                   
    -x,-y,-z                                          
    x,-y+1/2,z+1/2                                    
_symmetry_space_group_name_H-M 'P 21/c   '
loop_
_atom_site_label
_atom_site_fract_x
_atom_site_fract_y
_atom_site_fract_z
N1   -0.626210  0.535847  0.725162
C2   -0.480803  0.462748  0.561894
C3   -0.298612  0.371448  0.358341
S4   -0.066719  0.320670  0.017925
N5    0.060596  0.224667 -0.082689
C6   -0.064328  0.227546  0.127882
C7   -0.274708  0.310791  0.389875
S8   -0.470310  0.329360  0.703165
C9   -0.307257  0.330530  0.565720
C10  -0.107769  0.251786  0.317115
S11   0.032446  0.131723  0.076854
C12  -0.404815  0.423506  0.744920
N13  -0.478778  0.496461  0.882914
C14   0.007599  0.259820  0.230980
N15   0.096509  0.267553  0.166127
data_vaneijck.018   Generated as p21c-02137
# Energy -572.794 kJ/mole
_cell_length_a   6.01390
_cell_length_b  15.75315
_cell_length_c  10.59740
_cell_angle_alpha    90.000
_cell_angle_beta    69.117
_cell_angle_gamma    90.000
_cell_formula_units_Z   4
_symmetry_equiv_pos_as_xyz
    -x,y+1/2,-z+1/2                                   
    -x,-y,-z                                          
    x,-y+1/2,z+1/2                                    
_symmetry_space_group_name_H-M 'P 21/c   '
loop_
_atom_site_label
_atom_site_fract_x
_atom_site_fract_y
_atom_site_fract_z
N1    1.006712  0.003279 -0.147554
C2    0.840741  0.044652 -0.119128
C3    0.629611  0.096125 -0.082225
S4    0.499076  0.121668 -0.197293
N5    0.281485  0.177790 -0.088227
C6    0.304018  0.177869  0.028032
C7    0.500739  0.131500  0.039178
S8    0.558728  0.123472  0.190467
C9    0.270421  0.127801  0.314432
C10   0.085752  0.172377  0.302591
S11   0.096128  0.234165  0.161822
C12   0.241298  0.080272  0.436157
N13   0.213069  0.043477  0.533310
C14  -0.141576  0.173386  0.411565
N15  -0.320348  0.174059  0.498339
data_vaneijck.019   Generated as p21c-00775
# Energy -572.768 kJ/mole
_cell_length_a   9.63788
_cell_length_b   6.68243
_cell_length_c  14.91816
_cell_angle_alpha    90.000
_cell_angle_beta    99.989
_cell_angle_gamma    90.000
_cell_formula_units_Z   4
_symmetry_equiv_pos_as_xyz
    -x,y+1/2,-z+1/2                                   
    -x,-y,-z                                          
    x,-y+1/2,z+1/2                                    
_symmetry_space_group_name_H-M 'P 21/c   '
loop_
_atom_site_label
_atom_site_fract_x
_atom_site_fract_y
_atom_site_fract_z
N1    0.607332  0.293943  0.483567
C2    0.627138  0.419798  0.435568
C3    0.650862  0.579084  0.375014
S4    0.652239  0.826068  0.407405
N5    0.685370  0.913319  0.309164
C6    0.695867  0.766286  0.255066
C7    0.676320  0.569311  0.288209
S8    0.688769  0.352690  0.222694
C9    0.827730  0.422107  0.166256
C10   0.848133  0.609532  0.136192
S11   0.736026  0.813951  0.146415
C12   0.924308  0.262766  0.155421
N13   1.001201  0.137500  0.147061
C14   0.968914  0.655481  0.094436
N15   1.065004  0.688438  0.061786
data_vaneijck.020   Generated as pbca-04467
# Energy -572.658 kJ/mole
_cell_length_a  12.01977
_cell_length_b   9.07410
_cell_length_c  17.85478
_cell_angle_alpha    90.000
_cell_angle_beta    90.000
_cell_angle_gamma    90.000
_cell_formula_units_Z   8
_symmetry_equiv_pos_as_xyz
    x+1/2,-y+1/2,-z                                   
    -x,y+1/2,-z+1/2                                   
    -x+1/2,-y,z+1/2                                   
    -x,-y,-z                                          
    -x+1/2,y+1/2,z                                    
    x,-y+1/2,z+1/2                                    
    x+1/2,y,-z+1/2                                    
_symmetry_space_group_name_H-M 'P bca    '
loop_
_atom_site_label
_atom_site_fract_x
_atom_site_fract_y
_atom_site_fract_z
N1    0.803160  0.630983  0.038482
C2    0.713882  0.606919  0.056236
C3    0.600711  0.578199  0.077975
S4    0.553477  0.402660  0.095065
N5    0.424233  0.454704  0.114260
C6    0.416856  0.596000  0.109229
C7    0.515420  0.674335  0.088521
S8    0.519524  0.867743  0.079415
C9    0.431605  0.917840  0.154326
C10   0.338874  0.842249  0.174513
S11   0.289410  0.683948  0.127949
C12   0.465897  1.047606  0.195044
N13   0.490744  1.150301  0.227815
C14   0.273795  0.886725  0.238604
N15   0.223803  0.924335  0.289408
data_vaneijck.021   Generated as p21c-02496
# Energy -572.356 kJ/mole
_cell_length_a   6.58797
_cell_length_b   7.92505
_cell_length_c  19.35482
_cell_angle_alpha    90.000
_cell_angle_beta    74.498
_cell_angle_gamma    90.000
_cell_formula_units_Z   4
_symmetry_equiv_pos_as_xyz
    -x,y+1/2,-z+1/2                                   
    -x,-y,-z                                          
    x,-y+1/2,z+1/2                                    
_symmetry_space_group_name_H-M 'P 21/c   '
loop_
_atom_site_label
_atom_site_fract_x
_atom_site_fract_y
_atom_site_fract_z
N1   -0.128336 -0.467248  0.926439
C2   -0.000497 -0.369030  0.924885
C3    0.161233 -0.246157  0.923469
S4    0.402170 -0.302484  0.934620
N5    0.494833 -0.106824  0.927628
C6    0.354669 -0.004131  0.916956
C7    0.158294 -0.076242  0.913809
S8   -0.050908  0.044632  0.899290
C9    0.088701  0.198960  0.839748
C10   0.274188  0.267692  0.843247
S11   0.409826  0.213510  0.907302
C12  -0.008976  0.249165  0.784455
N13  -0.083516  0.290393  0.740410
C14   0.377552  0.393309  0.791927
N15   0.456031  0.493477  0.751406
data_vaneijck.022   Generated as pbca-01076
# Energy -572.353 kJ/mole
_cell_length_a  25.99244
_cell_length_b   7.17705
_cell_length_c   9.90279
_cell_angle_alpha    90.000
_cell_angle_beta    90.000
_cell_angle_gamma    90.000
_cell_formula_units_Z   8
_symmetry_equiv_pos_as_xyz
    x+1/2,-y+1/2,-z                                   
    -x,y+1/2,-z+1/2                                   
    -x+1/2,-y,z+1/2                                   
    -x,-y,-z                                          
    -x+1/2,y+1/2,z                                    
    x,-y+1/2,z+1/2                                    
    x+1/2,y,-z+1/2                                    
_symmetry_space_group_name_H-M 'P bca    '
loop_
_atom_site_label
_atom_site_fract_x
_atom_site_fract_y
_atom_site_fract_z
N1    0.341838  1.018845 -0.291691
C2    0.333718  0.998548 -0.179452
C3    0.322822  0.972449 -0.038039
S4    0.267728  0.862657  0.015358
N5    0.280887  0.883896  0.178500
C6    0.324317  0.968015  0.192779
C7    0.350787  1.023234  0.072483
S8    0.410669  1.139009  0.075715
C9    0.439925  1.033639  0.217216
C10   0.414454  0.979527  0.330000
S11   0.347907  1.007699  0.356733
C12   0.494803  1.005486  0.205476
N13   0.538135  0.982195  0.198339
C14   0.441404  0.890162  0.439496
N15   0.463287  0.819168  0.524760
data_vaneijck.023   Generated as pna21-04251
# Energy -572.323 kJ/mole
_cell_length_a  12.06603
_cell_length_b  11.84732
_cell_length_c   6.64519
_cell_angle_alpha    90.000
_cell_angle_beta    90.000
_cell_angle_gamma    90.000
_cell_formula_units_Z   4
_symmetry_equiv_pos_as_xyz
    -x,-y,z+1/2                                       
    -x+1/2,y+1/2,z+1/2                                
    x+1/2,-y+1/2,z                                    
_symmetry_space_group_name_H-M 'P na21   '
loop_
_atom_site_label
_atom_site_fract_x
_atom_site_fract_y
_atom_site_fract_z
N1   -0.148495  0.844590  0.299735
C2   -0.085883  0.849643  0.171318
C3   -0.006690  0.857481  0.009774
S4   -0.046476  0.852164 -0.238079
N5    0.080813  0.867542 -0.328096
C6    0.150198  0.874858 -0.181505
C7    0.105402  0.869637  0.017652
S8    0.188219  0.878466  0.235298
C9    0.290585  0.974794  0.155671
C10   0.332685  0.980214 -0.033162
S11   0.292364  0.891731 -0.233704
C12   0.328129  1.051798  0.309360
N13   0.358392  1.113222  0.429149
C14   0.415655  1.063323 -0.083800
N15   0.481590  1.129134 -0.120282
data_vaneijck.024   Generated as pna21-01289
# Energy -572.137 kJ/mole
_cell_length_a   8.58280
_cell_length_b  19.55643
_cell_length_c   5.84711
_cell_angle_alpha    90.000
_cell_angle_beta    90.000
_cell_angle_gamma    90.000
_cell_formula_units_Z   4
_symmetry_equiv_pos_as_xyz
    -x,-y,z+1/2                                       
    -x+1/2,y+1/2,z+1/2                                
    x+1/2,-y+1/2,z                                    
_symmetry_space_group_name_H-M 'P na21   '
loop_
_atom_site_label
_atom_site_fract_x
_atom_site_fract_y
_atom_site_fract_z
N1    0.027448  1.091958  0.348189
C2    0.106362  1.067967  0.482702
C3    0.205474  1.036689  0.650516
S4    0.259346  1.078833  0.895929
N5    0.362728  1.013837  0.997558
C6    0.358456  0.963478  0.855332
C7    0.270305  0.973313  0.650535
S8    0.250191  0.909990  0.437695
C9    0.242164  0.835823  0.608792
C10   0.324114  0.826817  0.805016
S11   0.456384  0.886753  0.919730
C12   0.136878  0.783585  0.527368
N13   0.054184  0.741842  0.465826
C14   0.306241  0.765201  0.938118
N15   0.290021  0.716221  1.040859
data_vaneijck.025   Generated as p21c-00987
# Energy -572.125 kJ/mole
_cell_length_a   8.26633
_cell_length_b  15.81373
_cell_length_c  11.02737
_cell_angle_alpha    90.000
_cell_angle_beta    40.857
_cell_angle_gamma    90.000
_cell_formula_units_Z   4
_symmetry_equiv_pos_as_xyz
    -x,y+1/2,-z+1/2                                   
    -x,-y,-z                                          
    x,-y+1/2,z+1/2                                    
_symmetry_space_group_name_H-M 'P 21/c   '
loop_
_atom_site_label
_atom_site_fract_x
_atom_site_fract_y
_atom_site_fract_z
N1    0.443641  0.097934  0.043382
C2    0.515035  0.082536  0.097778
C3    0.606444  0.064433  0.165547
S4    0.667979 -0.037152  0.176186
N5    0.758723 -0.009295  0.262858
C6    0.742151  0.071580  0.284609
C7    0.656297  0.118251  0.230388
S8    0.621146  0.229051  0.248103
C9    0.850711  0.263086  0.220507
C10   0.930106  0.218955  0.273476
S11   0.825146  0.117871  0.376872
C12   0.952362  0.345585  0.136324
N13   1.035141  0.410422  0.070070
C14   1.114043  0.254553  0.248964
N15   1.258955  0.283415  0.229310
data_vaneijck.026   Generated as p212121-02745
# Energy -572.068 kJ/mole
_cell_length_a   6.66522
_cell_length_b  11.83668
_cell_length_c  11.94481
_cell_angle_alpha    90.000
_cell_angle_beta    90.000
_cell_angle_gamma    90.000
_cell_formula_units_Z   4
_symmetry_equiv_pos_as_xyz
    -x+1/2,-y,z+1/2                                   
    -x,y+1/2,-z+1/2                                   
    x+1/2,-y+1/2,-z                                   
_symmetry_space_group_name_H-M 'P 212121 '
loop_
_atom_site_label
_atom_site_fract_x
_atom_site_fract_y
_atom_site_fract_z
N1    1.176735  0.092880  0.649724
C2    1.046887  0.098039  0.587648
C3    0.883024  0.105784  0.509350
S4    0.637204  0.103817  0.552438
N5    0.543215  0.119894  0.424840
C6    0.687045  0.123936  0.352957
C7    0.887062  0.115851  0.395876
S8    1.101058  0.120595  0.309424
C9    1.022349  0.219887  0.208574
C10   0.833114  0.228048  0.168061
S11   0.631711  0.141069  0.209728
C12   1.176339  0.296745  0.171207
N13   1.295879  0.358389  0.141118
C14   0.782811  0.313311  0.086360
N15   0.747498  0.380871  0.021296
data_vaneijck.027   Generated as p21c-02921
# Energy -572.038 kJ/mole
_cell_length_a   9.93659
_cell_length_b   6.62796
_cell_length_c  14.59511
_cell_angle_alpha    90.000
_cell_angle_beta    90.301
_cell_angle_gamma    90.000
_cell_formula_units_Z   4
_symmetry_equiv_pos_as_xyz
    -x,y+1/2,-z+1/2                                   
    -x,-y,-z                                          
    x,-y+1/2,z+1/2                                    
_symmetry_space_group_name_H-M 'P 21/c   '
loop_
_atom_site_label
_atom_site_fract_x
_atom_site_fract_y
_atom_site_fract_z
N1    0.531876  0.672469  0.326310
C2    0.473518  0.545824  0.361162
C3    0.400905  0.386468  0.406058
S4    0.442288  0.137021  0.391135
N5    0.322833  0.051128  0.459941
C6    0.254618  0.200124  0.492235
C7    0.294783  0.398018  0.464325
S8    0.214018  0.618167  0.503413
C9    0.181183  0.547583  0.617668
C10   0.141604  0.360300  0.643361
S11   0.119654  0.155764  0.567471
C12   0.203501  0.703823  0.685178
N13   0.221259  0.825209  0.739284
C14   0.117016  0.314212  0.738333
N15   0.097151  0.281039  0.813660
data_vaneijck.028   Generated as pna21-00053
# Energy -571.879 kJ/mole
_cell_length_a  12.99546
_cell_length_b  10.21470
_cell_length_c   7.14277
_cell_angle_alpha    90.000
_cell_angle_beta    90.000
_cell_angle_gamma    90.000
_cell_formula_units_Z   4
_symmetry_equiv_pos_as_xyz
    -x,-y,z+1/2                                       
    -x+1/2,y+1/2,z+1/2                                
    x+1/2,-y+1/2,z                                    
_symmetry_space_group_name_H-M 'P na21   '
loop_
_atom_site_label
_atom_site_fract_x
_atom_site_fract_y
_atom_site_fract_z
N1    0.238829  1.005308  1.216391
C2    0.177469  0.931652  1.260420
C3    0.100738  0.837183  1.313141
S4   -0.011739  0.882524  1.421816
N5   -0.058666  0.731525  1.429762
C6    0.006389  0.651228  1.356245
C7    0.100591  0.705321  1.287751
S8    0.199325  0.613107  1.181775
C9    0.183450  0.455335  1.277883
C10   0.093537  0.404587  1.341463
S11  -0.026476  0.484644  1.340504
C12   0.276833  0.378678  1.284340
N13   0.349987  0.317244  1.290728
C14   0.089767  0.273582  1.416409
N15   0.087712  0.170230  1.476244
data_vaneijck.029   Generated as p21c-04789
# Energy -571.724 kJ/mole
_cell_length_a   9.90111
_cell_length_b   7.16310
_cell_length_c  13.66497
_cell_angle_alpha    90.000
_cell_angle_beta    78.846
_cell_angle_gamma    90.000
_cell_formula_units_Z   4
_symmetry_equiv_pos_as_xyz
    -x,y+1/2,-z+1/2                                   
    -x,-y,-z                                          
    x,-y+1/2,z+1/2                                    
_symmetry_space_group_name_H-M 'P 21/c   '
loop_
_atom_site_label
_atom_site_fract_x
_atom_site_fract_y
_atom_site_fract_z
N1    0.715479  0.356526  0.251628
C2    0.653580  0.328570  0.190892
C3    0.574855  0.295280  0.114398
S4    0.652423  0.233289 -0.004740
N5    0.506512  0.229783 -0.047370
C6    0.404922  0.270594  0.023452
C7    0.436545  0.307721  0.119397
S8    0.312666  0.366114  0.225881
C9    0.161027  0.260360  0.202252
C10   0.131745  0.229553  0.110714
S11   0.239018  0.283771 -0.004264
C12   0.063413  0.205815  0.290639
N13  -0.014810  0.161282  0.359370
C14   0.001950  0.147625  0.101295
N15  -0.101374  0.082699  0.095759
data_vaneijck.030   Generated as p212121-03499
# Energy -571.646 kJ/mole
_cell_length_a   7.89351
_cell_length_b  19.73257
_cell_length_c   6.19640
_cell_angle_alpha    90.000
_cell_angle_beta    90.000
_cell_angle_gamma    90.000
_cell_formula_units_Z   4
_symmetry_equiv_pos_as_xyz
    -x+1/2,-y,z+1/2                                   
    -x,y+1/2,-z+1/2                                   
    x+1/2,-y+1/2,-z                                   
_symmetry_space_group_name_H-M 'P 212121 '
loop_
_atom_site_label
_atom_site_fract_x
_atom_site_fract_y
_atom_site_fract_z
N1    0.254796  0.328751  0.333206
C2    0.310219  0.306808  0.487704
C3    0.379302  0.277847  0.681271
S4    0.489190  0.325964  0.864945
N5    0.527223  0.261450  1.029864
C6    0.460842  0.206879  0.953328
C7    0.372563  0.212749  0.752577
S8    0.272003  0.144233  0.622439
C9    0.404412  0.076023  0.695464
C10   0.490277  0.070584  0.884353
S11   0.484521  0.130370  1.096322
C12   0.415348  0.022923  0.535838
N13   0.424138 -0.019479  0.411467
C14   0.597213  0.012529  0.924106
N15   0.680311 -0.033986  0.950431
data_vaneijck.031   Generated as p21c-04133
# Energy -571.643 kJ/mole
_cell_length_a   8.45201
_cell_length_b  13.69087
_cell_length_c   8.29797
_cell_angle_alpha    90.000
_cell_angle_beta    95.197
_cell_angle_gamma    90.000
_cell_formula_units_Z   4
_symmetry_equiv_pos_as_xyz
    -x,y+1/2,-z+1/2                                   
    -x,-y,-z                                          
    x,-y+1/2,z+1/2                                    
_symmetry_space_group_name_H-M 'P 21/c   '
loop_
_atom_site_label
_atom_site_fract_x
_atom_site_fract_y
_atom_site_fract_z
N1   -0.088898  0.705609  0.304543
C2   -0.006946  0.656782  0.237810
C3    0.096384  0.594596  0.154578
S4    0.146011  0.622472 -0.036146
N5    0.259510  0.524804 -0.051833
C6    0.261547  0.473861  0.078768
C7    0.169123  0.509352  0.203070
S8    0.156081  0.447906  0.388424
C9    0.349175  0.398801  0.421911
C10   0.437812  0.367471  0.303947
S11   0.374689  0.365867  0.095545
C12   0.412717  0.395605  0.589285
N13   0.466745  0.392416  0.719969
C14   0.598576  0.334487  0.344082
N15   0.725499  0.309495  0.379534
data_vaneijck.032   Generated as p21c-02233
# Energy -571.540 kJ/mole
_cell_length_a  14.08950
_cell_length_b   6.71312
_cell_length_c  14.40735
_cell_angle_alpha    90.000
_cell_angle_beta    43.673
_cell_angle_gamma    90.000
_cell_formula_units_Z   4
_symmetry_equiv_pos_as_xyz
    -x,y+1/2,-z+1/2                                   
    -x,-y,-z                                          
    x,-y+1/2,z+1/2                                    
_symmetry_space_group_name_H-M 'P 21/c   '
loop_
_atom_site_label
_atom_site_fract_x
_atom_site_fract_y
_atom_site_fract_z
N1    0.085550  1.161208  0.345980
C2    0.016614  1.032498  0.372063
C3   -0.070570  0.871491  0.403877
S4   -0.036643  0.628045  0.408872
N5   -0.171486  0.536198  0.448142
C6   -0.239284  0.679682  0.458464
C7   -0.187304  0.876985  0.434601
S8   -0.269108  1.089456  0.446491
C9   -0.442950  1.020408  0.582720
C10  -0.491910  0.833180  0.605093
S11  -0.389487  0.627272  0.501135
C12  -0.533463  1.179946  0.674206
N13  -0.605312  1.305296  0.746794
C14  -0.635688  0.788910  0.720886
N15  -0.749489  0.757361  0.812436
data_vaneijck.033   Generated as p21c-03163
# Energy -571.540 kJ/mole
_cell_length_a   7.39049
_cell_length_b   6.04798
_cell_length_c  20.96289
_cell_angle_alpha    90.000
_cell_angle_beta    87.932
_cell_angle_gamma    90.000
_cell_formula_units_Z   4
_symmetry_equiv_pos_as_xyz
    -x,y+1/2,-z+1/2                                   
    -x,-y,-z                                          
    x,-y+1/2,z+1/2                                    
_symmetry_space_group_name_H-M 'P 21/c   '
loop_
_atom_site_label
_atom_site_fract_x
_atom_site_fract_y
_atom_site_fract_z
N1   -0.482230  0.175284  0.097825
C2   -0.374897  0.307729  0.088345
C3   -0.240727  0.475996  0.075766
S4   -0.287688  0.710022  0.032934
N5   -0.082846  0.818168  0.039019
C6    0.015674  0.687799  0.071652
C7   -0.066050  0.486229  0.093878
S8    0.050957  0.291297  0.139373
C9    0.170002  0.473684  0.188265
C10   0.245015  0.666759  0.167815
S11   0.239317  0.762569  0.088365
C12   0.176732  0.408468  0.254298
N13   0.181535  0.359535  0.306645
C14   0.330192  0.813759  0.212012
N15   0.395676  0.926935  0.248047
data_vaneijck.034   Generated as p21c-00205
# Energy -571.492 kJ/mole
_cell_length_a  13.25327
_cell_length_b   6.65354
_cell_length_c  14.78442
_cell_angle_alpha    90.000
_cell_angle_beta    46.625
_cell_angle_gamma    90.000
_cell_formula_units_Z   4
_symmetry_equiv_pos_as_xyz
    -x,y+1/2,-z+1/2                                   
    -x,-y,-z                                          
    x,-y+1/2,z+1/2                                    
_symmetry_space_group_name_H-M 'P 21/c   '
loop_
_atom_site_label
_atom_site_fract_x
_atom_site_fract_y
_atom_site_fract_z
N1    0.398629  1.203845  0.779994
C2    0.377579  1.077150  0.742693
C3    0.351854  0.917540  0.694834
S4    0.355034  0.669001  0.724557
N5    0.318179  0.582069  0.644891
C6    0.303637  0.730023  0.598661
C7    0.322249  0.927833  0.623137
S8    0.305266  1.146109  0.567000
C9    0.167224  1.074865  0.580648
C10   0.147629  0.886748  0.559839
S11   0.260042  0.682650  0.511862
C12   0.070358  1.233684  0.619917
N13  -0.006807  1.358386  0.651392
C14   0.027370  0.839745  0.579380
N15  -0.068434  0.806480  0.595617
data_vaneijck.035   Generated as p212121-04542
# Energy -571.422 kJ/mole
_cell_length_a   6.00205
_cell_length_b  19.51202
_cell_length_c   8.24771
_cell_angle_alpha    90.000
_cell_angle_beta    90.000
_cell_angle_gamma    90.000
_cell_formula_units_Z   4
_symmetry_equiv_pos_as_xyz
    -x+1/2,-y,z+1/2                                   
    -x,y+1/2,-z+1/2                                   
    x+1/2,-y+1/2,-z                                   
_symmetry_space_group_name_H-M 'P 212121 '
loop_
_atom_site_label
_atom_site_fract_x
_atom_site_fract_y
_atom_site_fract_z
N1    0.299825  0.351725  0.003187
C2    0.418596  0.324387  0.088976
C3    0.568060  0.288878  0.195407
S4    0.818462  0.324080  0.252014
N5    0.895601  0.256536  0.360538
C6    0.742182  0.210349  0.356206
C7    0.546359  0.225970  0.264653
S8    0.319497  0.168972  0.245311
C9    0.459679  0.089679  0.237899
C10   0.649115  0.075281  0.321039
S11   0.783453  0.131821  0.456745
C12   0.361381  0.039500  0.130376
N13   0.285715 -0.000655  0.046129
C14   0.760578  0.010571  0.298229
N15   0.846082 -0.040801  0.277736
data_vaneijck.036   Generated as p212121-03257
# Energy -571.393 kJ/mole
_cell_length_a  13.25064
_cell_length_b   6.79452
_cell_length_c  10.54420
_cell_angle_alpha    90.000
_cell_angle_beta    90.000
_cell_angle_gamma    90.000
_cell_formula_units_Z   4
_symmetry_equiv_pos_as_xyz
    -x+1/2,-y,z+1/2                                   
    -x,y+1/2,-z+1/2                                   
    x+1/2,-y+1/2,-z                                   
_symmetry_space_group_name_H-M 'P 212121 '
loop_
_atom_site_label
_atom_site_fract_x
_atom_site_fract_y
_atom_site_fract_z
N1    0.073578  0.263161  0.709553
C2    0.124525  0.395622  0.691046
C3    0.188531  0.562619  0.666576
S4    0.156964  0.795368  0.716723
N5    0.259063  0.901415  0.656679
C6    0.314418  0.770219  0.602867
C7    0.278696  0.571419  0.604872
S8    0.346346  0.375039  0.535871
C9    0.471001  0.447073  0.572527
C10   0.504095  0.635763  0.573154
S11   0.429185  0.840643  0.532481
C12   0.538344  0.288296  0.605325
N13   0.592275  0.164086  0.631351
C14   0.605910  0.682273  0.611540
N15   0.686439  0.716587  0.642122
data_vaneijck.037   Generated as p21c-00890
# Energy -571.372 kJ/mole
_cell_length_a  11.73587
_cell_length_b   6.71345
_cell_length_c  16.51552
_cell_angle_alpha    90.000
_cell_angle_beta    46.961
_cell_angle_gamma    90.000
_cell_formula_units_Z   4
_symmetry_equiv_pos_as_xyz
    -x,y+1/2,-z+1/2                                   
    -x,-y,-z                                          
    x,-y+1/2,z+1/2                                    
_symmetry_space_group_name_H-M 'P 21/c   '
loop_
_atom_site_label
_atom_site_fract_x
_atom_site_fract_y
_atom_site_fract_z
N1    0.298942  0.856025  0.097640
C2    0.227311  0.732492  0.102933
C3    0.135015  0.577844  0.110855
S4    0.181515  0.330378  0.098994
N5    0.031379  0.249907  0.117598
C6   -0.048903  0.398932  0.130828
C7    0.004585  0.592885  0.127582
S8   -0.090015  0.813926  0.143673
C9   -0.286567  0.737327  0.239035
C10  -0.337253  0.553570  0.242121
S11  -0.215892  0.355702  0.152278
C12  -0.396007  0.889011  0.316695
N13  -0.484090  1.007123  0.378329
C14  -0.501472  0.506991  0.323030
N15  -0.631794  0.473827  0.386867
data_vaneijck.038   Generated as p212121-02082
# Energy -571.340 kJ/mole
_cell_length_a  12.02243
_cell_length_b  12.09124
_cell_length_c   6.62520
_cell_angle_alpha    90.000
_cell_angle_beta    90.000
_cell_angle_gamma    90.000
_cell_formula_units_Z   4
_symmetry_equiv_pos_as_xyz
    -x+1/2,-y,z+1/2                                   
    -x,y+1/2,-z+1/2                                   
    x+1/2,-y+1/2,-z                                   
_symmetry_space_group_name_H-M 'P 212121 '
loop_
_atom_site_label
_atom_site_fract_x
_atom_site_fract_y
_atom_site_fract_z
N1    0.104220 -0.152109  0.110421
C2    0.105837 -0.089669  0.239574
C3    0.108920 -0.010443  0.401608
S4    0.098246 -0.050252  0.649550
N5    0.107536  0.077215  0.740452
C6    0.116724  0.146643  0.594006
C7    0.118530  0.101657  0.394280
S8    0.131647  0.184312  0.176724
C9    0.222633  0.287784  0.265449
C10   0.220217  0.330708  0.454466
S11   0.127787  0.289044  0.646732
C12   0.304226  0.324860  0.120303
N13   0.369233  0.354483  0.007422
C14   0.297570  0.415935  0.512949
N15   0.358906  0.483828  0.555797
data_vaneijck.039   Generated as p21c-01327
# Energy -571.336 kJ/mole
_cell_length_a  13.75828
_cell_length_b   8.94676
_cell_length_c  13.19556
_cell_angle_alpha    90.000
_cell_angle_beta    36.431
_cell_angle_gamma    90.000
_cell_formula_units_Z   4
_symmetry_equiv_pos_as_xyz
    -x,y+1/2,-z+1/2                                   
    -x,-y,-z                                          
    x,-y+1/2,z+1/2                                    
_symmetry_space_group_name_H-M 'P 21/c   '
loop_
_atom_site_label
_atom_site_fract_x
_atom_site_fract_y
_atom_site_fract_z
N1   -0.584197  0.832813  1.318342
C2   -0.473897  0.761698  1.203819
C3   -0.334814  0.672405  1.059016
S4   -0.326056  0.582953  0.936707
N5   -0.142986  0.509096  0.803725
C6   -0.091083  0.547831  0.848348
C7   -0.195613  0.641938  0.995189
S8   -0.146096  0.705136  1.076419
C9    0.069337  0.716202  0.891520
C10   0.167714  0.628226  0.751385
S11   0.101139  0.482429  0.727290
C12   0.138751  0.830552  0.897802
N13   0.196608  0.919856  0.899536
C14   0.342709  0.649629  0.605188
N15   0.480632  0.668499  0.490925
data_vaneijck.040   Generated as p21c-04357
# Energy -571.289 kJ/mole
_cell_length_a  12.11408
_cell_length_b   6.35645
_cell_length_c  14.26585
_cell_angle_alpha    90.000
_cell_angle_beta    60.983
_cell_angle_gamma    90.000
_cell_formula_units_Z   4
_symmetry_equiv_pos_as_xyz
    -x,y+1/2,-z+1/2                                   
    -x,-y,-z                                          
    x,-y+1/2,z+1/2                                    
_symmetry_space_group_name_H-M 'P 21/c   '
loop_
_atom_site_label
_atom_site_fract_x
_atom_site_fract_y
_atom_site_fract_z
N1    0.118973  0.246013  0.427761
C2    0.127093  0.365265  0.364954
C3    0.136887  0.515526  0.285804
S4    0.082365  0.768505  0.319857
N5    0.122417  0.839358  0.195482
C6    0.175419  0.684090  0.131063
C7    0.186065  0.491627  0.178064
S8    0.253721  0.261661  0.103200
C9    0.372696  0.366579 -0.018091
C10   0.364556  0.551043 -0.062091
S11   0.231427  0.718418 -0.007350
C12   0.485269  0.239361 -0.070038
N13   0.575272  0.142033 -0.112265
C14   0.470380  0.625522 -0.160198
N15   0.555967  0.680181 -0.237337
data_vaneijck.041   Generated as p21c-01242
# Energy -571.231 kJ/mole
_cell_length_a   8.82084
_cell_length_b  10.32070
_cell_length_c  10.26181
_cell_angle_alpha    90.000
_cell_angle_beta    89.004
_cell_angle_gamma    90.000
_cell_formula_units_Z   4
_symmetry_equiv_pos_as_xyz
    -x,y+1/2,-z+1/2                                   
    -x,-y,-z                                          
    x,-y+1/2,z+1/2                                    
_symmetry_space_group_name_H-M 'P 21/c   '
loop_
_atom_site_label
_atom_site_fract_x
_atom_site_fract_y
_atom_site_fract_z
N1    0.537405  0.284928  1.115024
C2    0.617646  0.349491  1.055802
C3    0.718546  0.431347  0.981096
S4    0.801350  0.378588  0.838126
N5    0.898193  0.514146  0.812100
C6    0.869133  0.595517  0.904346
C7    0.765518  0.554697  1.005041
S8    0.711675  0.653273  1.138403
C9    0.722374  0.810460  1.070849
C10   0.822245  0.848083  0.976376
S11   0.959297  0.747491  0.900887
C12   0.613490  0.901791  1.124086
N13   0.529169  0.975745  1.164816
C14   0.822535  0.979990  0.929622
N15   0.822373  1.084534  0.893885
data_vaneijck.042   Generated as p212121-04272
# Energy -571.195 kJ/mole
_cell_length_a   6.53305
_cell_length_b  18.91195
_cell_length_c   7.93239
_cell_angle_alpha    90.000
_cell_angle_beta    90.000
_cell_angle_gamma    90.000
_cell_formula_units_Z   4
_symmetry_equiv_pos_as_xyz
    -x+1/2,-y,z+1/2                                   
    -x,y+1/2,-z+1/2                                   
    x+1/2,-y+1/2,-z                                   
_symmetry_space_group_name_H-M 'P 212121 '
loop_
_atom_site_label
_atom_site_fract_x
_atom_site_fract_y
_atom_site_fract_z
N1    0.256290  0.171950  0.033201
C2    0.384016  0.171908  0.131455
C3    0.545274  0.172269  0.255075
S4    0.796525  0.185690  0.200222
N5    0.883619  0.179456  0.396093
C6    0.733895  0.167341  0.497832
C7    0.534276  0.162696  0.424800
S8    0.312261  0.146320  0.544532
C9    0.408883  0.087975  0.698181
C10   0.598059  0.092640  0.767646
S11   0.781580  0.157482  0.715260
C12   0.269699  0.032324  0.746902
N13   0.161934 -0.011957  0.786884
C14   0.664108  0.042045  0.892429
N15   0.713047  0.002022  0.991817
data_vaneijck.043   Generated as p21-02479
# Energy -571.083 kJ/mole
_cell_length_a   7.30403
_cell_length_b   6.39599
_cell_length_c  10.15961
_cell_angle_alpha    90.000
_cell_angle_beta    91.267
_cell_angle_gamma    90.000
_cell_formula_units_Z   2
_symmetry_equiv_pos_as_xyz
    -x,y+1/2,-z                                       
_symmetry_space_group_name_H-M 'P 21     '
loop_
_atom_site_label
_atom_site_fract_x
_atom_site_fract_y
_atom_site_fract_z
N1    0.033778  1.091904  0.280616
C2    0.105581  0.970592  0.345528
C3    0.196115  0.820735  0.429898
S4    0.232685  0.568280  0.379440
N5    0.338888  0.498231  0.518472
C6    0.346797  0.653846  0.598975
C7    0.265855  0.845213  0.554286
S8    0.261851  1.076193  0.648629
C9    0.266348  0.984710  0.812336
C10   0.343620  0.802753  0.854052
S11   0.455175  0.619336  0.753874
C12   0.183371  1.125298  0.905276
N13   0.119848  1.235785  0.979510
C14   0.341764  0.746399  0.991501
N15   0.340290  0.704227  1.100481
data_vaneijck.044   Generated as p21-00570
# Energy -571.038 kJ/mole
_cell_length_a   7.38243
_cell_length_b   6.59273
_cell_length_c   9.83514
_cell_angle_alpha    90.000
_cell_angle_beta    89.626
_cell_angle_gamma    90.000
_cell_formula_units_Z   2
_symmetry_equiv_pos_as_xyz
    -x,y+1/2,-z                                       
_symmetry_space_group_name_H-M 'P 21     '
loop_
_atom_site_label
_atom_site_fract_x
_atom_site_fract_y
_atom_site_fract_z
N1    0.329326  1.192738  0.548052
C2    0.267458  1.065635  0.484659
C3    0.187557  0.906764  0.404466
S4    0.237051  0.655616  0.431613
N5    0.101580  0.571414  0.310133
C6    0.024756  0.722004  0.250303
C7    0.067730  0.919935  0.300317
S8   -0.026465  1.143010  0.232540
C9   -0.246319  1.058666  0.192662
C10  -0.286164  0.871601  0.144076
S11  -0.126040  0.677334  0.115290
C12  -0.388159  1.205242  0.217441
N13  -0.501913  1.318504  0.237049
C14  -0.470664  0.817513  0.113180
N15  -0.617460  0.779115  0.088875
data_vaneijck.045   Generated as p21c-02720
# Energy -571.035 kJ/mole
_cell_length_a  13.35146
_cell_length_b   6.01344
_cell_length_c  20.15107
_cell_angle_alpha    90.000
_cell_angle_beta    35.846
_cell_angle_gamma    90.000
_cell_formula_units_Z   4
_symmetry_equiv_pos_as_xyz
    -x,y+1/2,-z+1/2                                   
    -x,-y,-z                                          
    x,-y+1/2,z+1/2                                    
_symmetry_space_group_name_H-M 'P 21/c   '
loop_
_atom_site_label
_atom_site_fract_x
_atom_site_fract_y
_atom_site_fract_z
N1   -0.490046  0.379079  1.072753
C2   -0.405761  0.241700  1.006460
C3   -0.300350  0.068460  0.922563
S4   -0.250478 -0.165891  0.940513
N5   -0.132936 -0.278650  0.817678
C6   -0.131089 -0.148664  0.765893
C7   -0.225865  0.053995  0.821684
S8   -0.238865  0.248536  0.763355
C9   -0.238907  0.071557  0.693519
C10  -0.148449 -0.120402  0.640922
S11  -0.014961 -0.225151  0.632387
C12  -0.342724  0.146474  0.694171
N13  -0.422890  0.202748  0.693047
C14  -0.155000 -0.256094  0.585518
N15  -0.160212 -0.361252  0.541387
data_vaneijck.046   Generated as p21c-03627
# Energy -570.929 kJ/mole
_cell_length_a  22.45143
_cell_length_b   7.87176
_cell_length_c  20.26313
_cell_angle_alpha    90.000
_cell_angle_beta    15.539
_cell_angle_gamma    90.000
_cell_formula_units_Z   4
_symmetry_equiv_pos_as_xyz
    -x,y+1/2,-z+1/2                                   
    -x,-y,-z                                          
    x,-y+1/2,z+1/2                                    
_symmetry_space_group_name_H-M 'P 21/c   '
loop_
_atom_site_label
_atom_site_fract_x
_atom_site_fract_y
_atom_site_fract_z
N1   -0.391496  0.474607  0.722429
C2   -0.529084  0.420045  0.837033
C3   -0.700757  0.351837  0.978739
S4   -0.922105  0.241835  1.247208
N5   -1.039042  0.205978  1.299185
C6   -0.920407  0.273056  1.126511
C7   -0.722578  0.359863  0.935295
S8   -0.539696  0.461058  0.684605
C9   -0.565402  0.333604  0.640865
C10  -0.752582  0.250186  0.821883
S11  -1.007850  0.252779  1.137366
C12  -0.367063  0.325781  0.389026
N13  -0.212104  0.320612  0.191292
C14  -0.754349  0.149667  0.764147
N15  -0.750970  0.071492  0.713184
data_vaneijck.047   Generated as pca21-03890
# Energy -570.916 kJ/mole
_cell_length_a  13.52489
_cell_length_b   9.61189
_cell_length_c   7.31774
_cell_angle_alpha    90.000
_cell_angle_beta    90.000
_cell_angle_gamma    90.000
_cell_formula_units_Z   4
_symmetry_equiv_pos_as_xyz
    -x,-y,z+1/2                                       
    x+1/2,-y,z                                        
    -x+1/2,y,z+1/2                                    
_symmetry_space_group_name_H-M 'P ca21   '
loop_
_atom_site_label
_atom_site_fract_x
_atom_site_fract_y
_atom_site_fract_z
N1    0.513102  0.741194  0.443251
C2    0.449893  0.663490  0.430243
C3    0.370828  0.564307  0.414324
S4    0.251076  0.615586  0.374647
N5    0.206413  0.454852  0.374231
C6    0.276938  0.367102  0.402764
C7    0.373952  0.423259  0.427151
S8    0.480027  0.321585  0.469155
C9    0.452018  0.164220  0.356417
C10   0.360026  0.111046  0.333271
S11   0.249576  0.188382  0.411219
C12   0.537005  0.091810  0.283886
N13   0.603175  0.034157  0.224354
C14   0.346292 -0.019267  0.238184
N15   0.337350 -0.122306  0.162362
data_vaneijck.048   Generated as pca21-00852
# Energy -570.880 kJ/mole
_cell_length_a  18.91321
_cell_length_b   6.49305
_cell_length_c   7.97212
_cell_angle_alpha    90.000
_cell_angle_beta    90.000
_cell_angle_gamma    90.000
_cell_formula_units_Z   4
_symmetry_equiv_pos_as_xyz
    -x,-y,z+1/2                                       
    x+1/2,-y,z                                        
    -x+1/2,y,z+1/2                                    
_symmetry_space_group_name_H-M 'P ca21   '
loop_
_atom_site_label
_atom_site_fract_x
_atom_site_fract_y
_atom_site_fract_z
N1   -0.078540 -0.195575  0.705521
C2   -0.063987 -0.040044  0.649388
C3   -0.044558  0.156359  0.580725
S4   -0.104725  0.305629  0.474778
N5   -0.048090  0.495583  0.439463
C6    0.012423  0.451308  0.503675
C7    0.018706  0.256157  0.585643
S8    0.097974  0.167653  0.677667
C9    0.161534  0.278158  0.542629
C10   0.154713  0.463885  0.465704
S11   0.081793  0.630625  0.487122
C12   0.223857  0.153712  0.515719
N13   0.273455  0.058033  0.492684
C14   0.208964  0.539191  0.354396
N15   0.252141  0.596656  0.266417
data_vaneijck.049   Generated as c2-01193
# Energy -570.775 kJ/mole
_cell_length_a  16.47881
_cell_length_b   6.65399
_cell_length_c  11.74735
_cell_angle_alpha    90.000
_cell_angle_beta    47.649
_cell_angle_gamma    90.000
_cell_formula_units_Z   4
_symmetry_equiv_pos_as_xyz
    -x,y,-z                                           
    x+1/2,y+1/2,z                                     
    -x+1/2,y+1/2,-z                                   
_symmetry_space_group_name_H-M 'C 2      '
loop_
_atom_site_label
_atom_site_fract_x
_atom_site_fract_y
_atom_site_fract_z
N1    0.399988  1.003488  0.505213
C2    0.395630  0.874678  0.445337
C3    0.388274  0.713732  0.370553
S4    0.394072  0.465758  0.405249
N5    0.377807  0.377280  0.289646
C6    0.369693  0.524269  0.226529
C7    0.375754  0.722511  0.267440
S8    0.365687  0.940719  0.192867
C9    0.267748  0.862264  0.184323
C10   0.261546  0.674485  0.145927
S11   0.350239  0.475068  0.098856
C12   0.191055  1.015843  0.222438
N13   0.130047  1.135635  0.251992
C14   0.177868  0.624500  0.142596
N15   0.111834  0.588493  0.139230
data_vaneijck.050   Generated as p21c-00127
# Energy -570.772 kJ/mole
_cell_length_a  10.79998
_cell_length_b   6.31518
_cell_length_c  14.11153
_cell_angle_alpha    90.000
_cell_angle_beta    96.338
_cell_angle_gamma    90.000
_cell_formula_units_Z   4
_symmetry_equiv_pos_as_xyz
    -x,y+1/2,-z+1/2                                   
    -x,-y,-z                                          
    x,-y+1/2,z+1/2                                    
_symmetry_space_group_name_H-M 'P 21/c   '
loop_
_atom_site_label
_atom_site_fract_x
_atom_site_fract_y
_atom_site_fract_z
N1    0.114483  0.231110  0.734429
C2    0.123418  0.353316  0.675976
C3    0.134390  0.506782  0.601804
S4    0.078585  0.760360  0.608859
N5    0.121478  0.834710  0.504578
C6    0.176450  0.680763  0.466554
C7    0.186151  0.485937  0.518604
S8    0.255976  0.256858  0.477256
C9    0.375137  0.366172  0.417055
C10   0.367613  0.552725  0.369255
S11   0.235408  0.719195  0.356210
C12   0.487227  0.240326  0.422474
N13   0.576914  0.144383  0.426050
C14   0.473430  0.630358  0.325444
N15   0.559025  0.687302  0.292212
data_vaneijck.051   Generated as pna21-02823
# Energy -570.701 kJ/mole
_cell_length_a  22.80757
_cell_length_b   5.76812
_cell_length_c   7.36134
_cell_angle_alpha    90.000
_cell_angle_beta    90.000
_cell_angle_gamma    90.000
_cell_formula_units_Z   4
_symmetry_equiv_pos_as_xyz
    -x,-y,z+1/2                                       
    -x+1/2,y+1/2,z+1/2                                
    x+1/2,-y+1/2,z                                    
_symmetry_space_group_name_H-M 'P na21   '
loop_
_atom_site_label
_atom_site_fract_x
_atom_site_fract_y
_atom_site_fract_z
N1    0.339874  0.305541  0.774219
C2    0.332113  0.438718  0.662323
C3    0.322117  0.606520  0.521152
S4    0.281645  0.853218  0.557995
N5    0.290291  0.954693  0.348673
C6    0.321528  0.811140  0.255560
C7    0.341268  0.606588  0.346324
S8    0.385022  0.395016  0.239072
C9    0.430232  0.575652  0.105914
C10   0.411530  0.770026  0.019943
S11   0.338585  0.871763  0.027248
C12   0.490845  0.505187  0.096852
N13   0.538849  0.451571  0.089046
C14   0.451806  0.911870 -0.083391
N15   0.484289  1.020953 -0.164679
data_vaneijck.052   Generated as p212121-03745
# Energy -570.563 kJ/mole
_cell_length_a   5.96422
_cell_length_b  21.24545
_cell_length_c   7.37356
_cell_angle_alpha    90.000
_cell_angle_beta    90.000
_cell_angle_gamma    90.000
_cell_formula_units_Z   4
_symmetry_equiv_pos_as_xyz
    -x+1/2,-y,z+1/2                                   
    -x,y+1/2,-z+1/2                                   
    x+1/2,-y+1/2,-z                                   
_symmetry_space_group_name_H-M 'P 212121 '
loop_
_atom_site_label
_atom_site_fract_x
_atom_site_fract_y
_atom_site_fract_z
N1   -0.022246  0.101493 -0.509054
C2    0.106857  0.090822 -0.399355
C3    0.270602  0.077067 -0.261599
S4    0.508699  0.034351 -0.307315
N5    0.611120  0.039941 -0.098632
C6    0.474634  0.071944  0.000475
C7    0.273819  0.094237 -0.084010
S8    0.072559  0.139292  0.033458
C9    0.254252  0.187458  0.160942
C10   0.446848  0.166935  0.238477
S11   0.540691  0.088196  0.228431
C12   0.189581  0.252755  0.171820
N13   0.140914  0.304509  0.179946
C14   0.595076  0.210337  0.329882
N15   0.709268  0.245757  0.400223
data_vaneijck.053   Generated as p212121-00992
# Energy -570.385 kJ/mole
_cell_length_a  10.38582
_cell_length_b  14.03135
_cell_length_c   6.68717
_cell_angle_alpha    90.000
_cell_angle_beta    90.000
_cell_angle_gamma    90.000
_cell_formula_units_Z   4
_symmetry_equiv_pos_as_xyz
    -x+1/2,-y,z+1/2                                   
    -x,y+1/2,-z+1/2                                   
    x+1/2,-y+1/2,-z                                   
_symmetry_space_group_name_H-M 'P 212121 '
loop_
_atom_site_label
_atom_site_fract_x
_atom_site_fract_y
_atom_site_fract_z
N1   -0.227284  0.671729  1.247616
C2   -0.182455  0.627657  1.122348
C3   -0.126621  0.570962  0.965475
S4   -0.139535  0.602486  0.718077
N5   -0.056932  0.509415  0.634538
C6   -0.020762  0.457502  0.783160
C7   -0.057676  0.488806  0.978362
S8   -0.014497  0.427050  1.197663
C9    0.141583  0.388657  1.132256
C10   0.176506  0.359040  0.946923
S11   0.071052  0.354017  0.740223
C12   0.233956  0.391240  1.293262
N13   0.307543  0.393153  1.419658
C14   0.307157  0.329458  0.906084
N15   0.410604  0.306214  0.876338
data_vaneijck.054   Generated as pna21-02342
# Energy -570.238 kJ/mole
_cell_length_a  19.60845
_cell_length_b   7.33144
_cell_length_c   6.66971
_cell_angle_alpha    90.000
_cell_angle_beta    90.000
_cell_angle_gamma    90.000
_cell_formula_units_Z   4
_symmetry_equiv_pos_as_xyz
    -x,-y,z+1/2                                       
    -x+1/2,y+1/2,z+1/2                                
    x+1/2,-y+1/2,z                                    
_symmetry_space_group_name_H-M 'P na21   '
loop_
_atom_site_label
_atom_site_fract_x
_atom_site_fract_y
_atom_site_fract_z
N1    0.518860  0.339965  0.873081
C2    0.489650  0.273596  0.744242
C3    0.452726  0.187957  0.583163
S4    0.471308  0.231618  0.336203
N5    0.412279  0.091717  0.246346
C6    0.379472  0.017632  0.392524
C7    0.400391  0.066341  0.590968
S8    0.361853 -0.023250  0.808196
C9    0.342484 -0.246930  0.728729
C10   0.322543 -0.292307  0.540620
S11   0.312903 -0.136643  0.341220
C12   0.349831 -0.385516  0.881197
N13   0.355752 -0.496796  0.999168
C14   0.307837 -0.479395  0.489556
N15   0.296217 -0.628209  0.453816
data_vaneijck.055   Generated as c2c-00060
# Energy -570.204 kJ/mole
_cell_length_a  16.38041
_cell_length_b   9.67412
_cell_length_c  12.63315
_cell_angle_alpha    90.000
_cell_angle_beta    75.448
_cell_angle_gamma    90.000
_cell_formula_units_Z   8
_symmetry_equiv_pos_as_xyz
    -x,-y,-z                                          
    -x,y,-z+1/2                                       
    x,-y,z+1/2                                        
    x+1/2,y+1/2,z                                     
    -x+1/2,-y+1/2,-z                                  
    -x+1/2,y+1/2,-z+1/2                               
    x+1/2,-y+1/2,z+1/2                                
_symmetry_space_group_name_H-M 'C 2/c    '
loop_
_atom_site_label
_atom_site_fract_x
_atom_site_fract_y
_atom_site_fract_z
N1    0.600712  1.070446  0.324259
C2    0.582545  0.956849  0.336642
C3    0.559443  0.813542  0.352294
S4    0.462034  0.764589  0.429800
N5    0.480373  0.596643  0.410444
C6    0.555606  0.577367  0.350456
C7    0.604879  0.698079  0.313711
S8    0.708601  0.689612  0.230187
C9    0.700228  0.547190  0.146141
C10   0.652980  0.433131  0.180939
S11   0.592123  0.408046  0.315983
C12   0.746575  0.560722  0.033104
N13   0.782548  0.570265 -0.056420
C14   0.647910  0.322425  0.106089
N15   0.644782  0.236351  0.045565
data_vaneijck.056   Generated as p21c-01777
# Energy -570.204 kJ/mole
_cell_length_a   5.82184
_cell_length_b  19.30906
_cell_length_c   8.45566
_cell_angle_alpha    90.000
_cell_angle_beta    88.225
_cell_angle_gamma    90.000
_cell_formula_units_Z   4
_symmetry_equiv_pos_as_xyz
    -x,y+1/2,-z+1/2                                   
    -x,-y,-z                                          
    x,-y+1/2,z+1/2                                    
_symmetry_space_group_name_H-M 'P 21/c   '
loop_
_atom_site_label
_atom_site_fract_x
_atom_site_fract_y
_atom_site_fract_z
N1    0.856796  0.595996  0.017986
C2    0.716342  0.573090  0.098909
C3    0.538475  0.543213  0.198963
S4    0.301216  0.589725  0.261901
N5    0.182398  0.523943  0.360959
C6    0.312420  0.470104  0.349032
C7    0.521846  0.477928  0.258031
S8    0.722073  0.410501  0.228123
C9    0.537346  0.338598  0.216505
C10   0.337520  0.331205  0.301481
S11   0.228098  0.391810  0.440746
C12   0.613627  0.285669  0.106306
N13   0.669491  0.243297  0.019688
C14   0.197000  0.270426  0.281807
N15   0.090309  0.221822  0.263290
data_vaneijck.057   Generated as p-1-01772
# Energy -570.194 kJ/mole
_cell_length_a   5.99243
_cell_length_b  10.05812
_cell_length_c  10.22330
_cell_angle_alpha    75.735
_cell_angle_beta    51.108
_cell_angle_gamma    79.112
_cell_formula_units_Z   2
_symmetry_equiv_pos_as_xyz
    -x,-y,-z                                          
_symmetry_space_group_name_H-M 'P -1     '
loop_
_atom_site_label
_atom_site_fract_x
_atom_site_fract_y
_atom_site_fract_z
N1    1.358638  0.148159  0.002695
C2    1.134547  0.106903  0.088275
C3    0.852432  0.054045  0.194851
S4    0.556264  0.159668  0.246007
N5    0.328644  0.033782  0.363381
C6    0.465117 -0.081394  0.363899
C7    0.768750 -0.077401  0.269114
S8    0.990864 -0.224857  0.254347
C9    0.816672 -0.351766  0.260097
C10   0.528485 -0.354422  0.349917
S11   0.274847 -0.232996  0.478543
C12   1.005796 -0.458716  0.161774
N13   1.149104 -0.544669  0.085950
C14   0.405724 -0.463028  0.347063
N15   0.311865 -0.549940  0.344488
data_vaneijck.058   Generated as p21c-01300
# Energy -570.142 kJ/mole
_cell_length_a  10.08886
_cell_length_b   7.59852
_cell_length_c  15.05219
_cell_angle_alpha    90.000
_cell_angle_beta    54.765
_cell_angle_gamma    90.000
_cell_formula_units_Z   4
_symmetry_equiv_pos_as_xyz
    -x,y+1/2,-z+1/2                                   
    -x,-y,-z                                          
    x,-y+1/2,z+1/2                                    
_symmetry_space_group_name_H-M 'P 21/c   '
loop_
_atom_site_label
_atom_site_fract_x
_atom_site_fract_y
_atom_site_fract_z
N1   -0.449146  0.563058  0.818090
C2   -0.345040  0.486153  0.746679
C3   -0.211576  0.390661  0.657026
S4   -0.202739  0.348216  0.541773
N5   -0.026029  0.244248  0.478810
C6    0.022428  0.237897  0.541410
C7   -0.078446  0.320292  0.645707
S8   -0.032374  0.326296  0.742385
C9    0.181729  0.325183  0.660077
C10   0.277066  0.248728  0.560641
S11   0.206872  0.132020  0.494210
C12   0.254067  0.413798  0.707272
N13   0.313460  0.482719  0.743128
C14   0.451638  0.258273  0.499730
N15   0.589183  0.268158  0.452908
data_vaneijck.059   Generated as p212121-01972
# Energy -570.094 kJ/mole
_cell_length_a   7.83500
_cell_length_b  12.62052
_cell_length_c   9.77710
_cell_angle_alpha    90.000
_cell_angle_beta    90.000
_cell_angle_gamma    90.000
_cell_formula_units_Z   4
_symmetry_equiv_pos_as_xyz
    -x+1/2,-y,z+1/2                                   
    -x,y+1/2,-z+1/2                                   
    x+1/2,-y+1/2,-z                                   
_symmetry_space_group_name_H-M 'P 212121 '
loop_
_atom_site_label
_atom_site_fract_x
_atom_site_fract_y
_atom_site_fract_z
N1    0.343831  0.187388  0.376582
C2    0.251982  0.251085  0.339250
C3    0.137653  0.331457  0.289868
S4    0.059499  0.428466  0.395748
N5   -0.052410  0.487897  0.273835
C6   -0.033359  0.437811  0.160026
C7    0.074702  0.346491  0.161708
S8    0.117221  0.267603  0.016769
C9    0.105121  0.360648 -0.117603
C10   0.003171  0.447573 -0.118441
S11  -0.138702  0.484280  0.013043
C12   0.214700  0.337919 -0.232974
N13   0.300099  0.321950 -0.325167
C14   0.004283  0.519278 -0.233360
N15   0.008708  0.575211 -0.324845
data_vaneijck.060   Generated as p21c-04433
# Energy -570.041 kJ/mole
_cell_length_a   8.04065
_cell_length_b   6.00195
_cell_length_c  19.61183
_cell_angle_alpha    90.000
_cell_angle_beta    95.836
_cell_angle_gamma    90.000
_cell_formula_units_Z   4
_symmetry_equiv_pos_as_xyz
    -x,y+1/2,-z+1/2                                   
    -x,-y,-z                                          
    x,-y+1/2,z+1/2                                    
_symmetry_space_group_name_H-M 'P 21/c   '
loop_
_atom_site_label
_atom_site_fract_x
_atom_site_fract_y
_atom_site_fract_z
N1    0.990072  0.094663  0.573011
C2    0.908968  0.243636  0.555353
C3    0.808134  0.432615  0.532426
S4    0.757058  0.635891  0.588345
N5    0.646586  0.784887  0.528551
C6    0.648605  0.690271  0.469761
C7    0.739601  0.485834  0.468126
S8    0.757172  0.332622  0.392500
C9    0.750661  0.543572  0.329600
C10   0.663612  0.736604  0.331684
S11   0.540524  0.815237  0.397150
C12   0.846090  0.496423  0.272571
N13   0.920100  0.462615  0.227071
C14   0.664535  0.896908  0.276994
N15   0.665688  1.022548  0.233501
data_vaneijck.061   Generated as c2c-00164
# Energy -569.931 kJ/mole
_cell_length_a  29.60460
_cell_length_b   9.72662
_cell_length_c  10.78345
_cell_angle_alpha    90.000
_cell_angle_beta    38.353
_cell_angle_gamma    90.000
_cell_formula_units_Z   8
_symmetry_equiv_pos_as_xyz
    -x,-y,-z                                          
    -x,y,-z+1/2                                       
    x,-y,z+1/2                                        
    x+1/2,y+1/2,z                                     
    -x+1/2,-y+1/2,-z                                  
    -x+1/2,y+1/2,-z+1/2                               
    x+1/2,-y+1/2,z+1/2                                
_symmetry_space_group_name_H-M 'C 2/c    '
loop_
_atom_site_label
_atom_site_fract_x
_atom_site_fract_y
_atom_site_fract_z
N1    0.591419  0.411442  0.103208
C2    0.586733  0.522938  0.144557
C3    0.580142  0.663702  0.197897
S4    0.557357  0.705408  0.396684
N5    0.560708  0.873759  0.365383
C6    0.578260  0.898362  0.214215
C7    0.590078  0.781731  0.110616
S8    0.614907  0.796504 -0.100168
C9    0.670901  0.943895 -0.216349
C10   0.659426  1.054207 -0.117430
S11   0.586936  1.069639  0.144889
C12   0.732169  0.941288 -0.432167
N13   0.780803  0.941487 -0.602488
C14   0.707678  1.171238 -0.226201
N15   0.746581  1.262304 -0.315819
data_vaneijck.062   Generated as p21-00306
# Energy -569.906 kJ/mole
_cell_length_a  10.62581
_cell_length_b   6.72046
_cell_length_c  10.07363
_cell_angle_alpha    90.000
_cell_angle_beta    41.529
_cell_angle_gamma    90.000
_cell_formula_units_Z   2
_symmetry_equiv_pos_as_xyz
    -x,y+1/2,-z                                       
_symmetry_space_group_name_H-M 'P 21     '
loop_
_atom_site_label
_atom_site_fract_x
_atom_site_fract_y
_atom_site_fract_z
N1    0.735206  0.943611  0.857456
C2    0.748811  0.815698  0.772723
C3    0.768626  0.655328  0.663345
S4    0.729546  0.411832  0.738603
N5    0.777994  0.320501  0.551112
C6    0.819705  0.464138  0.438905
C7    0.817244  0.661271  0.494287
S8    0.869980  0.873579  0.356643
C9    0.769334  0.804422  0.282522
C10   0.771442  0.617215  0.230651
S11   0.875899  0.411108  0.228059
C12   0.679046  0.964335  0.282182
N13   0.607678  1.090171  0.281690
C14   0.682405  0.573035  0.175233
N15   0.611920  0.540749  0.131500
data_vaneijck.063   Generated as p21c-00952
# Energy -569.838 kJ/mole
_cell_length_a   7.50619
_cell_length_b   6.61649
_cell_length_c  24.11160
_cell_angle_alpha    90.000
_cell_angle_beta    52.797
_cell_angle_gamma    90.000
_cell_formula_units_Z   4
_symmetry_equiv_pos_as_xyz
    -x,y+1/2,-z+1/2                                   
    -x,-y,-z                                          
    x,-y+1/2,z+1/2                                    
_symmetry_space_group_name_H-M 'P 21/c   '
loop_
_atom_site_label
_atom_site_fract_x
_atom_site_fract_y
_atom_site_fract_z
N1    0.297298  0.643226  0.270050
C2    0.291851  0.514861  0.239459
C3    0.283033  0.354188  0.200879
S4    0.292020  0.104434  0.218441
N5    0.271443  0.016352  0.158106
C6    0.262351  0.164905  0.125377
C7    0.267394  0.364099  0.147561
S8    0.253268  0.583677  0.109070
C9    0.063881  0.502941  0.093213
C10   0.060818  0.314668  0.071690
S11   0.241282  0.116961  0.057634
C12  -0.097263  0.652912  0.106267
N13  -0.226611  0.768489  0.116573
C14  -0.099119  0.261731  0.059469
N15  -0.226369  0.226024  0.049639
data_vaneijck.064   Generated as p21c-03531
# Energy -569.817 kJ/mole
_cell_length_a   6.72014
_cell_length_b  19.91490
_cell_length_c  10.08976
_cell_angle_alpha    90.000
_cell_angle_beta    44.953
_cell_angle_gamma    90.000
_cell_formula_units_Z   4
_symmetry_equiv_pos_as_xyz
    -x,y+1/2,-z+1/2                                   
    -x,-y,-z                                          
    x,-y+1/2,z+1/2                                    
_symmetry_space_group_name_H-M 'P 21/c   '
loop_
_atom_site_label
_atom_site_fract_x
_atom_site_fract_y
_atom_site_fract_z
N1    0.502748  0.618170  0.165266
C2    0.344345  0.583914  0.188733
C3    0.147345  0.539768  0.217062
S4   -0.058915  0.566203  0.184463
N5   -0.218442  0.492661  0.240418
C6   -0.123331  0.450373  0.281350
C7    0.087894  0.474312  0.271146
S8    0.243029  0.424274  0.322191
C9    0.244186  0.344589  0.245680
C10   0.046335  0.322037  0.252902
S11  -0.254275  0.367714  0.344998
C12   0.480860  0.302769  0.169350
N13   0.667768  0.269661  0.108128
C14   0.072053  0.256172  0.181890
N15   0.097337  0.203929  0.125098
data_vaneijck.065   Generated as pbca-00227
# Energy -569.815 kJ/mole
_cell_length_a   7.93620
_cell_length_b  20.55935
_cell_length_c  11.79421
_cell_angle_alpha    90.000
_cell_angle_beta    90.000
_cell_angle_gamma    90.000
_cell_formula_units_Z   8
_symmetry_equiv_pos_as_xyz
    x+1/2,-y+1/2,-z                                   
    -x,y+1/2,-z+1/2                                   
    -x+1/2,-y,z+1/2                                   
    -x,-y,-z                                          
    -x+1/2,y+1/2,z                                    
    x,-y+1/2,z+1/2                                    
    x+1/2,y,-z+1/2                                    
_symmetry_space_group_name_H-M 'P bca    '
loop_
_atom_site_label
_atom_site_fract_x
_atom_site_fract_y
_atom_site_fract_z
N1    0.362457  0.342246  0.301759
C2    0.303096  0.312638  0.230513
C3    0.229589  0.274152  0.141525
S4    0.151642  0.309577  0.020697
N5    0.094298  0.239773 -0.038048
C6    0.130601  0.192280  0.028967
C7    0.208719  0.208549  0.134617
S8    0.267249  0.151235  0.238634
C9    0.299103  0.079095  0.160482
C10   0.226491  0.064350  0.059541
S11   0.079985  0.112842 -0.014438
C12   0.408463  0.032395  0.215191
N13   0.493764 -0.005094  0.257405
C14   0.264209  0.003398  0.004436
N15   0.296756 -0.044934 -0.037634
data_vaneijck.066   Generated as p21-00773
# Energy -569.813 kJ/mole
_cell_length_a   5.89334
_cell_length_b   8.90493
_cell_length_c   9.37062
_cell_angle_alpha    90.000
_cell_angle_beta    98.082
_cell_angle_gamma    90.000
_cell_formula_units_Z   2
_symmetry_equiv_pos_as_xyz
    -x,y+1/2,-z                                       
_symmetry_space_group_name_H-M 'P 21     '
loop_
_atom_site_label
_atom_site_fract_x
_atom_site_fract_y
_atom_site_fract_z
N1   -0.151465  0.703239  0.642601
C2    0.002020  0.641167  0.609669
C3    0.196041  0.564383  0.566935
S4    0.381047  0.462915  0.688276
N5    0.549118  0.412505  0.568651
C6    0.471928  0.468489  0.444722
C7    0.267713  0.556986  0.435211
S8    0.136882  0.640522  0.273467
C9    0.195098  0.504760  0.146154
C10   0.388462  0.420459  0.156624
S11   0.619291  0.432128  0.297784
C12   0.018091  0.487268  0.024177
N13  -0.118704  0.471353 -0.073342
C14   0.417643  0.310236  0.047970
N15   0.436905  0.223775 -0.039116
data_vaneijck.067   Generated as p21c-01542
# Energy -569.772 kJ/mole
_cell_length_a  11.95972
_cell_length_b   6.62745
_cell_length_c  13.49959
_cell_angle_alpha    90.000
_cell_angle_beta    62.853
_cell_angle_gamma    90.000
_cell_formula_units_Z   4
_symmetry_equiv_pos_as_xyz
    -x,y+1/2,-z+1/2                                   
    -x,-y,-z                                          
    x,-y+1/2,z+1/2                                    
_symmetry_space_group_name_H-M 'P 21/c   '
loop_
_atom_site_label
_atom_site_fract_x
_atom_site_fract_y
_atom_site_fract_z
N1    0.554463  0.292994  0.419485
C2    0.586992  0.419699  0.355094
C3    0.627511  0.579066  0.273592
S4    0.612906  0.828907  0.311435
N5    0.675392  0.914486  0.181724
C6    0.707142  0.765271  0.113135
C7    0.681454  0.567293  0.160540
S8    0.718564  0.346768  0.078723
C9    0.862581  0.419798 -0.032811
C10   0.887982  0.607651 -0.077227
S11   0.780402  0.810390 -0.031499
C12   0.956614  0.263081 -0.074525
N13   1.032763  0.142567 -0.108993
C14   1.010598  0.655262 -0.166140
N15   1.108424  0.687940 -0.236149
data_vaneijck.068   Generated as p21c-00252
# Energy -569.686 kJ/mole
_cell_length_a   5.94172
_cell_length_b   7.28086
_cell_length_c  23.10264
_cell_angle_alpha    90.000
_cell_angle_beta    79.410
_cell_angle_gamma    90.000
_cell_formula_units_Z   4
_symmetry_equiv_pos_as_xyz
    -x,y+1/2,-z+1/2                                   
    -x,-y,-z                                          
    x,-y+1/2,z+1/2                                    
_symmetry_space_group_name_H-M 'P 21/c   '
loop_
_atom_site_label
_atom_site_fract_x
_atom_site_fract_y
_atom_site_fract_z
N1    0.755599 -0.464854  0.073552
C2    0.628786 -0.348583  0.071371
C3    0.468138 -0.202669  0.068234
S4    0.244107 -0.228973  0.031370
N5    0.143258 -0.018425  0.046118
C6    0.268201  0.067238  0.077226
C7    0.459266 -0.030556  0.091634
S8    0.646432  0.067322  0.134143
C9    0.448739  0.195246  0.184781
C10   0.266754  0.286587  0.170975
S11   0.199105  0.294437  0.099843
C12   0.488085  0.191990  0.244573
N13   0.516579  0.190119  0.292027
C14   0.108001  0.382043  0.215784
N15  -0.014568  0.456996  0.251889
data_vaneijck.069   Generated as p21c-01572
# Energy -569.666 kJ/mole
_cell_length_a   7.86495
_cell_length_b   6.32968
_cell_length_c  19.46045
_cell_angle_alpha    90.000
_cell_angle_beta    92.501
_cell_angle_gamma    90.000
_cell_formula_units_Z   4
_symmetry_equiv_pos_as_xyz
    -x,y+1/2,-z+1/2                                   
    -x,-y,-z                                          
    x,-y+1/2,z+1/2                                    
_symmetry_space_group_name_H-M 'P 21/c   '
loop_
_atom_site_label
_atom_site_fract_x
_atom_site_fract_y
_atom_site_fract_z
N1    1.016352  0.361471  0.865356
C2    0.932814  0.482552  0.836824
C3    0.827831  0.632547  0.799280
S4    0.793863  0.882324  0.830363
N5    0.668836  0.954479  0.763592
C6    0.652574  0.800957  0.720277
C7    0.741554  0.610050  0.737605
S8    0.736020  0.382999  0.685062
C9    0.715176  0.493479  0.601970
C10   0.630390  0.674525  0.585758
S11   0.525135  0.835381  0.644483
C12   0.797898  0.375110  0.549436
N13   0.861896  0.283940  0.507253
C14   0.621855  0.750878  0.515848
N15   0.615706  0.806630  0.460108
data_vaneijck.070   Generated as c2c-01323
# Energy -569.585 kJ/mole
_cell_length_a  36.22300
_cell_length_b   6.76637
_cell_length_c  23.68724
_cell_angle_alpha    90.000
_cell_angle_beta    19.089
_cell_angle_gamma    90.000
_cell_formula_units_Z   8
_symmetry_equiv_pos_as_xyz
    -x,-y,-z                                          
    -x,y,-z+1/2                                       
    x,-y,z+1/2                                        
    x+1/2,y+1/2,z                                     
    -x+1/2,-y+1/2,-z                                  
    -x+1/2,y+1/2,-z+1/2                               
    x+1/2,-y+1/2,z+1/2                                
_symmetry_space_group_name_H-M 'C 2/c    '
loop_
_atom_site_label
_atom_site_fract_x
_atom_site_fract_y
_atom_site_fract_z
N1    0.421255  0.833361  0.579547
C2    0.410007  0.709946  0.563492
C3    0.395071  0.555217  0.544004
S4    0.391580  0.310263  0.568085
N5    0.370654  0.228633  0.533107
C6    0.368528  0.375534  0.501664
C7    0.382148  0.568454  0.505745
S8    0.380345  0.786241  0.467561
C9    0.279307  0.722686  0.561998
C10   0.266378  0.539965  0.558245
S11   0.348391  0.332373  0.458146
C12   0.206657  0.882527  0.649554
N13   0.148219  1.006301  0.719617
C14   0.180131  0.502934  0.641134
N15   0.111794  0.480135  0.706649
data_vaneijck.071   Generated as p21c-00393
# Energy -569.498 kJ/mole
_cell_length_a   8.37864
_cell_length_b   5.82925
_cell_length_c  19.91451
_cell_angle_alpha    90.000
_cell_angle_beta    81.817
_cell_angle_gamma    90.000
_cell_formula_units_Z   4
_symmetry_equiv_pos_as_xyz
    -x,y+1/2,-z+1/2                                   
    -x,-y,-z                                          
    x,-y+1/2,z+1/2                                    
_symmetry_space_group_name_H-M 'P 21/c   '
loop_
_atom_site_label
_atom_site_fract_x
_atom_site_fract_y
_atom_site_fract_z
N1    0.597281  1.435121  0.428222
C2    0.655141  1.279769  0.449833
C3    0.727009  1.083391  0.477530
S4    0.854042  0.903204  0.427047
N5    0.887313  0.731866  0.490075
C6    0.806320  0.803029  0.546013
C7    0.710818  1.005304  0.542595
S8    0.591213  1.128002  0.613506
C9    0.698294  1.056741  0.680658
C10   0.790592  0.866859  0.683438
S11   0.820420  0.649935  0.621084
C12   0.680852  1.220529  0.735715
N13   0.668493  1.348303  0.779510
C14   0.874985  0.829702  0.740818
N15   0.941011  0.804698  0.786518
data_vaneijck.072   Generated as p212121-01826
# Energy -569.440 kJ/mole
_cell_length_a   6.64954
_cell_length_b  19.72709
_cell_length_c   7.30480
_cell_angle_alpha    90.000
_cell_angle_beta    90.000
_cell_angle_gamma    90.000
_cell_formula_units_Z   4
_symmetry_equiv_pos_as_xyz
    -x+1/2,-y,z+1/2                                   
    -x,y+1/2,-z+1/2                                   
    x+1/2,-y+1/2,-z                                   
_symmetry_space_group_name_H-M 'P 212121 '
loop_
_atom_site_label
_atom_site_fract_x
_atom_site_fract_y
_atom_site_fract_z
N1    0.592801  0.270775  0.161337
C2    0.720096  0.240702  0.227672
C3    0.878936  0.202583  0.313377
S4    1.127976  0.218684  0.269067
N5    1.213127  0.159148  0.409436
C6    1.064207  0.127873  0.484205
C7    0.867074  0.150698  0.435510
S8    0.645874  0.114734  0.525388
C9    0.723815  0.094321  0.749490
C10   0.910423  0.072408  0.794917
S11   1.110039  0.061097  0.638876
C12   0.571578  0.102991  0.888613
N13   0.454011  0.109974  1.000421
C14   0.959112  0.056697  0.982618
N15   0.991869  0.044354  1.132068
data_vaneijck.073   Generated as c2c-04419
# Energy -569.342 kJ/mole
_cell_length_a  15.63724
_cell_length_b   6.73373
_cell_length_c  23.81339
_cell_angle_alpha    90.000
_cell_angle_beta    50.410
_cell_angle_gamma    90.000
_cell_formula_units_Z   8
_symmetry_equiv_pos_as_xyz
    -x,-y,-z                                          
    -x,y,-z+1/2                                       
    x,-y,z+1/2                                        
    x+1/2,y+1/2,z                                     
    -x+1/2,-y+1/2,-z                                  
    -x+1/2,y+1/2,-z+1/2                               
    x+1/2,-y+1/2,z+1/2                                
_symmetry_space_group_name_H-M 'C 2/c    '
loop_
_atom_site_label
_atom_site_fract_x
_atom_site_fract_y
_atom_site_fract_z
N1   -0.069338  0.829233  0.494387
C2   -0.081969  0.702404  0.468586
C3   -0.098999  0.542591  0.436574
S4   -0.101769  0.298725  0.458987
N5   -0.124121  0.209861  0.404300
C6   -0.128178  0.353826  0.370425
C7   -0.114222  0.550038  0.386416
S8   -0.117810  0.764609  0.345585
C9   -0.219073  0.695890  0.338206
C10  -0.232972  0.509794  0.323556
S11  -0.151113  0.303383  0.308381
C12  -0.290643  0.855449  0.350150
N13  -0.347753  0.980089  0.359443
C14  -0.320031  0.467853  0.320050
N15  -0.388783  0.437791  0.317039
data_vaneijck.074   Generated as p21c-01168
# Energy -569.341 kJ/mole
_cell_length_a   9.80049
_cell_length_b  10.05906
_cell_length_c  11.55157
_cell_angle_alpha    90.000
_cell_angle_beta    54.555
_cell_angle_gamma    90.000
_cell_formula_units_Z   4
_symmetry_equiv_pos_as_xyz
    -x,y+1/2,-z+1/2                                   
    -x,-y,-z                                          
    x,-y+1/2,z+1/2                                    
_symmetry_space_group_name_H-M 'P 21/c   '
loop_
_atom_site_label
_atom_site_fract_x
_atom_site_fract_y
_atom_site_fract_z
N1    0.994185  1.175609  0.188593
C2    0.911013  1.129913  0.159978
C3    0.807375  1.071462  0.122600
S4    0.754558  1.157874  0.025710
N5    0.640073  1.035716  0.027011
C6    0.642518  0.934711  0.094049
C7    0.737334  0.947989  0.151946
S8    0.756398  0.820325  0.246385
C9    0.740611  0.674909  0.169448
C10   0.650844  0.663880  0.114483
S11   0.529828  0.791238  0.110662
C12   0.831871  0.561760  0.169252
N13   0.902202  0.470551  0.167466
C14   0.648006  0.539803  0.053297
N15   0.646644  0.440992  0.005778
data_vaneijck.075   Generated as p21c-02602
# Energy -569.340 kJ/mole
_cell_length_a  13.30995
_cell_length_b  12.03359
_cell_length_c   8.36643
_cell_angle_alpha    90.000
_cell_angle_beta    45.618
_cell_angle_gamma    90.000
_cell_formula_units_Z   4
_symmetry_equiv_pos_as_xyz
    -x,y+1/2,-z+1/2                                   
    -x,-y,-z                                          
    x,-y+1/2,z+1/2                                    
_symmetry_space_group_name_H-M 'P 21/c   '
loop_
_atom_site_label
_atom_site_fract_x
_atom_site_fract_y
_atom_site_fract_z
N1   -0.193511 -0.046783  1.162920
C2   -0.150259  0.014657  1.023549
C3   -0.093114  0.090617  0.844214
S4   -0.185060  0.205558  0.884490
N5   -0.060512  0.249066  0.621926
C6    0.044310  0.181466  0.509268
C7    0.032791  0.088091  0.627123
S8    0.165699 -0.012965  0.500304
C9    0.318123  0.068460  0.305311
C10   0.328240  0.157099  0.194570
S11   0.191547  0.206412  0.223257
C12   0.438000  0.032372  0.264405
N13   0.534980  0.004933  0.225897
C14   0.458139  0.218428  0.037313
N15   0.562152  0.264915 -0.086182
data_vaneijck.076   Generated as p21c-02399
# Energy -569.326 kJ/mole
_cell_length_a  13.55908
_cell_length_b   6.86183
_cell_length_c  20.18336
_cell_angle_alpha    90.000
_cell_angle_beta    29.984
_cell_angle_gamma    90.000
_cell_formula_units_Z   4
_symmetry_equiv_pos_as_xyz
    -x,y+1/2,-z+1/2                                   
    -x,-y,-z                                          
    x,-y+1/2,z+1/2                                    
_symmetry_space_group_name_H-M 'P 21/c   '
loop_
_atom_site_label
_atom_site_fract_x
_atom_site_fract_y
_atom_site_fract_z
N1   -0.884426  0.436226  0.725513
C2   -0.816968  0.298586  0.708480
C3   -0.732406  0.123945  0.686796
S4   -0.853850 -0.095451  0.753973
N5   -0.678145 -0.218965  0.690531
C6   -0.537099 -0.102553  0.624049
C7   -0.557370  0.097460  0.616916
S8   -0.376533  0.274487  0.529976
C9   -0.301694  0.194664  0.565699
C10  -0.286404  0.004991  0.575070
S11  -0.332368 -0.193584  0.548587
C12  -0.261270  0.348468  0.588960
N13  -0.230459  0.469552  0.608174
C14  -0.235324 -0.047970  0.612448
N15  -0.195496 -0.086897  0.642547
data_vaneijck.077   Generated as p21c-01631
# Energy -569.288 kJ/mole
_cell_length_a  12.06522
_cell_length_b   6.61060
_cell_length_c  14.34513
_cell_angle_alpha    90.000
_cell_angle_beta    58.045
_cell_angle_gamma    90.000
_cell_formula_units_Z   4
_symmetry_equiv_pos_as_xyz
    -x,y+1/2,-z+1/2                                   
    -x,-y,-z                                          
    x,-y+1/2,z+1/2                                    
_symmetry_space_group_name_H-M 'P 21/c   '
loop_
_atom_site_label
_atom_site_fract_x
_atom_site_fract_y
_atom_site_fract_z
N1   -0.031591  1.167728  1.186768
C2    0.025892  1.040694  1.126241
C3    0.097512  0.880996  1.049304
S4    0.059177  0.630718  1.083069
N5    0.176099  0.545031  0.961321
C6    0.241177  0.694623  0.898333
C7    0.200406  0.892914  0.943782
S8    0.276573  1.114538  0.868885
C9    0.314199  1.042031  0.736874
C10   0.354708  0.854321  0.693828
S11   0.373043  0.649524  0.763413
C12   0.295173  1.197940  0.675956
N13   0.279553  1.319047  0.627426
C14   0.384552  0.808130  0.584596
N15   0.408351  0.776487  0.497772
data_vaneijck.078   Generated as c2c-03313
# Energy -569.259 kJ/mole
_cell_length_a  12.25715
_cell_length_b  26.07645
_cell_length_c   8.04047
_cell_angle_alpha    90.000
_cell_angle_beta    47.566
_cell_angle_gamma    90.000
_cell_formula_units_Z   8
_symmetry_equiv_pos_as_xyz
    -x,-y,-z                                          
    -x,y,-z+1/2                                       
    x,-y,z+1/2                                        
    x+1/2,y+1/2,z                                     
    -x+1/2,-y+1/2,-z                                  
    -x+1/2,y+1/2,-z+1/2                               
    x+1/2,-y+1/2,z+1/2                                
_symmetry_space_group_name_H-M 'C 2/c    '
loop_
_atom_site_label
_atom_site_fract_x
_atom_site_fract_y
_atom_site_fract_z
N1   -0.816066  0.177475  1.542088
C2   -0.710710  0.182754  1.358066
C3   -0.576724  0.189753  1.126861
S4   -0.513742  0.249683  1.009407
N5   -0.362449  0.228401  0.759954
C6   -0.359129  0.179075  0.762982
C7   -0.480038  0.154151  0.968725
S8   -0.492399  0.086976  1.001419
C9   -0.304724  0.072091  0.843290
C10  -0.189386  0.096295  0.650189
S11  -0.208282  0.145860  0.521603
C12  -0.279735  0.030587  0.932925
N13  -0.260306 -0.002194  1.003733
C14  -0.038656  0.082598  0.534690
N15   0.080221  0.071988  0.444507
data_vaneijck.079   Generated as pbcn-02536
# Energy -569.238 kJ/mole
_cell_length_a   8.79965
_cell_length_b  24.29751
_cell_length_c   8.88616
_cell_angle_alpha    90.000
_cell_angle_beta    90.000
_cell_angle_gamma    90.000
_cell_formula_units_Z   8
_symmetry_equiv_pos_as_xyz
    -x+1/2,-y+1/2,z+1/2                               
    -x,y,-z+1/2                                       
    x+1/2,-y+1/2,-z                                   
    -x,-y,-z                                          
    x+1/2,y+1/2,-z+1/2                                
    x,-y,z+1/2                                        
    -x+1/2,y+1/2,z                                    
_symmetry_space_group_name_H-M 'P bcn    '
loop_
_atom_site_label
_atom_site_fract_x
_atom_site_fract_y
_atom_site_fract_z
N1    0.991193  0.927030  1.054080
C2    0.909618  0.932384  0.955451
C3    0.807892  0.939486  0.830280
S4    0.741086  1.003263  0.779908
N5    0.639807  0.980528  0.635466
C6    0.654731  0.927969  0.625147
C7    0.750217  0.901420  0.733497
S8    0.784885  0.829892  0.731525
C9    0.794573  0.818951  0.535213
C10   0.705160  0.844871  0.432908
S11   0.561733  0.892648  0.479196
C12   0.907437  0.779586  0.487140
N13   0.995851  0.748598  0.447648
C14   0.724049  0.835001  0.273896
N15   0.739681  0.827258  0.148390
data_vaneijck.080   Generated as p212121-01243
# Energy -569.226 kJ/mole
_cell_length_a   7.25974
_cell_length_b  19.62607
_cell_length_c   6.68356
_cell_angle_alpha    90.000
_cell_angle_beta    90.000
_cell_angle_gamma    90.000
_cell_formula_units_Z   4
_symmetry_equiv_pos_as_xyz
    -x+1/2,-y,z+1/2                                   
    -x,y+1/2,-z+1/2                                   
    x+1/2,-y+1/2,-z                                   
_symmetry_space_group_name_H-M 'P 212121 '
loop_
_atom_site_label
_atom_site_fract_x
_atom_site_fract_y
_atom_site_fract_z
N1    0.398042  1.123325 -0.189204
C2    0.425689  1.088494 -0.055899
C3    0.460192  1.043220  0.109640
S4    0.422683  1.067729  0.352882
N5    0.485046  0.993568  0.450975
C6    0.532663  0.952458  0.309841
C7    0.522206  0.977799  0.109381
S8    0.580493  0.928227 -0.101121
C9    0.500368  0.847582 -0.023819
C10   0.508398  0.823782  0.166264
S11   0.603330  0.869127  0.369550
C12   0.418668  0.806907 -0.180198
N13   0.352513  0.774639 -0.301955
C14   0.434198  0.757555  0.215649
N15   0.374701  0.704959  0.248932
data_vaneijck.081   Generated as pc-00884
# Energy -569.199 kJ/mole
_cell_length_a   5.74310
_cell_length_b   9.11154
_cell_length_c  10.42597
_cell_angle_alpha    90.000
_cell_angle_beta    65.897
_cell_angle_gamma    90.000
_cell_formula_units_Z   2
_symmetry_equiv_pos_as_xyz
    x,-y,z+1/2                                        
_symmetry_space_group_name_H-M 'P c      '
loop_
_atom_site_label
_atom_site_fract_x
_atom_site_fract_y
_atom_site_fract_z
N1    0.808365  0.534068 -0.100620
C2    0.652939  0.446656 -0.066019
C3    0.456123  0.336924 -0.021589
S4    0.289653  0.294612 -0.121055
N5    0.107489  0.169600 -0.009454
C6    0.167583  0.159409  0.096467
C7    0.367300  0.253098  0.096832
S8    0.472201  0.255139  0.234087
C9    0.184149  0.219429  0.380768
C10  -0.005446  0.131714  0.378966
S11   0.002333  0.034048  0.231516
C12   0.156289  0.295279  0.507936
N13   0.131228  0.354684  0.608985
C14  -0.238182  0.113502  0.503192
N15  -0.420626  0.100092  0.602376
data_vaneijck.082   Generated as p21c-00190
# Energy -569.154 kJ/mole
_cell_length_a   6.68189
_cell_length_b  12.73948
_cell_length_c  12.67405
_cell_angle_alpha    90.000
_cell_angle_beta   117.064
_cell_angle_gamma    90.000
_cell_formula_units_Z   4
_symmetry_equiv_pos_as_xyz
    -x,y+1/2,-z+1/2                                   
    -x,-y,-z                                          
    x,-y+1/2,z+1/2                                    
_symmetry_space_group_name_H-M 'P 21/c   '
loop_
_atom_site_label
_atom_site_fract_x
_atom_site_fract_y
_atom_site_fract_z
N1    0.021040  0.358830  0.332933
C2   -0.098820  0.418995  0.339883
C3   -0.249456  0.494312  0.350189
S4   -0.493445  0.456945  0.353731
N5   -0.568827  0.578494  0.366658
C6   -0.421152  0.643982  0.367565
C7   -0.232166  0.600689  0.358431
S8   -0.013572  0.678113  0.358603
C9    0.000854  0.780099  0.455830
C10  -0.178588  0.821307  0.464019
S11  -0.458838  0.779492  0.379746
C12   0.225099  0.817417  0.531679
N13   0.401213  0.847160  0.592671
C14  -0.148830  0.904627  0.547094
N15  -0.120100  0.970821  0.612982
data_vaneijck.083   Generated as p21c-03347
# Energy -569.140 kJ/mole
_cell_length_a   6.79850
_cell_length_b   7.18341
_cell_length_c  19.71766
_cell_angle_alpha    90.000
_cell_angle_beta    96.200
_cell_angle_gamma    90.000
_cell_formula_units_Z   4
_symmetry_equiv_pos_as_xyz
    -x,y+1/2,-z+1/2                                   
    -x,-y,-z                                          
    x,-y+1/2,z+1/2                                    
_symmetry_space_group_name_H-M 'P 21/c   '
loop_
_atom_site_label
_atom_site_fract_x
_atom_site_fract_y
_atom_site_fract_z
N1   -0.091479  0.188149  0.621269
C2    0.034956  0.204248  0.588180
C3    0.193358  0.223793  0.545898
S4    0.436167  0.189849  0.577504
N5    0.524109  0.233851  0.503796
C6    0.380113  0.272364  0.457904
C7    0.185050  0.269782  0.478783
S8   -0.030479  0.319738  0.423840
C9    0.033551  0.236324  0.345072
C10   0.218740  0.235533  0.325542
S11   0.431396  0.323328  0.374335
C12  -0.130058  0.161390  0.300603
N13  -0.257643  0.100745  0.265331
C14   0.254365  0.157858  0.260417
N15   0.277163  0.095361  0.208684
data_vaneijck.084   Generated as pbcn-00736
# Energy -569.068 kJ/mole
_cell_length_a  13.01735
_cell_length_b  11.61169
_cell_length_c  12.66036
_cell_angle_alpha    90.000
_cell_angle_beta    90.000
_cell_angle_gamma    90.000
_cell_formula_units_Z   8
_symmetry_equiv_pos_as_xyz
    -x+1/2,-y+1/2,z+1/2                               
    -x,y,-z+1/2                                       
    x+1/2,-y+1/2,-z                                   
    -x,-y,-z                                          
    x+1/2,y+1/2,-z+1/2                                
    x,-y,z+1/2                                        
    -x+1/2,y+1/2,z                                    
_symmetry_space_group_name_H-M 'P bcn    '
loop_
_atom_site_label
_atom_site_fract_x
_atom_site_fract_y
_atom_site_fract_z
N1    0.023526  0.720524  0.121544
C2    0.087929  0.661464  0.149917
C3    0.169659  0.587565  0.185467
S4    0.202046  0.463281  0.119681
N5    0.298117  0.430346  0.200547
C6    0.305684  0.507498  0.273410
C7    0.233563  0.600354  0.269591
S8    0.233401  0.714117  0.361570
C9    0.366576  0.731989  0.379883
C10   0.434983  0.644240  0.384390
S11   0.402921  0.497328  0.369992
C12   0.400516  0.850041  0.387956
N13   0.428948  0.942580  0.394003
C14   0.542683  0.667521  0.400385
N15   0.627393  0.687901  0.412816
data_vaneijck.085   Generated as p21c-03899
# Energy -569.023 kJ/mole
_cell_length_a   9.75860
_cell_length_b  13.55189
_cell_length_c   7.83124
_cell_angle_alpha    90.000
_cell_angle_beta    65.629
_cell_angle_gamma    90.000
_cell_formula_units_Z   4
_symmetry_equiv_pos_as_xyz
    -x,y+1/2,-z+1/2                                   
    -x,-y,-z                                          
    x,-y+1/2,z+1/2                                    
_symmetry_space_group_name_H-M 'P 21/c   '
loop_
_atom_site_label
_atom_site_fract_x
_atom_site_fract_y
_atom_site_fract_z
N1    0.287188  0.290686  0.494805
C2    0.394337  0.269753  0.510828
C3    0.531438  0.245166  0.528426
S4    0.577688  0.125198  0.552261
N5    0.739695  0.154380  0.561338
C6    0.759464  0.248469  0.546705
C7    0.642913  0.305467  0.528474
S8    0.650543  0.434987  0.507000
C9    0.844528  0.452709  0.371289
C10   0.955050  0.398577  0.388645
S11   0.923732  0.300832  0.549348
C12   0.880479  0.531529  0.235447
N13   0.910654  0.593519  0.127886
C14   1.111391  0.418996  0.272596
N15   1.234157  0.436997  0.180834
data_vaneijck.086   Generated as p21c-04478
# Energy -569.011 kJ/mole
_cell_length_a   6.85620
_cell_length_b  13.61330
_cell_length_c  11.41101
_cell_angle_alpha    90.000
_cell_angle_beta    62.711
_cell_angle_gamma    90.000
_cell_formula_units_Z   4
_symmetry_equiv_pos_as_xyz
    -x,y+1/2,-z+1/2                                   
    -x,-y,-z                                          
    x,-y+1/2,z+1/2                                    
_symmetry_space_group_name_H-M 'P 21/c   '
loop_
_atom_site_label
_atom_site_fract_x
_atom_site_fract_y
_atom_site_fract_z
N1   -0.176642  0.062496  0.693978
C2    0.004480  0.082885  0.638524
C3    0.232887  0.108554  0.566972
S4    0.408478  0.095734  0.635372
N5    0.627618  0.133283  0.501091
C6    0.573055  0.155240  0.410251
C7    0.346757  0.144006  0.442214
S8    0.238726  0.171555  0.332589
C9    0.461613  0.145789  0.177586
C10   0.676749  0.154427  0.147362
S11   0.777900  0.194929  0.256139
C12   0.398656  0.116185  0.078053
N13   0.351809  0.094037 -0.002040
C14   0.845036  0.131151  0.016368
N15   0.975309  0.112609 -0.087628
data_vaneijck.087   Generated as p21c-01243
# Energy -569.006 kJ/mole
_cell_length_a  11.17299
_cell_length_b  13.27505
_cell_length_c  10.75300
_cell_angle_alpha    90.000
_cell_angle_beta    36.001
_cell_angle_gamma    90.000
_cell_formula_units_Z   4
_symmetry_equiv_pos_as_xyz
    -x,y+1/2,-z+1/2                                   
    -x,-y,-z                                          
    x,-y+1/2,z+1/2                                    
_symmetry_space_group_name_H-M 'P 21/c   '
loop_
_atom_site_label
_atom_site_fract_x
_atom_site_fract_y
_atom_site_fract_z
N1   -0.677556  0.074282  0.699463
C2   -0.537055  0.124851  0.582738
C3   -0.359209  0.188126  0.436089
S4   -0.141403  0.157853  0.172698
N5   -0.014290  0.259403  0.111195
C6   -0.127703  0.313268  0.278097
C7   -0.328801  0.276588  0.471487
S8   -0.505213  0.340648  0.714815
C9   -0.446112  0.466490  0.627056
C10  -0.256599  0.501398  0.442939
S11  -0.033719  0.427329  0.259838
C12  -0.618513  0.533571  0.767102
N13  -0.751749  0.588191  0.874691
C14  -0.226241  0.605415  0.382542
N15  -0.209332  0.687818  0.340750
data_vaneijck.088   Generated as c2c-03882
# Energy -568.984 kJ/mole
_cell_length_a  28.54794
_cell_length_b   9.06089
_cell_length_c  11.61916
_cell_angle_alpha    90.000
_cell_angle_beta    39.462
_cell_angle_gamma    90.000
_cell_formula_units_Z   8
_symmetry_equiv_pos_as_xyz
    -x,-y,-z                                          
    -x,y,-z+1/2                                       
    x,-y,z+1/2                                        
    x+1/2,y+1/2,z                                     
    -x+1/2,-y+1/2,-z                                  
    -x+1/2,y+1/2,-z+1/2                               
    x+1/2,-y+1/2,z+1/2                                
_symmetry_space_group_name_H-M 'C 2/c    '
loop_
_atom_site_label
_atom_site_fract_x
_atom_site_fract_y
_atom_site_fract_z
N1    0.041805  0.228582  0.310420
C2    0.057524  0.208774  0.374254
C3    0.076772  0.187552  0.456650
S4    0.089065  0.014780  0.491031
N5    0.107965  0.076786  0.586344
C6    0.105954  0.218656  0.591213
C7    0.088026  0.289791  0.518993
S8    0.081774  0.482712  0.515333
C9    0.151065  0.541475  0.479772
C10   0.167984  0.474324  0.548630
S11   0.124213  0.314491  0.685325
C12   0.191422  0.669959  0.365660
N13   0.223790  0.770926  0.275083
C14   0.226679  0.530543  0.508786
N15   0.272977  0.576920  0.476432
data_vaneijck.089   Generated as pna21-04071
# Energy -568.968 kJ/mole
_cell_length_a  16.88192
_cell_length_b   9.26372
_cell_length_c   6.18385
_cell_angle_alpha    90.000
_cell_angle_beta    90.000
_cell_angle_gamma    90.000
_cell_formula_units_Z   4
_symmetry_equiv_pos_as_xyz
    -x,-y,z+1/2                                       
    -x+1/2,y+1/2,z+1/2                                
    x+1/2,-y+1/2,z                                    
_symmetry_space_group_name_H-M 'P na21   '
loop_
_atom_site_label
_atom_site_fract_x
_atom_site_fract_y
_atom_site_fract_z
N1    0.010933 -0.371345  0.947337
C2    0.042737 -0.330599  1.098303
C3    0.082149 -0.276145  1.287891
S4    0.127502 -0.389391  1.469509
N5    0.157352 -0.257615  1.631770
C6    0.134870 -0.135072  1.554939
C7    0.091341 -0.137527  1.356433
S8    0.056034  0.018684  1.225247
C9    0.125292  0.151646  1.302536
C10   0.165323  0.153719  1.492613
S11   0.157647  0.023433  1.698807
C12   0.136478  0.265663  1.145794
N13   0.145958  0.356408  1.023887
C14   0.218847  0.270271  1.542536
N15   0.260708  0.363480  1.579434
data_vaneijck.090   Generated as p212121-04273
# Energy -568.936 kJ/mole
_cell_length_a   7.23939
_cell_length_b   6.63600
_cell_length_c  19.91283
_cell_angle_alpha    90.000
_cell_angle_beta    90.000
_cell_angle_gamma    90.000
_cell_formula_units_Z   4
_symmetry_equiv_pos_as_xyz
    -x+1/2,-y,z+1/2                                   
    -x,y+1/2,-z+1/2                                   
    x+1/2,-y+1/2,-z                                   
_symmetry_space_group_name_H-M 'P 212121 '
loop_
_atom_site_label
_atom_site_fract_x
_atom_site_fract_y
_atom_site_fract_z
N1    0.611018  0.549957  0.869177
C2    0.653004  0.420446  0.834819
C3    0.705554  0.259060  0.790487
S4    0.691567  0.011624  0.814979
N5    0.767514 -0.079612  0.742527
C6    0.802524  0.066656  0.701961
C7    0.770036  0.266386  0.726301
S8    0.809030  0.483550  0.677341
C9    0.746882  0.396218  0.596795
C10   0.776174  0.206058  0.574158
S11   0.884006  0.012792  0.620682
C12   0.658041  0.544384  0.554556
N13   0.586938  0.659777  0.520996
C14   0.717288  0.147497  0.507760
N15   0.669566  0.104825  0.455131
data_vaneijck.091   Generated as p-1-04648
# Energy -568.862 kJ/mole
_cell_length_a   7.98652
_cell_length_b   9.75189
_cell_length_c   6.83896
_cell_angle_alpha    72.210
_cell_angle_beta    70.948
_cell_angle_gamma    83.195
_cell_formula_units_Z   2
_symmetry_equiv_pos_as_xyz
    -x,-y,-z                                          
_symmetry_space_group_name_H-M 'P -1     '
loop_
_atom_site_label
_atom_site_fract_x
_atom_site_fract_y
_atom_site_fract_z
N1    0.353832  0.484427 -0.133291
C2    0.285785  0.439822  0.047570
C3    0.199416  0.385110  0.275718
S4    0.253312  0.443439  0.460125
N5    0.104818  0.343324  0.672262
C6    0.022045  0.267494  0.610067
C7    0.070458  0.285372  0.383039
S8   -0.028244  0.191131  0.267717
C9   -0.246507  0.171209  0.445795
C10  -0.293784  0.157875  0.659868
S11  -0.145258  0.152779  0.804856
C12  -0.379734  0.168873  0.346327
N13  -0.487182  0.166128  0.271672
C14  -0.478412  0.146559  0.787715
N15  -0.625067  0.138104  0.884394
data_vaneijck.092   Generated as p21c-03993
# Energy -568.853 kJ/mole
_cell_length_a   7.45479
_cell_length_b   6.78010
_cell_length_c  18.52728
_cell_angle_alpha    90.000
_cell_angle_beta    85.625
_cell_angle_gamma    90.000
_cell_formula_units_Z   4
_symmetry_equiv_pos_as_xyz
    -x,y+1/2,-z+1/2                                   
    -x,-y,-z                                          
    x,-y+1/2,z+1/2                                    
_symmetry_space_group_name_H-M 'P 21/c   '
loop_
_atom_site_label
_atom_site_fract_x
_atom_site_fract_y
_atom_site_fract_z
N1    0.359650  0.083925  0.443816
C2    0.329124  0.222328  0.477601
C3    0.292052  0.399233  0.519256
S4    0.203521  0.605150  0.481224
N5    0.198979  0.738677  0.556236
C6    0.261481  0.636530  0.607002
C7    0.318077  0.439025  0.589902
S8    0.407742  0.281028  0.653806
C9    0.281480  0.353644  0.733941
C10   0.225881  0.540395  0.749154
S11   0.274773  0.745211  0.692573
C12   0.234617  0.195611  0.783961
N13   0.196215  0.071938  0.823772
C14   0.115079  0.584058  0.814544
N15   0.026454  0.616472  0.865962
data_vaneijck.093   Generated as c2c-04287
# Energy -568.809 kJ/mole
_cell_length_a  16.69836
_cell_length_b   6.63580
_cell_length_c  17.23655
_cell_angle_alpha    90.000
_cell_angle_beta    91.402
_cell_angle_gamma    90.000
_cell_formula_units_Z   8
_symmetry_equiv_pos_as_xyz
    -x,-y,-z                                          
    -x,y,-z+1/2                                       
    x,-y,z+1/2                                        
    x+1/2,y+1/2,z                                     
    -x+1/2,-y+1/2,-z                                  
    -x+1/2,y+1/2,-z+1/2                               
    x+1/2,-y+1/2,z+1/2                                
_symmetry_space_group_name_H-M 'C 2/c    '
loop_
_atom_site_label
_atom_site_fract_x
_atom_site_fract_y
_atom_site_fract_z
N1    0.400432 -0.151315  0.251996
C2    0.366844 -0.022412  0.221799
C3    0.323002  0.138643  0.184105
S4    0.346978  0.387273  0.199774
N5    0.274157  0.475785  0.142115
C6    0.234187  0.328375  0.111891
C7    0.259450  0.129614  0.133306
S8    0.211801 -0.089279  0.097461
C9    0.111302 -0.008265  0.093158
C10   0.087034  0.180026  0.073084
S11   0.152126  0.378187  0.048551
C12   0.053786 -0.160354  0.113491
N13   0.007574 -0.278575  0.129312
C14   0.002993  0.231907  0.071144
N15  -0.063837  0.267572  0.069238
data_vaneijck.094   Generated as p-1-00363
# Energy -568.796 kJ/mole
_cell_length_a  11.67126
_cell_length_b  10.36805
_cell_length_c  12.75550
_cell_angle_alpha    31.985
_cell_angle_beta    40.701
_cell_angle_gamma    36.105
_cell_formula_units_Z   2
_symmetry_equiv_pos_as_xyz
    -x,-y,-z                                          
_symmetry_space_group_name_H-M 'P -1     '
loop_
_atom_site_label
_atom_site_fract_x
_atom_site_fract_y
_atom_site_fract_z
N1   -0.164357  0.306499  0.542653
C2   -0.194823  0.393234  0.420880
C3   -0.234158  0.499448  0.269551
S4   -0.211766  0.784965  0.021596
N5   -0.272051  0.776356 -0.055118
C6   -0.309480  0.573245  0.096439
C7   -0.291578  0.405580  0.289006
S8   -0.337790  0.120401  0.515499
C9   -0.282484  0.001929  0.428391
C10  -0.296501  0.159435  0.244711
S11  -0.376946  0.518641  0.054629
C12  -0.223940 -0.288231  0.575318
N13  -0.180311 -0.515821  0.690710
C14  -0.247770  0.036303  0.192601
N15  -0.209194 -0.065451  0.155357
data_vaneijck.095   Generated as p21c-03796
# Energy -568.670 kJ/mole
_cell_length_a  18.27131
_cell_length_b   6.60858
_cell_length_c  13.75619
_cell_angle_alpha    90.000
_cell_angle_beta    35.002
_cell_angle_gamma    90.000
_cell_formula_units_Z   4
_symmetry_equiv_pos_as_xyz
    -x,y+1/2,-z+1/2                                   
    -x,-y,-z                                          
    x,-y+1/2,z+1/2                                    
_symmetry_space_group_name_H-M 'P 21/c   '
loop_
_atom_site_label
_atom_site_fract_x
_atom_site_fract_y
_atom_site_fract_z
N1    0.560158  0.675917  0.235511
C2    0.590559  0.550613  0.254617
C3    0.628373  0.393372  0.280089
S4    0.611677  0.141411  0.270069
N5    0.671644  0.060159  0.309373
C6    0.703447  0.211864  0.328179
C7    0.680281  0.408810  0.314013
S8    0.717095  0.632610  0.337620
C9    0.860601  0.560556  0.238229
C10   0.884256  0.373481  0.248549
S11   0.774060  0.171393  0.366046
C12   0.956336  0.717227  0.138312
N13   1.033685  0.837987  0.058138
C14   1.007154  0.326022  0.156479
N15   1.105254  0.293431  0.081983
data_vaneijck.096   Generated as p21c-01716
# Energy -568.660 kJ/mole
_cell_length_a   7.37476
_cell_length_b   6.14701
_cell_length_c  26.95825
_cell_angle_alpha    90.000
_cell_angle_beta    51.501
_cell_angle_gamma    90.000
_cell_formula_units_Z   4
_symmetry_equiv_pos_as_xyz
    -x,y+1/2,-z+1/2                                   
    -x,-y,-z                                          
    x,-y+1/2,z+1/2                                    
_symmetry_space_group_name_H-M 'P 21/c   '
loop_
_atom_site_label
_atom_site_fract_x
_atom_site_fract_y
_atom_site_fract_z
N1    0.637590  0.649164  0.172124
C2    0.520476  0.778315  0.174882
C3    0.372365  0.941804  0.178780
S4    0.332827  1.190522  0.213232
N5    0.152292  1.282819  0.200969
C6    0.123066  1.136345  0.172361
C7    0.244267  0.935216  0.158261
S8    0.222760  0.717536  0.119671
C9    0.207439  0.861105  0.065843
C10   0.096299  1.053474  0.078528
S11  -0.057447  1.190715  0.151868
C12   0.331327  0.761480  0.004198
N13   0.430197  0.687059 -0.044988
C14   0.102840  1.163921  0.030163
N15   0.112147  1.245924 -0.009266
data_vaneijck.097   Generated as p21c-01720
# Energy -568.587 kJ/mole
_cell_length_a  10.46883
_cell_length_b   9.65370
_cell_length_c  10.73268
_cell_angle_alpha    90.000
_cell_angle_beta    62.924
_cell_angle_gamma    90.000
_cell_formula_units_Z   4
_symmetry_equiv_pos_as_xyz
    -x,y+1/2,-z+1/2                                   
    -x,-y,-z                                          
    x,-y+1/2,z+1/2                                    
_symmetry_space_group_name_H-M 'P 21/c   '
loop_
_atom_site_label
_atom_site_fract_x
_atom_site_fract_y
_atom_site_fract_z
N1   -0.317218  0.838668  0.871439
C2   -0.326972  0.725795  0.845952
C3   -0.340191  0.583008  0.815188
S4   -0.388470  0.537323  0.687843
N5   -0.381790  0.368193  0.711908
C6   -0.343581  0.346386  0.808515
C7   -0.318636  0.465602  0.873443
S8   -0.266047  0.454229  1.007513
C9   -0.155712  0.305678  0.955364
C10  -0.179138  0.193099  0.893224
S11  -0.324034  0.175057  0.853213
C12  -0.034240  0.309719  0.984832
N13   0.062026  0.310455  1.007474
C14  -0.083465  0.075573  0.856251
N15  -0.006227 -0.015720  0.828258
data_vaneijck.098   Generated as p-1-00191
# Energy -568.583 kJ/mole
_cell_length_a   7.64030
_cell_length_b  10.01565
_cell_length_c   7.45373
_cell_angle_alpha    64.979
_cell_angle_beta    67.876
_cell_angle_gamma    75.985
_cell_formula_units_Z   2
_symmetry_equiv_pos_as_xyz
    -x,-y,-z                                          
_symmetry_space_group_name_H-M 'P -1     '
loop_
_atom_site_label
_atom_site_fract_x
_atom_site_fract_y
_atom_site_fract_z
N1    0.458867  0.225669  1.103096
C2    0.535586  0.276975  0.929133
C3    0.632441  0.343389  0.709819
S4    0.732131  0.506924  0.606374
N5    0.809751  0.513497  0.363012
C6    0.765818  0.398796  0.358916
C7    0.662928  0.295894  0.553273
S8    0.592123  0.133432  0.574204
C9    0.789560  0.083593  0.386948
C10   0.888444  0.181359  0.204447
S11   0.832980  0.375011  0.120158
C12   0.846981 -0.073234  0.443923
N13   0.896819 -0.196206  0.485406
C14   1.054781  0.130605  0.065787
N15   1.185362  0.086795 -0.040108
data_vaneijck.099   Generated as p21c-02064
# Energy -568.569 kJ/mole
_cell_length_a  13.54310
_cell_length_b  11.55695
_cell_length_c  19.24842
_cell_angle_alpha    90.000
_cell_angle_beta    18.677
_cell_angle_gamma    90.000
_cell_formula_units_Z   4
_symmetry_equiv_pos_as_xyz
    -x,y+1/2,-z+1/2                                   
    -x,-y,-z                                          
    x,-y+1/2,z+1/2                                    
_symmetry_space_group_name_H-M 'P 21/c   '
loop_
_atom_site_label
_atom_site_fract_x
_atom_site_fract_y
_atom_site_fract_z
N1   -0.427687  0.374687  1.225650
C2   -0.432705  0.320589  1.179394
C3   -0.440213  0.252683  1.121728
S4   -0.671842  0.132741  1.267877
N5   -0.564083  0.104250  1.115074
C6   -0.364850  0.179875  0.962264
C7   -0.280611  0.267522  0.955187
S8   -0.012613  0.377881  0.757693
C9   -0.118220  0.406132  0.741348
C10  -0.203942  0.324217  0.751989
S11  -0.214999  0.174482  0.777355
C12  -0.122081  0.526723  0.725076
N13  -0.130710  0.621562  0.715170
C14  -0.304427  0.357107  0.750251
N15  -0.382862  0.386358  0.748850
data_vaneijck.100   Generated as pbca-03140
# Energy -568.557 kJ/mole
_cell_length_a   7.20340
_cell_length_b  19.89242
_cell_length_c  12.87779
_cell_angle_alpha    90.000
_cell_angle_beta    90.000
_cell_angle_gamma    90.000
_cell_formula_units_Z   8
_symmetry_equiv_pos_as_xyz
    x+1/2,-y+1/2,-z                                   
    -x,y+1/2,-z+1/2                                   
    -x+1/2,-y,z+1/2                                   
    -x,-y,-z                                          
    -x+1/2,y+1/2,z                                    
    x,-y+1/2,z+1/2                                    
    x+1/2,y,-z+1/2                                    
_symmetry_space_group_name_H-M 'P bca    '
loop_
_atom_site_label
_atom_site_fract_x
_atom_site_fract_y
_atom_site_fract_z
N1    0.354584  0.859514 -0.044680
C2    0.391298  0.822139  0.018968
C3    0.437095  0.774014  0.098070
S4    0.498078  0.798583  0.221102
N5    0.530017  0.720724  0.263769
C6    0.496880  0.678266  0.190197
C7    0.442401  0.705849  0.092273
S8    0.393303  0.658169 -0.019583
C9    0.330751  0.578433  0.028689
C10   0.383154  0.551928  0.121371
S11   0.524252  0.591840  0.214947
C12   0.216336  0.540148 -0.041913
N13   0.126895  0.509666 -0.097493
C14   0.325111  0.484924  0.150586
N15   0.278712  0.431871  0.172217
