# Supplementary material for: Report on the sixth blind test of organic crystal structure prediction methods
Source: Acta Crystallogr B Struct Sci Cryst Eng Mater. 2016 Aug 1;72(Pt 4):439–59. doi: 10.1107/S2052520616007447 (PMC4971545; doi:10.1107/S2052520616007447)
Supplement: Supplementary file 2 [file b-72-00439-sup2.zip › Group_05_vanEijck/XXIII-1_vanEijck.cif]

data_vaneijck.001   Generated as form1-p-1-03620
# Energy -16810.017 kJ/mole
_cell_length_a   4.41275
_cell_length_b  21.52999
_cell_length_c  20.64950
_cell_angle_alpha    33.376
_cell_angle_beta    60.737
_cell_angle_gamma    64.832
_cell_formula_units_Z   2
_symmetry_equiv_pos_as_xyz
    -x,-y,-z                                          
_symmetry_space_group_name_H-M 'P -1     '
loop_
_atom_site_label
_atom_site_fract_x
_atom_site_fract_y
_atom_site_fract_z
O1   -1.872019 -0.568290  0.599646
C2   -1.688305 -0.627141  0.595056
O3   -1.681448 -0.601221  0.509989
H4   -1.838969 -0.537102  0.465785
C5   -1.466079 -0.725831  0.678346
C6   -1.267962 -0.782945  0.659249
H7   -1.285701 -0.754781  0.586872
C8   -1.047761 -0.875684  0.732214
H9   -0.896589 -0.917793  0.715448
C10  -1.022743 -0.912823  0.825886
H11  -0.851510 -0.983754  0.882033
C12  -1.219090 -0.857884  0.846812
H13  -1.191613 -0.888216  0.919294
C14  -1.443978 -0.764459  0.774741
N15  -1.638042 -0.711038  0.798823
H16  -1.772085 -0.641512  0.737607
C17  -1.620844 -0.722127  0.874182
C18  -1.657219 -0.826878  0.999785
H19  -1.703531 -0.900779  1.040222
C20  -1.633118 -0.836709  1.073397
H21  -1.659149 -0.918410  1.169743
C22  -1.573908 -0.740845  1.021782
C23  -1.544107 -0.635459  0.896290
H24  -1.499725 -0.560808  0.854943
C25  -1.568228 -0.626224  0.823214
H26  -1.541784 -0.544667  0.726799
C27  -1.541310 -0.750484  1.099991
H28  -1.426147 -0.832252  1.171592
H29  -1.364748 -0.687880  1.043807
C30  -1.896319 -0.733769  1.159092
H31  -2.029898 -0.658481  1.089391
H32  -2.058555 -0.803907  1.226192
C33  -1.853124 -0.723437  1.218566
C34  -1.851412 -0.819663  1.342031
H35  -1.882307 -0.901736  1.395027
C36  -1.810354 -0.810485  1.397285
CL37 -1.812849 -0.933642  1.549773
C38  -1.769868 -0.702397  1.327003
CL39 -1.716661 -0.680982  1.384908
C40  -1.772313 -0.606512  1.203677
H41  -1.743335 -0.523698  1.149379
C42  -1.812832 -0.616881  1.149859
H43  -1.812755 -0.542140  1.054913
data_vaneijck.002   Generated as form2-p212121-03192
# Energy -16810.013 kJ/mole
_cell_length_a   4.49334
_cell_length_b  11.84849
_cell_length_c  34.40473
_cell_angle_alpha    90.000
_cell_angle_beta    90.000
_cell_angle_gamma    90.000
_cell_formula_units_Z   4
_symmetry_equiv_pos_as_xyz
    -x+1/2,-y,z+1/2                                   
    -x,y+1/2,-z+1/2                                   
    x+1/2,-y+1/2,-z                                   
_symmetry_space_group_name_H-M 'P 212121 '
loop_
_atom_site_label
_atom_site_fract_x
_atom_site_fract_y
_atom_site_fract_z
O1    1.030579  1.321021  0.482892
C2    1.015172  1.374241  0.513653
O3    1.185745  1.343645  0.542756
H4    1.304823  1.282642  0.533077
C5    0.811152  1.470936  0.520656
C6    0.786855  1.511668  0.559061
H7    0.914752  1.472635  0.581977
C8    0.599193  1.602005  0.568241
H9    0.583470  1.631530  0.597893
C10   0.431276  1.652981  0.539069
H11   0.285181  1.722440  0.545936
C12   0.451575  1.613740  0.500866
H13   0.316834  1.654548  0.479135
C14   0.640357  1.523189  0.490865
N15   0.656456  1.486459  0.451787
H16   0.807360  1.425209  0.447818
C17   0.457791  1.495500  0.420550
C18   0.350778  1.396508  0.403082
H19   0.417872  1.314956  0.414167
C20   0.154996  1.401960  0.371381
H21   0.074958  1.324751  0.358468
C22   0.063598  1.507013  0.356603
C23   0.171608  1.606186  0.373991
H24   0.104582  1.687619  0.362962
C25   0.368173  1.600338  0.405561
H26   0.451347  1.677477  0.418091
C27  -0.146565  1.514208  0.322048
H28  -0.283269  1.439279  0.320903
H29  -0.294792  1.585022  0.326081
C30   0.021913  1.528422  0.282433
H31   0.170266  1.600037  0.284518
H32   0.159241  1.454870  0.277530
C33  -0.185343  1.545359  0.247952
C34  -0.291894  1.452177  0.226806
H35  -0.225790  1.367963  0.235208
C36  -0.482446  1.467178  0.194776
CL37 -0.600851  1.347457  0.170611
C38  -0.568486  1.577722  0.183726
CL39 -0.800489  1.605176  0.144827
C40  -0.462146  1.670590  0.205019
H41  -0.525923  1.755225  0.196785
C42  -0.272323  1.654653  0.236871
H43  -0.192528  1.727093  0.252842
data_vaneijck.003   Generated as form4-p21c-01350
# Energy -16809.904 kJ/mole
_cell_length_a  11.93307
_cell_length_b   4.49334
_cell_length_c  34.52724
_cell_angle_alpha    90.000
_cell_angle_beta    84.994
_cell_angle_gamma    90.000
_cell_formula_units_Z   4
_symmetry_equiv_pos_as_xyz
    -x,y+1/2,-z+1/2                                   
    -x,-y,-z                                          
    x,-y+1/2,z+1/2                                    
_symmetry_space_group_name_H-M 'P 21/c   '
loop_
_atom_site_label
_atom_site_fract_x
_atom_site_fract_y
_atom_site_fract_z
O1   -0.434522  1.001217 -0.232392
C2   -0.371442  0.989954 -0.262644
O3   -0.392920  1.161690 -0.291816
H4   -0.457021  1.278342 -0.282568
C5   -0.272610  0.788810 -0.269016
C6   -0.218535  0.771074 -0.306953
H7   -0.249286  0.902178 -0.330003
C8   -0.125458  0.585659 -0.315515
H9   -0.085636  0.574793 -0.344831
C10  -0.085183  0.413246 -0.286191
H11  -0.013861  0.268390 -0.292606
C12  -0.137577  0.427509 -0.248437
H13  -0.104831  0.289579 -0.226540
C14  -0.230955  0.614316 -0.239062
N15  -0.281040  0.623919 -0.200404
H16  -0.345278  0.767869 -0.196858
C17  -0.276172  0.430484 -0.168776
C18  -0.376436  0.305760 -0.151768
H19  -0.455540  0.356027 -0.163456
C20  -0.375119  0.113227 -0.119831
H21  -0.453183  0.018538 -0.107328
C22  -0.273100  0.043390 -0.104348
C23  -0.172718  0.169757 -0.121239
H24  -0.093658  0.119522 -0.109647
C25  -0.174473  0.362833 -0.153094
H26  -0.096797  0.460527 -0.165363
C27  -0.270945 -0.164189 -0.069632
H28  -0.343911 -0.307182 -0.068240
H29  -0.198022 -0.306749 -0.073738
C30  -0.268088  0.005587 -0.030053
H31  -0.191605  0.135366 -0.030725
H32  -0.337357  0.161005 -0.027012
C33  -0.275127 -0.201195  0.004968
C34  -0.176836 -0.301656  0.020519
H35  -0.095680 -0.230121  0.007437
C36  -0.182734 -0.493176  0.052885
CL37 -0.057323 -0.604379  0.069907
C38  -0.289351 -0.585870  0.070007
CL39 -0.306473 -0.820183  0.109740
C40  -0.387253 -0.484776  0.054362
H41  -0.468864 -0.553226  0.067311
C42  -0.380378 -0.294577  0.022106
H43  -0.456743 -0.220041  0.010562
data_vaneijck.004   Generated as free23-p21c-15654
# Energy -16809.240 kJ/mole
_cell_length_a  13.00853
_cell_length_b  10.28108
_cell_length_c  16.39229
_cell_angle_alpha    90.000
_cell_angle_beta    58.390
_cell_angle_gamma    90.000
_cell_formula_units_Z   4
_symmetry_equiv_pos_as_xyz
    -x,y+1/2,-z+1/2                                   
    -x,-y,-z                                          
    x,-y+1/2,z+1/2                                    
_symmetry_space_group_name_H-M 'P 21/c   '
loop_
_atom_site_label
_atom_site_fract_x
_atom_site_fract_y
_atom_site_fract_z
O1    0.867139  1.013803  0.059958
C2    0.870963  1.038119  0.132094
O3    0.975189  1.029821  0.126385
H4    1.033209  1.008029  0.060877
C5    0.764608  1.070987  0.227906
C6    0.784756  1.101444  0.302371
H7    0.875692  1.101372  0.288517
C8    0.688745  1.131743  0.394561
H9    0.706004  1.154712  0.450717
C10   0.570636  1.131612  0.414297
H11   0.496626  1.153926  0.485753
C12   0.548841  1.102510  0.341274
H13   0.456839  1.102080  0.357812
C14   0.644350  1.073308  0.247712
N15   0.618075  1.043781  0.176405
H16   0.689378  1.009881  0.115726
C17   0.519260  1.073091  0.167317
C18   0.483617  0.980230  0.124520
H19   0.530674  0.888597  0.100729
C20   0.386495  1.004576  0.112275
H21   0.360626  0.930974  0.079229
C22   0.323318  1.123053  0.142601
C23   0.359008  1.216208  0.185964
H24   0.311394  1.307536  0.210237
C25   0.456546  1.191694  0.197926
H26   0.483298  1.265121  0.230418
C27   0.216887  1.148488  0.130143
H28   0.204235  1.065928  0.095413
H29   0.136662  1.155302  0.200617
C30   0.227354  1.274267  0.071688
H31   0.253348  1.355872  0.098393
H32   0.298089  1.260370 -0.002208
C33   0.109634  1.307789  0.077732
C34   0.095881  1.288495 -0.000944
H35   0.170457  1.250404 -0.067161
C36  -0.013934  1.317409  0.005568
CL37 -0.022813  1.288359 -0.094302
C38  -0.111900  1.366841  0.092471
CL39 -0.251060  1.404455  0.108921
C40  -0.097233  1.386160  0.170514
H41  -0.171143  1.423134  0.237187
C42   0.012264  1.357261  0.163447
H43   0.020848  1.372734  0.224892
data_vaneijck.005   Generated as free46-c2c-09230
# Energy -16809.137 kJ/mole
_cell_length_a  33.83177
_cell_length_b   4.35017
_cell_length_c  26.95932
_cell_angle_alpha    90.000
_cell_angle_beta   104.265
_cell_angle_gamma    90.000
_cell_formula_units_Z   8
_symmetry_equiv_pos_as_xyz
    -x,-y,-z                                          
    -x,y,-z+1/2                                       
    x,-y,z+1/2                                        
    x+1/2,y+1/2,z                                     
    -x+1/2,-y+1/2,-z                                  
    -x+1/2,y+1/2,-z+1/2                               
    x+1/2,-y+1/2,z+1/2                                
_symmetry_space_group_name_H-M 'C 2/c    '
loop_
_atom_site_label
_atom_site_fract_x
_atom_site_fract_y
_atom_site_fract_z
O1    0.747006 -2.067906  0.954997
C2    0.781477 -1.959748  0.971538
O3    0.802545 -2.045425  1.017013
H4    0.785377 -2.189398  1.028871
C5    0.801324 -1.735512  0.943794
C6    0.840258 -1.623053  0.968901
H7    0.854635 -1.699909  1.007290
C8    0.860720 -1.411563  0.944997
H9    0.890411 -1.326706  0.965018
C10   0.842582 -1.308579  0.895602
H11   0.858196 -1.143682  0.877233
C12   0.804005 -1.417632  0.870184
H13   0.790411 -1.334068  0.832124
C14   0.782850 -1.630694  0.893508
N15   0.744098 -1.734904  0.865982
H16   0.732680 -1.896630  0.885104
C17   0.713365 -1.572118  0.831987
C18   0.681111 -1.445916  0.849350
H19   0.679963 -1.474570  0.888748
C20   0.650174 -1.280391  0.815843
H21   0.625651 -1.182688  0.829952
C22   0.651101 -1.241379  0.764358
C23   0.683311 -1.370882  0.746898
H24   0.684380 -1.343934  0.707419
C25   0.714255 -1.535526  0.780632
H26   0.738789 -1.634754  0.766944
C27   0.617589 -1.062440  0.727919
H28   0.604927 -0.895937  0.749462
H29   0.630771 -0.935570  0.701517
C30   0.582413 -1.272385  0.696885
H31   0.595178 -1.441541  0.675945
H32   0.568933 -1.396277  0.723375
C33   0.549322 -1.094276  0.659611
C34   0.516598 -0.966315  0.675988
H35   0.515276 -0.996247  0.715303
C36   0.485631 -0.801653  0.641995
CL37  0.446626 -0.655568  0.666094
C38   0.487633 -0.763458  0.590410
CL39  0.451110 -0.567945  0.545304
C40   0.520634 -0.890621  0.574342
H41   0.522648 -0.863023  0.535217
C42   0.551161 -1.055430  0.608561
H43   0.576110 -1.153472  0.595350
data_vaneijck.006   Generated as free23-c2c-00981
# Energy -16808.343 kJ/mole
_cell_length_a  46.96168
_cell_length_b   4.42254
_cell_length_c  26.87864
_cell_angle_alpha    90.000
_cell_angle_beta    42.770
_cell_angle_gamma    90.000
_cell_formula_units_Z   8
_symmetry_equiv_pos_as_xyz
    -x,-y,-z                                          
    -x,y,-z+1/2                                       
    x,-y,z+1/2                                        
    x+1/2,y+1/2,z                                     
    -x+1/2,-y+1/2,-z                                  
    -x+1/2,y+1/2,-z+1/2                               
    x+1/2,-y+1/2,z+1/2                                
_symmetry_space_group_name_H-M 'C 2/c    '
loop_
_atom_site_label
_atom_site_fract_x
_atom_site_fract_y
_atom_site_fract_z
O1    0.245039  1.549158  0.050021
C2    0.280825  1.448136 -0.001286
O3    0.303085  1.547150 -0.067508
H4    0.285680  1.692561 -0.061855
C5    0.301218  1.219694  0.005245
C6    0.341870  1.121116 -0.059975
H7    0.356888  1.210777 -0.112190
C8    0.363278  0.907419 -0.058590
H9    0.394257  0.833909 -0.109315
C10   0.344436  0.787857  0.008108
H11   0.360765  0.621112  0.009323
C12   0.304171  0.882482  0.073285
H13   0.290061  0.785554  0.124218
C14   0.281962  1.097332  0.073227
N15   0.241382  1.183125  0.140969
H16   0.228439  1.340780  0.135493
C17   0.211330  1.007973  0.204216
C18   0.179752  0.863033  0.217408
H19   0.178443  0.887292  0.179171
C20   0.149744  0.683863  0.280020
H21   0.125801  0.572093  0.288980
C22   0.150796  0.649398  0.330663
C23   0.182266  0.797738  0.317774
H24   0.183416  0.775239  0.356309
C25   0.212355  0.975937  0.254810
H26   0.236322  1.089298  0.245390
C27   0.118112  0.455853  0.398697
H28   0.109512  0.269364  0.385845
H29   0.131727  0.359894  0.414473
C30   0.077623  0.637155  0.464925
H31   0.086717  0.834601  0.474351
H32   0.062641  0.717069  0.450567
C33   0.046346  0.455065  0.535467
C34   0.014310  0.288115  0.553356
H35   0.011993  0.288529  0.516226
C36  -0.014876  0.122392  0.619110
CL37 -0.053387 -0.073056  0.636656
C38  -0.011753  0.122496  0.667739
CL39 -0.046047 -0.071948  0.749974
C40   0.020527  0.288713  0.649182
H41   0.023379  0.292329  0.685530
C42   0.049202  0.454037  0.583863
H43   0.073499  0.582932  0.571090
data_vaneijck.007   Generated as form3-p-1-00764
# Energy -16808.107 kJ/mole
_cell_length_a   6.86339
_cell_length_b   8.92766
_cell_length_c  20.98085
_cell_angle_alpha    68.962
_cell_angle_beta    61.865
_cell_angle_gamma   101.622
_cell_formula_units_Z   2
_symmetry_equiv_pos_as_xyz
    -x,-y,-z                                          
_symmetry_space_group_name_H-M 'P -1     '
loop_
_atom_site_label
_atom_site_fract_x
_atom_site_fract_y
_atom_site_fract_z
O1   -1.125243  0.902344  1.476330
C2   -1.328150  0.863174  1.538299
O3   -1.337579  0.893842  1.596114
H4   -1.168616  0.949748  1.575836
C5   -1.568864  0.779019  1.554123
C6   -1.785482  0.748172  1.626414
H7   -1.772802  0.786099  1.668345
C8   -2.018023  0.669572  1.644770
H9   -2.181749  0.647727  1.700054
C10  -2.038470  0.620085  1.591459
H11  -2.217973  0.558959  1.605671
C12  -1.825318  0.650860  1.519404
H13  -1.843504  0.612792  1.478565
C14  -1.589306  0.730602  1.499217
N15  -1.381180  0.757551  1.425546
H16  -1.227991  0.786758  1.423079
C17  -1.339830  0.773759  1.350679
C18  -1.183972  0.708675  1.309592
H19  -1.099033  0.646543  1.335899
C20  -1.137072  0.722752  1.234406
H21  -1.017420  0.670645  1.204237
C22  -1.244597  0.804326  1.198750
C23  -1.400987  0.869499  1.240005
H24  -1.485446  0.932625  1.213786
C25  -1.447851  0.854386  1.315225
H26  -1.566680  0.907090  1.345315
C27  -1.192493  0.824394  1.116392
H28  -1.173735  0.954085  1.078829
H29  -1.017459  0.823585  1.080052
C30  -1.399207  0.674800  1.129997
H31  -1.402973  0.546769  1.160934
H32  -1.577067  0.665007  1.172668
C33  -1.363562  0.709644  1.047774
C34  -1.198026  0.666465  0.994496
H35  -1.095606  0.607773  1.012418
C36  -1.164441  0.698239  0.918436
CL37 -0.957448  0.639820  0.857456
C38  -1.299507  0.775266  0.895234
CL39 -1.273135  0.820105  0.803516
C40  -1.464551  0.818312  0.948642
H41  -1.568912  0.876693  0.931727
C42  -1.496142  0.786031  1.024145
H43  -1.624249  0.819933  1.064334
data_vaneijck.008   Generated as form2-p-1-03946
# Energy -16807.766 kJ/mole
_cell_length_a   4.38768
_cell_length_b  18.90214
_cell_length_c  17.09299
_cell_angle_alpha    44.211
_cell_angle_beta    93.249
_cell_angle_gamma    84.306
_cell_formula_units_Z   2
_symmetry_equiv_pos_as_xyz
    -x,-y,-z                                          
_symmetry_space_group_name_H-M 'P -1     '
loop_
_atom_site_label
_atom_site_fract_x
_atom_site_fract_y
_atom_site_fract_z
O1   -0.832808  0.082935 -0.070568
C2   -0.760241  0.059753 -0.119567
O3   -0.842976 -0.022146 -0.085963
H4   -0.955768 -0.048747 -0.025712
C5   -0.584558  0.117991 -0.215171
C6   -0.514216  0.079659 -0.260212
H7   -0.587782  0.009873 -0.224675
C8   -0.349894  0.130382 -0.350453
H9   -0.297225  0.099523 -0.383395
C10  -0.251644  0.219982 -0.396559
H11  -0.121901  0.258984 -0.465310
C12  -0.318620  0.258826 -0.352805
H13  -0.236295  0.327559 -0.389397
C14  -0.485773  0.209540 -0.262424
N15  -0.548869  0.251950 -0.221229
H16  -0.659451  0.209361 -0.154554
C17  -0.409015  0.321898 -0.232928
C18  -0.238095  0.289077 -0.136536
H19  -0.215763  0.210491 -0.053431
C20  -0.092335  0.357621 -0.147018
H21   0.040214  0.330613 -0.071784
C22  -0.116856  0.460311 -0.254442
C23  -0.291440  0.493524 -0.350927
H24  -0.313067  0.572234 -0.433874
C25  -0.438134  0.424727 -0.339874
H26  -0.574801  0.450853 -0.413853
C27   0.042206  0.534807 -0.266391
H28   0.236042  0.491149 -0.196298
H29   0.137762  0.582008 -0.343736
C30  -0.181250  0.607172 -0.269475
H31  -0.373378  0.651722 -0.340376
H32  -0.278854  0.559743 -0.192421
C33  -0.018788  0.680563 -0.280167
C34   0.133275  0.648892 -0.181953
H35   0.133120  0.572050 -0.098908
C36   0.284509  0.715717 -0.190191
CL37  0.463394  0.669028 -0.064054
C38   0.284390  0.816492 -0.299235
CL39  0.460434  0.905014 -0.318816
C40   0.133497  0.847507 -0.397254
H41   0.132056  0.923954 -0.480946
C42  -0.017505  0.780353 -0.387956
H43  -0.133933  0.806100 -0.464429
data_vaneijck.009   Generated as form1-c2c-00817
# Energy -16807.458 kJ/mole
_cell_length_a  46.49382
_cell_length_b   4.35812
_cell_length_c  24.29434
_cell_angle_alpha    90.000
_cell_angle_beta    49.696
_cell_angle_gamma    90.000
_cell_formula_units_Z   8
_symmetry_equiv_pos_as_xyz
    -x,-y,-z                                          
    -x,y,-z+1/2                                       
    x,-y,z+1/2                                        
    x+1/2,y+1/2,z                                     
    -x+1/2,-y+1/2,-z                                  
    -x+1/2,y+1/2,-z+1/2                               
    x+1/2,-y+1/2,z+1/2                                
_symmetry_space_group_name_H-M 'C 2/c    '
loop_
_atom_site_label
_atom_site_fract_x
_atom_site_fract_y
_atom_site_fract_z
O1    0.268782  2.025340  0.013103
C2    0.238584  1.959843  0.072900
O3    0.207654  2.086193  0.091952
H4    0.215625  2.217833  0.052604
C5    0.234196  1.747983  0.125962
C6    0.197536  1.706014  0.192769
H7    0.174033  1.825520  0.203457
C8    0.190821  1.512357  0.245997
H9    0.162477  1.483820  0.296777
C10   0.220769  1.354579  0.232946
H11   0.215829  1.202523  0.273366
C12   0.257246  1.391803  0.167112
H13   0.279667  1.263406  0.158541
C14   0.264774  1.588340  0.112923
N15   0.302252  1.618956  0.047264
H16   0.304379  1.752428  0.011138
C17   0.334832  1.447140  0.017939
C18   0.353667  1.301959 -0.048961
H19   0.342983  1.322418 -0.077246
C20   0.386132  1.126167 -0.079279
H21   0.399881  1.013955 -0.130428
C22   0.400400  1.094189 -0.043183
C23   0.381640  1.241856  0.023631
H24   0.392026  1.220165  0.052373
C25   0.349265  1.418019  0.053665
H26   0.335436  1.531768  0.104683
C27   0.435416  0.901798 -0.075340
H28   0.431491  0.780147 -0.032133
H29   0.438210  0.730294 -0.110662
C30   0.472975  1.091850 -0.118315
H31   0.477224  1.212995 -0.161912
H32   0.470135  1.263123 -0.082917
C33   0.507310  0.893430 -0.148388
C34   0.516181  0.814446 -0.104784
H35   0.498591  0.898623 -0.049967
C36   0.547519  0.628142 -0.131398
CL37  0.556136  0.544502 -0.073704
C38   0.570496  0.517956 -0.203288
CL39  0.609507  0.287063 -0.241485
C40   0.561644  0.598706 -0.246739
H41   0.579047  0.517517 -0.301731
C42   0.530454  0.784775 -0.219723
H43   0.524505  0.843846 -0.254510
data_vaneijck.010   Generated as form3-p-1-00946
# Energy -16807.322 kJ/mole
_cell_length_a  19.67960
_cell_length_b   7.53507
_cell_length_c  19.31116
_cell_angle_alpha    76.663
_cell_angle_beta    24.582
_cell_angle_gamma    91.028
_cell_formula_units_Z   2
_symmetry_equiv_pos_as_xyz
    -x,-y,-z                                          
_symmetry_space_group_name_H-M 'P -1     '
loop_
_atom_site_label
_atom_site_fract_x
_atom_site_fract_y
_atom_site_fract_z
O1    0.894822  1.315166 -1.339065
C2    0.740569  1.306754 -1.201649
O3    0.747166  1.466852 -1.255468
H4    0.881676  1.563038 -1.404073
C5    0.545246  1.127793 -0.976265
C6    0.382471  1.143690 -0.836176
H7    0.401544  1.283527 -0.893609
C8    0.195109  0.980389 -0.622287
H9    0.071994  0.995027 -0.516755
C10   0.167204  0.798613 -0.544952
H11   0.022675  0.672142 -0.380150
C12   0.326671  0.780594 -0.681040
H13   0.301117  0.639512 -0.616528
C14   0.516351  0.942040 -0.897031
N15   0.675081  0.919622 -1.031110
H16   0.806977  1.057260 -1.176796
C17   0.686589  0.743641 -1.005535
C18   0.852395  0.793066 -1.125369
H19   0.965975  0.962085 -1.232584
C20   0.872890  0.624395 -1.107385
H21   1.001993  0.666366 -1.201343
C22   0.727490  0.402982 -0.969336
C23   0.561593  0.353649 -0.849683
H24   0.448393  0.184597 -0.742874
C25   0.541788  0.522812 -0.868352
H26   0.414191  0.480978 -0.776661
C27   0.750308  0.219694 -0.951310
H28   0.719858  0.112937 -0.957175
H29   0.902209  0.291101 -1.084096
C30   0.612440  0.077711 -0.748761
H31   0.617969  0.187774 -0.725267
H32   0.461619 -0.024375 -0.618038
C33   0.666860 -0.069021 -0.752144
C34   0.701851 -0.057598 -0.713887
H35   0.689712  0.056413 -0.681624
C36   0.752701 -0.192064 -0.717236
CL37  0.789666 -0.167816 -0.665042
C38   0.770651 -0.339989 -0.761766
CL39  0.835315 -0.510317 -0.773566
C40   0.734395 -0.351721 -0.798554
H41   0.746647 -0.464182 -0.831809
C42   0.681870 -0.218795 -0.792558
H43   0.653580 -0.232274 -0.820145
data_vaneijck.011   Generated as form4-p21c-03516
# Energy -16806.719 kJ/mole
_cell_length_a  19.52121
_cell_length_b   4.35734
_cell_length_c  24.38182
_cell_angle_alpha    90.000
_cell_angle_beta    63.619
_cell_angle_gamma    90.000
_cell_formula_units_Z   4
_symmetry_equiv_pos_as_xyz
    -x,y+1/2,-z+1/2                                   
    -x,-y,-z                                          
    x,-y+1/2,z+1/2                                    
_symmetry_space_group_name_H-M 'P 21/c   '
loop_
_atom_site_label
_atom_site_fract_x
_atom_site_fract_y
_atom_site_fract_z
O1    0.969083 -0.595181 -0.201831
C2    1.032781 -0.624702 -0.203271
O3    1.090112 -0.465197 -0.243421
H4    1.068560 -0.339850 -0.264103
C5    1.049891 -0.835804 -0.163012
C6    1.127180 -0.879113 -0.175776
H7    1.171547 -0.758714 -0.213705
C8    1.147764 -1.076941 -0.140286
H9    1.207377 -1.108043 -0.151049
C10   1.091187 -1.235675 -0.091471
H11   1.106663 -1.390901 -0.064240
C12   1.014330 -1.194178 -0.077903
H13   0.972043 -1.321060 -0.040096
C14   0.992260 -0.995145 -0.112860
N15   0.913891 -0.959006 -0.097758
H16   0.904703 -0.813158 -0.125588
C17   0.849453 -1.134390 -0.061704
C18   0.805557 -1.261728 -0.088461
H19   0.822128 -1.227175 -0.136688
C20   0.740416 -1.436757 -0.053107
H21   0.707589 -1.534040 -0.074604
C22   0.718256 -1.486078  0.009600
C23   0.762087 -1.356263  0.036396
H24   0.746074 -1.390005  0.084461
C25   0.827015 -1.181201  0.000844
H26   0.859869 -1.080931  0.021922
C27   0.647596 -1.675601  0.047928
H28   0.639663 -1.844296  0.018807
H29   0.656615 -1.799962  0.082558
C30   0.573216 -1.476512  0.079654
H31   0.578349 -1.328195  0.113194
H32   0.568771 -1.329334  0.045736
C33   0.500390 -1.665702  0.110109
C34   0.468113 -1.732647  0.173030
H35   0.495473 -1.648543  0.200093
C36   0.400527 -1.906366  0.201260
CL37  0.365128 -1.975515  0.278891
C38   0.364586 -2.015017  0.165660
CL39  0.281420 -2.228671  0.195477
C40   0.397144 -1.947662  0.102814
H41   0.370080 -2.028495  0.075325
C42   0.464472 -1.775183  0.075230
H43   0.488562 -1.726656  0.026855
data_vaneijck.012   Generated as form4-p21c-03975
# Energy -16806.593 kJ/mole
_cell_length_a   4.36383
_cell_length_b  14.68443
_cell_length_c  30.11203
_cell_angle_alpha    90.000
_cell_angle_beta    97.905
_cell_angle_gamma    90.000
_cell_formula_units_Z   4
_symmetry_equiv_pos_as_xyz
    -x,y+1/2,-z+1/2                                   
    -x,-y,-z                                          
    x,-y+1/2,z+1/2                                    
_symmetry_space_group_name_H-M 'P 21/c   '
loop_
_atom_site_label
_atom_site_fract_x
_atom_site_fract_y
_atom_site_fract_z
O1    1.195895  0.920758 -0.003179
C2    1.323840  0.930544  0.035715
O3    1.242862  1.000187  0.058856
H4    1.084757  1.031357  0.039205
C5    1.567681  0.869581  0.058867
C6    1.696867  0.892280  0.103065
H7    1.617600  0.952380  0.118878
C8    1.927631  0.838324  0.126985
H9    2.023387  0.856903  0.160747
C10   2.035544  0.761077  0.107086
H11   2.216603  0.719893  0.125226
C12   1.909743  0.737397  0.063454
H13   1.998026  0.677696  0.048691
C14   1.675591  0.790299  0.038733
N15   1.556937  0.762533 -0.005197
H16   1.395804  0.805202 -0.020385
C17   1.696659  0.709668 -0.035475
C18   1.807555  0.752079 -0.071743
H19   1.784222  0.824844 -0.076369
C20   1.951663  0.700629 -0.102155
H21   2.037302  0.734503 -0.129832
C22   1.986213  0.605887 -0.096736
C23   1.871641  0.563151 -0.060503
H24   1.894214  0.490412 -0.055917
C25   1.727044  0.614932 -0.030098
H26   1.638394  0.581797 -0.002492
C27   2.145807  0.551358 -0.129914
H28   2.318710  0.594020 -0.141966
H29   2.266120  0.494171 -0.112891
C30   1.918978  0.515682 -0.171171
H31   1.764017  0.466316 -0.159646
H32   1.778195  0.571753 -0.185557
C33   2.084155  0.472773 -0.207322
C34   2.183801  0.381783 -0.203665
H35   2.142674  0.342258 -0.174879
C36   2.335683  0.341499 -0.236947
CL37  2.447305  0.229198 -0.229278
C38   2.390258  0.393344 -0.274747
CL39  2.573021  0.350388 -0.317650
C40   2.291826  0.484382 -0.278172
H41   2.332933  0.524581 -0.306812
C42   2.140036  0.523779 -0.244801
H43   2.065823  0.593933 -0.248057
data_vaneijck.013   Generated as free23-c2c-13665
# Energy -16806.323 kJ/mole
_cell_length_a  47.04635
_cell_length_b   4.42556
_cell_length_c  19.87778
_cell_angle_alpha    90.000
_cell_angle_beta    66.211
_cell_angle_gamma    90.000
_cell_formula_units_Z   8
_symmetry_equiv_pos_as_xyz
    -x,-y,-z                                          
    -x,y,-z+1/2                                       
    x,-y,z+1/2                                        
    x+1/2,y+1/2,z                                     
    -x+1/2,-y+1/2,-z                                  
    -x+1/2,y+1/2,-z+1/2                               
    x+1/2,-y+1/2,z+1/2                                
_symmetry_space_group_name_H-M 'C 2/c    '
loop_
_atom_site_label
_atom_site_fract_x
_atom_site_fract_y
_atom_site_fract_z
O1    0.973995 -0.780429  0.022559
C2    0.978612 -0.702831  0.076960
O3    1.002030 -0.826520  0.086624
H4    1.011127 -0.965526  0.046478
C5    0.959872 -0.478356  0.133138
C6    0.969682 -0.405274  0.189627
H7    0.990204 -0.511617  0.190659
C8    0.953343 -0.196572  0.244686
H9    0.961361 -0.142876  0.287253
C10   0.926851 -0.056465  0.244152
H11   0.914257  0.106497  0.286214
C12   0.916803 -0.125926  0.188610
H13   0.896395 -0.013382  0.189013
C14   0.932847 -0.335831  0.132691
N15   0.921503 -0.397276  0.078220
H16   0.934181 -0.551681  0.041361
C17   0.903580 -0.216542  0.052346
C18   0.871447 -0.183957  0.092456
H19   0.859978 -0.300686  0.144090
C20   0.853945 -0.001575  0.065476
H21   0.829182  0.020946  0.096704
C22   0.868452  0.150351 -0.001990
C23   0.900617  0.115861 -0.042186
H24   0.912080  0.231339 -0.094058
C25   0.917975 -0.067466 -0.015270
H26   0.942599 -0.091890 -0.046915
C27   0.849794  0.347443 -0.032079
H28   0.829911  0.440732  0.012888
H29   0.864077  0.535314 -0.061529
C30   0.838433  0.171063 -0.085045
H31   0.857943  0.053811 -0.125769
H32   0.821910  0.000520 -0.053989
C33   0.823791  0.373552 -0.124080
C34   0.791683  0.430661 -0.092945
H35   0.777403  0.329015 -0.040762
C36   0.777920  0.617006 -0.128808
CL37  0.738225  0.672995 -0.086283
C38   0.796822  0.748327 -0.197421
CL39  0.782489  0.978475 -0.246626
C40   0.828917  0.691109 -0.228178
H41   0.843488  0.790223 -0.280411
C42   0.842347  0.505741 -0.191893
H43   0.867084  0.465056 -0.216485
data_vaneijck.014   Generated as form2-p21c-00950
# Energy -16806.155 kJ/mole
_cell_length_a  19.09621
_cell_length_b   4.32530
_cell_length_c  27.09772
_cell_angle_alpha    90.000
_cell_angle_beta    60.197
_cell_angle_gamma    90.000
_cell_formula_units_Z   4
_symmetry_equiv_pos_as_xyz
    -x,y+1/2,-z+1/2                                   
    -x,-y,-z                                          
    x,-y+1/2,z+1/2                                    
_symmetry_space_group_name_H-M 'P 21/c   '
loop_
_atom_site_label
_atom_site_fract_x
_atom_site_fract_y
_atom_site_fract_z
O1    0.995193 -1.827483 -0.042835
C2    1.062554 -1.711651 -0.060322
O3    1.103509 -1.786326 -0.034990
H4    1.069754 -1.930328 -0.005736
C5    1.101460 -1.489407 -0.108376
C6    1.177744 -1.368461 -0.122174
H7    1.205962 -1.437861 -0.097783
C8    1.217687 -1.157937 -0.166962
H9    1.275811 -1.065708 -0.176643
C10   1.181961 -1.064793 -0.198636
H11   1.212369 -0.900763 -0.232925
C12   1.106409 -1.182358 -0.185503
H13   1.079663 -1.106128 -0.210316
C14   1.065108 -1.394394 -0.140640
N15   0.989225 -1.507541 -0.129513
H16   0.967637 -1.670451 -0.099104
C17   0.927327 -1.350121 -0.132214
C18   0.861963 -1.234463 -0.082221
H19   0.859295 -1.267504 -0.041803
C20   0.799771 -1.073339 -0.084277
H21   0.750092 -0.983646 -0.045364
C22   0.802229 -1.027787 -0.136529
C23   0.867478 -1.147409 -0.186525
H24   0.870181 -1.115397 -0.226959
C25   0.929598 -1.307961 -0.184258
H26   0.979340 -1.399149 -0.222780
C27   0.735307 -0.851048 -0.139049
H28   0.710921 -0.681210 -0.105390
H29   0.760774 -0.725950 -0.178752
C30   0.665039 -1.062302 -0.133582
H31   0.689378 -1.231485 -0.167363
H32   0.639650 -1.187804 -0.093884
C33   0.598397 -0.882846 -0.136050
C34   0.532322 -0.769849 -0.085870
H35   0.529276 -0.812002 -0.045531
C36   0.470167 -0.603861 -0.087438
CL37  0.391449 -0.476234 -0.023334
C38   0.474350 -0.549138 -0.140428
CL39  0.400938 -0.349823 -0.146968
C40   0.540750 -0.661711 -0.190540
H41   0.544635 -0.621392 -0.231195
C42   0.602262 -0.827671 -0.188434
H43   0.652665 -0.913736 -0.227416
data_vaneijck.015   Generated as free23-p21c-03191
# Energy -16806.068 kJ/mole
_cell_length_a  31.56095
_cell_length_b   8.12774
_cell_length_c  16.38551
_cell_angle_alpha    90.000
_cell_angle_beta    27.107
_cell_angle_gamma    90.000
_cell_formula_units_Z   4
_symmetry_equiv_pos_as_xyz
    -x,y+1/2,-z+1/2                                   
    -x,-y,-z                                          
    x,-y+1/2,z+1/2                                    
_symmetry_space_group_name_H-M 'P 21/c   '
loop_
_atom_site_label
_atom_site_fract_x
_atom_site_fract_y
_atom_site_fract_z
O1   -0.495322  1.429480  1.908166
C2   -0.574838  1.373110  2.049913
O3   -0.619619  1.391964  2.195897
H4   -0.578133  1.454145  2.158891
C5   -0.623456  1.278636  2.068121
C6   -0.712923  1.215818  2.238463
H7   -0.744219  1.237254  2.351189
C8   -0.762326  1.125294  2.264632
H9   -0.830473  1.077069  2.395534
C10  -0.723483  1.096081  2.121453
H11  -0.761430  1.025838  2.141416
C12  -0.634994  1.157206  1.951896
H13  -0.605984  1.132109  1.842773
C14  -0.583782  1.248152  1.922063
N15  -0.493981  1.305271  1.747660
H16  -0.459880  1.357101  1.735909
C17  -0.441226  1.294760  1.585554
C18  -0.350504  1.232335  1.433956
H19  -0.322308  1.191925  1.443252
C20  -0.295846  1.221676  1.269476
H21  -0.226160  1.173283  1.153697
C22  -0.331288  1.273664  1.254633
C23  -0.422147  1.336925  1.406873
H24  -0.450423  1.377204  1.397765
C25  -0.476801  1.347443  1.571305
H26  -0.546470  1.396418  1.687188
C27  -0.272299  1.260746  1.076612
H28  -0.243143  1.138287  1.023018
H29  -0.316357  1.276184  1.099201
C30  -0.191359  1.390133  0.934012
H31  -0.219602  1.511459  0.993176
H32  -0.142453  1.365437  0.898733
C33  -0.140918  1.389020  0.765916
C34  -0.063234  1.287125  0.619801
H35  -0.038314  1.210353  0.626323
C36  -0.017684  1.283651  0.465651
CL37  0.077081  1.154322  0.292728
C38  -0.050735  1.384670  0.458020
CL39 -0.001990  1.388080  0.278069
C40  -0.127467  1.487790  0.603310
H41  -0.152910  1.566083  0.598573
C42  -0.172411  1.489827  0.756107
H43  -0.231816  1.569584  0.866783
data_vaneijck.016   Generated as free23-c2c-00570
# Energy -16806.026 kJ/mole
_cell_length_a  27.11793
_cell_length_b   4.35332
_cell_length_c  33.98327
_cell_angle_alpha    90.000
_cell_angle_beta    74.528
_cell_angle_gamma    90.000
_cell_formula_units_Z   8
_symmetry_equiv_pos_as_xyz
    -x,-y,-z                                          
    -x,y,-z+1/2                                       
    x,-y,z+1/2                                        
    x+1/2,y+1/2,z                                     
    -x+1/2,-y+1/2,-z                                  
    -x+1/2,y+1/2,-z+1/2                               
    x+1/2,-y+1/2,z+1/2                                
_symmetry_space_group_name_H-M 'C 2/c    '
loop_
_atom_site_label
_atom_site_fract_x
_atom_site_fract_y
_atom_site_fract_z
O1   -0.208804 -0.537359  0.994597
C2   -0.221021 -0.465207  1.031048
O3   -0.262365 -0.587650  1.055046
H4   -0.275293 -0.722538  1.037759
C5   -0.192134 -0.247735  1.050230
C6   -0.211798 -0.183687  1.092218
H7   -0.246942 -0.291760  1.109246
C8   -0.186604  0.018503  1.112375
H9   -0.202406  0.065095  1.144534
C10  -0.141507  0.161750  1.090702
H11  -0.122278  0.321041  1.105936
C12  -0.121480  0.101006  1.049078
H13  -0.086781  0.216950  1.032983
C14  -0.146035 -0.103662  1.028212
N15  -0.124490 -0.159405  0.986157
H16  -0.145833 -0.299205  0.973923
C17  -0.088283  0.006435  0.956855
C18  -0.103157  0.156209  0.925379
H19  -0.142284  0.143655  0.923662
C20  -0.067463  0.325190  0.895934
H21  -0.079717  0.440870  0.872016
C22  -0.016273  0.345145  0.897559
C23  -0.001280  0.192554  0.929008
H24   0.037930  0.204860  0.930597
C25  -0.037181  0.022739  0.958340
H26  -0.025536 -0.097703  0.982095
C27   0.022308  0.528747  0.865545
H28   0.001929  0.684159  0.850675
H29   0.044716  0.668416  0.880542
C30   0.059121  0.324091  0.832334
H31   0.082070  0.182620  0.846742
H32   0.036334  0.170898  0.819322
C33   0.093844  0.509797  0.798042
C34   0.074196  0.631439  0.767052
H35   0.034572  0.590626  0.768047
C36   0.105157  0.804270  0.734916
CL37  0.076909  0.943252  0.698519
C38   0.157143  0.856456  0.733745
CL39  0.198599  1.063185  0.695418
C40   0.176655  0.734903  0.764904
H41   0.216210  0.773151  0.764354
C42   0.145348  0.562624  0.796814
H43   0.161171  0.469883  0.820355
data_vaneijck.017   Generated as form4-p212121-02087
# Energy -16805.938 kJ/mole
_cell_length_a  34.23429
_cell_length_b  11.65670
_cell_length_c   4.66198
_cell_angle_alpha    90.000
_cell_angle_beta    90.000
_cell_angle_gamma    90.000
_cell_formula_units_Z   4
_symmetry_equiv_pos_as_xyz
    -x+1/2,-y,z+1/2                                   
    -x,y+1/2,-z+1/2                                   
    x+1/2,-y+1/2,-z                                   
_symmetry_space_group_name_H-M 'P 212121 '
loop_
_atom_site_label
_atom_site_fract_x
_atom_site_fract_y
_atom_site_fract_z
O1   -0.234161  0.065060  1.873445
C2   -0.263270  0.127304  1.873767
O3   -0.291417  0.105306  2.056791
H4   -0.282171  0.041965  2.169415
C5   -0.269530  0.225230  1.674835
C6   -0.306978  0.275662  1.668782
H7   -0.329753  0.243077  1.807441
C8   -0.315311  0.367542  1.485649
H9   -0.344186  0.404845  1.484057
C10  -0.286376  0.410314  1.304289
H11  -0.292778  0.480871  1.161555
C12  -0.249064  0.361546  1.307751
H13  -0.227326  0.396073  1.164627
C14  -0.239902  0.269353  1.491489
N15  -0.201701  0.223073  1.490017
H16  -0.197984  0.160733  1.635597
C17  -0.171515  0.226954  1.287390
C18  -0.158784  0.124365  1.161540
H19  -0.172638  0.044164  1.217645
C20  -0.128355  0.124331  0.960475
H21  -0.119251  0.044136  0.864853
C22  -0.109800  0.227552  0.884325
C23  -0.122337  0.330617  1.011943
H24  -0.108377  0.410690  0.957141
C25  -0.152980  0.330106  1.212395
H26  -0.162097  0.409517  1.310920
C27  -0.076327  0.226200  0.669615
H28  -0.081871  0.160530  0.510957
H29  -0.075094  0.307232  0.557407
C30  -0.035872  0.202392  0.815785
H31  -0.028349  0.274500  0.950621
H32  -0.038761  0.128814  0.955479
C33  -0.002946  0.179600  0.603984
C34   0.021534  0.268828  0.509694
H35   0.016786  0.354892  0.587517
C36   0.052273  0.247424  0.316558
CL37  0.080845  0.362671  0.213997
C38   0.058564  0.134166  0.215716
CL39  0.095524  0.098180 -0.019570
C40   0.033903  0.045367  0.309134
H41   0.038409 -0.041257  0.233345
C42   0.003408  0.067904  0.501268
H43  -0.015272 -0.001359  0.570656
data_vaneijck.018   Generated as free23-c2c-02509
# Energy -16805.829 kJ/mole
_cell_length_a  36.06569
_cell_length_b   4.41682
_cell_length_c  24.04749
_cell_angle_alpha    90.000
_cell_angle_beta    82.739
_cell_angle_gamma    90.000
_cell_formula_units_Z   8
_symmetry_equiv_pos_as_xyz
    -x,-y,-z                                          
    -x,y,-z+1/2                                       
    x,-y,z+1/2                                        
    x+1/2,y+1/2,z                                     
    -x+1/2,-y+1/2,-z                                  
    -x+1/2,y+1/2,-z+1/2                               
    x+1/2,-y+1/2,z+1/2                                
_symmetry_space_group_name_H-M 'C 2/c    '
loop_
_atom_site_label
_atom_site_fract_x
_atom_site_fract_y
_atom_site_fract_z
O1    0.768113  1.519177  0.032104
C2    0.738585  1.479915  0.063213
O3    0.708741  1.627805  0.052367
H4    0.716635  1.750876  0.020144
C5    0.733683  1.275563  0.112719
C6    0.697678  1.259432  0.143366
H7    0.675290  1.394944  0.130563
C8    0.690215  1.071696  0.190286
H9    0.662369  1.062068  0.212961
C10   0.718792  0.895659  0.207254
H11   0.713265  0.748383  0.243140
C12   0.754647  0.908925  0.177563
H13   0.775896  0.766929  0.191593
C14   0.762979  1.098392  0.130372
N15   0.799788  1.105465  0.101729
H16   0.802199  1.236073  0.067339
C17   0.831415  0.925453  0.105904
C18   0.845109  0.874354  0.157314
H19   0.831556  0.977699  0.195156
C20   0.876441  0.689528  0.160155
H21   0.886327  0.651168  0.200147
C22   0.894871  0.554765  0.111372
C23   0.881623  0.609990  0.059728
H24   0.895373  0.509215  0.021698
C25   0.850218  0.794427  0.057123
H26   0.840345  0.832408  0.017098
C27   0.928690  0.352713  0.114599
H28   0.924558  0.223560  0.153062
H29   0.930802  0.191910  0.080500
C30   0.966318  0.532636  0.112246
H31   0.969283  0.676509  0.075662
H32   0.964982  0.679818  0.148373
C33   1.000429  0.328313  0.110430
C34   1.014584  0.246474  0.160123
H35   1.001013  0.331107  0.199679
C36   1.046084  0.057389  0.159026
CL37  1.061302 -0.030492  0.222462
C38   1.063833 -0.051351  0.106842
CL39  1.102729 -0.283107  0.100389
C40   1.049572  0.031038  0.057252
H41   1.062941 -0.050056  0.017272
C42   1.018118  0.218481  0.059003
H43   1.007573  0.278024  0.020445
data_vaneijck.019   Generated as form1-p21c-04373
# Energy -16805.680 kJ/mole
_cell_length_a   4.40432
_cell_length_b  15.64536
_cell_length_c  28.89985
_cell_angle_alpha    90.000
_cell_angle_beta    69.757
_cell_angle_gamma    90.000
_cell_formula_units_Z   4
_symmetry_equiv_pos_as_xyz
    -x,y+1/2,-z+1/2                                   
    -x,-y,-z                                          
    x,-y+1/2,z+1/2                                    
_symmetry_space_group_name_H-M 'P 21/c   '
loop_
_atom_site_label
_atom_site_fract_x
_atom_site_fract_y
_atom_site_fract_z
O1    2.314526  0.422603  0.498689
C2    2.337859  0.396011  0.537533
O3    2.520291  0.438348  0.557197
H4    2.607412  0.486056  0.535757
C5    2.167614  0.319803  0.565515
C6    2.172114  0.308221  0.613660
H7    2.299223  0.353554  0.628591
C8    2.012835  0.239291  0.642857
H9    2.018014  0.232366  0.679747
C10   1.846526  0.180412  0.624295
H11   1.721751  0.127396  0.646764
C12   1.839934  0.190591  0.576586
H13   1.704649  0.145120  0.563401
C14   2.000160  0.259455  0.546364
N15   1.986965  0.268621  0.498438
H16   2.069429  0.325516  0.483364
C17   1.905517  0.214350  0.465774
C18   1.801613  0.253172  0.430191
H19   1.783379  0.321974  0.428907
C20   1.719039  0.203801  0.395905
H21   1.638908  0.235199  0.368848
C22   1.739067  0.114239  0.396569
C23   1.843559  0.074656  0.432155
H24   1.861877  0.005840  0.433136
C25   1.927673  0.124540  0.466343
H26   2.013692  0.093175  0.492677
C27   1.649815  0.062229  0.358679
H28   1.549284  0.001478  0.374474
H29   1.462955  0.096000  0.349841
C30   1.942820  0.046563  0.309773
H31   2.073522  0.105778  0.298435
H32   2.107888  0.001866  0.316998
C33   1.843457  0.013261  0.267649
C34   1.797585 -0.074596  0.262760
H35   1.834212 -0.118244  0.289188
C36   1.706508 -0.106323  0.223944
CL37  1.656220 -0.215552  0.221481
C38   1.660807 -0.048610  0.189120
CL39  1.553760 -0.080480  0.139624
C40   1.704963  0.039291  0.194326
H41   1.669400  0.083827  0.168075
C42   1.795718  0.070060  0.233204
H43   1.829359  0.137905  0.236496
data_vaneijck.020   Generated as form1-p-1-02518
# Energy -16805.661 kJ/mole
_cell_length_a   8.10663
_cell_length_b  19.81791
_cell_length_c  20.62668
_cell_angle_alpha    20.414
_cell_angle_beta   103.486
_cell_angle_gamma   113.523
_cell_formula_units_Z   2
_symmetry_equiv_pos_as_xyz
    -x,-y,-z                                          
_symmetry_space_group_name_H-M 'P -1     '
loop_
_atom_site_label
_atom_site_fract_x
_atom_site_fract_y
_atom_site_fract_z
O1   -0.513677 -0.921349  1.362152
C2   -0.636274 -0.877035  1.331528
O3   -0.715325 -0.952844  1.450076
H4   -0.652715 -1.029508  1.541707
C5   -0.705277 -0.744536  1.170016
C6   -0.842372 -0.702614  1.150884
H7   -0.894614 -0.767108  1.252631
C8   -0.913436 -0.579108  1.002116
H9   -1.019400 -0.549382  0.989662
C10  -0.847720 -0.493996  0.869223
H11  -0.901564 -0.397769  0.753848
C12  -0.712455 -0.533697  0.885776
H13  -0.665029 -0.466670  0.781412
C14  -0.639110 -0.658121  1.034532
N15  -0.504701 -0.696588  1.046995
H16  -0.481661 -0.811661  1.173591
C17  -0.391323 -0.597705  0.911923
C18  -0.374507 -0.737623  0.994013
H19  -0.450367 -0.919575  1.159045
C20  -0.259898 -0.643221  0.862972
H21  -0.249179 -0.754266  0.929530
C22  -0.159294 -0.406267  0.647211
C23  -0.176902 -0.266921  0.565778
H24  -0.101464 -0.085024  0.400912
C25  -0.291416 -0.361677  0.696904
H26  -0.301100 -0.250641  0.630602
C27  -0.029559 -0.300337  0.503676
H28   0.123098 -0.181967  0.426478
H29  -0.029065 -0.433137  0.595839
C30  -0.097131 -0.171186  0.335614
H31  -0.248384 -0.289706  0.412374
H32  -0.100027 -0.040152  0.245021
C33   0.035487 -0.063805  0.191698
C34   0.127625  0.170958 -0.023888
H35   0.103355  0.275590 -0.087496
C36   0.250905  0.271458 -0.157737
CL37  0.356414  0.561431 -0.420309
C38   0.282618  0.133467 -0.073523
CL39  0.431836  0.236773 -0.221133
C40   0.189019 -0.101137  0.141691
H41   0.211315 -0.208097  0.207502
C42   0.066331 -0.198948  0.272967
H43  -0.004482 -0.379849  0.437975
data_vaneijck.021   Generated as free46-p-1-02448
# Energy -16805.568 kJ/mole
_cell_length_a   4.41080
_cell_length_b  35.90898
_cell_length_c  13.15136
_cell_angle_alpha    30.409
_cell_angle_beta    62.149
_cell_angle_gamma    65.271
_cell_formula_units_Z   2
_symmetry_equiv_pos_as_xyz
    -x,-y,-z                                          
_symmetry_space_group_name_H-M 'P -1     '
loop_
_atom_site_label
_atom_site_fract_x
_atom_site_fract_y
_atom_site_fract_z
O1   -0.394120  0.032979  0.503587
C2   -0.340059 -0.028433  0.677703
O3   -0.376180 -0.086273  0.761303
H4   -0.447653 -0.067285  0.662704
C5   -0.236003 -0.042820  0.802532
C6   -0.187286 -0.117015  0.999731
H7   -0.223653 -0.160445  1.053133
C8   -0.092290 -0.135827  1.128645
H9   -0.055526 -0.193054  1.278886
C10  -0.043414 -0.080480  1.062030
H11   0.031837 -0.094584  1.160265
C12  -0.089394 -0.006707  0.867158
H13  -0.046445  0.034772  0.819364
C14  -0.185093  0.013691  0.734244
N15  -0.224103  0.089322  0.537632
H16  -0.284099  0.098062  0.453122
C17  -0.091436  0.151096  0.419407
C18  -0.208525  0.173696  0.480832
H19  -0.404453  0.143402  0.620454
C20  -0.074407  0.235410  0.362300
H21  -0.168841  0.251805  0.412712
C22   0.180059  0.275722  0.178938
C23   0.296725  0.253352  0.116503
H24   0.492632  0.283387 -0.023512
C25   0.160462  0.191659  0.235772
H26   0.253073  0.175276  0.185586
C27   0.322076  0.343397  0.048152
H28   0.348092  0.333540  0.147956
H29   0.575349  0.352875 -0.043381
C30   0.083806  0.413476 -0.097588
H31   0.051816  0.420900 -0.190989
H32  -0.167264  0.403086 -0.003191
C33   0.210006  0.484983 -0.241342
C34   0.030557  0.520357 -0.216633
H35  -0.195526  0.495715 -0.092329
C36   0.138279  0.587602 -0.352168
CL37 -0.101480  0.626756 -0.308935
C38   0.431681  0.620316 -0.516912
CL39  0.581930  0.703569 -0.695645
C40   0.612389  0.584512 -0.540119
H41   0.837389  0.608986 -0.664866
C42   0.502862  0.517399 -0.403500
H43   0.644731  0.490792 -0.424113
data_vaneijck.022   Generated as form4-c2c-01556
# Energy -16805.510 kJ/mole
_cell_length_a  38.39586
_cell_length_b   4.57496
_cell_length_c  24.32449
_cell_angle_alpha    90.000
_cell_angle_beta    60.843
_cell_angle_gamma    90.000
_cell_formula_units_Z   8
_symmetry_equiv_pos_as_xyz
    -x,-y,-z                                          
    -x,y,-z+1/2                                       
    x,-y,z+1/2                                        
    x+1/2,y+1/2,z                                     
    -x+1/2,-y+1/2,-z                                  
    -x+1/2,y+1/2,-z+1/2                               
    x+1/2,-y+1/2,z+1/2                                
_symmetry_space_group_name_H-M 'C 2/c    '
loop_
_atom_site_label
_atom_site_fract_x
_atom_site_fract_y
_atom_site_fract_z
O1   -0.733767  0.560767  1.702389
C2   -0.764785  0.569629  1.699012
O3   -0.792796  0.754204  1.735042
H4   -0.782230  0.860744  1.757568
C5   -0.773554  0.379947  1.657632
C6   -0.812637  0.386686  1.666197
H7   -0.834681  0.527706  1.701584
C8   -0.823646  0.213574  1.629780
H9   -0.853843  0.221663  1.637421
C10  -0.795539  0.029811  1.583987
H11  -0.803775 -0.105357  1.555837
C12  -0.756688  0.019685  1.574752
H13  -0.735896 -0.127119  1.539461
C14  -0.744865  0.193034  1.610759
N15  -0.705202  0.175782  1.600026
H16  -0.700222  0.302982  1.629015
C17  -0.673639 -0.015741  1.564271
C18  -0.654699 -0.161676  1.593189
H19  -0.664694 -0.127704  1.642704
C20  -0.623141 -0.355741  1.558614
H21  -0.609254 -0.468008  1.581975
C22  -0.609917 -0.405700  1.494311
C23  -0.628566 -0.256326  1.465154
H24  -0.618744 -0.290150  1.415765
C25  -0.660043 -0.062105  1.499947
H26  -0.673854  0.053285  1.476893
C27  -0.575952 -0.618088  1.456796
H28  -0.575074 -0.780496  1.488361
H29  -0.581775 -0.732728  1.423245
C30  -0.534147 -0.466731  1.420462
H31  -0.533926 -0.324609  1.384785
H32  -0.529888 -0.329485  1.452814
C33  -0.499772 -0.683281  1.389991
C34  -0.486065 -0.779763  1.327930
H35  -0.500203 -0.698125  1.301953
C36  -0.454270 -0.979763  1.299291
CL37 -0.439649 -1.085623  1.222821
C38  -0.435773 -1.084895  1.333667
CL39 -0.396570 -1.330134  1.303370
C40  -0.449582 -0.987843  1.395698
H41  -0.435637 -1.065908  1.422262
C42  -0.481319 -0.789476  1.423659
H43  -0.491456 -0.718429  1.471356
data_vaneijck.023   Generated as form2-p21c-00022
# Energy -16805.362 kJ/mole
_cell_length_a   4.36572
_cell_length_b  33.03780
_cell_length_c  13.73779
_cell_angle_alpha    90.000
_cell_angle_beta   101.891
_cell_angle_gamma    90.000
_cell_formula_units_Z   4
_symmetry_equiv_pos_as_xyz
    -x,y+1/2,-z+1/2                                   
    -x,-y,-z                                          
    x,-y+1/2,z+1/2                                    
_symmetry_space_group_name_H-M 'P 21/c   '
loop_
_atom_site_label
_atom_site_fract_x
_atom_site_fract_y
_atom_site_fract_z
O1   -0.836679  0.006500 -0.079360
C2   -0.757430 -0.029363 -0.079127
O3   -0.832135 -0.053569 -0.011964
H4   -0.946264 -0.037015  0.025820
C5   -0.581095 -0.047708 -0.149753
C6   -0.506763 -0.089274 -0.138743
H7   -0.577973 -0.106469 -0.080142
C8   -0.341677 -0.108818 -0.202406
H9   -0.286030 -0.140632 -0.192428
C10  -0.246473 -0.086962 -0.277805
H11  -0.116074 -0.101661 -0.326589
C12  -0.317304 -0.045767 -0.289578
H13  -0.236913 -0.029629 -0.347799
C14  -0.485521 -0.025409 -0.226854
N15  -0.552615  0.016322 -0.241898
H16  -0.663608  0.028220 -0.191497
C17  -0.416955  0.045567 -0.293615
C18  -0.252666  0.078088 -0.241724
H19  -0.232749  0.080836 -0.162338
C20  -0.109992  0.107160 -0.292140
H21   0.017733  0.131848 -0.250765
C22  -0.130542  0.103998 -0.395443
C23  -0.299003  0.071666 -0.447555
H24  -0.317557  0.068942 -0.526872
C25  -0.443008  0.042834 -0.396894
H26  -0.574644  0.018354 -0.437439
C27   0.027315  0.134988 -0.450566
H28   0.215843  0.149312 -0.398691
H29   0.132003  0.119424 -0.504674
C30  -0.200512  0.168410 -0.504926
H31  -0.387426  0.154141 -0.557607
H32  -0.306542  0.183804 -0.450742
C33  -0.037130  0.199302 -0.558760
C34   0.116456  0.232574 -0.506680
H35   0.115363  0.235880 -0.428590
C36   0.270571  0.261486 -0.554396
CL37  0.452276  0.301172 -0.482917
C38   0.270962  0.256948 -0.657029
CL39  0.451983  0.290864 -0.722788
C40   0.117149  0.223519 -0.708934
H41   0.114997  0.219631 -0.787158
C42  -0.035870  0.194945 -0.660371
H43  -0.153676  0.169593 -0.701777
data_vaneijck.024   Generated as free46-p21c-01333
# Energy -16805.140 kJ/mole
_cell_length_a   4.41184
_cell_length_b  13.69570
_cell_length_c  34.82234
_cell_angle_alpha    90.000
_cell_angle_beta    64.503
_cell_angle_gamma    90.000
_cell_formula_units_Z   4
_symmetry_equiv_pos_as_xyz
    -x,y+1/2,-z+1/2                                   
    -x,-y,-z                                          
    x,-y+1/2,z+1/2                                    
_symmetry_space_group_name_H-M 'P 21/c   '
loop_
_atom_site_label
_atom_site_fract_x
_atom_site_fract_y
_atom_site_fract_z
O1    2.803891  0.079024  0.492964
C2    2.589715  0.074584  0.530192
O3    2.621578  0.006794  0.554841
H4    2.824362 -0.027756  0.537564
C5    2.293818  0.140325  0.549879
C6    2.073820  0.124374  0.593069
H7    2.123687  0.065694  0.610342
C8    1.790484  0.183143  0.614181
H9    1.625334  0.169362  0.647220
C10   1.720738  0.258740  0.592387
H11   1.500874  0.303917  0.608344
C12   1.934560  0.275221  0.549590
H13   1.871182  0.333098  0.533376
C14   2.223185  0.217410  0.527548
N15   2.429385  0.237834  0.484150
H16   2.621400  0.190916  0.470726
C17   2.352745  0.288561  0.454430
C18   2.335697  0.238200  0.420310
H19   2.384844  0.160709  0.416579
C20   2.250937  0.287538  0.390953
H21   2.235902  0.247288  0.365108
C22   2.183399  0.388362  0.395320
C23   2.205560  0.438968  0.429163
H24   2.155879  0.516333  0.432781
C25   2.290824  0.389532  0.458411
H26   2.308049  0.429421  0.484148
C27   2.086285  0.442673  0.364153
H28   1.952271  0.393746  0.352581
H29   1.914213  0.500728  0.380993
C30   2.392867  0.487398  0.325282
H31   2.536401  0.531998  0.337073
H32   2.555638  0.428973  0.306981
C33   2.290136  0.549827  0.296675
C34   2.325446  0.515470  0.256918
H35   2.428024  0.443450  0.246408
C36   2.229663  0.573695  0.230665
CL37  2.282191  0.525277  0.182357
C38   2.096137  0.668258  0.244506
CL39  1.972107  0.745720  0.214775
C40   2.061152  0.702222  0.284271
H41   1.960083  0.774191  0.295219
C42   2.156959  0.643450  0.310071
H43   2.127652  0.670560  0.340558
data_vaneijck.025   Generated as form4-p21c-03264
# Energy -16805.115 kJ/mole
_cell_length_a   4.37471
_cell_length_b  29.17934
_cell_length_c  14.86785
_cell_angle_alpha    90.000
_cell_angle_beta    87.705
_cell_angle_gamma    90.000
_cell_formula_units_Z   4
_symmetry_equiv_pos_as_xyz
    -x,y+1/2,-z+1/2                                   
    -x,-y,-z                                          
    x,-y+1/2,z+1/2                                    
_symmetry_space_group_name_H-M 'P 21/c   '
loop_
_atom_site_label
_atom_site_fract_x
_atom_site_fract_y
_atom_site_fract_z
O1   -0.691795  0.000173  0.582009
C2   -0.802573 -0.037511  0.564236
O3   -0.713523 -0.057577  0.488691
H4   -0.565697 -0.037232  0.460704
C5   -1.032304 -0.062501  0.622117
C6   -1.142475 -0.104795  0.590690
H7   -1.060804 -0.117715  0.525896
C8   -1.357395 -0.130428  0.641813
H9   -1.439481 -0.162681  0.616319
C10  -1.467453 -0.114048  0.725139
H11  -1.635323 -0.133491  0.764447
C12  -1.361474 -0.072155  0.757218
H13  -1.450661 -0.059901  0.821461
C14  -1.144828 -0.045851  0.706906
N15  -1.047221 -0.003871  0.743217
H16  -0.887688  0.011773  0.703663
C17  -1.216782  0.027004  0.796961
C18  -1.376299  0.062748  0.756981
H19  -1.367570  0.066712  0.684675
C20  -1.550396  0.093422  0.810478
H21  -1.674503  0.120624  0.778578
C22  -1.565706  0.088771  0.904769
C23  -1.401982  0.053122  0.944720
H24  -1.409209  0.049163  1.016965
C25  -1.228381  0.022406  0.890876
H26  -1.102919 -0.004878  0.921712
C27  -1.758578  0.122049  0.961750
H28  -1.939800  0.134835  0.921277
H29  -1.866462  0.104049  1.018127
C30  -1.574138  0.163817  0.997817
H31  -1.436235  0.152505  1.052296
H32  -1.418709  0.176038  0.944740
C33  -1.778945  0.203307  1.029236
C34  -1.901064  0.205537  1.118080
H35  -1.848140  0.178784  1.165221
C36  -2.090795  0.242236  1.146294
CL37 -2.230559  0.242093  1.256614
C38  -2.159975  0.277342  1.084397
CL39 -2.387630  0.324091  1.112086
C40  -2.038708  0.274679  0.995689
H41  -2.090276  0.301037  0.947635
C42  -1.849897  0.238099  0.968360
H43  -1.758655  0.236796  0.899733
data_vaneijck.026   Generated as form1-p21c-30-00406
# Energy -16804.870 kJ/mole
_cell_length_a   4.32596
_cell_length_b  35.22907
_cell_length_c  12.35403
_cell_angle_alpha    90.000
_cell_angle_beta    96.274
_cell_angle_gamma    90.000
_cell_formula_units_Z   4
_symmetry_equiv_pos_as_xyz
    -x,y+1/2,-z+1/2                                   
    -x,-y,-z                                          
    x,-y+1/2,z+1/2                                    
_symmetry_space_group_name_H-M 'P 21/c   '
loop_
_atom_site_label
_atom_site_fract_x
_atom_site_fract_y
_atom_site_fract_z
O1    1.813323  0.515529  0.583519
C2    1.737567  0.483443  0.611001
O3    1.833736  0.454367  0.557295
H4    1.955771  0.464958  0.504293
C5    1.544983  0.474731  0.700761
C6    1.476374  0.436249  0.719560
H7    1.562475  0.414484  0.669117
C8    1.297944  0.425520  0.802488
H9    1.247730  0.395860  0.815029
C10   1.183615  0.453250  0.868160
H11   1.043998  0.445271  0.931857
C12   1.248695  0.491491  0.850981
H13   1.155606  0.512270  0.902664
C14   1.428335  0.502960  0.767974
N15   1.485619  0.542069  0.753951
H16   1.617379  0.547147  0.693533
C17   1.309323  0.573612  0.778810
C18   1.293487  0.585029  0.886852
H19   1.420167  0.569424  0.952502
C20   1.114842  0.616638  0.910232
H21   1.104964  0.624882  0.993989
C22   0.950135  0.637408  0.825286
C23   0.968135  0.626059  0.716932
H24   0.843149  0.641479  0.650359
C25   1.147327  0.594459  0.694188
H26   1.158237  0.586062  0.610628
C27   0.756390  0.671770  0.849845
H28   0.557704  0.673677  0.788966
H29   0.668097  0.667871  0.927684
C30   0.942726  0.709991  0.851741
H31   1.135843  0.708416  0.914955
H32   1.040020  0.713136  0.775252
C33   0.747531  0.744819  0.870771
C34   0.593152  0.764716  0.782291
H35   0.613420  0.755013  0.700750
C36   0.414223  0.797131  0.798070
CL37  0.237637  0.819557  0.683027
C38   0.387292  0.809832  0.905441
CL39  0.173997  0.849333  0.933964
C40   0.540676  0.789793  0.994029
H41   0.521803  0.799386  1.076144
C42   0.720091  0.757588  0.976857
H43   0.839017  0.742595  1.045457
data_vaneijck.027   Generated as form4-p21c-02233
# Energy -16804.792 kJ/mole
_cell_length_a   4.34686
_cell_length_b  24.03395
_cell_length_c  18.53039
_cell_angle_alpha    90.000
_cell_angle_beta    74.499
_cell_angle_gamma    90.000
_cell_formula_units_Z   4
_symmetry_equiv_pos_as_xyz
    -x,y+1/2,-z+1/2                                   
    -x,-y,-z                                          
    x,-y+1/2,z+1/2                                    
_symmetry_space_group_name_H-M 'P 21/c   '
loop_
_atom_site_label
_atom_site_fract_x
_atom_site_fract_y
_atom_site_fract_z
O1    0.886328  0.039780  0.953777
C2    0.751306  0.068195  1.008650
O3    0.776966  0.052985  1.074854
H4    0.910051  0.020448  1.066310
C5    0.548688  0.117803  1.006340
C6    0.400608  0.144462  1.074689
H7    0.440535  0.128928  1.126175
C8    0.200876  0.190651  1.077372
H9    0.087616  0.210053  1.130514
C10   0.145230  0.210965  1.011512
H11  -0.011862  0.246096  1.013267
C12   0.292182  0.185468  0.943186
H13   0.243971  0.201718  0.893067
C14   0.495404  0.139055  0.939127
N15   0.638571  0.114933  0.868567
H16   0.765818  0.080691  0.872072
C17   0.554589  0.119134  0.801003
C18   0.424421  0.072789  0.774147
H19   0.390856  0.034191  0.805356
C20   0.332024  0.076477  0.707421
H21   0.228791  0.040572  0.688080
C22   0.368763  0.126475  0.666518
C23   0.504856  0.172709  0.692906
H24   0.536736  0.211484  0.662215
C25   0.598196  0.168840  0.759709
H26   0.703040  0.204440  0.779684
C27   0.258912  0.130058  0.595263
H28   0.067755  0.100505  0.599395
H29   0.160546  0.170884  0.591254
C30   0.528010  0.118012  0.521780
H31   0.691690  0.152781  0.510425
H32   0.662467  0.082108  0.530746
C33   0.399919  0.107194  0.454222
C34   0.370962  0.150619  0.405690
H35   0.441350  0.192304  0.416401
C36   0.252835  0.140475  0.343188
CL37  0.222749  0.196514  0.287198
C38   0.164304  0.085715  0.328553
CL39  0.022008  0.068683  0.252739
C40   0.192863  0.042554  0.377425
H41   0.126660  0.000594  0.367083
C42   0.307893  0.053197  0.439747
H43   0.325677  0.019354  0.476533
data_vaneijck.028   Generated as free23-p21c-14850
# Energy -16804.789 kJ/mole
_cell_length_a   8.07506
_cell_length_b  30.21529
_cell_length_c  10.80854
_cell_angle_alpha    90.000
_cell_angle_beta    45.002
_cell_angle_gamma    90.000
_cell_formula_units_Z   4
_symmetry_equiv_pos_as_xyz
    -x,y+1/2,-z+1/2                                   
    -x,-y,-z                                          
    x,-y+1/2,z+1/2                                    
_symmetry_space_group_name_H-M 'P 21/c   '
loop_
_atom_site_label
_atom_site_fract_x
_atom_site_fract_y
_atom_site_fract_z
O1    0.403467  0.966516 -0.868314
C2    0.200141  0.978184 -0.781540
O3    0.163671  1.008340 -0.847358
H4    0.316072  1.016028 -0.958582
C5   -0.010738  0.960717 -0.605713
C6   -0.230651  0.979293 -0.519259
H7   -0.241417  1.005377 -0.581804
C8   -0.436015  0.964797 -0.352407
H9   -0.603084  0.979569 -0.287197
C10  -0.425028  0.931271 -0.269609
H11  -0.582610  0.920014 -0.140799
C12  -0.208804  0.912418 -0.353905
H13  -0.202725  0.886710 -0.288341
C14  -0.000231  0.926725 -0.520603
N15   0.213267  0.907183 -0.596344
H16   0.355026  0.924310 -0.697766
C17   0.262008  0.873102 -0.537948
C18   0.381103  0.882568 -0.490628
H19   0.432633  0.916130 -0.497118
C20   0.435471  0.848652 -0.435383
H21   0.528466  0.856585 -0.400371
C22   0.371810  0.804662 -0.427502
C23   0.252450  0.795289 -0.475289
H24   0.204482  0.761642 -0.471205
C25   0.197236  0.829306 -0.529776
H26   0.107193  0.821799 -0.567499
C27   0.434774  0.767412 -0.371761
H28   0.419943  0.778940 -0.269543
H29   0.310931  0.740647 -0.317519
C30   0.689310  0.749526 -0.528739
H31   0.716951  0.746389 -0.641842
H32   0.813363  0.773827 -0.561313
C33   0.741871  0.704915 -0.497392
C34   0.862779  0.701918 -0.448380
H35   0.916080  0.731904 -0.430557
C36   0.915689  0.660503 -0.423261
CL37  1.067011  0.660007 -0.364595
C38   0.845123  0.621278 -0.447505
CL39  0.899216  0.568685 -0.419897
C40   0.723888  0.624598 -0.496024
H41   0.669449  0.595010 -0.515258
C42   0.672463  0.665936 -0.520624
H43   0.579527  0.667589 -0.558467
data_vaneijck.029   Generated as free46-p21c-06873
# Energy -16804.739 kJ/mole
_cell_length_a   4.41079
_cell_length_b  12.36920
_cell_length_c  35.04539
_cell_angle_alpha    90.000
_cell_angle_beta    86.910
_cell_angle_gamma    90.000
_cell_formula_units_Z   4
_symmetry_equiv_pos_as_xyz
    -x,y+1/2,-z+1/2                                   
    -x,-y,-z                                          
    x,-y+1/2,z+1/2                                    
_symmetry_space_group_name_H-M 'P 21/c   '
loop_
_atom_site_label
_atom_site_fract_x
_atom_site_fract_y
_atom_site_fract_z
O1    2.303482  1.077897  0.984837
C2    2.235658  1.114918  1.016879
O3    2.349156  1.069498  1.046799
H4    2.477854  1.012626  1.036688
C5    2.026730  1.207406  1.024448
C6    1.966388  1.239096  1.062781
H7    2.073859  1.196685  1.085391
C8    1.768797  1.324723  1.072169
H9    1.723663  1.347563  1.101695
C10   1.628083  1.379710  1.043272
H11   1.472905  1.444892  1.050319
C12   1.686744  1.349878  1.005155
H13   1.572505  1.393207  0.983465
C14   1.886375  1.264398  0.994992
N15   1.938574  1.237215  0.955996
H16   2.057381  1.168727  0.951812
C17   1.803923  1.275523  0.923386
C18   1.641763  1.203920  0.901165
H19   1.622635  1.119596  0.909097
C20   1.498646  1.241540  0.868956
H21   1.370713  1.185636  0.852478
C22   1.516809  1.351277  0.858486
C23   1.684595  1.422687  0.880411
H24   1.702863  1.507181  0.872753
C25   1.828016  1.384639  0.912601
H26   1.957047  1.439773  0.929320
C27   1.353268  1.391372  0.824081
H28   1.167106  1.337053  0.819336
H29   1.255161  1.469832  0.830451
C30   1.559875  1.399329  0.786376
H31   1.715845  1.466164  0.788662
H32   1.694969  1.326615  0.783265
C33   1.378287  1.413294  0.750997
C34   1.279277  1.321723  0.731487
H35   1.333009  1.242251  0.741897
C36   1.112030  1.331817  0.698681
CL37  1.003560  1.213318  0.677087
C38   1.041279  1.436287  0.685059
CL39  0.838535  1.457519  0.644889
C40   1.139083  1.527921  0.704787
H41   1.086442  1.608008  0.694656
C42   1.305936  1.516568  0.737529
H43   1.378958  1.587696  0.752337
data_vaneijck.030   Generated as form1-p21c-30-01499
# Energy -16804.642 kJ/mole
_cell_length_a   4.40529
_cell_length_b  24.83081
_cell_length_c  17.08137
_cell_angle_alpha    90.000
_cell_angle_beta    96.113
_cell_angle_gamma    90.000
_cell_formula_units_Z   4
_symmetry_equiv_pos_as_xyz
    -x,y+1/2,-z+1/2                                   
    -x,-y,-z                                          
    x,-y+1/2,z+1/2                                    
_symmetry_space_group_name_H-M 'P 21/c   '
loop_
_atom_site_label
_atom_site_fract_x
_atom_site_fract_y
_atom_site_fract_z
O1   -1.797222 -0.464603  0.964236
C2   -1.853399 -0.426367  1.006607
O3   -2.047433 -0.433923  1.058789
H4   -2.114238 -0.470607  1.052337
C5   -1.717485 -0.371639  1.003498
C6   -1.783800 -0.334005  1.061248
H7   -1.930839 -0.345455  1.105363
C8   -1.662679 -0.281822  1.062665
H9   -1.715923 -0.253732  1.107569
C10  -1.471836 -0.266588  1.006492
H11  -1.375499 -0.226643  1.007680
C12  -1.403284 -0.303290  0.948898
H13  -1.250384 -0.290605  0.907235
C14  -1.524766 -0.355967  0.945730
N15  -1.450666 -0.392607  0.887088
H16  -1.523750 -0.430033  0.896401
C17  -1.303165 -0.388504  0.818324
C18  -1.153612 -0.434382  0.793634
H19  -1.152001 -0.471186  0.827523
C20  -1.002291 -0.433153  0.725518
H21  -0.887427 -0.468981  0.708273
C22  -0.998909 -0.385794  0.680441
C23  -1.150638 -0.339835  0.704524
H24  -1.152675 -0.303020  0.670707
C25  -1.302454 -0.341447  0.772600
H26  -1.421512 -0.306058  0.789177
C27  -0.836081 -0.384494  0.606298
H28  -0.719962 -0.346387  0.602871
H29  -0.663524 -0.415586  0.609943
C30  -1.058647 -0.392739  0.529358
H31  -1.189580 -0.428937  0.535387
H32  -1.220002 -0.359899  0.523486
C33  -0.898639 -0.396854  0.454976
C34  -0.877384 -0.351922  0.405890
H35  -0.974676 -0.313867  0.421287
C36  -0.733072 -0.355826  0.336509
CL37 -0.722183 -0.298253  0.280166
C38  -0.606965 -0.405751  0.315771
CL39 -0.428022 -0.415245  0.231514
C40  -0.627353 -0.450423  0.365429
H41  -0.532333 -0.488698  0.350359
C42  -0.771473 -0.446034  0.434402
H43  -0.784700 -0.480830  0.471655
data_vaneijck.031   Generated as form2-p-1-01501
# Energy -16804.541 kJ/mole
_cell_length_a   4.38314
_cell_length_b  21.65969
_cell_length_c  24.95743
_cell_angle_alpha    33.575
_cell_angle_beta    47.964
_cell_angle_gamma    59.889
_cell_formula_units_Z   2
_symmetry_equiv_pos_as_xyz
    -x,-y,-z                                          
_symmetry_space_group_name_H-M 'P -1     '
loop_
_atom_site_label
_atom_site_fract_x
_atom_site_fract_y
_atom_site_fract_z
O1    1.514877  1.019503 -0.073589
C2    1.392002  1.111932 -0.120746
O3    1.297181  1.143448 -0.084122
H4    1.352349  1.083563 -0.023938
C5    1.343128  1.191853 -0.217193
C6    1.192203  1.293520 -0.259938
H7    1.115791  1.310466 -0.222086
C8    1.139284  1.373487 -0.350952
H9    1.022635  1.450780 -0.382288
C10   1.235673  1.352987 -0.400700
H11   1.193748  1.414117 -0.470643
C12   1.384215  1.252636 -0.359274
H13   1.451739  1.238808 -0.398722
C14   1.441169  1.170872 -0.267828
N15   1.592109  1.070516 -0.228810
H16   1.611710  1.017334 -0.161970
C17   1.589265  1.017330 -0.240029
C18   1.350497  0.911909 -0.143051
H19   1.169001  0.871928 -0.060129
C20   1.341922  0.857459 -0.152450
H21   1.152864  0.776588 -0.076571
C22   1.576587  0.907445 -0.259365
C23   1.820469  1.012657 -0.356626
H24   2.004590  1.051923 -0.439285
C25   1.825802  1.067064 -0.346719
H26   2.013385  1.147599 -0.421401
C27   1.568755  0.847891 -0.269273
H28   1.260561  0.804282 -0.208568
H29   1.633685  0.909809 -0.353173
C30   1.887972  0.761255 -0.247617
H31   2.194487  0.804723 -0.306737
H32   1.817679  0.698302 -0.162923
C33   1.894382  0.703273 -0.260594
C34   1.653880  0.598363 -0.165659
H35   1.460718  0.558805 -0.082560
C36   1.662984  0.544014 -0.177322
CL37  1.357086  0.415174 -0.055476
C38   1.918457  0.595801 -0.286356
CL39  1.956406  0.536033 -0.310136
C40   2.156588  0.700915 -0.380984
H41   2.353566  0.741092 -0.464513
C42   2.144168  0.754321 -0.368315
H43   2.330297  0.834986 -0.442027
data_vaneijck.032   Generated as form4-p21c-04054
# Energy -16804.526 kJ/mole
_cell_length_a   4.31058
_cell_length_b  18.45254
_cell_length_c  24.08279
_cell_angle_alpha    90.000
_cell_angle_beta   103.466
_cell_angle_gamma    90.000
_cell_formula_units_Z   4
_symmetry_equiv_pos_as_xyz
    -x,y+1/2,-z+1/2                                   
    -x,-y,-z                                          
    x,-y+1/2,z+1/2                                    
_symmetry_space_group_name_H-M 'P 21/c   '
loop_
_atom_site_label
_atom_site_fract_x
_atom_site_fract_y
_atom_site_fract_z
O1    0.212927  0.954536  0.041234
C2    0.347147  1.007557  0.067670
O3    0.246888  1.072571  0.049767
H4    0.072732  1.064989  0.017245
C5    0.622145  1.003842  0.118194
C6    0.754672  1.069672  0.142597
H7    0.653960  1.120415  0.124583
C8    1.016213  1.070769  0.189689
H9    1.115776  1.122005  0.207112
C10   1.149731  1.005736  0.213440
H11   1.353118  1.006230  0.249435
C12   1.020908  0.939893  0.190123
H13   1.129469  0.890285  0.208950
C14   0.757917  0.937626  0.142545
N15   0.637559  0.869672  0.120535
H16   0.452761  0.874178  0.086568
C17   0.794313  0.803093  0.122814
C18   0.883484  0.777097  0.074153
H19   0.831353  0.808478  0.035130
C20   1.044055  0.710748  0.075997
H21   1.113031  0.691844  0.038240
C22   1.117542  0.669630  0.126589
C23   1.024760  0.695568  0.175133
H24   1.078858  0.664734  0.214306
C25   0.863003  0.761858  0.173094
H26   0.791822  0.781392  0.210499
C27   1.296124  0.598247  0.128692
H28   1.430139  0.599248  0.096034
H29   1.466721  0.593616  0.169261
C30   1.072827  0.530032  0.119614
H31   0.972934  0.523390  0.156530
H32   0.876308  0.539995  0.083508
C33   1.235648  0.460200  0.108350
C34   1.306561  0.405101  0.149689
H35   1.245366  0.412243  0.190457
C36   1.454026  0.340373  0.138483
CL37  1.529630  0.275385  0.191535
C38   1.531728  0.330646  0.084909
CL39  1.711228  0.253394  0.066545
C40   1.460197  0.385873  0.043860
H41   1.517471  0.378927  0.002845
C42   1.313946  0.450023  0.055447
H43   1.261531  0.491826  0.023297
data_vaneijck.033   Generated as free23-p-1-00592
# Energy -16804.482 kJ/mole
_cell_length_a   7.05026
_cell_length_b  20.40353
_cell_length_c  18.00342
_cell_angle_alpha    23.597
_cell_angle_beta    73.907
_cell_angle_gamma    68.453
_cell_formula_units_Z   2
_symmetry_equiv_pos_as_xyz
    -x,-y,-z                                          
_symmetry_space_group_name_H-M 'P -1     '
loop_
_atom_site_label
_atom_site_fract_x
_atom_site_fract_y
_atom_site_fract_z
O1   -1.137213  0.034723  1.414777
C2   -1.138168 -0.116115  1.569106
O3   -1.000052 -0.229849  1.711320
H4   -0.921475 -0.167041  1.663420
C5   -1.282275 -0.181502  1.607239
C6   -1.270518 -0.356321  1.794456
H7   -1.159792 -0.438021  1.904905
C8   -1.400546 -0.427001  1.840778
H9   -1.389342 -0.561206  1.985177
C10  -1.545006 -0.324501  1.701307
H11  -1.646299 -0.378764  1.737098
C12  -1.558492 -0.151293  1.515038
H13  -1.670399 -0.075466  1.409923
C14  -1.429275 -0.076952  1.464732
N15  -1.445672  0.098498  1.274927
H16  -1.341400  0.134998  1.255703
C17  -1.541791  0.218530  1.106356
C18  -1.421904  0.302730  0.966394
H19  -1.258228  0.272771  0.990430
C20  -1.512356  0.425342  0.794624
H21  -1.417478  0.488251  0.688679
C22  -1.724874  0.465423  0.760891
C23  -1.845227  0.381894  0.900755
H24  -2.009039  0.412130  0.876426
C25  -1.754249  0.259670  1.071961
H26  -1.849722  0.198098  1.176718
C27  -1.825575  0.597507  0.575976
H28  -1.709571  0.615267  0.507155
H29  -1.929653  0.547909  0.606340
C30  -1.948001  0.775605  0.438148
H31  -2.043066  0.755232  0.514755
H32  -1.839887  0.835854  0.387282
C33  -2.086406  0.893899  0.273836
C34  -2.030006  1.030557  0.093718
H35  -1.886494  1.053222  0.070307
C36  -2.158227  1.138567 -0.057125
CL37 -2.076255  1.303551 -0.273248
C38  -2.346607  1.109361 -0.027363
CL39 -2.514313  1.234751 -0.203514
C40  -2.402184  0.972782  0.152935
H41  -2.544970  0.948637  0.178105
C42  -2.273607  0.866038  0.302164
H43  -2.319170  0.761414  0.439850
data_vaneijck.034   Generated as free23-p21c-03193
# Energy -16804.453 kJ/mole
_cell_length_a   4.41260
_cell_length_b  12.37299
_cell_length_c  35.02766
_cell_angle_alpha    90.000
_cell_angle_beta    93.231
_cell_angle_gamma    90.000
_cell_formula_units_Z   4
_symmetry_equiv_pos_as_xyz
    -x,y+1/2,-z+1/2                                   
    -x,-y,-z                                          
    x,-y+1/2,z+1/2                                    
_symmetry_space_group_name_H-M 'P 21/c   '
loop_
_atom_site_label
_atom_site_fract_x
_atom_site_fract_y
_atom_site_fract_z
O1   -1.801855  0.922679  0.484852
C2   -1.736850  0.884745  0.516868
O3   -1.852856  0.929318  0.546752
H4   -1.980546  0.986501  0.536639
C5   -1.529028  0.791960  0.524463
C6   -1.471962  0.759222  0.562782
H7   -1.581055  0.801071  0.585363
C8   -1.275581  0.673254  0.572194
H9   -1.232989  0.649582  0.601706
C10  -1.132795  0.618982  0.543341
H11  -0.978562  0.553539  0.550416
C12  -1.188151  0.649859  0.505237
H13  -1.072290  0.607072  0.483592
C14  -1.386568  0.735682  0.495041
N15  -1.435460  0.763964  0.456058
H16  -1.553070  0.832709  0.451907
C17  -1.301115  0.725705  0.423441
C18  -1.139396  0.797365  0.401241
H19  -1.120337  0.881650  0.409199
C20  -0.996617  0.759874  0.369020
H21  -0.869025  0.815839  0.352565
C22  -1.014698  0.650191  0.358509
C23  -1.182013  0.578712  0.380409
H24  -1.200205  0.494258  0.372719
C25  -1.325076  0.616640  0.412611
H26  -1.453784  0.561449  0.429302
C27  -0.851636  0.610214  0.324087
H28  -0.666005  0.664665  0.319326
H29  -0.752931  0.531865  0.330474
C30  -1.058912  0.602039  0.286366
H31  -1.214443  0.535135  0.288676
H32  -1.194374  0.674640  0.283234
C33  -0.878081  0.588133  0.250961
C34  -0.778802  0.679723  0.231526
H35  -0.831798  0.759145  0.242012
C36  -0.612228  0.669712  0.198699
CL37 -0.503326  0.788231  0.177208
C38  -0.542458  0.565310  0.184977
CL39 -0.340628  0.544193  0.144768
C40  -0.640534  0.473653  0.204631
H41  -0.588650  0.393614  0.194424
C42  -0.806701  0.484920  0.237397
H43  -0.879962  0.413774  0.252145
data_vaneijck.035   Generated as form2-p-1-00285
# Energy -16804.296 kJ/mole
_cell_length_a  13.51590
_cell_length_b   8.72247
_cell_length_c  16.31135
_cell_angle_alpha    36.746
_cell_angle_beta    58.587
_cell_angle_gamma    72.079
_cell_formula_units_Z   2
_symmetry_equiv_pos_as_xyz
    -x,-y,-z                                          
_symmetry_space_group_name_H-M 'P -1     '
loop_
_atom_site_label
_atom_site_fract_x
_atom_site_fract_y
_atom_site_fract_z
O1    1.372819  0.963285 -0.422920
C2    1.380192  1.100878 -0.422929
O3    1.484458  1.182389 -0.468413
H4    1.539037  1.114500 -0.496823
C5    1.277970  1.186480 -0.376816
C6    1.300222  1.362369 -0.395026
H7    1.389783  1.428824 -0.439443
C8    1.207949  1.455318 -0.357652
H9    1.226901  1.591256 -0.373231
C10   1.091801  1.372554 -0.300433
H11   1.020526  1.444248 -0.271933
C12   1.067793  1.196298 -0.279961
H13   0.977013  1.133142 -0.233978
C14   1.159468  1.101654 -0.317730
N15   1.131345  0.922016 -0.294114
H16   1.197849  0.835760 -0.301574
C17   1.027533  0.835566 -0.257811
C18   0.986457  0.565548 -0.137046
H19   1.033801  0.427122 -0.072198
C20   0.883485  0.472441 -0.098961
H21   0.852943  0.263244 -0.005272
C22   0.820961  0.649633 -0.182578
C23   0.862178  0.920403 -0.303187
H24   0.814781  1.058859 -0.367871
C25   0.964994  1.012825 -0.340750
H26   0.996019  1.221490 -0.434561
C27   0.709889  0.549530 -0.142457
H28   0.688436  0.337765 -0.040494
H29   0.637020  0.615350 -0.110740
C30   0.719623  0.639013 -0.277279
H31   0.734029  0.850499 -0.377318
H32   0.796526  0.584388 -0.313934
C33   0.609437  0.520711 -0.228887
C34   0.616736  0.363923 -0.233990
H35   0.701895  0.327933 -0.273761
C36   0.514728  0.253390 -0.188327
CL37  0.533336  0.067713 -0.201535
C38   0.402775  0.298180 -0.134756
CL39  0.271503  0.169212 -0.073379
C40   0.396027  0.455346 -0.130306
H41   0.311302  0.491948 -0.090297
C42   0.498320  0.566949 -0.177842
H43   0.490840  0.688421 -0.174082
data_vaneijck.036   Generated as free346-p21c-07325
# Energy -16804.240 kJ/mole
_cell_length_a  46.06910
_cell_length_b   4.48805
_cell_length_c  19.89730
_cell_angle_alpha    90.000
_cell_angle_beta    27.200
_cell_angle_gamma    90.000
_cell_formula_units_Z   4
_symmetry_equiv_pos_as_xyz
    -x,y+1/2,-z+1/2                                   
    -x,-y,-z                                          
    x,-y+1/2,z+1/2                                    
_symmetry_space_group_name_H-M 'P 21/c   '
loop_
_atom_site_label
_atom_site_fract_x
_atom_site_fract_y
_atom_site_fract_z
O1    0.953368 -0.010459 -0.656926
C2    0.959962  0.011357 -0.731934
O3    1.002927 -0.155052 -0.850043
H4    1.020352 -0.276317 -0.850730
C5    0.923577  0.220898 -0.700311
C6    0.943828  0.260666 -0.809009
H7    0.984478  0.138128 -0.911135
C8    0.912228  0.457248 -0.787250
H9    0.928679  0.484611 -0.872294
C10   0.859894  0.618742 -0.656331
H11   0.835686  0.772925 -0.639490
C12   0.838946  0.580745 -0.546997
H13   0.798437  0.707305 -0.446595
C14   0.869855  0.382745 -0.566474
N15   0.846457  0.348931 -0.452276
H16   0.868937  0.190510 -0.472203
C17   0.810924  0.539960 -0.338287
C18   0.841481  0.694703 -0.349275
H19   0.892023  0.669520 -0.445929
C20   0.806847  0.883194 -0.235421
H21   0.830997  1.002170 -0.245512
C22   0.740950  0.916906 -0.108332
C23   0.710357  0.760859 -0.097417
H24   0.659639  0.783107  0.000127
C25   0.745262  0.573135 -0.212035
H26   0.721110  0.451280 -0.201523
C27   0.703487  1.115768  0.016333
H28   0.733119  1.300067 -0.029197
H29   0.662974  1.208756  0.073764
C30   0.680051  0.943549  0.128545
H31   0.646232  0.775287  0.183046
H32   0.719816  0.827650  0.068886
C33   0.650147  1.143736  0.243011
C34   0.584307  1.194185  0.379081
H35   0.554958  1.089265  0.401775
C36   0.556173  1.378075  0.485940
CL37  0.474765  1.425707  0.650106
C38   0.595000  1.513615  0.455534
CL39  0.565696  1.741753  0.578506
C40   0.660814  1.462633  0.319213
H41   0.690787  1.564597  0.295042
C42   0.688259  1.279912  0.213624
H43   0.738981  1.244412  0.109418
data_vaneijck.037   Generated as form4-p21c-04988
# Energy -16804.230 kJ/mole
_cell_length_a  18.13278
_cell_length_b   4.32779
_cell_length_c  28.86182
_cell_angle_alpha    90.000
_cell_angle_beta    54.887
_cell_angle_gamma    90.000
_cell_formula_units_Z   4
_symmetry_equiv_pos_as_xyz
    -x,y+1/2,-z+1/2                                   
    -x,-y,-z                                          
    x,-y+1/2,z+1/2                                    
_symmetry_space_group_name_H-M 'P 21/c   '
loop_
_atom_site_label
_atom_site_fract_x
_atom_site_fract_y
_atom_site_fract_z
O1   -0.993745 -0.359131  0.544358
C2   -1.071157 -0.256215  0.569200
O3   -1.118444 -0.324549  0.549185
H4   -1.080572 -0.454163  0.516782
C5   -1.115208 -0.049189  0.619606
C6   -1.203585  0.052837  0.641962
H7   -1.236707 -0.022882  0.622629
C8   -1.249507  0.251885  0.688668
H9   -1.317008  0.328698  0.704624
C10  -1.207612  0.353211  0.713986
H11  -1.242487  0.509498  0.749617
C12  -1.120263  0.252919  0.692846
H13  -1.088972  0.334522  0.712963
C14  -1.072930  0.052099  0.645821
N15  -0.985041 -0.042238  0.626483
H16  -0.957869 -0.185921  0.593195
C17  -0.919936  0.117376  0.628501
C18  -0.850016  0.268763  0.579875
H19  -0.846772  0.262410  0.541249
C20  -0.784453  0.431808  0.581153
H21  -0.731392  0.548611  0.543386
C22  -0.787957  0.445708  0.631081
C23  -0.857750  0.291049  0.679757
H24  -0.861338  0.298141  0.718446
C25  -0.923240  0.127108  0.678302
H26  -0.976441  0.007876  0.715681
C27  -0.716880  0.626865  0.631904
H28  -0.691935  0.808533  0.600704
H29  -0.747661  0.737323  0.672591
C30  -0.635544  0.424356  0.619302
H31  -0.658151  0.272854  0.654882
H32  -0.614105  0.278993  0.583234
C33  -0.554606  0.610539  0.606481
C34  -0.535412  0.644272  0.646957
H35  -0.578948  0.537161  0.688147
C36  -0.459673  0.813860  0.634373
CL37 -0.440891  0.840546  0.686468
C38  -0.402089  0.952297  0.580303
CL39 -0.307181  1.163432  0.560293
C40  -0.421776  0.918108  0.540147
H41  -0.378251  1.021889  0.498768
C42  -0.497317  0.749487  0.553112
H43  -0.511293  0.726811  0.521657
data_vaneijck.038   Generated as free346-p21c-07509
# Energy -16804.037 kJ/mole
_cell_length_a  17.19345
_cell_length_b  19.77540
_cell_length_c  13.08285
_cell_angle_alpha    90.000
_cell_angle_beta    25.534
_cell_angle_gamma    90.000
_cell_formula_units_Z   4
_symmetry_equiv_pos_as_xyz
    -x,y+1/2,-z+1/2                                   
    -x,-y,-z                                          
    x,-y+1/2,z+1/2                                    
_symmetry_space_group_name_H-M 'P 21/c   '
loop_
_atom_site_label
_atom_site_fract_x
_atom_site_fract_y
_atom_site_fract_z
O1   -1.517917  0.467269  2.421078
C2   -1.608036  0.420426  2.563711
O3   -1.649259  0.422091  2.710173
H4   -1.595800  0.462892  2.672789
C5   -1.672930  0.360637  2.582136
C6   -1.769515  0.310351  2.750327
H7   -1.795145  0.316385  2.861574
C8   -1.833447  0.252364  2.776577
H9   -1.907794  0.214642  2.907185
C10  -1.801542  0.243322  2.634580
H11  -1.850549  0.198561  2.654160
C12  -1.706374  0.292528  2.467241
H13  -1.683373  0.284208  2.359524
C14  -1.641626  0.351688  2.438530
N15  -1.545193  0.399955  2.265695
H16  -1.477741  0.433725  2.228165
C17  -1.513161  0.405599  2.122245
C18  -1.652349  0.397396  2.215586
H19  -1.788201  0.387425  2.402176
C20  -1.616672  0.402173  2.068263
H21  -1.725421  0.395509  2.143205
C22  -1.440775  0.415337  1.824765
C23  -1.301621  0.424456  1.731720
H24  -1.165708  0.435023  1.545184
C25  -1.337977  0.419762  1.879894
H26  -1.229446  0.426799  1.805234
C27  -1.400918  0.418635  1.663489
H28  -1.525727  0.422987  1.769203
H29  -1.322300  0.463376  1.554374
C30  -1.296394  0.354199  1.501995
H31  -1.167408  0.351872  1.387558
H32  -1.372654  0.310439  1.616572
C33  -1.262303  0.349004  1.347060
C34  -1.178331  0.401697  1.193148
H35  -1.139516  0.447258  1.186948
C36  -1.143181  0.395677  1.046182
CL37 -1.039885  0.463129  0.863303
C38  -1.192648  0.335537  1.052975
CL39 -1.152535  0.322490  0.876936
C40  -1.277381  0.283197  1.207876
H41  -1.316302  0.236987  1.215855
C42  -1.311677  0.289899  1.353116
H43  -1.375364  0.248593  1.468843
data_vaneijck.039   Generated as free-p21c-02084
# Energy -16803.892 kJ/mole
_cell_length_a  26.12361
_cell_length_b  11.39644
_cell_length_c  21.65729
_cell_angle_alpha    90.000
_cell_angle_beta    16.958
_cell_angle_gamma    90.000
_cell_formula_units_Z   4
_symmetry_equiv_pos_as_xyz
    -x,y+1/2,-z+1/2                                   
    -x,-y,-z                                          
    x,-y+1/2,z+1/2                                    
_symmetry_space_group_name_H-M 'P 21/c   '
loop_
_atom_site_label
_atom_site_fract_x
_atom_site_fract_y
_atom_site_fract_z
O1    0.581438  0.948642 -0.540760
C2    0.652187  1.042295 -0.608296
O3    0.600609  1.137942 -0.577078
H4    0.512188  1.113764 -0.503906
C5    0.798230  1.055713 -0.731787
C6    0.877216  1.167376 -0.817522
H7    0.829398  1.239873 -0.789851
C8    1.018845  1.186136 -0.941008
H9    1.078275  1.272222 -1.006487
C10   1.084149  1.093494 -0.981104
H11   1.194644  1.107323 -1.078146
C12   1.007358  0.982377 -0.897180
H13   1.062041  0.912147 -0.933197
C14   0.863949  0.961188 -0.771432
N15   0.790311  0.847311 -0.690906
H16   0.715773  0.837075 -0.642632
C17   0.807205  0.743223 -0.675990
C18   0.784966  0.635791 -0.680974
H19   0.756823  0.633878 -0.697396
C20   0.798521  0.529325 -0.664339
H21   0.780668  0.447595 -0.668299
C22   0.834557  0.528833 -0.642170
C23   0.856206  0.636383 -0.636391
H24   0.884172  0.638107 -0.619797
C25   0.841928  0.742383 -0.652347
H26   0.857570  0.823433 -0.645499
C27   0.848881  0.413687 -0.623463
H28   0.895704  0.346450 -0.708497
H29   0.945523  0.422386 -0.698770
C30   0.670421  0.373083 -0.388410
H31   0.636401  0.431523 -0.311723
H32   0.568455  0.381110 -0.305050
C33   0.671969  0.246725 -0.367586
C34   0.689521  0.219719 -0.324786
H35   0.702702  0.289758 -0.306760
C36   0.689874  0.102579 -0.304623
CL37  0.714860  0.078316 -0.255146
C38   0.670455  0.010552 -0.325732
CL39  0.664646 -0.136232 -0.298938
C40   0.653915  0.038310 -0.369576
H41   0.639508 -0.030518 -0.386709
C42   0.654761  0.154994 -0.390537
H43   0.640844  0.173921 -0.423197
data_vaneijck.040   Generated as form4-p21c-00623
# Energy -16803.711 kJ/mole
_cell_length_a   4.53600
_cell_length_b  44.49468
_cell_length_c   9.52239
_cell_angle_alpha    90.000
_cell_angle_beta    78.952
_cell_angle_gamma    90.000
_cell_formula_units_Z   4
_symmetry_equiv_pos_as_xyz
    -x,y+1/2,-z+1/2                                   
    -x,-y,-z                                          
    x,-y+1/2,z+1/2                                    
_symmetry_space_group_name_H-M 'P 21/c   '
loop_
_atom_site_label
_atom_site_fract_x
_atom_site_fract_y
_atom_site_fract_z
O1   -0.223484  0.977189  0.001346
C2   -0.233379  0.981093 -0.126115
O3   -0.075906  1.003235 -0.194142
H4    0.026522  1.012022 -0.124720
C5   -0.414178  0.962764 -0.209313
C6   -0.398889  0.969767 -0.355237
H7   -0.257015  0.987995 -0.403520
C8   -0.564405  0.953444 -0.439501
H9   -0.549982  0.959195 -0.551092
C10  -0.749293  0.929881 -0.379042
H11  -0.879821  0.917397 -0.443249
C12  -0.766028  0.922580 -0.234781
H13  -0.912179  0.904461 -0.189637
C14  -0.599779  0.938567 -0.148340
N15  -0.624908  0.930232 -0.003305
H16  -0.520945  0.944213  0.053930
C17  -0.796306  0.907874  0.077587
C18  -1.029506  0.916096  0.189867
H19  -1.075925  0.939512  0.214254
C20  -1.207010  0.893954  0.269976
H21  -1.388489  0.900574  0.355174
C22  -1.152050  0.863290  0.239233
C23  -0.914256  0.855109  0.128184
H24  -0.866828  0.831641  0.104021
C25  -0.737649  0.877345  0.047773
H26  -0.555553  0.870818 -0.037302
C27  -1.350232  0.839613  0.325953
H28  -1.575024  0.848609  0.354223
H29  -1.363999  0.819893  0.261165
C30  -1.241416  0.830107  0.466188
H31  -1.071761  0.812851  0.441292
H32  -1.135942  0.849191  0.506584
C33  -1.496445  0.819272  0.582876
C34  -1.563005  0.788551  0.604064
H35  -1.429650  0.772121  0.536110
C36  -1.799574  0.778979  0.713251
CL37 -1.863845  0.740789  0.733745
C38  -1.973144  0.800693  0.801928
CL39 -2.266594  0.791708  0.939664
C40  -1.906826  0.831318  0.779216
H41  -2.038877  0.848014  0.845778
C42  -1.670014  0.840539  0.671164
H43  -1.621148  0.864190  0.655607
data_vaneijck.041   Generated as free23-p21c-08928
# Energy -16803.692 kJ/mole
_cell_length_a  12.66939
_cell_length_b   4.44370
_cell_length_c  35.70512
_cell_angle_alpha    90.000
_cell_angle_beta    67.960
_cell_angle_gamma    90.000
_cell_formula_units_Z   4
_symmetry_equiv_pos_as_xyz
    -x,y+1/2,-z+1/2                                   
    -x,-y,-z                                          
    x,-y+1/2,z+1/2                                    
_symmetry_space_group_name_H-M 'P 21/c   '
loop_
_atom_site_label
_atom_site_fract_x
_atom_site_fract_y
_atom_site_fract_z
O1   -0.410941  2.950284  0.237694
C2   -0.423718  2.916761  0.273461
O3   -0.502190  3.074462  0.301119
H4   -0.534601  3.202827  0.286713
C5   -0.356947  2.702688  0.287818
C6   -0.393110  2.652926  0.329789
H7   -0.467057  2.769743  0.350237
C8   -0.335227  2.452856  0.345616
H9   -0.364795  2.416534  0.377878
C10  -0.240320  2.298227  0.319638
H11  -0.196349  2.141649  0.331784
C12  -0.202741  2.345353  0.277943
H13  -0.129396  2.221540  0.258522
C14  -0.259656  2.546723  0.261380
N15  -0.219087  2.587942  0.219077
H16  -0.265771  2.733865  0.210362
C17  -0.146426  2.413292  0.187290
C18  -0.031140  2.379665  0.181242
H19   0.002107  2.489519  0.201460
C20   0.041115  2.205277  0.149065
H21   0.129692  2.181544  0.144809
C22  -0.001367  2.062458  0.122482
C23  -0.117023  2.098537  0.128493
H24  -0.151424  1.990883  0.108449
C25  -0.188957  2.273465  0.160664
H26  -0.277832  2.297986  0.165050
C27   0.076544  1.872390  0.087600
H28   0.138801  1.759167  0.096626
H29   0.026189  1.699496  0.080948
C30   0.140077  2.060297  0.048342
H31   0.079162  2.204508  0.042609
H32   0.201708  2.205795  0.053517
C33   0.198737  1.867199  0.011072
C34   0.316790  1.814723 -0.003398
H35   0.366894  1.913548  0.012175
C36   0.370592  1.636166 -0.037946
CL37  0.516228  1.585624 -0.053705
C38   0.304460  1.507690 -0.058296
CL39  0.360666  1.284480 -0.100781
C40   0.186712  1.561358 -0.043769
H41   0.135813  1.465215 -0.059199
C42   0.134278  1.739039 -0.009398
H43   0.043595  1.776480  0.001338
data_vaneijck.042   Generated as free346-p21c-08493
# Energy -16803.688 kJ/mole
_cell_length_a  24.46502
_cell_length_b   4.36245
_cell_length_c  19.68723
_cell_angle_alpha    90.000
_cell_angle_beta    66.385
_cell_angle_gamma    90.000
_cell_formula_units_Z   4
_symmetry_equiv_pos_as_xyz
    -x,y+1/2,-z+1/2                                   
    -x,-y,-z                                          
    x,-y+1/2,z+1/2                                    
_symmetry_space_group_name_H-M 'P 21/c   '
loop_
_atom_site_label
_atom_site_fract_x
_atom_site_fract_y
_atom_site_fract_z
O1    0.554734  2.841725 -0.024449
C2    0.546022  2.748494  0.038287
O3    0.496958  2.833040  0.093898
H4    0.476760  2.962963  0.071924
C5    0.586756  2.540787  0.055876
C6    0.569415  2.440751  0.129826
H7    0.527404  2.516260  0.171985
C8    0.605789  2.243884  0.149808
H9    0.591757  2.169044  0.206738
C10   0.660058  2.143099  0.096071
H11   0.688054  1.990107  0.111292
C12   0.677900  2.240350  0.022538
H13   0.719879  2.160161 -0.018324
C14   0.642090  2.438910  0.001358
N15   0.662538  2.533143 -0.073364
H16   0.635632  2.688674 -0.081642
C17   0.696329  2.373110 -0.138122
C18   0.667424  2.213679 -0.176067
H19   0.619318  2.213461 -0.155068
C20   0.700793  2.052554 -0.241253
H21   0.677995  1.928721 -0.269764
C22   0.763543  2.050930 -0.269188
C23   0.792293  2.213766 -0.231303
H24   0.840482  2.216136 -0.252413
C25   0.758749  2.374260 -0.166111
H26   0.781302  2.499758 -0.137758
C27   0.799947  1.875027 -0.339462
H28   0.836768  1.762558 -0.332497
H29   0.772306  1.697135 -0.347302
C30   0.825085  2.079994 -0.410829
H31   0.789054  2.212046 -0.414616
H32   0.856938  2.241072 -0.406092
C33   0.854482  1.892101 -0.481158
C34   0.915896  1.827456 -0.509779
H35   0.942540  1.915153 -0.481629
C36   0.943055  1.650256 -0.574415
CL37  1.018852  1.582616 -0.605612
C38   0.907714  1.535884 -0.610871
CL39  0.935774  1.315649 -0.690285
C40   0.846466  1.602101 -0.582052
H41   0.819340  1.516581 -0.609651
C42   0.819926  1.778520 -0.517771
H43   0.772670  1.826405 -0.496505
data_vaneijck.043   Generated as form2-p-1-00707
# Energy -16803.587 kJ/mole
_cell_length_a   8.93873
_cell_length_b  27.16513
_cell_length_c  22.59081
_cell_angle_alpha    12.098
_cell_angle_beta    87.879
_cell_angle_gamma    94.635
_cell_formula_units_Z   2
_symmetry_equiv_pos_as_xyz
    -x,-y,-z                                          
_symmetry_space_group_name_H-M 'P -1     '
loop_
_atom_site_label
_atom_site_fract_x
_atom_site_fract_y
_atom_site_fract_z
O1    1.920478  1.520078 -1.968993
C2    2.069247  1.677174 -2.132166
O3    2.210831  1.705822 -2.193138
H4    2.166071  1.592794 -2.094945
C5    2.100411  1.831982 -2.258030
C6    2.279657  2.009698 -2.448971
H7    2.389724  2.031794 -2.501895
C8    2.318312  2.159144 -2.572033
H9    2.456525  2.294388 -2.717939
C10   2.178791  2.133473 -2.506244
H11   2.208849  2.249297 -2.601814
C12   2.000324  1.958220 -2.317244
H13   1.895037  1.941191 -2.268764
C14   1.958112  1.806815 -2.192227
N15   1.776940  1.630672 -2.001688
H16   1.764909  1.529520 -1.920381
C17   1.609922  1.525997 -1.848986
C18   1.479842  1.233463 -1.505553
H19   1.510905  1.095648 -1.365207
C20   1.308966  1.115847 -1.339308
H21   1.210630  0.889407 -1.073675
C22   1.265876  1.291227 -1.516829
C23   1.395741  1.584971 -1.862048
H24   1.363703  1.722275 -2.002010
C25   1.566613  1.701530 -2.027043
H26   1.663654  1.927726 -2.292925
C27   1.080510  1.165899 -1.339493
H28   1.024461  0.949307 -1.071052
H29   1.094548  1.281483 -1.435723
C30   0.945602  1.174393 -1.390448
H31   1.002075  1.391125 -1.658745
H32   0.931691  1.059146 -1.294656
C33   0.761144  1.052904 -1.217234
C34   0.612046  0.785820 -0.918292
H35   0.628729  0.667776 -0.813468
C36   0.441795  0.669954 -0.753316
CL37  0.266266  0.340821 -0.387860
C38   0.420758  0.824806 -0.890617
CL39  0.219099  0.701179 -0.706411
C40   0.569610  1.092807 -1.191389
H41   0.554317  1.212618 -1.298416
C42   0.738611  1.206602 -1.354050
H43   0.851809  1.412695 -1.584312
data_vaneijck.044   Generated as form4-p-1-02093
# Energy -16803.197 kJ/mole
_cell_length_a   4.49032
_cell_length_b   9.51623
_cell_length_c  25.50019
_cell_angle_alpha   114.430
_cell_angle_beta    72.983
_cell_angle_gamma   101.002
_cell_formula_units_Z   2
_symmetry_equiv_pos_as_xyz
    -x,-y,-z                                          
_symmetry_space_group_name_H-M 'P -1     '
loop_
_atom_site_label
_atom_site_fract_x
_atom_site_fract_y
_atom_site_fract_z
O1    0.778093  0.956533  0.954031
C2    0.785317  0.837521  0.961802
O3    0.577490  0.812768  1.006127
H4    0.449870  0.898729  1.023825
C5    1.015890  0.719724  0.924991
C6    0.992511  0.588489  0.939005
H7    0.809206  0.575672  0.975611
C8    1.203017  0.473490  0.906153
H9    1.181622  0.373869  0.917639
C10   1.441589  0.488090  0.858814
H11   1.606466  0.400367  0.833664
C12   1.467361  0.617177  0.844257
H13   1.655108  0.627131  0.807866
C14   1.256731  0.733648  0.876442
N15   1.292859  0.861297  0.859717
H16   1.150246  0.944656  0.887556
C17   1.522541  0.901793  0.816605
C18   1.733233  1.031383  0.834166
H19   1.717608  1.100126  0.880654
C20   1.968810  1.071227  0.791426
H21   2.132402  1.170231  0.805481
C22   1.995263  0.982347  0.730590
C23   1.779681  0.854122  0.713089
H24   1.794758  0.785461  0.666470
C25   1.544527  0.814201  0.756024
H26   1.379947  0.715510  0.742182
C27   2.256100  1.025722  0.684928
H28   2.456347  1.074841  0.703859
H29   2.326810  0.922957  0.646138
C30   2.167105  1.145306  0.665514
H31   2.032001  1.085327  0.632612
H32   2.019025  1.225976  0.703352
C33   2.451520  1.236165  0.641511
C34   2.595694  1.186586  0.580626
H35   2.502051  1.081704  0.550162
C36   2.858607  1.272178  0.558972
CL37  3.018826  1.202759  0.483329
C38   2.979269  1.409978  0.599418
CL39  3.296581  1.526456  0.578485
C40   2.836041  1.457514  0.660233
H41   2.927875  1.561439  0.691410
C42   2.574031  1.371913  0.681113
H43   2.465830  1.410678  0.728006
data_vaneijck.045   Generated as form1-p21c-00220
# Energy -16803.178 kJ/mole
_cell_length_a  15.02882
_cell_length_b  28.83365
_cell_length_c  14.75961
_cell_angle_alpha    90.000
_cell_angle_beta    17.090
_cell_angle_gamma    90.000
_cell_formula_units_Z   4
_symmetry_equiv_pos_as_xyz
    -x,y+1/2,-z+1/2                                   
    -x,-y,-z                                          
    x,-y+1/2,z+1/2                                    
_symmetry_space_group_name_H-M 'P 21/c   '
loop_
_atom_site_label
_atom_site_fract_x
_atom_site_fract_y
_atom_site_fract_z
O1   -2.296368  0.497819  3.224006
C2   -2.364560  0.537364  3.265673
O3   -2.565614  0.560475  3.508961
H4   -2.625171  0.540191  3.615426
C5   -2.236891  0.561742  3.060974
C6   -2.309470  0.608982  3.119906
H7   -2.453748  0.625973  3.309076
C8   -2.197260  0.634511  2.937284
H9   -2.255097  0.670758  2.986405
C10  -2.008943  0.613015  2.690880
H11  -1.919641  0.632488  2.547609
C12  -1.933852  0.566219  2.628031
H13  -1.783690  0.550530  2.432949
C14  -2.045872  0.539898  2.810382
N15  -1.961437  0.492924  2.736976
H16  -2.016242  0.479320  2.850639
C17  -1.825193  0.460656  2.546106
C18  -1.628945  0.428018  2.393495
H19  -1.582686  0.428719  2.420315
C20  -1.489643  0.394188  2.204221
H21  -1.339213  0.369358  2.089201
C22  -1.544055  0.392590  2.163433
C23  -1.740039  0.425487  2.315029
H24  -1.784614  0.424804  2.286501
C25  -1.880924  0.459183  2.506534
H26  -2.035317  0.483641  2.626231
C27  -1.391706  0.355417  1.958020
H28  -1.321781  0.370310  1.826196
H29  -1.188969  0.344113  1.795222
C30  -1.597564  0.312046  2.139899
H31  -1.714384  0.303001  2.315512
H32  -1.768590  0.321169  2.257218
C33  -1.423007  0.269881  1.936489
C34  -1.314296  0.267625  1.741189
H35  -1.356941  0.296112  1.737048
C36  -1.151363  0.228721  1.551803
CL37 -1.024884  0.229118  1.317848
C38  -1.096995  0.191332  1.558989
CL39 -0.903001  0.141718  1.339908
C40  -1.205245  0.193826  1.753541
H41  -1.164114  0.165471  1.759667
C42  -1.367331  0.232633  1.941200
H43  -1.450029  0.233664  2.090592
data_vaneijck.046   Generated as form2-p21c-00226
# Energy -16803.122 kJ/mole
_cell_length_a  17.58817
_cell_length_b   4.42147
_cell_length_c  36.12758
_cell_angle_alpha    90.000
_cell_angle_beta    42.763
_cell_angle_gamma    90.000
_cell_formula_units_Z   4
_symmetry_equiv_pos_as_xyz
    -x,y+1/2,-z+1/2                                   
    -x,-y,-z                                          
    x,-y+1/2,z+1/2                                    
_symmetry_space_group_name_H-M 'P 21/c   '
loop_
_atom_site_label
_atom_site_fract_x
_atom_site_fract_y
_atom_site_fract_z
O1    0.067916 -1.556479  0.210404
C2    0.123736 -1.543207  0.219147
O3    0.095962 -1.717845  0.256949
H4    0.034125 -1.836002  0.270223
C5    0.221520 -1.340000  0.189756
C6    0.268744 -1.324254  0.208633
H7    0.233459 -1.458372  0.243400
C8    0.360771 -1.137388  0.183150
H9    0.395563 -1.128458  0.198325
C10   0.406304 -0.960989  0.138619
H11   0.476388 -0.813671  0.119149
C12   0.360598 -0.973630  0.119356
H13   0.396987 -0.832853  0.085159
C14   0.268561 -1.162257  0.144092
N15   0.224791 -1.170514  0.123404
H16   0.161869 -1.318459  0.142864
C17   0.235682 -0.976628  0.089098
C18   0.139533 -0.843268  0.108310
H19   0.058294 -0.886766  0.149445
C20   0.147671 -0.652199  0.074528
H21   0.072583 -0.551207  0.090076
C22   0.252596 -0.593125  0.020843
C23   0.349024 -0.726882  0.001621
H24   0.430198 -0.684272 -0.039521
C25   0.340193 -0.918802  0.035546
H26   0.414081 -1.025338  0.020150
C27   0.261832 -0.390977 -0.016359
H28   0.189471 -0.244771  0.008090
H29   0.334271 -0.246941 -0.039402
C30   0.271654 -0.574937 -0.056872
H31   0.345804 -0.715033 -0.082310
H32   0.200644 -0.725557 -0.033686
C33   0.276340 -0.375398 -0.092802
C34   0.176670 -0.277441 -0.074027
H35   0.097155 -0.345748 -0.034001
C36   0.178911 -0.092918 -0.106505
CL37  0.051644  0.014948 -0.079582
C38   0.283376 -0.004323 -0.159010
CL39  0.295305  0.219615 -0.202281
C40   0.382930 -0.101971 -0.177571
H41   0.463048 -0.035458 -0.217483
C42   0.379657 -0.286344 -0.144838
H43   0.457170 -0.360063 -0.159957
data_vaneijck.047   Generated as form2-p21c-00469
# Energy -16802.969 kJ/mole
_cell_length_a  11.68567
_cell_length_b   4.64996
_cell_length_c  34.86191
_cell_angle_alpha    90.000
_cell_angle_beta    84.157
_cell_angle_gamma    90.000
_cell_formula_units_Z   4
_symmetry_equiv_pos_as_xyz
    -x,y+1/2,-z+1/2                                   
    -x,-y,-z                                          
    x,-y+1/2,z+1/2                                    
_symmetry_space_group_name_H-M 'P 21/c   '
loop_
_atom_site_label
_atom_site_fract_x
_atom_site_fract_y
_atom_site_fract_z
O1    0.568843 -2.101007  0.233265
C2    0.623650 -2.098708  0.261661
O3    0.594981 -2.280361  0.289810
H4    0.534105 -2.394769  0.281292
C5    0.719788 -1.898377  0.267065
C6    0.761880 -1.894133  0.303572
H7    0.724309 -2.034628  0.326171
C8    0.851733 -1.710858  0.311197
H9    0.882768 -1.711231  0.339346
C10   0.900373 -1.526453  0.282509
H11   0.969135 -1.382944  0.288403
C12   0.859814 -1.527754  0.246130
H13   0.898795 -1.381969  0.224613
C14   0.770144 -1.712577  0.237610
N15   0.732396 -1.709528  0.200291
H16   0.670764 -1.854887  0.197050
C17   0.744510 -1.507917  0.170236
C18   0.645207 -1.388860  0.157213
H19   0.561299 -1.449565  0.170691
C20   0.653089 -1.189050  0.126949
H21   0.575199 -1.099240  0.117570
C22   0.761236 -1.106712  0.108932
C23   0.861193 -1.226787  0.121814
H24   0.945048 -1.166152  0.108324
C25   0.852692 -1.426875  0.152175
H26   0.929862 -1.520071  0.161478
C27   0.769265 -0.893421  0.075657
H28   0.702135 -0.734067  0.080835
H29   0.850404 -0.780892  0.074502
C30   0.758377 -1.042123  0.035780
H31   0.824299 -1.204873  0.031124
H32   0.676569 -1.152297  0.037040
C33   0.769185 -0.835373  0.001738
C34   0.671444 -0.745128 -0.015422
H35   0.587577 -0.823343 -0.004202
C36   0.681268 -0.555206 -0.047030
CL37  0.556243 -0.456245 -0.066144
C38   0.791488 -0.454192 -0.061799
CL39  0.814135 -0.221887 -0.100455
C40   0.888818 -0.544654 -0.044591
H41   0.973208 -0.469114 -0.055679
C42   0.877814 -0.732768 -0.013087
H43   0.953749 -0.798369 -0.000254
data_vaneijck.048   Generated as form4-p21c-04896
# Energy -16802.896 kJ/mole
_cell_length_a   4.33294
_cell_length_b  27.48657
_cell_length_c  15.90894
_cell_angle_alpha    90.000
_cell_angle_beta    81.498
_cell_angle_gamma    90.000
_cell_formula_units_Z   4
_symmetry_equiv_pos_as_xyz
    -x,y+1/2,-z+1/2                                   
    -x,-y,-z                                          
    x,-y+1/2,z+1/2                                    
_symmetry_space_group_name_H-M 'P 21/c   '
loop_
_atom_site_label
_atom_site_fract_x
_atom_site_fract_y
_atom_site_fract_z
O1   -1.601763  0.997084  1.915849
C2   -1.696132  1.039511  1.920930
O3   -1.656479  1.065197  1.988164
H4   -1.552704  1.044137  2.023297
C5   -1.859271  1.064507  1.856996
C6   -1.974485  1.111844  1.876126
H7   -1.942581  1.128569  1.935648
C8   -2.132041  1.137746  1.819697
H9   -2.217978  1.173964  1.835834
C10  -2.180780  1.116577  1.743158
H11  -2.305699  1.136186  1.699894
C12  -2.068155  1.069777  1.722921
H13  -2.109374  1.053935  1.663649
C14  -1.906462  1.043154  1.778528
N15  -1.797601  0.996121  1.754029
H16  -1.701186  0.978970  1.799417
C17  -1.901101  0.964219  1.695644
C18  -2.097564  0.925702  1.725701
H19  -2.167635  0.920838  1.793249
C20  -2.206937  0.893509  1.668539
H21  -2.360273  0.864134  1.692816
C22  -2.121349  0.899447  1.580369
C23  -1.922029  0.938126  1.550199
H24  -1.852591  0.943309  1.482822
C25  -1.812148  0.970300  1.607734
H26  -1.658364  0.999785  1.584327
C27  -2.248063  0.864230  1.519969
H28  -2.471331  0.851223  1.550881
H29  -2.289769  0.883329  1.463283
C30  -2.032617  0.819132  1.494156
H31  -1.841664  0.830199  1.446551
H32  -1.932425  0.807245  1.549043
C33  -2.202509  0.776384  1.460806
C34  -2.285781  0.776979  1.378604
H35  -2.226982  0.808184  1.338122
C36  -2.444388  0.737399  1.348381
CL37 -2.536904  0.741237  1.246637
C38  -2.521617  0.696492  1.401503
CL39 -2.716244  0.645941  1.371671
C40  -2.437183  0.696107  1.483201
H41  -2.493428  0.664928  1.523808
C42  -2.279127  0.735545  1.512689
H43  -2.215530  0.734223  1.575814
data_vaneijck.049   Generated as form2-p-1-01279
# Energy -16802.816 kJ/mole
_cell_length_a  15.57188
_cell_length_b  17.75341
_cell_length_c  12.35797
_cell_angle_alpha    26.311
_cell_angle_beta    39.082
_cell_angle_gamma    47.304
_cell_formula_units_Z   2
_symmetry_equiv_pos_as_xyz
    -x,-y,-z                                          
_symmetry_space_group_name_H-M 'P -1     '
loop_
_atom_site_label
_atom_site_fract_x
_atom_site_fract_y
_atom_site_fract_z
O1    0.628772  0.453055 -0.025899
C2    0.622879  0.315642  0.108180
O3    0.510272  0.271665  0.221653
H4    0.451945  0.363911  0.170104
C5    0.733365  0.194753  0.151751
C6    0.714819  0.050552  0.287858
H7    0.622350  0.030588  0.357112
C8    0.814432 -0.068425  0.335635
H9    0.798680 -0.177785  0.439186
C10   0.934274 -0.045736  0.249567
H11   1.011609 -0.136984  0.285368
C12   0.954295  0.095349  0.116548
H13   1.047087  0.107749  0.056614
C14   0.855951  0.217981  0.063151
N15   0.878575  0.359942 -0.072101
H16   0.794408  0.422516 -0.057774
C17   0.991092  0.424375 -0.204307
C18   0.966158  0.498214 -0.174065
H19   0.862857  0.503638 -0.050768
C20   1.074432  0.565117 -0.301797
H21   1.052825  0.621343 -0.275548
C22   1.209951  0.559675 -0.463432
C23   1.234989  0.486264 -0.494611
H24   1.338423  0.480866 -0.617749
C25   1.126441  0.420216 -0.367780
H26   1.148015  0.366915 -0.398487
C27   1.327515  0.632064 -0.601961
H28   1.287830  0.671028 -0.536410
H29   1.394872  0.532130 -0.522474
C30   1.412292  0.787637 -0.936690
H31   1.462687  0.746730 -1.005618
H32   1.342837  0.882024 -1.014359
C33   1.519243  0.867454 -1.067266
C34   1.503969  1.029454 -1.216495
H35   1.415993  1.098356 -1.240680
C36   1.601417  1.102821 -1.334017
CL37  1.574699  1.303814 -1.518297
C38   1.715596  1.011492 -1.298477
CL39  1.838370  1.088123 -1.426385
C40   1.731169  0.850277 -1.151564
H41   1.818319  0.779705 -1.124566
C42   1.634144  0.779186 -1.038030
H43   1.647919  0.655026 -0.925653
data_vaneijck.050   Generated as free46-p-1-00316
# Energy -16802.736 kJ/mole
_cell_length_a   6.84907
_cell_length_b  24.43288
_cell_length_c  20.24610
_cell_angle_alpha    20.543
_cell_angle_beta    80.606
_cell_angle_gamma    92.563
_cell_formula_units_Z   2
_symmetry_equiv_pos_as_xyz
    -x,-y,-z                                          
_symmetry_space_group_name_H-M 'P -1     '
loop_
_atom_site_label
_atom_site_fract_x
_atom_site_fract_y
_atom_site_fract_z
O1   -1.582717 -1.410536  2.361048
C2   -1.737480 -1.564906  2.518923
O3   -1.725320 -1.710159  2.692956
H4   -1.588315 -1.663839  2.661370
C5   -1.937496 -1.599819  2.526415
C6   -2.106663 -1.787182  2.725267
H7   -2.088806 -1.900198  2.866414
C8   -2.299169 -1.830396  2.743990
H9   -2.427012 -1.974936  2.897978
C10  -2.326785 -1.687605  2.564981
H11  -2.475954 -1.721027  2.579686
C12  -2.161072 -1.501178  2.366686
H13  -2.186137 -1.393336  2.230447
C14  -1.965254 -1.453999  2.343541
N15  -1.799247 -1.263605  2.139491
H16  -1.662645 -1.245772  2.138388
C17  -1.754564 -1.092433  1.920075
C18  -1.527348 -0.954976  1.725681
H19  -1.389995 -0.982214  1.745810
C20  -1.477179 -0.781950  1.503620
H21  -1.301868 -0.678096  1.355683
C22  -1.654685 -0.744681  1.474114
C23  -1.881178 -0.881819  1.668857
H24  -2.018621 -0.854580  1.648578
C25  -1.930423 -1.054269  1.890014
H26  -2.105121 -1.157439  2.037133
C27  -1.605375 -0.559160  1.235843
H28  -1.478356 -0.507925  1.130612
H29  -1.770713 -0.586173  1.255463
C30  -1.504897 -0.400195  1.104699
H31  -1.613409 -0.459119  1.221447
H32  -1.324059 -0.354004  1.055624
C33  -1.505848 -0.231414  0.891376
C34  -1.299306 -0.069041  0.668979
H35  -1.136259 -0.063357  0.648083
C36  -1.302920  0.085733  0.473166
CL37 -1.041952  0.278725  0.206864
C38  -1.517072  0.077880  0.500714
CL39 -1.540730  0.259659  0.272363
C40  -1.722537 -0.084478  0.723075
H41  -1.886542 -0.091804  0.746109
C42  -1.717402 -0.238077  0.916742
H43  -1.877923 -0.362261  1.086506
data_vaneijck.051   Generated as form1-p21c-30-01106
# Energy -16802.731 kJ/mole
_cell_length_a  13.17592
_cell_length_b   4.45804
_cell_length_c  32.87975
_cell_angle_alpha    90.000
_cell_angle_beta   102.530
_cell_angle_gamma    90.000
_cell_formula_units_Z   4
_symmetry_equiv_pos_as_xyz
    -x,y+1/2,-z+1/2                                   
    -x,-y,-z                                          
    x,-y+1/2,z+1/2                                    
_symmetry_space_group_name_H-M 'P 21/c   '
loop_
_atom_site_label
_atom_site_fract_x
_atom_site_fract_y
_atom_site_fract_z
O1    0.080481  2.983468  0.254973
C2    0.058456  2.934319  0.217132
O3   -0.019513  3.079936  0.193820
H4   -0.043872  3.214832  0.212284
C5    0.113508  2.712557  0.195908
C6    0.067086  2.630646  0.154644
H7   -0.006470  2.729147  0.139506
C8    0.114391  2.421301  0.132942
H9    0.077073  2.359819  0.101467
C10   0.208878  2.290027  0.152096
H11   0.244975  2.126670  0.135451
C12   0.256169  2.369294  0.192989
H13   0.329098  2.265130  0.207394
C14   0.209791  2.579454  0.215366
N15   0.261190  2.652813  0.256417
H16   0.225177  2.814904  0.269099
C17   0.324980  2.475338  0.286538
C18   0.431748  2.453746  0.287835
H19   0.464950  2.573600  0.265324
C20   0.495764  2.279162  0.318563
H21   0.578070  2.265518  0.319365
C22   0.453276  2.124703  0.348340
C23   0.346012  2.147074  0.346866
H24   0.311970  2.030325  0.369483
C25   0.282361  2.322059  0.316118
H26   0.200109  2.337885  0.315389
C27   0.522994  1.939854  0.382086
H28   0.479771  1.751043  0.390082
H29   0.586790  1.850703  0.370038
C30   0.567037  2.128254  0.422334
H31   0.596467  2.338153  0.413200
H32   0.504079  2.182561  0.437308
C33   0.653751  1.975859  0.453546
C34   0.631955  1.791711  0.485330
H35   0.552117  1.755722  0.487377
C36   0.712875  1.656327  0.514656
CL37  0.679070  1.437017  0.553027
C38   0.817503  1.705601  0.511884
CL39  0.922750  1.552968  0.546315
C40   0.838492  1.888394  0.479894
H41   0.917756  1.928553  0.477412
C42   0.757526  2.022883  0.451061
H43   0.775647  2.165383  0.426956
data_vaneijck.052   Generated as form4-p21c-02418
# Energy -16802.726 kJ/mole
_cell_length_a  17.91477
_cell_length_b   4.42823
_cell_length_c  24.57413
_cell_angle_alpha    90.000
_cell_angle_beta    82.183
_cell_angle_gamma    90.000
_cell_formula_units_Z   4
_symmetry_equiv_pos_as_xyz
    -x,y+1/2,-z+1/2                                   
    -x,-y,-z                                          
    x,-y+1/2,z+1/2                                    
_symmetry_space_group_name_H-M 'P 21/c   '
loop_
_atom_site_label
_atom_site_fract_x
_atom_site_fract_y
_atom_site_fract_z
O1    1.466086  0.703117  0.965895
C2    1.525294  0.732241  0.934191
O3    1.585455  0.587927  0.945071
H4    1.569432  0.474930  0.977924
C5    1.534451  0.926933  0.884518
C6    1.606340  0.941425  0.852976
H7    1.652325  0.810238  0.865045
C8    1.619505  1.123819  0.806120
H9    1.675058  1.133207  0.782585
C10   1.560856  1.295548  0.790334
H11   1.570697  1.438744  0.754590
C12   1.489216  1.282741  0.820920
H13   1.445253  1.420125  0.807877
C14   1.474467  1.098175  0.867864
N15   1.401207  1.088403  0.897662
H16   1.398684  0.969052  0.932527
C17   1.334529  1.244998  0.892816
C18   1.295484  1.378013  0.940051
H19   1.317141  1.359806  0.978909
C20   1.228697  1.538355  0.937282
H21   1.199900  1.640520  0.974068
C22   1.199703  1.567732  0.887181
C23   1.238281  1.430576  0.839899
H24   1.216794  1.448366  0.801031
C25   1.305056  1.269480  0.842834
H26   1.333601  1.163675  0.806285
C27   1.127709  1.745860  0.884420
H28   1.117771  1.893301  0.919728
H29   1.135483  1.888878  0.848436
C30   1.056341  1.542798  0.882578
H31   1.062814  1.417183  0.844492
H32   1.052901  1.379595  0.915522
C33   0.983387  1.722849  0.887651
C34   0.961397  1.870262  0.841694
H35   0.996754  1.854367  0.802506
C36   0.894028  2.037348  0.845958
CL37  0.871850  2.209535  0.787053
C38   0.847744  2.057290  0.897426
CL39  0.764024  2.256361  0.907319
C40   0.870011  1.909221  0.943186
H41   0.834975  1.920638  0.982545
C42   0.937208  1.743968  0.938477
H43   0.952901  1.631712  0.974262
data_vaneijck.053   Generated as form3-p21c-04250
# Energy -16802.646 kJ/mole
_cell_length_a   4.29893
_cell_length_b  35.77395
_cell_length_c  12.85832
_cell_angle_alpha    90.000
_cell_angle_beta    74.763
_cell_angle_gamma    90.000
_cell_formula_units_Z   4
_symmetry_equiv_pos_as_xyz
    -x,y+1/2,-z+1/2                                   
    -x,-y,-z                                          
    x,-y+1/2,z+1/2                                    
_symmetry_space_group_name_H-M 'P 21/c   '
loop_
_atom_site_label
_atom_site_fract_x
_atom_site_fract_y
_atom_site_fract_z
O1    0.721013  0.485874 -0.422782
C2    0.636399  0.517430 -0.387579
O3    0.804077  0.546231 -0.434934
H4    0.975133  0.535764 -0.490989
C5    0.355971  0.525524 -0.294488
C6    0.292721  0.563191 -0.263428
H7    0.447283  0.585035 -0.307025
C8    0.032326  0.572910 -0.176696
H9   -0.012428  0.601920 -0.154301
C10  -0.170125  0.545090 -0.119928
H11  -0.373290  0.552444 -0.053645
C12  -0.110347  0.507639 -0.149261
H13  -0.272017  0.486772 -0.104451
C14   0.151566  0.497170 -0.235930
N15   0.203707  0.459004 -0.263546
H16   0.383755  0.454833 -0.330101
C17   0.016143  0.427078 -0.229830
C18  -0.075656  0.405063 -0.306862
H19  -0.003928  0.412921 -0.390935
C20  -0.263498  0.372943 -0.275514
H21  -0.335230  0.356599 -0.335867
C22  -0.359839  0.362181 -0.166554
C23  -0.265573  0.384133 -0.089307
H24  -0.336024  0.376383 -0.005200
C25  -0.078433  0.416330 -0.121114
H26  -0.005396  0.432874 -0.061541
C27  -0.562030  0.327121 -0.133984
H28  -0.741962  0.332092 -0.058935
H29  -0.688660  0.321436 -0.194535
C30  -0.357620  0.291842 -0.121782
H31  -0.152007  0.290139 -0.191240
H32  -0.264943  0.295378 -0.051987
C33  -0.543475  0.255263 -0.111755
C34  -0.515186  0.232544 -0.202962
H35  -0.360931  0.241296 -0.279732
C36  -0.682966  0.198523 -0.195648
CL37 -0.628649  0.172626 -0.312475
C38  -0.884549  0.186982 -0.094930
CL39 -1.099840  0.145623 -0.077840
C40  -0.912623  0.209836 -0.003897
H41  -1.065302  0.201319  0.073364
C42  -0.743550  0.243701 -0.012084
H43  -0.767947  0.260851  0.058789
data_vaneijck.054   Generated as free23-p21c-15295
# Energy -16802.609 kJ/mole
_cell_length_a   4.32817
_cell_length_b  35.85494
_cell_length_c  14.02067
_cell_angle_alpha    90.000
_cell_angle_beta    61.114
_cell_angle_gamma    90.000
_cell_formula_units_Z   4
_symmetry_equiv_pos_as_xyz
    -x,y+1/2,-z+1/2                                   
    -x,-y,-z                                          
    x,-y+1/2,z+1/2                                    
_symmetry_space_group_name_H-M 'P 21/c   '
loop_
_atom_site_label
_atom_site_fract_x
_atom_site_fract_y
_atom_site_fract_z
O1   -3.403653  0.982428  0.574639
C2   -3.391132  1.012563  0.615320
O3   -3.442374  1.043170  0.573591
H4   -3.488202  1.034914  0.516470
C5   -3.319765  1.017036  0.708403
C6   -3.317216  1.053493  0.746051
H7   -3.366636  1.077064  0.707175
C8   -3.251634  1.059825  0.833293
H9   -3.249769  1.087992  0.860546
C10  -3.185777  1.029743  0.884113
H11  -3.131341  1.034393  0.950767
C12  -3.188248  0.993447  0.848108
H13  -3.134470  0.970720  0.888404
C14  -3.255628  0.986428  0.760856
N15  -3.255518  0.949245  0.727464
H16  -3.287747  0.947280  0.661438
C17  -3.128227  0.916530  0.750426
C18  -2.833188  0.898755  0.666974
H19  -2.705163  0.910455  0.585891
C20  -2.699697  0.866035  0.688233
H21  -2.468838  0.853040  0.623145
C22  -2.862249  0.850506  0.793447
C23  -3.160182  0.868270  0.877007
H24  -3.289424  0.856834  0.958359
C25  -3.292416  0.901037  0.855357
H26  -3.522471  0.914342  0.919701
C27  -2.715697  0.815060  0.816065
H28  -2.451158  0.810518  0.750219
H29  -2.695840  0.818932  0.889295
C30  -2.942262  0.779328  0.829474
H31  -3.198988  0.782538  0.900364
H32  -2.983334  0.776842  0.759574
C33  -2.770042  0.743849  0.840768
C34  -2.556355  0.722279  0.748353
H35  -2.518787  0.730951  0.669665
C36  -2.391967  0.689596  0.756981
CL37 -2.132061  0.665221  0.638373
C38  -2.444244  0.678161  0.860513
CL39 -2.255417  0.638381  0.879554
C40  -2.658940  0.699797  0.952820
H41  -2.701080  0.691335  1.032216
C42  -2.819845  0.732434  0.943086
H43  -2.982320  0.748771  1.014827
data_vaneijck.055   Generated as form1-p21c-30-00702
# Energy -16802.495 kJ/mole
_cell_length_a   4.33337
_cell_length_b  32.87444
_cell_length_c  13.77339
_cell_angle_alpha    90.000
_cell_angle_beta    85.665
_cell_angle_gamma    90.000
_cell_formula_units_Z   4
_symmetry_equiv_pos_as_xyz
    -x,y+1/2,-z+1/2                                   
    -x,-y,-z                                          
    x,-y+1/2,z+1/2                                    
_symmetry_space_group_name_H-M 'P 21/c   '
loop_
_atom_site_label
_atom_site_fract_x
_atom_site_fract_y
_atom_site_fract_z
O1    2.766762  1.005414  1.079550
C2    2.682536  0.969618  1.075691
O3    2.814097  0.946337  1.007185
H4    2.963696  0.963398  0.971917
C5    2.441431  0.950384  1.143313
C6    2.369189  0.909101  1.127844
H7    2.487590  0.892670  1.067963
C8    2.145789  0.888852  1.188793
H9    2.093188  0.857281  1.175382
C10   1.989828  0.909656  1.266028
H11   1.815371  0.894403  1.312940
C12   2.057364  0.950571  1.282038
H13   1.930127  0.966082  1.341349
C14   2.282557  0.971580  1.222003
N15   2.342521  1.012924  1.241706
H16   2.501969  1.025340  1.193985
C17   2.157548  1.041984  1.292564
C18   2.097938  1.039677  1.394006
H19   2.198436  1.015442  1.434081
C20   1.909495  1.068877  1.443550
H21   1.863739  1.066772  1.521467
C22   1.780646  1.100911  1.392298
C23   1.842844  1.103265  1.290765
H24   1.745278  1.127552  1.249944
C25   2.030900  1.074036  1.241459
H26   2.076078  1.076359  1.163510
C27   1.578006  1.132583  1.446516
H28   1.432571  1.147141  1.396352
H29   1.426705  1.117361  1.500930
C30   1.767675  1.165971  1.497587
H31   1.917304  1.151308  1.546247
H32   1.915702  1.181724  1.443274
C33   1.565125  1.196696  1.555053
C34   1.467662  1.232576  1.510906
H35   1.538122  1.238306  1.435133
C36   1.280948  1.261099  1.564155
CL37  1.174263  1.304465  1.503939
C38   1.189657  1.253354  1.663518
CL39  0.962365  1.286161  1.736048
C40   1.287133  1.217405  1.707064
H41   1.219392  1.211228  1.782731
C42   1.473363  1.189342  1.653405
H43   1.546900  1.161963  1.688344
data_vaneijck.056   Generated as form1-p21c-30-00083
# Energy -16802.494 kJ/mole
_cell_length_a  29.47492
_cell_length_b   4.43792
_cell_length_c  20.22952
_cell_angle_alpha    90.000
_cell_angle_beta    47.471
_cell_angle_gamma    90.000
_cell_formula_units_Z   4
_symmetry_equiv_pos_as_xyz
    -x,y+1/2,-z+1/2                                   
    -x,-y,-z                                          
    x,-y+1/2,z+1/2                                    
_symmetry_space_group_name_H-M 'P 21/c   '
loop_
_atom_site_label
_atom_site_fract_x
_atom_site_fract_y
_atom_site_fract_z
O1    0.050763 -3.298961  0.956408
C2    0.048534 -3.225211  0.899789
O3    0.004772 -3.339464  0.905862
H4   -0.017736 -3.471223  0.956938
C5    0.091728 -3.012015  0.824711
C6    0.081896 -2.941747  0.767116
H7    0.043734 -3.042802  0.778436
C8    0.120814 -2.742131  0.695118
H9    0.112489 -2.690212  0.651806
C10   0.170113 -2.608917  0.679755
H11   0.200012 -2.453194  0.624730
C12   0.180465 -2.676300  0.736179
H13   0.218567 -2.569368  0.723417
C14   0.142089 -2.877241  0.808776
N15   0.154649 -2.938704  0.863627
H16   0.123749 -3.077033  0.914938
C17   0.190176 -2.780954  0.874794
C18   0.160815 -2.620474  0.954412
H19   0.111200 -2.618681  1.006524
C20   0.195592 -2.459008  0.966629
H21   0.172303 -2.334354  1.028066
C22   0.260307 -2.457635  0.899242
C23   0.289621 -2.621782  0.819936
H24   0.339334 -2.624291  0.767848
C25   0.254666 -2.782971  0.807925
H26   0.277671 -2.909347  0.746936
C27   0.298102 -2.280719  0.911983
H28   0.334026 -2.159288  0.850907
H29   0.268880 -2.114366  0.963878
C30   0.328056 -2.482175  0.937489
H31   0.293649 -2.634995  0.990498
H32   0.363971 -2.618183  0.880228
C33   0.354842 -2.300001  0.967927
C34   0.410968 -2.145935  0.905299
H35   0.435337 -2.158987  0.834864
C36   0.435955 -1.975449  0.932823
CL37  0.505346 -1.795562  0.850326
C38   0.403765 -1.958423  1.025360
CL39  0.429500 -1.753823  1.067197
C40   0.347844 -2.114054  1.087567
H41   0.323224 -2.104970  1.158114
C42   0.323476 -2.283254  1.059339
H43   0.280430 -2.401655  1.108480
data_vaneijck.057   Generated as form2-c2c-01689
# Energy -16802.418 kJ/mole
_cell_length_a  34.59862
_cell_length_b   4.35968
_cell_length_c  37.33799
_cell_angle_alpha    90.000
_cell_angle_beta    42.719
_cell_angle_gamma    90.000
_cell_formula_units_Z   8
_symmetry_equiv_pos_as_xyz
    -x,-y,-z                                          
    -x,y,-z+1/2                                       
    x,-y,z+1/2                                        
    x+1/2,y+1/2,z                                     
    -x+1/2,-y+1/2,-z                                  
    -x+1/2,y+1/2,-z+1/2                               
    x+1/2,-y+1/2,z+1/2                                
_symmetry_space_group_name_H-M 'C 2/c    '
loop_
_atom_site_label
_atom_site_fract_x
_atom_site_fract_y
_atom_site_fract_z
O1    0.284554  4.727877  0.243985
C2    0.312377  4.692226  0.197281
O3    0.297985  4.848289  0.178426
H4    0.267034  4.976787  0.206858
C5    0.361372  4.478054  0.160484
C6    0.383961  4.426516  0.110621
H7    0.365514  4.542089  0.100334
C8    0.429978  4.227039  0.074047
H9    0.446567  4.190500  0.036092
C10   0.453890  4.073591  0.086903
H11   0.488954  3.916685  0.059029
C12   0.432104  4.122203  0.136129
H13   0.451076  3.999858  0.145278
C14   0.386118  4.324087  0.173335
N15   0.365835  4.368599  0.222373
H16   0.332634  4.512865  0.246351
C17   0.373370  4.197952  0.248574
C18   0.326601  4.046673  0.295634
H19   0.285189  4.059102  0.311152
C20   0.333155  3.877569  0.322864
H21   0.296625  3.761695  0.359087
C22   0.386672  3.859230  0.303335
C23   0.433505  4.011961  0.256075
H24   0.474799  4.001558  0.240553
C25   0.426785  4.180746  0.228959
H26   0.462734  4.300050  0.193089
C27   0.393452  3.679301  0.333381
H28   0.362245  3.497197  0.355092
H29   0.435038  3.572679  0.305711
C30   0.385771  3.883763  0.372875
H31   0.419093  4.054727  0.350826
H32   0.345841  4.005752  0.398029
C33   0.386167  3.705278  0.407603
C34   0.335871  3.568086  0.454514
H35   0.297147  3.589920  0.465446
C36   0.335158  3.404537  0.487456
CL37  0.271143  3.245139  0.544347
C38   0.385963  3.377996  0.473121
CL39  0.389443  3.184100  0.511060
C40   0.436187  3.515395  0.426133
H41   0.475132  3.498082  0.414915
C42   0.436389  3.677415  0.393572
H43   0.475426  3.782298  0.357762
data_vaneijck.058   Generated as free346-p-1-02059
# Energy -16802.373 kJ/mole
_cell_length_a   4.35472
_cell_length_b  22.87893
_cell_length_c  13.65709
_cell_angle_alpha    54.590
_cell_angle_beta    61.286
_cell_angle_gamma    79.895
_cell_formula_units_Z   2
_symmetry_equiv_pos_as_xyz
    -x,-y,-z                                          
_symmetry_space_group_name_H-M 'P -1     '
loop_
_atom_site_label
_atom_site_fract_x
_atom_site_fract_y
_atom_site_fract_z
O1   -1.058024 -0.462322  0.880519
C2   -1.127652 -0.520247  0.902938
O3   -1.124575 -0.580612  1.010170
H4   -1.059670 -0.566021  1.051821
C5   -1.217349 -0.527734  0.818098
C6   -1.306433 -0.598501  0.862689
H7   -1.308612 -0.644697  0.955859
C8   -1.392742 -0.610299  0.788475
H9   -1.460594 -0.664941  0.824617
C10  -1.393735 -0.551415  0.668577
H11  -1.462356 -0.560221  0.611341
C12  -1.306942 -0.480917  0.622985
H13  -1.310822 -0.436349  0.530234
C14  -1.216943 -0.467714  0.695534
N15  -1.127925 -0.395328  0.643765
H16  -1.055650 -0.392316  0.700487
C17  -1.259055 -0.332960  0.571741
C18  -1.503685 -0.303678  0.639529
H19  -1.588907 -0.329147  0.745909
C20  -1.641699 -0.241530  0.570705
H21  -1.832579 -0.220282  0.625462
C22  -1.533633 -0.207234  0.431984
C23  -1.284892 -0.236191  0.363227
H24  -1.197535 -0.210628  0.256628
C25  -1.148404 -0.298707  0.432965
H26  -0.956967 -0.320476  0.379578
C27  -1.683452 -0.139399  0.358296
H28  -1.709162 -0.138551  0.282744
H29  -1.946567 -0.141408  0.430617
C30  -1.449856 -0.067821  0.287786
H31  -1.416124 -0.070223  0.363368
H32  -1.189771 -0.064937  0.212980
C33  -1.605476  0.000551  0.220228
C34  -1.867701  0.023089  0.298633
H35  -1.957010 -0.008733  0.406970
C36  -2.014457  0.086276  0.238371
CL37 -2.335599  0.109245  0.343755
C38  -1.895222  0.127919  0.096177
CL39 -2.055258  0.206647  0.011551
C40  -1.633029  0.105136  0.018182
H41  -1.539243  0.136700 -0.090321
C42  -1.489329  0.041975  0.079455
H43  -1.287372  0.025619  0.017490
data_vaneijck.059   Generated as form2-p21c-00999
# Energy -16802.346 kJ/mole
_cell_length_a   4.46641
_cell_length_b  12.56672
_cell_length_c  35.78824
_cell_angle_alpha    90.000
_cell_angle_beta    71.990
_cell_angle_gamma    90.000
_cell_formula_units_Z   4
_symmetry_equiv_pos_as_xyz
    -x,y+1/2,-z+1/2                                   
    -x,-y,-z                                          
    x,-y+1/2,z+1/2                                    
_symmetry_space_group_name_H-M 'P 21/c   '
loop_
_atom_site_label
_atom_site_fract_x
_atom_site_fract_y
_atom_site_fract_z
O1    1.306126  1.571427  0.486590
C2    1.257491  1.626807  0.516343
O3    1.379373  1.597213  0.543670
H4    1.496392  1.533672  0.533903
C5    1.068069  1.726061  0.524012
C6    1.022087  1.777169  0.560475
H7    1.125052  1.744034  0.581604
C8    0.844566  1.870568  0.569943
H9    0.811443  1.908426  0.598029
C10   0.709328  1.914181  0.543165
H11   0.570502  1.985886  0.550481
C12   0.752509  1.864606  0.506933
H13   0.640986  1.899395  0.487163
C14   0.932540  1.770819  0.496509
N15   0.971096  1.722042  0.459610
H16   1.073880  1.650382  0.457184
C17   0.885985  1.750585  0.426333
C18   0.786352  1.670573  0.405544
H19   0.775006  1.588819  0.415261
C20   0.696807  1.695618  0.372320
H21   0.617917  1.632858  0.357009
C22   0.707240  1.801463  0.359191
C23   0.811447  1.881668  0.379598
H24   0.823413  1.963438  0.369828
C25   0.900950  1.855915  0.412785
H26   0.983268  1.917893  0.427937
C27   0.608805  1.828411  0.323247
H28   0.444972  1.768721  0.319814
H29   0.485195  1.903595  0.327882
C30   0.894336  1.834716  0.284533
H31   1.046358  1.899631  0.286933
H32   1.030673  1.762387  0.281669
C33   0.796476  1.848851  0.247718
C34   0.690271  1.760634  0.231214
H35   0.678222  1.683501  0.244993
C36   0.600682  1.771094  0.197040
CL37  0.472911  1.657249  0.179469
C38   0.618496  1.872234  0.178875
CL39  0.517632  1.893428  0.136566
C40   0.723710  1.960447  0.195590
H41   0.739248  2.037897  0.181934
C42   0.811708  1.949018  0.229768
H43   0.893463  2.017618  0.242054
data_vaneijck.060   Generated as form3-p212121-03445
# Energy -16802.324 kJ/mole
_cell_length_a   4.41132
_cell_length_b  32.84145
_cell_length_c  13.15087
_cell_angle_alpha    90.000
_cell_angle_beta    90.000
_cell_angle_gamma    90.000
_cell_formula_units_Z   4
_symmetry_equiv_pos_as_xyz
    -x+1/2,-y,z+1/2                                   
    -x,y+1/2,-z+1/2                                   
    x+1/2,-y+1/2,-z                                   
_symmetry_space_group_name_H-M 'P 212121 '
loop_
_atom_site_label
_atom_site_fract_x
_atom_site_fract_y
_atom_site_fract_z
O1   -0.797110 -0.245820  0.078132
C2   -0.748774 -0.282833  0.076062
O3   -0.895700 -0.305279  0.009833
H4   -1.030136 -0.286951 -0.024545
C5   -0.527078 -0.303946  0.142955
C6   -0.445442 -0.344300  0.118557
H7   -0.544234 -0.358913  0.052668
C8   -0.235970 -0.365783  0.178015
H9   -0.174590 -0.396560  0.157434
C10  -0.104356 -0.347294  0.262840
H11   0.059264 -0.363749  0.308221
C12  -0.183429 -0.307308  0.288303
H13  -0.079089 -0.293401  0.353958
C14  -0.393758 -0.285200  0.229453
N15  -0.467753 -0.245110  0.258954
H16  -0.632626 -0.232778  0.216352
C17  -0.288047 -0.215490  0.305596
C18  -0.135929 -0.186632  0.245935
H19  -0.153675 -0.187606  0.164011
C20   0.040199 -0.156263  0.291962
H21   0.156136 -0.134203  0.244850
C22   0.064819 -0.154433  0.398523
C23  -0.088075 -0.183507  0.458207
H24  -0.072607 -0.182423  0.540161
C25  -0.263821 -0.213868  0.411751
H26  -0.382910 -0.235816  0.457936
C27   0.250722 -0.121027  0.448615
H28   0.369507 -0.133505  0.513288
H29   0.420137 -0.110219  0.395697
C30   0.050022 -0.084271  0.484247
H31  -0.070155 -0.072203  0.419281
H32  -0.119241 -0.095287  0.536944
C33   0.227764 -0.050008  0.534112
C34   0.381139 -0.021190  0.474250
H35   0.373445 -0.023848  0.392403
C36   0.542391  0.011060  0.519289
CL37  0.718506  0.045233  0.438759
C38   0.552645  0.014344  0.626736
CL39  0.743159  0.052819  0.689864
C40   0.400290 -0.014776  0.686109
H41   0.405336 -0.012687  0.767982
C42   0.238395 -0.046575  0.640384
H43   0.119965 -0.068352  0.687541
data_vaneijck.061   Generated as form1-p21c-30-00397
# Energy -16802.259 kJ/mole
_cell_length_a   8.16922
_cell_length_b  34.58409
_cell_length_c  12.25098
_cell_angle_alpha    90.000
_cell_angle_beta    33.497
_cell_angle_gamma    90.000
_cell_formula_units_Z   4
_symmetry_equiv_pos_as_xyz
    -x,y+1/2,-z+1/2                                   
    -x,-y,-z                                          
    x,-y+1/2,z+1/2                                    
_symmetry_space_group_name_H-M 'P 21/c   '
loop_
_atom_site_label
_atom_site_fract_x
_atom_site_fract_y
_atom_site_fract_z
O1   -0.205673  0.474775  0.671936
C2   -0.053301  0.476200  0.670832
O3    0.216959  0.490052  0.513332
H4    0.242624  0.497557  0.424112
C5   -0.149463  0.462689  0.834043
C6    0.045237  0.468800  0.814385
H7    0.256287  0.483003  0.684024
C8   -0.029833  0.456769  0.961635
H9    0.122243  0.461805  0.943896
C10  -0.300862  0.438553  1.131469
H11  -0.359800  0.429450  1.245852
C12  -0.496103  0.432099  1.153302
H13  -0.702887  0.417634  1.285267
C14  -0.425573  0.443921  1.006933
N15  -0.626610  0.436724  1.032407
H16  -0.547714  0.445087  0.915847
C17  -0.874940  0.412464  1.162143
C18  -1.120809  0.416296  1.368268
H19  -1.123214  0.438209  1.432225
C20  -1.366828  0.391867  1.493567
H21  -1.554414  0.395209  1.652003
C22  -1.370974  0.363274  1.414265
C23  -1.125727  0.359607  1.207737
H24  -1.125011  0.337748  1.144215
C25  -0.879712  0.384143  1.082852
H26  -0.692442  0.380804  0.924546
C27  -1.639519  0.336985  1.552093
H28  -1.579646  0.311197  1.474074
H29  -1.707236  0.327750  1.670369
C30  -1.907365  0.357235  1.642360
H31  -1.938861  0.385624  1.694689
H32  -1.853958  0.361382  1.527453
C33  -2.195642  0.334770  1.813878
C34  -2.307019  0.312344  1.789307
H35  -2.187395  0.311025  1.646536
C36  -2.572623  0.291396  1.948524
CL37 -2.691836  0.264708  1.903960
C38  -2.730076  0.292981  2.136112
CL39 -3.057787  0.268340  2.340791
C40  -2.617814  0.315547  2.159635
H41  -2.734891  0.317008  2.301409
C42  -2.353182  0.336233  2.000232
H43  -2.270248  0.353300  2.021447
data_vaneijck.062   Generated as form1-p21c-02017
# Energy -16802.230 kJ/mole
_cell_length_a  12.39933
_cell_length_b  13.69347
_cell_length_c  11.31659
_cell_angle_alpha    90.000
_cell_angle_beta    77.785
_cell_angle_gamma    90.000
_cell_formula_units_Z   4
_symmetry_equiv_pos_as_xyz
    -x,y+1/2,-z+1/2                                   
    -x,-y,-z                                          
    x,-y+1/2,z+1/2                                    
_symmetry_space_group_name_H-M 'P 21/c   '
loop_
_atom_site_label
_atom_site_fract_x
_atom_site_fract_y
_atom_site_fract_z
O1    0.493332  0.913720 -0.081383
C2    0.550191  0.865353 -0.025556
O3    0.595334  0.910293  0.054255
H4    0.570628  0.976825  0.055420
C5    0.575811  0.759441 -0.043722
C6    0.646920  0.717088  0.024243
H7    0.679655  0.761162  0.087468
C8    0.676552  0.618570  0.011540
H9    0.731959  0.588040  0.063927
C10   0.635774  0.560394 -0.070082
H11   0.659713  0.484575 -0.081205
C12   0.564518  0.600612 -0.137783
H13   0.535531  0.553946 -0.201266
C14   0.532132  0.699596 -0.125157
N15   0.458467  0.738543 -0.193101
H16   0.456114  0.811630 -0.190733
C17   0.382589  0.697994 -0.255904
C18   0.348014  0.756799 -0.342424
H19   0.379806  0.830037 -0.358624
C20   0.273653  0.721363 -0.410094
H21   0.249151  0.767918 -0.477040
C22   0.232470  0.625497 -0.392404
C23   0.265571  0.566890 -0.304353
H24   0.234534  0.493211 -0.288852
C25   0.339258  0.603061 -0.236356
H26   0.362417  0.556566 -0.169120
C27   0.154612  0.585050 -0.468138
H28   0.131372  0.511297 -0.439337
H29   0.079859  0.628024 -0.452424
C30   0.207308  0.584389 -0.607178
H31   0.207973  0.658208 -0.640832
H32   0.292401  0.561598 -0.620299
C33   0.149898  0.517841 -0.682153
C34   0.165672  0.416423 -0.679571
H35   0.218007  0.387149 -0.623150
C36   0.115751  0.353062 -0.749800
CL37  0.143042  0.229721 -0.741696
C38   0.047197  0.392328 -0.823651
CL39 -0.018641  0.321234 -0.913062
C40   0.031312  0.493962 -0.825694
H41  -0.020698  0.524953 -0.881553
C42   0.082608  0.556268 -0.756003
H43   0.070262  0.634297 -0.759536
data_vaneijck.063   Generated as free46-c2c-01056
# Energy -16802.225 kJ/mole
_cell_length_a  24.40683
_cell_length_b   4.44136
_cell_length_c  46.78757
_cell_angle_alpha    90.000
_cell_angle_beta    47.730
_cell_angle_gamma    90.000
_cell_formula_units_Z   8
_symmetry_equiv_pos_as_xyz
    -x,-y,-z                                          
    -x,y,-z+1/2                                       
    x,-y,z+1/2                                        
    x+1/2,y+1/2,z                                     
    -x+1/2,-y+1/2,-z                                  
    -x+1/2,y+1/2,-z+1/2                               
    x+1/2,-y+1/2,z+1/2                                
_symmetry_space_group_name_H-M 'C 2/c    '
loop_
_atom_site_label
_atom_site_fract_x
_atom_site_fract_y
_atom_site_fract_z
O1    0.734899  1.471663  0.233795
C2    0.673061  1.431001  0.266074
O3    0.654642  1.583154  0.295486
H4    0.695516  1.714738  0.284854
C5    0.617833  1.212554  0.274281
C6    0.554597  1.152626  0.313236
H7    0.547520  1.265805  0.335980
C8    0.500691  0.946813  0.323117
H9    0.452942  0.902842  0.353169
C10   0.509352  0.796221  0.294121
H11   0.468474  0.633889  0.301551
C12   0.571393  0.854484  0.255369
H13   0.576946  0.734421  0.233508
C14   0.626135  1.061862  0.244787
N15   0.687764  1.112977  0.205187
H16   0.724017  1.262056  0.200411
C17   0.716473  0.938552  0.172889
C18   0.782848  0.780420  0.153530
H19   0.811675  0.792669  0.163673
C20   0.811680  0.602778  0.121255
H21   0.862553  0.480491  0.106879
C22   0.774369  0.581721  0.107982
C23   0.708145  0.743374  0.127296
H24   0.678857  0.731267  0.117468
C25   0.679678  0.921739  0.159467
H26   0.629120  1.047456  0.174042
C27   0.805289  0.386893  0.073194
H28   0.840738  0.216394  0.069930
H29   0.760320  0.270726  0.078443
C30   0.850146  0.569655  0.034603
H31   0.812744  0.717185  0.036331
H32   0.889578  0.711805  0.031668
C33   0.891487  0.370655 -0.001044
C34   0.862298  0.311673 -0.018097
H35   0.809777  0.409554 -0.005715
C36   0.900694  0.128287 -0.051141
CL37  0.860343  0.069414 -0.070037
C38   0.969846  0.002113 -0.067430
CL39  1.022048 -0.224565 -0.107949
C40   0.998695  0.061456 -0.050260
H41   1.051398 -0.033334 -0.062501
C42   0.959838  0.243254 -0.017335
H43   0.982893  0.284536 -0.004527
data_vaneijck.064   Generated as form4-c2c-02760
# Energy -16802.221 kJ/mole
_cell_length_a  32.89673
_cell_length_b   4.53047
_cell_length_c  26.35030
_cell_angle_alpha    90.000
_cell_angle_beta    76.576
_cell_angle_gamma    90.000
_cell_formula_units_Z   8
_symmetry_equiv_pos_as_xyz
    -x,-y,-z                                          
    -x,y,-z+1/2                                       
    x,-y,z+1/2                                        
    x+1/2,y+1/2,z                                     
    -x+1/2,-y+1/2,-z                                  
    -x+1/2,y+1/2,-z+1/2                               
    x+1/2,-y+1/2,z+1/2                                
_symmetry_space_group_name_H-M 'C 2/c    '
loop_
_atom_site_label
_atom_site_fract_x
_atom_site_fract_y
_atom_site_fract_z
O1    0.737765  0.093329  1.218076
C2    0.764910  0.008776  1.180258
O3    0.788728 -0.213893  1.186582
H4    0.778964 -0.275363  1.222174
C5    0.773323  0.142996  1.127334
C6    0.809332  0.048993  1.090496
H7    0.829483 -0.117250  1.101159
C8    0.819741  0.167901  1.040134
H9    0.847619  0.093719  1.012722
C10   0.794247  0.382936  1.025725
H11   0.802204  0.476452  0.986985
C12   0.758417  0.478320  1.061643
H13   0.739733  0.648094  1.049633
C14   0.747145  0.360990  1.112573
N15   0.710780  0.463636  1.148241
H16   0.709126  0.394151  1.184719
C17   0.676422  0.637588  1.143823
C18   0.657004  0.810686  1.186726
H19   0.668793  0.810158  1.221782
C20   0.622559  0.988812  1.184655
H21   0.608501  1.122102  1.218095
C22   0.606694  0.995648  1.139478
C23   0.625839  0.820400  1.096522
H24   0.614058  0.821459  1.061457
C25   0.660272  0.642255  1.098946
H26   0.674217  0.506161  1.065993
C27   0.569500  1.190373  1.136989
H28   0.566883  1.364627  1.165612
H29   0.575319  1.295319  1.099128
C30   0.526789  1.021089  1.146372
H31   0.528417  0.858995  1.115855
H32   0.521806  0.902127  1.182880
C33   0.490090  1.227467  1.147265
C34   0.480408  1.318972  1.100430
H35   0.499036  1.238952  1.063686
C36   0.446870  1.512612  1.100691
CL37  0.437610  1.611927  1.040995
C38   0.422525  1.617064  1.149014
CL39  0.380756  1.855632  1.154307
C40   0.432315  1.524499  1.195648
H41   0.413946  1.602035  1.232670
C42   0.465702  1.331533  1.194879
H43   0.472415  1.263421  1.231298
data_vaneijck.065   Generated as free46-p21c-03616
# Energy -16802.150 kJ/mole
_cell_length_a  11.60429
_cell_length_b   4.60350
_cell_length_c  35.09578
_cell_angle_alpha    90.000
_cell_angle_beta    88.439
_cell_angle_gamma    90.000
_cell_formula_units_Z   4
_symmetry_equiv_pos_as_xyz
    -x,y+1/2,-z+1/2                                   
    -x,-y,-z                                          
    x,-y+1/2,z+1/2                                    
_symmetry_space_group_name_H-M 'P 21/c   '
loop_
_atom_site_label
_atom_site_fract_x
_atom_site_fract_y
_atom_site_fract_z
O1   -0.568378  0.392125  0.265588
C2   -0.625031  0.398787  0.236394
O3   -0.597696  0.219454  0.208524
H4   -0.535898  0.103150  0.217846
C5   -0.722144  0.601603  0.229866
C6   -0.765105  0.617361  0.192700
H7   -0.727416  0.483551  0.170293
C8   -0.856036  0.804005  0.184191
H9   -0.887640  0.813151  0.155549
C10  -0.905203  0.979115  0.212688
H11  -0.975093  1.124249  0.206207
C12  -0.863702  0.966540  0.249675
H13  -0.903062  1.105258  0.271063
C14  -0.772607  0.779262  0.258987
N15  -0.733993  0.771801  0.296865
H16  -0.672769  0.621869  0.300794
C17  -0.739996  0.976850  0.326364
C18  -0.637708  1.100415  0.339276
H19  -0.555892  1.040815  0.326086
C20  -0.640021  1.303208  0.369092
H21  -0.560026  1.396611  0.378404
C22  -0.745485  1.383403  0.386741
C23  -0.848279  1.258411  0.373986
H24  -0.930089  1.316903  0.387273
C25  -0.845353  1.056142  0.344036
H26  -0.924653  0.959900  0.334809
C27  -0.748347  1.599914  0.419481
H28  -0.687296  1.772191  0.413537
H29  -0.832825  1.698737  0.421393
C30  -0.720080  1.457200  0.458760
H31  -0.769866  1.259937  0.462046
H32  -0.630240  1.394883  0.458457
C33  -0.747271  1.652783  0.492780
C34  -0.659833  1.777224  0.514422
H35  -0.570590  1.734479  0.506791
C36  -0.687217  1.956341  0.545939
CL37 -0.574039  2.100186  0.570802
C38  -0.804502  2.011186  0.555964
CL39 -0.848384  2.226463  0.593993
C40  -0.891334  1.886335  0.534204
H41  -0.981032  1.925643  0.541607
C42  -0.862777  1.709870  0.502864
H43  -0.930232  1.616497  0.486216
data_vaneijck.066   Generated as free346-p-1-02604
# Energy -16802.140 kJ/mole
_cell_length_a  11.76203
_cell_length_b   4.44121
_cell_length_c  22.94813
_cell_angle_alpha    52.797
_cell_angle_beta    85.490
_cell_angle_gamma    83.244
_cell_formula_units_Z   2
_symmetry_equiv_pos_as_xyz
    -x,-y,-z                                          
_symmetry_space_group_name_H-M 'P -1     '
loop_
_atom_site_label
_atom_site_fract_x
_atom_site_fract_y
_atom_site_fract_z
O1    1.910725 -0.560802  0.468966
C2    1.878418 -0.824272  0.530256
O3    1.930571 -0.912070  0.587821
H4    1.988155 -0.736746  0.569146
C5    1.784524 -1.059021  0.544864
C6    1.764361 -1.367420  0.618262
H7    1.816455 -1.423151  0.661110
C8    1.677959 -1.603937  0.636881
H9    1.663909 -1.839335  0.693441
C10   1.610310 -1.535616  0.582146
H11   1.543488 -1.716895  0.596150
C12   1.629082 -1.231507  0.509180
H13   1.575365 -1.185492  0.468183
C14   1.715289 -0.988803  0.489066
N15   1.729399 -0.682407  0.414503
H16   1.784184 -0.506918  0.407989
C17   1.728346 -0.675467  0.352737
C18   1.626743 -0.683809  0.325659
H19   1.546154 -0.693553  0.352274
C20   1.628760 -0.678381  0.263794
H21   1.549688 -0.686923  0.243979
C22   1.733052 -0.662161  0.227894
C23   1.834631 -0.648995  0.254566
H24   1.915626 -0.634861  0.227712
C25   1.831877 -0.654397  0.316351
H26   1.910628 -0.643467  0.336032
C27   1.736529 -0.655166  0.160708
H28   1.820126 -0.772470  0.156723
H29   1.674950 -0.836266  0.167289
C30   1.711266 -0.245796  0.087942
H31   1.621553 -0.154810  0.086680
H32   1.758912 -0.052110  0.087946
C33   1.743856 -0.216820  0.019350
C34   1.661628 -0.221708 -0.021298
H35   1.573162 -0.247371 -0.003486
C36   1.693178 -0.192327 -0.084955
CL37  1.586183 -0.198420 -0.131694
C38   1.809485 -0.158479 -0.108058
CL39  1.858203 -0.121602 -0.184980
C40   1.891127 -0.153988 -0.067157
H41   1.979917 -0.126343 -0.084480
C42   1.858572 -0.183331 -0.004002
H43   1.922264 -0.179444  0.026920
data_vaneijck.067   Generated as form1-p21c-30-00676
# Energy -16802.119 kJ/mole
_cell_length_a   4.34986
_cell_length_b  18.90701
_cell_length_c  23.92049
_cell_angle_alpha    90.000
_cell_angle_beta    82.388
_cell_angle_gamma    90.000
_cell_formula_units_Z   4
_symmetry_equiv_pos_as_xyz
    -x,y+1/2,-z+1/2                                   
    -x,-y,-z                                          
    x,-y+1/2,z+1/2                                    
_symmetry_space_group_name_H-M 'P 21/c   '
loop_
_atom_site_label
_atom_site_fract_x
_atom_site_fract_y
_atom_site_fract_z
O1   -0.290729  1.034877  0.457125
C2   -0.166521  0.978474  0.440947
O3   -0.264466  0.919972  0.466983
H4   -0.429564  0.934156  0.495492
C5    0.091726  0.971334  0.393925
C6    0.212160  0.903004  0.381304
H7    0.116359  0.858147  0.405767
C8    0.455167  0.892095  0.337565
H9    0.546140  0.839485  0.328670
C10   0.582573  0.949280  0.305892
H11   0.771432  0.940797  0.272484
C12   0.466682  1.017380  0.317890
H13   0.569916  1.060928  0.293142
C14   0.221303  1.029689  0.361518
N15   0.110770  1.099501  0.371134
H16  -0.069600  1.101871  0.401967
C17   0.273138  1.163495  0.364830
C18   0.352504  1.194613  0.311553
H19   0.287098  1.169298  0.274472
C20   0.516004  1.258852  0.306276
H21   0.576491  1.282215  0.265058
C22   0.600787  1.292619  0.354428
C23   0.518866  1.261335  0.407704
H24   0.581862  1.286449  0.445171
C25   0.355404  1.197299  0.412792
H26   0.294246  1.174066  0.454052
C27   0.778482  1.362120  0.349536
H28   0.936127  1.362435  0.380825
H29   0.918319  1.365077  0.308721
C30   0.564543  1.429197  0.358147
H31   0.429566  1.433061  0.323483
H32   0.402540  1.422510  0.396098
C33   0.743034  1.497704  0.362661
C34   0.783716  1.525036  0.415815
H35   0.685243  1.497159  0.453392
C36   0.950071  1.587978  0.420763
CL37  0.986409  1.617359  0.487978
C38   1.078890  1.624320  0.371351
CL39  1.288287  1.701765  0.372598
C40   1.036456  1.597048  0.318302
H41   1.132576  1.624567  0.280368
C42   0.869904  1.534305  0.313966
H43   0.839682  1.514208  0.272818
data_vaneijck.068   Generated as form4-p-1-02912
# Energy -16802.101 kJ/mole
_cell_length_a   4.38296
_cell_length_b  25.22251
_cell_length_c  17.65336
_cell_angle_alpha    60.519
_cell_angle_beta    59.288
_cell_angle_gamma   108.563
_cell_formula_units_Z   2
_symmetry_equiv_pos_as_xyz
    -x,-y,-z                                          
_symmetry_space_group_name_H-M 'P -1     '
loop_
_atom_site_label
_atom_site_fract_x
_atom_site_fract_y
_atom_site_fract_z
O1   -2.338502 -0.415789  0.915614
C2   -2.732056 -0.450793  1.028975
O3   -3.067926 -0.536387  1.157661
H4   -2.921171 -0.555368  1.135287
C5   -2.868031 -0.404129  1.031335
C6   -3.339078 -0.454248  1.170289
H7   -3.584529 -0.524001  1.270508
C8   -3.497580 -0.415426  1.181198
H9   -3.862785 -0.455484  1.289032
C10  -3.188359 -0.325777  1.053319
H11  -3.313796 -0.296151  1.061521
C12  -2.717078 -0.274649  0.914645
H13  -2.484995 -0.205654  0.817284
C14  -2.549223 -0.312338  0.901115
N15  -2.067998 -0.257363  0.758183
H16  -1.988340 -0.290972  0.760927
C17  -1.831050 -0.187102  0.625914
C18  -1.913654 -0.208159  0.573804
H19  -2.158362 -0.278318  0.635440
C20  -1.685164 -0.138756  0.442436
H21  -1.758064 -0.156552  0.404857
C22  -1.368422 -0.047178  0.360892
C23  -1.279621 -0.025884  0.412542
H24  -1.034810  0.044082  0.351275
C25  -1.510300 -0.095696  0.544510
H26  -1.441194 -0.079174  0.583812
C27  -1.129437  0.026781  0.219299
H28  -1.403962 -0.007780  0.230458
H29  -1.109660  0.075106  0.205395
C30  -0.546437  0.083563  0.077223
H31  -0.254209  0.129957  0.052343
H32  -0.545770  0.035186  0.100363
C33  -0.363437  0.140639 -0.057503
C34  -0.147813  0.228038 -0.142303
H35  -0.112358  0.254961 -0.111411
C36   0.024911  0.281382 -0.267375
CL37  0.284433  0.387889 -0.363965
C38  -0.019198  0.246551 -0.308705
CL39  0.183379  0.306791 -0.460647
C40  -0.236415  0.158971 -0.223354
H41  -0.270560  0.131587 -0.253694
C42  -0.407886  0.106457 -0.098883
H43  -0.572781  0.039487 -0.035300
data_vaneijck.069   Generated as free23-p21c-16751
# Energy -16801.960 kJ/mole
_cell_length_a  31.60370
_cell_length_b   4.44531
_cell_length_c  37.72883
_cell_angle_alpha    90.000
_cell_angle_beta    20.888
_cell_angle_gamma    90.000
_cell_formula_units_Z   4
_symmetry_equiv_pos_as_xyz
    -x,y+1/2,-z+1/2                                   
    -x,-y,-z                                          
    x,-y+1/2,z+1/2                                    
_symmetry_space_group_name_H-M 'P 21/c   '
loop_
_atom_site_label
_atom_site_fract_x
_atom_site_fract_y
_atom_site_fract_z
O1    0.429977  3.291522  0.575170
C2    0.376339  3.201708  0.590638
O3    0.407615  3.308864  0.535162
H4    0.469490  3.451286  0.491691
C5    0.278949  2.976006  0.667310
C6    0.225544  2.898365  0.676541
H7    0.255839  3.002496  0.628530
C8    0.133546  2.687029  0.747028
H9    0.094597  2.629427  0.752178
C10   0.093191  2.549418  0.809580
H11   0.023056  2.383893  0.863221
C12   0.144801  2.624626  0.801724
H13   0.113466  2.514210  0.849913
C14   0.237625  2.836769  0.731203
N15   0.287092  2.903662  0.725961
H16   0.357888  3.040214  0.669107
C17   0.278348  2.750567  0.765050
C18   0.174120  2.765780  0.866860
H19   0.099929  2.897048  0.915512
C20   0.166458  2.613433  0.905363
H21   0.085925  2.628644  0.983771
C22   0.263293  2.443769  0.842122
C23   0.367393  2.429083  0.740193
H24   0.442561  2.299471  0.690456
C25   0.374902  2.582714  0.701956
H26   0.455637  2.569783  0.623409
C27   0.256606  2.281552  0.882794
H28   0.170563  2.176057  0.952601
H29   0.322490  2.105103  0.831889
C30   0.277842  2.499496  0.898300
H31   0.360406  2.617489  0.829273
H32   0.208234  2.666440  0.952898
C33   0.281064  2.353392  0.932275
C34   0.185665  2.177032  1.018970
H35   0.109893  2.141285  1.061266
C36   0.186262  2.048509  1.052558
CL37  0.063784  1.838615  1.160660
C38   0.284839  2.097387  0.997996
CL39  0.293732  1.952676  1.033470
C40   0.380339  2.272941  0.911114
H41   0.455649  2.313442  0.869262
C42   0.378705  2.399842  0.878381
H43   0.452628  2.536917  0.811967
data_vaneijck.070   Generated as free23-p-1-04656
# Energy -16801.950 kJ/mole
_cell_length_a   7.02971
_cell_length_b  17.17491
_cell_length_c  18.57564
_cell_angle_alpha    26.063
_cell_angle_beta    93.678
_cell_angle_gamma    87.245
_cell_formula_units_Z   2
_symmetry_equiv_pos_as_xyz
    -x,-y,-z                                          
_symmetry_space_group_name_H-M 'P -1     '
loop_
_atom_site_label
_atom_site_fract_x
_atom_site_fract_y
_atom_site_fract_z
O1    0.833369  0.485279  0.964288
C2    0.832252  0.335789  1.115161
O3    0.985515  0.250504  1.227257
H4    1.074582  0.329374  1.164111
C5    0.670486  0.240949  1.182308
C6    0.684795  0.078180  1.357211
H7    0.810302  0.026354  1.437794
C8    0.538243 -0.018508  1.429367
H9    0.551661 -0.142647  1.563572
C10   0.374445  0.045740  1.328363
H11   0.260542 -0.028259  1.383893
C12   0.358161  0.206103  1.155084
H13   0.231007  0.251680  1.080241
C14   0.504037  0.305925  1.079294
N15   0.484240  0.466659  0.903861
H16   0.600756  0.520966  0.865733
C17   0.359208  0.538899  0.783541
C18   0.441639  0.570360  0.693236
H19   0.599161  0.536130  0.718630
C20   0.320731  0.644801  0.570310
H21   0.386626  0.666921  0.502715
C22   0.115152  0.689380  0.535915
C23   0.032869  0.658809  0.625840
H24  -0.124745  0.693350  0.600262
C25   0.154185  0.584346  0.748462
H26   0.088130  0.563077  0.815195
C27  -0.018400  0.770867  0.402796
H28   0.061042  0.744563  0.376299
H29  -0.137391  0.702803  0.453409
C30  -0.105210  0.982034  0.233538
H31  -0.165711  1.009926  0.262317
H32   0.012273  1.051336  0.174075
C33  -0.265671  1.058548  0.111592
C34  -0.227244  1.154230 -0.028032
H35  -0.081849  1.174663 -0.049997
C36  -0.375715  1.223332 -0.139601
CL37 -0.312603  1.337544 -0.306365
C38  -0.566977  1.196891 -0.111375
CL39 -0.759857  1.277046 -0.241236
C40  -0.604240  1.101075  0.028500
H41  -0.748651  1.078959  0.052308
C42  -0.455206  1.032431  0.139026
H43  -0.486932  0.958674  0.246122
data_vaneijck.071   Generated as form4-p21c-00904
# Energy -16801.926 kJ/mole
_cell_length_a  31.72716
_cell_length_b   4.37559
_cell_length_c  23.93651
_cell_angle_alpha    90.000
_cell_angle_beta    34.300
_cell_angle_gamma    90.000
_cell_formula_units_Z   4
_symmetry_equiv_pos_as_xyz
    -x,y+1/2,-z+1/2                                   
    -x,-y,-z                                          
    x,-y+1/2,z+1/2                                    
_symmetry_space_group_name_H-M 'P 21/c   '
loop_
_atom_site_label
_atom_site_fract_x
_atom_site_fract_y
_atom_site_fract_z
O1   -0.970002 -0.903850  1.753988
C2   -1.031477 -0.877571  1.844301
O3   -1.087782 -1.040250  1.887160
H4   -1.067252 -1.163653  1.835345
C5   -1.046937 -0.668848  1.908886
C6   -1.122061 -0.628390  2.007661
H7   -1.166098 -0.748293  2.034011
C8   -1.140851 -0.434270  2.072590
H9   -1.198738 -0.405420  2.147934
C10  -1.084787 -0.276747  2.039702
H11  -1.099105 -0.125693  2.089438
C12  -1.010089 -0.314459  1.942206
H13  -0.967986 -0.189475  1.918730
C14  -0.989837 -0.509030  1.875629
N15  -0.913590 -0.540967  1.777715
H16  -0.905112 -0.695268  1.738127
C17  -0.852200 -0.346992  1.718056
C18  -0.817629 -0.217373  1.633285
H19  -0.839309 -0.262771  1.615660
C20  -0.755028 -0.027400  1.570957
H21  -0.729585  0.070685  1.506354
C22  -0.725837  0.034192  1.592465
C23  -0.760659 -0.095713  1.677664
H24  -0.739114 -0.051808  1.695514
C25  -0.823272 -0.285455  1.739658
H26  -0.848903 -0.386899  1.803970
C27  -0.656879  0.234273  1.523943
H28  -0.652726  0.389424  1.484387
H29  -0.662971  0.371809  1.567807
C30  -0.583055  0.041659  1.447581
H31  -0.587590 -0.111333  1.487858
H32  -0.578186 -0.099731  1.405428
C33  -0.512247  0.232011  1.375946
C34  -0.477630  0.268619  1.390350
H35  -0.501856  0.160342  1.453220
C36  -0.411794  0.442289  1.323921
CL37 -0.373358  0.471744  1.347879
C38  -0.379915  0.582236  1.241163
CL39 -0.299075  0.798618  1.154251
C40  -0.414803  0.545279  1.227260
H41  -0.390970  0.651354  1.164519
C42  -0.480303  0.371937  1.293883
H43  -0.506138  0.346681  1.281706
data_vaneijck.072   Generated as form2-p-1-04717
# Energy -16801.853 kJ/mole
_cell_length_a   4.54629
_cell_length_b  19.97152
_cell_length_c  20.62790
_cell_angle_alpha    45.185
_cell_angle_beta   100.505
_cell_angle_gamma    70.176
_cell_formula_units_Z   2
_symmetry_equiv_pos_as_xyz
    -x,-y,-z                                          
_symmetry_space_group_name_H-M 'P -1     '
loop_
_atom_site_label
_atom_site_fract_x
_atom_site_fract_y
_atom_site_fract_z
O1   -1.981188 -0.400825  0.431789
C2   -1.933445 -0.410541  0.380999
O3   -1.900048 -0.498939  0.412748
H4   -1.928107 -0.540174  0.472923
C5   -1.908574 -0.329776  0.285779
C6   -1.850085 -0.354796  0.237971
H7   -1.823834 -0.430857  0.271288
C8   -1.825131 -0.282797  0.147759
H9   -1.780080 -0.303510  0.112375
C10  -1.856468 -0.184738  0.104140
H11  -1.834575 -0.129424  0.035086
C12  -1.913997 -0.158706  0.150500
H13  -1.933493 -0.083150  0.115825
C14  -1.941449 -0.229650  0.241200
N15  -1.996677 -0.200219  0.285821
H16  -1.987576 -0.260724  0.354774
C17  -1.959138 -0.124624  0.271623
C18  -1.658291 -0.180552  0.369295
H19  -1.455296 -0.281598  0.455364
C20  -1.615712 -0.106248  0.356318
H21  -1.380210 -0.151496  0.432724
C22  -1.876952  0.025729  0.245199
C23  -2.181368  0.082143  0.147260
H24  -2.386772  0.183415  0.061133
C25  -2.220809  0.007023  0.160899
H26  -2.455221  0.050844  0.085629
C27  -1.833795  0.106155  0.232105
H28  -1.517263  0.053659  0.288132
H29  -1.958617  0.191662  0.142312
C30  -2.049824  0.143051  0.265641
H31  -2.360058  0.188606  0.213910
H32  -1.911610  0.057168  0.356969
C33  -2.042059  0.230708  0.247007
C34  -1.705719  0.181476  0.332771
H35  -1.448887  0.080171  0.412350
C36  -1.700888  0.262159  0.316744
CL37 -1.275848  0.192535  0.427783
C38  -2.039599  0.394943  0.212391
CL39 -2.065896  0.502696  0.183393
C40  -2.374757  0.443462  0.127085
H41  -2.636118  0.544414  0.047493
C42  -2.376137  0.362151  0.144165
H43  -2.637836  0.401168  0.077873
data_vaneijck.073   Generated as form4-p-1-01666
# Energy -16801.791 kJ/mole
_cell_length_a   8.70626
_cell_length_b   4.37559
_cell_length_c  32.54958
_cell_angle_alpha    95.043
_cell_angle_beta    58.810
_cell_angle_gamma    74.088
_cell_formula_units_Z   2
_symmetry_equiv_pos_as_xyz
    -x,-y,-z                                          
_symmetry_space_group_name_H-M 'P -1     '
loop_
_atom_site_label
_atom_site_fract_x
_atom_site_fract_y
_atom_site_fract_z
O1   -3.409626  0.621828  0.956868
C2   -3.567367  0.789189  0.965097
O3   -3.725876  0.794874  1.005413
H4   -3.682139  0.650220  1.020902
C5   -3.593230  0.996554  0.933597
C6   -3.783587  1.177215  0.948319
H7   -3.905243  1.159229  0.981376
C8   -3.818950  1.381641  0.920933
H9   -3.966188  1.519356  0.933059
C10  -3.664057  1.409450  0.878259
H11  -3.689932  1.569347  0.857231
C12  -3.474640  1.229465  0.862651
H13  -3.357551  1.256197  0.829512
C14  -3.435717  1.020787  0.889529
N15  -3.241016  0.844602  0.871895
H16  -3.225308  0.727852  0.895413
C17  -3.070275  0.858713  0.832291
C18  -3.012904  0.757729  0.782681
H19  -3.099115  0.661270  0.774656
C20  -2.844553  0.783421  0.743459
H21  -2.802936  0.707644  0.705511
C22  -2.731340  0.909249  0.753469
C23  -2.787907  1.004051  0.803174
H24  -2.702524  1.101030  0.811380
C25  -2.956516  0.979041  0.842400
H26  -2.999893  1.057565  0.880517
C27  -2.553007  0.951164  0.711441
H28  -2.589289  1.059448  0.687498
H29  -2.518279  1.126717  0.727331
C30  -2.367529  0.626240  0.678457
H31  -2.327265  0.519261  0.701827
H32  -2.400417  0.448275  0.662388
C33  -2.198567  0.689310  0.636408
C34  -2.056261  0.739888  0.641770
H35  -2.066391  0.731494  0.676149
C36  -1.900855  0.800968  0.602932
CL37 -1.733020  0.861041  0.612829
C38  -1.888219  0.811926  0.557917
CL39 -1.704033  0.882556  0.507652
C40  -2.031365  0.763062  0.553019
H41  -2.023448  0.771736  0.518971
C42  -2.185082  0.702085  0.591746
H43  -2.293348  0.665009  0.586926
data_vaneijck.074   Generated as form3-p212121-01102
# Energy -16801.785 kJ/mole
_cell_length_a   4.44839
_cell_length_b  12.46912
_cell_length_c  34.01700
_cell_angle_alpha    90.000
_cell_angle_beta    90.000
_cell_angle_gamma    90.000
_cell_formula_units_Z   4
_symmetry_equiv_pos_as_xyz
    -x+1/2,-y,z+1/2                                   
    -x,y+1/2,-z+1/2                                   
    x+1/2,-y+1/2,-z                                   
_symmetry_space_group_name_H-M 'P 212121 '
loop_
_atom_site_label
_atom_site_fract_x
_atom_site_fract_y
_atom_site_fract_z
O1   -0.939735  0.672759  0.989858
C2   -0.980828  0.653304  1.025029
O3   -0.825554  0.706803  1.051315
H4   -0.692939  0.752059  1.036551
C5   -1.201081  0.573526  1.040031
C6   -1.267137  0.574181  1.080585
H7   -1.157984  0.631636  1.099631
C8   -1.473854  0.501790  1.096693
H9   -1.522872  0.504076  1.127782
C10  -1.618413  0.427616  1.072525
H11  -1.779575  0.372315  1.084911
C12  -1.554990  0.425505  1.032262
H13  -1.669877  0.367698  1.014068
C14  -1.347696  0.497673  1.015443
N15  -1.291123  0.492254  0.974650
H16  -1.129787  0.543082  0.965838
C17  -1.479459  0.460879  0.943841
C18  -1.610581  0.538929  0.919655
H19  -1.569642  0.623024  0.925146
C20  -1.796770  0.508827  0.888296
H21  -1.896445  0.570245  0.870051
C22  -1.852815  0.399735  0.880682
C23  -1.720164  0.321510  0.904941
H24  -1.759610  0.237414  0.899405
C25  -1.534544  0.352117  0.936351
H26  -1.432202  0.291735  0.954716
C27  -2.051512  0.366974  0.846353
H28  -2.173797  0.294892  0.853893
H29  -2.215979  0.429196  0.841079
C30  -1.867409  0.346808  0.807730
H31  -1.733251  0.417001  0.801417
H32  -1.712641  0.281235  0.812587
C33  -2.064133  0.321713  0.772338
C34  -2.177427  0.405019  0.748813
H35  -2.123684  0.487078  0.756184
C36  -2.358657  0.382989  0.715908
CL37 -2.484768  0.491374  0.688903
C38  -2.429093  0.275115  0.706403
CL39 -2.649097  0.239082  0.666634
C40  -2.316047  0.192116  0.730154
H41  -2.368135  0.109588  0.723238
C42  -2.134955  0.215189  0.762830
H43  -2.049441  0.150516  0.780790
data_vaneijck.075   Generated as free346-c2c-05981
# Energy -16801.750 kJ/mole
_cell_length_a  61.01667
_cell_length_b   4.42721
_cell_length_c  48.65003
_cell_angle_alpha    90.000
_cell_angle_beta    16.866
_cell_angle_gamma    90.000
_cell_formula_units_Z   8
_symmetry_equiv_pos_as_xyz
    -x,-y,-z                                          
    -x,y,-z+1/2                                       
    x,-y,z+1/2                                        
    x+1/2,y+1/2,z                                     
    -x+1/2,-y+1/2,-z                                  
    -x+1/2,y+1/2,-z+1/2                               
    x+1/2,-y+1/2,z+1/2                                
_symmetry_space_group_name_H-M 'C 2/c    '
loop_
_atom_site_label
_atom_site_fract_x
_atom_site_fract_y
_atom_site_fract_z
O1    1.217967 -0.527797 -0.941876
C2    1.281512 -0.458279 -1.009835
O3    1.339930 -0.589352 -1.091489
H4    1.319226 -0.725802 -1.080024
C5    1.298234 -0.236287 -1.007736
C6    1.374892 -0.170488 -1.094259
H7    1.418716 -0.280640 -1.158675
C8    1.395625  0.035670 -1.098636
H9    1.454695  0.083557 -1.165771
C10   1.339843  0.180699 -1.016289
H11   1.355347  0.341762 -1.019147
C12   1.263667  0.118537 -0.930033
H13   1.221655  0.235156 -0.867586
C14   1.241384 -0.088965 -0.923765
N15   1.163487 -0.143119 -0.834453
H16   1.153310 -0.297903 -0.836847
C17   1.101142  0.044161 -0.754490
C18   1.063724  0.180222 -0.731763
H19   1.082726  0.139961 -0.775293
C20   1.001764  0.371046 -0.652914
H21   0.974026  0.476188 -0.636923
C22   0.975838  0.426730 -0.594957
C23   1.012716  0.287316 -0.616975
H24   0.993015  0.326130 -0.572591
C25   1.074962  0.096778 -0.696255
H26   1.102354 -0.010506 -0.711871
C27   0.908408  0.633634 -0.509394
H28   0.915201  0.753576 -0.498346
H29   0.907087  0.801227 -0.523963
C30   0.831139  0.460736 -0.416271
H31   0.828780  0.310627 -0.430940
H32   0.828533  0.321127 -0.394929
C33   0.763082  0.670358 -0.335447
C34   0.729575  0.775896 -0.270850
H35   0.752425  0.706666 -0.278687
C36   0.666611  0.969628 -0.196011
CL37  0.629717  1.088061 -0.120634
C38   0.636481  1.058614 -0.185601
CL39  0.559227  1.293780 -0.096218
C40   0.670207  0.952751 -0.250386
H41   0.647560  1.018277 -0.242926
C42   0.733052  0.761135 -0.324813
H43   0.758150  0.682814 -0.373866
data_vaneijck.076   Generated as free46-p21c-08166
# Energy -16801.662 kJ/mole
_cell_length_a   7.05481
_cell_length_b  37.49450
_cell_length_c   8.09239
_cell_angle_alpha    90.000
_cell_angle_beta    65.617
_cell_angle_gamma    90.000
_cell_formula_units_Z   4
_symmetry_equiv_pos_as_xyz
    -x,y+1/2,-z+1/2                                   
    -x,-y,-z                                          
    x,-y+1/2,z+1/2                                    
_symmetry_space_group_name_H-M 'P 21/c   '
loop_
_atom_site_label
_atom_site_fract_x
_atom_site_fract_y
_atom_site_fract_z
O1   -1.337856  1.028345  2.447787
C2   -1.312338  1.022208  2.586977
O3   -1.448496  1.002065  2.712878
H4   -1.547184  0.994753  2.665800
C5   -1.138375  1.036348  2.626324
C6   -1.126900  1.025610  2.789357
H7   -1.243039  1.007722  2.881420
C8   -0.967276  1.037948  2.834949
H9   -0.960645  1.029793  2.960588
C10  -0.816050  1.060913  2.718127
H11  -0.692485  1.070280  2.752756
C12  -0.824698  1.071817  2.556439
H13  -0.705940  1.089749  2.469006
C14  -0.984001  1.059903  2.507626
N15  -0.987919  1.072145  2.343860
H16  -1.120176  1.066381  2.331440
C17  -0.840135  1.089983  2.193355
C18  -0.905792  1.118004  2.114747
H19  -1.067389  1.125919  2.171564
C20  -0.762691  1.136090  1.962295
H21  -0.816557  1.157649  1.903931
C22  -0.551263  1.126145  1.885574
C23  -0.485988  1.098074  1.965029
H24  -0.324540  1.090061  1.908448
C25  -0.629278  1.080127  2.117372
H26  -0.575878  1.058448  2.175060
C27  -0.396021  1.144729  1.716664
H28  -0.330207  1.125034  1.610403
H29  -0.478259  1.163757  1.670110
C30  -0.213771  1.164462  1.742751
H31  -0.277440  1.184872  1.844840
H32  -0.133801  1.145645  1.792786
C33  -0.058794  1.181667  1.569378
C34   0.151188  1.171311  1.494513
H35   0.202704  1.151077  1.561694
C36   0.295008  1.186844  1.333384
CL37  0.549932  1.172356  1.253930
C38   0.226578  1.213317  1.245100
CL39  0.388792  1.234006  1.046211
C40   0.016673  1.223782  1.321122
H41  -0.037662  1.243997  1.255593
C42  -0.124439  1.208170  1.482090
H43  -0.285265  1.216580  1.538303
data_vaneijck.077   Generated as form2-p-1-00462
# Energy -16801.647 kJ/mole
_cell_length_a   4.41186
_cell_length_b  26.48925
_cell_length_c   9.71653
_cell_angle_alpha    70.869
_cell_angle_beta    66.246
_cell_angle_gamma    81.916
_cell_formula_units_Z   2
_symmetry_equiv_pos_as_xyz
    -x,-y,-z                                          
_symmetry_space_group_name_H-M 'P -1     '
loop_
_atom_site_label
_atom_site_fract_x
_atom_site_fract_y
_atom_site_fract_z
O1   -2.758994  0.541882 -0.553467
C2   -2.631940  0.536269 -0.686475
O3   -2.745256  0.498353 -0.712030
H4   -2.921835  0.482151 -0.614569
C5   -2.356491  0.568874 -0.821755
C6   -2.234256  0.556096 -0.964906
H7   -2.341847  0.523650 -0.973720
C8   -1.973957  0.584639 -1.097022
H9   -1.883426  0.573925 -1.205309
C10  -1.831021  0.626564 -1.088000
H11  -1.629136  0.648600 -1.188764
C12  -1.948599  0.640009 -0.947850
H13  -1.830193  0.672240 -0.944149
C14  -2.211613  0.611957 -0.813673
N15  -2.321612  0.626563 -0.673775
H16  -2.493061  0.601994 -0.582321
C17  -2.224766  0.666427 -0.634496
C18  -2.175175  0.652072 -0.492819
H19  -2.208047  0.611162 -0.418077
C20  -2.081671  0.690474 -0.447061
H21  -2.044175  0.678812 -0.337673
C22  -2.037187  0.743899 -0.542273
C23  -2.086890  0.758393 -0.684532
H24  -2.054608  0.799393 -0.758861
C25  -2.181536  0.719913 -0.730004
H26  -2.224097  0.731851 -0.838290
C27  -1.940551  0.785410 -0.490407
H28  -1.834464  0.765549 -0.403392
H29  -1.751008  0.810622 -0.590448
C30  -2.241259  0.821013 -0.419254
H31  -2.337205  0.842587 -0.508933
H32  -2.436449  0.795254 -0.324581
C33  -2.157348  0.861259 -0.358838
C34  -2.292865  0.856848 -0.197215
H35  -2.458268  0.824336 -0.114803
C36  -2.218982  0.894503 -0.141423
CL37 -2.401208  0.886090  0.058953
C38  -2.003761  0.937323 -0.249787
CL39 -1.899386  0.986213 -0.195037
C40  -1.867658  0.941178 -0.410745
H41  -1.703102  0.973502 -0.494821
C42  -1.944330  0.903732 -0.465029
H43  -1.838006  0.907963 -0.589897
data_vaneijck.078   Generated as form2-c2c-00401
# Energy -16801.520 kJ/mole
_cell_length_a  37.30825
_cell_length_b   4.39486
_cell_length_c  26.17100
_cell_angle_alpha    90.000
_cell_angle_beta    64.089
_cell_angle_gamma    90.000
_cell_formula_units_Z   8
_symmetry_equiv_pos_as_xyz
    -x,-y,-z                                          
    -x,y,-z+1/2                                       
    x,-y,z+1/2                                        
    x+1/2,y+1/2,z                                     
    -x+1/2,-y+1/2,-z                                  
    -x+1/2,y+1/2,-z+1/2                               
    x+1/2,-y+1/2,z+1/2                                
_symmetry_space_group_name_H-M 'C 2/c    '
loop_
_atom_site_label
_atom_site_fract_x
_atom_site_fract_y
_atom_site_fract_z
O1    0.244212 -1.827291  0.716421
C2    0.280554 -1.795968  0.688717
O3    0.304470 -1.959416  0.702431
H4    0.287199 -2.086931  0.733015
C5    0.299546 -1.581897  0.640256
C6    0.341202 -1.540221  0.617264
H7    0.358235 -1.663172  0.635056
C8    0.360989 -1.341131  0.571673
H9    0.392883 -1.311135  0.554790
C10   0.339336 -1.179479  0.548630
H11   0.354283 -1.023392  0.513868
C12   0.298079 -1.217948  0.570904
H13   0.282076 -1.088035  0.552563
C14   0.277563 -1.418369  0.616541
N15   0.235855 -1.451458  0.637546
H16   0.224153 -1.605284  0.668816
C17   0.207032 -1.264580  0.633037
C18   0.177922 -1.126416  0.681812
H19   0.178002 -1.161613  0.722650
C20   0.148549 -0.941017  0.678033
H21   0.126318 -0.835921  0.716048
C22   0.148056 -0.892284  0.625189
C23   0.177340 -1.031019  0.576353
H24   0.177319 -0.995764  0.535532
C25   0.206440 -1.217747  0.580456
H26   0.228316 -1.328362  0.543093
C27   0.116124 -0.695156  0.620546
H28   0.102772 -0.550654  0.657563
H29   0.129960 -0.547609  0.584137
C30   0.082633 -0.885614  0.614411
H31   0.096017 -1.030755  0.577473
H32   0.068774 -1.033036  0.650933
C33   0.050829 -0.689217  0.609222
C34   0.018371 -0.583498  0.658289
H35   0.016361 -0.644090  0.699450
C36  -0.011418 -0.401711  0.654570
CL37 -0.050100 -0.284492  0.717625
C38  -0.008560 -0.323604  0.600326
CL39 -0.043678 -0.104496  0.590865
C40   0.024119 -0.428781  0.551316
H41   0.026740 -0.370525  0.509704
C42   0.053530 -0.610622  0.555637
H43   0.078243 -0.690710  0.517400
data_vaneijck.079   Generated as free23-c2c-06675
# Energy -16801.484 kJ/mole
_cell_length_a  23.69183
_cell_length_b   4.39178
_cell_length_c  41.59533
_cell_angle_alpha    90.000
_cell_angle_beta    63.453
_cell_angle_gamma    90.000
_cell_formula_units_Z   8
_symmetry_equiv_pos_as_xyz
    -x,-y,-z                                          
    -x,y,-z+1/2                                       
    x,-y,z+1/2                                        
    x+1/2,y+1/2,z                                     
    -x+1/2,-y+1/2,-z                                  
    -x+1/2,y+1/2,-z+1/2                               
    x+1/2,-y+1/2,z+1/2                                
_symmetry_space_group_name_H-M 'C 2/c    '
loop_
_atom_site_label
_atom_site_fract_x
_atom_site_fract_y
_atom_site_fract_z
O1   -0.449213  3.789851  0.982879
C2   -0.451485  3.704939  1.011743
O3   -0.496260  3.814856  1.041558
H4   -0.519020  3.954269  1.033867
C5   -0.407276  3.483153  1.015376
C6   -0.415544  3.411190  1.050269
H7   -0.453364  3.516632  1.073350
C8   -0.375485  3.204672  1.055637
H9   -0.382843  3.151718  1.082626
C10  -0.326497  3.066227  1.026130
H11  -0.295661  2.905260  1.030097
C12  -0.317595  3.135310  0.991354
H13  -0.279618  3.024594  0.968952
C14  -0.357287  3.342957  0.985392
N15  -0.346591  3.405558  0.949822
H16  -0.379554  3.541094  0.948484
C17  -0.309245  3.256419  0.917565
C18  -0.243268  3.278792  0.901678
H19  -0.220898  3.412808  0.914509
C20  -0.206316  3.130204  0.869077
H21  -0.155536  3.149835  0.857176
C22  -0.235279  2.958398  0.851984
C23  -0.301456  2.936376  0.868073
H24  -0.324558  2.804099  0.855496
C25  -0.338151  3.085624  0.900595
H26  -0.388946  3.067222  0.912627
C27  -0.195853  2.800883  0.816347
H28  -0.156453  2.688065  0.817725
H29  -0.224113  2.627663  0.812051
C30  -0.170842  3.026596  0.783636
H31  -0.210281  3.157713  0.784761
H32  -0.138495  3.184740  0.786537
C33  -0.137416  2.877104  0.746863
C34  -0.081173  2.713708  0.737302
H35  -0.062076  2.694056  0.756420
C36  -0.049268  2.577491  0.703248
CL37  0.019578  2.381466  0.694113
C38  -0.074169  2.607172  0.678122
CL39 -0.038343  2.451633  0.635490
C40  -0.130393  2.771333  0.687766
H41  -0.149580  2.797390  0.668735
C42  -0.161893  2.904757  0.721841
H43  -0.204834  3.031627  0.728545
data_vaneijck.080   Generated as free46-p-1-03170
# Energy -16801.459 kJ/mole
_cell_length_a  14.50709
_cell_length_b  12.02932
_cell_length_c  12.14026
_cell_angle_alpha    61.080
_cell_angle_beta    57.694
_cell_angle_gamma    31.955
_cell_formula_units_Z   2
_symmetry_equiv_pos_as_xyz
    -x,-y,-z                                          
_symmetry_space_group_name_H-M 'P -1     '
loop_
_atom_site_label
_atom_site_fract_x
_atom_site_fract_y
_atom_site_fract_z
O1   -1.602254  1.993246  0.526355
C2   -1.552418  1.964974  0.412349
O3   -1.446057  1.963028  0.324586
H4   -1.427495  1.986410  0.371554
C5   -1.607269  1.937089  0.364756
C6   -1.566115  1.944430  0.228536
H7   -1.495378  1.967933  0.162791
C8   -1.615810  1.922378  0.176520
H9   -1.583554  1.928573  0.072037
C10  -1.708246  1.893280  0.260153
H11  -1.747601  1.876604  0.220961
C12  -1.750367  1.886060  0.395285
H13  -1.823710  1.865883  0.457380
C14  -1.700019  1.905405  0.450034
N15  -1.744172  1.896118  0.587449
H16  -1.725900  1.940796  0.616232
C17  -1.812091  1.841394  0.692295
C18  -1.933869  1.952969  0.805159
H19  -1.973671  2.077609  0.809985
C20  -2.006249  1.905583  0.912765
H21  -2.100312  1.994369  0.998286
C22  -1.957700  1.744844  0.909204
C23  -1.834294  1.631328  0.796560
H24  -1.794617  1.506670  0.791742
C25  -1.761439  1.678630  0.689359
H26  -1.665383  1.587828  0.604533
C27  -2.037806  1.694673  1.025113
H28  -2.157827  1.824588  1.087830
H29  -2.080850  1.680125  0.988976
C30  -1.903173  1.486913  1.108215
H31  -1.960559  1.446334  1.173795
H32  -1.778628  1.359636  1.044214
C33  -1.862712  1.502500  1.188843
C34  -1.706126  1.429058  1.144717
H35  -1.613094  1.362187  1.050788
C36  -1.669025  1.441549  1.221319
CL37 -1.472817  1.345663  1.160112
C38  -1.791564  1.530396  1.344078
CL39 -1.761103  1.555183  1.446155
C40  -1.947916  1.604589  1.386774
H41  -2.042703  1.673321  1.479915
C42  -1.983349  1.590879  1.310196
H43  -2.104753  1.648809  1.345567
data_vaneijck.081   Generated as form3-p-1-01155
# Energy -16801.407 kJ/mole
_cell_length_a   8.30609
_cell_length_b  24.22617
_cell_length_c  10.68398
_cell_angle_alpha    26.809
_cell_angle_beta    79.894
_cell_angle_gamma    81.915
_cell_formula_units_Z   2
_symmetry_equiv_pos_as_xyz
    -x,-y,-z                                          
_symmetry_space_group_name_H-M 'P -1     '
loop_
_atom_site_label
_atom_site_fract_x
_atom_site_fract_y
_atom_site_fract_z
O1    0.942652  0.395427 -1.205035
C2    0.808898  0.392571 -1.234686
O3    0.774219  0.484345 -1.489203
H4    0.867671  0.539938 -1.611394
C5    0.684586  0.289997 -1.003206
C6    0.539121  0.299936 -1.073373
H7    0.520144  0.381224 -1.290391
C8    0.418344  0.205791 -0.866561
H9    0.308072  0.214989 -0.924770
C10   0.440605  0.100097 -0.585279
H11   0.347970  0.027089 -0.425257
C12   0.583062  0.088979 -0.511211
H13   0.596680  0.006863 -0.291955
C14   0.706771  0.182270 -0.716341
N15   0.849105  0.167031 -0.632096
H16   0.913106  0.245264 -0.783128
C17   0.934838  0.062659 -0.399950
C18   1.035729  0.067613 -0.317563
H19   1.045177  0.149630 -0.428639
C20   1.125654 -0.033867 -0.089369
H21   1.202656 -0.028336 -0.028720
C22   1.116551 -0.141852  0.058723
C23   1.015261 -0.146888 -0.023697
H24   1.006169 -0.229023  0.087607
C25   0.925590 -0.045279 -0.251608
H26   0.850077 -0.050570 -0.313446
C27   1.215509 -0.251491  0.303774
H28   1.228625 -0.309532  0.338638
H29   1.337081 -0.220098  0.250869
C30   1.134723 -0.327853  0.578774
H31   1.137286 -0.271527  0.547523
H32   1.007873 -0.345960  0.609633
C33   1.210972 -0.449803  0.844380
C34   1.253229 -0.478873  1.021212
H35   1.233046 -0.413409  0.965209
C36   1.319864 -0.592240  1.271069
CL37  1.362867 -0.619915  1.476635
C38   1.346341 -0.678433  1.345465
CL39  1.426880 -0.820392  1.647748
C40   1.304235 -0.648971  1.168064
H41   1.323156 -0.713758  1.222079
C42   1.236362 -0.536318  0.921221
H43   1.203684 -0.516682  0.790255
data_vaneijck.082   Generated as form1-p21c-30-02794
# Energy -16801.401 kJ/mole
_cell_length_a  13.08430
_cell_length_b   4.39384
_cell_length_c  36.92970
_cell_angle_alpha    90.000
_cell_angle_beta    64.541
_cell_angle_gamma    90.000
_cell_formula_units_Z   4
_symmetry_equiv_pos_as_xyz
    -x,y+1/2,-z+1/2                                   
    -x,-y,-z                                          
    x,-y+1/2,z+1/2                                    
_symmetry_space_group_name_H-M 'P 21/c   '
loop_
_atom_site_label
_atom_site_fract_x
_atom_site_fract_y
_atom_site_fract_z
O1    0.572972  2.090934  0.754808
C2    0.616844  2.042773  0.718339
O3    0.578745  2.190476  0.695763
H4    0.521706  2.325335  0.713558
C5    0.709684  1.820451  0.697972
C6    0.735713  1.741080  0.657963
H7    0.688339  1.841900  0.643162
C8    0.821632  1.531498  0.637055
H9    0.839415  1.472238  0.606523
C10   0.882871  1.396971  0.655828
H11   0.948454  1.232852  0.639861
C12   0.858285  1.473584  0.695498
H13   0.906193  1.366675  0.709600
C14   0.772310  1.684516  0.717015
N15   0.751710  1.756214  0.756800
H16   0.693844  1.921311  0.768752
C17   0.761276  1.573820  0.786172
C18   0.865738  1.538972  0.787772
H19   0.939892  1.652279  0.765989
C20   0.873917  1.359660  0.817866
H21   0.954748  1.335829  0.818915
C22   0.777352  1.213767  0.846683
C23   0.672779  1.249581  0.844883
H24   0.597663  1.139193  0.866719
C25   0.664989  1.429167  0.814805
H26   0.584057  1.454980  0.813846
C27   0.785298  1.021996  0.879657
H28   0.716553  0.859533  0.890438
H29   0.863149  0.893316  0.867311
C30   0.780938  1.217254  0.915863
H31   0.852036  1.372217  0.905271
H32   0.705191  1.354937  0.927066
C33   0.782034  1.027566  0.950148
C34   0.681481  0.896879  0.978618
H35   0.603417  0.932058  0.975825
C36   0.681052  0.722393  1.010629
CL37  0.553056  0.572675  1.044236
C38   0.783812  0.677200  1.014071
CL39  0.792823  0.469258  1.052303
C40   0.884200  0.807114  0.985412
H41   0.963000  0.774297  0.987723
C42   0.883380  0.981432  0.953776
H43   0.961227  1.081612  0.932233
data_vaneijck.083   Generated as free346-p21c-05059
# Energy -16801.401 kJ/mole
_cell_length_a  12.23486
_cell_length_b  10.26254
_cell_length_c  15.54890
_cell_angle_alpha    90.000
_cell_angle_beta    87.720
_cell_angle_gamma    90.000
_cell_formula_units_Z   4
_symmetry_equiv_pos_as_xyz
    -x,y+1/2,-z+1/2                                   
    -x,-y,-z                                          
    x,-y+1/2,z+1/2                                    
_symmetry_space_group_name_H-M 'P 21/c   '
loop_
_atom_site_label
_atom_site_fract_x
_atom_site_fract_y
_atom_site_fract_z
O1    0.000969 -0.033650  0.408187
C2   -0.086330 -0.093268  0.417426
O3   -0.130590 -0.105774  0.495349
H4   -0.081930 -0.062381  0.533026
C5   -0.147632 -0.152079  0.346306
C6   -0.250871 -0.208048  0.366644
H7   -0.283530 -0.205870  0.432271
C8   -0.312392 -0.266695  0.303137
H9   -0.391612 -0.308443  0.320007
C10  -0.271530 -0.270924  0.218123
H11  -0.318143 -0.316626  0.168946
C12  -0.170132 -0.214963  0.196494
H13  -0.140708 -0.218008  0.130054
C14  -0.107274 -0.155051  0.259321
N15  -0.006359 -0.098332  0.233242
H16   0.026164 -0.040327  0.277324
C17   0.059692 -0.114534  0.158368
C18   0.095939 -0.004641  0.112133
H19   0.071229  0.091420  0.133319
C20   0.164570 -0.018650  0.038200
H21   0.192299  0.066978  0.003249
C22   0.197895 -0.143445  0.010313
C23   0.160587 -0.253513  0.056583
H24   0.186203 -0.349642  0.035931
C25   0.091635 -0.239020  0.130177
H26   0.064646 -0.323997  0.165931
C27   0.274840 -0.160442 -0.068035
H28   0.327084 -0.075790 -0.074810
H29   0.327645 -0.242931 -0.057378
C30   0.215108 -0.182615 -0.154089
H31   0.157842 -0.262315 -0.145732
H32   0.168111 -0.096804 -0.168720
C33   0.295473 -0.212281 -0.228677
C34   0.355181 -0.111209 -0.269466
H35   0.343395 -0.012033 -0.247434
C36   0.429982 -0.137269 -0.338302
CL37  0.499514 -0.005820 -0.383310
C38   0.445288 -0.267481 -0.367096
CL39  0.534294 -0.311388 -0.451339
C40   0.385704 -0.368022 -0.325767
H41   0.396395 -0.467518 -0.347086
C42   0.311677 -0.340974 -0.257049
H43   0.266711 -0.420103 -0.226327
data_vaneijck.084   Generated as form3-p21c-02870
# Energy -16801.351 kJ/mole
_cell_length_a   8.93836
_cell_length_b  34.42072
_cell_length_c   7.42896
_cell_angle_alpha    90.000
_cell_angle_beta    56.070
_cell_angle_gamma    90.000
_cell_formula_units_Z   4
_symmetry_equiv_pos_as_xyz
    -x,y+1/2,-z+1/2                                   
    -x,-y,-z                                          
    x,-y+1/2,z+1/2                                    
_symmetry_space_group_name_H-M 'P 21/c   '
loop_
_atom_site_label
_atom_site_fract_x
_atom_site_fract_y
_atom_site_fract_z
O1    0.538402  0.469719 -0.157182
C2    0.408398  0.479648 -0.162978
O3    0.293116  0.504604 -0.017648
H4    0.340347  0.511365  0.066879
C5    0.369311  0.464942 -0.321033
C6    0.213376  0.478837 -0.304581
H7    0.126862  0.499676 -0.180242
C8    0.167626  0.466097 -0.446929
H9    0.047097  0.476963 -0.430455
C10   0.276887  0.439158 -0.608410
H11   0.241784  0.429107 -0.718250
C12   0.431813  0.425125 -0.627045
H13   0.512565  0.404068 -0.751734
C14   0.482125  0.437781 -0.487210
N15   0.640498  0.423119 -0.510715
H16   0.647290  0.429781 -0.384198
C17   0.798958  0.405329 -0.680968
C18   0.903751  0.384166 -0.627940
H19   0.861842  0.381782 -0.460814
C20   1.063370  0.365630 -0.790038
H21   1.141911  0.349510 -0.745476
C22   1.120615  0.367873 -1.008775
C23   1.016389  0.389207 -1.061804
H24   1.058154  0.391498 -1.228770
C25   0.858201  0.407954 -0.899980
H26   0.783348  0.424578 -0.947476
C27   1.293448  0.348054 -1.186603
H28   1.321764  0.356600 -1.342737
H29   1.403297  0.358605 -1.178303
C30   1.288202  0.302398 -1.175145
H31   1.259584  0.293709 -1.019097
H32   1.176549  0.292618 -1.181691
C33   1.457296  0.280836 -1.350841
C34   1.459305  0.240007 -1.345278
H35   1.342067  0.224775 -1.217211
C36   1.611062  0.218601 -1.502428
CL37  1.598763  0.168562 -1.480263
C38   1.765691  0.238399 -1.669895
CL39  1.959130  0.214790 -1.869440
C40   1.763848  0.279146 -1.676016
H41   1.880252  0.294813 -1.802883
C42   1.611779  0.300120 -1.518722
H43   1.615823  0.331399 -1.529300
data_vaneijck.085   Generated as form1-p21c-30-03282
# Energy -16801.291 kJ/mole
_cell_length_a  12.02008
_cell_length_b   4.48557
_cell_length_c  36.90499
_cell_angle_alpha    90.000
_cell_angle_beta   105.013
_cell_angle_gamma    90.000
_cell_formula_units_Z   4
_symmetry_equiv_pos_as_xyz
    -x,y+1/2,-z+1/2                                   
    -x,-y,-z                                          
    x,-y+1/2,z+1/2                                    
_symmetry_space_group_name_H-M 'P 21/c   '
loop_
_atom_site_label
_atom_site_fract_x
_atom_site_fract_y
_atom_site_fract_z
O1   -0.933114  2.291218  0.986753
C2   -0.877927  2.219843  1.018671
O3   -0.907574  2.335648  1.047429
H4   -0.970114  2.467826  1.036547
C5   -0.779912  2.007153  1.027040
C6   -0.723768  1.948628  1.064935
H7   -0.752624  2.058138  1.086987
C8   -0.630905  1.749650  1.074551
H9   -0.589154  1.706030  1.103735
C10  -0.593187  1.606102  1.046337
H11  -0.522504  1.450509  1.053523
C12  -0.647532  1.662545  1.008666
H13  -0.617432  1.547542  0.987339
C14  -0.740773  1.862302  0.998461
N15  -0.793637  1.911577  0.960102
H16  -0.866461  2.031021  0.955480
C17  -0.774189  1.783384  0.927861
C18  -0.854626  1.582569  0.906868
H19  -0.930783  1.525830  0.915795
C20  -0.836259  1.451851  0.874434
H21  -0.898564  1.294157  0.858901
C22  -0.737414  1.523046  0.862434
C23  -0.657061  1.726551  0.883483
H24  -0.580632  1.784852  0.874786
C25  -0.675624  1.855747  0.916075
H26  -0.613987  2.012867  0.932100
C27  -0.719056  1.381035  0.827022
H28  -0.629367  1.321545  0.831341
H29  -0.768104  1.176796  0.821808
C30  -0.757248  1.586874  0.791588
H31  -0.839228  1.687613  0.791243
H32  -0.695866  1.766402  0.793923
C33  -0.768913  1.423447  0.754689
C34  -0.679982  1.430864  0.736345
H35  -0.602118  1.554281  0.748673
C36  -0.691254  1.281451  0.702047
CL37 -0.577433  1.305473  0.681566
C38  -0.793798  1.121164  0.685848
CL39 -0.817339  0.931439  0.643786
C40  -0.882121  1.113768  0.704413
H41  -0.960421  0.991904  0.692342
C42  -0.870006  1.263404  0.738517
H43  -0.939007  1.254957  0.752324
data_vaneijck.086   Generated as form4-p-1-03818
# Energy -16801.271 kJ/mole
_cell_length_a  10.89796
_cell_length_b   7.53918
_cell_length_c  12.76275
_cell_angle_alpha   107.301
_cell_angle_beta    80.620
_cell_angle_gamma    84.332
_cell_formula_units_Z   2
_symmetry_equiv_pos_as_xyz
    -x,-y,-z                                          
_symmetry_space_group_name_H-M 'P -1     '
loop_
_atom_site_label
_atom_site_fract_x
_atom_site_fract_y
_atom_site_fract_z
O1   -0.130542  0.024217 -0.453508
C2   -0.119491 -0.124112 -0.430899
O3   -0.008606 -0.230192 -0.461635
H4    0.046389 -0.163296 -0.496832
C5   -0.223370 -0.194806 -0.372148
C6   -0.194735 -0.366206 -0.351165
H7   -0.099558 -0.441692 -0.377727
C8   -0.287925 -0.441258 -0.296435
H9   -0.264616 -0.572891 -0.281220
C10  -0.411394 -0.346096 -0.261566
H11  -0.483674 -0.403165 -0.218885
C12  -0.441686 -0.177006 -0.282475
H13  -0.538183 -0.108814 -0.255920
C14  -0.349380 -0.097994 -0.337126
N15  -0.381979  0.072179 -0.358984
H16  -0.311649  0.101474 -0.409003
C17  -0.495304  0.192708 -0.340709
C18  -0.516889  0.267915 -0.425372
H19  -0.448046  0.230928 -0.502679
C20  -0.627648  0.391826 -0.411102
H21  -0.642039  0.448931 -0.477246
C22  -0.719097  0.441628 -0.311729
C23  -0.697139  0.367459 -0.226275
H24  -0.765437  0.405723 -0.148457
C25  -0.585703  0.244941 -0.240694
H26  -0.569297  0.192664 -0.173351
C27  -0.839358  0.576064 -0.295502
H28  -0.853520  0.586465 -0.375482
H29  -0.918126  0.518761 -0.262216
C30  -0.836813  0.777785 -0.214561
H31  -0.809345  0.763886 -0.139490
H32  -0.764484  0.839005 -0.254069
C33  -0.961371  0.911133 -0.179657
C34  -1.067465  0.868710 -0.118391
H35  -1.060165  0.740154 -0.097070
C36  -1.182892  0.990965 -0.084089
CL37 -1.307410  0.924411 -0.009920
C38  -1.192301  1.161010 -0.110473
CL39 -1.329259  1.322356 -0.069818
C40  -1.086032  1.203035 -0.171838
H41  -1.091854  1.331980 -0.192783
C42  -0.971623  1.079109 -0.206437
H43  -0.891012  1.114006 -0.253640
data_vaneijck.087   Generated as free46-p21c-01200
# Energy -16801.222 kJ/mole
_cell_length_a  23.28023
_cell_length_b   4.44490
_cell_length_c  26.56401
_cell_angle_alpha    90.000
_cell_angle_beta    43.804
_cell_angle_gamma    90.000
_cell_formula_units_Z   4
_symmetry_equiv_pos_as_xyz
    -x,y+1/2,-z+1/2                                   
    -x,-y,-z                                          
    x,-y+1/2,z+1/2                                    
_symmetry_space_group_name_H-M 'P 21/c   '
loop_
_atom_site_label
_atom_site_fract_x
_atom_site_fract_y
_atom_site_fract_z
O1    0.488859  0.309354  0.051553
C2    0.559777  0.207652  0.002402
O3    0.605646  0.301584 -0.064266
H4    0.572330  0.446036 -0.060925
C5    0.597815 -0.019846  0.012303
C6    0.678983 -0.118597 -0.050376
H7    0.711234 -0.028512 -0.103183
C8    0.718931 -0.333399 -0.045735
H9    0.780885 -0.406837 -0.094708
C10   0.678460 -0.454145  0.021673
H11   0.708698 -0.622835  0.025421
C12   0.598231 -0.358297  0.084356
H13   0.568203 -0.456513  0.135686
C14   0.556661 -0.141434  0.081113
N15   0.475648 -0.052366  0.146424
H16   0.452505  0.106447  0.138119
C17   0.413489 -0.224762  0.208527
C18   0.347895 -0.335075  0.220713
H19   0.345131 -0.285166  0.182698
C20   0.285861 -0.513648  0.281717
H21   0.236337 -0.598708  0.289639
C22   0.288477 -0.582921  0.331712
C23   0.353650 -0.467666  0.320086
H24   0.356380 -0.516751  0.358161
C25   0.415721 -0.289278  0.258833
H26   0.465474 -0.202096  0.250353
C27   0.221618 -0.779363  0.397518
H28   0.198769 -0.936440  0.384198
H29   0.248992 -0.911174  0.410088
C30   0.146919 -0.593667  0.466381
H31   0.170487 -0.438574  0.479338
H32   0.120221 -0.460276  0.453379
C33   0.079898 -0.786501  0.533065
C34   0.095853 -0.929244  0.569056
H35   0.155586 -0.899751  0.548872
C36   0.035691 -1.108517  0.630837
CL37  0.063784 -1.276813  0.669172
C38  -0.043288 -1.143383  0.658040
CL39 -0.122420 -1.353657  0.734455
C40  -0.059197 -1.000260  0.621855
H41  -0.119184 -1.023962  0.642099
C42   0.001859 -0.824397  0.559768
H43  -0.011916 -0.716571  0.533064
data_vaneijck.088   Generated as form1-p21c-30-02945
# Energy -16800.987 kJ/mole
_cell_length_a   4.40266
_cell_length_b  29.13683
_cell_length_c  14.82949
_cell_angle_alpha    90.000
_cell_angle_beta    79.249
_cell_angle_gamma    90.000
_cell_formula_units_Z   4
_symmetry_equiv_pos_as_xyz
    -x,y+1/2,-z+1/2                                   
    -x,-y,-z                                          
    x,-y+1/2,z+1/2                                    
_symmetry_space_group_name_H-M 'P 21/c   '
loop_
_atom_site_label
_atom_site_fract_x
_atom_site_fract_y
_atom_site_fract_z
O1   -3.722046  0.997775  1.425322
C2   -3.748884  1.038775  1.407462
O3   -3.977323  1.061918  1.456523
H4   -4.088886  1.040598  1.499825
C5   -3.543427  1.064866  1.333811
C6   -3.593919  1.112552  1.328787
H7   -3.777097  1.128421  1.377431
C8   -3.411330  1.139877  1.262066
H9   -3.454074  1.176365  1.259753
C10  -3.173175  1.119771  1.199351
H11  -3.029683  1.140521  1.148097
C12  -3.118413  1.072644  1.203327
H13  -2.929022  1.058310  1.154938
C14  -3.301086  1.044389  1.269546
N15  -3.238584  0.996851  1.271999
H16  -3.367917  0.981016  1.325862
C17  -3.025094  0.967240  1.218780
C18  -2.894277  0.932436  1.264418
H19  -2.955776  0.929215  1.338200
C20  -2.681409  0.901557  1.215434
H21  -2.582147  0.875169  1.252202
C22  -2.596772  0.904737  1.119419
C23  -2.728480  0.939437  1.073040
H24  -2.667437  0.942254  0.999184
C25  -2.942043  0.970337  1.122582
H26  -3.045292  0.996244  1.086055
C27  -2.368339  0.870359  1.067682
H28  -2.234323  0.886370  1.007438
H29  -2.208468  0.860537  1.111392
C30  -2.529723  0.826147  1.038609
H31  -2.712697  0.816364  1.094335
H32  -2.637762  0.834284  0.980847
C33  -2.314119  0.785224  1.015726
C34  -2.203653  0.772094  0.924391
H35  -2.273668  0.791210  0.869289
C36  -2.005076  0.734151  0.903947
CL37 -1.882621  0.720883  0.789629
C38  -1.915140  0.708639  0.976030
CL39 -1.675000  0.661237  0.958010
C40  -2.025970  0.721989  1.067184
H41  -1.958782  0.703049  1.123014
C42  -2.223764  0.759814  1.086736
H43  -2.306555  0.769500  1.157302
data_vaneijck.089   Generated as free23-p21c-09570
# Energy -16800.823 kJ/mole
_cell_length_a   8.51175
_cell_length_b  10.09973
_cell_length_c  22.93374
_cell_angle_alpha    90.000
_cell_angle_beta    77.656
_cell_angle_gamma    90.000
_cell_formula_units_Z   4
_symmetry_equiv_pos_as_xyz
    -x,y+1/2,-z+1/2                                   
    -x,-y,-z                                          
    x,-y+1/2,z+1/2                                    
_symmetry_space_group_name_H-M 'P 21/c   '
loop_
_atom_site_label
_atom_site_fract_x
_atom_site_fract_y
_atom_site_fract_z
O1   -1.495223  1.491792  0.437500
C2   -1.641343  1.510616  0.444050
O3   -1.729375  1.517881  0.498403
H4   -1.654679  1.508329  0.524162
C5   -1.726709  1.525300  0.394107
C6   -1.893881  1.550037  0.407901
H7   -1.957263  1.557459  0.453958
C8   -1.980092  1.565866  0.362723
H9   -2.108226  1.584859  0.374234
C10  -1.900604  1.557023  0.302927
H11  -1.966792  1.569290  0.268010
C12  -1.735065  1.532382  0.288378
H13  -1.676052  1.524802  0.241881
C14  -1.646209  1.516998  0.333211
N15  -1.479506  1.491230  0.316964
H16  -1.431219  1.466983  0.351723
C17  -1.364296  1.510053  0.264134
C18  -1.244100  1.413840  0.248419
H19  -1.242954  1.327779  0.276301
C20  -1.124805  1.427748  0.196242
H21  -1.033608  1.352007  0.184633
C22  -1.123725  1.538872  0.159146
C23  -1.244108  1.635839  0.175119
H24  -1.245161  1.721870  0.147143
C25  -1.363627  1.621542  0.227420
H26  -1.454488  1.697370  0.239364
C27  -0.995196  1.551230  0.102092
H28  -0.919742  1.464406  0.097430
H29  -1.054300  1.550584  0.064954
C30  -0.884151  1.676711  0.097273
H31  -0.955745  1.765032  0.096962
H32  -0.833061  1.681374  0.136509
C33  -0.750084  1.675656  0.041282
C34  -0.587751  1.681290  0.045263
H35  -0.557352  1.686866  0.088621
C36  -0.464096  1.680232 -0.006450
CL37 -0.268932  1.689924  0.003308
C38  -0.503033  1.672224 -0.063447
CL39 -0.361409  1.670640 -0.129876
C40  -0.665167  1.666305 -0.067197
H41  -0.696960  1.660937 -0.110328
C42  -0.787250  1.668739 -0.015460
H43  -0.911047  1.665301 -0.019705
data_vaneijck.090   Generated as free23-c2-01303
# Energy -16800.809 kJ/mole
_cell_length_a  34.80505
_cell_length_b   4.34110
_cell_length_c  13.15918
_cell_angle_alpha    90.000
_cell_angle_beta    74.203
_cell_angle_gamma    90.000
_cell_formula_units_Z   4
_symmetry_equiv_pos_as_xyz
    -x,y,-z                                           
    x+1/2,y+1/2,z                                     
    -x+1/2,y+1/2,-z                                   
_symmetry_space_group_name_H-M 'C 2      '
loop_
_atom_site_label
_atom_site_fract_x
_atom_site_fract_y
_atom_site_fract_z
O1    1.221694 -1.792497  0.986535
C2    1.241221 -1.751158  0.894017
O3    1.274909 -1.901333  0.857938
H4    1.277116 -2.031210  0.914921
C5    1.229245 -1.536148  0.820101
C6    1.257246 -1.471280  0.722793
H7    1.286416 -1.577503  0.704351
C8    1.247977 -1.270311  0.649519
H9    1.269910 -1.222593  0.575450
C10   1.210563 -1.129404  0.672717
H11   1.203482 -0.972166  0.616713
C12   1.182404 -1.191052  0.768904
H13   1.153767 -1.078561  0.785451
C14   1.191099 -1.393907  0.843353
N15   1.161658 -1.452102  0.938978
H16   1.170725 -1.600441  0.986138
C17   1.128185 -1.282507  0.992675
C18   1.128175 -1.130352  1.086590
H19   1.154161 -1.140862  1.116665
C20   1.094519 -0.962914  1.142121
H21   1.095014 -0.846261  1.214404
C22   1.060431 -0.947154  1.104234
C23   1.060593 -1.100965  1.009989
H24   1.034721 -1.092535  0.979940
C25   1.094288 -1.268055  0.954749
H26   1.094052 -1.388132  0.883196
C27   1.023758 -0.768503  1.164988
H28   1.033064 -0.589341  1.210117
H29   1.010216 -0.656740  1.109890
C30   0.991817 -0.976650  1.241831
H31   0.980933 -1.145954  1.196242
H32   1.006146 -1.101741  1.292422
C33   0.956648 -0.799113  1.310878
C34   0.959733 -0.662321  1.405023
H35   0.987314 -0.684359  1.426932
C36   0.927553 -0.499497  1.470932
CL37  0.934361 -0.340791  1.585301
C38   0.891410 -0.473408  1.441635
CL39  0.849959 -0.281288  1.517118
C40   0.888472 -0.609947  1.347190
H41   0.860997 -0.592346  1.324283
C42   0.920799 -0.771342  1.282238
H43   0.917807 -0.875658  1.210286
data_vaneijck.091   Generated as free23-c2c-04884
# Energy -16800.718 kJ/mole
_cell_length_a  48.30164
_cell_length_b   4.41551
_cell_length_c  37.16357
_cell_angle_alpha    90.000
_cell_angle_beta    29.148
_cell_angle_gamma    90.000
_cell_formula_units_Z   8
_symmetry_equiv_pos_as_xyz
    -x,-y,-z                                          
    -x,y,-z+1/2                                       
    x,-y,z+1/2                                        
    x+1/2,y+1/2,z                                     
    -x+1/2,-y+1/2,-z                                  
    -x+1/2,y+1/2,-z+1/2                               
    x+1/2,-y+1/2,z+1/2                                
_symmetry_space_group_name_H-M 'C 2/c    '
loop_
_atom_site_label
_atom_site_fract_x
_atom_site_fract_y
_atom_site_fract_z
O1    0.714539 -0.045025  0.020207
C2    0.690134  0.043394  0.075389
O3    0.707218 -0.062823  0.087135
H4    0.737018 -0.203372  0.047601
C5    0.642935  0.267173  0.129660
C6    0.619681  0.345738  0.189768
H7    0.636328  0.242823  0.195087
C8    0.575314  0.555958  0.242884
H9    0.558390  0.614760  0.288224
C10   0.553471  0.691433  0.236703
H11   0.519613  0.856080  0.277193
C12   0.575862  0.614937  0.177622
H13   0.558682  0.723253  0.173510
C14   0.620400  0.403586  0.123711
N15   0.641545  0.333835  0.065142
H16   0.674968  0.192844  0.027819
C17   0.635495  0.485573  0.039253
C18   0.585578  0.458062  0.075523
H19   0.551099  0.318696  0.124419
C20   0.580504  0.608546  0.048125
H21   0.541934  0.584286  0.076386
C22   0.625482  0.788085 -0.015937
C23   0.675323  0.815155 -0.051883
H24   0.710192  0.953182 -0.100889
C25   0.680316  0.663635 -0.024569
H26   0.718918  0.685672 -0.052874
C27   0.621046  0.948420 -0.047007
H28   0.579622  1.052633 -0.002354
H29   0.652285  1.127420 -0.083443
C30   0.631089  0.729301 -0.091039
H31   0.668589  0.595576 -0.128147
H32   0.595733  0.573870 -0.052665
C33   0.638287  0.884752 -0.135470
C34   0.593218  1.047906 -0.099901
H35   0.553180  1.064751 -0.040320
C36   0.599348  1.187687 -0.140666
CL37  0.541406  1.381091 -0.092055
C38   0.651811  1.163265 -0.218743
CL39  0.663704  1.323894 -0.273933
C40   0.696773  1.000515 -0.254084
H41   0.736835  0.978844 -0.313579
C42   0.690166  0.862581 -0.212915
H43   0.725219  0.736504 -0.241300
data_vaneijck.092   Generated as form3-p21c-03372
# Energy -16800.711 kJ/mole
_cell_length_a   4.48442
_cell_length_b  17.99972
_cell_length_c  25.55762
_cell_angle_alpha    90.000
_cell_angle_beta    69.631
_cell_angle_gamma    90.000
_cell_formula_units_Z   4
_symmetry_equiv_pos_as_xyz
    -x,y+1/2,-z+1/2                                   
    -x,-y,-z                                          
    x,-y+1/2,z+1/2                                    
_symmetry_space_group_name_H-M 'P 21/c   '
loop_
_atom_site_label
_atom_site_fract_x
_atom_site_fract_y
_atom_site_fract_z
O1   -1.669417  0.034885  0.965045
C2   -1.668910 -0.024959  0.941497
O3   -1.551335 -0.083252  0.958300
H4   -1.479978 -0.066018  0.987480
C5   -1.788908 -0.037220  0.894740
C6   -1.776142 -0.110409  0.874184
H7   -1.681430 -0.154673  0.892453
C8   -1.883716 -0.127228  0.830340
H9   -1.870904 -0.183716  0.815472
C10  -2.009937 -0.071322  0.806557
H11  -2.097476 -0.084227  0.773173
C12  -2.024259  0.001523  0.826326
H13  -2.125364  0.043544  0.807540
C14  -1.913863  0.020180  0.870098
N15  -1.933061  0.094913  0.888226
H16  -1.864337  0.102159  0.921292
C17  -2.097035  0.156179  0.877518
C18  -2.334038  0.190626  0.921980
H19  -2.389085  0.170347  0.964021
C20  -2.504572  0.251294  0.912546
H21  -2.688437  0.276477  0.947458
C22  -2.438537  0.279152  0.858267
C23  -2.197588  0.245276  0.813599
H24  -2.141470  0.266132  0.771670
C25  -2.027785  0.184296  0.823253
H26  -1.841615  0.159200  0.788747
C27  -2.625620  0.345324  0.848870
H28  -2.632407  0.343514  0.807005
H29  -2.868420  0.341183  0.877318
C30  -2.485549  0.421920  0.858265
H31  -2.446746  0.420309  0.897675
H32  -2.255240  0.429529  0.826253
C33  -2.697048  0.488134  0.858337
C34  -2.922385  0.513534  0.908623
H35  -2.945331  0.485186  0.947123
C36  -3.116920  0.575261  0.909585
CL37 -3.385800  0.602305  0.973516
C38  -3.085277  0.612428  0.859018
CL39 -3.310289  0.689038  0.855550
C40  -2.860618  0.586632  0.808834
H41  -2.832872  0.614555  0.770023
C42  -2.668834  0.525022  0.808424
H43  -2.497534  0.506364  0.769381
data_vaneijck.093   Generated as free23-p21c-02195
# Energy -16800.674 kJ/mole
_cell_length_a  23.02494
_cell_length_b   4.40205
_cell_length_c  23.99180
_cell_angle_alpha    90.000
_cell_angle_beta    52.549
_cell_angle_gamma    90.000
_cell_formula_units_Z   4
_symmetry_equiv_pos_as_xyz
    -x,y+1/2,-z+1/2                                   
    -x,-y,-z                                          
    x,-y+1/2,z+1/2                                    
_symmetry_space_group_name_H-M 'P 21/c   '
loop_
_atom_site_label
_atom_site_fract_x
_atom_site_fract_y
_atom_site_fract_z
O1    0.533886  3.775283  0.515338
C2    0.475933  3.723072  0.573809
O3    0.416450  3.859588  0.591065
H4    0.432073  3.986534  0.551674
C5    0.468000  3.515530  0.626931
C6    0.398007  3.484473  0.691962
H7    0.352279  3.610320  0.701758
C8    0.386478  3.292989  0.744474
H9    0.332386  3.271739  0.793949
C10   0.444888  3.128254  0.732450
H11   0.436239  2.978347  0.772430
C12   0.514649  3.156472  0.668400
H13   0.558777  3.024849  0.660280
C14   0.527450  3.349777  0.615177
N15   0.598695  3.372328  0.551288
H16   0.600897  3.494009  0.514713
C17   0.664093  3.222185  0.525621
C18   0.696985  3.242827  0.559205
H19   0.671518  3.376473  0.606421
C20   0.763421  3.093563  0.531195
H21   0.788151  3.112679  0.557547
C22   0.797664  2.922437  0.469023
C23   0.764298  2.901524  0.435858
H24   0.789392  2.769468  0.388427
C25   0.698224  3.051776  0.463845
H26   0.673452  3.034341  0.437567
C27   0.870313  2.764041  0.436955
H28   0.866973  2.635995  0.477203
H29   0.880091  2.603778  0.397984
C30   0.936606  2.990067  0.401266
H31   0.933651  3.141529  0.367629
H32   0.931445  3.128008  0.441356
C33   1.011245  2.837437  0.358007
C34   1.035694  2.679841  0.391163
H35   1.000873  2.667246  0.447783
C36   1.104883  2.540021  0.351734
CL37  1.130181  2.352762  0.397328
C38   1.150562  2.558954  0.277480
CL39  1.236459  2.395990  0.224398
C40   1.125904  2.717402  0.244572
H41   1.160481  2.735602  0.188011
C42   1.056818  2.855108  0.284367
H43   1.039190  2.976998  0.257889
data_vaneijck.094   Generated as form1-p-1-02188
# Energy -16800.661 kJ/mole
_cell_length_a   4.36963
_cell_length_b  15.09873
_cell_length_c  17.40809
_cell_angle_alpha    58.781
_cell_angle_beta    95.489
_cell_angle_gamma    78.802
_cell_formula_units_Z   2
_symmetry_equiv_pos_as_xyz
    -x,-y,-z                                          
_symmetry_space_group_name_H-M 'P -1     '
loop_
_atom_site_label
_atom_site_fract_x
_atom_site_fract_y
_atom_site_fract_z
O1    2.741670  0.572582  0.506728
C2    2.706465  0.645899  0.425266
O3    2.896327  0.628761  0.377337
H4    3.037919  0.556979  0.418718
C5    2.460533  0.753195  0.375489
C6    2.433159  0.823457  0.279892
H7    2.590418  0.798651  0.245854
C8    2.204603  0.925048  0.227738
H9    2.186382  0.977041  0.154462
C10   1.998685  0.958078  0.270222
H11   1.819973  1.035757  0.230035
C12   2.022097  0.889885  0.364835
H13   1.855756  0.916816  0.395443
C14   2.251935  0.787363  0.418986
N15   2.268165  0.719780  0.514486
H16   2.416368  0.645283  0.543520
C17   2.110166  0.731838  0.576454
C18   2.035431  0.641550  0.645738
H19   2.096196  0.566142  0.649637
C20   1.879183  0.647844  0.710061
H21   1.822899  0.577241  0.762405
C22   1.795093  0.744916  0.706400
C23   1.871677  0.835687  0.637456
H24   1.810736  0.910904  0.633808
C25   2.029655  0.828793  0.573296
H26   2.091729  0.898474  0.521811
C27   1.626074  0.750193  0.776997
H28   1.462371  0.829952  0.745251
H29   1.484029  0.693935  0.798087
C30   1.864866  0.722461  0.864690
H31   2.055377  0.650583  0.887803
H32   1.974985  0.787030  0.845424
C33   1.711803  0.703824  0.944816
C34   1.606888  0.787966  0.957831
H35   1.633697  0.866773  0.910233
C36   1.469522  0.771019  1.032409
CL37  1.348581  0.880166  1.041586
C38   1.437360  0.667547  1.095967
CL39  1.277463  0.638305  1.190778
C40   1.540885  0.583692  1.082336
H41   1.517874  0.504327  1.130120
C42   1.675584  0.601754  1.007341
H43   1.752464  0.536307  0.998096
data_vaneijck.095   Generated as form4-c2c-04441
# Energy -16800.652 kJ/mole
_cell_length_a  36.97924
_cell_length_b   4.40506
_cell_length_c  39.54766
_cell_angle_alpha    90.000
_cell_angle_beta    36.453
_cell_angle_gamma    90.000
_cell_formula_units_Z   8
_symmetry_equiv_pos_as_xyz
    -x,-y,-z                                          
    -x,y,-z+1/2                                       
    x,-y,z+1/2                                        
    x+1/2,y+1/2,z                                     
    -x+1/2,-y+1/2,-z                                  
    -x+1/2,y+1/2,-z+1/2                               
    x+1/2,-y+1/2,z+1/2                                
_symmetry_space_group_name_H-M 'C 2/c    '
loop_
_atom_site_label
_atom_site_fract_x
_atom_site_fract_y
_atom_site_fract_z
O1   -1.199665  0.532430  0.966700
C2   -1.204773  0.443295  0.941086
O3   -1.249254  0.554475  0.956126
H4   -1.269776  0.698261  0.985812
C5   -1.164750  0.214730  0.894452
C6   -1.177029  0.141716  0.869633
H7   -1.214378  0.251298  0.884902
C8   -1.141880 -0.070424  0.825537
H9   -1.152584 -0.123444  0.807565
C10  -1.093554 -0.214710  0.805427
H11  -1.066571 -0.381577  0.771804
C12  -1.080565 -0.145148  0.829391
H13  -1.043373 -0.262537  0.813440
C14  -1.115339  0.068653  0.873847
N15  -1.100297  0.127895  0.896707
H16  -1.129591  0.269128  0.930214
C17  -1.064181 -0.040381  0.891941
C18  -1.091222 -0.194412  0.939445
H19  -1.139886 -0.182333  0.979827
C20  -1.055576 -0.368642  0.934788
H21  -1.077422 -0.488123  0.971764
C22  -0.992176 -0.390341  0.882393
C23  -0.965058 -0.232359  0.834990
H24  -0.916482 -0.244936  0.794498
C25  -1.000894 -0.057823  0.839899
H26  -0.979700  0.063758  0.803354
C27  -0.953552 -0.581606  0.877180
H28  -0.981638 -0.759235  0.908865
H29  -0.917588 -0.691150  0.835997
C30  -0.924696 -0.392458  0.884990
H31  -0.892135 -0.234291  0.850021
H32  -0.960111 -0.258555  0.923271
C33  -0.894202 -0.583178  0.889342
C34  -0.830484 -0.609684  0.843081
H35  -0.802649 -0.494581  0.803618
C36  -0.802420 -0.781812  0.847601
CL37 -0.723788 -0.799190  0.788530
C38  -0.839044 -0.929651  0.899662
CL39 -0.809871 -1.143183  0.910537
C40  -0.902611 -0.903908  0.945633
H41  -0.930794 -1.016164  0.985438
C42  -0.929934 -0.733127  0.940476
H43  -0.978877 -0.717204  0.976253
data_vaneijck.096   Generated as free23-p21c-11840
# Energy -16800.632 kJ/mole
_cell_length_a  24.35576
_cell_length_b   4.50044
_cell_length_c  20.13935
_cell_angle_alpha    90.000
_cell_angle_beta    58.944
_cell_angle_gamma    90.000
_cell_formula_units_Z   4
_symmetry_equiv_pos_as_xyz
    -x,y+1/2,-z+1/2                                   
    -x,-y,-z                                          
    x,-y+1/2,z+1/2                                    
_symmetry_space_group_name_H-M 'P 21/c   '
loop_
_atom_site_label
_atom_site_fract_x
_atom_site_fract_y
_atom_site_fract_z
O1    0.953556  1.498493  0.274955
C2    0.960032  1.483454  0.210109
O3    1.002798  1.655103  0.154874
H4    1.020171  1.773288  0.179414
C5    0.923652  1.277423  0.189020
C6    0.943825  1.246917  0.109899
H7    0.984439  1.373559  0.066886
C8    0.912198  1.054476  0.085803
H9    0.928594  1.034354  0.024771
C10   0.859903  0.887880  0.140609
H11   0.835569  0.737051  0.122396
C12   0.839134  0.916335  0.219340
H13   0.798757  0.785374  0.260704
C14   0.870037  1.110034  0.244779
N15   0.846917  1.134072  0.324878
H16   0.869366  1.290514  0.337606
C17   0.811583  0.937906  0.386454
C18   0.746029  0.890112  0.416391
H19   0.721713  1.005322  0.391815
C20   0.711426  0.696032  0.479235
H21   0.660800  0.661829  0.502241
C22   0.742162  0.548755  0.512804
C23   0.807901  0.597962  0.482610
H24   0.832213  0.486198  0.507656
C25   0.842219  0.792214  0.420041
H26   0.892650  0.828427  0.397621
C27   0.704983  0.341840  0.581638
H28   0.669027  0.223658  0.575844
H29   0.737428  0.177414  0.581466
C30   0.671631  0.510516  0.661178
H31   0.705673  0.662015  0.662114
H32   0.632858  0.644047  0.665881
C33   0.646258  0.303445  0.730589
C34   0.583134  0.194646  0.767540
H35   0.552185  0.259439  0.746374
C36   0.559660  0.003250  0.831792
CL37  0.481479 -0.119675  0.873005
C38   0.600346 -0.079909  0.859647
CL39  0.576618 -0.312028  0.938110
C40   0.663391  0.029367  0.822453
H41   0.694752 -0.031449  0.843302
C42   0.686254  0.218482  0.758387
H43   0.734893  0.299410  0.730613
data_vaneijck.097   Generated as form4-p21c-03261
# Energy -16800.553 kJ/mole
_cell_length_a  16.25035
_cell_length_b   4.43849
_cell_length_c  26.62316
_cell_angle_alpha    90.000
_cell_angle_beta    79.536
_cell_angle_gamma    90.000
_cell_formula_units_Z   4
_symmetry_equiv_pos_as_xyz
    -x,y+1/2,-z+1/2                                   
    -x,-y,-z                                          
    x,-y+1/2,z+1/2                                    
_symmetry_space_group_name_H-M 'P 21/c   '
loop_
_atom_site_label
_atom_site_fract_x
_atom_site_fract_y
_atom_site_fract_z
O1   -0.012126 -1.699759  0.544576
C2    0.060316 -1.794349  0.533314
O3    0.107574 -1.692013  0.491592
H4    0.073639 -1.548778  0.477595
C5    0.098721 -2.020940  0.563158
C6    0.181933 -2.109770  0.544101
H7    0.215448 -2.013160  0.508940
C8    0.222285 -2.322951  0.569833
H9    0.285859 -2.389014  0.554135
C10   0.180175 -2.451531  0.615104
H11   0.210794 -2.619040  0.634710
C12   0.097902 -2.365153  0.634749
H13   0.066424 -2.468532  0.669673
C14   0.055987 -2.150765  0.609434
N15  -0.027148 -2.071990  0.630972
H16  -0.051652 -1.921178  0.609726
C17  -0.088262 -2.239992  0.662861
C18  -0.151618 -2.381563  0.642187
H19  -0.152948 -2.362296  0.601902
C20  -0.213587 -2.550021  0.673461
H21  -0.261627 -2.659147  0.656825
C22  -0.213501 -2.576676  0.726016
C23  -0.149839 -2.434310  0.746843
H24  -0.148786 -2.452298  0.787206
C25  -0.087560 -2.266605  0.715332
H26  -0.039246 -2.156084  0.731555
C27  -0.282626 -2.752298  0.759826
H28  -0.309069 -2.914833  0.737036
H29  -0.255921 -2.876196  0.787861
C30  -0.353906 -2.538774  0.787325
H31  -0.326372 -2.379162  0.810038
H32  -0.377728 -2.411085  0.758506
C33  -0.426675 -2.690378  0.822316
C34  -0.412001 -2.876395  0.862395
H35  -0.348678 -2.913963  0.867739
C36  -0.478135 -3.011493  0.896198
CL37 -0.451866 -3.235192  0.944065
C38  -0.561608 -2.957509  0.889921
CL39 -0.647478 -3.107755  0.929989
C40  -0.576310 -2.771387  0.849675
H41  -0.639679 -2.726098  0.844675
C42  -0.509559 -2.639390  0.816068
H43  -0.522557 -2.494287  0.785831
data_vaneijck.098   Generated as form1-p21c-02868
# Energy -16800.437 kJ/mole
_cell_length_a  13.61900
_cell_length_b   4.36546
_cell_length_c  32.11141
_cell_angle_alpha    90.000
_cell_angle_beta    74.189
_cell_angle_gamma    90.000
_cell_formula_units_Z   4
_symmetry_equiv_pos_as_xyz
    -x,y+1/2,-z+1/2                                   
    -x,-y,-z                                          
    x,-y+1/2,z+1/2                                    
_symmetry_space_group_name_H-M 'P 21/c   '
loop_
_atom_site_label
_atom_site_fract_x
_atom_site_fract_y
_atom_site_fract_z
O1    0.415477  3.362847  0.257424
C2    0.435884  3.321010  0.217957
O3    0.514057  3.465598  0.192695
H4    0.540336  3.594508  0.211273
C5    0.379179  3.106997  0.196841
C6    0.424041  3.027057  0.153251
H7    0.497321  3.122513  0.136352
C8    0.375705  2.823438  0.131463
H9    0.411873  2.763155  0.098142
C10   0.281820  2.695271  0.152970
H11   0.245304  2.535028  0.136330
C12   0.235724  2.773274  0.196140
H13   0.163180  2.671162  0.212235
C14   0.282996  2.978677  0.218573
N15   0.233347  3.052682  0.262010
H16   0.273176  3.201570  0.274807
C17   0.163018  2.885485  0.293639
C18   0.195909  2.740741  0.326363
H19   0.275119  2.755184  0.326590
C20   0.126664  2.575517  0.358871
H21   0.153481  2.465151  0.383804
C22   0.023493  2.552948  0.359009
C23  -0.009411  2.698713  0.326065
H24  -0.088376  2.684316  0.325677
C25   0.060186  2.864894  0.293588
H26   0.034436  2.978738  0.268614
C27  -0.050830  2.374362  0.394712
H28  -0.105527  2.257760  0.381548
H29  -0.008807  2.200140  0.406446
C30  -0.109006  2.581564  0.433578
H31  -0.054251  2.728853  0.442415
H32  -0.161253  2.728696  0.422899
C33  -0.166488  2.406643  0.473868
C34  -0.273660  2.392637  0.486354
H35  -0.316364  2.506399  0.466940
C36  -0.326243  2.234586  0.524073
CL37 -0.457901  2.233023  0.537376
C38  -0.270542  2.087015  0.549698
CL39 -0.327260  1.887141  0.596504
C40  -0.163628  2.101847  0.537108
H41  -0.120657  1.991086  0.556593
C42  -0.112064  2.260001  0.499571
H43  -0.029802  2.268890  0.490469
data_vaneijck.099   Generated as form3-p-1-02255
# Energy -16800.392 kJ/mole
_cell_length_a  13.24106
_cell_length_b  13.71156
_cell_length_c  11.98884
_cell_angle_alpha    34.787
_cell_angle_beta    54.156
_cell_angle_gamma    51.865
_cell_formula_units_Z   2
_symmetry_equiv_pos_as_xyz
    -x,-y,-z                                          
_symmetry_space_group_name_H-M 'P -1     '
loop_
_atom_site_label
_atom_site_fract_x
_atom_site_fract_y
_atom_site_fract_z
O1    0.945236  0.958040 -1.029039
C2    0.856648  1.100464 -1.101349
O3    0.857637  1.215656 -1.130871
H4    0.934093  1.162291 -1.086384
C5    0.743595  1.151470 -1.153596
C6    0.646612  1.314942 -1.224435
H7    0.657051  1.398502 -1.240562
C8    0.535820  1.370481 -1.272486
H9    0.461826  1.495507 -1.325688
C10   0.520152  1.264133 -1.251276
H11   0.434154  1.306976 -1.287661
C12   0.615275  1.102032 -1.181978
H13   0.599287  1.022064 -1.165271
C14   0.727744  1.042455 -1.131665
N15   0.820795  0.875331 -1.057267
H16   0.884622  0.833518 -0.996772
C17   0.822238  0.740511 -1.009247
C18   0.844963  0.563733 -0.820713
H19   0.860633  0.532061 -0.713445
C20   0.846955  0.426321 -0.769014
H21   0.864322  0.290982 -0.623025
C22   0.826610  0.464520 -0.906271
C23   0.804165  0.641719 -1.094946
H24   0.788306  0.673027 -1.201525
C25   0.802545  0.778529 -1.146396
H26   0.786309  0.913487 -1.292562
C27   0.828259  0.317486 -0.853008
H28   0.860643  0.351719 -0.986246
H29   0.898411  0.194331 -0.756045
C30   0.690945  0.286907 -0.749681
H31   0.665142  0.235013 -0.606854
H32   0.619932  0.415667 -0.838498
C33   0.680093  0.160730 -0.718085
C34   0.772407 -0.008536 -0.630599
H35   0.853484 -0.049091 -0.587542
C36   0.760918 -0.126197 -0.598041
CL37  0.878968 -0.331502 -0.488640
C38   0.654694 -0.073506 -0.654134
CL39  0.631290 -0.208495 -0.619212
C40   0.562755  0.095675 -0.741958
H41   0.481180  0.137367 -0.785340
C42   0.575233  0.211622 -0.773460
H43   0.502542  0.340386 -0.839573
data_vaneijck.100   Generated as form4-p212121-00612
# Energy -16800.388 kJ/mole
_cell_length_a   4.30570
_cell_length_b  29.95726
_cell_length_c  14.36155
_cell_angle_alpha    90.000
_cell_angle_beta    90.000
_cell_angle_gamma    90.000
_cell_formula_units_Z   4
_symmetry_equiv_pos_as_xyz
    -x+1/2,-y,z+1/2                                   
    -x,y+1/2,-z+1/2                                   
    x+1/2,-y+1/2,-z                                   
_symmetry_space_group_name_H-M 'P 212121 '
loop_
_atom_site_label
_atom_site_fract_x
_atom_site_fract_y
_atom_site_fract_z
O1    0.132597  0.256749 -0.421911
C2    0.096463  0.215911 -0.418325
O3    0.239536  0.190638 -0.479391
H4    0.361727  0.210367 -0.517055
C5   -0.106819  0.192729 -0.349893
C6   -0.197055  0.148525 -0.369905
H7   -0.118031  0.132977 -0.433556
C8   -0.389833  0.124507 -0.309272
H9   -0.457000  0.090711 -0.326312
C10  -0.497619  0.144566 -0.227667
H11  -0.649141  0.126387 -0.181175
C12  -0.410423  0.188410 -0.206610
H13  -0.496955  0.203392 -0.143386
C14  -0.215468  0.213020 -0.266611
N15  -0.132465  0.257035 -0.241964
H16   0.012069  0.271129 -0.288216
C17  -0.299468  0.288976 -0.191693
C18  -0.453760  0.322930 -0.240163
H19  -0.446085  0.324015 -0.315433
C20  -0.620023  0.355671 -0.191470
H21  -0.738524  0.381621 -0.229894
C22  -0.633944  0.354774 -0.093568
C23  -0.478170  0.320658 -0.044943
H24  -0.485832  0.319569  0.030243
C25  -0.310966  0.287970 -0.094003
H26  -0.189374  0.262137 -0.056418
C27  -0.816842  0.390433 -0.041901
H28  -0.985980  0.404287 -0.089358
H29  -0.944647  0.375147  0.014406
C30  -0.612799  0.429401 -0.001941
H31  -0.484656  0.417535  0.057850
H32  -0.444649  0.439134 -0.053828
C33  -0.803127  0.470277  0.024300
C34  -0.902653  0.477416  0.116205
H35  -0.840088  0.453713  0.169698
C36  -1.082065  0.515127  0.139103
CL37 -1.193647  0.521186  0.253685
C38  -1.164473  0.546211  0.068969
CL39 -1.384284  0.593430  0.089984
C40  -1.063722  0.538831 -0.022638
H41  -1.124427  0.562096 -0.077087
C42  -0.884111  0.501369 -0.044563
H43  -0.808744  0.496380 -0.115460
