# Supplementary material for: Report on the sixth blind test of organic crystal structure prediction methods
Source: Acta Crystallogr B Struct Sci Cryst Eng Mater. 2016 Aug 1;72(Pt 4):439–59. doi: 10.1107/S2052520616007447 (PMC4971545; doi:10.1107/S2052520616007447)
Supplement: Supplementary file 2 [file b-72-00439-sup2.zip › Group_05_vanEijck/XXIV-1_vanEijck.cif]

data_vaneijck.001   Generated as d-p-1-03790
# Energy -3497.449 kJ/mole
_cell_length_a  11.55643
_cell_length_b  12.15477
_cell_length_c   5.60743
_cell_angle_alpha    68.402
_cell_angle_beta    84.921
_cell_angle_gamma    36.642
_cell_formula_units_Z   2
_symmetry_equiv_pos_as_xyz
    -x,-y,-z                                          
_symmetry_space_group_name_H-M 'P -1     '
loop_
_atom_site_label
_atom_site_fract_x
_atom_site_fract_y
_atom_site_fract_z
O1   -0.259746  0.784310  1.191096
C2   -0.246965  0.827265  0.966864
O3   -0.218723  0.917950  0.887770
H4   -0.208504  0.932279  1.039915
C5   -0.257118  0.782874  0.764434
H6   -0.240851  0.829340  0.575919
C7   -0.283118  0.690634  0.790990
H8   -0.285670  0.668651  0.622288
S9   -0.313096  0.601282  1.076189
C10  -0.315170  0.479450  0.985326
N11  -0.159485  0.273062  1.136776
H12  -0.045298  0.191337  1.300628
H13  -0.156819  0.195163  1.105442
N14  -0.467731  0.599220  0.762536
H15  -0.592608  0.758500  0.673444
H16  -0.468368  0.538011  0.682131
CL17 -0.123748  0.967992  1.266078
H18  -0.745774  0.829237  1.162665
O19  -0.700109  0.718204  1.318208
H20  -0.827700  0.785067  1.329750
data_vaneijck.002   Generated as m-p21c-03510
# Energy -3496.337 kJ/mole
_cell_length_a  15.90588
_cell_length_b   5.80703
_cell_length_c  13.47146
_cell_angle_alpha    90.000
_cell_angle_beta    40.258
_cell_angle_gamma    90.000
_cell_formula_units_Z   4
_symmetry_equiv_pos_as_xyz
    -x,y+1/2,-z+1/2                                   
    -x,-y,-z                                          
    x,-y+1/2,z+1/2                                    
_symmetry_space_group_name_H-M 'P 21/c   '
loop_
_atom_site_label
_atom_site_fract_x
_atom_site_fract_y
_atom_site_fract_z
O1    0.567576  0.203895  0.569825
C2    0.522540  0.013983  0.628962
O3    0.591953 -0.140749  0.613233
H4    0.674946 -0.068493  0.552353
C5    0.391898 -0.067536  0.717990
H6    0.366763 -0.241161  0.761950
C7    0.302432  0.052628  0.748966
H8    0.211074 -0.031676  0.815099
S9    0.322365  0.338678  0.691255
C10   0.188831  0.395018  0.734413
N11   0.211448  0.510561  0.632505
H12   0.301569  0.568759  0.538172
H13   0.139590  0.575121  0.655318
N14   0.072510  0.327454  0.866004
H15   0.059488  0.242923  0.941937
H16  -0.004760  0.350037  0.890984
CL17  0.148092  0.543336  0.079345
H18   1.078172  0.241436  0.084489
O19   1.028956  0.131322  0.089880
H20   0.964820  0.070778  0.193338
data_vaneijck.003   Generated as e-pbca-10445
# Energy -3494.583 kJ/mole
_cell_length_a   7.92038
_cell_length_b  14.41417
_cell_length_c  14.39311
_cell_angle_alpha    90.000
_cell_angle_beta    90.000
_cell_angle_gamma    90.000
_cell_formula_units_Z   8
_symmetry_equiv_pos_as_xyz
    x+1/2,-y+1/2,-z                                   
    -x,y+1/2,-z+1/2                                   
    -x+1/2,-y,z+1/2                                   
    -x,-y,-z                                          
    -x+1/2,y+1/2,z                                    
    x,-y+1/2,z+1/2                                    
    x+1/2,y,-z+1/2                                    
_symmetry_space_group_name_H-M 'P bca    '
loop_
_atom_site_label
_atom_site_fract_x
_atom_site_fract_y
_atom_site_fract_z
O1    1.033891 -0.142664  0.104110
C2    0.945710 -0.135000  0.173157
O3    0.875115 -0.208259  0.210427
H4    0.907727 -0.259250  0.170964
C5    0.910226 -0.047248  0.221748
H6    0.831541 -0.051420  0.282827
C7    0.966420  0.036381  0.196964
H8    0.929659  0.094659  0.239599
S9    1.094602  0.059488  0.100025
C10   1.086546  0.180571  0.090504
N11   1.228401  0.224993  0.076580
H12   1.231191  0.293145  0.062941
H13   1.336867  0.189151  0.072075
N14   0.940438  0.222333  0.100014
H15   0.835024  0.183625  0.102432
H16   0.929831  0.291643  0.097966
CL17  0.586007 -0.629570  0.586273
H18   1.471466  0.081095 -0.031683
O19   1.408565  0.082781 -0.089311
H20   1.386992  0.017988 -0.102827
data_vaneijck.004   Generated as p21c-04240
# Energy -3492.811 kJ/mole
_cell_length_a  23.13257
_cell_length_b   5.37722
_cell_length_c  12.63983
_cell_angle_alpha    90.000
_cell_angle_beta    30.494
_cell_angle_gamma    90.000
_cell_formula_units_Z   4
_symmetry_equiv_pos_as_xyz
    -x,y+1/2,-z+1/2                                   
    -x,-y,-z                                          
    x,-y+1/2,z+1/2                                    
_symmetry_space_group_name_H-M 'P 21/c   '
loop_
_atom_site_label
_atom_site_fract_x
_atom_site_fract_y
_atom_site_fract_z
O1   -0.019521  0.430312  1.386089
C2   -0.024523  0.655807  1.403378
O3   -0.121306  0.772233  1.543240
H4   -0.175760  0.645016  1.610770
C5    0.070949  0.821725  1.280315
H6    0.051077  1.017210  1.317384
C7    0.178609  0.755282  1.128423
H8    0.237891  0.901366  1.054209
S9    0.232150  0.450807  1.037795
C10   0.380935  0.483705  0.809014
N11   0.429884  0.675203  0.685914
H12   0.383098  0.794108  0.716325
H13   0.513232  0.713217  0.562902
N14   0.438955  0.310077  0.766466
H15   0.524296  0.304719  0.630507
H16   0.397201  0.176296  0.871577
CL17 -0.335225  0.537037  1.832480
H18   0.301398  0.692539  1.648868
O19   0.334112  0.541223  1.568361
H20   0.301046  0.407697  1.661792
data_vaneijck.005   Generated as c2c-04778
# Energy -3492.725 kJ/mole
_cell_length_a   9.96960
_cell_length_b   9.92685
_cell_length_c  16.67776
_cell_angle_alpha    90.000
_cell_angle_beta    79.464
_cell_angle_gamma    90.000
_cell_formula_units_Z   8
_symmetry_equiv_pos_as_xyz
    -x,-y,-z                                          
    -x,y,-z+1/2                                       
    x,-y,z+1/2                                        
    x+1/2,y+1/2,z                                     
    -x+1/2,-y+1/2,-z                                  
    -x+1/2,y+1/2,-z+1/2                               
    x+1/2,-y+1/2,z+1/2                                
_symmetry_space_group_name_H-M 'C 2/c    '
loop_
_atom_site_label
_atom_site_fract_x
_atom_site_fract_y
_atom_site_fract_z
O1    0.234227 -0.081475  0.754730
C2    0.230445 -0.200760  0.737623
O3    0.134746 -0.279032  0.776498
H4    0.078185 -0.222902  0.816242
C5    0.328975 -0.270111  0.674428
H6    0.312141 -0.376139  0.666262
C7    0.436460 -0.214942  0.626547
H8    0.497557 -0.279852  0.582344
S9    0.486545 -0.045856  0.630115
C10   0.652385 -0.039136  0.572731
N11   0.691196  0.074860  0.536210
H12   0.783332  0.085753  0.500419
H13   0.629763  0.155940  0.546583
N14   0.733249 -0.144196  0.569020
H15   0.700867 -0.228790  0.599420
H16   0.834064 -0.134878  0.548503
CL17  0.538769 -0.346383  1.079419
H18   0.381208 -0.520466  0.375373
O19   0.324709 -0.595186  0.364440
H20   0.273665 -0.560417  0.325216
data_vaneijck.006   Generated as m-p21c-02543
# Energy -3492.460 kJ/mole
_cell_length_a   6.04274
_cell_length_b  18.12343
_cell_length_c   7.86567
_cell_angle_alpha    90.000
_cell_angle_beta   110.353
_cell_angle_gamma    90.000
_cell_formula_units_Z   4
_symmetry_equiv_pos_as_xyz
    -x,y+1/2,-z+1/2                                   
    -x,-y,-z                                          
    x,-y+1/2,z+1/2                                    
_symmetry_space_group_name_H-M 'P 21/c   '
loop_
_atom_site_label
_atom_site_fract_x
_atom_site_fract_y
_atom_site_fract_z
O1   -0.242920 -0.113221  0.943761
C2   -0.130730 -0.167529  0.928963
O3   -0.169176 -0.232035  0.988023
H4   -0.291067 -0.223656  1.038541
C5    0.055029 -0.168411  0.847415
H6    0.131660 -0.221435  0.839836
C7    0.138503 -0.110959  0.782972
H8    0.274336 -0.121844  0.726381
S9    0.047372 -0.019191  0.785692
C10   0.251924  0.034351  0.726807
N11   0.472077  0.012779  0.769825
H12   0.528167 -0.035079  0.833965
H13   0.584708  0.043392  0.730685
N14   0.178025  0.096487  0.641009
H15   0.290878  0.130827  0.612457
H16   0.014003  0.114490  0.624090
CL17 -0.669685 -0.141960  1.391930
H18  -0.426458  0.271318  0.923520
O19  -0.512788  0.227387  0.867357
H20  -0.428022  0.206160  0.794962
data_vaneijck.007   Generated as d-p21c-08790
# Energy -3492.440 kJ/mole
_cell_length_a  11.89334
_cell_length_b   5.43356
_cell_length_c  12.62239
_cell_angle_alpha    90.000
_cell_angle_beta    87.255
_cell_angle_gamma    90.000
_cell_formula_units_Z   4
_symmetry_equiv_pos_as_xyz
    -x,y+1/2,-z+1/2                                   
    -x,-y,-z                                          
    x,-y+1/2,z+1/2                                    
_symmetry_space_group_name_H-M 'P 21/c   '
loop_
_atom_site_label
_atom_site_fract_x
_atom_site_fract_y
_atom_site_fract_z
O1    1.021693  1.063461  0.139448
C2    1.023102  0.839489  0.132216
O3    1.116837  0.717084  0.141146
H4    1.173095  0.839387  0.154676
C5    0.925802  0.681428  0.111530
H6    0.942134  0.486109  0.107051
C7    0.820584  0.755765  0.098155
H8    0.758981  0.615906  0.083407
S9    0.774068  1.062468  0.102835
C10   0.627110  1.039667  0.120274
N11   0.563743  1.199246  0.072843
H12   0.599594  1.324010  0.023376
H13   0.479499  1.195646  0.082591
N14   0.582959  0.864999  0.180776
H15   0.632769  0.747955  0.218572
H16   0.499077  0.848695  0.191525
CL17  0.671932  1.039270 -0.174206
H18   0.676305  1.089356  0.379553
O19   0.652366  0.954404  0.425535
H20   0.692343  0.811669  0.397169
data_vaneijck.008   Generated as p212121-00364
# Energy -3491.821 kJ/mole
_cell_length_a  10.58956
_cell_length_b  11.20975
_cell_length_c   6.83308
_cell_angle_alpha    90.000
_cell_angle_beta    90.000
_cell_angle_gamma    90.000
_cell_formula_units_Z   4
_symmetry_equiv_pos_as_xyz
    -x+1/2,-y,z+1/2                                   
    -x,y+1/2,-z+1/2                                   
    x+1/2,-y+1/2,-z                                   
_symmetry_space_group_name_H-M 'P 212121 '
loop_
_atom_site_label
_atom_site_fract_x
_atom_site_fract_y
_atom_site_fract_z
O1    0.894461  0.615828  1.360588
C2    0.809025  0.609627  1.479950
O3    0.831932  0.570550  1.656933
H4    0.921071  0.551622  1.657952
C5    0.676888  0.644928  1.444190
H6    0.611258  0.631927  1.562574
C7    0.631415  0.691646  1.279270
H8    0.532372  0.714916  1.275619
S9    0.721278  0.719680  1.068521
C10   0.610153  0.768564  0.897057
N11   0.508190  0.703970  0.870204
H12   0.490323  0.632908  0.955796
H13   0.445622  0.723382  0.764281
N14   0.638351  0.862903  0.792724
H15   0.580382  0.895099  0.689092
H16   0.718744  0.907356  0.820930
CL17  1.104530  0.500107  1.638049
H18   0.725602  1.101301  0.916526
O19   0.640976  1.124251  0.954612
H20   0.622883  1.077269  1.069907
data_vaneijck.009   Generated as m-p21c-00620
# Energy -3491.439 kJ/mole
_cell_length_a   5.38435
_cell_length_b  23.46414
_cell_length_c   6.82187
_cell_angle_alpha    90.000
_cell_angle_beta    74.196
_cell_angle_gamma    90.000
_cell_formula_units_Z   4
_symmetry_equiv_pos_as_xyz
    -x,y+1/2,-z+1/2                                   
    -x,-y,-z                                          
    x,-y+1/2,z+1/2                                    
_symmetry_space_group_name_H-M 'P 21/c   '
loop_
_atom_site_label
_atom_site_fract_x
_atom_site_fract_y
_atom_site_fract_z
O1    0.318400  0.510641  0.247741
C2    0.550151  0.512312  0.227353
O3    0.675848  0.559859  0.171725
H4    0.543295  0.586470  0.161973
C5    0.707969  0.464109  0.263012
H6    0.911414  0.472280  0.239060
C7    0.621792  0.411898  0.324027
H8    0.760263  0.381105  0.347000
S9    0.299193  0.389450  0.373665
C10   0.316616  0.315307  0.398915
N11   0.144060  0.290236  0.546728
H12   0.131795  0.247692  0.558479
H13   0.000913  0.313735  0.635828
N14   0.497038  0.287045  0.266640
H15   0.521697  0.244884  0.279100
H16   0.608256  0.307602  0.144953
CL17  0.363513  0.661546  0.173901
H18  -0.049302  0.153947  0.464152
O19   0.062907  0.172965  0.532754
H20   0.233291  0.158146  0.468574
data_vaneijck.010   Generated as p-1-00938
# Energy -3491.248 kJ/mole
_cell_length_a  12.00046
_cell_length_b  15.35814
_cell_length_c  14.57534
_cell_angle_alpha    20.539
_cell_angle_beta    27.468
_cell_angle_gamma    27.963
_cell_formula_units_Z   2
_symmetry_equiv_pos_as_xyz
    -x,-y,-z                                          
_symmetry_space_group_name_H-M 'P -1     '
loop_
_atom_site_label
_atom_site_fract_x
_atom_site_fract_y
_atom_site_fract_z
O1   -1.272540  0.683184  0.568741
C2   -1.259005  0.453303  0.781475
O3   -1.332791  0.363571  0.849459
H4   -1.393830  0.515933  0.704867
C5   -1.167248  0.259935  0.979496
H6   -1.167706  0.063313  1.159850
C7   -1.087420  0.306601  0.957846
H8   -1.029881  0.145548  1.122786
S9   -1.072929  0.611032  0.684774
C10  -0.901424  0.536503  0.736152
N11  -0.693561  0.331595  0.789589
H12  -0.624522  0.236329  0.774621
H13  -0.590150  0.280897  0.821622
N14  -0.982446  0.693486  0.710603
H15  -0.876503  0.678204  0.705250
H16  -1.132454  0.857706  0.649716
CL17 -1.614836  0.750877  0.538988
H18  -1.456088  0.343386  0.799688
O19  -1.426774  0.179301  0.907939
H20  -1.444168  0.057525  1.087196
data_vaneijck.011   Generated as d-p21c-04331
# Energy -3491.231 kJ/mole
_cell_length_a   4.35265
_cell_length_b   9.32118
_cell_length_c  20.42062
_cell_angle_alpha    90.000
_cell_angle_beta   100.661
_cell_angle_gamma    90.000
_cell_formula_units_Z   4
_symmetry_equiv_pos_as_xyz
    -x,y+1/2,-z+1/2                                   
    -x,-y,-z                                          
    x,-y+1/2,z+1/2                                    
_symmetry_space_group_name_H-M 'P 21/c   '
loop_
_atom_site_label
_atom_site_fract_x
_atom_site_fract_y
_atom_site_fract_z
O1    1.261796  0.273586  0.708703
C2    1.370341  0.389715  0.728125
O3    1.520396  0.467621  0.691035
H4    1.523428  0.411972  0.651186
C5    1.354577  0.455038  0.793211
H6    1.462611  0.559023  0.802924
C7    1.223810  0.398076  0.841304
H8    1.238165  0.459665  0.886492
S9    1.038606  0.230006  0.837287
C10   0.909118  0.209884  0.913242
N11   0.890192  0.080116  0.936490
H12   0.980102 -0.003721  0.915445
H13   0.777722  0.061293  0.974429
N14   0.820822  0.321392  0.944322
H15   0.834888  0.421210  0.926662
H16   0.770873  0.308830  0.990098
CL17  1.361371  0.666302  0.431336
H18   1.981225  0.676805  0.900385
O19   1.842985  0.612081  0.918180
H20   1.675058  0.674852  0.925439
data_vaneijck.012   Generated as d-p-1-07798
# Energy -3490.302 kJ/mole
_cell_length_a  13.58675
_cell_length_b   6.18590
_cell_length_c   9.95138
_cell_angle_alpha    41.247
_cell_angle_beta    46.759
_cell_angle_gamma    59.143
_cell_formula_units_Z   2
_symmetry_equiv_pos_as_xyz
    -x,-y,-z                                          
_symmetry_space_group_name_H-M 'P -1     '
loop_
_atom_site_label
_atom_site_fract_x
_atom_site_fract_y
_atom_site_fract_z
O1    0.108003  0.078106  0.693332
C2    0.052149  0.313215  0.686826
O3    0.122327  0.557355  0.556424
H4    0.215861  0.498732  0.483732
C5   -0.095113  0.351827  0.820860
H6   -0.129177  0.573871  0.797249
C7   -0.189605  0.138864  0.968450
H8   -0.293893  0.198365  1.058679
S9   -0.157902 -0.232356  1.028810
C10  -0.318077 -0.364666  1.187553
N11  -0.343736 -0.679771  1.358849
H12  -0.272809 -0.836538  1.398271
H13  -0.425122 -0.773600  1.431843
N14  -0.406156 -0.148629  1.126757
H15  -0.378764  0.085753  0.976977
H16  -0.498286 -0.219599  1.214390
CL17  0.588067  0.584409  0.678663
H18   0.583262 -0.326990  0.975802
O19   0.647781 -0.198853  0.805321
H20   0.631463 -0.257520  0.755446
data_vaneijck.013   Generated as e-p-1-06504
# Energy -3490.115 kJ/mole
_cell_length_a   7.59882
_cell_length_b   7.57827
_cell_length_c   9.92070
_cell_angle_alpha    95.913
_cell_angle_beta    94.973
_cell_angle_gamma    46.479
_cell_formula_units_Z   2
_symmetry_equiv_pos_as_xyz
    -x,-y,-z                                          
_symmetry_space_group_name_H-M 'P -1     '
loop_
_atom_site_label
_atom_site_fract_x
_atom_site_fract_y
_atom_site_fract_z
O1    0.862910  0.417229  1.056195
C2    0.680302  0.614855  1.015804
O3    0.581502  0.816461  1.088806
H4    0.680992  0.769124  1.170551
C5    0.545384  0.653148  0.888161
H6    0.386379  0.839958  0.867377
C7    0.600525  0.479586  0.797177
H8    0.482683  0.536549  0.708760
S9    0.850943  0.165427  0.810907
C10   0.810507  0.021361  0.679923
N11   0.856765 -0.172078  0.708206
H12   0.914891 -0.232918  0.801610
H13   0.865952 -0.279713  0.635130
N14   0.746105  0.102105  0.558003
H15   0.719687  0.022195  0.482890
H16   0.711137  0.251560  0.539429
CL17  0.805744  0.730149  1.355627
H18   1.126653  0.599540  1.437029
O19   1.268227  0.535933  1.493351
H20   1.287342  0.426326  1.549709
data_vaneijck.014   Generated as p21c-03051
# Energy -3489.963 kJ/mole
_cell_length_a   7.79573
_cell_length_b  13.86838
_cell_length_c   7.94238
_cell_angle_alpha    90.000
_cell_angle_beta    68.725
_cell_angle_gamma    90.000
_cell_formula_units_Z   4
_symmetry_equiv_pos_as_xyz
    -x,y+1/2,-z+1/2                                   
    -x,-y,-z                                          
    x,-y+1/2,z+1/2                                    
_symmetry_space_group_name_H-M 'P 21/c   '
loop_
_atom_site_label
_atom_site_fract_x
_atom_site_fract_y
_atom_site_fract_z
O1   -0.293573  0.110164  0.498298
C2   -0.280361  0.174669  0.597041
O3   -0.428335  0.211724  0.717808
H4   -0.529188  0.175653  0.705759
C5   -0.106160  0.216997  0.594133
H6   -0.116289  0.274729  0.688366
C7    0.062021  0.190185  0.486048
H8    0.177742  0.227921  0.499362
S9    0.110750  0.097330  0.325078
C10   0.350810  0.089445  0.250324
N11   0.445267  0.101178  0.077860
H12   0.377703  0.106783 -0.008023
H13   0.583271  0.100330  0.028433
N14   0.426354  0.075032  0.370726
H15   0.561317  0.061196  0.335249
H16   0.344433  0.063451  0.500101
CL17 -0.252230 -0.085222  0.204443
H18   0.167298  0.531252  0.472550
O19   0.171497  0.583749  0.551453
H20   0.042900  0.596202  0.622208
data_vaneijck.015   Generated as e-pbca-19811
# Energy -3489.795 kJ/mole
_cell_length_a   6.64601
_cell_length_b  10.78492
_cell_length_c  22.23488
_cell_angle_alpha    90.000
_cell_angle_beta    90.000
_cell_angle_gamma    90.000
_cell_formula_units_Z   8
_symmetry_equiv_pos_as_xyz
    x+1/2,-y+1/2,-z                                   
    -x,y+1/2,-z+1/2                                   
    -x+1/2,-y,z+1/2                                   
    -x,-y,-z                                          
    -x+1/2,y+1/2,z                                    
    x,-y+1/2,z+1/2                                    
    x+1/2,y,-z+1/2                                    
_symmetry_space_group_name_H-M 'P bca    '
loop_
_atom_site_label
_atom_site_fract_x
_atom_site_fract_y
_atom_site_fract_z
O1    0.774543 -0.140193 -0.078323
C2    0.756524 -0.082539 -0.031562
O3    0.793298  0.036922 -0.030029
H4    0.827562  0.058896 -0.070906
C5    0.690611 -0.143548  0.024478
H6    0.659676 -0.241448  0.020449
C7    0.663339 -0.093740  0.078821
H8    0.611968 -0.155158  0.114052
S9    0.702449  0.061852  0.098954
C10   0.646381  0.061359  0.175985
N11   0.510635  0.138920  0.195772
H12   0.487400  0.150685  0.239929
H13   0.446611  0.199447  0.167179
N14   0.742631 -0.016994  0.210655
H15   0.710663 -0.027030  0.254607
H16   0.857470 -0.065761  0.193140
CL17  1.152062 -0.104674  0.158565
H18   0.628711  0.260344  0.325363
O19   0.551186  0.187082  0.315395
H20   0.599393  0.124667  0.343151
data_vaneijck.016   Generated as f-p21c-01308
# Energy -3489.788 kJ/mole
_cell_length_a   5.28112
_cell_length_b  15.20403
_cell_length_c  10.03983
_cell_angle_alpha    90.000
_cell_angle_beta    91.233
_cell_angle_gamma    90.000
_cell_formula_units_Z   4
_symmetry_equiv_pos_as_xyz
    -x,y+1/2,-z+1/2                                   
    -x,-y,-z                                          
    x,-y+1/2,z+1/2                                    
_symmetry_space_group_name_H-M 'P 21/c   '
loop_
_atom_site_label
_atom_site_fract_x
_atom_site_fract_y
_atom_site_fract_z
O1   -0.232395  0.652069  1.115497
C2   -0.057371  0.605097  1.152363
O3   -0.058076  0.569196  1.270763
H4   -0.211224  0.590194  1.311017
C5    0.167174  0.584068  1.073207
H6    0.307547  0.541928  1.119819
C7    0.213511  0.613052  0.950572
H8    0.388650  0.593107  0.905422
S9    0.012841  0.682502  0.856744
C10   0.158425  0.682223  0.701888
N11   0.360036  0.731019  0.686121
H12   0.455514  0.730316  0.600622
H13   0.424690  0.769259  0.761317
N14   0.064624  0.630845  0.608751
H15   0.141109  0.628592  0.518230
H16  -0.089600  0.594872  0.627431
CL17 -0.492562  0.862936  0.915948
H18   0.464234  0.426351  1.400309
O19   0.394919  0.454069  1.320972
H20   0.397876  0.516257  1.341203
data_vaneijck.017   Generated as d-p21c-02311
# Energy -3489.737 kJ/mole
_cell_length_a  16.27585
_cell_length_b   7.57644
_cell_length_c  14.74541
_cell_angle_alpha    90.000
_cell_angle_beta    25.727
_cell_angle_gamma    90.000
_cell_formula_units_Z   4
_symmetry_equiv_pos_as_xyz
    -x,y+1/2,-z+1/2                                   
    -x,-y,-z                                          
    x,-y+1/2,z+1/2                                    
_symmetry_space_group_name_H-M 'P 21/c   '
loop_
_atom_site_label
_atom_site_fract_x
_atom_site_fract_y
_atom_site_fract_z
O1    0.189809 -0.178767  0.219687
C2    0.289053 -0.118149  0.060955
O3    0.316402 -0.205022 -0.041434
H4    0.243278 -0.312191  0.037091
C5    0.392362  0.050343 -0.039343
H6    0.477727  0.080740 -0.182783
C7    0.390704  0.168135  0.029108
H8    0.476055  0.285405 -0.064124
S9    0.255485  0.147758  0.262738
C10   0.221983  0.365350  0.332854
N11   0.208903  0.390266  0.433607
H12   0.198528  0.283492  0.484401
H13   0.163100  0.506008  0.503886
N14   0.210916  0.494823  0.284435
H15   0.205321  0.467765  0.223340
H16   0.181454  0.619132  0.333619
CL17  0.153200 -0.556623  0.115175
H18   0.001066 -0.270193  0.652726
O19   0.102542 -0.231176  0.512637
H20   0.132352 -0.114573  0.505010
data_vaneijck.018   Generated as p21c-00062
# Energy -3489.728 kJ/mole
_cell_length_a   5.95329
_cell_length_b  10.29046
_cell_length_c  14.75465
_cell_angle_alpha    90.000
_cell_angle_beta    63.884
_cell_angle_gamma    90.000
_cell_formula_units_Z   4
_symmetry_equiv_pos_as_xyz
    -x,y+1/2,-z+1/2                                   
    -x,-y,-z                                          
    x,-y+1/2,z+1/2                                    
_symmetry_space_group_name_H-M 'P 21/c   '
loop_
_atom_site_label
_atom_site_fract_x
_atom_site_fract_y
_atom_site_fract_z
O1    0.199635  0.700125  0.524176
C2    0.066937  0.795965  0.538935
O3    0.079818  0.891143  0.595155
H4    0.201222  0.864498  0.618186
C5   -0.116111  0.818134  0.498182
H6   -0.217031  0.908939  0.518179
C7   -0.170038  0.737546  0.439812
H8   -0.308718  0.769076  0.416067
S9   -0.032799  0.584436  0.399185
C10  -0.204450  0.509676  0.342721
N11  -0.088918  0.426482  0.269779
H12   0.092161  0.405485  0.249094
H13  -0.178986  0.383926  0.233970
N14  -0.444569  0.532544  0.376206
H15  -0.530669  0.599994  0.429205
H16  -0.540613  0.487781  0.343897
CL17  0.460781  1.141719  0.723815
H18   0.563083  1.054708  0.312326
O19   0.619949  1.138554  0.323772
H20   0.555019  1.201200  0.292090
data_vaneijck.019   Generated as pc-00959
# Energy -3489.717 kJ/mole
_cell_length_a   5.18104
_cell_length_b  11.90527
_cell_length_c   6.89066
_cell_angle_alpha    90.000
_cell_angle_beta    74.948
_cell_angle_gamma    90.000
_cell_formula_units_Z   2
_symmetry_equiv_pos_as_xyz
    x,-y,z+1/2                                        
_symmetry_space_group_name_H-M 'P c      '
loop_
_atom_site_label
_atom_site_fract_x
_atom_site_fract_y
_atom_site_fract_z
O1    0.222968 -0.018060  0.318051
C2   -0.013096 -0.041332  0.378131
O3   -0.087722 -0.146395  0.393486
H4    0.077659 -0.187923  0.351799
C5   -0.232598  0.040833  0.436794
H6   -0.432344  0.006877  0.485150
C7   -0.206946  0.152454  0.435905
H8   -0.387175  0.201889  0.481556
S9    0.100434  0.223527  0.368352
C10   0.030771  0.367646  0.398796
N11   0.185193  0.434884  0.268621
H12   0.324380  0.401219  0.153947
H13   0.182735  0.518618  0.286721
N14  -0.161876  0.405034  0.548347
H15  -0.206861  0.486990  0.563264
H16  -0.283195  0.351040  0.641611
CL17  0.316399 -0.319441  0.336930
H18  -0.086489 -0.332713  0.513588
O19  -0.266762 -0.361367  0.558483
H20  -0.368251 -0.314495  0.489897
data_vaneijck.020   Generated as e-p21c-03877
# Energy -3489.692 kJ/mole
_cell_length_a   5.52204
_cell_length_b  22.12638
_cell_length_c   6.77253
_cell_angle_alpha    90.000
_cell_angle_beta   105.300
_cell_angle_gamma    90.000
_cell_formula_units_Z   4
_symmetry_equiv_pos_as_xyz
    -x,y+1/2,-z+1/2                                   
    -x,-y,-z                                          
    x,-y+1/2,z+1/2                                    
_symmetry_space_group_name_H-M 'P 21/c   '
loop_
_atom_site_label
_atom_site_fract_x
_atom_site_fract_y
_atom_site_fract_z
O1    1.203590  0.566813  0.651943
C2    1.332074  0.522179  0.708451
O3    1.574112  0.523442  0.724439
H4    1.608118  0.564223  0.688486
C5    1.222626  0.465865  0.763336
H6    1.023716  0.467871  0.750021
C7    1.335821  0.413453  0.826983
H8    1.219862  0.377686  0.861410
S9    1.654308  0.396353  0.859421
C10   1.658381  0.317813  0.893353
N11   1.823665  0.294671  1.050021
H12   1.952069  0.321757  1.141325
H13   1.845717  0.249866  1.067202
N14   1.494574  0.285078  0.760790
H15   1.387295  0.305106  0.634588
H16   1.474942  0.240409  0.779589
CL17  1.680778  0.845602  0.174592
H18   0.735732  0.348974  0.467751
O19   0.891177  0.327922  0.529850
H20   1.012762  0.348722  0.474320
data_vaneijck.021   Generated as p-1-01520
# Energy -3489.386 kJ/mole
_cell_length_a   6.08598
_cell_length_b  18.76338
_cell_length_c  10.41947
_cell_angle_alpha    31.271
_cell_angle_beta    68.175
_cell_angle_gamma    48.772
_cell_formula_units_Z   2
_symmetry_equiv_pos_as_xyz
    -x,-y,-z                                          
_symmetry_space_group_name_H-M 'P -1     '
loop_
_atom_site_label
_atom_site_fract_x
_atom_site_fract_y
_atom_site_fract_z
O1    0.296346  0.339989  0.894481
C2    0.222353  0.263791  1.082896
O3    0.243192  0.246904  1.229311
H4    0.307458  0.311149  1.144158
C5    0.111687  0.181105  1.171908
H6    0.059977  0.116953  1.344954
C7    0.066667  0.179211  1.059206
H8   -0.015950  0.112589  1.149720
S9    0.129325  0.277714  0.774288
C10   0.001660  0.252614  0.696707
N11  -0.262993  0.281535  0.708220
H12  -0.334127  0.265877  0.665216
H13  -0.386733  0.309875  0.772350
N14   0.171141  0.210204  0.620639
H15   0.096010  0.204058  0.561092
H16   0.350680  0.209111  0.586441
CL17  0.687472  0.237987  1.497917
H18   0.515331  0.632180  0.829870
O19   0.602824  0.584357  0.970535
H20   0.633023  0.473838  1.142799
data_vaneijck.022   Generated as d-c2c-07133
# Energy -3489.281 kJ/mole
_cell_length_a  23.94391
_cell_length_b   5.53334
_cell_length_c  22.57041
_cell_angle_alpha    90.000
_cell_angle_beta    33.099
_cell_angle_gamma    90.000
_cell_formula_units_Z   8
_symmetry_equiv_pos_as_xyz
    -x,-y,-z                                          
    -x,y,-z+1/2                                       
    x,-y,z+1/2                                        
    x+1/2,y+1/2,z                                     
    -x+1/2,-y+1/2,-z                                  
    -x+1/2,y+1/2,-z+1/2                               
    x+1/2,-y+1/2,z+1/2                                
_symmetry_space_group_name_H-M 'C 2/c    '
loop_
_atom_site_label
_atom_site_fract_x
_atom_site_fract_y
_atom_site_fract_z
O1   -0.622582  0.080502  0.865044
C2   -0.634205 -0.108012  0.848565
O3   -0.653994 -0.107193  0.809445
H4   -0.654766  0.060938  0.798468
C5   -0.628954 -0.350512  0.870518
H6   -0.641569 -0.501132  0.852163
C7   -0.609902 -0.401276  0.910343
H8   -0.608418 -0.589607  0.921744
S9   -0.586192 -0.186416  0.944845
C10  -0.614905 -0.344304  1.035557
N11  -0.684526 -0.251421  1.132375
H12  -0.720393 -0.098264  1.152321
H13  -0.698548 -0.320181  1.185165
N14  -0.566805 -0.547712  1.004173
H15  -0.506650 -0.596725  0.925641
H16  -0.582996 -0.645785  1.054828
CL17 -0.346762 -0.332296  1.261108
H18  -0.618963 -0.010719  0.667815
O19  -0.609110 -0.170507  0.642707
H20  -0.623389 -0.279995  0.687809
data_vaneijck.023   Generated as e-pbca-08246
# Energy -3489.120 kJ/mole
_cell_length_a   6.53268
_cell_length_b  10.86520
_cell_length_c  22.43978
_cell_angle_alpha    90.000
_cell_angle_beta    90.000
_cell_angle_gamma    90.000
_cell_formula_units_Z   8
_symmetry_equiv_pos_as_xyz
    x+1/2,-y+1/2,-z                                   
    -x,y+1/2,-z+1/2                                   
    -x+1/2,-y,z+1/2                                   
    -x,-y,-z                                          
    -x+1/2,y+1/2,z                                    
    x,-y+1/2,z+1/2                                    
    x+1/2,y,-z+1/2                                    
_symmetry_space_group_name_H-M 'P bca    '
loop_
_atom_site_label
_atom_site_fract_x
_atom_site_fract_y
_atom_site_fract_z
O1    0.295545  0.885216  1.077757
C2    0.302210  0.828822  1.030925
O3    0.307670  0.708128  1.030622
H4    0.306439  0.684407  1.072170
C5    0.307436  0.893599  0.973198
H6    0.303836  0.992678  0.976175
C7    0.316442  0.846306  0.918408
H8    0.320870  0.911010  0.881862
S9    0.319925  0.689377  0.899703
C10   0.364354  0.690216  0.822613
N11   0.259093  0.766137  0.789020
H12   0.142190  0.813230  0.807171
H13   0.286470  0.776037  0.745162
N14   0.498738  0.612600  0.801342
H15   0.516033  0.600397  0.757362
H16   0.566437  0.552073  0.828935
CL17  0.341626  0.642871  1.159297
H18   0.112265  0.985436  0.673874
O19   0.037153  1.060134  0.682763
H20   0.088946  1.119387  0.654353
data_vaneijck.024   Generated as d-pbca-02844
# Energy -3488.811 kJ/mole
_cell_length_a  23.84451
_cell_length_b   6.76200
_cell_length_c  10.37476
_cell_angle_alpha    90.000
_cell_angle_beta    90.000
_cell_angle_gamma    90.000
_cell_formula_units_Z   8
_symmetry_equiv_pos_as_xyz
    x+1/2,-y+1/2,-z                                   
    -x,y+1/2,-z+1/2                                   
    -x+1/2,-y,z+1/2                                   
    -x,-y,-z                                          
    -x+1/2,y+1/2,z                                    
    x,-y+1/2,z+1/2                                    
    x+1/2,y,-z+1/2                                    
_symmetry_space_group_name_H-M 'P bca    '
loop_
_atom_site_label
_atom_site_fract_x
_atom_site_fract_y
_atom_site_fract_z
O1    0.485672 -0.183614  0.646076
C2    0.482231 -0.173515  0.762957
O3    0.433037 -0.172259  0.818398
H4    0.406893 -0.180202  0.747526
C5    0.530287 -0.160986  0.851975
H6    0.520522 -0.154115  0.953457
C7    0.584374 -0.156816  0.818942
H8    0.614751 -0.145894  0.895751
S9    0.610074 -0.166186  0.660296
C10   0.682666 -0.134813  0.677952
N11   0.709396 -0.240447  0.764406
H12   0.689198 -0.351762  0.808697
H13   0.750563 -0.222018  0.781622
N14   0.708046 -0.009358  0.601539
H15   0.685812  0.058603  0.532207
H16   0.749962  0.001496  0.598888
CL17  0.166511  0.158646  1.159023
H18   0.342630 -0.408947  0.377478
O19   0.321266 -0.461352  0.448706
H20   0.331162 -0.380288  0.522314
data_vaneijck.025   Generated as c2c-03035
# Energy -3488.660 kJ/mole
_cell_length_a  54.46468
_cell_length_b  10.49992
_cell_length_c  18.23046
_cell_angle_alpha    90.000
_cell_angle_beta     9.079
_cell_angle_gamma    90.000
_cell_formula_units_Z   8
_symmetry_equiv_pos_as_xyz
    -x,-y,-z                                          
    -x,y,-z+1/2                                       
    x,-y,z+1/2                                        
    x+1/2,y+1/2,z                                     
    -x+1/2,-y+1/2,-z                                  
    -x+1/2,y+1/2,-z+1/2                               
    x+1/2,-y+1/2,z+1/2                                
_symmetry_space_group_name_H-M 'C 2/c    '
loop_
_atom_site_label
_atom_site_fract_x
_atom_site_fract_y
_atom_site_fract_z
O1    0.253054  0.033171 -0.565120
C2    0.290855 -0.056934 -0.638184
O3    0.347694 -0.159940 -0.835909
H4    0.347452 -0.145069 -0.887396
C5    0.283953 -0.061353 -0.536986
H6    0.325227 -0.147627 -0.632983
C7    0.232000  0.030288 -0.339489
H8    0.235180  0.012258 -0.290456
S9    0.156332  0.177106 -0.145297
C10   0.060364  0.233163  0.216190
N11   0.087993  0.349497  0.157047
H12   0.033462  0.385648  0.362046
H13   0.159363  0.406417 -0.082040
N14  -0.036919  0.157367  0.537192
H15  -0.047967  0.066579  0.552902
H16  -0.085425  0.184157  0.727932
CL17  0.628587  0.147710 -0.934739
H18   0.140478 -0.128233 -0.357958
O19   0.043321 -0.107115 -0.047367
H20  -0.009708 -0.187306  0.115773
data_vaneijck.026   Generated as d-p21c-06026
# Energy -3488.462 kJ/mole
_cell_length_a  11.95110
_cell_length_b   7.73592
_cell_length_c   9.72505
_cell_angle_alpha    90.000
_cell_angle_beta    66.591
_cell_angle_gamma    90.000
_cell_formula_units_Z   4
_symmetry_equiv_pos_as_xyz
    -x,y+1/2,-z+1/2                                   
    -x,-y,-z                                          
    x,-y+1/2,z+1/2                                    
_symmetry_space_group_name_H-M 'P 21/c   '
loop_
_atom_site_label
_atom_site_fract_x
_atom_site_fract_y
_atom_site_fract_z
O1    0.476725  0.932410  0.760697
C2    0.427078  0.832322  0.863890
O3    0.311932  0.793604  0.905254
H4    0.284283  0.855438  0.838368
C5    0.485055  0.747308  0.954110
H6    0.427205  0.663698  1.042755
C7    0.601146  0.762282  0.936354
H8    0.629135  0.690600  1.012736
S9    0.712600  0.885795  0.797019
C10   0.835624  0.881320  0.851984
N11   0.889811  1.027550  0.854383
H12   0.859425  1.137678  0.826389
H13   0.968372  1.030093  0.868851
N14   0.867447  0.733676  0.892295
H15   0.833375  0.623384  0.870003
H16   0.934652  0.726243  0.929349
CL17  0.839281  1.394746  0.748122
H18   0.069855  0.862614  0.595244
O19   0.033908  0.813446  0.531160
H20   0.100875  0.759841  0.449902
data_vaneijck.027   Generated as f-p21c-04200
# Energy -3488.412 kJ/mole
_cell_length_a   7.72624
_cell_length_b   6.42694
_cell_length_c  15.81437
_cell_angle_alpha    90.000
_cell_angle_beta    94.684
_cell_angle_gamma    90.000
_cell_formula_units_Z   4
_symmetry_equiv_pos_as_xyz
    -x,y+1/2,-z+1/2                                   
    -x,-y,-z                                          
    x,-y+1/2,z+1/2                                    
_symmetry_space_group_name_H-M 'P 21/c   '
loop_
_atom_site_label
_atom_site_fract_x
_atom_site_fract_y
_atom_site_fract_z
O1    0.243141  0.202659  0.459315
C2    0.349297  0.255397  0.516916
O3    0.515249  0.263464  0.505303
H4    0.524021  0.225195  0.446542
C5    0.306073  0.315498  0.602603
H6    0.413392  0.357631  0.647227
C7    0.148024  0.323672  0.630469
H8    0.138931  0.370769  0.695611
S9   -0.047213  0.267859  0.570203
C10  -0.195428  0.291464  0.647617
N11  -0.220872  0.475346  0.680167
H12  -0.305464  0.494219  0.724636
H13  -0.154680  0.598863  0.661173
N14  -0.269996  0.122472  0.672796
H15  -0.255199 -0.012121  0.642374
H16  -0.359145  0.128246  0.715601
CL17  0.429426 -0.182742  0.671397
H18   0.004092 -0.322438  0.095106
O19   0.029773 -0.287007  0.153650
H20   0.155243 -0.294910  0.163088
data_vaneijck.028   Generated as d-c2c-00760
# Energy -3488.402 kJ/mole
_cell_length_a  39.97864
_cell_length_b   5.42199
_cell_length_c  13.69038
_cell_angle_alpha    90.000
_cell_angle_beta    32.528
_cell_angle_gamma    90.000
_cell_formula_units_Z   8
_symmetry_equiv_pos_as_xyz
    -x,-y,-z                                          
    -x,y,-z+1/2                                       
    x,-y,z+1/2                                        
    x+1/2,y+1/2,z                                     
    -x+1/2,-y+1/2,-z                                  
    -x+1/2,y+1/2,-z+1/2                               
    x+1/2,-y+1/2,z+1/2                                
_symmetry_space_group_name_H-M 'C 2/c    '
loop_
_atom_site_label
_atom_site_fract_x
_atom_site_fract_y
_atom_site_fract_z
O1    0.288542  0.426351  0.524564
C2    0.260456  0.245909  0.623400
O3    0.290326  0.071419  0.596410
H4    0.333188  0.126217  0.494186
C5    0.193084  0.202067  0.776967
H6    0.174473  0.035555  0.854638
C7    0.153465  0.351181  0.827977
H8    0.104928  0.298704  0.944273
S9    0.175278  0.628713  0.717771
C10   0.105742  0.757667  0.846531
N11   0.060107  0.791346  1.020598
H12   0.065469  0.743696  1.077913
H13   0.019667  0.866420  1.098089
N14   0.103424  0.822661  0.760500
H15   0.142838  0.819043  0.624691
H16   0.067414  0.917174  0.821332
CL17 -0.077115  0.301094  0.797293
H18   0.033139  0.709186  0.447408
O19   0.009775  0.761918  0.561586
H20  -0.017575  0.625517  0.644545
data_vaneijck.029   Generated as b-p21c-02133
# Energy -3488.363 kJ/mole
_cell_length_a  20.45463
_cell_length_b   5.60575
_cell_length_c  12.85642
_cell_angle_alpha    90.000
_cell_angle_beta    32.725
_cell_angle_gamma    90.000
_cell_formula_units_Z   4
_symmetry_equiv_pos_as_xyz
    -x,y+1/2,-z+1/2                                   
    -x,-y,-z                                          
    x,-y+1/2,z+1/2                                    
_symmetry_space_group_name_H-M 'P 21/c   '
loop_
_atom_site_label
_atom_site_fract_x
_atom_site_fract_y
_atom_site_fract_z
O1   -0.121538 -0.310429  1.589859
C2   -0.035658 -0.198624  1.441271
O3   -0.044992  0.031595  1.437093
H4   -0.127539  0.071280  1.564995
C5    0.080205 -0.316578  1.262643
H6    0.081562 -0.506449  1.274830
C7    0.182379 -0.221036  1.089832
H8    0.257019 -0.341981  0.976907
S9    0.209569  0.081081  1.025968
C10   0.367957  0.089282  0.807078
N11   0.419973  0.201833  0.660124
H12   0.509809  0.228330  0.538276
H13   0.368641  0.295899  0.678867
N14   0.429400 -0.018829  0.798247
H15   0.385556 -0.076437  0.920646
H16   0.519801 -0.031677  0.674838
CL17  0.311825 -0.384473  1.674829
H18  -0.280028 -0.280442  1.863844
O19  -0.327873 -0.413716  1.951953
H20  -0.293543 -0.549134  1.869430
data_vaneijck.030   Generated as b-p21c-01636
# Energy -3488.360 kJ/mole
_cell_length_a   7.44522
_cell_length_b  15.19150
_cell_length_c   7.84677
_cell_angle_alpha    90.000
_cell_angle_beta    65.061
_cell_angle_gamma    90.000
_cell_formula_units_Z   4
_symmetry_equiv_pos_as_xyz
    -x,y+1/2,-z+1/2                                   
    -x,-y,-z                                          
    x,-y+1/2,z+1/2                                    
_symmetry_space_group_name_H-M 'P 21/c   '
loop_
_atom_site_label
_atom_site_fract_x
_atom_site_fract_y
_atom_site_fract_z
O1    1.995022  0.247119  0.115593
C2    1.847955  0.209106  0.122460
O3    1.866601  0.140299  0.015723
H4    2.006745  0.132707 -0.057709
C5    1.644618  0.238004  0.244912
H6    1.634139  0.296802  0.325576
C7    1.473759  0.200579  0.267071
H8    1.338923  0.232714  0.361556
S9    1.450288  0.102834  0.158427
C10   1.197875  0.076189  0.264810
N11   1.123432  0.037995  0.159759
H12   1.208491  0.030555  0.021373
H13   0.984550  0.014492  0.213121
N14   1.091533  0.091165  0.443749
H15   0.943684  0.085297  0.499868
H16   1.154495  0.117232  0.523369
CL17  1.742525  0.575991 -0.245020
H18   1.560316  0.094298 -0.402299
O19   1.695624  0.079747 -0.486923
H20   1.680366  0.032564 -0.562512
data_vaneijck.031   Generated as p-1-00810
# Energy -3488.005 kJ/mole
_cell_length_a  13.85106
_cell_length_b  11.64178
_cell_length_c  12.68727
_cell_angle_alpha    32.064
_cell_angle_beta    33.894
_cell_angle_gamma    23.018
_cell_formula_units_Z   2
_symmetry_equiv_pos_as_xyz
    -x,-y,-z                                          
_symmetry_space_group_name_H-M 'P -1     '
loop_
_atom_site_label
_atom_site_fract_x
_atom_site_fract_y
_atom_site_fract_z
O1   -1.267687  2.029298  0.253357
C2   -1.103863  1.898847  0.273349
O3   -1.160848  2.026306  0.319019
H4   -1.341037  2.221984  0.327859
C5   -0.834534  1.594480  0.252115
H6   -0.711688  1.509038  0.274207
C7   -0.729889  1.416415  0.208646
H8   -0.528230  1.197350  0.197925
S9   -0.895746  1.511605  0.167895
C10  -0.705305  1.142247  0.220682
N11  -0.466915  0.971204  0.116818
H12  -0.406757  1.069566 -0.005892
H13  -0.348298  0.753118  0.147161
N14  -0.810811  1.053079  0.362010
H15  -0.721583  0.860680  0.386235
H16  -0.993578  1.194098  0.437559
CL17 -1.347788  2.347094  0.671125
H18  -1.719722  1.600923 -0.256303
O19  -1.837014  1.622257 -0.207602
H20  -1.995038  1.846969 -0.237580
data_vaneijck.032   Generated as d-p21-03479
# Energy -3487.940 kJ/mole
_cell_length_a   4.14942
_cell_length_b   9.66651
_cell_length_c  10.44761
_cell_angle_alpha    90.000
_cell_angle_beta   104.816
_cell_angle_gamma    90.000
_cell_formula_units_Z   2
_symmetry_equiv_pos_as_xyz
    -x,y+1/2,-z                                       
_symmetry_space_group_name_H-M 'P 21     '
loop_
_atom_site_label
_atom_site_fract_x
_atom_site_fract_y
_atom_site_fract_z
O1   -0.261992  0.072849  0.582999
C2   -0.324230 -0.049318  0.560442
O3   -0.429790 -0.127327  0.643821
H4   -0.443454 -0.067565  0.716498
C5   -0.298924 -0.123116  0.439731
H6   -0.367806 -0.231174  0.433254
C7   -0.202375 -0.070011  0.337767
H8   -0.205580 -0.138783  0.256220
S9   -0.074432  0.101744  0.325273
C10   0.015607  0.112509  0.170210
N11  -0.041621  0.229425  0.105423
H12  -0.140514  0.310003  0.143122
H13  -0.004451  0.239203  0.014979
N14   0.145753  0.006083  0.123664
H15   0.180778 -0.083995  0.172797
H16   0.190386  0.009656  0.033464
CL17 -0.372640  0.506641  0.137701
H18   0.011956 -0.338626  0.196424
O19   0.162487 -0.273759  0.170302
H20   0.349343 -0.332456  0.165938
data_vaneijck.033   Generated as d-p21c-04636
# Energy -3487.906 kJ/mole
_cell_length_a  11.95895
_cell_length_b  10.16356
_cell_length_c   7.46301
_cell_angle_alpha    90.000
_cell_angle_beta   116.725
_cell_angle_gamma    90.000
_cell_formula_units_Z   4
_symmetry_equiv_pos_as_xyz
    -x,y+1/2,-z+1/2                                   
    -x,-y,-z                                          
    x,-y+1/2,z+1/2                                    
_symmetry_space_group_name_H-M 'P 21/c   '
loop_
_atom_site_label
_atom_site_fract_x
_atom_site_fract_y
_atom_site_fract_z
O1    0.435726  0.276184  0.415045
C2    0.422529  0.378051  0.321345
O3    0.321601  0.449568  0.268567
H4    0.271562  0.402664  0.319357
C5    0.515048  0.436040  0.264280
H6    0.489544  0.527371  0.181691
C7    0.627290  0.386681  0.305790
H8    0.683970  0.440416  0.252210
S9    0.689421  0.241310  0.441345
C10   0.848142  0.235405  0.495938
N11   0.911556  0.343951  0.512712
H12   0.873853  0.432270  0.512525
H13   1.000258  0.341448  0.531677
N14   0.900420  0.119007  0.526425
H15   0.848472  0.040840  0.525410
H16   0.993555  0.111829  0.608241
CL17  0.853393 -0.135416  0.079130
H18   0.188933  0.328383  0.903658
O19   0.192174  0.412111  0.844156
H20   0.202948  0.387358  0.727917
data_vaneijck.034   Generated as b-p21c-04663
# Energy -3487.808 kJ/mole
_cell_length_a  13.47745
_cell_length_b   5.46169
_cell_length_c  12.76458
_cell_angle_alpha    90.000
_cell_angle_beta    61.896
_cell_angle_gamma    90.000
_cell_formula_units_Z   4
_symmetry_equiv_pos_as_xyz
    -x,y+1/2,-z+1/2                                   
    -x,-y,-z                                          
    x,-y+1/2,z+1/2                                    
_symmetry_space_group_name_H-M 'P 21/c   '
loop_
_atom_site_label
_atom_site_fract_x
_atom_site_fract_y
_atom_site_fract_z
O1    1.015464 -0.645261 -0.151697
C2    1.024364 -0.423556 -0.148611
O3    1.123139 -0.320919 -0.207165
H4    1.173468 -0.455383 -0.246302
C5    0.931445 -0.251741 -0.081232
H6    0.953455 -0.060326 -0.087044
C7    0.823388 -0.311095 -0.015013
H8    0.764427 -0.164324  0.028395
S9    0.769535 -0.610234  0.005405
C10   0.623468 -0.570997  0.068901
N11   0.571975 -0.429716  0.162446
H12   0.488318 -0.406461  0.202132
H13   0.615069 -0.366466  0.203120
N14   0.569357 -0.693015  0.023191
H15   0.485010 -0.703703  0.064436
H16   0.612333 -0.812281 -0.042826
CL17  0.673694 -0.394718  0.335395
H18   1.305784 -1.235359 -0.250047
O19   1.340577 -1.087977 -0.241126
H20   1.304809 -0.955766 -0.261617
data_vaneijck.035   Generated as b-p21c-03872
# Energy -3487.799 kJ/mole
_cell_length_a  11.03324
_cell_length_b   9.75119
_cell_length_c  13.43069
_cell_angle_alpha    90.000
_cell_angle_beta    33.144
_cell_angle_gamma    90.000
_cell_formula_units_Z   4
_symmetry_equiv_pos_as_xyz
    -x,y+1/2,-z+1/2                                   
    -x,-y,-z                                          
    x,-y+1/2,z+1/2                                    
_symmetry_space_group_name_H-M 'P 21/c   '
loop_
_atom_site_label
_atom_site_fract_x
_atom_site_fract_y
_atom_site_fract_z
O1    0.238018 -0.475168  0.561014
C2    0.219328 -0.550203  0.645879
O3    0.206563 -0.683314  0.642614
H4    0.220205 -0.695898  0.562227
C5    0.211295 -0.503561  0.755515
H6    0.192461 -0.582038  0.824254
C7    0.226239 -0.374206  0.776550
H8    0.215387 -0.356865  0.863146
S9    0.267354 -0.231185  0.670654
C10   0.247814 -0.086312  0.761111
N11   0.282830 -0.096193  0.833222
H12   0.351796 -0.180508  0.815392
H13   0.269819 -0.013752  0.886762
N14   0.203500  0.031873  0.749595
H15   0.211555  0.119407  0.783344
H16   0.184016  0.036822  0.688699
CL17  0.346418 -0.783680  0.835810
H18   0.383638 -0.433350 -0.097704
O19   0.271641 -0.500192 -0.003207
H20   0.297656 -0.578334 -0.064021
data_vaneijck.036   Generated as cc-03955
# Energy -3487.732 kJ/mole
_cell_length_a   5.57069
_cell_length_b  23.85368
_cell_length_c   6.63317
_cell_angle_alpha    90.000
_cell_angle_beta    74.669
_cell_angle_gamma    90.000
_cell_formula_units_Z   4
_symmetry_equiv_pos_as_xyz
    x,-y,z+1/2                                        
    x+1/2,y+1/2,z                                     
    x+1/2,-y+1/2,z+1/2                                
_symmetry_space_group_name_H-M 'C c      '
loop_
_atom_site_label
_atom_site_fract_x
_atom_site_fract_y
_atom_site_fract_z
O1    0.343190  0.255725  0.973342
C2    0.135373  0.265501  0.954866
O3    0.057318  0.317263  0.960722
H4    0.193676  0.339379  0.981984
C5   -0.044984  0.223350  0.923419
H6   -0.221032  0.239109  0.908133
C7   -0.010037  0.167972  0.911113
H8   -0.158975  0.142138  0.886074
S9    0.262459  0.133988  0.930524
C10   0.201165  0.062725  0.903619
N11   0.355882  0.034446  0.755856
H12   0.347179 -0.007419  0.748339
H13   0.506311  0.053989  0.666430
N14   0.009774  0.039375  1.035645
H15  -0.085194  0.061320  1.160741
H16  -0.030702 -0.001435  1.025693
CL17  0.353647  0.585550  0.489529
H18   0.742958  0.594664  1.363056
O19   0.903878  0.578601  1.294412
H20   1.021423  0.598831  1.349954
data_vaneijck.037   Generated as d-c2c-05440
# Energy -3487.684 kJ/mole
_cell_length_a   7.66578
_cell_length_b  14.10501
_cell_length_c  15.34076
_cell_angle_alpha    90.000
_cell_angle_beta    88.995
_cell_angle_gamma    90.000
_cell_formula_units_Z   8
_symmetry_equiv_pos_as_xyz
    -x,-y,-z                                          
    -x,y,-z+1/2                                       
    x,-y,z+1/2                                        
    x+1/2,y+1/2,z                                     
    -x+1/2,-y+1/2,-z                                  
    -x+1/2,y+1/2,-z+1/2                               
    x+1/2,-y+1/2,z+1/2                                
_symmetry_space_group_name_H-M 'C 2/c    '
loop_
_atom_site_label
_atom_site_fract_x
_atom_site_fract_y
_atom_site_fract_z
O1    0.921345  0.353862  0.607451
C2    0.833361  0.356797  0.674319
O3    0.789939  0.278020  0.714050
H4    0.837924  0.228348  0.677548
C5    0.769438  0.443716  0.717792
H6    0.693621  0.434839  0.777222
C7    0.796789  0.532176  0.689905
H8    0.742115  0.589587  0.728191
S9    0.914133  0.561223  0.594302
C10   0.904531  0.684936  0.586090
N11   1.049265  0.729426  0.565955
H12   1.155990  0.689829  0.553758
H13   1.047004  0.796556  0.544685
N14   0.755431  0.729118  0.597379
H15   0.645088  0.691806  0.606864
H16   0.747831  0.799929  0.591942
CL17  1.398845  0.622472  0.593766
H18   1.071731  0.080494  0.493904
O19   1.133762  0.086687  0.438793
H20   1.148135  0.021626  0.419468
data_vaneijck.038   Generated as d-p21c-08399
# Energy -3487.649 kJ/mole
_cell_length_a  15.07516
_cell_length_b   5.02596
_cell_length_c  15.33408
_cell_angle_alpha    90.000
_cell_angle_beta    45.375
_cell_angle_gamma    90.000
_cell_formula_units_Z   4
_symmetry_equiv_pos_as_xyz
    -x,y+1/2,-z+1/2                                   
    -x,-y,-z                                          
    x,-y+1/2,z+1/2                                    
_symmetry_space_group_name_H-M 'P 21/c   '
loop_
_atom_site_label
_atom_site_fract_x
_atom_site_fract_y
_atom_site_fract_z
O1   -0.077303  0.827937  0.443021
C2   -0.017386  0.995452  0.362054
O3   -0.073231  1.164070  0.348768
H4   -0.160857  1.119245  0.411073
C5    0.118773  1.032358  0.272324
H6    0.157362  1.188378  0.205469
C7    0.198428  0.890603  0.265193
H8    0.296218  0.940382  0.193041
S9    0.157623  0.628615  0.363459
C10   0.298038  0.455309  0.280758
N11   0.377849  0.441226  0.160978
H12   0.356327  0.515665  0.116922
H13   0.461832  0.357213  0.111897
N14   0.316725  0.329032  0.341323
H15   0.247646  0.317918  0.432975
H16   0.388419  0.202388  0.298900
CL17 -0.337703  1.041131  0.510896
H18  -0.425084  1.093550  0.100606
O19  -0.495133  0.973152  0.143854
H20  -0.457752  0.800778  0.108176
data_vaneijck.039   Generated as d-c2c-02618
# Energy -3487.506 kJ/mole
_cell_length_a  13.16822
_cell_length_b   5.52320
_cell_length_c  23.74091
_cell_angle_alpha    90.000
_cell_angle_beta    69.266
_cell_angle_gamma    90.000
_cell_formula_units_Z   8
_symmetry_equiv_pos_as_xyz
    -x,-y,-z                                          
    -x,y,-z+1/2                                       
    x,-y,z+1/2                                        
    x+1/2,y+1/2,z                                     
    -x+1/2,-y+1/2,-z                                  
    -x+1/2,y+1/2,-z+1/2                               
    x+1/2,-y+1/2,z+1/2                                
_symmetry_space_group_name_H-M 'C 2/c    '
loop_
_atom_site_label
_atom_site_fract_x
_atom_site_fract_y
_atom_site_fract_z
O1    0.352543 -0.342338  1.015084
C2    0.332315 -0.150792  1.042091
O3    0.286105 -0.145233  1.100697
H4    0.276625 -0.311852  1.113934
C5    0.357383  0.090358  1.014358
H6    0.335248  0.242481  1.044873
C7    0.404708  0.139149  0.955819
H8    0.417857  0.327806  0.943076
S9    0.447427 -0.075756  0.897591
C10   0.518454  0.109173  0.836403
N11   0.623123  0.076112  0.810739
H12   0.660704 -0.050190  0.826871
H13   0.666701  0.168091  0.773684
N14   0.465334  0.283001  0.821147
H15   0.383584  0.278491  0.836213
H16   0.503438  0.411318  0.791259
CL17  0.757293 -0.084401  1.173815
H18   0.148067 -0.254948  1.218447
O19   0.114871 -0.120519  1.244421
H20   0.153177 -0.110276  1.272387
data_vaneijck.040   Generated as pbca-02861
# Energy -3487.505 kJ/mole
_cell_length_a   6.85099
_cell_length_b  10.31964
_cell_length_c  23.64541
_cell_angle_alpha    90.000
_cell_angle_beta    90.000
_cell_angle_gamma    90.000
_cell_formula_units_Z   8
_symmetry_equiv_pos_as_xyz
    x+1/2,-y+1/2,-z                                   
    -x,y+1/2,-z+1/2                                   
    -x+1/2,-y,z+1/2                                   
    -x,-y,-z                                          
    -x+1/2,y+1/2,z                                    
    x,-y+1/2,z+1/2                                    
    x+1/2,y,-z+1/2                                    
_symmetry_space_group_name_H-M 'P bca    '
loop_
_atom_site_label
_atom_site_fract_x
_atom_site_fract_y
_atom_site_fract_z
O1    0.685402  0.916753 -0.016175
C2    0.736763  1.029289 -0.020585
O3    0.726704  1.087050 -0.069700
H4    0.678835  1.020487 -0.094731
C5    0.817345  1.108616  0.025767
H6    0.858230  1.206626  0.015188
C7    0.846441  1.070040  0.079034
H8    0.909197  1.139196  0.108164
S9    0.794856  0.914332  0.105160
C10   0.853580  0.926595  0.177052
N11   0.762269  1.013972  0.207370
H12   0.793285  1.029257  0.248366
H13   0.649124  1.061413  0.190002
N14   0.984375  0.847235  0.197775
H15   1.008770  0.841039  0.239476
H16   1.043532  0.779395  0.172565
CL17  1.155850  0.918598 -0.333260
H18   0.898293  0.631058 -0.169718
O19   0.953997  0.705435 -0.188504
H20   0.872534  0.778270 -0.177893
data_vaneijck.041   Generated as p-1-03860
# Energy -3487.497 kJ/mole
_cell_length_a   7.36617
_cell_length_b  11.13313
_cell_length_c  12.33851
_cell_angle_alpha    30.046
_cell_angle_beta    96.650
_cell_angle_gamma    79.131
_cell_formula_units_Z   2
_symmetry_equiv_pos_as_xyz
    -x,-y,-z                                          
_symmetry_space_group_name_H-M 'P -1     '
loop_
_atom_site_label
_atom_site_fract_x
_atom_site_fract_y
_atom_site_fract_z
O1   -0.296939  0.522807  0.045366
C2   -0.292455  0.668985 -0.140686
O3   -0.366996  0.943462 -0.343710
H4   -0.421591  0.990071 -0.309890
C5   -0.197897  0.561432 -0.159535
H6   -0.205679  0.718964 -0.337212
C7   -0.103403  0.290232  0.020563
H8   -0.040687  0.245111 -0.022158
S9   -0.071057 -0.000398  0.324009
C10   0.124692 -0.310711  0.503068
N11   0.076292 -0.321931  0.407220
H12  -0.070524 -0.153476  0.234253
H13   0.186435 -0.489237  0.496654
N14   0.310861 -0.518049  0.725943
H15   0.424880 -0.712209  0.850270
H16   0.334875 -0.492861  0.785786
CL17 -0.553874  0.185755 -0.332430
H18  -0.660565  0.853175  0.169465
O19  -0.718227  0.831360  0.115317
H20  -0.665382  0.626692  0.278584
data_vaneijck.042   Generated as p21c-03093
# Energy -3487.491 kJ/mole
_cell_length_a   5.19062
_cell_length_b  23.41057
_cell_length_c   7.01778
_cell_angle_alpha    90.000
_cell_angle_beta    73.527
_cell_angle_gamma    90.000
_cell_formula_units_Z   4
_symmetry_equiv_pos_as_xyz
    -x,y+1/2,-z+1/2                                   
    -x,-y,-z                                          
    x,-y+1/2,z+1/2                                    
_symmetry_space_group_name_H-M 'P 21/c   '
loop_
_atom_site_label
_atom_site_fract_x
_atom_site_fract_y
_atom_site_fract_z
O1   -0.257583  0.756568  0.846190
C2   -0.019876  0.768672  0.793866
O3    0.054454  0.821986  0.791376
H4   -0.111038  0.843517  0.833528
C5    0.203467  0.727606  0.730545
H6    0.403545  0.745365  0.690411
C7    0.181880  0.671037  0.717541
H8    0.365274  0.646594  0.669987
S9   -0.123713  0.633872  0.768183
C10  -0.040469  0.561069  0.754648
N11  -0.189098  0.527919  0.892737
H12  -0.329300  0.545788  1.006167
H13  -0.162546  0.485534  0.892040
N14   0.160184  0.541152  0.611097
H15   0.278367  0.567710  0.511035
H16   0.215583  0.499990  0.609703
CL17 -0.681414  0.414655  0.685648
H18  -0.606626  0.895168  0.646701
O19  -0.711774  0.912769  0.568509
H20  -0.888255  0.896308  0.620266
data_vaneijck.043   Generated as b-p21c-03172
# Energy -3487.435 kJ/mole
_cell_length_a   4.11034
_cell_length_b  22.05870
_cell_length_c   9.30138
_cell_angle_alpha    90.000
_cell_angle_beta    92.450
_cell_angle_gamma    90.000
_cell_formula_units_Z   4
_symmetry_equiv_pos_as_xyz
    -x,y+1/2,-z+1/2                                   
    -x,-y,-z                                          
    x,-y+1/2,z+1/2                                    
_symmetry_space_group_name_H-M 'P 21/c   '
loop_
_atom_site_label
_atom_site_fract_x
_atom_site_fract_y
_atom_site_fract_z
O1   -0.761318  0.214770  1.241601
C2   -0.920816  0.226964  1.131781
O3   -1.068949  0.184167  1.056780
H4   -1.015412  0.147316  1.108620
C5   -0.965146  0.288317  1.070912
H6   -1.110440  0.291906  0.971507
C7   -0.841714  0.339485  1.126994
H8   -0.893190  0.381023  1.069057
S9   -0.605775  0.344191  1.288675
C10  -0.463736  0.419109  1.297885
N11  -0.416975  0.444115  1.424354
H12  -0.293769  0.483306  1.434725
H13  -0.468940  0.421650  1.514589
N14  -0.392014  0.448402  1.180677
H15  -0.415040  0.428503  1.083749
H16  -0.313882  0.491555  1.187806
CL17 -0.902844  0.065947  1.178737
H18  -0.428333 -0.102304  1.662392
O19  -0.611605 -0.092909  1.597322
H20  -0.782019 -0.083093  1.662268
data_vaneijck.044   Generated as p21c-02742
# Energy -3487.433 kJ/mole
_cell_length_a   4.03242
_cell_length_b  12.22227
_cell_length_c  16.48986
_cell_angle_alpha    90.000
_cell_angle_beta    97.088
_cell_angle_gamma    90.000
_cell_formula_units_Z   4
_symmetry_equiv_pos_as_xyz
    -x,y+1/2,-z+1/2                                   
    -x,-y,-z                                          
    x,-y+1/2,z+1/2                                    
_symmetry_space_group_name_H-M 'P 21/c   '
loop_
_atom_site_label
_atom_site_fract_x
_atom_site_fract_y
_atom_site_fract_z
O1    0.864501  0.343462  0.872252
C2    1.053851  0.410226  0.908107
O3    1.188337  0.391252  0.983053
H4    1.099974  0.321066  0.997013
C5    1.146783  0.515846  0.873953
H6    1.312975  0.567823  0.913363
C7    1.041134  0.552985  0.799193
H8    1.123982  0.633074  0.782925
S9    0.777227  0.481195  0.725044
C10   0.671606  0.578911  0.648612
N11   0.706530  0.552322  0.573383
H12   0.789014  0.477180  0.561254
H13   0.669192  0.607379  0.527876
N14   0.560604  0.674670  0.668828
H15   0.454795  0.726532  0.625992
H16   0.561982  0.695706  0.727809
CL17  1.150774  0.691859  0.464251
H18   0.198104  0.269629  0.635652
O19   0.407496  0.250983  0.667693
H20   0.570291  0.268056  0.631100
data_vaneijck.045   Generated as p-1-04713
# Energy -3487.351 kJ/mole
_cell_length_a   6.95888
_cell_length_b  11.69012
_cell_length_c   7.49877
_cell_angle_alpha    70.635
_cell_angle_beta    45.799
_cell_angle_gamma    75.655
_cell_formula_units_Z   2
_symmetry_equiv_pos_as_xyz
    -x,-y,-z                                          
_symmetry_space_group_name_H-M 'P -1     '
loop_
_atom_site_label
_atom_site_fract_x
_atom_site_fract_y
_atom_site_fract_z
O1    0.131433  0.579263 -0.428963
C2    0.296335  0.533439 -0.613156
O3    0.406183  0.598533 -0.842766
H4    0.327467  0.679350 -0.820435
C5    0.388211  0.405234 -0.600927
H6    0.531280  0.376742 -0.778980
C7    0.310026  0.321958 -0.390208
H8    0.392677  0.230574 -0.408449
S9    0.080832  0.351021 -0.083533
C10   0.059347  0.212339  0.113887
N11  -0.011671  0.117046  0.118564
H12  -0.061255  0.125535  0.016788
H13  -0.033752  0.036305  0.234538
N14   0.108497  0.211749  0.253415
H15   0.131138  0.290887  0.260559
H16   0.083891  0.137448  0.382712
CL17 -0.211685  0.149202 -0.159134
H18   0.478592  1.041436 -0.796532
O19   0.325084  0.991051 -0.651778
H20   0.318130  0.940252 -0.725991
data_vaneijck.046   Generated as f-p21c-03362
# Energy -3487.281 kJ/mole
_cell_length_a  10.76970
_cell_length_b   7.98969
_cell_length_c  14.23668
_cell_angle_alpha    90.000
_cell_angle_beta    41.807
_cell_angle_gamma    90.000
_cell_formula_units_Z   4
_symmetry_equiv_pos_as_xyz
    -x,y+1/2,-z+1/2                                   
    -x,-y,-z                                          
    x,-y+1/2,z+1/2                                    
_symmetry_space_group_name_H-M 'P 21/c   '
loop_
_atom_site_label
_atom_site_fract_x
_atom_site_fract_y
_atom_site_fract_z
O1    0.708630  0.477592  0.526650
C2    0.851635  0.558326  0.436604
O3    0.926979  0.633978  0.466537
H4    0.845986  0.608521  0.564389
C5    0.952707  0.578064  0.290120
H6    1.079618  0.649913  0.220489
C7    0.901930  0.514829  0.235951
H8    0.991096  0.539310  0.126144
S9    0.699862  0.396189  0.329765
C10   0.679379  0.401953  0.218871
N11   0.692161  0.547635  0.169600
H12   0.693344  0.651554  0.208758
H13   0.674332  0.559984  0.110118
N14   0.660653  0.260050  0.184438
H15   0.662743  0.152069  0.219497
H16   0.628634  0.255582  0.134015
CL17  0.670797  0.601600  0.775157
H18   0.446684  1.030081  0.450648
O19   0.334477  1.096766  0.509515
H20   0.305148  1.123631  0.590794
data_vaneijck.047   Generated as m-p21c-02977
# Energy -3487.258 kJ/mole
_cell_length_a   5.13846
_cell_length_b  12.07838
_cell_length_c  13.76954
_cell_angle_alpha    90.000
_cell_angle_beta    69.029
_cell_angle_gamma    90.000
_cell_formula_units_Z   4
_symmetry_equiv_pos_as_xyz
    -x,y+1/2,-z+1/2                                   
    -x,-y,-z                                          
    x,-y+1/2,z+1/2                                    
_symmetry_space_group_name_H-M 'P 21/c   '
loop_
_atom_site_label
_atom_site_fract_x
_atom_site_fract_y
_atom_site_fract_z
O1    0.864036  0.617981  0.062227
C2    1.105624  0.609079  0.056059
O3    1.300628  0.667095 -0.012779
H4    1.204128  0.710429 -0.048403
C5    1.209850  0.535054  0.118899
H6    1.431186  0.536365  0.101776
C7    1.061397  0.466699  0.194140
H8    1.173808  0.417473  0.231296
S9    0.698899  0.450143  0.240249
C10   0.631182  0.392417  0.363708
N11   0.751907  0.437127  0.423783
H12   0.872088  0.504732  0.399273
H13   0.744074  0.402567  0.491083
N14   0.464294  0.306621  0.390641
H15   0.397875  0.274805  0.462639
H16   0.386476  0.274064  0.339574
CL17  1.097541  0.657325  0.390717
H18   0.836952  0.794595 -0.195337
O19   0.711088  0.773422 -0.230357
H20   0.534274  0.807806 -0.191611
data_vaneijck.048   Generated as p21c-01615
# Energy -3487.157 kJ/mole
_cell_length_a  10.27861
_cell_length_b   6.59593
_cell_length_c  15.30775
_cell_angle_alpha    90.000
_cell_angle_beta    48.863
_cell_angle_gamma    90.000
_cell_formula_units_Z   4
_symmetry_equiv_pos_as_xyz
    -x,y+1/2,-z+1/2                                   
    -x,-y,-z                                          
    x,-y+1/2,z+1/2                                    
_symmetry_space_group_name_H-M 'P 21/c   '
loop_
_atom_site_label
_atom_site_fract_x
_atom_site_fract_y
_atom_site_fract_z
O1   -0.076437  0.834262  1.406850
C2    0.037398  0.755959  1.400499
O3    0.014489  0.722944  1.494156
H4   -0.101647  0.768595  1.558303
C5    0.205999  0.688132  1.292139
H6    0.293339  0.620604  1.300185
C7    0.260974  0.701683  1.185530
H8    0.388914  0.644533  1.114637
S9    0.142443  0.803677  1.150599
C10   0.300589  0.813306  0.999151
N11   0.341923  0.644638  0.940885
H12   0.430318  0.643662  0.853754
H13   0.271550  0.518939  0.980960
N14   0.375826  0.987041  0.949677
H15   0.464483  0.999526  0.862870
H16   0.343562  1.109738  0.998922
CL17 -0.338412  0.684349  1.199398
H18   0.195185  1.309734  1.155608
O19   0.307452  1.253102  1.116408
H20   0.313489  1.228979  1.176173
data_vaneijck.049   Generated as p21c-01540
# Energy -3487.150 kJ/mole
_cell_length_a   4.03437
_cell_length_b  12.21779
_cell_length_c  16.48764
_cell_angle_alpha    90.000
_cell_angle_beta    82.936
_cell_angle_gamma    90.000
_cell_formula_units_Z   4
_symmetry_equiv_pos_as_xyz
    -x,y+1/2,-z+1/2                                   
    -x,-y,-z                                          
    x,-y+1/2,z+1/2                                    
_symmetry_space_group_name_H-M 'P 21/c   '
loop_
_atom_site_label
_atom_site_fract_x
_atom_site_fract_y
_atom_site_fract_z
O1   -0.364528  0.843493  0.872283
C2   -0.553917  0.910257  0.908108
O3   -0.688347  0.891283  0.983047
H4   -0.599909  0.821100  0.997029
C5   -0.646958  1.015884  0.873919
H6   -0.813158  1.067856  0.913312
C7   -0.541409  1.053042  0.799155
H8   -0.624318  1.133144  0.782869
S9   -0.277537  0.981256  0.725027
C10  -0.171656  1.079021  0.648622
N11  -0.206146  1.052436  0.573361
H12  -0.168494  1.107510  0.527858
H13  -0.288594  0.977277  0.561195
N14  -0.060819  1.174799  0.668892
H15   0.045158  1.226682  0.626093
H16  -0.062580  1.195849  0.727894
CL17 -0.349125  0.691858  1.035849
H18   0.069969  1.268071  0.868834
O19  -0.092939  1.251006  0.832265
H20  -0.302100  1.269642  0.864360
data_vaneijck.050   Generated as m-p21c-00882
# Energy -3487.137 kJ/mole
_cell_length_a  12.44638
_cell_length_b   5.38975
_cell_length_c  12.99126
_cell_angle_alpha    90.000
_cell_angle_beta    69.640
_cell_angle_gamma    90.000
_cell_formula_units_Z   4
_symmetry_equiv_pos_as_xyz
    -x,y+1/2,-z+1/2                                   
    -x,-y,-z                                          
    x,-y+1/2,z+1/2                                    
_symmetry_space_group_name_H-M 'P 21/c   '
loop_
_atom_site_label
_atom_site_fract_x
_atom_site_fract_y
_atom_site_fract_z
O1   -0.030248 -0.763114  0.660465
C2   -0.059943 -0.549072  0.656997
O3   -0.168653 -0.490805  0.693990
H4   -0.207910 -0.646097  0.717972
C5    0.017760 -0.340937  0.608470
H6   -0.022238 -0.162861  0.610334
C7    0.131616 -0.353401  0.562116
H8    0.177095 -0.184086  0.529042
S9    0.212912 -0.625802  0.549236
C10   0.349327 -0.533016  0.462801
N11   0.397689 -0.655687  0.371253
H12   0.357081 -0.801304  0.352942
H13   0.477845 -0.617333  0.321568
N14   0.397671 -0.344321  0.493474
H15   0.471879 -0.271246  0.444204
H16   0.362712 -0.278730  0.570275
CL17  0.338931 -1.113765  0.251837
H18  -0.350129 -0.249009  0.820567
O19  -0.396600 -0.384138  0.862276
H20  -0.382706 -0.520181  0.810884
data_vaneijck.051   Generated as e-p-1-14378
# Energy -3487.131 kJ/mole
_cell_length_a   7.49249
_cell_length_b   5.49667
_cell_length_c  12.06810
_cell_angle_alpha    69.386
_cell_angle_beta    88.655
_cell_angle_gamma    61.142
_cell_formula_units_Z   2
_symmetry_equiv_pos_as_xyz
    -x,-y,-z                                          
_symmetry_space_group_name_H-M 'P -1     '
loop_
_atom_site_label
_atom_site_fract_x
_atom_site_fract_y
_atom_site_fract_z
O1   -0.315109 -0.061318  0.624202
C2   -0.278733  0.093360  0.537278
O3   -0.253308  0.309333  0.542587
H4   -0.264420  0.297148  0.624062
C5   -0.259436  0.040938  0.424857
H6   -0.278841 -0.142941  0.427268
C7   -0.221088  0.187306  0.321899
H8   -0.210926  0.107395  0.250636
S9   -0.186622  0.497785  0.288955
C10  -0.222889  0.638136  0.131387
N11  -0.381123  0.664498  0.073295
H12  -0.405729  0.732834 -0.016510
H13  -0.488113  0.635031  0.118670
N14  -0.092533  0.711939  0.076694
H15  -0.119154  0.820278 -0.013131
H16   0.020817  0.698583  0.126008
CL17 -0.778328 -0.190787  0.191623
H18  -0.627719  0.065155  0.207622
O19  -0.578021  0.201525  0.167318
H20  -0.624692  0.338826  0.208357
data_vaneijck.052   Generated as p21c-04805
# Energy -3487.018 kJ/mole
_cell_length_a   9.66864
_cell_length_b   7.48884
_cell_length_c  14.78443
_cell_angle_alpha    90.000
_cell_angle_beta    49.205
_cell_angle_gamma    90.000
_cell_formula_units_Z   4
_symmetry_equiv_pos_as_xyz
    -x,y+1/2,-z+1/2                                   
    -x,-y,-z                                          
    x,-y+1/2,z+1/2                                    
_symmetry_space_group_name_H-M 'P 21/c   '
loop_
_atom_site_label
_atom_site_fract_x
_atom_site_fract_y
_atom_site_fract_z
O1   -0.219219  0.317665  1.190174
C2   -0.302606  0.387198  1.287908
O3   -0.328178  0.303615  1.375281
H4   -0.266517  0.190016  1.342522
C5   -0.390409  0.564147  1.323048
H6   -0.463116  0.605652  1.414027
C7   -0.388750  0.677926  1.253388
H8   -0.461242  0.802534  1.292808
S9   -0.274216  0.641234  1.101916
C10  -0.210959  0.855266  1.038350
N11  -0.197262  0.988670  1.090295
H12  -0.204544  0.966884  1.160322
H13  -0.164342  1.112611  1.055285
N14  -0.183114  0.875015  0.939436
H15  -0.180723  0.765085  0.899141
H16  -0.122141  0.985045  0.889066
CL17 -0.152148  0.545395  0.799151
H18   0.009820  0.273309  1.340982
O19  -0.082616  0.233350  1.422513
H20  -0.124163  0.121914  1.414789
data_vaneijck.053   Generated as b-p21c-00061
# Energy -3486.945 kJ/mole
_cell_length_a  14.66340
_cell_length_b   6.61651
_cell_length_c  10.76637
_cell_angle_alpha    90.000
_cell_angle_beta    49.636
_cell_angle_gamma    90.000
_cell_formula_units_Z   4
_symmetry_equiv_pos_as_xyz
    -x,y+1/2,-z+1/2                                   
    -x,-y,-z                                          
    x,-y+1/2,z+1/2                                    
_symmetry_space_group_name_H-M 'P 21/c   '
loop_
_atom_site_label
_atom_site_fract_x
_atom_site_fract_y
_atom_site_fract_z
O1    0.650759  0.285469  0.512881
C2    0.558552  0.260456  0.536007
O3    0.556013  0.290541  0.417871
H4    0.637046  0.326508  0.324177
C5    0.447324  0.193465  0.695431
H6    0.454793  0.167966  0.787525
C7    0.340058  0.159508  0.739631
H8    0.269920  0.108587  0.863133
S9    0.301511  0.189581  0.616642
C10   0.146789  0.145673  0.752153
N11   0.079754  0.243594  0.891180
H12   0.117191  0.357478  0.906107
H13  -0.010034  0.239356  0.965301
N14   0.103921  0.019350  0.707717
H15   0.015610  0.001521  0.773544
H16   0.159672 -0.047454  0.597794
CL17  0.810019  0.345661  0.119657
H18   0.183740 -0.134622  1.046311
O19   0.131851 -0.060679  1.148036
H20   0.160996 -0.097048  1.204089
data_vaneijck.054   Generated as d-cc-08148
# Energy -3486.932 kJ/mole
_cell_length_a   5.53158
_cell_length_b  23.90748
_cell_length_c   7.64567
_cell_angle_alpha    90.000
_cell_angle_beta    55.450
_cell_angle_gamma    90.000
_cell_formula_units_Z   4
_symmetry_equiv_pos_as_xyz
    x,-y,z+1/2                                        
    x+1/2,y+1/2,z                                     
    x+1/2,-y+1/2,z+1/2                                
_symmetry_space_group_name_H-M 'C c      '
loop_
_atom_site_label
_atom_site_fract_x
_atom_site_fract_y
_atom_site_fract_z
O1    0.149659  0.487010  0.514005
C2   -0.082145  0.490161  0.529720
O3   -0.227771  0.444869  0.549075
H4   -0.113861  0.414340  0.548742
C5   -0.226925  0.542139  0.531061
H6   -0.433513  0.537073  0.548218
C7   -0.127530  0.594128  0.513609
H8   -0.259119  0.628096  0.517745
S9    0.201863  0.611582  0.484541
C10   0.215672  0.684884  0.472407
N11   0.268092  0.711924  0.596857
H12   0.258893  0.691153  0.714595
H13   0.296103  0.753584  0.587994
N14   0.175380  0.710589  0.339365
H15   0.128120  0.688353  0.250693
H16   0.167496  0.752434  0.335568
CL17  0.487431  0.164858  0.053830
H18   0.437669  0.656187  0.929199
O19   0.621544  0.675108  0.876016
H20   0.705525  0.656894  0.942849
data_vaneijck.055   Generated as d-p21c-08813
# Energy -3486.896 kJ/mole
_cell_length_a   9.69222
_cell_length_b  11.70012
_cell_length_c   7.73822
_cell_angle_alpha    90.000
_cell_angle_beta    77.629
_cell_angle_gamma    90.000
_cell_formula_units_Z   4
_symmetry_equiv_pos_as_xyz
    -x,y+1/2,-z+1/2                                   
    -x,-y,-z                                          
    x,-y+1/2,z+1/2                                    
_symmetry_space_group_name_H-M 'P 21/c   '
loop_
_atom_site_label
_atom_site_fract_x
_atom_site_fract_y
_atom_site_fract_z
O1    0.544576  0.854675  1.161157
C2    0.488480  0.941972  1.228706
O3    0.556808  1.013593  1.309428
H4    0.648530  0.980051  1.303472
C5    0.343276  0.978858  1.227609
H6    0.310062  1.058707  1.294107
C7    0.249266  0.924673  1.153731
H8    0.147058  0.964673  1.166968
S9    0.276578  0.794694  1.037377
C10   0.110845  0.767728  0.988694
N11   0.053780  0.666487  1.021214
H12   0.105566  0.604610  1.071319
H13  -0.034243  0.644811  0.979960
N14   0.049615  0.848772  0.915943
H15   0.098381  0.923982  0.883226
H16  -0.050152  0.839510  0.900987
CL17  0.155876  0.447777  1.183065
H18   0.776174  0.720282  0.849785
O19   0.777828  0.797007  0.896449
H20   0.694005  0.803013  0.989080
data_vaneijck.056   Generated as d-p-1-00244
# Energy -3486.871 kJ/mole
_cell_length_a   7.04421
_cell_length_b  10.06988
_cell_length_c  11.02300
_cell_angle_alpha    85.028
_cell_angle_beta    30.553
_cell_angle_gamma    82.822
_cell_formula_units_Z   2
_symmetry_equiv_pos_as_xyz
    -x,-y,-z                                          
_symmetry_space_group_name_H-M 'P -1     '
loop_
_atom_site_label
_atom_site_fract_x
_atom_site_fract_y
_atom_site_fract_z
O1   -0.003696  0.377800  0.708955
C2   -0.072538  0.427732  0.842184
O3   -0.134926  0.353204  0.976063
H4   -0.126654  0.262386  0.948211
C5   -0.102605  0.571995  0.875447
H6   -0.169931  0.599855  1.002706
C7   -0.060892  0.671342  0.767253
H8   -0.103719  0.772573  0.817276
S9    0.049413  0.652186  0.553662
C10   0.230922  0.802936  0.404008
N11   0.440054  0.859520  0.363379
H12   0.465397  0.827501  0.438133
H13   0.572076  0.939303  0.260180
N14   0.175449  0.850467  0.320849
H15   0.018474  0.804480  0.351452
H16   0.297390  0.930678  0.218059
CL17 -0.732780 -0.079908  0.989109
H18   0.194747 -0.060195  0.739383
O19   0.388101 -0.133442  0.652271
H20   0.377987 -0.149048  0.745294
data_vaneijck.057   Generated as d-pca21-01476
# Energy -3486.845 kJ/mole
_cell_length_a   6.86304
_cell_length_b  11.93640
_cell_length_c  10.00035
_cell_angle_alpha    90.000
_cell_angle_beta    90.000
_cell_angle_gamma    90.000
_cell_formula_units_Z   4
_symmetry_equiv_pos_as_xyz
    -x,-y,z+1/2                                       
    x+1/2,-y,z                                        
    -x+1/2,y,z+1/2                                    
_symmetry_space_group_name_H-M 'P ca21   '
loop_
_atom_site_label
_atom_site_fract_x
_atom_site_fract_y
_atom_site_fract_z
O1    0.372171 -0.020568  0.445035
C2    0.365655 -0.042878  0.326393
O3    0.360917 -0.147388  0.288015
H4    0.360950 -0.189320  0.370689
C5    0.361515  0.040006  0.217102
H6    0.357063  0.006917  0.116674
C7    0.362211  0.151265  0.230925
H8    0.357688  0.201207  0.141021
S9    0.369019  0.221507  0.385123
C10   0.374862  0.364958  0.347200
N11   0.260416  0.430886  0.416233
H12   0.160144  0.396766  0.476897
H13   0.274072  0.514636  0.413996
N14   0.494017  0.402690  0.255049
H15   0.571592  0.348642  0.199296
H16   0.495200  0.483745  0.228344
CL17 -0.140862  0.323723  0.483375
H18   0.886968  0.341669  0.110696
O19   0.968821  0.371911  0.180890
H20   0.941194  0.326751  0.258483
data_vaneijck.058   Generated as e-p21c-03744
# Energy -3486.824 kJ/mole
_cell_length_a  18.69237
_cell_length_b   6.53849
_cell_length_c  10.76509
_cell_angle_alpha    90.000
_cell_angle_beta    37.175
_cell_angle_gamma    90.000
_cell_formula_units_Z   4
_symmetry_equiv_pos_as_xyz
    -x,y+1/2,-z+1/2                                   
    -x,-y,-z                                          
    x,-y+1/2,z+1/2                                    
_symmetry_space_group_name_H-M 'P 21/c   '
loop_
_atom_site_label
_atom_site_fract_x
_atom_site_fract_y
_atom_site_fract_z
O1   -0.150477  0.296598  0.317926
C2   -0.057527  0.305451  0.246251
O3   -0.056738  0.313727  0.366909
H4   -0.139133  0.311733  0.505175
C5    0.057144  0.310441  0.022202
H6    0.051228  0.303960 -0.069534
C7    0.165957  0.322361 -0.080769
H8    0.238572  0.326016 -0.246516
S9    0.202813  0.331358  0.026582
C10   0.356974  0.364051 -0.186248
N11   0.421673  0.256609 -0.353209
H12   0.510536  0.258504 -0.471728
H13   0.383228  0.140419 -0.345838
N14   0.402288  0.490730 -0.167675
H15   0.348392  0.562682 -0.032938
H16   0.489947  0.502816 -0.276424
CL17  0.311216  0.841342  0.710402
H18  -0.333792  0.091590  0.113603
O19  -0.363794  0.049903  0.074688
H20  -0.313427  0.121557 -0.053470
data_vaneijck.059   Generated as d-p21c-05943
# Energy -3486.798 kJ/mole
_cell_length_a  13.43883
_cell_length_b   6.73536
_cell_length_c  10.29598
_cell_angle_alpha    90.000
_cell_angle_beta    62.800
_cell_angle_gamma    90.000
_cell_formula_units_Z   4
_symmetry_equiv_pos_as_xyz
    -x,y+1/2,-z+1/2                                   
    -x,-y,-z                                          
    x,-y+1/2,z+1/2                                    
_symmetry_space_group_name_H-M 'P 21/c   '
loop_
_atom_site_label
_atom_site_fract_x
_atom_site_fract_y
_atom_site_fract_z
O1    0.528308  0.174413  0.829723
C2    0.534519  0.169925  0.708057
O3    0.632290  0.171019  0.593012
H4    0.684952  0.175956  0.632512
C5    0.438069  0.161740  0.676602
H6    0.456874  0.160060  0.562892
C7    0.330411  0.156063  0.774950
H8    0.269373  0.149385  0.734325
S9    0.280228  0.157337  0.965300
C10   0.134789  0.131979  1.036594
N11   0.083528  0.009894  1.146465
H12   0.128226 -0.059704  1.188782
H13  -0.000117 -0.000209  1.199460
N14   0.081556  0.239509  0.981788
H15   0.123167  0.350782  0.913601
H16  -0.002424  0.243912  1.029587
CL17  0.828963  0.340869  1.144034
H18   0.838371  0.084266  0.433786
O19   0.859367  0.039480  0.335389
H20   0.819568  0.125395  0.299402
data_vaneijck.060   Generated as p21c-01971
# Energy -3486.784 kJ/mole
_cell_length_a   7.47191
_cell_length_b  19.81064
_cell_length_c   6.18650
_cell_angle_alpha    90.000
_cell_angle_beta    62.048
_cell_angle_gamma    90.000
_cell_formula_units_Z   4
_symmetry_equiv_pos_as_xyz
    -x,y+1/2,-z+1/2                                   
    -x,-y,-z                                          
    x,-y+1/2,z+1/2                                    
_symmetry_space_group_name_H-M 'P 21/c   '
loop_
_atom_site_label
_atom_site_fract_x
_atom_site_fract_y
_atom_site_fract_z
O1    0.767290  0.474322  0.125685
C2    0.787716  0.496363  0.297181
O3    0.875725  0.460320  0.397493
H4    0.910814  0.417963  0.308918
C5    0.715449  0.562909  0.412120
H6    0.744240  0.575754  0.562745
C7    0.617448  0.608250  0.346693
H8    0.572536  0.655020  0.447828
S9    0.557148  0.597437  0.106337
C10   0.368852  0.657564  0.160159
N11   0.200938  0.636019  0.166496
H12   0.192172  0.587282  0.129814
H13   0.106165  0.668165  0.146202
N14   0.403761  0.721468  0.180571
H15   0.536846  0.736069  0.168214
H16   0.294390  0.756121  0.220482
CL17  0.056660  0.822926  0.301282
H18   1.144037  0.253361 -0.022048
O19   1.240547  0.221655 -0.136704
H20   1.161802  0.198086 -0.200369
data_vaneijck.061   Generated as d-p21c-03789
# Energy -3486.768 kJ/mole
_cell_length_a   5.52544
_cell_length_b  13.23107
_cell_length_c  11.47465
_cell_angle_alpha    90.000
_cell_angle_beta    80.230
_cell_angle_gamma    90.000
_cell_formula_units_Z   4
_symmetry_equiv_pos_as_xyz
    -x,y+1/2,-z+1/2                                   
    -x,-y,-z                                          
    x,-y+1/2,z+1/2                                    
_symmetry_space_group_name_H-M 'P 21/c   '
loop_
_atom_site_label
_atom_site_fract_x
_atom_site_fract_y
_atom_site_fract_z
O1    1.397432  0.619138  0.445425
C2    1.215609  0.613069  0.399073
O3    1.235914  0.599270  0.285135
H4    1.409743  0.595961  0.255122
C5    0.959810  0.618822  0.460099
H6    0.821215  0.611687  0.404858
C7    0.882972  0.631101  0.575627
H8    0.686609  0.634175  0.605740
S9    1.073989  0.641740  0.682774
C10   0.859299  0.634346  0.813535
N11   0.871820  0.557761  0.884303
H12   1.004764  0.505864  0.862517
H13   0.770306  0.555759  0.965551
N14   0.688614  0.704106  0.832178
H15   0.694422  0.761654  0.774366
H16   0.554112  0.702079  0.903174
CL17  1.719558  0.613959  0.147777
H18   1.886483  0.157356  0.446432
O19   1.718331  0.156434  0.487090
H20   1.620463  0.143992  0.426421
data_vaneijck.062   Generated as b-p21c-04552
# Energy -3486.738 kJ/mole
_cell_length_a   5.54429
_cell_length_b  24.00947
_cell_length_c   7.39814
_cell_angle_alpha    90.000
_cell_angle_beta   120.800
_cell_angle_gamma    90.000
_cell_formula_units_Z   4
_symmetry_equiv_pos_as_xyz
    -x,y+1/2,-z+1/2                                   
    -x,-y,-z                                          
    x,-y+1/2,z+1/2                                    
_symmetry_space_group_name_H-M 'P 21/c   '
loop_
_atom_site_label
_atom_site_fract_x
_atom_site_fract_y
_atom_site_fract_z
O1   -0.499600  0.255318  0.666920
C2   -0.271092  0.264965  0.687547
O3   -0.195533  0.316361  0.685073
H4   -0.353496  0.338434  0.663646
C5   -0.059851  0.222909  0.718167
H6    0.133725  0.238478  0.735742
C7   -0.084939  0.167863  0.727281
H8    0.089816  0.142251  0.752223
S9   -0.379953  0.133842  0.703974
C10  -0.286925  0.063230  0.734536
N11  -0.220762  0.040266  0.604795
H12  -0.254558  0.061770  0.477342
H13  -0.171901 -0.000288  0.615027
N14  -0.294062  0.035171  0.883538
H15  -0.281962 -0.006574  0.889703
H16  -0.360525  0.054542  0.970513
CL17 -0.530529  0.088009  1.149541
H18  -0.937057 -0.094281  0.713178
O19  -1.105900 -0.072518  0.660432
H20  -1.208712 -0.090072  0.718955
data_vaneijck.063   Generated as d-p21c-05260
# Energy -3486.727 kJ/mole
_cell_length_a   9.26658
_cell_length_b  23.35798
_cell_length_c   8.82187
_cell_angle_alpha    90.000
_cell_angle_beta    25.442
_cell_angle_gamma    90.000
_cell_formula_units_Z   4
_symmetry_equiv_pos_as_xyz
    -x,y+1/2,-z+1/2                                   
    -x,-y,-z                                          
    x,-y+1/2,z+1/2                                    
_symmetry_space_group_name_H-M 'P 21/c   '
loop_
_atom_site_label
_atom_site_fract_x
_atom_site_fract_y
_atom_site_fract_z
O1   -0.274318  0.262290  0.992737
C2   -0.069780  0.274050  0.896714
O3    0.005916  0.327323  0.855214
H4   -0.126143  0.350086  0.910474
C5    0.112994  0.232619  0.818019
H6    0.283677  0.250425  0.738573
C7    0.088869  0.175760  0.835648
H8    0.240759  0.152195  0.771158
S9   -0.170489  0.136811  0.957425
C10  -0.034976  0.065145  0.832618
N11   0.174623  0.045719  0.736341
H12   0.241368  0.069384  0.763421
H13   0.245159  0.004474  0.666511
N14  -0.151107  0.030758  0.837958
H15  -0.323596  0.045035  0.927533
H16  -0.086784 -0.010826  0.774777
CL17  0.292448 -0.079228  0.524052
H18  -0.476113 -0.077619  0.103455
O19  -0.378756 -0.077662 -0.089815
H20  -0.208787 -0.106761 -0.246344
data_vaneijck.064   Generated as m-p21c-03882
# Energy -3486.690 kJ/mole
_cell_length_a  16.41866
_cell_length_b   6.98082
_cell_length_c  12.37822
_cell_angle_alpha    90.000
_cell_angle_beta    36.531
_cell_angle_gamma    90.000
_cell_formula_units_Z   4
_symmetry_equiv_pos_as_xyz
    -x,y+1/2,-z+1/2                                   
    -x,-y,-z                                          
    x,-y+1/2,z+1/2                                    
_symmetry_space_group_name_H-M 'P 21/c   '
loop_
_atom_site_label
_atom_site_fract_x
_atom_site_fract_y
_atom_site_fract_z
O1   -0.042005  0.339501  0.420239
C2    0.015771  0.390734  0.276203
O3   -0.053376  0.420810  0.261206
H4   -0.148097  0.395585  0.379407
C5    0.163512  0.425454  0.105229
H6    0.196328  0.472024 -0.008825
C7    0.260243  0.406471  0.077117
H8    0.363927  0.439190 -0.057359
S9    0.233933  0.333574  0.239342
C10   0.399654  0.269760  0.103398
N11   0.444391  0.328504  0.149816
H12   0.530042  0.274192  0.091469
H13   0.386497  0.416033  0.257154
N14   0.475686  0.167944 -0.043222
H15   0.436128  0.119083 -0.070698
H16   0.576260  0.150819 -0.137105
CL17 -0.346466  0.112501  0.074469
H18  -0.251431  0.131253  0.817025
O19  -0.256562  0.147008  0.745019
H20  -0.173478  0.212476  0.636086
data_vaneijck.065   Generated as b-p21c-02376
# Energy -3486.597 kJ/mole
_cell_length_a  11.50457
_cell_length_b   8.12512
_cell_length_c  11.41874
_cell_angle_alpha    90.000
_cell_angle_beta    47.101
_cell_angle_gamma    90.000
_cell_formula_units_Z   4
_symmetry_equiv_pos_as_xyz
    -x,y+1/2,-z+1/2                                   
    -x,-y,-z                                          
    x,-y+1/2,z+1/2                                    
_symmetry_space_group_name_H-M 'P 21/c   '
loop_
_atom_site_label
_atom_site_fract_x
_atom_site_fract_y
_atom_site_fract_z
O1    0.267445  0.535128  0.903188
C2    0.148484  0.509587  1.043222
O3    0.013270  0.574290  1.103513
H4    0.037792  0.637436  1.017698
C5    0.137084  0.410074  1.158667
H6    0.020656  0.400328  1.277130
C7    0.254009  0.330709  1.133037
H8    0.223262  0.262806  1.232163
S9    0.453559  0.327582  0.952769
C10   0.549216  0.216322  0.998055
N11   0.507335  0.236877  1.136337
H12   0.562014  0.172378  1.162127
H13   0.427551  0.323242  1.214380
N14   0.660964  0.112305  0.891733
H15   0.695069  0.104159  0.784371
H16   0.721755  0.051089  0.912103
CL17  0.248357  1.011957  0.919889
H18  -0.118790  0.367568  0.601209
O19  -0.049312  0.284182  0.586584
H20   0.044322  0.344592  0.547172
data_vaneijck.066   Generated as pbca-01573
# Energy -3486.518 kJ/mole
_cell_length_a  24.30712
_cell_length_b   8.82638
_cell_length_c   7.74121
_cell_angle_alpha    90.000
_cell_angle_beta    90.000
_cell_angle_gamma    90.000
_cell_formula_units_Z   8
_symmetry_equiv_pos_as_xyz
    x+1/2,-y+1/2,-z                                   
    -x,y+1/2,-z+1/2                                   
    -x+1/2,-y,z+1/2                                   
    -x,-y,-z                                          
    -x+1/2,y+1/2,z                                    
    x,-y+1/2,z+1/2                                    
    x+1/2,y,-z+1/2                                    
_symmetry_space_group_name_H-M 'P bca    '
loop_
_atom_site_label
_atom_site_fract_x
_atom_site_fract_y
_atom_site_fract_z
O1    0.257976  0.501728  0.738377
C2    0.263490  0.396296  0.838656
O3    0.312587  0.351189  0.885096
H4    0.337661  0.417806  0.825653
C5    0.218285  0.308362  0.915814
H6    0.230241  0.217338  1.000796
C7    0.164548  0.329617  0.891608
H8    0.137186  0.253415  0.958427
S9    0.134115  0.470185  0.762241
C10   0.064461  0.418318  0.768378
N11   0.038012  0.397613  0.622893
H12  -0.002365  0.374021  0.621620
H13   0.057064  0.418050  0.510054
N14   0.041274  0.396763  0.919164
H15   0.001972  0.363431  0.929518
H16   0.062457  0.418754  1.028055
CL17  0.587172  0.504255  0.229478
H18   0.084797  0.804861  0.944202
O19   0.059815  0.743994  1.012184
H20   0.082801  0.686001  1.090073
data_vaneijck.067   Generated as d-pbca-04938
# Energy -3486.499 kJ/mole
_cell_length_a  24.29976
_cell_length_b   8.82488
_cell_length_c   7.74059
_cell_angle_alpha    90.000
_cell_angle_beta    90.000
_cell_angle_gamma    90.000
_cell_formula_units_Z   8
_symmetry_equiv_pos_as_xyz
    x+1/2,-y+1/2,-z                                   
    -x,y+1/2,-z+1/2                                   
    -x+1/2,-y,z+1/2                                   
    -x,-y,-z                                          
    -x+1/2,y+1/2,z                                    
    x,-y+1/2,z+1/2                                    
    x+1/2,y,-z+1/2                                    
_symmetry_space_group_name_H-M 'P bca    '
loop_
_atom_site_label
_atom_site_fract_x
_atom_site_fract_y
_atom_site_fract_z
O1    0.742059 -0.001824  0.736743
C2    0.736540  0.103626  0.837029
O3    0.687427  0.148795  0.883381
H4    0.662349  0.082196  0.823864
C5    0.781762  0.191501  0.914288
H6    0.769807  0.282544  0.999274
C7    0.835514  0.170148  0.890169
H8    0.862892  0.246283  0.957073
S9    0.865937  0.029513  0.760810
C10   0.935594  0.081623  0.766440
N11   0.958912  0.103109  0.917075
H12   0.937798  0.081122  1.026121
H13   0.998266  0.136154  0.927123
N14   0.961908  0.102646  0.620742
H15   0.942779  0.082204  0.508008
H16   1.002234  0.127011  0.619123
CL17  0.587190  0.004287  0.768449
H18   0.915158 -0.194964  0.442622
O19   0.940151 -0.255309  0.511222
H20   0.917124 -0.313726  0.588620
data_vaneijck.068   Generated as d-c2c-04879
# Energy -3486.495 kJ/mole
_cell_length_a  11.80814
_cell_length_b   7.06024
_cell_length_c  23.59744
_cell_angle_alpha    90.000
_cell_angle_beta    60.698
_cell_angle_gamma    90.000
_cell_formula_units_Z   8
_symmetry_equiv_pos_as_xyz
    -x,-y,-z                                          
    -x,y,-z+1/2                                       
    x,-y,z+1/2                                        
    x+1/2,y+1/2,z                                     
    -x+1/2,-y+1/2,-z                                  
    -x+1/2,y+1/2,-z+1/2                               
    x+1/2,-y+1/2,z+1/2                                
_symmetry_space_group_name_H-M 'C 2/c    '
loop_
_atom_site_label
_atom_site_fract_x
_atom_site_fract_y
_atom_site_fract_z
O1    0.322818  0.523117  0.212634
C2    0.206279  0.490501  0.240569
O3    0.143599  0.479012  0.207914
H4    0.207374  0.500545  0.162868
C5    0.124852  0.459526  0.311066
H6    0.023347  0.429788  0.328504
C7    0.164846  0.463431  0.355034
H8    0.093085  0.433919  0.404628
S9    0.324680  0.511793  0.337929
C10   0.326733  0.524169  0.411885
N11   0.441067  0.535196  0.407992
H12   0.521933  0.529363  0.364579
H13   0.450993  0.540651  0.447809
N14   0.220612  0.526718  0.468604
H15   0.132222  0.523295  0.472385
H16   0.225943  0.522261  0.509767
CL17  0.684618  0.485693 -0.069303
H18   0.423444  0.727748  0.009439
O19   0.498018  0.803709 -0.019186
H20   0.565815  0.712199 -0.043362
data_vaneijck.069   Generated as d-p21c-03730
# Energy -3486.486 kJ/mole
_cell_length_a  15.76804
_cell_length_b   7.02813
_cell_length_c   9.77684
_cell_angle_alpha    90.000
_cell_angle_beta    49.130
_cell_angle_gamma    90.000
_cell_formula_units_Z   4
_symmetry_equiv_pos_as_xyz
    -x,y+1/2,-z+1/2                                   
    -x,-y,-z                                          
    x,-y+1/2,z+1/2                                    
_symmetry_space_group_name_H-M 'P 21/c   '
loop_
_atom_site_label
_atom_site_fract_x
_atom_site_fract_y
_atom_site_fract_z
O1   -0.007924  0.571886  1.228968
C2   -0.017756  0.677707  1.141160
O3   -0.117361  0.730576  1.205290
H4   -0.168207  0.667770  1.320948
C5    0.074734  0.750615  0.958116
H6    0.051483  0.840192  0.897532
C7    0.183683  0.715015  0.860180
H8    0.241210  0.776373  0.726423
S9    0.240694  0.574596  0.931365
C10   0.386024  0.588259  0.752299
N11   0.432895  0.752470  0.673833
H12   0.386356  0.871645  0.726465
H13   0.515810  0.765670  0.571110
N14   0.444758  0.431723  0.702194
H15   0.405429  0.311287  0.771505
H16   0.528683  0.438025  0.621053
CL17  0.321944  0.080272  0.960327
H18  -0.306354  0.810474  1.385416
O19  -0.343885  0.898747  1.364722
H20  -0.300974  0.895379  1.235587
data_vaneijck.070   Generated as d-p-1-02710
# Energy -3486.367 kJ/mole
_cell_length_a   7.74392
_cell_length_b  12.45449
_cell_length_c   9.67689
_cell_angle_alpha    30.618
_cell_angle_beta    58.753
_cell_angle_gamma    56.711
_cell_formula_units_Z   2
_symmetry_equiv_pos_as_xyz
    -x,-y,-z                                          
_symmetry_space_group_name_H-M 'P -1     '
loop_
_atom_site_label
_atom_site_fract_x
_atom_site_fract_y
_atom_site_fract_z
O1   -0.646854 -0.192750  1.057095
C2   -0.491317 -0.239428  0.972641
O3   -0.507866 -0.220853  0.824420
H4   -0.653492 -0.159202  0.800078
C5   -0.278404 -0.319629  1.025512
H6   -0.156231 -0.357316  0.940354
C7   -0.223634 -0.348322  1.167071
H8   -0.060746 -0.409120  1.189414
S9   -0.397309 -0.290512  1.315017
C10  -0.246229 -0.278801  1.386837
N11  -0.324572 -0.313768  1.578364
H12  -0.472790 -0.327288  1.658321
H13  -0.262606 -0.271110  1.592916
N14  -0.065818 -0.227212  1.243890
H15  -0.028140 -0.167730  1.072380
H16   0.009365 -0.195717  1.262838
CL17 -1.066718 -0.054196  1.360878
H18  -0.171272  0.199027  1.443580
O19  -0.250719  0.241172  1.345930
H20  -0.177097  0.140780  1.358016
data_vaneijck.071   Generated as p21c-04296
# Energy -3486.320 kJ/mole
_cell_length_a  10.31832
_cell_length_b   5.69874
_cell_length_c  13.89779
_cell_angle_alpha    90.000
_cell_angle_beta    82.022
_cell_angle_gamma    90.000
_cell_formula_units_Z   4
_symmetry_equiv_pos_as_xyz
    -x,y+1/2,-z+1/2                                   
    -x,-y,-z                                          
    x,-y+1/2,z+1/2                                    
_symmetry_space_group_name_H-M 'P 21/c   '
loop_
_atom_site_label
_atom_site_fract_x
_atom_site_fract_y
_atom_site_fract_z
O1    0.407314 -0.245484  0.150682
C2    0.445380 -0.444665  0.163512
O3    0.373444 -0.591865  0.220384
H4    0.294895 -0.507220  0.246404
C5    0.570401 -0.547051  0.118176
H6    0.589100 -0.726386  0.137150
C7    0.662544 -0.441036  0.056557
H8    0.749261 -0.541685  0.030233
S9    0.655138 -0.150868  0.015103
C10   0.809361 -0.118010 -0.053859
N11   0.912661 -0.174832 -0.014198
H12   1.002146 -0.169672 -0.053064
H13   0.905077 -0.219438  0.056460
N14   0.817864 -0.047102 -0.144005
H15   0.905596 -0.020359 -0.183413
H16   0.737782  0.008560 -0.170726
CL17  0.862600  0.149230  0.188201
H18  -0.044218  0.038804  0.650610
O19   0.004890 -0.103155  0.634188
H20   0.059857 -0.120488  0.684564
data_vaneijck.072   Generated as d-cc-02002
# Energy -3486.270 kJ/mole
_cell_length_a  12.12249
_cell_length_b  11.10055
_cell_length_c   7.36243
_cell_angle_alpha    90.000
_cell_angle_beta    56.958
_cell_angle_gamma    90.000
_cell_formula_units_Z   4
_symmetry_equiv_pos_as_xyz
    x,-y,z+1/2                                        
    x+1/2,y+1/2,z                                     
    x+1/2,-y+1/2,z+1/2                                
_symmetry_space_group_name_H-M 'C c      '
loop_
_atom_site_label
_atom_site_fract_x
_atom_site_fract_y
_atom_site_fract_z
O1   -0.153900  0.553782  0.435344
C2   -0.177071  0.453982  0.517732
O3   -0.292780  0.430241  0.690676
H4   -0.341743  0.504595  0.724931
C5   -0.083240  0.352356  0.437486
H6   -0.117154  0.269450  0.528672
C7    0.039566  0.354107  0.263095
H8    0.097980  0.273237  0.224362
S9    0.112286  0.479441  0.092431
C10   0.260992  0.427508 -0.132502
N11   0.363267  0.498905 -0.220753
H12   0.356348  0.581739 -0.159463
H13   0.449278  0.473643 -0.353030
N14   0.267408  0.320345 -0.212249
H15   0.184515  0.272588 -0.157533
H16   0.348721  0.295385 -0.353502
CL17  0.046231  0.849658  0.361035
H18  -0.698410  0.797464  0.895580
O19  -0.752829  0.727554  0.925577
H20  -0.837085  0.751170  1.050838
data_vaneijck.073   Generated as d-pbca-05045
# Energy -3486.264 kJ/mole
_cell_length_a   7.00696
_cell_length_b  12.14113
_cell_length_c  19.87893
_cell_angle_alpha    90.000
_cell_angle_beta    90.000
_cell_angle_gamma    90.000
_cell_formula_units_Z   8
_symmetry_equiv_pos_as_xyz
    x+1/2,-y+1/2,-z                                   
    -x,y+1/2,-z+1/2                                   
    -x+1/2,-y,z+1/2                                   
    -x,-y,-z                                          
    -x+1/2,y+1/2,z                                    
    x,-y+1/2,z+1/2                                    
    x+1/2,y,-z+1/2                                    
_symmetry_space_group_name_H-M 'P bca    '
loop_
_atom_site_label
_atom_site_fract_x
_atom_site_fract_y
_atom_site_fract_z
O1    0.673578  0.361345  0.733492
C2    0.605632  0.276432  0.756008
O3    0.560091  0.194962  0.715961
H4    0.590767  0.220360  0.671171
C5    0.568066  0.253551  0.827668
H6    0.508372  0.173822  0.839498
C7    0.599593  0.322234  0.878823
H8    0.564170  0.293486  0.928714
S9    0.691342  0.456384  0.871227
C10   0.734891  0.494046  0.954897
N11   0.668217  0.588140  0.976691
H12   0.587305  0.635102  0.946289
H13   0.716969  0.621716  1.019562
N14   0.829993  0.426486  0.993697
H15   0.883484  0.356750  0.974139
H16   0.829709  0.435503  1.043924
CL17  0.608136  0.237186  1.075649
H18   0.135498  0.418658  0.880817
O19   0.167807  0.495371  0.874216
H20   0.211805  0.497154  0.828391
data_vaneijck.074   Generated as d-p212121-02043
# Energy -3486.259 kJ/mole
_cell_length_a   6.79982
_cell_length_b  10.44644
_cell_length_c  11.49684
_cell_angle_alpha    90.000
_cell_angle_beta    90.000
_cell_angle_gamma    90.000
_cell_formula_units_Z   4
_symmetry_equiv_pos_as_xyz
    -x+1/2,-y,z+1/2                                   
    -x,y+1/2,-z+1/2                                   
    x+1/2,-y+1/2,-z                                   
_symmetry_space_group_name_H-M 'P 212121 '
loop_
_atom_site_label
_atom_site_fract_x
_atom_site_fract_y
_atom_site_fract_z
O1    0.513413  0.072116  0.534943
C2    0.610765  0.170367  0.536870
O3    0.693833  0.213079  0.441889
H4    0.657368  0.153763  0.380975
C5    0.647533  0.251499  0.639664
H6    0.738071  0.335052  0.626465
C7    0.579040  0.231109  0.746662
H8    0.616808  0.299114  0.813778
S9    0.430428  0.101085  0.786373
C10   0.476860  0.085301  0.935505
N11   0.328172  0.068335  1.006311
H12   0.189645  0.067822  0.975461
H13   0.351697  0.052029  1.091182
N14   0.659075  0.087475  0.972940
H15   0.771353  0.097532  0.916992
H16   0.688836  0.079814  1.058309
CL17  0.571597  0.065263  0.237863
H18   0.503890  0.393423  0.190963
O19   0.514125  0.328834  0.130558
H20   0.538157  0.249161  0.171027
data_vaneijck.075   Generated as e-p21c-02485
# Energy -3486.237 kJ/mole
_cell_length_a   7.22578
_cell_length_b  11.77980
_cell_length_c  10.99302
_cell_angle_alpha    90.000
_cell_angle_beta    61.802
_cell_angle_gamma    90.000
_cell_formula_units_Z   4
_symmetry_equiv_pos_as_xyz
    -x,y+1/2,-z+1/2                                   
    -x,-y,-z                                          
    x,-y+1/2,z+1/2                                    
_symmetry_space_group_name_H-M 'P 21/c   '
loop_
_atom_site_label
_atom_site_fract_x
_atom_site_fract_y
_atom_site_fract_z
O1    1.143829  0.378220  0.042210
C2    1.243949  0.466050  0.001126
O3    1.407058  0.470301 -0.121856
H4    1.417464  0.395432 -0.160448
C5    1.198097  0.573486  0.079093
H6    1.300727  0.644112  0.027490
C7    1.042875  0.591583  0.206473
H8    1.029442  0.675885  0.249063
S9    0.859944  0.489039  0.310893
C10   0.725303  0.560340  0.468798
N11   0.726153  0.519242  0.579168
H12   0.657448  0.561908  0.669023
H13   0.800704  0.445841  0.572681
N14   0.622851  0.653120  0.473325
H15   0.559226  0.699968  0.559747
H16   0.623434  0.683846  0.387690
CL17  1.519718  0.750835  0.254891
H18   1.025456  0.250167  0.006679
O19   0.917181  0.193288  0.034775
H20   0.790181  0.230457  0.102282
data_vaneijck.076   Generated as d-c2c-04555
# Energy -3486.233 kJ/mole
_cell_length_a  22.51819
_cell_length_b   5.02943
_cell_length_c  23.43746
_cell_angle_alpha    90.000
_cell_angle_beta    38.765
_cell_angle_gamma    90.000
_cell_formula_units_Z   8
_symmetry_equiv_pos_as_xyz
    -x,-y,-z                                          
    -x,y,-z+1/2                                       
    x,-y,z+1/2                                        
    x+1/2,y+1/2,z                                     
    -x+1/2,-y+1/2,-z                                  
    -x+1/2,y+1/2,-z+1/2                               
    x+1/2,-y+1/2,z+1/2                                
_symmetry_space_group_name_H-M 'C 2/c    '
loop_
_atom_site_label
_atom_site_fract_x
_atom_site_fract_y
_atom_site_fract_z
O1    0.636451  0.172198  0.402542
C2    0.657148 -0.003449  0.353290
O3    0.725888 -0.169993  0.313129
H4    0.751414 -0.117033  0.330621
C5    0.610240 -0.053133  0.333238
H6    0.637806 -0.215448  0.287431
C7    0.537891  0.083838  0.365616
H8    0.511593  0.024161  0.343910
S9    0.481751  0.354065  0.440967
C10   0.422003  0.513761  0.429780
N11   0.458192  0.508717  0.351138
H12   0.523237  0.433372  0.295642
H13   0.421129  0.579420  0.345616
N14   0.345389  0.649841  0.498987
H15   0.324722  0.670488  0.555192
H16   0.315910  0.771234  0.492008
CL17  0.672836  0.481577  0.158973
H18   0.666777  0.139771  0.623354
O19   0.654219  0.026602  0.600348
H20   0.666119 -0.151201  0.605541
data_vaneijck.077   Generated as p-1-01866
# Energy -3486.176 kJ/mole
_cell_length_a   6.14964
_cell_length_b  11.03088
_cell_length_c   9.99949
_cell_angle_alpha    41.015
_cell_angle_beta    64.581
_cell_angle_gamma    75.830
_cell_formula_units_Z   2
_symmetry_equiv_pos_as_xyz
    -x,-y,-z                                          
_symmetry_space_group_name_H-M 'P -1     '
loop_
_atom_site_label
_atom_site_fract_x
_atom_site_fract_y
_atom_site_fract_z
O1    0.382815  0.769393 -0.511301
C2    0.575263  0.848746 -0.670685
O3    0.599425  0.893591 -0.840783
H4    0.446355  0.844450 -0.799518
C5    0.792156  0.906194 -0.693555
H6    0.948544  0.979228 -0.846213
C7    0.813233  0.875803 -0.543202
H8    0.984460  0.926877 -0.584440
S9    0.584963  0.755560 -0.281994
C10   0.729806  0.712477 -0.133891
N11   0.961788  0.694497 -0.179370
H12   1.043327  0.668481 -0.092736
H13   1.048096  0.676005 -0.273259
N14   0.601414  0.701659  0.019324
H15   0.675894  0.669911  0.113490
H16   0.419104  0.693246  0.068705
CL17 -0.035395  0.391390 -0.172189
H18   0.874830  0.336746 -0.300470
O19   0.771837  0.311088 -0.329610
H20   0.840435  0.400634 -0.488915
data_vaneijck.078   Generated as pca21-00916
# Energy -3486.125 kJ/mole
_cell_length_a  20.31532
_cell_length_b   4.09435
_cell_length_c   9.64057
_cell_angle_alpha    90.000
_cell_angle_beta    90.000
_cell_angle_gamma    90.000
_cell_formula_units_Z   4
_symmetry_equiv_pos_as_xyz
    -x,-y,z+1/2                                       
    x+1/2,-y,z                                        
    -x+1/2,y,z+1/2                                    
_symmetry_space_group_name_H-M 'P ca21   '
loop_
_atom_site_label
_atom_site_fract_x
_atom_site_fract_y
_atom_site_fract_z
O1    0.458220  0.703004  0.909729
C2    0.470241  0.647558  1.031372
O3    0.428704  0.487471  1.109871
H4    0.391850  0.432836  1.050883
C5    0.531301  0.740979  1.104162
H6    0.534872  0.669969  1.211877
C7    0.582513  0.901056  1.050711
H8    0.623699  0.942526  1.118912
S9    0.588785  1.046497  0.879660
C10   0.667710  1.220339  0.870060
N11   0.690786  1.386341  0.975992
H12   0.665393  1.397410  1.064967
H13   0.736600  1.480247  0.974440
N14   0.701510  1.183767  0.755638
H15   0.748484  1.254728  0.750097
H16   0.682594  1.059618  0.674840
CL17  0.317578  0.165122  0.977171
H18   0.336449  0.439235  0.811705
O19   0.336522  0.635906  0.755653
H20   0.348604  0.803134  0.822698
data_vaneijck.079   Generated as d-p-1-00074
# Energy -3486.121 kJ/mole
_cell_length_a   7.65382
_cell_length_b   9.45234
_cell_length_c   6.31325
_cell_angle_alpha    90.784
_cell_angle_beta    67.786
_cell_angle_gamma    72.992
_cell_formula_units_Z   2
_symmetry_equiv_pos_as_xyz
    -x,-y,-z                                          
_symmetry_space_group_name_H-M 'P -1     '
loop_
_atom_site_label
_atom_site_fract_x
_atom_site_fract_y
_atom_site_fract_z
O1    0.150167  0.515806  0.655574
C2    0.241763  0.537791  0.767469
O3    0.261117  0.455588  0.927321
H4    0.195637  0.383141  0.922601
C5    0.342809  0.651856  0.736246
H6    0.416209  0.658887  0.850430
C7    0.353957  0.745108  0.578497
H8    0.432362  0.823413  0.578013
S9    0.259310  0.744337  0.364555
C10   0.246976  0.918013  0.265985
N11   0.092249  0.987935  0.222385
H12  -0.007060  0.935568  0.231719
H13   0.089982  1.078950  0.141372
N14   0.391045  0.974073  0.233116
H15   0.517470  0.914374  0.247606
H16   0.371307  1.081299  0.207450
CL17 -0.177414  0.818212  1.171399
H18   0.141180  0.368768  0.329380
O19   0.227389  0.274467  0.340468
H20   0.195098  0.276171  0.504586
data_vaneijck.080   Generated as d-p21c-00855
# Energy -3486.116 kJ/mole
_cell_length_a  19.03390
_cell_length_b   5.51648
_cell_length_c  12.88928
_cell_angle_alpha    90.000
_cell_angle_beta    38.928
_cell_angle_gamma    90.000
_cell_formula_units_Z   4
_symmetry_equiv_pos_as_xyz
    -x,y+1/2,-z+1/2                                   
    -x,-y,-z                                          
    x,-y+1/2,z+1/2                                    
_symmetry_space_group_name_H-M 'P 21/c   '
loop_
_atom_site_label
_atom_site_fract_x
_atom_site_fract_y
_atom_site_fract_z
O1   -0.021451  0.214119  0.380856
C2   -0.042241  0.429985  0.409513
O3   -0.145200  0.505346  0.517430
H4   -0.188284  0.358990  0.558423
C5    0.040065  0.622863  0.335948
H6    0.007964  0.805522  0.376026
C7    0.149340  0.591788  0.226808
H8    0.199119  0.751070  0.185564
S9    0.217825  0.309864  0.147785
C10   0.357645  0.384040  0.012582
N11   0.411518  0.255721  0.020186
H12   0.371961  0.118844  0.101876
H13   0.493867  0.275419 -0.061912
N14   0.404011  0.560404 -0.093755
H15   0.364302  0.626459 -0.110762
H16   0.483195  0.611075 -0.171251
CL17  0.328772  0.659359  0.761617
H18   0.344365  0.022585  0.787344
O19   0.381601  0.152572  0.781024
H20   0.346846  0.299756  0.795806
data_vaneijck.081   Generated as d-cc-02365
# Energy -3486.025 kJ/mole
_cell_length_a   6.14999
_cell_length_b  18.75831
_cell_length_c   7.22049
_cell_angle_alpha    90.000
_cell_angle_beta    78.283
_cell_angle_gamma    90.000
_cell_formula_units_Z   4
_symmetry_equiv_pos_as_xyz
    x,-y,z+1/2                                        
    x+1/2,y+1/2,z                                     
    x+1/2,-y+1/2,z+1/2                                
_symmetry_space_group_name_H-M 'C c      '
loop_
_atom_site_label
_atom_site_fract_x
_atom_site_fract_y
_atom_site_fract_z
O1   -0.257260  0.378185  0.670972
C2   -0.151936  0.426759  0.724110
O3   -0.211096  0.493211  0.711216
H4   -0.340529  0.490746  0.655412
C5    0.046739  0.418108  0.806905
H6    0.115127  0.465995  0.854900
C7    0.150142  0.357034  0.826166
H8    0.292799  0.359208  0.892050
S9    0.075270  0.274221  0.744500
C10   0.302308  0.218375  0.749808
N11   0.503915  0.244779  0.727567
H12   0.534714  0.296509  0.698080
H13   0.630173  0.212339  0.740738
N14   0.263219  0.150130  0.775026
H15   0.106690  0.131557  0.792591
H16   0.385236  0.116104  0.788813
CL17 -0.738432  0.609572  0.794372
H18  -0.123178  0.039243  0.976763
O19  -0.040357  0.008997  1.046414
H20  -0.140798 -0.028184  1.104495
data_vaneijck.082   Generated as d-c2c-04835
# Energy -3486.002 kJ/mole
_cell_length_a  23.50980
_cell_length_b   5.36462
_cell_length_c  12.87317
_cell_angle_alpha    90.000
_cell_angle_beta    84.517
_cell_angle_gamma    90.000
_cell_formula_units_Z   8
_symmetry_equiv_pos_as_xyz
    -x,-y,-z                                          
    -x,y,-z+1/2                                       
    x,-y,z+1/2                                        
    x+1/2,y+1/2,z                                     
    -x+1/2,-y+1/2,-z                                  
    -x+1/2,y+1/2,-z+1/2                               
    x+1/2,-y+1/2,z+1/2                                
_symmetry_space_group_name_H-M 'C 2/c    '
loop_
_atom_site_label
_atom_site_fract_x
_atom_site_fract_y
_atom_site_fract_z
O1    0.260958  0.336007  0.649255
C2    0.265031  0.111373  0.636022
O3    0.313915 -0.001768  0.641333
H4    0.340278  0.126696  0.658275
C5    0.218819 -0.056680  0.610289
H6    0.230049 -0.250778  0.600071
C7    0.164961  0.006383  0.598735
H8    0.136700 -0.140535  0.578966
S9    0.136201  0.307830  0.613765
C10   0.061750  0.269381  0.618874
N11   0.031783  0.456627  0.588167
H12   0.051841  0.604297  0.553990
H13  -0.010956  0.464481  0.602439
N14   0.037955  0.061105  0.654809
H15   0.061126 -0.063548  0.691047
H16  -0.003726  0.025222  0.651004
CL17  0.580538  0.244278  0.829257
H18   0.100987  0.352673  0.890355
O19   0.080625  0.233157  0.936251
H20   0.090312  0.071494  0.905764
data_vaneijck.083   Generated as p-1-01542
# Energy -3485.954 kJ/mole
_cell_length_a   8.04769
_cell_length_b   9.75183
_cell_length_c  12.89481
_cell_angle_alpha    36.253
_cell_angle_beta    51.663
_cell_angle_gamma    40.591
_cell_formula_units_Z   2
_symmetry_equiv_pos_as_xyz
    -x,-y,-z                                          
_symmetry_space_group_name_H-M 'P -1     '
loop_
_atom_site_label
_atom_site_fract_x
_atom_site_fract_y
_atom_site_fract_z
O1   -0.865432  1.024533 -0.243132
C2   -0.720434  1.101583 -0.351282
O3   -0.735098  1.257986 -0.518142
H4   -0.870681  1.283281 -0.525340
C5   -0.518345  1.028878 -0.309041
H6   -0.404040  1.111232 -0.417470
C7   -0.462246  0.871229 -0.150301
H8   -0.307576  0.838243 -0.141765
S9   -0.616857  0.710581  0.046593
C10  -0.456404  0.555705  0.195181
N11  -0.576108  0.667998  0.260271
H12  -0.760810  0.825833  0.234742
H13  -0.492409  0.585633  0.346826
N14  -0.219218  0.339254  0.230475
H15  -0.124300  0.232711  0.323075
H16  -0.133887  0.269276  0.170937
CL17 -1.108661  1.324472 -0.565146
H18  -1.021729  1.223025 -0.011174
O19  -0.942175  1.279123 -0.028430
H20  -0.912529  1.401463 -0.154079
data_vaneijck.084   Generated as d-c2c-05737
# Energy -3485.923 kJ/mole
_cell_length_a  20.01751
_cell_length_b   4.54140
_cell_length_c  25.25644
_cell_angle_alpha    90.000
_cell_angle_beta    46.109
_cell_angle_gamma    90.000
_cell_formula_units_Z   8
_symmetry_equiv_pos_as_xyz
    -x,-y,-z                                          
    -x,y,-z+1/2                                       
    x,-y,z+1/2                                        
    x+1/2,y+1/2,z                                     
    -x+1/2,-y+1/2,-z                                  
    -x+1/2,y+1/2,-z+1/2                               
    x+1/2,-y+1/2,z+1/2                                
_symmetry_space_group_name_H-M 'C 2/c    '
loop_
_atom_site_label
_atom_site_fract_x
_atom_site_fract_y
_atom_site_fract_z
O1   -0.127277  0.820232  0.082294
C2   -0.156423  0.932264  0.138830
O3   -0.223186  1.126185  0.173772
H4   -0.238608  1.147937  0.145238
C5   -0.123240  0.872412  0.174748
H6   -0.158574  0.988251  0.225566
C7   -0.054461  0.692155  0.150993
H8   -0.038886  0.673949  0.184152
S9    0.014869  0.492741  0.068475
C10   0.092176  0.285279  0.064638
N11   0.174161  0.231803 -0.000319
H12   0.190151  0.322165 -0.044236
H13   0.214770  0.067428 -0.009665
N14   0.065980  0.177477  0.124813
H15   0.003315  0.224046  0.174361
H16   0.109482  0.053619  0.122537
CL17 -0.305031  1.256303  0.115634
H18   0.132068  0.915562 -0.304688
O19   0.100363  0.747026 -0.272458
H20   0.121660  0.582056 -0.305244
data_vaneijck.085   Generated as m-p21c-02246
# Energy -3485.881 kJ/mole
_cell_length_a  11.85196
_cell_length_b   7.22106
_cell_length_c  11.55024
_cell_angle_alpha    90.000
_cell_angle_beta    60.328
_cell_angle_gamma    90.000
_cell_formula_units_Z   4
_symmetry_equiv_pos_as_xyz
    -x,y+1/2,-z+1/2                                   
    -x,-y,-z                                          
    x,-y+1/2,z+1/2                                    
_symmetry_space_group_name_H-M 'P 21/c   '
loop_
_atom_site_label
_atom_site_fract_x
_atom_site_fract_y
_atom_site_fract_z
O1    0.422364  0.519793  0.754010
C2    0.477293  0.476551  0.815903
O3    0.411579  0.456048  0.945244
H4    0.322025  0.481815  0.971371
C5    0.617705  0.441633  0.756580
H6    0.651530  0.403368  0.824648
C7    0.706313  0.451775  0.627496
H8    0.805293  0.419060  0.600248
S9    0.674770  0.514090  0.498966
C10   0.822729  0.489046  0.349748
N11   0.818295  0.441122  0.242737
H12   0.732412  0.435710  0.245633
H13   0.899030  0.436564  0.153200
N14   0.933459  0.522037  0.345379
H15   1.017752  0.512189  0.259203
H16   0.935820  0.561556  0.427326
CL17  0.863191  0.472718  0.951754
H18  -0.006895  0.262119  0.930594
O19   0.056324  0.203431  0.948401
H20   0.100166  0.305371  0.963985
data_vaneijck.086   Generated as m-p21c-03292
# Energy -3485.872 kJ/mole
_cell_length_a  11.99523
_cell_length_b   5.42209
_cell_length_c  12.60597
_cell_angle_alpha    90.000
_cell_angle_beta    92.147
_cell_angle_gamma    90.000
_cell_formula_units_Z   4
_symmetry_equiv_pos_as_xyz
    -x,y+1/2,-z+1/2                                   
    -x,-y,-z                                          
    x,-y+1/2,z+1/2                                    
_symmetry_space_group_name_H-M 'P 21/c   '
loop_
_atom_site_label
_atom_site_fract_x
_atom_site_fract_y
_atom_site_fract_z
O1    0.517216  0.595518  0.634162
C2    0.529568  0.372543  0.632462
O3    0.629194  0.277923  0.646669
H4    0.677656  0.418472  0.657547
C5    0.439789  0.190130  0.614823
H6    0.464661 -0.000839  0.615630
C7    0.331536  0.238851  0.598626
H8    0.275761  0.084187  0.587808
S9    0.272811  0.535494  0.594020
C10   0.130570  0.489357  0.615104
N11   0.082000  0.644055  0.678490
H12  -0.000423  0.636811  0.689142
H13   0.126609  0.779946  0.713779
N14   0.075403  0.312472  0.564746
H15   0.113595  0.211972  0.509967
H16  -0.005325  0.279042  0.576952
CL17  0.829246  0.569291  0.677220
H18   0.167522  0.063365  0.377023
O19   0.142674 -0.067472  0.423276
H20   0.181544 -0.212809  0.400126
data_vaneijck.087   Generated as d-p21c-05321
# Energy -3485.705 kJ/mole
_cell_length_a  10.66830
_cell_length_b   7.05312
_cell_length_c  12.76611
_cell_angle_alpha    90.000
_cell_angle_beta    58.687
_cell_angle_gamma    90.000
_cell_formula_units_Z   4
_symmetry_equiv_pos_as_xyz
    -x,y+1/2,-z+1/2                                   
    -x,-y,-z                                          
    x,-y+1/2,z+1/2                                    
_symmetry_space_group_name_H-M 'P 21/c   '
loop_
_atom_site_label
_atom_site_fract_x
_atom_site_fract_y
_atom_site_fract_z
O1    0.410277  1.023307  0.424081
C2    0.446998  1.176716  0.444025
O3    0.363684  1.264087  0.548208
H4    0.278584  1.183308  0.594391
C5    0.582002  1.282173  0.358802
H6    0.599002  1.416259  0.390280
C7    0.684714  1.227568  0.246421
H8    0.778537  1.319177  0.194321
S9    0.678149  1.016082  0.177312
C10   0.804673  1.052699  0.021261
N11   0.797979  1.210247 -0.030242
H12   0.727692  1.313395  0.020392
H13   0.872520  1.239531 -0.118529
N14   0.897842  0.916479 -0.039019
H15   0.892770  0.795078  0.004322
H16   0.959687  0.918582 -0.131184
CL17  0.078516  1.074857  0.696584
H18  -0.121483  0.743096  0.192624
O19  -0.108488  0.656527  0.129050
H20  -0.045993  0.558507  0.130562
data_vaneijck.088   Generated as d-p21c-07898
# Energy -3485.531 kJ/mole
_cell_length_a   7.20137
_cell_length_b  11.42710
_cell_length_c  10.77310
_cell_angle_alpha    90.000
_cell_angle_beta    71.640
_cell_angle_gamma    90.000
_cell_formula_units_Z   4
_symmetry_equiv_pos_as_xyz
    -x,y+1/2,-z+1/2                                   
    -x,-y,-z                                          
    x,-y+1/2,z+1/2                                    
_symmetry_space_group_name_H-M 'P 21/c   '
loop_
_atom_site_label
_atom_site_fract_x
_atom_site_fract_y
_atom_site_fract_z
O1   -0.309274  0.280445  0.349578
C2   -0.210064  0.270370  0.235077
O3   -0.183905  0.359772  0.155822
H4   -0.257049  0.423401  0.207745
C5   -0.107854  0.163913  0.171729
H6   -0.026602  0.170579  0.068921
C7   -0.106361  0.060751  0.229061
H8   -0.023536 -0.009242  0.169375
S9   -0.227121  0.030325  0.394664
C10  -0.300572 -0.116243  0.396657
N11  -0.331200 -0.161934  0.292861
H12  -0.323551 -0.111723  0.215091
H13  -0.367459 -0.246683  0.291016
N14  -0.325370 -0.176134  0.504599
H15  -0.315750 -0.134199  0.584458
H16  -0.386709 -0.256030  0.517213
CL17 -0.383633 -0.071340  0.778976
H18  -0.604876  0.485700  0.415136
O19  -0.698212  0.428210  0.464291
H20  -0.691906  0.435023  0.552403
data_vaneijck.089   Generated as d-c2c-02235
# Energy -3485.497 kJ/mole
_cell_length_a  13.78846
_cell_length_b   5.52870
_cell_length_c  23.95715
_cell_angle_alpha    90.000
_cell_angle_beta    66.253
_cell_angle_gamma    90.000
_cell_formula_units_Z   8
_symmetry_equiv_pos_as_xyz
    -x,-y,-z                                          
    -x,y,-z+1/2                                       
    x,-y,z+1/2                                        
    x+1/2,y+1/2,z                                     
    -x+1/2,-y+1/2,-z                                  
    -x+1/2,y+1/2,-z+1/2                               
    x+1/2,-y+1/2,z+1/2                                
_symmetry_space_group_name_H-M 'C 2/c    '
loop_
_atom_site_label
_atom_site_fract_x
_atom_site_fract_y
_atom_site_fract_z
O1    0.353013  0.857438  1.011944
C2    0.330400  0.666519  1.039484
O3    0.277597  0.662965  1.098647
H4    0.265715  0.830640  1.111017
C5    0.359251  0.425795  1.011560
H6    0.333697  0.273398  1.042239
C7    0.413653  0.378459  0.952469
H8    0.428568  0.190524  0.939263
S9    0.462933  0.596179  0.894349
C10   0.544823  0.421797  0.832175
N11   0.503411  0.238439  0.814731
H12   0.424096  0.227763  0.830238
H13   0.548052  0.125009  0.781534
N14   0.645288  0.478143  0.806681
H15   0.671133  0.622981  0.822072
H16   0.693095  0.404197  0.766824
CL17  0.725754  0.608173  1.168691
H18   0.355795  0.729237  0.788516
O19   0.372238  0.896689  0.777065
H20   0.321742  0.987508  0.810577
data_vaneijck.090   Generated as e-p212121-13497
# Energy -3485.468 kJ/mole
_cell_length_a  17.11137
_cell_length_b  11.82018
_cell_length_c   4.14664
_cell_angle_alpha    90.000
_cell_angle_beta    90.000
_cell_angle_gamma    90.000
_cell_formula_units_Z   4
_symmetry_equiv_pos_as_xyz
    -x+1/2,-y,z+1/2                                   
    -x,y+1/2,-z+1/2                                   
    x+1/2,-y+1/2,-z                                   
_symmetry_space_group_name_H-M 'P 212121 '
loop_
_atom_site_label
_atom_site_fract_x
_atom_site_fract_y
_atom_site_fract_z
O1    0.381591  1.161753 -0.541956
C2    0.346636  1.092770 -0.706956
O3    0.273319  1.108409 -0.781884
H4    0.258832  1.179057 -0.680104
C5    0.381022  0.988037 -0.837384
H6    0.342812  0.934186 -0.975697
C7    0.454544  0.953549 -0.798978
H8    0.470697  0.873569 -0.905572
S9    0.526945  1.028405 -0.588452
C10   0.593605  0.923875 -0.468831
N11   0.567839  0.823375 -0.385121
H12   0.603772  0.765788 -0.287375
H13   0.510773  0.804214 -0.402398
N14   0.667688  0.951104 -0.457500
H15   0.708833  0.895141 -0.389697
H16   0.684118  1.030765 -0.509736
CL17  0.214121  1.300285 -0.397564
H18   0.621835  1.230606 -0.294506
O19   0.589319  1.248424 -0.110850
H20   0.624663  1.238149  0.069279
data_vaneijck.091   Generated as pbca-00949
# Energy -3485.423 kJ/mole
_cell_length_a   9.91510
_cell_length_b  23.79009
_cell_length_c   6.96357
_cell_angle_alpha    90.000
_cell_angle_beta    90.000
_cell_angle_gamma    90.000
_cell_formula_units_Z   8
_symmetry_equiv_pos_as_xyz
    x+1/2,-y+1/2,-z                                   
    -x,y+1/2,-z+1/2                                   
    -x+1/2,-y,z+1/2                                   
    -x,-y,-z                                          
    -x+1/2,y+1/2,z                                    
    x,-y+1/2,z+1/2                                    
    x+1/2,y,-z+1/2                                    
_symmetry_space_group_name_H-M 'P bca    '
loop_
_atom_site_label
_atom_site_fract_x
_atom_site_fract_y
_atom_site_fract_z
O1    0.520270  0.262737  1.113233
C2    0.400696  0.272885  1.132542
O3    0.359414  0.324897  1.144620
H4    0.441197  0.346847  1.138141
C5    0.292911  0.230343  1.144675
H6    0.191343  0.246080  1.159729
C7    0.309171  0.174670  1.139128
H8    0.219752  0.149004  1.150040
S9    0.465145  0.140352  1.115962
C10   0.425718  0.068528  1.124473
N11   0.493935  0.036757  1.243440
H12   0.554783  0.055146  1.339837
H13   0.471568 -0.004033  1.261469
N14   0.330596  0.048579  1.012743
H15   0.275943  0.074887  0.930808
H16   0.304696  0.007808  1.014258
CL17  0.440121  0.586954  0.859428
H18   0.199332  0.413578  1.113129
O19   0.254920  0.437007  1.031309
H20   0.346585  0.425901  1.058835
data_vaneijck.092   Generated as d-p21c-02754
# Energy -3485.392 kJ/mole
_cell_length_a  11.37699
_cell_length_b  10.37309
_cell_length_c   8.27441
_cell_angle_alpha    90.000
_cell_angle_beta    58.972
_cell_angle_gamma    90.000
_cell_formula_units_Z   4
_symmetry_equiv_pos_as_xyz
    -x,y+1/2,-z+1/2                                   
    -x,-y,-z                                          
    x,-y+1/2,z+1/2                                    
_symmetry_space_group_name_H-M 'P 21/c   '
loop_
_atom_site_label
_atom_site_fract_x
_atom_site_fract_y
_atom_site_fract_z
O1   -0.561717  0.822514  1.271080
C2   -0.521343  0.927997  1.286790
O3   -0.597970  0.999673  1.434674
H4   -0.679200  0.949346  1.512739
C5   -0.387960  0.986622  1.150689
H6   -0.366881  1.080293  1.187644
C7   -0.291145  0.935087  0.988071
H8   -0.197409  0.989378  0.906384
S9   -0.304243  0.786643  0.896128
C10  -0.153510  0.777648  0.674199
N11  -0.116426  0.877354  0.561056
H12  -0.168317  0.960525  0.607248
H13  -0.024563  0.879348  0.441697
N14  -0.084697  0.669328  0.624357
H15  -0.120121  0.592306  0.710253
H16  -0.003966  0.656327  0.493420
CL17 -0.864199  0.895249  1.710225
H18  -0.171091  1.158756  1.555974
O19  -0.165212  1.135697  1.665180
H20  -0.193416  1.212748  1.742639
data_vaneijck.093   Generated as d-c2c-02674
# Energy -3485.384 kJ/mole
_cell_length_a  13.42438
_cell_length_b   5.44536
_cell_length_c  24.42779
_cell_angle_alpha    90.000
_cell_angle_beta    70.350
_cell_angle_gamma    90.000
_cell_formula_units_Z   8
_symmetry_equiv_pos_as_xyz
    -x,-y,-z                                          
    -x,y,-z+1/2                                       
    x,-y,z+1/2                                        
    x+1/2,y+1/2,z                                     
    -x+1/2,-y+1/2,-z                                  
    -x+1/2,y+1/2,-z+1/2                               
    x+1/2,-y+1/2,z+1/2                                
_symmetry_space_group_name_H-M 'C 2/c    '
loop_
_atom_site_label
_atom_site_fract_x
_atom_site_fract_y
_atom_site_fract_z
O1    0.639939  0.270379  0.492232
C2    0.650400  0.047846  0.489378
O3    0.716463 -0.054784  0.442914
H4    0.745442  0.080572  0.416946
C5    0.590545 -0.127262  0.534504
H6    0.607574 -0.319431  0.525109
C7    0.516895 -0.070642  0.585130
H8    0.478316 -0.220382  0.613180
S9    0.476742  0.229055  0.609149
C10   0.408718  0.202631  0.684067
N11   0.430800  0.025143  0.714548
H12   0.490495 -0.090795  0.695627
H13   0.395354  0.016445  0.757870
N14   0.336806  0.368110  0.708673
H15   0.317713  0.496331  0.684244
H16   0.301948  0.372459  0.752030
CL17  0.778615  0.252259  0.339199
H18   0.647932  0.409903  0.168749
O19   0.615298  0.249100  0.176008
H20   0.667092  0.137024  0.151270
data_vaneijck.094   Generated as p-1-00640
# Energy -3485.369 kJ/mole
_cell_length_a   6.77188
_cell_length_b  10.52645
_cell_length_c   8.98293
_cell_angle_alpha    76.612
_cell_angle_beta    62.810
_cell_angle_gamma    46.076
_cell_formula_units_Z   2
_symmetry_equiv_pos_as_xyz
    -x,-y,-z                                          
_symmetry_space_group_name_H-M 'P -1     '
loop_
_atom_site_label
_atom_site_fract_x
_atom_site_fract_y
_atom_site_fract_z
O1    0.669012  1.194985 -0.008594
C2    0.393928  1.315238  0.058718
O3    0.256075  1.471755  0.006408
H4    0.413735  1.462001 -0.088151
C5    0.187659  1.300978  0.200330
H6   -0.050404  1.418847  0.246819
C7    0.263970  1.157532  0.276063
H8    0.082098  1.171273  0.379003
S9    0.631666  0.947207  0.220375
C10   0.563833  0.811260  0.329739
N11   0.727195  0.695323  0.411599
H12   0.905951  0.673767  0.395546
H13   0.682958  0.624182  0.488347
N14   0.353170  0.829328  0.327289
H15   0.338932  0.737389  0.366653
H16   0.227540  0.922915  0.265942
CL17  0.636244  1.469784 -0.328350
H18   0.906375  1.087199  0.135445
O19   0.887415  1.124165  0.233325
H20   0.734561  1.252671  0.249137
data_vaneijck.095   Generated as e-p21c-12905
# Energy -3485.299 kJ/mole
_cell_length_a  16.44990
_cell_length_b   5.43607
_cell_length_c  14.83232
_cell_angle_alpha    90.000
_cell_angle_beta    38.467
_cell_angle_gamma    90.000
_cell_formula_units_Z   4
_symmetry_equiv_pos_as_xyz
    -x,y+1/2,-z+1/2                                   
    -x,-y,-z                                          
    x,-y+1/2,z+1/2                                    
_symmetry_space_group_name_H-M 'P 21/c   '
loop_
_atom_site_label
_atom_site_fract_x
_atom_site_fract_y
_atom_site_fract_z
O1   -0.578820  0.269293  0.937389
C2   -0.534688  0.470613  0.878586
O3   -0.601410  0.622042  0.885553
H4   -0.682134  0.537793  0.941273
C5   -0.408618  0.572573  0.799552
H6   -0.384674  0.754758  0.754875
C7   -0.322060  0.462966  0.778328
H8   -0.234133  0.563795  0.718385
S9   -0.339188  0.166877  0.839124
C10  -0.186418  0.107505  0.755292
N11  -0.182048 -0.007746  0.828785
H12  -0.096846 -0.062648  0.781660
H13  -0.264584 -0.070424  0.928860
N14  -0.080401  0.173219  0.620321
H15   0.007273  0.156927  0.573930
H16  -0.086025  0.259262  0.565466
CL17 -0.852188  0.406545  1.055486
H18  -0.898362 -0.266197  0.566009
O19  -0.925416 -0.400686  0.550963
H20  -0.901456 -0.548684  0.562163
data_vaneijck.096   Generated as d-c2-06569
# Energy -3485.277 kJ/mole
_cell_length_a  13.08864
_cell_length_b   5.34211
_cell_length_c  13.17958
_cell_angle_alpha    90.000
_cell_angle_beta    62.502
_cell_angle_gamma    90.000
_cell_formula_units_Z   4
_symmetry_equiv_pos_as_xyz
    -x,y,-z                                           
    x+1/2,y+1/2,z                                     
    -x+1/2,y+1/2,-z                                   
_symmetry_space_group_name_H-M 'C 2      '
loop_
_atom_site_label
_atom_site_fract_x
_atom_site_fract_y
_atom_site_fract_z
O1    0.662000  0.545067  0.481992
C2    0.654292  0.318965  0.475139
O3    0.710944  0.204822  0.377048
H4    0.753983  0.334256  0.323112
C5    0.581705  0.150145  0.569575
H6    0.583986 -0.045377  0.547884
C7    0.514159  0.213701  0.678144
H8    0.466327  0.065504  0.736042
S9    0.496754  0.517101  0.735072
C10   0.422606  0.476288  0.884125
N11   0.352606  0.654715  0.945484
H12   0.337696  0.799524  0.905835
H13   0.323750  0.665366  1.030444
N14   0.439069  0.271885  0.930105
H15   0.502706  0.153036  0.882034
H16   0.393534  0.234225  1.014010
CL17  0.339083  0.956495  0.162612
H18   0.744578  0.301387  0.802624
O19   0.767017  0.449116  0.830478
H20   0.746792  0.589007  0.796559
data_vaneijck.097   Generated as d-p21c-02919
# Energy -3485.237 kJ/mole
_cell_length_a  14.93038
_cell_length_b   5.60829
_cell_length_c  13.73346
_cell_angle_alpha    90.000
_cell_angle_beta    47.310
_cell_angle_gamma    90.000
_cell_formula_units_Z   4
_symmetry_equiv_pos_as_xyz
    -x,y+1/2,-z+1/2                                   
    -x,-y,-z                                          
    x,-y+1/2,z+1/2                                    
_symmetry_space_group_name_H-M 'P 21/c   '
loop_
_atom_site_label
_atom_site_fract_x
_atom_site_fract_y
_atom_site_fract_z
O1    1.032604  0.901964  0.098463
C2    1.082187  0.711125  0.076718
O3    1.199032  0.700142  0.008153
H4    1.228575  0.862139 -0.017617
C5    1.022290  0.476170  0.120775
H6    1.080259  0.324245  0.092340
C7    0.904548  0.433080  0.191199
H8    0.875225  0.248806  0.214648
S9    0.793420  0.650530  0.248431
C10   0.666556  0.470745  0.318018
N11   0.626772  0.457896  0.257856
H12   0.664360  0.562849  0.178998
H13   0.549361  0.372085  0.298581
N14   0.621375  0.344556  0.422921
H15   0.647231  0.379907  0.472538
H16   0.559967  0.214345  0.456820
CL17  0.648013  0.618924 -0.398667
H18   0.570636  0.583813  0.085242
O19   0.500773  0.506572  0.107420
H20   0.450728  0.455587  0.198605
data_vaneijck.098   Generated as m-p21c-03723
# Energy -3485.002 kJ/mole
_cell_length_a  11.94701
_cell_length_b   7.94191
_cell_length_c   9.00633
_cell_angle_alpha    90.000
_cell_angle_beta   104.339
_cell_angle_gamma    90.000
_cell_formula_units_Z   4
_symmetry_equiv_pos_as_xyz
    -x,y+1/2,-z+1/2                                   
    -x,-y,-z                                          
    x,-y+1/2,z+1/2                                    
_symmetry_space_group_name_H-M 'P 21/c   '
loop_
_atom_site_label
_atom_site_fract_x
_atom_site_fract_y
_atom_site_fract_z
O1   -0.047036  0.217449  0.480935
C2   -0.059406  0.330312  0.386836
O3   -0.156475  0.414422  0.349030
H4   -0.204017  0.366881  0.411070
C5    0.028604  0.388590  0.309099
H6    0.003422  0.490220  0.228173
C7    0.135687  0.329587  0.327803
H8    0.188388  0.388830  0.260996
S9    0.199061  0.166070  0.451610
C10   0.338285  0.158982  0.421459
N11   0.401743  0.294854  0.452921
H12   0.483380  0.299101  0.442238
H13   0.369027  0.398326  0.490928
N14   0.371832  0.022715  0.363081
H15   0.321038 -0.079943  0.349119
H16   0.447549  0.016254  0.334253
CL17 -0.332329  0.333772  0.511392
H18   0.391311 -0.078610  0.802913
O19   0.416318 -0.056200  0.710655
H20   0.374788 -0.137973  0.637953
data_vaneijck.099   Generated as d-p21c-07010
# Energy -3484.951 kJ/mole
_cell_length_a   5.76006
_cell_length_b  13.02726
_cell_length_c  11.30568
_cell_angle_alpha    90.000
_cell_angle_beta    85.297
_cell_angle_gamma    90.000
_cell_formula_units_Z   4
_symmetry_equiv_pos_as_xyz
    -x,y+1/2,-z+1/2                                   
    -x,-y,-z                                          
    x,-y+1/2,z+1/2                                    
_symmetry_space_group_name_H-M 'P 21/c   '
loop_
_atom_site_label
_atom_site_fract_x
_atom_site_fract_y
_atom_site_fract_z
O1    1.406143  0.622553  0.437314
C2    1.227213  0.609065  0.388776
O3    1.233587  0.586236  0.276015
H4    1.395560  0.583638  0.246709
C5    0.986891  0.614787  0.444324
H6    0.850374  0.599801  0.386578
C7    0.918929  0.635615  0.557110
H8    0.733140  0.636969  0.581279
S9    1.103394  0.659202  0.670155
C10   0.899440  0.657777  0.793890
N11   0.905743  0.583498  0.871515
H12   1.024323  0.527249  0.857993
H13   0.804254  0.584335  0.948004
N14   0.737075  0.728472  0.799004
H15   0.740372  0.783363  0.736109
H16   0.603072  0.726605  0.861772
CL17  1.320153  0.420064  0.863428
H18   1.632861  1.073190  0.587209
O19   1.616137  1.143001  0.560435
H20   1.578567  1.136654  0.479071
data_vaneijck.100   Generated as d-p21c-00992
# Energy -3484.949 kJ/mole
_cell_length_a   7.60302
_cell_length_b   6.63511
_cell_length_c  16.47913
_cell_angle_alpha    90.000
_cell_angle_beta    98.172
_cell_angle_gamma    90.000
_cell_formula_units_Z   4
_symmetry_equiv_pos_as_xyz
    -x,y+1/2,-z+1/2                                   
    -x,-y,-z                                          
    x,-y+1/2,z+1/2                                    
_symmetry_space_group_name_H-M 'P 21/c   '
loop_
_atom_site_label
_atom_site_fract_x
_atom_site_fract_y
_atom_site_fract_z
O1    0.308677 -0.355151  0.509616
C2    0.188377 -0.246285  0.478123
O3    0.035860 -0.239071  0.506259
H4    0.046997 -0.329301  0.552656
C5    0.197684 -0.111602  0.407812
H6    0.080061 -0.025095  0.386676
C7    0.336110 -0.085085  0.367826
H8    0.318494  0.018233  0.316628
S9    0.545198 -0.199056  0.392481
C10   0.678434 -0.060501  0.334188
N11   0.801762 -0.157581  0.302295
H12   0.826199 -0.303628  0.316068
H13   0.873637 -0.092637  0.262742
N14   0.653861  0.134659  0.325538
H15   0.563098  0.204335  0.354529
H16   0.746419  0.221083  0.304737
CL17  0.031739 -0.423742  0.666559
H18   0.752933 -0.115747  0.128670
O19   0.626000 -0.137952  0.120781
H20   0.581648 -0.072147  0.069957
