# Supplementary material for: Report on the sixth blind test of organic crystal structure prediction methods
Source: Acta Crystallogr B Struct Sci Cryst Eng Mater. 2016 Aug 1;72(Pt 4):439–59. doi: 10.1107/S2052520616007447 (PMC4971545; doi:10.1107/S2052520616007447)
Supplement: Supplementary file 2 [file b-72-00439-sup2.zip › Group_05_vanEijck/XXV-1_vanEijck.cif]

data_vaneijck.001   Generated as hf3-p21c-03181
# Energy -1306.529 kJ/mole
_cell_length_a  10.96034
_cell_length_b  27.97172
_cell_length_c   7.75168
_cell_angle_alpha    90.000
_cell_angle_beta    68.828
_cell_angle_gamma    90.000
_cell_formula_units_Z   4
_symmetry_equiv_pos_as_xyz
    -x,y+1/2,-z+1/2                                   
    -x,-y,-z                                          
    x,-y+1/2,z+1/2                                    
_symmetry_space_group_name_H-M 'P 21/c   '
loop_
_atom_site_label
_atom_site_fract_x
_atom_site_fract_y
_atom_site_fract_z
C1   -0.251408  0.350297 -0.370748
H2   -0.229404  0.318854 -0.457559
H3   -0.207294  0.380713 -0.456429
H4   -0.356281  0.354182 -0.311398
C5   -0.195401  0.343685 -0.221406
C6   -0.265025  0.317539 -0.061430
H7   -0.359049  0.302223 -0.045431
C8   -0.212998  0.310829  0.077870
H9   -0.266996  0.290511  0.200236
C10  -0.090059  0.329921  0.058221
C11  -0.019936  0.356461 -0.102398
C12  -0.073216  0.363231 -0.240544
H13  -0.019121  0.383521 -0.362669
C14   0.112110  0.377371 -0.122116
H15   0.181166  0.370847 -0.260269
H16   0.102353  0.415756 -0.106465
N17   0.165480  0.358401  0.016329
C18   0.057249  0.357873  0.198360
H19   0.011290  0.392636  0.231428
H20   0.094406  0.349578  0.306883
N21  -0.039719  0.321852  0.192332
C22   0.226848  0.311342 -0.030518
C23   0.157625  0.269441  0.049711
C24   0.018586  0.273435  0.186263
H25  -0.041252  0.246869  0.153269
H26   0.017425  0.264824  0.322509
C27   0.355885  0.307372 -0.157198
H28   0.409617  0.338883 -0.221650
C29   0.415567  0.262380 -0.202244
H30   0.514813  0.259978 -0.300105
C31   0.346760  0.220725 -0.122111
C32   0.217637  0.224576  0.003256
H33   0.163563  0.192962  0.065573
C34   0.411346  0.172559 -0.170876
H35   0.440864  0.166923 -0.318012
H36   0.496642  0.169174 -0.133025
H37   0.344208  0.144285 -0.102295
O38  -0.605215  0.436685 -0.234031
C39  -0.561124  0.431521 -0.110737
O40  -0.629465  0.408597  0.040727
H41  -0.707003  0.397541  0.021974
C42  -0.433584  0.450625 -0.117328
C43  -0.357864  0.478523 -0.269250
H44  -0.393468  0.485676 -0.380260
C45  -0.236543  0.497381 -0.278857
N46  -0.158229  0.527497 -0.438219
O47  -0.203008  0.537600 -0.556210
O48  -0.056969  0.545484 -0.437965
C49  -0.191419  0.487729 -0.133817
H50  -0.098317  0.502017 -0.139849
C51  -0.265830  0.459944  0.019537
N52  -0.217981  0.450396  0.172577
O53  -0.292592  0.432474  0.315055
O54  -0.105668  0.460951  0.151752
C55  -0.386871  0.441505  0.026473
H56  -0.444354  0.420078  0.144094
data_vaneijck.002   Generated as ebig-fr-p21c-09038
# Energy -1305.404 kJ/mole
_cell_length_a  10.92030
_cell_length_b  27.92321
_cell_length_c   7.80376
_cell_angle_alpha    90.000
_cell_angle_beta    68.903
_cell_angle_gamma    90.000
_cell_formula_units_Z   4
_symmetry_equiv_pos_as_xyz
    -x,y+1/2,-z+1/2                                   
    -x,-y,-z                                          
    x,-y+1/2,z+1/2                                    
_symmetry_space_group_name_H-M 'P 21/c   '
loop_
_atom_site_label
_atom_site_fract_x
_atom_site_fract_y
_atom_site_fract_z
C1    0.409179  0.673381  0.822124
H2    0.341484  0.645284  0.891425
H3    0.492530  0.671335  0.865382
H4    0.437443  0.667726  0.676216
C5    0.344003  0.721512  0.871993
C6    0.411514  0.763329  0.790735
H7    0.510256  0.761079  0.691194
C8    0.351156  0.808303  0.836668
H9    0.404230  0.839860  0.770951
C10   0.222474  0.812230  0.965427
C11   0.154877  0.769969  1.046893
C12   0.215586  0.725155  0.999509
H13   0.162478  0.693435  1.062887
C14   0.016651  0.773519  1.186126
H15  -0.044617  0.747273  1.153995
H16   0.017578  0.764469  1.320057
N17  -0.041302  0.822070  1.194809
C18   0.059357  0.857542  1.192621
H19   0.098685  0.849703  1.298847
H20   0.015480  0.892754  1.223077
N21   0.165180  0.856409  1.009065
C22  -0.094874  0.830454  1.051678
C23  -0.022449  0.856281  0.891771
C24   0.110807  0.876378  0.873265
H25   0.179372  0.870333  0.735285
H26   0.101903  0.914800  0.890929
C27  -0.218459  0.811766  1.070978
H28  -0.273575  0.791895  1.193233
C29  -0.269401  0.818315  0.931161
H30  -0.364053  0.803333  0.946412
C31  -0.197709  0.843850  0.771456
C32  -0.074628  0.862922  0.753045
H33  -0.019020  0.882649  0.630877
C34  -0.252250  0.850305  0.621289
H35  -0.356764  0.856274  0.678860
H36  -0.208775  0.879976  0.531089
H37  -0.234803  0.818206  0.538621
O38   0.606437  1.063144  1.235979
C39   0.562176  1.068457  1.113522
O40   0.630796  1.091579  0.963672
H41   0.708203  1.102680  0.983217
C42   0.434310  1.049338  1.119435
C43   0.357967  1.021508  1.270337
H44   0.393332  1.014406  1.381075
C45   0.236292  1.002668  1.279290
N46   0.157227  0.972643  1.437591
O47   0.056552  0.954233  1.435419
O48   0.200687  0.963053  1.556861
C49   0.191474  1.012260  1.134631
H50   0.098092  0.997989  1.140175
C51   0.266532  1.039966  0.982305
N52   0.219017  1.049409  0.829646
O53   0.105834  1.039458  0.850815
O54   0.294719  1.066702  0.687465
C55   0.387893  1.058408  0.976024
H56   0.445857  1.079800  0.859229
data_vaneijck.003   Generated as hf4-p21c-04309
# Energy -1305.242 kJ/mole
_cell_length_a  10.91705
_cell_length_b  27.89091
_cell_length_c   7.80928
_cell_angle_alpha    90.000
_cell_angle_beta    69.053
_cell_angle_gamma    90.000
_cell_formula_units_Z   4
_symmetry_equiv_pos_as_xyz
    -x,y+1/2,-z+1/2                                   
    -x,-y,-z                                          
    x,-y+1/2,z+1/2                                    
_symmetry_space_group_name_H-M 'P 21/c   '
loop_
_atom_site_label
_atom_site_fract_x
_atom_site_fract_y
_atom_site_fract_z
C1    0.907491  0.172919 -0.177002
H2    0.993215  0.171984 -0.138622
H3    0.937987  0.167605 -0.323146
H4    0.842393  0.144583 -0.103634
C5    0.842825  0.221194 -0.127622
C6    0.910443  0.263037 -0.208616
H7    1.009083  0.260744 -0.307795
C8    0.850316  0.308093 -0.162872
H9    0.903454  0.339663 -0.228352
C10   0.721776  0.312087 -0.034617
C11   0.654060  0.269803  0.046496
C12   0.714533  0.224906 -0.000685
H13   0.661329  0.193172  0.062412
C14   0.515955  0.273423  0.185119
H15   0.454591  0.247215  0.152706
H16   0.516849  0.264303  0.318923
N17   0.458275  0.322078  0.193742
C18   0.559050  0.357512  0.191938
H19   0.598375  0.349599  0.298163
H20   0.515365  0.392788  0.222325
N21   0.664727  0.356352  0.008854
C22   0.404673  0.330573  0.050637
C23   0.477130  0.356407 -0.108877
C24   0.610413  0.376426 -0.126950
H25   0.678850  0.370360 -0.264593
H26   0.601697  0.414896 -0.109291
C27   0.281031  0.311983  0.069560
H28   0.225905  0.292104  0.191528
C29   0.230044  0.318639 -0.070230
H30   0.135332  0.303735 -0.055240
C31   0.301770  0.344163 -0.229561
C32   0.424955  0.363135 -0.247629
H33   0.480629  0.382860 -0.369513
C34   0.246782  0.350620 -0.379342
H35   0.268720  0.319251 -0.466245
H36   0.141995  0.355875 -0.328674
H37   0.291283  0.381180 -0.463592
O38   0.893546  0.063487  0.263599
C39   0.937706  0.068610  0.386303
O40   0.869073  0.091616  0.536124
H41   0.791714  0.102791  0.516456
C42   1.065476  0.049406  0.380654
C43   1.141658  0.021574  0.229987
H44   1.106236  0.014529  0.119225
C45   1.263248  0.002661  0.221297
N46   1.342185 -0.027367  0.063265
O47   1.298314 -0.037058 -0.055574
O48   1.443099 -0.045685  0.065134
C49   1.308127  0.012184  0.365996
H50   1.401439 -0.002142  0.360654
C51   1.233228  0.039885  0.518098
N52   1.280818  0.049254  0.670790
O53   1.205282  0.066572  0.812645
O54   1.393882  0.039196  0.649961
C55   1.111957  0.058398  0.524106
H56   1.054114  0.079787  0.640719
data_vaneijck.004   Generated as hf3-p-1-06612
# Energy -1301.535 kJ/mole
_cell_length_a   6.36613
_cell_length_b  15.02109
_cell_length_c  13.88745
_cell_angle_alpha    64.979
_cell_angle_beta    76.705
_cell_angle_gamma    97.662
_cell_formula_units_Z   2
_symmetry_equiv_pos_as_xyz
    -x,-y,-z                                          
_symmetry_space_group_name_H-M 'P -1     '
loop_
_atom_site_label
_atom_site_fract_x
_atom_site_fract_y
_atom_site_fract_z
C1    0.171192  0.130905  0.798909
H2    0.163101  0.052143  0.820965
H3    0.330618  0.176795  0.735805
H4    0.034755  0.149601  0.767032
C5    0.151125  0.144564  0.901548
C6    0.013424  0.202757  0.926347
H7   -0.082015  0.237567  0.872195
C8   -0.001603  0.216781  1.021162
H9   -0.108208  0.262109  1.038488
C10   0.119293  0.171727  1.093403
C11   0.256842  0.112573  1.068728
C12   0.272672  0.099866  0.973029
H13   0.378514  0.054902  0.954821
C14   0.386716  0.063560  1.146338
H15   0.363756 -0.015200  1.164508
H16   0.562696  0.100346  1.103497
N17   0.320789  0.069258  1.253146
C18   0.296046  0.172650  1.226521
H19   0.446770  0.229818  1.164408
H20   0.271733  0.182922  1.300450
N21   0.101433  0.185722  1.185511
C22   0.120530 -0.009618  1.336168
C23  -0.089871  0.012179  1.351856
C24  -0.104329  0.119296  1.283086
H25  -0.247655  0.115717  1.254276
H26  -0.134833  0.153676  1.337645
C27   0.135169 -0.108961  1.398952
H28   0.295076 -0.126476  1.386717
C29  -0.058131 -0.185985  1.476232
H30  -0.045030 -0.262455  1.523470
C31  -0.267937 -0.164542  1.491815
C32  -0.282659 -0.065055  1.429808
H33  -0.442763 -0.047425  1.441148
C34  -0.476428 -0.247069  1.573573
H35  -0.434155 -0.316373  1.621020
H36  -0.573315 -0.227001  1.632277
H37  -0.580421 -0.262976  1.528343
O38  -0.169077  0.620420  0.746740
C39  -0.029464  0.597534  0.794476
O40  -0.000169  0.632451  0.863620
H41  -0.099666  0.675730  0.860879
C42   0.115077  0.531966  0.778933
C43   0.118407  0.503171  0.694478
H44   0.014769  0.528892  0.641641
C45   0.255517  0.441515  0.677569
N46   0.258256  0.410639  0.588985
O47   0.100380  0.412541  0.553026
O48   0.419111  0.383430  0.555323
C49   0.390261  0.408867  0.746296
H50   0.495733  0.361221  0.733976
C51   0.387378  0.435947  0.831914
N52   0.525559  0.398401  0.905739
O53   0.487787  0.404248  0.992759
O54   0.667266  0.358085  0.880284
C55   0.249914  0.497928  0.847344
H56   0.248008  0.519418  0.912692
data_vaneijck.005   Generated as hf3-p-1-05608
# Energy -1301.348 kJ/mole
_cell_length_a   6.33471
_cell_length_b  15.57913
_cell_length_c  13.85173
_cell_angle_alpha    70.919
_cell_angle_beta   102.531
_cell_angle_gamma    70.194
_cell_formula_units_Z   2
_symmetry_equiv_pos_as_xyz
    -x,-y,-z                                          
_symmetry_space_group_name_H-M 'P -1     '
loop_
_atom_site_label
_atom_site_fract_x
_atom_site_fract_y
_atom_site_fract_z
C1    0.148986  0.249880  0.175745
H2    0.157467  0.271648  0.094897
H3    0.124728  0.181630  0.197386
H4    0.315411  0.236924  0.232755
C5   -0.059913  0.334034  0.174176
C6   -0.235227  0.314798  0.212032
H7   -0.221455  0.238944  0.242286
C8   -0.427845  0.393212  0.211864
H9   -0.559711  0.377090  0.242331
C10  -0.447293  0.492018  0.174133
C11  -0.271346  0.511398  0.135444
C12  -0.079767  0.432730  0.135207
H13   0.053250  0.448647  0.105445
C14  -0.291832  0.617690  0.095123
H15  -0.116094  0.613973  0.127832
H16  -0.345830  0.649781  0.006710
N17  -0.469771  0.685878  0.124314
C18  -0.688958  0.670016  0.099930
H19  -0.749448  0.678934  0.016425
H20  -0.836080  0.726581  0.105817
N21  -0.630723  0.566611  0.178227
C22  -0.377568  0.671394  0.237324
C23  -0.433490  0.612048  0.319806
C24  -0.590788  0.563033  0.289939
H25  -0.509991  0.485119  0.350875
H26  -0.763460  0.600523  0.294631
C27  -0.230318  0.716364  0.264914
H28  -0.185413  0.761745  0.202645
C29  -0.139102  0.702073  0.373686
H30  -0.024724  0.736772  0.393726
C31  -0.196033  0.643722  0.455724
C32  -0.343570  0.599061  0.428154
H33  -0.387517  0.553906  0.490674
C34  -0.102875  0.629543  0.572035
H35  -0.243524  0.679205  0.587731
H36  -0.042212  0.552828  0.631884
H37   0.046980  0.648180  0.585649
O38   0.202213  0.878514 -0.131763
C39   0.367022  0.901294 -0.107216
O40   0.501798  0.865684 -0.003894
H41   0.443710  0.821757  0.036472
C42   0.429467  0.967512 -0.188261
C43   0.319384  0.996407 -0.301019
H44   0.189192  0.970367 -0.327733
C45   0.377218  1.058478 -0.379609
N46   0.260305  1.089392 -0.498517
O47   0.360692  1.116587 -0.559844
O48   0.067642  1.087734 -0.531638
C49   0.547532  1.091436 -0.344075
H50   0.592551  1.139360 -0.404097
C51   0.657494  1.064276 -0.231846
N52   0.831501  1.102109 -0.196129
O53   0.905008  1.143727 -0.262619
O54   0.887929  1.095541 -0.103120
C55   0.598111  1.001878 -0.154390
H56   0.683273  0.980239 -0.067912
data_vaneijck.006   Generated as fr-p-1-02237
# Energy -1300.929 kJ/mole
_cell_length_a   6.33861
_cell_length_b  18.46262
_cell_length_c  14.69065
_cell_angle_alpha    58.951
_cell_angle_beta    85.912
_cell_angle_gamma    54.349
_cell_formula_units_Z   2
_symmetry_equiv_pos_as_xyz
    -x,-y,-z                                          
_symmetry_space_group_name_H-M 'P -1     '
loop_
_atom_site_label
_atom_site_fract_x
_atom_site_fract_y
_atom_site_fract_z
C1    0.549963 -0.325235  1.075672
H2    0.405996 -0.297960  1.117457
H3    0.588531 -0.268063  1.031689
H4    0.735242 -0.406933  1.138862
C5    0.427611 -0.326362  0.992786
C6    0.157394 -0.288694  0.974111
H7    0.034782 -0.258778  1.019908
C8    0.043624 -0.288639  0.895573
H9   -0.165238 -0.258335  0.881215
C10   0.198485 -0.325974  0.834267
C11   0.471099 -0.364493  0.853640
C12   0.584351 -0.364941  0.932832
H13   0.792793 -0.394601  0.946771
C14   0.637680 -0.404483  0.787501
H15   0.743035 -0.371370  0.758348
H16   0.793963 -0.492882  0.843814
N17   0.469796 -0.375531  0.690127
C18   0.284088 -0.400036  0.730405
H19   0.400313 -0.483534  0.805134
H20   0.181936 -0.394228  0.667945
N21   0.081689 -0.321756  0.755370
C22   0.320530 -0.262557  0.591396
C23   0.039805 -0.180127  0.568086
C24  -0.106206 -0.210014  0.647114
H25  -0.225223 -0.149095  0.664081
H26  -0.250979 -0.205282  0.604980
C27   0.457200 -0.234976  0.518770
H28   0.672426 -0.297231  0.535816
C29   0.315664 -0.126223  0.424016
H30   0.424280 -0.106134  0.369203
C31   0.035805 -0.044243  0.400091
C32  -0.100939 -0.071800  0.472412
H33  -0.315505 -0.009303  0.454863
C34  -0.117734  0.071860  0.297457
H35  -0.244566  0.128683  0.318824
H36   0.015525  0.088273  0.260236
H37  -0.250860  0.089169  0.234286
O38  -0.156673 -0.631247  0.752590
C39  -0.017712 -0.606974  0.705586
O40  -0.124677 -0.503756  0.638167
H41  -0.307557 -0.463155  0.641595
C42   0.273319 -0.688228  0.720592
C43   0.408727 -0.654511  0.652531
H44   0.299208 -0.568030  0.587706
C45   0.685686 -0.732121  0.667753
N46   0.826189 -0.696552  0.594364
O47   0.689725 -0.603539  0.507772
O48   1.074600 -0.763175  0.619435
C49   0.827509 -0.844351  0.752825
H50   1.040730 -0.904495  0.765055
C51   0.695178 -0.879733  0.821146
N52   0.847232 -0.998652  0.909136
O53   0.719039 -1.031566  0.943934
O54   1.097799 -1.060207  0.943296
C55   0.417784 -0.800986  0.804452
H56   0.314879 -0.827578  0.857083
data_vaneijck.007   Generated as hf4-p-1-11765
# Energy -1298.221 kJ/mole
_cell_length_a   9.44792
_cell_length_b  15.93460
_cell_length_c   8.18628
_cell_angle_alpha    88.067
_cell_angle_beta    64.609
_cell_angle_gamma    87.292
_cell_formula_units_Z   2
_symmetry_equiv_pos_as_xyz
    -x,-y,-z                                          
_symmetry_space_group_name_H-M 'P -1     '
loop_
_atom_site_label
_atom_site_fract_x
_atom_site_fract_y
_atom_site_fract_z
C1    0.230600  0.435403  1.044149
H2    0.120544  0.435801  1.163830
H3    0.205481  0.426106  0.929501
H4    0.282688  0.495216  1.034683
C5    0.336983  0.364938  1.057801
C6    0.274107  0.294817  1.169356
H7    0.148449  0.291393  1.244931
C8    0.372240  0.228459  1.182388
H9    0.321780  0.174612  1.268293
C10   0.535573  0.230974  1.081987
C11   0.599095  0.301756  0.969314
C12   0.499974  0.368257  0.958139
H13   0.549916  0.421790  0.871170
C14   0.774850  0.304417  0.860893
H15   0.800107  0.324735  0.724325
H16   0.819778  0.351029  0.917530
N17   0.858198  0.222366  0.857328
C18   0.793366  0.186177  1.042119
H19   0.799731  0.229728  1.136911
H20   0.863013  0.130922  1.047044
N21   0.628857  0.164911  1.091951
C22   0.853210  0.163624  0.727541
C23   0.743158  0.099617  0.783057
C24   0.632383  0.091229  0.981733
H25   0.515740  0.081086  0.994757
H26   0.667678  0.035506  1.036006
C27   0.957212  0.171706  0.544759
H28   1.040988  0.220594  0.502889
C29   0.951667  0.117204  0.416735
H30   1.032431  0.124500  0.275793
C31   0.841886  0.053602  0.471076
C32   0.738176  0.045062  0.654468
H33   0.653214 -0.003548  0.696996
C34   0.833338 -0.004769  0.335224
H35   0.940448 -0.004438  0.211920
H36   0.814557 -0.068857  0.384345
H37   0.737553  0.015747  0.302994
O38   0.032418  0.427970  0.588386
C39   0.174254  0.439322  0.518836
O40   0.228259  0.506873  0.418614
H41   0.137445  0.536978  0.419025
C42   0.293739  0.381549  0.538385
C43   0.247887  0.310825  0.654175
H44   0.124596  0.298673  0.729854
C45   0.360246  0.255335  0.673603
N46   0.309324  0.181207  0.797201
O47   0.176290  0.181044  0.917198
O48   0.401274  0.121680  0.772684
C49   0.520711  0.271433  0.574989
H50   0.607802  0.228942  0.589178
C51   0.568726  0.342262  0.458970
N52   0.737023  0.360735  0.355848
O53   0.772697  0.417802  0.244074
O54   0.834404  0.322285  0.392163
C55   0.454206  0.396580  0.441471
H56   0.490433  0.450666  0.351575
data_vaneijck.008   Generated as ebig-fr-p21c-08115
# Energy -1297.570 kJ/mole
_cell_length_a  13.14804
_cell_length_b   7.67096
_cell_length_c  23.38618
_cell_angle_alpha    90.000
_cell_angle_beta    73.109
_cell_angle_gamma    90.000
_cell_formula_units_Z   4
_symmetry_equiv_pos_as_xyz
    -x,y+1/2,-z+1/2                                   
    -x,-y,-z                                          
    x,-y+1/2,z+1/2                                    
_symmetry_space_group_name_H-M 'P 21/c   '
loop_
_atom_site_label
_atom_site_fract_x
_atom_site_fract_y
_atom_site_fract_z
C1    0.079283  0.545823  0.718324
H2    0.122080  0.570886  0.672188
H3    0.004797  0.615667  0.729096
H4    0.066551  0.406882  0.723299
C5    0.144908  0.608883  0.757169
C6    0.214795  0.750124  0.739107
H7    0.221302  0.815459  0.697139
C8    0.277088  0.806973  0.775085
H9    0.331049  0.915022  0.760810
C10   0.269697  0.724437  0.829719
C11   0.198552  0.583174  0.848163
C12   0.136968  0.526059  0.811727
H13   0.083314  0.417662  0.825798
C14   0.190937  0.493740  0.907020
H15   0.108214  0.480912  0.932330
H16   0.222245  0.363207  0.897490
N17   0.250323  0.583994  0.943993
C18   0.352719  0.644134  0.903042
H19   0.394745  0.537153  0.876132
H20   0.404408  0.692796  0.927934
N21   0.330405  0.781717  0.864112
C22   0.192320  0.726910  0.980298
C23   0.209724  0.901206  0.960361
C24   0.289101  0.939930  0.900534
H25   0.252568  1.026706  0.875771
H26   0.355233  1.009862  0.908213
C27   0.118108  0.691657  1.035730
H28   0.103867  0.559136  1.051596
C29   0.062423  0.828637  1.070947
H30   0.005715  0.800300  1.113548
C31   0.080480  1.001949  1.051483
C32   0.154183  1.037348  0.996130
H33   0.168346  1.170194  0.980805
C34   0.022251  1.149163  1.089577
H35  -0.001809  1.243728  1.061931
H36  -0.048120  1.107339  1.123697
H37   0.073984  1.213270  1.111376
O38  -0.262507  0.501152  0.903172
C39  -0.305079  0.634083  0.928428
O40  -0.316245  0.657396  0.985553
H41  -0.289143  0.554069  0.999214
C42  -0.345510  0.776587  0.898108
C43  -0.357512  0.749126  0.840904
H44  -0.336724  0.623983  0.819358
C45  -0.397156  0.881665  0.811582
N46  -0.409861  0.852448  0.751265
O47  -0.356861  0.739542  0.719464
O48  -0.468675  0.947714  0.733663
C49  -0.424708  1.043253  0.840315
H50  -0.455399  1.145591  0.818068
C51  -0.412555  1.073963  0.897300
N52  -0.441587  1.245241  0.927070
O53  -0.443226  1.259568  0.979236
O54  -0.469030  1.362752  0.899760
C55  -0.372902  0.939660  0.925819
H56  -0.363572  0.962059  0.969685
data_vaneijck.009   Generated as hf3-p-1-07737
# Energy -1296.492 kJ/mole
_cell_length_a  18.68501
_cell_length_b  15.90177
_cell_length_c   9.42558
_cell_angle_alpha    92.471
_cell_angle_beta   110.756
_cell_angle_gamma    30.543
_cell_formula_units_Z   2
_symmetry_equiv_pos_as_xyz
    -x,-y,-z                                          
_symmetry_space_group_name_H-M 'P -1     '
loop_
_atom_site_label
_atom_site_fract_x
_atom_site_fract_y
_atom_site_fract_z
C1   -0.668688  1.171936  0.168873
H2   -0.695580  1.179570  0.042612
H3   -0.616456  1.183298  0.204451
H4   -0.793399  1.293339  0.149178
C5   -0.530551  0.975590  0.313727
C6   -0.582338  0.962495  0.369499
H7   -0.722682  1.094583  0.309262
C8   -0.452688  0.778343  0.503353
H9   -0.493339  0.769213  0.545018
C10  -0.270209  0.605028  0.582617
C11  -0.217585  0.618056  0.527589
C12  -0.347867  0.802802  0.393605
H13  -0.307016  0.811605  0.351225
C14  -0.019779  0.430685  0.615882
H15  -0.006344  0.426710  0.512044
H16   0.031104  0.436255  0.702793
N17   0.092553  0.245623  0.726285
C18   0.036395  0.278957  0.834891
H19   0.038842  0.331096  0.909505
H20   0.129042  0.141814  0.935915
N21  -0.148031  0.427617  0.708903
C22   0.082455  0.185349  0.615972
C23  -0.031665  0.229738  0.566228
C24  -0.141317  0.338161  0.632453
H25  -0.276659  0.452422  0.521218
H26  -0.084703  0.235469  0.736007
C27   0.183829  0.086060  0.554315
H28   0.270405  0.052999  0.590662
C29   0.170679  0.032761  0.443352
H30   0.247131 -0.040854  0.394111
C31   0.057852  0.076116  0.393905
C32  -0.043086  0.174485  0.456091
H33  -0.131089  0.209479  0.418295
C34   0.044807  0.018678  0.274310
H35  -0.076221  0.146315  0.136260
H36   0.157429 -0.095714  0.272447
H37   0.038121 -0.034543  0.319392
O38  -0.410562  1.482571  0.621385
C39  -0.480082  1.540796  0.693867
O40  -0.579677  1.572873  0.648402
H41  -0.579104  1.542098  0.558127
C42  -0.461357  1.579979  0.832261
C43  -0.345729  1.534849  0.902202
H44  -0.269343  1.470338  0.855208
C45  -0.327444  1.572237  1.033148
N46  -0.203860  1.522479  1.105763
O47  -0.083411  1.401327  1.093536
O48  -0.227643  1.605830  1.173793
C49  -0.427028  1.656144  1.094178
H50  -0.413782  1.685573  1.194714
C51  -0.542806  1.701281  1.026200
N52  -0.647026  1.787249  1.090317
O53  -0.760095  1.844142  1.012276
O54  -0.608922  1.785845  1.226306
C55  -0.559135  1.663119  0.895061
H56  -0.648915  1.698999  0.841409
data_vaneijck.010   Generated as hf3-c2c-00652
# Energy -1296.178 kJ/mole
_cell_length_a  16.99707
_cell_length_b   8.13364
_cell_length_c  32.91167
_cell_angle_alpha    90.000
_cell_angle_beta    87.021
_cell_angle_gamma    90.000
_cell_formula_units_Z   8
_symmetry_equiv_pos_as_xyz
    -x,-y,-z                                          
    -x,y,-z+1/2                                       
    x,-y,z+1/2                                        
    x+1/2,y+1/2,z                                     
    -x+1/2,-y+1/2,-z                                  
    -x+1/2,y+1/2,-z+1/2                               
    x+1/2,-y+1/2,z+1/2                                
_symmetry_space_group_name_H-M 'C 2/c    '
loop_
_atom_site_label
_atom_site_fract_x
_atom_site_fract_y
_atom_site_fract_z
C1    0.367200  0.594261  0.968200
H2    0.312452  0.526591  0.969148
H3    0.353477  0.722009  0.963401
H4    0.393727  0.576479  0.996952
C5    0.420912  0.532052  0.933755
C6    0.389545  0.455533  0.900018
H7    0.326423  0.442310  0.898749
C8    0.439117  0.397439  0.867656
H9    0.414112  0.339377  0.841745
C10   0.521142  0.416600  0.868399
C11   0.552843  0.494076  0.902387
C12   0.502833  0.550770  0.934850
H13   0.527783  0.609943  0.960583
C14   0.641147  0.515139  0.903103
H15   0.653948  0.638942  0.912593
H16   0.663380  0.433374  0.925727
N17   0.683320  0.480971  0.863224
C18   0.650577  0.329489  0.846134
H19   0.653319  0.228577  0.867363
H20   0.685702  0.292411  0.819248
N21   0.568107  0.363252  0.836240
C22   0.681566  0.616713  0.834422
C23   0.626595  0.618948  0.803731
C24   0.570266  0.475779  0.800278
H25   0.511848  0.522378  0.795570
H26   0.587885  0.405875  0.773353
C27   0.734438  0.747653  0.837487
H28   0.776348  0.745467  0.860894
C29   0.732556  0.881255  0.810556
H30   0.773595  0.981867  0.813441
C31   0.677573  0.884425  0.780101
C32   0.625073  0.752620  0.776832
H33   0.582692  0.754136  0.753494
C34   0.674153  1.026565  0.751022
H35   0.717261  1.118776  0.757741
H36   0.685056  0.989344  0.719755
H37   0.616586  1.083041  0.753873
O38   0.767635  0.650999  0.964941
C39   0.838552  0.648604  0.970806
O40   0.864319  0.716401  1.003811
H41   0.818142  0.759204  1.018278
C42   0.899590  0.574138  0.942813
C43   0.877575  0.486942  0.908308
H44   0.815860  0.473738  0.902288
C45   0.934816  0.416132  0.881319
N46   0.910447  0.324123  0.845116
O47   0.957484  0.310583  0.816190
O48   0.844088  0.267325  0.845076
C49   1.015130  0.433424  0.889178
H50   1.059399  0.379281  0.868423
C51   1.038264  0.519782  0.923713
N52   1.122599  0.537464  0.932582
O53   1.139961  0.626916  0.960456
O54   1.171867  0.456174  0.913432
C55   0.979974  0.589955  0.950206
H56   0.997390  0.657552  0.976583
data_vaneijck.011   Generated as hf3-p-1-00186
# Energy -1296.078 kJ/mole
_cell_length_a   9.40683
_cell_length_b   8.19684
_cell_length_c  15.90337
_cell_angle_alpha    88.450
_cell_angle_beta    87.656
_cell_angle_gamma    64.915
_cell_formula_units_Z   2
_symmetry_equiv_pos_as_xyz
    -x,-y,-z                                          
_symmetry_space_group_name_H-M 'P -1     '
loop_
_atom_site_label
_atom_site_fract_x
_atom_site_fract_y
_atom_site_fract_z
C1    0.163435  0.668237  1.002350
H2    0.178468  0.615210  1.065838
H3    0.055463  0.789827  1.001698
H4    0.263473  0.695213  0.984391
C5    0.156214  0.529966  0.944505
C6    0.048202  0.581576  0.879645
H7   -0.031816  0.721721  0.871233
C8    0.043540  0.451987  0.825324
H9   -0.039071  0.492505  0.775532
C10   0.146746  0.269794  0.834659
C11   0.254868  0.217359  0.900301
C12   0.259017  0.347563  0.954608
H13   0.342626  0.306913  1.004235
C14   0.364470  0.019870  0.910857
H15   0.481948  0.006725  0.920188
H16   0.328759 -0.031037  0.967407
N17   0.365847 -0.092406  0.838279
C18   0.200751 -0.036527  0.815476
H19   0.128752 -0.039077  0.870097
H20   0.191982 -0.129126  0.771112
N21   0.142227  0.147709  0.779548
C22   0.465876 -0.082268  0.767815
C23   0.401139  0.031702  0.698010
C24   0.225112  0.141206  0.696783
H25   0.201159  0.276438  0.675695
H26   0.177706  0.084850  0.650724
C27   0.629044 -0.183369  0.769911
H28   0.679536 -0.269793  0.823480
C29   0.726659 -0.170107  0.703402
H30   0.852484 -0.246332  0.706252
C31   0.662908 -0.057457  0.633825
C32   0.499625  0.043170  0.631257
H33   0.449093  0.131009  0.578193
C34   0.768970 -0.043979  0.563167
H35   0.875685 -0.166763  0.558921
H36   0.715608 -0.019485  0.502611
H37   0.801710  0.064250  0.575088
O38  -0.032298  0.410746  0.572000
C39  -0.174435  0.479886  0.560516
O40  -0.228540  0.579165  0.492850
H41  -0.137527  0.578543  0.462731
C42  -0.294280  0.461407  0.618423
C43  -0.248555  0.345944  0.689008
H44  -0.125062  0.269500  0.700925
C45  -0.361293  0.327892  0.744724
N46  -0.310236  0.204499  0.818650
O47  -0.401760  0.228769  0.878317
O48  -0.177782  0.083736  0.817941
C49  -0.522062  0.427557  0.729013
H50  -0.609413  0.414487  0.771727
C51  -0.569948  0.543216  0.658297
N52  -0.738505  0.647531  0.640066
O53  -0.773654  0.760573  0.583855
O54  -0.836516  0.609534  0.676842
C55  -0.455030  0.559299  0.603749
H56  -0.491204  0.648986  0.549787
data_vaneijck.012   Generated as ebig-fr-p21c-07207
# Energy -1295.960 kJ/mole
_cell_length_a  16.25478
_cell_length_b   6.53447
_cell_length_c  22.41606
_cell_angle_alpha    90.000
_cell_angle_beta    73.087
_cell_angle_gamma    90.000
_cell_formula_units_Z   4
_symmetry_equiv_pos_as_xyz
    -x,y+1/2,-z+1/2                                   
    -x,-y,-z                                          
    x,-y+1/2,z+1/2                                    
_symmetry_space_group_name_H-M 'P 21/c   '
loop_
_atom_site_label
_atom_site_fract_x
_atom_site_fract_y
_atom_site_fract_z
C1    0.508108  0.469070  0.394888
H2    0.450930  0.486255  0.433806
H3    0.497571  0.343274  0.366875
H4    0.517971  0.610744  0.368934
C5    0.582880  0.423105  0.419672
C6    0.654888  0.552615  0.406883
H7    0.658014  0.687696  0.378401
C8    0.723122  0.510021  0.431617
H9    0.777262  0.613267  0.422046
C10   0.720448  0.337054  0.469498
C11   0.648674  0.204884  0.481463
C12   0.580650  0.248774  0.456601
H13   0.525961  0.148092  0.466536
C14   0.645962  0.017104  0.521530
H15   0.583811  0.009777  0.556119
H16   0.651617 -0.117567  0.492707
N17   0.714642  0.011903  0.553302
C18   0.795701  0.083003  0.509083
H19   0.811079 -0.007728  0.466767
H20   0.848494  0.061212  0.528867
N21   0.785807  0.302179  0.495163
C22   0.691825  0.127667  0.611016
C23   0.720172  0.331020  0.612245
C24   0.777730  0.425748  0.552978
H25   0.754029  0.577501  0.547696
H26   0.841125  0.445921  0.558539
C27   0.639759  0.037218  0.665689
H28   0.618177 -0.118742  0.664737
C29   0.615113  0.149323  0.721376
H30   0.574712  0.077491  0.763005
C31   0.642152  0.352894  0.722999
C32   0.695033  0.441984  0.668261
H33   0.716586  0.597756  0.668831
C34   0.614928  0.473520  0.782757
H35   0.645686  0.412697  0.815651
H36   0.630436  0.634222  0.776564
H37   0.546283  0.461642  0.803169
O38   0.938201  0.848075 -0.046948
C39   0.965047  0.948332 -0.095104
O40   0.930463  1.125818 -0.101089
H41   0.885421  1.144227 -0.062668
C42   1.034331  0.877772 -0.150127
C43   1.073896  0.688137 -0.148013
H44   1.053574  0.596571 -0.105987
C45   1.139104  0.615486 -0.199742
N46   1.179671  0.414203 -0.196477
O47   1.230328  0.345048 -0.243380
O48   1.153338  0.313327 -0.148970
C49   1.164747  0.735352 -0.254199
H50   1.214988  0.680301 -0.294195
C51   1.125933  0.926161 -0.257145
N52   1.153343  1.053784 -0.314276
O53   1.114103  1.211709 -0.316054
O54   1.212202  0.995472 -0.358157
C55   1.060488  0.995378 -0.204910
H56   1.029939  1.141265 -0.206797
data_vaneijck.013   Generated as hf4-p21c-05567
# Energy -1295.920 kJ/mole
_cell_length_a   7.50196
_cell_length_b  38.29531
_cell_length_c   8.40440
_cell_angle_alpha    90.000
_cell_angle_beta    68.562
_cell_angle_gamma    90.000
_cell_formula_units_Z   4
_symmetry_equiv_pos_as_xyz
    -x,y+1/2,-z+1/2                                   
    -x,-y,-z                                          
    x,-y+1/2,z+1/2                                    
_symmetry_space_group_name_H-M 'P 21/c   '
loop_
_atom_site_label
_atom_site_fract_x
_atom_site_fract_y
_atom_site_fract_z
C1    0.415872  0.714996  0.783617
H2    0.428686  0.722125  0.903438
H3    0.279951  0.724270  0.784791
H4    0.532333  0.727094  0.681779
C5    0.423299  0.675873  0.766874
C6    0.304213  0.655230  0.901954
H7    0.207616  0.667523  1.017064
C8    0.309327  0.618708  0.889280
H9    0.217423  0.603076  0.994378
C10   0.433360  0.602400  0.740249
C11   0.553705  0.623061  0.603748
C12   0.547937  0.659680  0.617748
H13   0.640379  0.675324  0.512841
C14   0.689622  0.605126  0.444858
H15   0.671675  0.616380  0.333798
H16   0.835156  0.610598  0.433361
N17   0.665485  0.566495  0.444290
C18   0.623098  0.552931  0.618507
H19   0.733873  0.560281  0.666037
H20   0.619498  0.524700  0.618102
N21   0.435757  0.567056  0.729367
C22   0.522239  0.555352  0.376226
C23   0.332807  0.548336  0.487045
C24   0.282883  0.551230  0.678229
H25   0.151729  0.565849  0.733343
H26   0.254251  0.525290  0.732328
C27   0.572175  0.551670  0.199358
H28   0.717161  0.556813  0.114227
C29   0.434021  0.541397  0.132851
H30   0.474358  0.538647 -0.003886
C31   0.244753  0.534739  0.241949
C32   0.194765  0.538166  0.419480
H33   0.050117  0.532799  0.504797
C34   0.098834  0.523523  0.168162
H35   0.097949  0.541697  0.070292
H36   0.127381  0.497772  0.112088
H37  -0.042918  0.523447  0.265583
O38   0.608272  1.188810  1.264235
C39   0.702785  1.166357  1.164328
O40   0.673549  1.133201  1.203206
H41   0.571461  1.132446  1.312345
C42   0.856400  1.174170  0.997915
C43   0.908807  1.209018  0.953196
H44   0.836320  1.229510  1.041200
C45   1.053151  1.217689  0.796274
N46   1.105788  1.254814  0.752408
O47   1.209111  1.262147  0.606790
O48   1.033751  1.277315  0.859457
C49   1.145296  1.190646  0.682391
H50   1.256393  1.196921  0.560785
C51   1.095401  1.155465  0.724830
N52   1.194309  1.127107  0.604670
O53   1.319795  1.134507  0.468672
O54   1.147473  1.096983  0.645056
C55   0.950670  1.147490  0.883080
H56   0.910942  1.120541  0.916607
data_vaneijck.014   Generated as ebig-fr-p21c-05142
# Energy -1295.443 kJ/mole
_cell_length_a   7.48185
_cell_length_b  38.30296
_cell_length_c   8.44352
_cell_angle_alpha    90.000
_cell_angle_beta    68.432
_cell_angle_gamma    90.000
_cell_formula_units_Z   4
_symmetry_equiv_pos_as_xyz
    -x,y+1/2,-z+1/2                                   
    -x,-y,-z                                          
    x,-y+1/2,z+1/2                                    
_symmetry_space_group_name_H-M 'P 21/c   '
loop_
_atom_site_label
_atom_site_fract_x
_atom_site_fract_y
_atom_site_fract_z
C1    0.896369  0.024327  0.833964
H2    1.039468  0.025229  0.738189
H3    0.866749 -0.002165  0.880111
H4    0.892198  0.042011  0.934754
C5    0.752514  0.035470  0.757843
C6    0.562269  0.042630  0.864344
H7    0.519611  0.040292  1.000957
C8    0.425921  0.052826  0.795566
H9    0.280171  0.058289  0.879208
C10   0.478330  0.055987  0.618697
C11   0.669303  0.048375  0.510708
C12   0.805448  0.038296  0.580576
H13   0.950774  0.032491  0.497095
C14   0.722585  0.050445  0.319754
H15   0.853151  0.065340  0.264589
H16   0.753275  0.024369  0.267899
N17   0.569452  0.065520  0.267149
C18   0.382077  0.052080  0.382167
H19   0.383388  0.023845  0.384787
H20   0.269488  0.059518  0.337049
N21   0.345213  0.066338  0.553870
C22   0.570944  0.103309  0.256592
C23   0.450288  0.123411  0.394595
C24   0.316695  0.104929  0.552711
H25   0.332749  0.116565  0.663320
H26   0.170005  0.109707  0.564359
C27   0.693412  0.119908  0.108374
H28   0.785415  0.104485  0.002582
C29   0.696358  0.156440  0.097722
H30   0.791548  0.169054 -0.016863
C31   0.576736  0.176668  0.234146
C32   0.453855  0.160056  0.382669
H33   0.361066  0.175395  0.488570
C34   0.581642  0.215804  0.218928
H35   0.713248  0.225470  0.226794
H36   0.573683  0.224676  0.100168
H37   0.464026  0.227518  0.321272
O38   1.390177 -0.311472  0.735142
C39   1.295593 -0.333921  0.834987
O40   1.324990 -0.367080  0.796653
H41   1.427360 -0.367958  0.687788
C42   1.142039 -0.326070  1.001246
C43   1.089856 -0.291208  1.045666
H44   1.162224 -0.270757  0.957504
C45   0.945889 -0.282458  1.202492
N46   0.893700 -0.245308  1.245900
O47   0.790757 -0.237866  1.391129
O48   0.965544 -0.222899  1.138607
C49   0.853713 -0.309432  1.316571
H50   0.742812 -0.303093  1.438095
C51   0.903206 -0.344632  1.274382
N52   0.804003 -0.372911  1.394719
O53   0.681478 -0.365366  1.532043
O54   0.847337 -0.403084  1.352868
C55   1.047711 -0.352696  1.116236
H56   1.087179 -0.379669  1.082938
data_vaneijck.015   Generated as hf3-p-1-07624
# Energy -1295.217 kJ/mole
_cell_length_a  27.91652
_cell_length_b   6.81229
_cell_length_c  15.08487
_cell_angle_alpha    50.003
_cell_angle_beta    30.960
_cell_angle_gamma    51.276
_cell_formula_units_Z   2
_symmetry_equiv_pos_as_xyz
    -x,-y,-z                                          
_symmetry_space_group_name_H-M 'P -1     '
loop_
_atom_site_label
_atom_site_fract_x
_atom_site_fract_y
_atom_site_fract_z
C1    0.504023  1.253891  0.286025
H2    0.530622  1.302521  0.166280
H3    0.485074  1.431037  0.302808
H4    0.442685  1.166279  0.397607
C5    0.580541  1.064700  0.265978
C6    0.648663  1.155557  0.183533
H7    0.646367  1.362529  0.134443
C8    0.720100  0.978921  0.164613
H9    0.771808  1.051823  0.101301
C10   0.724127  0.708815  0.228774
C11   0.655618  0.617565  0.311515
C12   0.584598  0.795244  0.329176
H13   0.532864  0.723238  0.392212
C14   0.660318  0.326768  0.379233
H15   0.591703  0.282753  0.517176
H16   0.673762  0.273825  0.304717
N17   0.734726  0.164169  0.363793
C18   0.819212  0.286877  0.196326
H19   0.843388  0.316167  0.082819
H20   0.877523  0.160610  0.173205
N21   0.793331  0.539371  0.211208
C22   0.702734  0.113790  0.517542
C23   0.719366  0.271631  0.517235
C24   0.772555  0.492540  0.353065
H25   0.732845  0.669158  0.394048
H26   0.839152  0.449070  0.295242
C27   0.654420 -0.092528  0.667839
H28   0.641536 -0.212616  0.667886
C29   0.622602 -0.142113  0.817811
H30   0.585219 -0.301294  0.932960
C31   0.638589  0.014641  0.818948
C32   0.687062  0.220398  0.668265
H33   0.699826  0.340894  0.668075
C34   0.604626 -0.034478  0.978809
H35   0.564366 -0.189396  1.086986
H36   0.661840 -0.085661  0.949916
H37   0.558370  0.139431  1.025383
O38   0.962374  0.849985 -0.031486
C39   0.979424  0.891291 -0.148510
O40   0.944273  0.769611 -0.121436
H41   0.906251  0.659470 -0.001574
C42   1.037585  1.081156 -0.325826
C43   1.076435  1.231069 -0.368657
H44   1.063329  1.208170 -0.271218
C45   1.132175  1.411286 -0.536747
N46   1.172906  1.567592 -0.580029
O47   1.153987  1.544093 -0.465223
O48   1.220526  1.724346 -0.725855
C49   1.148659  1.441079 -0.662606
H50   1.191422  1.579850 -0.791929
C51   1.110097  1.293245 -0.622086
N52   1.126971  1.325563 -0.754368
O53   1.080075  1.226570 -0.704107
O54   1.177627  1.476879 -0.901163
C55   1.054447  1.114740 -0.453056
H56   1.024244  1.000697 -0.420363
data_vaneijck.016   Generated as hf-p-1-02433
# Energy -1295.098 kJ/mole
_cell_length_a   6.75651
_cell_length_b  12.21606
_cell_length_c  15.70584
_cell_angle_alpha    69.133
_cell_angle_beta    96.631
_cell_angle_gamma    71.499
_cell_formula_units_Z   2
_symmetry_equiv_pos_as_xyz
    -x,-y,-z                                          
_symmetry_space_group_name_H-M 'P -1     '
loop_
_atom_site_label
_atom_site_fract_x
_atom_site_fract_y
_atom_site_fract_z
C1    0.165589  0.185012  0.895192
H2    0.077211  0.139959  0.938896
H3    0.050285  0.269049  0.836220
H4    0.267395  0.208619  0.937957
C5    0.298864  0.093069  0.860918
C6    0.523402  0.058177  0.877220
H7    0.603972  0.097249  0.914981
C8    0.645542 -0.028337  0.845304
H9    0.818331 -0.055229  0.858626
C10   0.544384 -0.080731  0.796473
C11   0.318387 -0.045346  0.779410
C12   0.197815  0.041200  0.811846
H13   0.025317  0.068013  0.798678
C14   0.209722 -0.100778  0.725390
H15   0.109429 -0.140273  0.764986
H16   0.102724 -0.024748  0.659794
N17   0.363131 -0.199127  0.703119
C18   0.546621 -0.163163  0.680969
H19   0.490748 -0.070212  0.623047
H20   0.651616 -0.228680  0.658196
N21   0.665504 -0.165043  0.766925
C22   0.439689 -0.327557  0.776975
C23   0.637704 -0.378404  0.845194
C24   0.771231 -0.298567  0.840295
H25   0.813032 -0.298657  0.908920
H26   0.920936 -0.343986  0.826172
C27   0.315843 -0.401372  0.780940
H28   0.164008 -0.363115  0.729145
C29   0.387861 -0.524590  0.852447
H30   0.290110 -0.579992  0.854900
C31   0.585027 -0.575539  0.920450
C32   0.709590 -0.502080  0.916321
H33   0.861231 -0.540442  0.968097
C34   0.663009 -0.707781  0.997048
H35   0.745702 -0.775525  0.971102
H36   0.772013 -0.721688  1.059389
H37   0.527894 -0.728719  1.017983
O38  -0.133945 -0.110390  0.539986
C39  -0.009348 -0.192300  0.522065
O40   0.199581 -0.235864  0.556843
H41   0.223062 -0.192869  0.595276
C42  -0.078187 -0.252031  0.463336
C43   0.075224 -0.345218  0.446140
H44   0.245336 -0.373607  0.476506
C45   0.011354 -0.401743  0.389940
N46   0.176182 -0.499932  0.372719
O47   0.362756 -0.543140  0.418955
O48   0.115266 -0.545221  0.322260
C49  -0.210538 -0.364194  0.351124
H50  -0.262384 -0.407009  0.307914
C51  -0.366562 -0.271561  0.367884
N52  -0.600119 -0.232339  0.326799
O53  -0.656297 -0.282745  0.279367
O54  -0.730700 -0.155718  0.346020
C55  -0.298706 -0.216244  0.424240
H56  -0.418247 -0.145291  0.437627
data_vaneijck.017   Generated as ebig-hf-p-1-12695
# Energy -1294.957 kJ/mole
_cell_length_a   6.75044
_cell_length_b  11.95739
_cell_length_c  24.36832
_cell_angle_alpha    39.659
_cell_angle_beta    63.871
_cell_angle_gamma    75.915
_cell_formula_units_Z   2
_symmetry_equiv_pos_as_xyz
    -x,-y,-z                                          
_symmetry_space_group_name_H-M 'P -1     '
loop_
_atom_site_label
_atom_site_fract_x
_atom_site_fract_y
_atom_site_fract_z
C1    0.045806 -0.026790  0.604916
H2    0.013412 -0.062077  0.664717
H3   -0.042975  0.080237  0.565206
H4    0.223801  0.014638  0.562561
C5   -0.030793 -0.186677  0.639176
C6   -0.203903 -0.188065  0.622451
H7   -0.285202 -0.073154  0.584406
C8   -0.271878 -0.337899  0.654280
H9   -0.404207 -0.337437  0.640604
C10  -0.167833 -0.488317  0.703440
C11   0.005397 -0.487889  0.720926
C12   0.072283 -0.337021  0.688580
H13   0.204648 -0.337210  0.702048
C14   0.114910 -0.651564  0.775227
H15   0.294583 -0.612568  0.736030
H16   0.079306 -0.706772  0.840907
N17   0.037847 -0.793634  0.797094
C18  -0.203834 -0.801195  0.818848
H19  -0.299346 -0.824003  0.876738
H20  -0.265955 -0.911741  0.841382
N21  -0.234396 -0.631209  0.732861
C22   0.164475 -0.774067  0.723144
C23   0.086023 -0.688212  0.654747
C24  -0.132743 -0.618243  0.659588
H25  -0.106070 -0.481416  0.591023
H26  -0.250945 -0.691766  0.673661
C27   0.366644 -0.839789  0.719211
H28   0.428126 -0.905289  0.771126
C29   0.490409 -0.819524  0.647552
H30   0.646451 -0.869844  0.645140
C31   0.412779 -0.734233  0.579361
C32   0.209983 -0.669242  0.583480
H33   0.148818 -0.603823  0.531563
C34   0.545561 -0.713006  0.502687
H35   0.513350 -0.597360  0.440783
H36   0.723778 -0.697740  0.481833
H37   0.496474 -0.827987  0.526445
O38  -0.283900  0.030959  1.040303
C39  -0.222987  0.148675  1.022177
O40  -0.091905  0.122837  1.056777
H41  -0.063856  0.003126  1.095252
C42  -0.293013  0.325631  0.963387
C43  -0.438574  0.367999  0.924227
H44  -0.500315  0.270406  0.937618
C45  -0.505593  0.535797  0.867802
N46  -0.658738  0.578657  0.826649
O47  -0.731610  0.463686  0.845908
O48  -0.718397  0.723608  0.779265
C49  -0.425728  0.661767  0.851047
H50  -0.477336  0.790833  0.807783
C51  -0.280263  0.621708  0.889934
N52  -0.196562  0.754037  0.872756
O53  -0.252792  0.899945  0.822332
O54  -0.099231  0.705076  0.918883
C55  -0.215868  0.453010  0.946193
H56  -0.104552  0.420689  0.976605
data_vaneijck.018   Generated as hf3-p-1-09087
# Energy -1294.863 kJ/mole
_cell_length_a   6.80964
_cell_length_b  11.90659
_cell_length_c  16.87148
_cell_angle_alpha    66.394
_cell_angle_beta    62.700
_cell_angle_gamma    75.855
_cell_formula_units_Z   2
_symmetry_equiv_pos_as_xyz
    -x,-y,-z                                          
_symmetry_space_group_name_H-M 'P -1     '
loop_
_atom_site_label
_atom_site_fract_x
_atom_site_fract_y
_atom_site_fract_z
C1    0.544256  0.289853  0.004098
H2    0.511215  0.343971 -0.057917
H3    0.496425  0.198148  0.027949
H4    0.719214  0.289782 -0.015857
C5    0.411060  0.346358  0.080578
C6    0.487661  0.332018  0.148729
H7    0.643522  0.280610  0.146463
C8    0.363269  0.384555  0.220156
H9    0.424646  0.372972  0.271880
C10   0.160995  0.452760  0.224137
C11   0.083851  0.466991  0.155609
C12   0.208467  0.413611  0.084597
H13   0.147694  0.424889  0.032846
C14  -0.134905  0.539466  0.160261
H15  -0.110177  0.608700  0.091774
H16  -0.248542  0.478364  0.173617
N17  -0.238612  0.598659  0.234564
C18  -0.198439  0.515681  0.318963
H19  -0.258035  0.426373  0.342979
H20  -0.289590  0.550976  0.377214
N21   0.043013  0.504497  0.293291
C22  -0.167586  0.720357  0.202691
C23   0.006504  0.736568  0.219486
C24   0.116708  0.625538  0.272748
H25   0.294523  0.626623  0.233283
H26   0.081898  0.634463  0.339290
C27  -0.272171  0.822411  0.154311
H28  -0.405027  0.809674  0.141304
C29  -0.203902  0.940499  0.122580
H30  -0.285506  1.018329  0.085146
C31  -0.030086  0.957451  0.138723
C32   0.073678  0.855214  0.187273
H33   0.206677  0.867672  0.200171
C34   0.046464  1.083204  0.104844
H35  -0.039561  1.151048  0.063966
H36   0.022422  1.112057  0.161989
H37   0.220910  1.082939  0.059293
O38   0.280923  0.430837  0.462231
C39   0.222357  0.330913  0.479269
O40   0.092531  0.322928  0.444045
H41   0.064087  0.404760  0.405998
C42   0.293276  0.211741  0.537490
C43   0.439378  0.207685  0.576373
H44   0.500772  0.291967  0.563243
C45   0.507489  0.095334  0.632167
N46   0.661437  0.092743  0.672918
O47   0.720172 -0.005457  0.720606
O48   0.733731  0.188571  0.653980
C49   0.427980 -0.013977  0.648665
H50   0.480380 -0.100538  0.691469
C51   0.281940 -0.011943  0.610061
N52   0.198869 -0.127240  0.626902
O53   0.254427 -0.223324  0.677596
O54   0.102982 -0.124037  0.580095
C55   0.216560  0.101438  0.554368
H56   0.104885  0.103973  0.524140
data_vaneijck.019   Generated as hf3-p21c-04728
# Energy -1294.582 kJ/mole
_cell_length_a  11.57740
_cell_length_b  27.27474
_cell_length_c   7.62232
_cell_angle_alpha    90.000
_cell_angle_beta    67.785
_cell_angle_gamma    90.000
_cell_formula_units_Z   4
_symmetry_equiv_pos_as_xyz
    -x,y+1/2,-z+1/2                                   
    -x,-y,-z                                          
    x,-y+1/2,z+1/2                                    
_symmetry_space_group_name_H-M 'P 21/c   '
loop_
_atom_site_label
_atom_site_fract_x
_atom_site_fract_y
_atom_site_fract_z
C1    0.526493  0.840612  0.212114
H2    0.538602  0.805663  0.140819
H3    0.571869  0.868095  0.106738
H4    0.427879  0.848033  0.279628
C5    0.584337  0.838039  0.358254
C6    0.526106  0.810137  0.522909
H7    0.440922  0.790519  0.542988
C8    0.577856  0.807396  0.661851
H9    0.532564  0.785862  0.788250
C10   0.689127  0.832301  0.637032
C11   0.748182  0.860468  0.471246
C12   0.695175  0.863356  0.333279
H13   0.740207  0.885198  0.207643
C14   0.867873  0.887472  0.446389
H15   0.935320  0.881153  0.304538
H16   0.848829  0.926366  0.458405
N17   0.922583  0.873421  0.587922
C18   0.819461  0.870137  0.775169
H19   0.765894  0.903889  0.808991
H20   0.856726  0.864950  0.884575
N21   0.738697  0.828411  0.772040
C22   0.994549  0.828090  0.539626
C23   0.940447  0.782912  0.620626
C24   0.807885  0.781908  0.764597
H25   0.758745  0.751411  0.734127
H26   0.809975  0.775126  0.902975
C27   1.118225  0.829080  0.408371
H28   1.160344  0.863409  0.345865
C29   1.186718  0.785370  0.356394
H30   1.281429  0.786445  0.253680
C31   1.132288  0.740434  0.435186
C32   1.009299  0.739424  0.567927
H33   0.966874  0.705134  0.630432
C34   1.205395  0.693670  0.377450
H35   1.215797  0.684138  0.234708
H36   1.296815  0.696414  0.383331
H37   1.156577  0.664156  0.470004
O38   0.629292  1.010699 -0.142904
C39   0.583633  1.027555 -0.252248
O40   0.462697  1.034834 -0.192638
H41   0.428993  1.025660 -0.061206
C42   0.655367  1.039648 -0.454139
C43   0.785226  1.032100 -0.533812
H44   0.832351  1.017629 -0.446509
C45   0.854689  1.042927 -0.725810
N46   0.991484  1.034316 -0.810253
O47   1.051560  1.051653 -0.966009
O48   1.038114  1.005921 -0.732365
C49   0.792229  1.061721 -0.837823
H50   0.844440  1.069898 -0.985824
C51   0.662644  1.069844 -0.760474
N52   0.597656  1.089685 -0.879610
O53   0.658869  1.110685 -1.026731
O54   0.486720  1.081202 -0.833258
C55   0.595060  1.058594 -0.568840
H56   0.495265  1.064620 -0.509350
data_vaneijck.020   Generated as ebig-hf-p-1-12757
# Energy -1294.557 kJ/mole
_cell_length_a   6.81489
_cell_length_b  22.09624
_cell_length_c  15.01340
_cell_angle_alpha    30.496
_cell_angle_beta    93.358
_cell_angle_gamma    99.903
_cell_formula_units_Z   2
_symmetry_equiv_pos_as_xyz
    -x,-y,-z                                          
_symmetry_space_group_name_H-M 'P -1     '
loop_
_atom_site_label
_atom_site_fract_x
_atom_site_fract_y
_atom_site_fract_z
C1    0.547546  0.209264  0.286887
H2    0.451000  0.155743  0.402178
H3    0.525660  0.301318  0.170817
H4    0.701766  0.208291  0.308296
C5    0.491081  0.152951  0.266597
C6    0.636250  0.167101  0.184342
H7    0.789913  0.218238  0.135598
C8    0.583593  0.114699  0.165226
H9    0.696995  0.126114  0.102129
C10   0.385230  0.046815  0.228989
C11   0.239123  0.032809  0.311459
C12   0.292399  0.086049  0.329318
H13   0.179583  0.074947  0.392126
C14   0.024932 -0.039297  0.378779
H15  -0.019675 -0.108447  0.516399
H16  -0.074694  0.022010  0.304037
N17  -0.004095 -0.098483  0.363623
C18   0.121443 -0.015761  0.196547
H19   0.086517  0.073589  0.083098
H20   0.088883 -0.051112  0.173659
N21   0.336811 -0.004832  0.211414
C22   0.034063 -0.220276  0.517399
C23   0.224794 -0.236774  0.517307
C24   0.389009 -0.126005  0.353290
H25   0.526883 -0.127237  0.394052
H26   0.421114 -0.135075  0.295842
C27  -0.119613 -0.322060  0.667535
H28  -0.265365 -0.309105  0.667455
C29  -0.083911 -0.440172  0.817551
H30  -0.203465 -0.517790  0.932593
C31   0.105893 -0.457428  0.818901
C32   0.258913 -0.355456  0.668416
H33   0.404725 -0.368154  0.668414
C34   0.147720 -0.583223  0.978856
H35   0.171455 -0.610152  0.946163
H36   0.280345 -0.586526  1.024979
H37   0.021739 -0.650432  1.088353
O38   0.256072 -0.069627  0.031951
C39   0.297659 -0.169396  0.148733
O40   0.462899 -0.177172  0.121194
H41   0.529405 -0.095339  0.001275
C42   0.168406 -0.288611  0.326200
C43  -0.016790 -0.292941  0.369524
H44  -0.065112 -0.208817  0.272367
C45  -0.140833 -0.405365  0.537723
N46  -0.335761 -0.408242  0.581463
O47  -0.389303 -0.312612  0.466832
O48  -0.442125 -0.506433  0.727514
C49  -0.077728 -0.514468  0.663194
H50  -0.173044 -0.601084  0.792588
C51   0.107168 -0.512149  0.622178
N52   0.173577 -0.627198  0.753924
O53   0.067079 -0.723396  0.900657
O54   0.316870 -0.623681  0.703663
C55   0.228358 -0.398701  0.453065
H56   0.370443 -0.395946  0.420008
data_vaneijck.021   Generated as hf3-p-1-02213
# Energy -1294.464 kJ/mole
_cell_length_a   6.81167
_cell_length_b  36.67258
_cell_length_c  16.10644
_cell_angle_alpha    18.514
_cell_angle_beta    68.482
_cell_angle_gamma    75.910
_cell_formula_units_Z   2
_symmetry_equiv_pos_as_xyz
    -x,-y,-z                                          
_symmetry_space_group_name_H-M 'P -1     '
loop_
_atom_site_label
_atom_site_fract_x
_atom_site_fract_y
_atom_site_fract_z
C1    1.050178  0.209284  0.077233
H2    1.185855  0.208670  0.097806
H3    0.893429  0.156127  0.246113
H4    1.062596  0.303178 -0.136415
C5    1.071260  0.153035  0.113145
C6    1.284488  0.167249  0.016632
H7    1.435549  0.218453 -0.083450
C8    1.303545  0.114827  0.050054
H9    1.468572  0.126309 -0.024593
C10   1.109575  0.046862  0.181945
C11   0.895104  0.032806  0.278507
C12   0.877100  0.086061  0.242987
H13   0.712646  0.074935  0.316936
C14   0.685959 -0.039324  0.418065
H15   0.573455 -0.108560  0.625112
H16   0.599217  0.021852  0.282288
N17   0.731413 -0.098227  0.461476
C18   0.940962 -0.015518  0.211627
H19   0.929869  0.073820  0.008716
H20   0.966787 -0.050718  0.223765
N21   1.130363 -0.004798  0.216147
C22   0.738003 -0.219971  0.737028
C23   0.945248 -0.236598  0.753825
C24   1.162269 -0.125915  0.479274
H25   1.260411 -0.127308  0.521768
H26   1.261091 -0.134806  0.430525
C27   0.536342 -0.321627  0.988616
H28   0.377794 -0.308537  0.975202
C29   0.540401 -0.439765  1.256850
H30   0.383678 -0.517261  1.449217
C31   0.746036 -0.457188  1.275909
C32   0.947236 -0.355326  1.023758
H33   1.105695 -0.368132  1.036767
C34   0.753876 -0.583048  1.561832
H35   0.839336 -0.609250  1.554561
H36   0.841578 -0.587043  1.613580
H37   0.585784 -0.650370  1.737895
O38   1.706741  0.069432 -0.101783
C39   1.681950  0.169225 -0.318206
O40   1.481481  0.177083 -0.298606
H41   1.377081  0.095272 -0.097042
C42   1.869134  0.288378 -0.614566
C43   2.093212  0.292598 -0.661968
H44   2.128668  0.208437 -0.480729
C45   2.272705  0.404975 -0.942312
N46   2.508398  0.407790 -0.988769
O47   2.543227  0.312140 -0.778554
O48   2.662291  0.505966 -1.232801
C49   2.225771  0.514122 -1.176823
H50   2.363626  0.600705 -1.392620
C51   2.002309  0.511909 -1.133731
N52   1.952585  0.627063 -1.380600
O53   1.762576  0.623382 -1.326357
O54   2.109305  0.723289 -1.623283
C55   1.825754  0.398515 -0.851456
H56   1.653462  0.395843 -0.815827
data_vaneijck.022   Generated as hf3-p-1-06356
# Energy -1294.402 kJ/mole
_cell_length_a   6.73038
_cell_length_b  23.14158
_cell_length_c  11.94722
_cell_angle_alpha    42.399
_cell_angle_beta    75.889
_cell_angle_gamma    95.042
_cell_formula_units_Z   2
_symmetry_equiv_pos_as_xyz
    -x,-y,-z                                          
_symmetry_space_group_name_H-M 'P -1     '
loop_
_atom_site_label
_atom_site_fract_x
_atom_site_fract_y
_atom_site_fract_z
C1    0.548830  0.894288  0.788539
H2    0.464583  0.936439  0.770347
H3    0.726685  0.938063  0.700240
H4    0.510684  0.835183  0.933995
C5    0.470873  0.860573  0.730674
C6    0.297520  0.877728  0.678892
H7    0.216690  0.915754  0.679996
C8    0.228682  0.846329  0.623882
H9    0.096266  0.860339  0.583103
C10   0.331953  0.797178  0.620515
C11   0.505456  0.779269  0.673584
C12   0.573208  0.811169  0.728096
H13   0.705673  0.797410  0.768496
C14   0.614375  0.725053  0.672200
H15   0.794793  0.763990  0.593746
H16   0.578512  0.659492  0.813740
N17   0.536259  0.703621  0.595181
C18   0.293892  0.682321  0.652588
H19   0.197605  0.624512  0.803268
H20   0.231096  0.660120  0.609167
N21   0.264469  0.768215  0.565167
C22   0.663589  0.777378  0.393051
C23   0.585863  0.845974  0.273919
C24   0.367040  0.841498  0.358409
H25   0.395021  0.909839  0.290184
H26   0.248220  0.827932  0.326553
C27   0.865712  0.780973  0.315470
H28   0.926520  0.728876  0.405619
C29   0.990193  0.852501  0.120905
H30   1.146146  0.854615  0.063330
C31   0.913355  0.920944  0.001835
C32   0.710551  0.917122  0.079295
H33   0.649977  0.969188 -0.010840
C34   1.046550  0.997597 -0.206866
H35   1.224007  1.017343 -0.247583
H36   1.006732  0.976878 -0.257904
H37   1.014785  1.059354 -0.276240
O38   0.781724  0.540170  0.850449
C39   0.721406  0.522326  0.786380
O40   0.590374  0.556950  0.708211
H41   0.561821  0.595131  0.713113
C42   0.791954  0.463813  0.785240
C43   0.937537  0.424654  0.860507
H44   0.999011  0.437895  0.918342
C45   1.004862  0.368414  0.861651
N46   1.157932  0.327210  0.942485
O47   1.218715  0.280484  0.938221
O48   1.230459  0.346120  1.000454
C49   0.925322  0.351861  0.785391
H50   0.977148  0.308723  0.785887
C51   0.779913  0.390787  0.708539
N52   0.696424  0.373741  0.627336
O53   0.753924  0.323819  0.631764
O54   0.598733  0.419649  0.538241
C55   0.715197  0.446852  0.708826
H56   0.603898  0.477276  0.649765
data_vaneijck.023   Generated as hf4-p-1-02738
# Energy -1294.270 kJ/mole
_cell_length_a   8.44116
_cell_length_b   7.52652
_cell_length_c  20.03281
_cell_angle_alpha    73.356
_cell_angle_beta    85.025
_cell_angle_gamma    67.845
_cell_formula_units_Z   2
_symmetry_equiv_pos_as_xyz
    -x,-y,-z                                          
_symmetry_space_group_name_H-M 'P -1     '
loop_
_atom_site_label
_atom_site_fract_x
_atom_site_fract_y
_atom_site_fract_z
C1   -0.325875  0.061481  0.551610
H2   -0.385272  0.138821  0.500463
H3   -0.423243  0.037976  0.587744
H4   -0.228490 -0.079167  0.549200
C5   -0.248825  0.188799  0.572489
C6   -0.355300  0.369471  0.585705
H7   -0.492724  0.416459  0.581224
C8   -0.285430  0.490545  0.604721
H9   -0.369175  0.628964  0.614814
C10  -0.107354  0.432147  0.610724
C11   0.000500  0.251130  0.596797
C12  -0.070521  0.130277  0.577994
H13   0.012827 -0.007350  0.567302
C14   0.192526  0.192793  0.600895
H15   0.249714  0.039589  0.631296
H16   0.241798  0.200501  0.548939
N17   0.246734  0.322691  0.630054
C18   0.130237  0.531151  0.601721
H19   0.125344  0.570880  0.545382
H20   0.176435  0.632151  0.615672
N21  -0.041270  0.549973  0.629875
C22   0.259769  0.265830  0.705538
C23   0.122628  0.359929  0.744481
C24  -0.036796  0.523883  0.706505
H25  -0.147900  0.494796  0.729997
H26  -0.045882  0.663460  0.714535
C27   0.409200  0.116204  0.739992
H28   0.514516  0.044607  0.710177
C29   0.421755  0.059811  0.812987
H30   0.537180 -0.055891  0.839269
C31   0.285808  0.152801  0.852020
C32   0.136367  0.302800  0.817578
H33   0.030962  0.375807  0.847079
C34   0.301798  0.092687  0.930153
H35   0.285128 -0.047742  0.951505
H36   0.425029  0.075932  0.948000
H37   0.205204  0.202665  0.951246
O38  -0.241245  0.111806  0.880725
C39  -0.146103  0.047745  0.835940
O40  -0.189394  0.127437  0.769756
H41  -0.297491  0.233978  0.767798
C42   0.020034 -0.122197  0.851481
C43   0.067761 -0.232544  0.920935
H44  -0.017890 -0.191860  0.961977
C45   0.224623 -0.394646  0.937879
N46   0.270644 -0.510747  1.011755
O47   0.158875 -0.488730  1.054931
O48   0.413544 -0.637245  1.026658
C49   0.335309 -0.444683  0.883740
H50   0.456695 -0.568865  0.896037
C51   0.289652 -0.336274  0.813668
N52   0.406121 -0.391426  0.756875
O53   0.548343 -0.519853  0.771738
O54   0.356497 -0.307613  0.696648
C55   0.131489 -0.175346  0.798053
H56   0.095452 -0.090975  0.744345
data_vaneijck.024   Generated as ebig-fr-p-1-10480
# Energy -1294.056 kJ/mole
_cell_length_a   6.74561
_cell_length_b  15.10335
_cell_length_c  12.25016
_cell_angle_alpha    72.614
_cell_angle_beta    71.565
_cell_angle_gamma    94.200
_cell_formula_units_Z   2
_symmetry_equiv_pos_as_xyz
    -x,-y,-z                                          
_symmetry_space_group_name_H-M 'P -1     '
loop_
_atom_site_label
_atom_site_fract_x
_atom_site_fract_y
_atom_site_fract_z
C1   -0.229648  0.604369  0.578788
H2   -0.282049  0.664275  0.602508
H3   -0.167671  0.565346  0.646029
H4   -0.364577  0.561177  0.578989
C5   -0.061764  0.638715  0.452790
C6    0.146614  0.622330  0.434325
H7    0.189292  0.584470  0.511066
C8    0.300938  0.654297  0.316120
H9    0.460508  0.640949  0.302606
C10   0.248788  0.703219  0.215005
C11   0.039643  0.720296  0.233176
C12  -0.113622  0.687842  0.351915
H13  -0.273048  0.701032  0.365480
C14  -0.015016  0.774323  0.123851
H15  -0.155039  0.734441  0.123984
H16  -0.056921  0.839798  0.134193
N17   0.161271  0.796887  0.003593
C18   0.367424  0.819019  0.017362
H19   0.369973  0.876901  0.052218
H20   0.495471  0.841964 -0.070742
N21   0.399822  0.732829  0.101381
C22   0.163710  0.723269 -0.051050
C23   0.293110  0.654926 -0.033554
C24   0.431367  0.659479  0.041564
H25   0.403462  0.590697  0.110129
H26   0.595591  0.673488 -0.017598
C27   0.036020  0.719635 -0.121025
H28  -0.063680  0.771553 -0.134613
C29   0.036252  0.648334 -0.172760
H30  -0.063889  0.646139 -0.225788
C31   0.165054  0.580222 -0.155599
C32   0.293621  0.584010 -0.086124
H33   0.393165  0.532133 -0.072627
C34   0.166165  0.503904 -0.211358
H35   0.270979  0.530989 -0.305760
H36   0.217735  0.442287 -0.165043
H37   0.008613  0.481365 -0.208647
O38  -0.174616  0.961773  0.930281
C39  -0.032184  0.979084  0.830738
O40   0.141710  0.944151  0.822633
H41   0.126517  0.906235  0.904220
C42  -0.041933  1.037263  0.712023
C43  -0.222809  1.076689  0.708015
H44  -0.355678  1.063953  0.792031
C45  -0.233772  1.132605  0.596089
N46  -0.425525  1.174159  0.593482
O47  -0.576300  1.154797  0.688780
O48  -0.432761  1.222107  0.495588
C49  -0.061009  1.148554  0.487133
H50  -0.069199  1.191427  0.400906
C51   0.121525  1.109382  0.489092
N52   0.303673  1.125854  0.374201
O53   0.291864  1.174833  0.278165
O54   0.445201  1.080524  0.378191
C55   0.128638  1.053652  0.602075
H56   0.267944  1.023036  0.604633
data_vaneijck.025   Generated as ebig-fr-p-1-04655
# Energy -1293.838 kJ/mole
_cell_length_a  17.69409
_cell_length_b  11.06702
_cell_length_c  14.04334
_cell_angle_alpha    66.545
_cell_angle_beta    26.341
_cell_angle_gamma    66.592
_cell_formula_units_Z   2
_symmetry_equiv_pos_as_xyz
    -x,-y,-z                                          
_symmetry_space_group_name_H-M 'P -1     '
loop_
_atom_site_label
_atom_site_fract_x
_atom_site_fract_y
_atom_site_fract_z
C1    0.423948  0.398983  0.209597
H2    0.405778  0.504114  0.183639
H3    0.531867  0.356470  0.059724
H4    0.447431  0.385088  0.262643
C5    0.265177  0.338176  0.378121
C6    0.192743  0.365232  0.361131
H7    0.250152  0.430674  0.227248
C8    0.045077  0.307974  0.517736
H9   -0.009260  0.329214  0.502820
C10  -0.032246  0.223283  0.693730
C11   0.039037  0.198150  0.712633
C12   0.187507  0.254781  0.554740
H13   0.241391  0.234505  0.570156
C14  -0.048663  0.111430  0.907151
H15   0.046217  0.041452  0.854498
H16  -0.105354  0.173558  1.008131
N17  -0.184764  0.039162  1.039090
C18  -0.284423  0.133820  1.057928
H19  -0.329887  0.223321  1.119249
H20  -0.397353  0.092816  1.171952
N21  -0.173295  0.165711  0.842609
C22  -0.113539 -0.079944  0.946670
C23  -0.087096 -0.080192  0.817479
C24  -0.137200  0.045327  0.778943
H25  -0.037215  0.060555  0.610636
H26  -0.250597  0.031069  0.870686
C27  -0.067192 -0.195435  0.983103
H28  -0.086736 -0.196137  1.081420
C29   0.006107 -0.309885  0.890483
H30   0.043362 -0.397248  0.917635
C31   0.032000 -0.311131  0.762770
C32  -0.015532 -0.196009  0.727382
H33   0.003947 -0.195592  0.629006
C34   0.110996 -0.434917  0.664531
H35   0.087008 -0.430707  0.614528
H36   0.247481 -0.450405  0.525995
H37   0.055937 -0.520514  0.780985
O38   0.473155  0.165316  0.503933
C39   0.552201  0.124941  0.498920
O40   0.665909  0.021958  0.396881
H41   0.669163 -0.003114  0.335049
C42   0.525447  0.183480  0.606905
C43   0.431205  0.308009  0.683263
H44   0.380508  0.358788  0.661347
C45   0.402023  0.367478  0.787271
N46   0.304264  0.499815  0.864730
O47   0.277974  0.566713  0.801753
O48   0.261290  0.540404  0.979355
C49   0.467718  0.299844  0.815781
H50   0.445564  0.344377  0.896326
C51   0.562914  0.175311  0.740081
N52   0.632574  0.107687  0.770021
O53   0.642937  0.173884  0.809321
O54   0.682481 -0.009851  0.747716
C55   0.591649  0.117591  0.635252
H56   0.665028  0.021777  0.576596
data_vaneijck.026   Generated as hf3-p21c-03423
# Energy -1293.626 kJ/mole
_cell_length_a  14.26402
_cell_length_b  14.16212
_cell_length_c  14.71957
_cell_angle_alpha    90.000
_cell_angle_beta    49.217
_cell_angle_gamma    90.000
_cell_formula_units_Z   4
_symmetry_equiv_pos_as_xyz
    -x,y+1/2,-z+1/2                                   
    -x,-y,-z                                          
    x,-y+1/2,z+1/2                                    
_symmetry_space_group_name_H-M 'P 21/c   '
loop_
_atom_site_label
_atom_site_fract_x
_atom_site_fract_y
_atom_site_fract_z
C1   -0.017508  0.044518  0.857190
H2   -0.101793  0.054321  0.872081
H3   -0.039975  0.049506  0.942752
H4    0.019012 -0.024410  0.817851
C5    0.074368  0.120243  0.774852
C6    0.033788  0.211676  0.778627
H7   -0.063947  0.228274  0.840782
C8    0.119354  0.282335  0.701787
H9    0.087154  0.352274  0.705041
C10   0.246707  0.262552  0.620674
C11   0.288000  0.170859  0.616904
C12   0.201645  0.100179  0.693571
H13   0.234108  0.030193  0.690271
C14   0.425573  0.150039  0.528817
H15   0.451164  0.118092  0.576714
H16   0.442898  0.097742  0.465992
N17   0.505721  0.234253  0.460183
C18   0.443349  0.295699  0.432527
H19   0.423865  0.256585  0.383354
H20   0.502659  0.353888  0.375142
N21   0.328074  0.331724  0.546906
C22   0.536654  0.286196  0.522990
C23   0.467753  0.366489  0.592509
C24   0.360238  0.398167  0.601807
H25   0.280321  0.409006  0.695392
H26   0.382540  0.465947  0.558296
C27   0.636530  0.256137  0.513468
H28   0.689097  0.194368  0.460998
C29   0.668174  0.306073  0.572283
H30   0.745207  0.282305  0.564406
C31   0.600763  0.386536  0.640703
C32   0.500412  0.416378  0.650824
H33   0.448313  0.478463  0.702904
C34   0.636633  0.439753  0.702311
H35   0.734599  0.454404  0.638897
H36   0.588541  0.506180  0.740535
H37   0.618266  0.397204  0.773045
O38  -0.267162  0.404875  1.259551
C39  -0.198268  0.336074  1.212112
O40  -0.243073  0.250033  1.243629
H41  -0.331030  0.256381  1.306696
C42  -0.061864  0.342959  1.118952
C43  -0.002286  0.429292  1.099368
H44  -0.056983  0.490323  1.152742
C45   0.127646  0.436808  1.012654
N46   0.190400  0.527390  0.994405
O47   0.301322  0.527372  0.939317
O48   0.127973  0.598996  1.038611
C49   0.197378  0.356636  0.944870
H50   0.297165  0.361450  0.878613
C51   0.139300  0.269856  0.963173
N52   0.213320  0.184972  0.893435
O53   0.162330  0.108402  0.929563
O54   0.322554  0.194344  0.805634
C55   0.009604  0.263676  1.050439
H56  -0.035406  0.196836  1.065337
data_vaneijck.027   Generated as fr-p-1-00188
# Energy -1293.391 kJ/mole
_cell_length_a  11.10996
_cell_length_b  19.23400
_cell_length_c  15.13953
_cell_angle_alpha    42.285
_cell_angle_beta    73.320
_cell_angle_gamma   108.961
_cell_formula_units_Z   2
_symmetry_equiv_pos_as_xyz
    -x,-y,-z                                          
_symmetry_space_group_name_H-M 'P -1     '
loop_
_atom_site_label
_atom_site_fract_x
_atom_site_fract_y
_atom_site_fract_z
C1    0.752602  0.750152 -0.107823
H2    0.842381  0.847998 -0.272510
H3    0.828752  0.727640 -0.091695
H4    0.767875  0.809440 -0.109109
C5    0.505553  0.568076  0.091902
C6    0.367895  0.408993  0.322212
H7    0.438648  0.418467  0.355218
C8    0.137581  0.237013  0.511427
H9    0.033022  0.115233  0.688103
C10   0.041937  0.223131  0.472048
C11   0.179484  0.383398  0.240472
C12   0.410859  0.554882  0.051316
H13   0.515283  0.676132 -0.125218
C14   0.074324  0.366509  0.200160
H15   0.115714  0.476129  0.092393
H16   0.152353  0.391212  0.100729
N17  -0.177692  0.180853  0.420548
C18  -0.234684  0.034162  0.594257
H19  -0.138428  0.046245  0.522613
H20  -0.412617 -0.103731  0.748748
N21  -0.181732  0.055921  0.657077
C22  -0.306878  0.166151  0.514003
C23  -0.389157  0.082893  0.694196
C24  -0.343733  0.006580  0.792021
H25  -0.282126  0.054730  0.800954
H26  -0.502986 -0.144223  0.970102
C27  -0.350486  0.235210  0.424428
H28  -0.288573  0.298621  0.287049
C29  -0.474987  0.221621  0.513265
H30  -0.507632  0.275037  0.442677
C31  -0.557657  0.138605  0.692853
C32  -0.513949  0.069665  0.782323
H33  -0.577357  0.004962  0.921068
C34  -0.691849  0.123249  0.789102
H35  -0.807783  0.004447  0.969222
H36  -0.584698  0.245730  0.691079
H37  -0.791422  0.104147  0.785273
O38   0.657127  1.187949  0.247381
C39   0.770658  1.192131  0.193068
O40   0.780939  1.113719  0.310644
H41   0.690000  1.063881  0.428198
C42   0.900829  1.281260 -0.001745
C43   0.996160  1.254940 -0.030582
H44   0.973926  1.167973  0.091589
C45   1.117895  1.338263 -0.214526
N46   1.215749  1.307757 -0.241358
O47   1.291110  1.358163 -0.379629
O48   1.209617  1.226190 -0.117447
C49   1.144138  1.449759 -0.371254
H50   1.237662  1.514445 -0.513436
C51   1.050790  1.478340 -0.345519
N52   1.080067  1.597103 -0.511717
O53   1.225761  1.702530 -0.698547
O54   0.952652  1.581511 -0.454246
C55   0.928947  1.393118 -0.159950
H56   0.856613  1.414548 -0.139564
data_vaneijck.028   Generated as ebig-hf-p-1-05799
# Energy -1293.353 kJ/mole
_cell_length_a  20.65025
_cell_length_b  15.95419
_cell_length_c  11.12678
_cell_angle_alpha    65.115
_cell_angle_beta    43.408
_cell_angle_gamma   103.455
_cell_formula_units_Z   2
_symmetry_equiv_pos_as_xyz
    -x,-y,-z                                          
_symmetry_space_group_name_H-M 'P -1     '
loop_
_atom_site_label
_atom_site_fract_x
_atom_site_fract_y
_atom_site_fract_z
C1   -0.747705  0.109646  2.140625
H2   -0.802743 -0.005272  2.267033
H3   -0.848854  0.074004  2.267996
H4   -0.723850  0.136723  2.187418
C5   -0.566056  0.273865  1.729824
C6   -0.406363  0.362573  1.502588
H7   -0.415011  0.311383  1.623535
C8   -0.234925  0.517145  1.118291
H9   -0.112742  0.584647  0.945667
C10  -0.222164  0.583251  0.957888
C11  -0.382944  0.493517  1.185909
C12  -0.553898  0.339909  1.570367
H13  -0.675510  0.273399  1.741868
C14  -0.367113  0.566609  1.008923
H15  -0.476739  0.454673  1.162214
H16  -0.392317  0.616360  1.037824
N17  -0.181878  0.717520  0.606473
C18  -0.034726  0.838010  0.428335
H19  -0.046823  0.885682  0.477079
H20   0.102816  0.959174  0.129578
N21  -0.055512  0.732382  0.585596
C22  -0.166853  0.653547  0.540687
C23  -0.082965  0.640424  0.470529
C24  -0.006328  0.695723  0.460199
H25  -0.054209  0.590612  0.626359
H26   0.144340  0.819199  0.177629
C27  -0.235967  0.604809  0.545982
H28  -0.299772  0.615037  0.598374
C29  -0.221761  0.543560  0.481797
H30  -0.275032  0.507334  0.485282
C31  -0.138196  0.530481  0.411279
C32  -0.069219  0.579022  0.406323
H33  -0.003962  0.570176  0.350873
C34  -0.122034  0.465766  0.340402
H35  -0.246714  0.318565  0.600744
H36  -0.103862  0.503967  0.201180
H37  -0.005156  0.520695  0.172151
O38  -0.813685  0.121642  1.722486
C39  -0.809337  0.075492  1.654889
O40  -0.888036  0.035578  1.684772
H41  -0.938420  0.053030  1.758854
C42  -0.719601  0.059456  1.540251
C43  -0.607587  0.125569  1.446030
H44  -0.586530  0.188882  1.455492
C45  -0.521761  0.110941  1.338380
N46  -0.402846  0.182858  1.237225
O47  -0.417428  0.210930  1.335445
O48  -0.298022  0.205962  1.069356
C49  -0.549997  0.027860  1.327696
H50  -0.484892  0.015399  1.246300
C51  -0.661685 -0.039034  1.420883
N52  -0.691934 -0.127103  1.410773
O53  -0.641249 -0.164397  1.372337
O54  -0.772604 -0.165669  1.454329
C55  -0.745564 -0.022203  1.526172
H56  -0.832682 -0.074504  1.600713
data_vaneijck.029   Generated as ebig-fr-p-1-11992
# Energy -1293.329 kJ/mole
_cell_length_a  16.15040
_cell_length_b  12.34905
_cell_length_c  14.55727
_cell_angle_alpha    33.633
_cell_angle_beta    45.129
_cell_angle_gamma    47.968
_cell_formula_units_Z   2
_symmetry_equiv_pos_as_xyz
    -x,-y,-z                                          
_symmetry_space_group_name_H-M 'P -1     '
loop_
_atom_site_label
_atom_site_fract_x
_atom_site_fract_y
_atom_site_fract_z
C1   -0.257430  1.232355 -0.055142
H2   -0.351587  1.264514  0.012018
H3   -0.244664  1.312507 -0.183594
H4   -0.210607  1.281396 -0.069356
C5   -0.216752  1.010836  0.054965
C6   -0.240110  0.922567  0.052366
H7   -0.287169  1.013404 -0.029684
C8   -0.202958  0.715631  0.155971
H9   -0.221620  0.650047  0.152466
C10  -0.141432  0.593416  0.263561
C11  -0.117280  0.681990  0.265875
C12  -0.154643  0.889368  0.161530
H13  -0.135855  0.954526  0.165322
C14  -0.052085  0.550423  0.383280
H15   0.018637  0.617343  0.307151
H16  -0.113523  0.546995  0.489805
N17  -0.002441  0.340984  0.462486
C18  -0.093270  0.275668  0.521531
H19  -0.178630  0.297146  0.608185
H20  -0.067485  0.117520  0.598158
N21  -0.105241  0.393629  0.361779
C22   0.112779  0.317320  0.343020
C23   0.120218  0.315050  0.241985
C24   0.006950  0.331771  0.263186
H25   0.007747  0.434170  0.133774
H26   0.007614  0.186939  0.335127
C27   0.217742  0.299028  0.325834
H28   0.213357  0.300155  0.402596
C29   0.328598  0.280666  0.208043
H30   0.408523  0.267898  0.195488
C31   0.336209  0.278973  0.107071
C32   0.231678  0.295326  0.125136
H33   0.236464  0.292337  0.049324
C34   0.455250  0.259377 -0.019093
H35   0.493288  0.104050  0.047553
H36   0.449141  0.337548 -0.134235
H37   0.516545  0.318062 -0.065411
O38  -0.027109  1.198263  0.184005
C39  -0.104425  1.180764  0.201081
O40  -0.074376  1.143586  0.117827
H41   0.009857  1.135749  0.056399
C42  -0.232623  1.203056  0.308124
C43  -0.269993  1.218412  0.418769
H44  -0.204654  1.212832  0.425801
C45  -0.391450  1.240696  0.521002
N46  -0.429822  1.256948  0.637210
O47  -0.536082  1.309440  0.700395
O48  -0.355473  1.217526  0.667715
C49  -0.476035  1.248478  0.510680
H50  -0.569800  1.266732  0.587933
C51  -0.440195  1.233440  0.400564
N52  -0.529252  1.244002  0.387928
O53  -0.493597  1.196018  0.316515
O54  -0.634340  1.311588  0.438633
C55  -0.318199  1.210229  0.300182
H56  -0.290100  1.199319  0.214790
data_vaneijck.030   Generated as hf4-p21c-09284
# Energy -1293.309 kJ/mole
_cell_length_a  11.63789
_cell_length_b  27.06481
_cell_length_c   7.64639
_cell_angle_alpha    90.000
_cell_angle_beta    67.886
_cell_angle_gamma    90.000
_cell_formula_units_Z   4
_symmetry_equiv_pos_as_xyz
    -x,y+1/2,-z+1/2                                   
    -x,-y,-z                                          
    x,-y+1/2,z+1/2                                    
_symmetry_space_group_name_H-M 'P 21/c   '
loop_
_atom_site_label
_atom_site_fract_x
_atom_site_fract_y
_atom_site_fract_z
C1    0.209060  0.696006  0.869862
H2    0.162048  0.666219  0.963029
H3    0.298153  0.700963  0.880579
H4    0.217946  0.686276  0.728329
C5    0.133907  0.742470  0.930061
C6    0.184791  0.788200  0.851918
H7    0.278298  0.790129  0.748067
C8    0.114288  0.831629  0.905880
H9    0.154016  0.866500  0.843507
C10  -0.008153  0.829702  1.038562
C11  -0.058365  0.783587  1.119101
C12   0.012518  0.740399  1.064361
H13  -0.027199  0.705523  1.126619
C14  -0.189049  0.781288  1.265214
H15  -0.237831  0.750744  1.233418
H16  -0.185004  0.773731  1.401453
N17  -0.259103  0.827943  1.277671
C18  -0.177083  0.869880  1.273839
H19  -0.138155  0.865319  1.381206
H20  -0.229713  0.904041  1.306045
N21  -0.076687  0.872019  1.084637
C22  -0.311991  0.831993  1.133844
C23  -0.252088  0.860080  0.968952
C24  -0.132531  0.886780  0.945259
H25  -0.066288  0.880889  0.803072
H26  -0.151189  0.925982  0.959218
C27  -0.422707  0.807131  1.158454
H28  -0.468026  0.785632  1.284716
C29  -0.473607  0.809927  1.019197
H30  -0.558518  0.790365  1.038660
C31  -0.414683  0.837803  0.854872
C32  -0.304164  0.863035  0.830547
H33  -0.258666  0.884772  0.704928
C34  -0.471153  0.840471  0.707909
H35  -0.568812  0.848782  0.773757
H36  -0.429311  0.868188  0.601441
H37  -0.460876  0.805292  0.637026
O38   0.629399  1.010850  0.357948
C39   0.584002  1.027624  0.248489
O40   0.463744  1.034838  0.307294
H41   0.430139  1.025696  0.438306
C42   0.655301  1.039694  0.047298
C43   0.784346  1.031962 -0.031935
H44   0.831183  1.017347  0.055199
C45   0.853340  1.042795 -0.223253
N46   0.989262  1.033973 -0.307267
O47   1.049000  1.051325 -0.462564
O48   1.035735  1.005602 -0.228826
C49   0.791264  1.061810 -0.335008
H50   0.843114  1.070025 -0.482435
C51   0.662494  1.070097 -0.258096
N52   0.597837  1.090139 -0.376888
O53   0.658476  1.111627 -0.522679
O54   0.487712  1.081332 -0.331498
C55   0.595361  1.058816 -0.067191
H56   0.496190  1.064973 -0.008084
data_vaneijck.031   Generated as ebig-hf-p-1-04029
# Energy -1293.307 kJ/mole
_cell_length_a   8.06154
_cell_length_b  29.74120
_cell_length_c  12.48149
_cell_angle_alpha    36.428
_cell_angle_beta    60.861
_cell_angle_gamma    88.226
_cell_formula_units_Z   2
_symmetry_equiv_pos_as_xyz
    -x,-y,-z                                          
_symmetry_space_group_name_H-M 'P -1     '
loop_
_atom_site_label
_atom_site_fract_x
_atom_site_fract_y
_atom_site_fract_z
C1   -0.688898  0.133780  1.133027
H2   -0.792458  0.093209  1.169495
H3   -0.620965  0.210499  0.961561
H4   -0.823341  0.088297  1.328665
C5   -0.459748  0.143443  1.052091
C6   -0.503836  0.053971  1.257925
H7   -0.703036 -0.022474  1.476510
C8   -0.290167  0.062846  1.182523
H9   -0.326360 -0.006433  1.342270
C10  -0.029627  0.161504  0.900292
C11   0.014473  0.251715  0.694785
C12  -0.199857  0.242360  0.770534
H13  -0.164066  0.311715  0.611682
C14   0.295572  0.358516  0.394209
H15   0.312373  0.400405  0.240477
H16   0.335293  0.403273  0.366359
N17   0.499470  0.354297  0.330608
C18   0.423916  0.273610  0.586500
H19   0.396271  0.289710  0.643561
H20   0.578805  0.274690  0.543336
N21   0.176589  0.169316  0.827005
C22   0.526057  0.332897  0.254498
C23   0.396920  0.230007  0.460138
C24   0.232520  0.141434  0.762721
H25   0.048805  0.073134  0.914501
H26   0.337922  0.119562  0.792421
C27   0.678361  0.415608 -0.026403
H28   0.777577  0.494507 -0.185014
C29   0.700532  0.396068 -0.101677
H30   0.815512  0.460421 -0.317785
C31   0.573939  0.294081  0.101212
C32   0.422969  0.211263  0.381933
H33   0.324238  0.132284  0.540302
C34   0.599648  0.274118  0.017722
H35   0.799472  0.337358 -0.194698
H36   0.550518  0.201343  0.162934
H37   0.470506  0.270896  0.013585
O38  -0.839805  0.522698  1.790129
C39  -0.874728  0.448703  1.978062
O40  -0.875529  0.436964  2.104352
H41  -0.839096  0.495466  2.012725
C42  -0.923803  0.367581  2.081430
C43  -0.875301  0.385651  1.920846
H44  -0.802598  0.458335  1.724985
C45  -0.919514  0.310914  2.010560
N46  -0.864309  0.331401  1.837345
O47  -0.735176  0.420683  1.592413
O48  -0.937422  0.259882  1.939343
C49  -1.015661  0.216613  2.266428
H50  -1.051403  0.158299  2.338284
C51  -1.064804  0.196931  2.430238
N52  -1.162324  0.097247  2.696859
O53  -1.136484  0.047368  2.730441
O54  -1.256093  0.069875  2.868784
C55  -1.018023  0.272946  2.336208
H56  -1.055428  0.258097  2.461656
data_vaneijck.032   Generated as ebig-fr-p21c-06768
# Energy -1293.290 kJ/mole
_cell_length_a  34.88896
_cell_length_b  14.14991
_cell_length_c  21.90139
_cell_angle_alpha    90.000
_cell_angle_beta    12.016
_cell_angle_gamma    90.000
_cell_formula_units_Z   4
_symmetry_equiv_pos_as_xyz
    -x,y+1/2,-z+1/2                                   
    -x,-y,-z                                          
    x,-y+1/2,z+1/2                                    
_symmetry_space_group_name_H-M 'P 21/c   '
loop_
_atom_site_label
_atom_site_fract_x
_atom_site_fract_y
_atom_site_fract_z
C1    0.195677  0.954032  0.946450
H2    0.154444  1.022743  1.027185
H3    0.140451  0.945320  0.987014
H4    0.344307  0.951725  0.714476
C5    0.123594  0.878688  1.100868
C6    0.090685  0.787021  1.130123
H7    0.116812  0.770127  1.042047
C8    0.023291  0.716512  1.274184
H9   -0.002293  0.646389  1.296585
C10  -0.010968  0.736697  1.389273
C11   0.022642  0.828641  1.359337
C12   0.088887  0.899175  1.216602
H13   0.114641  0.969343  1.194092
C14  -0.015357  0.849871  1.485156
H15   0.105863  0.881917  1.316210
H16  -0.123231  0.902290  1.655365
N17  -0.072237  0.765840  1.610789
C18  -0.189454  0.703996  1.755324
H19  -0.307024  0.742980  1.921623
H20  -0.244485  0.645924  1.867668
N21  -0.076444  0.667675  1.528338
C22   0.083922  0.714072  1.392465
C23   0.154045  0.633593  1.253075
C24   0.065390  0.601466  1.332095
H25   0.172285  0.590519  1.131910
H26   0.001073  0.533618  1.439788
C27   0.164397  0.744543  1.321895
H28   0.112015  0.806471  1.426557
C29   0.313394  0.694840  1.114668
H30   0.374429  0.718954  1.061777
C31   0.382937  0.614207  0.976904
C32   0.303111  0.583935  1.046235
H33   0.355246  0.521727  0.942139
C34   0.541957  0.561604  0.756955
H35   0.666894  0.601328  0.555967
H36   0.524592  0.550114  0.832363
H37   0.559212  0.493410  0.708608
O38   0.246403  1.403711  1.014267
C39   0.272672  1.334868  0.940383
O40   0.253955  1.248750  0.990857
H41   0.215472  1.255124  1.092564
C42   0.323349  1.341826  0.796131
C43   0.303711  1.428338  0.795716
H44   0.251717  1.489406  0.901018
C45   0.347907  1.435997  0.664416
N46   0.322464  1.526764  0.671102
O47   0.321818  1.526798  0.616474
O48   0.296852  1.598407  0.740783
C49   0.413706  1.355798  0.530890
H50   0.447054  1.360746  0.430936
C51   0.434416  1.268831  0.528941
N52   0.499917  1.183965  0.393663
O53   0.566035  1.193546  0.239881
O54   0.479166  1.107248  0.450211
C55   0.388861  1.262494  0.662167
H56   0.403495  1.195517  0.662777
data_vaneijck.033   Generated as hf2-p-1-00372
# Energy -1293.189 kJ/mole
_cell_length_a  20.61519
_cell_length_b  11.09722
_cell_length_c   7.51958
_cell_angle_alpha    86.070
_cell_angle_beta    96.083
_cell_angle_gamma    43.536
_cell_formula_units_Z   2
_symmetry_equiv_pos_as_xyz
    -x,-y,-z                                          
_symmetry_space_group_name_H-M 'P -1     '
loop_
_atom_site_label
_atom_site_fract_x
_atom_site_fract_y
_atom_site_fract_z
C1    0.142620  0.859318  0.892498
H2    0.076127  0.916991  0.924067
H3    0.135489  0.965429  0.863334
H4    0.201146  0.757127  1.009357
C5    0.160114  0.776964  0.728216
C6    0.231040  0.727894  0.640298
H7    0.273393  0.747056  0.692149
C8    0.248120  0.652668  0.485668
H9    0.302782  0.615575  0.418751
C10   0.195001  0.623751  0.418708
C11   0.123994  0.671585  0.507682
C12   0.106471  0.748824  0.661400
H13   0.051421  0.786695  0.727377
C14   0.066966  0.640036  0.433646
H15   0.069283  0.569105  0.544876
H16  -0.007978  0.768187  0.383948
N17   0.101454  0.539485  0.282644
C18   0.128053  0.603011  0.163215
H19   0.068248  0.747073  0.115871
H20   0.144575  0.546624  0.042024
N21   0.212698  0.549705  0.269477
C22   0.180557  0.345771  0.346281
C23   0.277479  0.250107  0.360002
C24   0.298635  0.351091  0.305680
H25   0.355760  0.307425  0.410981
H26   0.325849  0.315737  0.182445
C27   0.160391  0.252849  0.394171
H28   0.086437  0.325082  0.383501
C29   0.235964  0.066209  0.455205
H30   0.219085 -0.003329  0.490802
C31   0.332500 -0.029682  0.468896
C32   0.352719  0.063154  0.421156
H33   0.426751 -0.009412  0.430490
C34   0.413530 -0.229910  0.533442
H35   0.436649 -0.263743  0.680312
H36   0.393506 -0.293326  0.496520
H37   0.475072 -0.287926  0.477401
O38  -0.064504  0.533576  1.122636
C39  -0.114767  0.693417  1.076775
O40  -0.075696  0.743125  1.037559
H41  -0.007905  0.634080  1.055281
C42  -0.220502  0.840297  1.060437
C43  -0.266664  0.802601  1.126052
H44  -0.224645  0.666640  1.189200
C45  -0.367077  0.939654  1.111132
N46  -0.414339  0.897263  1.182515
O47  -0.495984  1.019079  1.205501
O48  -0.371962  0.742966  1.210336
C49  -0.421625  1.116341  1.028249
H50  -0.499160  1.222759  1.015537
C51  -0.376566  1.156631  0.961852
N52  -0.434071  1.342689  0.873900
O53  -0.522014  1.455576  0.835520
O54  -0.391735  1.376122  0.836119
C55  -0.275899  1.017541  0.978990
H56  -0.240888  1.047376  0.927065
data_vaneijck.034   Generated as ebig-hf-p-1-15012
# Energy -1293.168 kJ/mole
_cell_length_a   7.48956
_cell_length_b  11.14781
_cell_length_c  14.71537
_cell_angle_alpha    74.693
_cell_angle_beta   101.286
_cell_angle_gamma    85.867
_cell_formula_units_Z   2
_symmetry_equiv_pos_as_xyz
    -x,-y,-z                                          
_symmetry_space_group_name_H-M 'P -1     '
loop_
_atom_site_label
_atom_site_fract_x
_atom_site_fract_y
_atom_site_fract_z
C1    0.110231 -0.503257  0.356784
H2   -0.004785 -0.459505  0.297066
H3    0.074234 -0.494401  0.422384
H4    0.137441 -0.600654  0.359601
C5    0.274768 -0.438212  0.339515
C6    0.364014 -0.458718  0.268397
H7    0.313044 -0.519437  0.225636
C8    0.518848 -0.400245  0.251642
H9    0.586720 -0.416797  0.196833
C10   0.584670 -0.319175  0.305248
C11   0.494441 -0.297396  0.376446
C12   0.340572 -0.357482  0.393680
H13   0.273712 -0.341362  0.448907
C14   0.567288 -0.209864  0.433972
H15   0.454929 -0.142019  0.432005
H16   0.617147 -0.263547  0.508766
N17   0.718323 -0.143145  0.399721
C18   0.839392 -0.231997  0.372708
H19   0.887232 -0.316332  0.432245
H20   0.960693 -0.191679  0.356356
N21   0.733975 -0.262448  0.287834
C22   0.653873 -0.028438  0.321056
C23   0.641099 -0.028475  0.224019
C24   0.697324 -0.149453  0.202309
H25   0.592482 -0.162484  0.144989
H26   0.821280 -0.140561  0.175198
C27   0.604179  0.083535  0.341783
H28   0.614080  0.084295  0.415841
C29   0.542258  0.194732  0.266637
H30   0.505159  0.280268  0.283951
C31   0.529538  0.195344  0.169934
C32   0.579082  0.083356  0.149179
H33   0.570451  0.082803  0.075042
C34   0.463822  0.314611  0.089233
H35   0.518529  0.311396  0.027065
H36   0.316393  0.331683  0.066061
H37   0.509083  0.394071  0.111926
O38   0.121940 -0.030449  0.435300
C39   0.076001  0.078759  0.384807
O40   0.036891  0.167504  0.423603
H41   0.054632  0.126508  0.491449
C42   0.059735  0.119503  0.279056
C43   0.125900  0.035662  0.233168
H44   0.189355 -0.057968  0.275419
C45   0.111234  0.071937  0.132753
N46   0.183286 -0.017658  0.085778
O47   0.211576 -0.129131  0.128546
O48   0.206322  0.022111  0.003999
C49   0.028074  0.193701  0.077933
H50   0.015642  0.222339  0.000404
C51  -0.038907  0.279019  0.122713
N52  -0.126985  0.407212  0.064901
O53  -0.164551  0.432043 -0.022988
O54  -0.165105  0.482949  0.106955
C55  -0.022053  0.240957  0.223383
H56  -0.074383  0.305792  0.258194
data_vaneijck.035   Generated as hf3-p-1-08960
# Energy -1293.130 kJ/mole
_cell_length_a   6.33242
_cell_length_b  23.82316
_cell_length_c  15.12634
_cell_angle_alpha    37.143
_cell_angle_beta    63.822
_cell_angle_gamma    83.317
_cell_formula_units_Z   2
_symmetry_equiv_pos_as_xyz
    -x,-y,-z                                          
_symmetry_space_group_name_H-M 'P -1     '
loop_
_atom_site_label
_atom_site_fract_x
_atom_site_fract_y
_atom_site_fract_z
C1   -0.781225 -0.194268  1.318630
H2   -0.763393 -0.250104  1.429387
H3   -0.612872 -0.164804  1.207796
H4   -0.958088 -0.233123  1.362101
C5   -0.790283 -0.106755  1.262610
C6   -0.714495 -0.091330  1.318479
H7   -0.647547 -0.142586  1.402493
C8   -0.724230 -0.009367  1.265323
H9   -0.665284  0.001817  1.308893
C10  -0.807848  0.058870  1.154207
C11  -0.884171  0.043228  1.098145
C12  -0.875730 -0.039357  1.153053
H13  -0.933666 -0.050365  1.109100
C14  -0.974293  0.116437  0.978403
H15  -0.866479  0.143695  0.863350
H16  -1.177502  0.074366  1.050945
N17  -0.943850  0.206396  0.915406
C18  -1.009408  0.171911  1.063157
H19  -1.203653  0.109184  1.181652
H20  -1.011544  0.233869  1.025912
N21  -0.812950  0.138830  1.101600
C22  -0.686743  0.292894  0.752153
C23  -0.492317  0.307017  0.762019
C24  -0.555388  0.231660  0.944577
H25  -0.400253  0.207688  0.951954
H26  -0.554443  0.272028  0.954073
C27  -0.630191  0.361824  0.584058
H28  -0.777221  0.350905  0.575672
C29  -0.381782  0.444558  0.426483
H30  -0.340878  0.496848  0.298048
C31  -0.187315  0.459265  0.435124
C32  -0.244034  0.390294  0.603429
H33  -0.096287  0.400989  0.611641
C34   0.079553  0.547935  0.265480
H35   0.072104  0.618156  0.200131
H36   0.227653  0.537959  0.288769
H37   0.140229  0.557106  0.174388
O38  -0.491542  0.071855  1.475659
C39  -0.618934  0.104262  1.412399
O40  -0.711268  0.061394  1.406762
H41  -0.661694  0.006089  1.460826
C42  -0.674312  0.192313  1.336321
C43  -0.606997  0.235730  1.353954
H44  -0.516825  0.203764  1.423689
C45  -0.654472  0.320023  1.282387
N46  -0.576616  0.364949  1.301328
O47  -0.491516  0.322100  1.391316
O48  -0.592433  0.444581  1.222516
C49  -0.774485  0.360207  1.193306
H50  -0.813395  0.424749  1.138460
C51  -0.843811  0.317469  1.174380
N52  -0.968823  0.359505  1.079911
O53  -1.033819  0.426125  1.031243
O54  -1.028019  0.318536  1.069933
C55  -0.792747  0.233422  1.246546
H56  -0.845469  0.199928  1.232982
data_vaneijck.036   Generated as ebig-fr-p-1-11998
# Energy -1293.099 kJ/mole
_cell_length_a   8.06131
_cell_length_b  11.35421
_cell_length_c  15.81349
_cell_angle_alpha    65.013
_cell_angle_beta    60.696
_cell_angle_gamma    69.962
_cell_formula_units_Z   2
_symmetry_equiv_pos_as_xyz
    -x,-y,-z                                          
_symmetry_space_group_name_H-M 'P -1     '
loop_
_atom_site_label
_atom_site_fract_x
_atom_site_fract_y
_atom_site_fract_z
C1   -0.863952  1.126302  0.368228
H2   -0.760382  1.192466  0.321233
H3   -0.862434  1.083558  0.443135
H4   -1.004588  1.182596  0.372122
C5   -0.808965  1.021122  0.320501
C6   -0.823924  1.054668  0.227992
H7   -0.873796  1.155763  0.190846
C8   -0.774175  0.957542  0.182874
H9   -0.786015  0.984241  0.111674
C10  -0.708280  0.825701  0.229508
C11  -0.692906  0.791558  0.322648
C12  -0.743220  0.889428  0.367444
H13  -0.731415  0.862176  0.438801
C14  -0.624672  0.648622  0.373441
H15  -0.513492  0.643816  0.394846
H16  -0.743980  0.611533  0.443410
N17  -0.552132  0.561143  0.309166
C18  -0.681049  0.598916  0.256739
H19  -0.829295  0.595049  0.311282
H20  -0.644706  0.530398  0.216552
N21  -0.659547  0.733151  0.184279
C22  -0.351101  0.562471  0.237061
C23  -0.303023  0.642188  0.134287
C24  -0.462863  0.728754  0.099595
H25  -0.429871  0.827456  0.057470
H26  -0.463616  0.692561  0.046678
C27  -0.204109  0.482488  0.270074
H28  -0.239944  0.421955  0.348922
C29  -0.010157  0.481443  0.200975
H30   0.101741  0.419893  0.227442
C31   0.038451  0.559819  0.098399
C32  -0.108473  0.639702  0.065512
H33  -0.072142  0.700704 -0.013136
C34   0.246182  0.559369  0.024222
H35   0.333889  0.467986  0.050009
H36   0.268681  0.570396 -0.051750
H37   0.295957  0.639521  0.020020
O38  -0.399551  1.201192  0.429734
C39  -0.401095  1.201079  0.352470
O40  -0.471386  1.308684  0.295984
H41  -0.509964  1.375063  0.327912
C42  -0.335480  1.083430  0.318761
C43  -0.288315  0.958742  0.382708
H44  -0.298918  0.949912  0.455847
C45  -0.229216  0.844781  0.353627
N46  -0.185185  0.713726  0.424044
O47  -0.180192  0.615125  0.409531
O48  -0.160880  0.708095  0.496118
C49  -0.214769  0.857335  0.257789
H50  -0.168528  0.770591  0.234153
C51  -0.260628  0.981845  0.192513
N52  -0.247506  0.996676  0.091817
O53  -0.139790  0.913918  0.049768
O54  -0.343461  1.093212  0.053500
C55  -0.321297  1.094037  0.223765
H56  -0.357566  1.189559  0.173830
data_vaneijck.037   Generated as ebig-fr-p-1-11949
# Energy -1293.098 kJ/mole
_cell_length_a  31.34761
_cell_length_b  16.21231
_cell_length_c  26.24086
_cell_angle_alpha    20.038
_cell_angle_beta    21.993
_cell_angle_gamma    14.406
_cell_formula_units_Z   2
_symmetry_equiv_pos_as_xyz
    -x,-y,-z                                          
_symmetry_space_group_name_H-M 'P -1     '
loop_
_atom_site_label
_atom_site_fract_x
_atom_site_fract_y
_atom_site_fract_z
C1   -0.312495  0.187909  1.178289
H2   -0.426279  0.481563  1.127214
H3   -0.282177  0.147808  1.208118
H4   -0.343388  0.055581  1.277939
C5   -0.161669  0.038746  1.066626
C6   -0.187577  0.157557  0.975974
H7   -0.316791  0.359454  0.985041
C8   -0.046635  0.016618  0.872442
H9   -0.068757  0.110953  0.803495
C10   0.122636 -0.244893  0.857449
C11   0.149083 -0.364162  0.948197
C12   0.007167 -0.221061  1.051353
H13   0.029730 -0.315999  1.120156
C14   0.331861 -0.649327  0.933593
H15   0.326251 -0.558335  0.924315
H16   0.377266 -0.904591  1.036885
N17   0.460722 -0.726060  0.802777
C18   0.429327 -0.748283  0.796933
H19   0.431122 -0.945433  0.905404
H20   0.531822 -0.845149  0.715030
N21   0.257233 -0.375641  0.755559
C22   0.455702 -0.457572  0.659124
C23   0.362012 -0.160250  0.555922
C24   0.270291 -0.128910  0.594519
H25   0.141338  0.155872  0.567777
H26   0.342930 -0.200286  0.521486
C27   0.542842 -0.490426  0.622971
H28   0.615259 -0.716902  0.700777
C29   0.535260 -0.228094  0.486258
H30   0.602152 -0.255938  0.460460
C31   0.441933  0.068056  0.383658
C32   0.356050  0.099860  0.418772
H33   0.284986  0.324978  0.340045
C34   0.434267  0.348341  0.237403
H35   0.306764  0.619807  0.210538
H36   0.458575  0.362855  0.240950
H37   0.529318  0.283899  0.145533
O38  -0.154353 -0.282279  1.618620
C39  -0.093911 -0.326541  1.619154
O40  -0.039868 -0.585337  1.739740
H41  -0.062320 -0.693657  1.808873
C42  -0.073441 -0.110137  1.489848
C43  -0.147224  0.200887  1.363668
H44  -0.219485  0.281701  1.362099
C45  -0.128583  0.409492  1.239081
N46  -0.206814  0.736920  1.106387
O47  -0.164417  0.874179  0.990630
O48  -0.310928  0.861971  1.115065
C49  -0.033771  0.301765  1.241717
H50  -0.017669  0.458802  1.146123
C51   0.041040 -0.008889  1.367025
N52   0.142812 -0.125358  1.369030
O53   0.197738 -0.011358  1.250229
O54   0.177824 -0.350752  1.488886
C55   0.020007 -0.212366  1.490714
H56   0.077782 -0.452273  1.587090
data_vaneijck.038   Generated as hf3-p-1-08407
# Energy -1292.959 kJ/mole
_cell_length_a   6.32687
_cell_length_b  13.56294
_cell_length_c  14.89359
_cell_angle_alpha    66.024
_cell_angle_beta    74.837
_cell_angle_gamma    91.789
_cell_formula_units_Z   2
_symmetry_equiv_pos_as_xyz
    -x,-y,-z                                          
_symmetry_space_group_name_H-M 'P -1     '
loop_
_atom_site_label
_atom_site_fract_x
_atom_site_fract_y
_atom_site_fract_z
C1    0.653754  0.625022 -0.194244
H2    0.578713  0.540968 -0.163129
H3    0.826076  0.631170 -0.234208
H4    0.568110  0.674313 -0.246584
C5    0.632396  0.656079 -0.106412
C6    0.486293  0.727336 -0.090357
H7    0.386524  0.760372 -0.141300
C8    0.468313  0.755814 -0.008134
H9    0.355399  0.810543  0.003561
C10   0.594931  0.712693  0.059687
C11   0.742002  0.641057  0.043388
C12   0.760172  0.613662 -0.039426
H13   0.872394  0.558751 -0.050921
C14   0.878884  0.594318  0.116110
H15   0.857182  0.506537  0.143136
H16   1.052015  0.624472  0.073873
N17   0.823529  0.621476  0.206048
C18   0.776760  0.734676  0.172190
H19   0.915375  0.790469  0.109349
H20   0.755507  0.759441  0.234171
N21   0.573878  0.739825  0.139829
C22   0.643169  0.544741  0.292759
C23   0.424646  0.568496  0.307591
C24   0.380481  0.675441  0.232754
H25   0.241265  0.658498  0.209094
H26   0.330278  0.725283  0.273322
C27   0.685898  0.445860  0.361196
H28   0.852336  0.426782  0.349723
C29   0.512291  0.371040  0.444170
H30   0.547595  0.295108  0.496107
C31   0.294397  0.394132  0.459624
C32   0.251662  0.493213  0.391109
H33   0.084952  0.511944  0.402369
C34   0.109134  0.312932  0.548734
H35  -0.048901  0.327372  0.535021
H36   0.125487  0.229423  0.562376
H37   0.107057  0.321730  0.617766
O38   1.055524  0.952196 -0.071836
C39   0.897341  0.982950 -0.104071
O40   0.756413  1.031054 -0.060771
H41   0.804696  1.032181 -0.005383
C42   0.853953  0.971213 -0.192307
C43   0.981806  0.910252 -0.236017
H44   1.109384  0.872410 -0.204167
C45   0.946977  0.897696 -0.320453
N46   1.088167  0.833939 -0.365702
O47   1.072736  0.833006 -0.445242
O48   1.220482  0.787021 -0.323216
C49   0.778547  0.946675 -0.360488
H50   0.749299  0.937101 -0.425140
C51   0.648143  1.008291 -0.317491
N52   0.471343  1.060856 -0.359459
O53   0.361402  1.111504 -0.318041
O54   0.424019  1.043079 -0.426222
C55   0.687364  1.020000 -0.233293
H56   0.588025  1.067029 -0.199599
data_vaneijck.039   Generated as hf4-p-1-11929
# Energy -1292.945 kJ/mole
_cell_length_a   7.47649
_cell_length_b  12.96413
_cell_length_c  22.68234
_cell_angle_alpha    37.595
_cell_angle_beta    65.332
_cell_angle_gamma    59.152
_cell_formula_units_Z   2
_symmetry_equiv_pos_as_xyz
    -x,-y,-z                                          
_symmetry_space_group_name_H-M 'P -1     '
loop_
_atom_site_label
_atom_site_fract_x
_atom_site_fract_y
_atom_site_fract_z
C1   -0.894334  0.858890  0.144986
H2   -0.964556  0.754780  0.204990
H3   -0.923610  0.915926  0.079573
H4   -0.963781  0.958834  0.142294
C5   -0.664185  0.777281  0.161493
C6   -0.593064  0.725515  0.232650
H7   -0.703312  0.742195  0.275922
C8   -0.379256  0.650722  0.248815
H9   -0.326175  0.611524  0.303695
C10  -0.234177  0.624879  0.194545
C11  -0.305002  0.675606  0.123239
C12  -0.519469  0.752465  0.106617
H13  -0.572023  0.792532  0.051324
C14  -0.146615  0.647404  0.064965
H15  -0.192036  0.578159  0.066704
H16  -0.151824  0.776601 -0.009694
N17   0.072017  0.546489  0.098670
C18   0.106121  0.607034  0.126114
H19   0.068936  0.751094  0.066924
H20   0.268276  0.550414  0.142098
N21  -0.027610  0.550974  0.211455
C22   0.123232  0.352905  0.176834
C23   0.112969  0.254254  0.274068
C24   0.049925  0.352067  0.296475
H25  -0.066725  0.306740  0.354089
H26   0.183822  0.315637  0.323453
C27   0.183899  0.263148  0.155391
H28   0.192571  0.337764  0.081179
C29   0.234136  0.076623  0.230013
H30   0.281358  0.009502  0.212170
C31   0.224545 -0.022305  0.326893
C32   0.163752  0.067365  0.348406
H33   0.156633 -0.007542  0.422702
C34   0.279320 -0.222455  0.407012
H35   0.409215 -0.278598  0.385088
H36   0.319907 -0.287946  0.473323
H37   0.148811 -0.255703  0.422893
O38  -0.410165  0.464880  0.065292
C39  -0.346575  0.304940  0.115983
O40  -0.297056  0.254729  0.077387
H41  -0.320723  0.363603  0.009511
C42  -0.321762  0.158502  0.221770
C43  -0.338850  0.196814  0.267391
H44  -0.368793  0.332903  0.224902
C45  -0.316894  0.060227  0.367829
N46  -0.333757  0.103192  0.414527
O47  -0.270194 -0.018293  0.496289
O48  -0.417369  0.257597  0.371604
C49  -0.278574 -0.116609  0.422944
H50  -0.262017 -0.222715  0.500482
C51  -0.260912 -0.157495  0.378440
N52  -0.221016 -0.343830  0.436636
O53  -0.181775 -0.378539  0.394993
O54  -0.234761 -0.456008  0.524456
C55  -0.282382 -0.018891  0.277739
H56  -0.270286 -0.049204  0.243137
data_vaneijck.040   Generated as hf3-p21c-04981
# Energy -1292.931 kJ/mole
_cell_length_a  37.83381
_cell_length_b  18.26541
_cell_length_c  31.20813
_cell_angle_alpha    90.000
_cell_angle_beta     5.989
_cell_angle_gamma    90.000
_cell_formula_units_Z   4
_symmetry_equiv_pos_as_xyz
    -x,y+1/2,-z+1/2                                   
    -x,-y,-z                                          
    x,-y+1/2,z+1/2                                    
_symmetry_space_group_name_H-M 'P 21/c   '
loop_
_atom_site_label
_atom_site_fract_x
_atom_site_fract_y
_atom_site_fract_z
C1    0.883488  0.592450  0.018250
H2    0.679342  0.601957  0.286691
H3    0.900345  0.639103 -0.023197
H4    1.113315  0.585668 -0.240537
C5    0.805140  0.524483  0.087414
C6    0.530318  0.523913  0.390196
H7    0.377763  0.572586  0.570015
C8    0.449470  0.460419  0.464526
H9    0.236265  0.460544  0.699907
C10   0.643810  0.396731  0.235330
C11   0.923841  0.397439 -0.074090
C12   1.003139  0.461147 -0.146549
H13   1.215301  0.461097 -0.380447
C14   1.129779  0.328227 -0.316747
H15   1.393801  0.340595 -0.641024
H16   1.110889  0.311457 -0.260909
N17   1.019160  0.265605 -0.210886
C18   0.646729  0.267398  0.233421
H19   0.523103  0.266103  0.413525
H20   0.558860  0.219613  0.322028
N21   0.558615  0.335024  0.316276
C22   1.187106  0.263816 -0.454854
C23   1.031996  0.295468 -0.304104
C24   0.684816  0.329962  0.119172
H25   0.686629  0.383611  0.102550
H26   0.505707  0.297681  0.317149
C27   1.505506  0.230535 -0.842663
H28   1.625777  0.206167 -0.960061
C29   1.668985  0.228680 -1.079596
H30   1.913786  0.202480 -1.377404
C31   1.517392  0.260274 -0.933054
C32   1.198317  0.293640 -0.544450
H33   1.077332  0.317519 -0.426362
C34   1.698347  0.257980 -1.193602
H35   1.575642  0.293288 -1.068679
H36   1.959469  0.274931 -1.505839
H37   1.693666  0.202817 -1.200337
O38   1.543014  0.191925 -0.777971
C39   1.343056  0.141034 -0.532768
O40   1.067647  0.139785 -0.224038
H41   1.083313  0.182744 -0.260574
C42   1.383943  0.080764 -0.550788
C43   1.675199  0.077872 -0.876021
H44   1.868718  0.119565 -1.112702
C45   1.717949  0.021548 -0.897275
N46   2.024489  0.019169 -1.239318
O47   2.028231 -0.022683 -1.213349
O48   2.264527  0.058474 -1.537211
C49   1.464413 -0.032346 -0.587645
H50   1.494360 -0.075774 -0.600512
C51   1.172111 -0.030497 -0.261032
N52   0.905723 -0.087291  0.064617
O53   0.881335 -0.119453  0.128091
O54   0.699303 -0.094855  0.284800
C55   1.133976  0.026432 -0.244984
H56   0.909022  0.028556  0.006416
data_vaneijck.041   Generated as hf3-p-1-07708
# Energy -1292.922 kJ/mole
_cell_length_a   7.48782
_cell_length_b  14.71418
_cell_length_c  15.92977
_cell_angle_alpha    42.388
_cell_angle_beta    76.774
_cell_angle_gamma    78.849
_cell_formula_units_Z   2
_symmetry_equiv_pos_as_xyz
    -x,-y,-z                                          
_symmetry_space_group_name_H-M 'P -1     '
loop_
_atom_site_label
_atom_site_fract_x
_atom_site_fract_y
_atom_site_fract_z
C1    0.106998  0.148646  0.496747
H2    0.073039  0.074479  0.504585
H3    0.136981  0.240509  0.398214
H4   -0.009149  0.163300  0.540886
C5    0.272176  0.100025  0.561735
C6    0.362198  0.191075  0.541719
H7    0.311396  0.294528  0.481438
C8    0.517494  0.148857  0.600144
H9    0.585875  0.219818  0.584003
C10   0.583110  0.014190  0.680643
C11   0.492140 -0.078227  0.701849
C12   0.337751 -0.034840  0.641847
H13   0.270293 -0.105777  0.657590
C14   0.564741 -0.223316  0.788771
H15   0.452395 -0.289307  0.856579
H16   0.613866 -0.243656  0.734448
N17   0.716337 -0.256575  0.855733
C18   0.837678 -0.140720  0.767218
H19   0.885059 -0.115135  0.682412
H20   0.959244 -0.165172  0.807687
N21   0.732869 -0.025689  0.737470
C22   0.652572 -0.293576  0.971024
C23   0.640568 -0.197243  0.971877
C24   0.696947 -0.054301  0.851189
H25   0.592447  0.015799  0.838647
H26   0.821156 -0.036510  0.860388
C27   0.602764 -0.426499  1.082666
H28   0.612122 -0.500691  1.082695
C29   0.541456 -0.463553  1.194434
H30   0.504256 -0.566583  1.279739
C31   0.529482 -0.368207  1.195899
C32   0.579185 -0.235240  1.084293
H33   0.571196 -0.161171  1.084463
C34   0.464577 -0.407806  1.315739
H35   0.515254 -0.508457  1.394325
H36   0.507156 -0.340961  1.314867
H37   0.316867 -0.408019  1.332489
O38  -0.120069  0.404419  0.030291
C39  -0.074397  0.463304 -0.079066
O40  -0.034872  0.590853 -0.167822
H41  -0.052040  0.617513 -0.126685
C42  -0.058649  0.398384 -0.119872
C43  -0.125225  0.268657 -0.035956
H44  -0.188633  0.217268  0.057732
C45  -0.111041  0.204527 -0.072220
N46  -0.183511  0.067964  0.017444
O47  -0.210988 -0.001016  0.129083
O48  -0.207397  0.026131 -0.022394
C49  -0.027909  0.271468 -0.194039
H50  -0.015867  0.222602 -0.222681
C51   0.039550  0.401537 -0.279419
N52   0.127611  0.471797 -0.407637
O53   0.164508  0.589994 -0.484020
O54   0.166075  0.408303 -0.431954
C55   0.023111  0.464175 -0.241401
H56   0.075743  0.563814 -0.306300
data_vaneijck.042   Generated as ebig-fr-p-1-12831
# Energy -1292.910 kJ/mole
_cell_length_a   8.05326
_cell_length_b  12.47021
_cell_length_c  20.60046
_cell_angle_alpha    41.785
_cell_angle_beta    97.905
_cell_angle_gamma   118.890
_cell_formula_units_Z   2
_symmetry_equiv_pos_as_xyz
    -x,-y,-z                                          
_symmetry_space_group_name_H-M 'P -1     '
loop_
_atom_site_label
_atom_site_fract_x
_atom_site_fract_y
_atom_site_fract_z
C1    1.820827  0.764047  0.633261
H2    1.907384  0.913190  0.588718
H3    1.886088  0.762633  0.591604
H4    1.830668  0.674388  0.709791
C5    1.601635  0.693819  0.643141
C6    1.556047  0.810868  0.553892
H7    1.678512  0.952960  0.477488
C8    1.351483  0.745018  0.562943
H9    1.318169  0.835942  0.493849
C10   1.190057  0.561402  0.661552
C11   1.236372  0.445434  0.751575
C12   1.441127  0.511201  0.742033
H13   1.474876  0.421164  0.811213
C14   1.062473  0.251536  0.858359
H15   1.087626  0.139830  0.899720
H16   1.067565  0.267474  0.903622
N17   0.854581  0.184630  0.854142
C18   0.849008  0.359715  0.774015
H19   0.892406  0.432017  0.790602
H20   0.695357  0.318075  0.775164
N21   0.991871  0.496517  0.669454
C22   0.806473  0.088192  0.832068
C23   0.832478  0.191813  0.728987
C24   0.908412  0.405662  0.640911
H25   1.023846  0.489258  0.572507
H26   0.781519  0.414330  0.618971
C27   0.736809 -0.109847  0.914304
H28   0.716770 -0.190193  0.993345
C29   0.694528 -0.203721  0.894109
H30   0.643706 -0.355423  0.958120
C31   0.718761 -0.101997  0.791956
C32   0.787270  0.095850  0.709583
H33   0.806874  0.175907  0.630464
C34   0.672295 -0.204753  0.771484
H35   0.808447 -0.187564  0.752883
H36   0.551896 -0.360510  0.837749
H37   0.625920 -0.140528  0.705039
O38   1.636466  0.187407  0.977018
C39   1.676071  0.073845  1.050921
O40   1.687249 -0.040919  1.062844
H41   1.664929 -0.008265  1.004510
C42   1.708646  0.052422  1.131708
C43   1.739374  0.195520  1.113192
H44   1.739201  0.318473  1.040429
C45   1.770330  0.181375  1.187590
N46   1.805173  0.334640  1.166669
O47   1.839925  0.488105  1.077898
O48   1.808971  0.306971  1.237203
C49   1.768625  0.020005  1.282013
H50   1.791460  0.007048  1.340095
C51   1.738886 -0.124724  1.302147
N52   1.741129 -0.291493  1.401959
O53   1.816531 -0.274988  1.451731
O54   1.675457 -0.435943  1.429431
C55   1.709222 -0.107492  1.226445
H56   1.686420 -0.218533  1.241627
data_vaneijck.043   Generated as hf-p212121-00069
# Energy -1292.871 kJ/mole
_cell_length_a   7.14437
_cell_length_b  15.55143
_cell_length_c  19.77738
_cell_angle_alpha    90.000
_cell_angle_beta    90.000
_cell_angle_gamma    90.000
_cell_formula_units_Z   4
_symmetry_equiv_pos_as_xyz
    -x+1/2,-y,z+1/2                                   
    -x,y+1/2,-z+1/2                                   
    x+1/2,-y+1/2,-z                                   
_symmetry_space_group_name_H-M 'P 212121 '
loop_
_atom_site_label
_atom_site_fract_x
_atom_site_fract_y
_atom_site_fract_z
C1    0.794358  0.521778  0.465423
H2    0.822820  0.548994  0.416319
H3    0.701884  0.467584  0.458610
H4    0.926185  0.502294  0.487332
C5    0.700769  0.589343  0.508121
C6    0.523957  0.621041  0.489592
H7    0.455496  0.596889  0.444699
C8    0.435343  0.684503  0.528616
H9    0.299562  0.708634  0.513813
C10   0.522974  0.717076  0.586745
C11   0.700425  0.684992  0.605668
C12   0.788354  0.621325  0.566489
H13   0.924978  0.597817  0.580982
C14   0.795491  0.722154  0.667496
H15   0.845301  0.670239  0.699057
H16   0.916265  0.757443  0.650327
N17   0.677331  0.782208  0.707908
C18   0.569874  0.835612  0.660065
H19   0.662211  0.867400  0.624437
H20   0.496545  0.886072  0.686670
N21   0.437069  0.778862  0.624163
C22   0.557912  0.739103  0.756755
C23   0.370675  0.719151  0.740723
C24   0.294035  0.746436  0.672695
H25   0.218816  0.693231  0.650377
H26   0.193844  0.797269  0.681041
C27   0.630253  0.715518  0.819866
H28   0.773670  0.730428  0.832430
C29   0.518042  0.670877  0.866230
H30   0.577163  0.651947  0.914159
C31   0.332255  0.649698  0.850454
C32   0.258728  0.674765  0.787685
H33   0.115760  0.659002  0.774996
C34   0.214054  0.600247  0.900070
H35   0.070315  0.621507  0.897594
H36   0.216484  0.531962  0.890272
H37   0.263131  0.610437  0.951104
O38   1.236154  0.782865 -0.012713
C39   1.152448  0.814190 -0.061334
O40   0.974073  0.798266 -0.071343
H41   0.931468  0.761651 -0.035534
C42   1.239723  0.873209 -0.110917
C43   1.142275  0.899603 -0.169079
H44   1.002243  0.875781 -0.178421
C45   1.223954  0.956930 -0.215389
N46   1.117548  0.983746 -0.276302
O47   0.989855  0.938613 -0.296497
O48   1.166819  1.048063 -0.306371
C49   1.406322  0.987974 -0.202967
H50   1.470134  1.032367 -0.238281
C51   1.506865  0.961626 -0.145234
N52   1.699242  0.993668 -0.131891
O53   1.785240  1.029362 -0.177099
O54   1.772368  0.978490 -0.077478
C55   1.422046  0.904080 -0.099700
H56   1.498310  0.883705 -0.055218
data_vaneijck.044   Generated as hf3-p21c-03918
# Energy -1292.801 kJ/mole
_cell_length_a  16.83394
_cell_length_b  18.24474
_cell_length_c  16.70667
_cell_angle_alpha    90.000
_cell_angle_beta    25.992
_cell_angle_gamma    90.000
_cell_formula_units_Z   4
_symmetry_equiv_pos_as_xyz
    -x,y+1/2,-z+1/2                                   
    -x,-y,-z                                          
    x,-y+1/2,z+1/2                                    
_symmetry_space_group_name_H-M 'P 21/c   '
loop_
_atom_site_label
_atom_site_fract_x
_atom_site_fract_y
_atom_site_fract_z
C1    0.489758  0.593194 -0.087622
H2    0.541590  0.602696 -0.075073
H3    0.408786  0.639922 -0.031370
H4    0.604262  0.586374 -0.230852
C5    0.374793  0.525176  0.017914
C6    0.211815  0.524541  0.208923
H7    0.168241  0.573202  0.279934
C8    0.105032  0.460985  0.309071
H9   -0.019441  0.461039  0.455801
C10   0.160067  0.397304  0.218990
C11   0.322422  0.398092  0.027072
C12   0.428993  0.461864 -0.072527
H13   0.554176  0.461867 -0.219540
C14   0.381424  0.328890 -0.068958
H15   0.403951  0.341358 -0.151919
H16   0.510282  0.312142 -0.161220
N17   0.252359  0.266094  0.055684
C18   0.167434  0.267877  0.212690
H19   0.269440  0.266712  0.167084
H20   0.082873  0.219986  0.298188
N21   0.058172  0.335498  0.316704
C22   0.116547  0.264033  0.115614
C23  -0.055884  0.295574  0.283872
C24  -0.098851  0.330270  0.402993
H25  -0.156309  0.383932  0.445565
H26  -0.202226  0.297941  0.525517
C27   0.157454  0.230523  0.005284
H28   0.289135  0.206244 -0.123640
C29   0.027336  0.228261  0.062118
H30   0.060181  0.201830 -0.023724
C31  -0.144386  0.259710  0.228966
C32  -0.185430  0.293376  0.339549
H33  -0.317940  0.317139  0.469309
C34  -0.281661  0.256812  0.286841
H35  -0.223583  0.279959  0.180595
H36  -0.324159  0.201512  0.312117
H37  -0.400647  0.288425  0.409698
O38   0.603106  0.307658  0.161967
C39   0.583732  0.358647  0.226557
O40   0.441404  0.359955  0.402182
H41   0.373864  0.316951  0.448844
C42   0.715767  0.418984  0.117353
C43   0.871336  0.421805 -0.072167
H44   0.892610  0.380008 -0.136560
C45   0.999772  0.478192 -0.179140
N46   1.164543  0.480501 -0.379375
O47   1.173670  0.441168 -0.446404
O48   1.286809  0.522349 -0.471871
C49   0.970080  0.532225 -0.093416
H50   1.068095  0.575709 -0.174377
C51   0.814792  0.530445  0.096144
N52   0.784885  0.587398  0.185222
O53   0.633029  0.595505  0.350079
O54   0.916362  0.619256  0.093312
C55   0.688613  0.473457  0.200278
H56   0.569276  0.471402  0.346042
data_vaneijck.045   Generated as hf4-p-1-11151
# Energy -1292.800 kJ/mole
_cell_length_a   7.51212
_cell_length_b  15.97078
_cell_length_c  14.72138
_cell_angle_alpha    42.144
_cell_angle_beta    78.549
_cell_angle_gamma    76.675
_cell_formula_units_Z   2
_symmetry_equiv_pos_as_xyz
    -x,-y,-z                                          
_symmetry_space_group_name_H-M 'P -1     '
loop_
_atom_site_label
_atom_site_fract_x
_atom_site_fract_y
_atom_site_fract_z
C1    0.391084  0.501411  0.358490
H2    0.362201  0.599463  0.264529
H3    0.507670  0.460155  0.340681
H4    0.419453  0.496308  0.431577
C5    0.227111  0.436669  0.404566
C6    0.140444  0.458682  0.311152
H7    0.192964  0.520335  0.207385
C8   -0.013880  0.400412  0.351535
H9   -0.079912  0.418082  0.278873
C10  -0.081725  0.318122  0.486558
C11   0.006103  0.294773  0.581329
C12   0.159466  0.354602  0.539841
H13   0.224610  0.337277  0.612518
C14  -0.068702  0.205922  0.726797
H15   0.042358  0.137397  0.793454
H16  -0.119193  0.258864  0.748605
N17  -0.219236  0.139873  0.757580
C18  -0.338022  0.230045  0.640334
H19  -0.385932  0.314071  0.615945
H20  -0.458960  0.190133  0.663162
N21  -0.230707  0.261757  0.524513
C22  -0.154751  0.025589  0.792937
C23  -0.139918  0.027212  0.694474
C24  -0.193942  0.149414  0.551033
H25  -0.088251  0.163181  0.480523
H26  -0.316961  0.141282  0.531596
C27  -0.106949 -0.087533  0.926303
H28  -0.118373 -0.089548  1.002206
C29  -0.044891 -0.198236  0.961584
H30  -0.009236 -0.284650  1.064947
C31  -0.030163 -0.197236  0.864109
C32  -0.077834 -0.084151  0.730767
H33  -0.067628 -0.082385  0.655035
C34   0.035821 -0.315791  0.901544
H35  -0.023133 -0.313176  0.838108
H36   0.182499 -0.330096  0.890708
H37  -0.004154 -0.396826  1.005482
O38   0.624516  0.969195  0.095025
C39   0.578406  1.078635  0.035642
O40   0.539654  1.167416 -0.092398
H41   0.557875  1.126218 -0.118901
C42   0.561531  1.119652  0.100271
C43   0.626729  1.035778  0.230530
H44   0.689935  0.941935  0.282606
C45   0.611360  1.072260  0.294359
N46   0.682256  0.982587  0.431532
O47   0.708743  0.870681  0.501538
O48   0.705529  1.022679  0.472937
C49   0.528522  1.194274  0.226580
H50   0.515462  1.223076  0.275244
C51   0.462573  1.279656  0.095932
N52   0.374729  1.408050  0.024817
O53   0.335358  1.483436 -0.092966
O54   0.336975  1.432850  0.087828
C55   0.480063  1.241387  0.033633
H56   0.428463  1.306249 -0.066407
data_vaneijck.046   Generated as hf3-p-1-06485
# Energy -1292.741 kJ/mole
_cell_length_a  28.33151
_cell_length_b   8.06758
_cell_length_c  19.73900
_cell_angle_alpha    52.516
_cell_angle_beta    21.554
_cell_angle_gamma    65.750
_cell_formula_units_Z   2
_symmetry_equiv_pos_as_xyz
    -x,-y,-z                                          
_symmetry_space_group_name_H-M 'P -1     '
loop_
_atom_site_label
_atom_site_fract_x
_atom_site_fract_y
_atom_site_fract_z
C1    0.677587  0.704187 -0.436731
H2    0.709308  0.638974 -0.419423
H3    0.779073  0.864440 -0.631824
H4    0.626754  0.556898 -0.369061
C5    0.566112  0.773303 -0.284061
C6    0.475389  0.795200 -0.216945
H7    0.484363  0.761336 -0.273475
C8    0.371896  0.861278 -0.075876
H9    0.302885  0.877294 -0.025698
C10   0.357006  0.905873  0.001196
C11   0.447797  0.882974 -0.065215
C12   0.550963  0.816324 -0.206158
H13   0.619813  0.800471 -0.256027
C14   0.433243  0.933424  0.015337
H15   0.423735  0.786145  0.095438
H16   0.536595  1.100679 -0.149011
N17   0.302686  0.962608  0.195952
C18   0.296746  1.113408  0.111038
H19   0.405158  1.285322 -0.082466
H20   0.214951  1.163689  0.219061
N21   0.255186  0.967427  0.139671
C22   0.159012  0.728249  0.454451
C23   0.055739  0.621449  0.564467
C24   0.094258  0.756915  0.412427
H25   0.067508  0.627709  0.439341
H26   0.021224  0.827968  0.486310
C27   0.122917  0.604748  0.595825
H28   0.200788  0.684608  0.514091
C29  -0.013809  0.376465  0.843037
H30  -0.039565  0.282971  0.948948
C31  -0.116458  0.269699  0.952578
C32  -0.081423  0.393629  0.812690
H33  -0.160191  0.314332  0.895716
C34  -0.262707  0.024886  1.217535
H35  -0.289682 -0.081874  1.234204
H36  -0.259238 -0.084353  1.280839
H37  -0.354428  0.052786  1.342879
O38   1.118337  0.289677 -0.590669
C39   1.118816  0.195419 -0.513911
O40   1.239359  0.309177 -0.664474
H41   1.308507  0.454929 -0.817722
C42   0.989479 -0.040089 -0.256541
C43   0.863414 -0.188102 -0.093310
H44   0.861972 -0.129634 -0.157236
C45   0.738785 -0.411930  0.152617
N46   0.606180 -0.566348  0.323394
O47   0.490432 -0.736456  0.545417
O48   0.614852 -0.521210  0.240183
C49   0.741275 -0.486386  0.234767
H50   0.645641 -0.657481  0.424049
C51   0.866472 -0.340452  0.073957
N52   0.868304 -0.417028  0.161324
O53   0.749576 -0.572709  0.385113
O54   0.987919 -0.310695  0.006305
C55   0.990205 -0.117897 -0.171633
H56   1.086512 -0.004364 -0.295864
data_vaneijck.047   Generated as hf-pna21-03839
# Energy -1292.733 kJ/mole
_cell_length_a  10.56703
_cell_length_b  14.36938
_cell_length_c  14.82663
_cell_angle_alpha    90.000
_cell_angle_beta    90.000
_cell_angle_gamma    90.000
_cell_formula_units_Z   4
_symmetry_equiv_pos_as_xyz
    -x,-y,z+1/2                                       
    -x+1/2,y+1/2,z+1/2                                
    x+1/2,-y+1/2,z                                    
_symmetry_space_group_name_H-M 'P na21   '
loop_
_atom_site_label
_atom_site_fract_x
_atom_site_fract_y
_atom_site_fract_z
C1    0.503228  0.324857  0.075910
H2    0.483194  0.378450  0.027123
H3    0.455243  0.262273  0.054737
H4    0.604272  0.314054  0.078176
C5    0.456640  0.355301  0.167163
C6    0.522888  0.423317  0.216218
H7    0.607745  0.454509  0.188541
C8    0.480668  0.451147  0.301814
H9    0.533202  0.503345  0.338519
C10   0.371441  0.411286  0.339597
C11   0.303941  0.343315  0.289900
C12   0.346887  0.315860  0.204309
H13   0.295223  0.263239  0.167443
C14   0.186988  0.299229  0.330734
H15   0.108782  0.306173  0.284266
H16   0.203293  0.225447  0.338966
N17   0.151603  0.339102  0.419973
C18   0.266529  0.361833  0.471698
H19   0.326227  0.300888  0.477923
H20   0.242084  0.382974  0.539734
N21   0.333581  0.437666  0.423823
C22   0.066406  0.418127  0.415821
C23   0.113885  0.509739  0.420855
C24   0.255585  0.524609  0.428553
H25   0.285064  0.572599  0.376322
H26   0.274514  0.558221  0.492386
C27  -0.063876  0.403115  0.407782
H28  -0.099545  0.332962  0.403141
C29  -0.147440  0.478799  0.406289
H30  -0.247866  0.465921  0.400158
C31  -0.101690  0.570238  0.414070
C32   0.029383  0.585351  0.420556
H33   0.065498  0.655448  0.426350
C34  -0.191772  0.651372  0.416876
H35  -0.184254  0.685744  0.481411
H36  -0.173643  0.702140  0.364933
H37  -0.288289  0.627830  0.409666
O38   0.009043  0.177242  0.574130
C39   0.086731  0.114024  0.568519
O40   0.063165  0.042687  0.516284
H41  -0.018752  0.054770  0.490760
C42   0.210935  0.115046  0.614684
C43   0.291020  0.036942  0.616056
H44   0.261113 -0.026899  0.583857
C45   0.410819  0.041285  0.657448
N46   0.496775 -0.040403  0.655876
O47   0.452446 -0.116404  0.637983
O48   0.610042 -0.027974  0.666272
C49   0.448875  0.124707  0.699052
H50   0.540917  0.128323  0.730667
C51   0.369003  0.203159  0.699611
N52   0.408303  0.291913  0.742561
O53   0.505001  0.293888  0.787446
O54   0.339947  0.359811  0.734521
C55   0.250650  0.197299  0.656934
H56   0.189412  0.257514  0.655854
data_vaneijck.048   Generated as hf3-p-1-02841
# Energy -1292.601 kJ/mole
_cell_length_a  14.68211
_cell_length_b  19.41120
_cell_length_c  13.99323
_cell_angle_alpha    17.916
_cell_angle_beta    96.717
_cell_angle_gamma    90.654
_cell_formula_units_Z   2
_symmetry_equiv_pos_as_xyz
    -x,-y,-z                                          
_symmetry_space_group_name_H-M 'P -1     '
loop_
_atom_site_label
_atom_site_fract_x
_atom_site_fract_y
_atom_site_fract_z
C1    0.606976  0.345427 -0.155181
H2    0.596104  0.514917 -0.347078
H3    0.538863  0.310217 -0.114493
H4    0.629324  0.356334 -0.239728
C5    0.684970  0.160008  0.152887
C6    0.782570  0.146846  0.173095
H7    0.802161  0.269844 -0.032696
C8    0.855647 -0.026365  0.460372
H9    0.930412 -0.035177  0.473237
C10   0.832135 -0.188752  0.731481
C11   0.733860 -0.175918  0.711733
C12   0.661101 -0.001961  0.423145
H13   0.586291  0.005399  0.411505
C14   0.708760 -0.354137  1.006785
H15   0.650395 -0.261644  0.925396
H16   0.681947 -0.466916  1.107741
N17   0.792762 -0.507992  1.275869
C18   0.880045 -0.573098  1.311794
H19   0.867282 -0.654106  1.351433
H20   0.939793 -0.703727  1.527175
N21   0.904266 -0.355801  1.008073
C22   0.808349 -0.407029  1.235057
C23   0.878155 -0.290631  1.097453
C24   0.936733 -0.273260  0.994132
H25   0.934640 -0.091524  0.746283
H26   1.011739 -0.377216  1.153010
C27   0.753310 -0.424265  1.331142
H28   0.699449 -0.512091  1.434564
C29   0.767455 -0.325027  1.289163
H30   0.723697 -0.336093  1.359385
C31   0.837094 -0.210145  1.154375
C32   0.892729 -0.193856  1.059519
H33   0.946864 -0.106995  0.957066
C34   0.850751 -0.106204  1.113603
H35   0.914955 -0.054281  1.052298
H36   0.789749  0.047818  0.921213
H37   0.859545 -0.236657  1.342502
O38   0.931065  0.365625  0.163155
C39   0.879928  0.520654 -0.100972
O40   0.918204  0.653581 -0.321417
H41   0.985804  0.599061 -0.224875
C42   0.774126  0.573158 -0.194692
C43   0.729362  0.419070  0.042837
H44   0.772573  0.262122  0.293298
C45   0.628879  0.465630 -0.040181
N46   0.583204  0.299457  0.215254
O47   0.626873  0.159224  0.466553
O48   0.501273  0.314159  0.161144
C49   0.572814  0.670652 -0.366787
H50   0.495223  0.708457 -0.433420
C51   0.616451  0.827293 -0.608286
N52   0.557246  1.043752 -0.952651
O53   0.598272  1.160470 -1.145225
O54   0.469112  1.102026 -1.036005
C55   0.717258  0.776378 -0.519168
H56   0.751221  0.896606 -0.703877
data_vaneijck.049   Generated as hf4-p-1-06654
# Energy -1292.577 kJ/mole
_cell_length_a   7.40973
_cell_length_b   8.53445
_cell_length_c  19.47924
_cell_angle_alpha    95.280
_cell_angle_beta    98.544
_cell_angle_gamma    67.648
_cell_formula_units_Z   2
_symmetry_equiv_pos_as_xyz
    -x,-y,-z                                          
_symmetry_space_group_name_H-M 'P -1     '
loop_
_atom_site_label
_atom_site_fract_x
_atom_site_fract_y
_atom_site_fract_z
C1    0.865861  0.838715  0.453124
H2    1.009976  0.750102  0.443630
H3    0.867346  0.868550  0.508258
H4    0.834362  0.950434  0.424545
C5    0.715680  0.760140  0.428875
C6    0.517765  0.863173  0.410778
H7    0.473099  0.999653  0.413735
C8    0.376410  0.790996  0.388896
H9    0.224767  0.872103  0.375055
C10   0.431619  0.614040  0.385084
C11   0.630585  0.509858  0.403841
C12   0.771427  0.583156  0.425277
H13   0.922815  0.502535  0.439556
C14   0.688009  0.319396  0.402245
H15   0.815039  0.259614  0.374853
H16   0.731915  0.277702  0.455005
N17   0.527381  0.260814  0.370931
C18   0.340950  0.379795  0.393951
H19   0.354440  0.392810  0.450042
H20   0.224518  0.331927  0.378048
N21   0.293662  0.545232  0.363519
C22   0.513105  0.236565  0.295951
C23   0.379243  0.366323  0.253263
C24   0.247315  0.529427  0.286577
H25   0.253983  0.635942  0.262459
H26   0.096955  0.537014  0.275262
C27   0.633796  0.084053  0.265710
H28   0.736012 -0.015578  0.298394
C29   0.622371  0.061152  0.193202
H30   0.716661 -0.056446  0.170304
C31   0.489775  0.189823  0.150435
C32   0.368391  0.342083  0.180702
H33   0.265449  0.441894  0.148388
C34   0.478498  0.163439  0.072820
H35   0.351558  0.261013  0.047644
H36   0.606823  0.163162  0.052850
H37   0.464544  0.043055  0.058173
O38   0.449860  0.749812  0.108294
C39   0.562239  0.656380  0.153600
O40   0.548811  0.698667  0.219512
H41   0.441711  0.805373  0.221216
C42   0.721701  0.493007  0.139147
C43   0.769188  0.448971  0.071015
H44   0.689155  0.535337  0.030028
C45   0.919703  0.294792  0.055404
N46   0.970233  0.252579 -0.016758
O47   0.921209  0.368101 -0.056496
O48   1.079573  0.109681 -0.031889
C49   1.021828  0.183172  0.109315
H50   1.137438  0.063752  0.097924
C51   0.976850  0.224996  0.178009
N52   1.086591  0.107022  0.234529
O53   1.067230  0.157031  0.294563
O54   1.195866 -0.036295  0.219587
C55   0.826812  0.380647  0.192476
H56   0.791154  0.413700  0.245187
data_vaneijck.050   Generated as hf3-p212121-00299
# Energy -1292.551 kJ/mole
_cell_length_a  15.61358
_cell_length_b  19.79844
_cell_length_c   7.10783
_cell_angle_alpha    90.000
_cell_angle_beta    90.000
_cell_angle_gamma    90.000
_cell_formula_units_Z   4
_symmetry_equiv_pos_as_xyz
    -x+1/2,-y,z+1/2                                   
    -x,y+1/2,-z+1/2                                   
    x+1/2,-y+1/2,-z                                   
_symmetry_space_group_name_H-M 'P 212121 '
loop_
_atom_site_label
_atom_site_fract_x
_atom_site_fract_y
_atom_site_fract_z
C1    0.102147  0.099124  0.277279
H2    0.034757  0.110866  0.267295
H3    0.120583  0.102273  0.423463
H4    0.111649  0.048657  0.223449
C5    0.151092  0.149898  0.161743
C6    0.172014  0.136030 -0.026273
H7    0.153300  0.088692 -0.089166
C8    0.216145  0.183517 -0.135987
H9    0.230734  0.172169 -0.281057
C10   0.239688  0.246039 -0.059267
C11   0.220072  0.259888  0.130751
C12   0.176115  0.211865  0.240102
H13   0.160729  0.223132  0.384884
C14   0.247539  0.326828  0.213461
H15   0.194288  0.349162  0.288006
H16   0.297372  0.317303  0.315252
N17   0.281302  0.375706  0.073230
C18   0.335228  0.339291 -0.063664
H19   0.385810  0.311969  0.006837
H20   0.366464  0.374680 -0.157654
N21   0.279575  0.292452 -0.169353
C22   0.215233  0.415472 -0.018739
C23   0.183626  0.395713 -0.196217
C24   0.220965  0.333613 -0.289600
H25   0.169343  0.302586 -0.342653
H26   0.257343  0.350680 -0.409331
C27   0.182559  0.473524  0.068476
H28   0.206511  0.488611  0.204703
C29   0.119164  0.512004 -0.021545
H30   0.094688  0.556941  0.046161
C31   0.087872  0.492830 -0.199012
C32   0.120067  0.434357 -0.285626
H33   0.096710  0.419410 -0.422627
C34   0.020364  0.534777 -0.294688
H35   0.046044  0.584171 -0.325048
H36  -0.002121  0.513322 -0.425365
H37  -0.033947  0.541148 -0.202413
O38   0.283179  0.013046  0.264776
C39   0.313957  0.061689  0.349292
O40   0.297482  0.071742  0.528272
H41   0.260901  0.035953  0.570556
C42   0.373057  0.111211  0.262537
C43   0.404190  0.100167  0.079527
H44   0.383908  0.055866  0.002200
C45   0.461895  0.145630 -0.004572
N46   0.494287  0.132414 -0.197620
O47   0.530852  0.177388 -0.282697
O48   0.478749  0.078325 -0.272205
C49   0.488104  0.203132  0.097359
H50   0.532618  0.238384  0.034064
C51   0.456768  0.215400  0.280435
N52   0.483367  0.276061  0.388453
O53   0.439120  0.295263  0.519195
O54   0.546768  0.306775  0.338055
C55   0.399319  0.169132  0.361319
H56   0.375285  0.178303  0.501873
data_vaneijck.051   Generated as hf3-p212121-02305
# Energy -1292.526 kJ/mole
_cell_length_a  19.77829
_cell_length_b   7.11301
_cell_length_c  15.62367
_cell_angle_alpha    90.000
_cell_angle_beta    90.000
_cell_angle_gamma    90.000
_cell_formula_units_Z   4
_symmetry_equiv_pos_as_xyz
    -x+1/2,-y,z+1/2                                   
    -x,y+1/2,-z+1/2                                   
    x+1/2,-y+1/2,-z                                   
_symmetry_space_group_name_H-M 'P 212121 '
loop_
_atom_site_label
_atom_site_fract_x
_atom_site_fract_y
_atom_site_fract_z
C1    0.099206  0.220747  0.898593
H2    0.048688  0.272281  0.886791
H3    0.109271  0.233194  0.966288
H4    0.101267  0.075756  0.878255
C5    0.149651  0.337144  0.849550
C6    0.135438  0.524980  0.828990
H7    0.088015  0.587156  0.847998
C8    0.182694  0.635458  0.784856
H9    0.171100  0.780408  0.770538
C10   0.245328  0.559670  0.760965
C11   0.259530  0.369793  0.780232
C12   0.211713  0.259697  0.824182
H13   0.223226  0.115062  0.839326
C14   0.326626  0.288137  0.752455
H15   0.349227  0.213812  0.805559
H16   0.317167  0.186417  0.702632
N17   0.375262  0.429024  0.718620
C18   0.338460  0.565878  0.665105
H19   0.311084  0.495582  0.614541
H20   0.373666  0.660461  0.633885
N21   0.291560  0.670561  0.721109
C22   0.415132  0.520954  0.784612
C23   0.395167  0.697829  0.816577
C24   0.332733  0.790719  0.779754
H25   0.301747  0.842798  0.831600
H26   0.349523  0.910911  0.743569
C27   0.473482  0.434310  0.816840
H28   0.488735  0.298566  0.792602
C29   0.512046  0.524221  0.880156
H30   0.557213  0.456884  0.904254
C31   0.492676  0.701016  0.911833
C32   0.433907  0.787160  0.880039
H33   0.418792  0.923708  0.903642
C34   0.534937  0.795958  0.979239
H35   0.541593  0.703009  1.033199
H36   0.584403  0.833572  0.955752
H37   0.510734  0.922835  1.001665
O38   0.013059  0.235083  0.716696
C39   0.061696  0.150431  0.685915
O40   0.071629 -0.028511  0.702316
H41   0.035770 -0.070655  0.738851
C42   0.111314  0.236927  0.626854
C43   0.100274  0.419728  0.595651
H44   0.055921  0.497039  0.615856
C45   0.145803  0.503632  0.537970
N46   0.132584  0.696492  0.505537
O47   0.177685  0.781713  0.469253
O48   0.078402  0.770935  0.520921
C49   0.203367  0.401700  0.511847
H50   0.238663  0.464848  0.467341
C51   0.215640  0.218824  0.543269
N52   0.276384  0.110851  0.516793
O53   0.295652 -0.019470  0.561176
O54   0.307175  0.161146  0.453458
C55   0.169301  0.138124  0.600696
H56   0.178463 -0.002282  0.624795
data_vaneijck.052   Generated as hf4-p-1-11449
# Energy -1292.451 kJ/mole
_cell_length_a   8.94114
_cell_length_b   8.67071
_cell_length_c  20.06842
_cell_angle_alpha    71.600
_cell_angle_beta    80.639
_cell_angle_gamma    49.565
_cell_formula_units_Z   2
_symmetry_equiv_pos_as_xyz
    -x,-y,-z                                          
_symmetry_space_group_name_H-M 'P -1     '
loop_
_atom_site_label
_atom_site_fract_x
_atom_site_fract_y
_atom_site_fract_z
C1    0.143812  0.695308  0.046187
H2    0.003477  0.754881  0.068588
H3    0.122845  0.744464 -0.010378
H4    0.197580  0.759607  0.062486
C5    0.284669  0.458237  0.071907
C6    0.481766  0.346839  0.091591
H7    0.533497  0.431868  0.089004
C8    0.613359  0.125390  0.114251
H9    0.764696  0.042140  0.128897
C10   0.548905  0.012557  0.117388
C11   0.350592  0.124563  0.097469
C12   0.219653  0.346198  0.075155
H13   0.068670  0.430245  0.059867
C14   0.283275  0.002761  0.098215
H15   0.153050  0.059892  0.127824
H16   0.240923  0.036270  0.044830
N17   0.435713 -0.230362  0.126550
C18   0.630291 -0.295276  0.104717
H19   0.628466 -0.241947  0.048105
H20   0.741151 -0.465723  0.119452
N21   0.677463 -0.201976  0.138711
C22   0.435856 -0.308311  0.201877
C23   0.565028 -0.342260  0.247411
C24   0.705613 -0.299761  0.216401
H25   0.693205 -0.201031  0.242731
H26   0.854618 -0.447462  0.228000
C27   0.306691 -0.349511  0.229435
H28   0.208475 -0.324158  0.194359
C29   0.304732 -0.423082  0.302299
H30   0.204212 -0.454010  0.322730
C31   0.432724 -0.456822  0.347995
C32   0.562960 -0.417208  0.320432
H33   0.662464 -0.444481  0.355500
C34   0.431401 -0.535566  0.426128
H35   0.319938 -0.552344  0.438791
H36   0.571043 -0.685524  0.449148
H37   0.397377 -0.422282  0.450506
O38   0.355067  0.961493  0.404571
C39   0.430733  1.018691  0.358018
O40   0.356316  1.112260  0.293131
H41   0.245888  1.118319  0.293020
C42   0.607159  0.990439  0.370126
C43   0.702737  0.884143  0.437481
H44   0.647150  0.822769  0.479532
C45   0.869381  0.856451  0.451060
N46   0.969131  0.741841  0.522536
O47   1.086401  0.755661  0.537169
O48   0.946432  0.619402  0.562073
C49   0.939726  0.937984  0.395729
H50   1.067065  0.919115  0.405500
C51   0.847304  1.043051  0.327663
N52   0.923586  1.126363  0.269423
O53   1.044338  1.136459  0.283394
O54   0.866864  1.178171  0.209163
C55   0.681122  1.068498  0.315328
H56   0.608720  1.150651  0.263100
data_vaneijck.053   Generated as hf4-p21c-07270
# Energy -1292.448 kJ/mole
_cell_length_a  14.90553
_cell_length_b  27.46140
_cell_length_c   7.51284
_cell_angle_alpha    90.000
_cell_angle_beta    47.201
_cell_angle_gamma    90.000
_cell_formula_units_Z   4
_symmetry_equiv_pos_as_xyz
    -x,y+1/2,-z+1/2                                   
    -x,-y,-z                                          
    x,-y+1/2,z+1/2                                    
_symmetry_space_group_name_H-M 'P 21/c   '
loop_
_atom_site_label
_atom_site_fract_x
_atom_site_fract_y
_atom_site_fract_z
C1   -0.520687  0.354972 -0.028780
H2   -0.613943  0.366051  0.121392
H3   -0.521601  0.321998 -0.106127
H4   -0.475900  0.384110 -0.160403
C5   -0.458342  0.345489  0.062644
C6   -0.509470  0.312644  0.254395
H7   -0.593391  0.293779  0.336506
C8   -0.452212  0.303812  0.341357
H9   -0.491988  0.278406  0.488167
C10  -0.342816  0.327700  0.237694
C11  -0.291520  0.360882  0.045475
C12  -0.349197  0.369555 -0.040965
H13  -0.308963  0.395226 -0.187165
C14  -0.175319  0.387577 -0.061845
H15  -0.111698  0.385266 -0.257367
H16  -0.196904  0.425669 -0.014720
N17  -0.116298  0.369283  0.024445
C18  -0.212848  0.359419  0.287283
H19  -0.269167  0.391422  0.383802
H20  -0.172447  0.350687  0.360664
N21  -0.288013  0.318424  0.322958
C22  -0.039519  0.326836 -0.109676
C23  -0.083727  0.279346 -0.017569
C24  -0.212739  0.273023  0.226474
H25  -0.258049  0.244361  0.214113
H26  -0.207523  0.260679  0.355252
C27   0.079309  0.333339 -0.335430
H28   0.113111  0.369472 -0.407343
C29   0.153836  0.292983 -0.469619
H30   0.244502  0.298552 -0.644325
C31   0.110809  0.245669 -0.379363
C32  -0.007981  0.238938 -0.152662
H33  -0.041607  0.202611 -0.081469
C34   0.191706  0.202598 -0.525606
H35   0.272150  0.213644 -0.706601
H36   0.221074  0.184484 -0.445169
H37   0.142825  0.176874 -0.541579
O38   0.003556  0.516055 -0.684908
C39  -0.108247  0.512921 -0.550611
O40  -0.172823  0.491617 -0.339193
H41  -0.115596  0.482184 -0.326216
C42  -0.177359  0.530602 -0.614116
C43  -0.114038  0.550647 -0.844998
H44  -0.015295  0.553467 -0.973604
C45  -0.177170  0.566952 -0.911794
N46  -0.109452  0.587082 -1.157819
O47  -0.165476  0.595069 -1.219568
O48   0.000583  0.593569 -1.294562
C49  -0.305563  0.563480 -0.742627
H50  -0.354891  0.575823 -0.792616
C51  -0.370769  0.543888 -0.509875
N52  -0.506080  0.539805 -0.334315
O53  -0.558674  0.518921 -0.142320
O54  -0.558979  0.552022 -0.398860
C55  -0.305700  0.527428 -0.447560
H56  -0.355082  0.511994 -0.269555
data_vaneijck.054   Generated as hf3-p-1-04852
# Energy -1292.408 kJ/mole
_cell_length_a  11.20522
_cell_length_b  19.05584
_cell_length_c  17.78359
_cell_angle_alpha    18.728
_cell_angle_beta    69.531
_cell_angle_gamma    74.850
_cell_formula_units_Z   2
_symmetry_equiv_pos_as_xyz
    -x,-y,-z                                          
_symmetry_space_group_name_H-M 'P -1     '
loop_
_atom_site_label
_atom_site_fract_x
_atom_site_fract_y
_atom_site_fract_z
C1   -0.683842  0.238879  0.414926
H2   -0.688338  0.206106  0.389432
H3   -0.664209  0.418721  0.235832
H4   -0.776914  0.157582  0.542290
C5   -0.575833  0.147548  0.518148
C6   -0.539803 -0.039077  0.667513
H7   -0.589627 -0.118719  0.709920
C8   -0.438365 -0.123319  0.761993
H9   -0.410985 -0.266383  0.875806
C10  -0.371464 -0.020874  0.707118
C11  -0.408230  0.164995  0.559899
C12  -0.510198  0.247761  0.466504
H13  -0.537450  0.390808  0.352661
C14  -0.337081  0.271109  0.506556
H15  -0.306019  0.450371  0.309023
H16  -0.405310  0.246597  0.592910
N17  -0.222161  0.179300  0.596399
C18  -0.254817 -0.065205  0.836379
H19  -0.344024 -0.147586  0.968371
H20  -0.178445 -0.141719  0.917935
N21  -0.271198 -0.100329  0.793911
C22  -0.102803  0.294335  0.415064
C23  -0.062951  0.205776  0.429331
C24  -0.143069 -0.014536  0.640179
H25  -0.158856  0.004871  0.564526
H26  -0.086097 -0.139882  0.760118
C27  -0.027372  0.496113  0.223155
H28  -0.057093  0.564344  0.211892
C29   0.086355  0.610147  0.044869
H30   0.143584  0.765337 -0.102056
C31   0.125446  0.523780  0.056704
C32   0.050618  0.321309  0.249807
H33   0.080450  0.254003  0.260234
C34   0.246603  0.644675 -0.133792
H35   0.330751  0.590513 -0.076343
H36   0.241147  0.615025 -0.162444
H37   0.262884  0.823639 -0.310217
O38  -1.035160  0.383480  0.536166
C39  -0.997120  0.217141  0.676847
O40  -1.055329  0.093140  0.759831
H41  -1.120692  0.165989  0.681388
C42  -0.888604  0.138404  0.768902
C43  -0.829545  0.244754  0.713462
H44  -0.864729  0.382171  0.605790
C45  -0.724503  0.176506  0.794049
N46  -0.661563  0.291578  0.732039
O47  -0.714665  0.420183  0.646679
O48  -0.563881  0.240250  0.786934
C49  -0.679382 -0.002063  0.933433
H50  -0.598655 -0.055923  0.996339
C51  -0.737188 -0.111122  0.991417
N52  -0.687386 -0.297145  1.135616
O53  -0.741348 -0.391546  1.187540
O54  -0.601012 -0.362536  1.215549
C55  -0.842110 -0.040209  0.909087
H56  -0.886788 -0.123542  0.953108
data_vaneijck.055   Generated as fr-p21c-04049
# Energy -1292.402 kJ/mole
_cell_length_a   7.54488
_cell_length_b  18.18875
_cell_length_c  16.74801
_cell_angle_alpha    90.000
_cell_angle_beta    77.691
_cell_angle_gamma    90.000
_cell_formula_units_Z   4
_symmetry_equiv_pos_as_xyz
    -x,y+1/2,-z+1/2                                   
    -x,-y,-z                                          
    x,-y+1/2,z+1/2                                    
_symmetry_space_group_name_H-M 'P 21/c   '
loop_
_atom_site_label
_atom_site_fract_x
_atom_site_fract_y
_atom_site_fract_z
C1    0.278452  0.743362  0.504130
H2    0.308680  0.800239  0.488449
H3    0.220598  0.718928  0.456763
H4    0.403277  0.716280  0.508742
C5    0.142625  0.740336  0.584125
C6   -0.030756  0.770596  0.590053
H7   -0.066140  0.796326  0.537349
C8   -0.159405  0.768131  0.663938
H9   -0.292112  0.791656  0.667114
C10  -0.116030  0.735489  0.733265
C11   0.058663  0.705108  0.727726
C12   0.186652  0.707548  0.653266
H13   0.320377  0.684616  0.649764
C14   0.105707  0.671452  0.803301
H15   0.161077  0.617195  0.789105
H16   0.211059  0.703884  0.820570
N17  -0.049203  0.667722  0.874970
C18  -0.160339  0.734632  0.877430
H19  -0.077663  0.783337  0.877578
H20  -0.264211  0.736361  0.933246
N21  -0.242414  0.733710  0.804667
C22  -0.159145  0.601741  0.879609
C23  -0.319879  0.601855  0.849396
C24  -0.375005  0.671497  0.811495
H25  -0.400510  0.658344  0.751899
H26  -0.502315  0.689805  0.848562
C27  -0.106365  0.537931  0.915111
H28   0.017464  0.537653  0.937606
C29  -0.214698  0.474637  0.921795
H30  -0.173096  0.425730  0.949615
C31  -0.376710  0.474626  0.893225
C32  -0.428234  0.538328  0.856413
H33  -0.552620  0.538711  0.834143
C34  -0.493257  0.406786  0.902745
H35  -0.412822  0.359815  0.877743
H36  -0.553476  0.395087  0.965843
H37  -0.601959  0.412797  0.870500
O38   0.401576  0.691146  0.264203
C39   0.420046  0.640348  0.309853
O40   0.562440  0.639320  0.342853
H41   0.630405  0.682146  0.321330
C42   0.287419  0.579988  0.333074
C43   0.313520  0.525557  0.389094
H44   0.432460  0.527632  0.415529
C45   0.186827  0.468551  0.411374
N46   0.215397  0.411615  0.470822
O47   0.082659  0.381047  0.511483
O48   0.367488  0.402208  0.482843
C49   0.031986  0.466706  0.377152
H50  -0.066455  0.423208  0.394421
C51   0.003270  0.520705  0.320930
N52  -0.161108  0.518373  0.285586
O53  -0.284009  0.476739  0.315743
O54  -0.169369  0.557608  0.227583
C55   0.132237  0.577106  0.299152
H56   0.111622  0.618866  0.255869
data_vaneijck.056   Generated as ebig-fr-p-1-08271
# Energy -1292.391 kJ/mole
_cell_length_a   7.43276
_cell_length_b   8.93602
_cell_length_c  25.16010
_cell_angle_alpha    58.468
_cell_angle_beta    54.376
_cell_angle_gamma    61.981
_cell_formula_units_Z   2
_symmetry_equiv_pos_as_xyz
    -x,-y,-z                                          
_symmetry_space_group_name_H-M 'P -1     '
loop_
_atom_site_label
_atom_site_fract_x
_atom_site_fract_y
_atom_site_fract_z
C1    0.208271 -0.080905  0.425616
H2    0.324401 -0.096866  0.441786
H3    0.158041 -0.206311  0.452169
H4    0.062724  0.027982  0.439559
C5    0.326047 -0.033747  0.347928
C6    0.377306  0.136036  0.303686
H7    0.332736  0.232687  0.325478
C8    0.486718  0.181633  0.231074
H9    0.525226  0.312871  0.197445
C10   0.547168  0.057133  0.201949
C11   0.494945 -0.113779  0.246413
C12   0.384891 -0.158023  0.319042
H13   0.345722 -0.288841  0.352467
C14   0.556038 -0.246215  0.214769
H15   0.647281 -0.375923  0.238465
H16   0.400592 -0.266340  0.227730
N17   0.692203 -0.185995  0.137485
C18   0.608509  0.010747  0.107666
H19   0.427901  0.045721  0.123338
H20   0.692954  0.054912  0.051351
N21   0.655774  0.101857  0.131666
C22   0.936632 -0.235716  0.114122
C23   1.046143 -0.111533  0.096096
C24   0.907432  0.076008  0.099033
H25   0.948385  0.108506  0.125973
H26   0.960362  0.171686  0.046267
C27   1.064601 -0.407789  0.109490
H28   0.981846 -0.503275  0.123058
C29   1.300263 -0.455968  0.087171
H30   1.397496 -0.588747  0.083540
C31   1.410094 -0.333544  0.069620
C32   1.281996 -0.161248  0.074233
H33   1.364864 -0.065732  0.060496
C34   1.663264 -0.384681  0.044937
H35   1.750438 -0.356199 -0.010623
H36   1.715561 -0.313274  0.055632
H37   1.719210 -0.527420  0.070019
O38  -0.205817  0.358431  0.394234
C39  -0.138927  0.496238  0.348527
O40  -0.043051  0.519093  0.282462
H41  -0.043251  0.414266  0.281128
C42  -0.154781  0.644553  0.362631
C43  -0.217098  0.619814  0.430712
H44  -0.251876  0.492430  0.471963
C45  -0.233646  0.757835  0.445910
N46  -0.294683  0.727371  0.517929
O47  -0.263168  0.571905  0.557121
O48  -0.344124  0.855265  0.533061
C49  -0.188972  0.923371  0.391705
H50  -0.202101  1.030881  0.402836
C51  -0.125831  0.950912  0.323069
N52  -0.077233  1.125475  0.266253
O53  -0.124410  1.253511  0.281070
O54   0.012065  1.136010  0.206039
C55  -0.108398  0.810274  0.308986
H56  -0.060102  0.830356  0.256335
data_vaneijck.057   Generated as hf2-p-1-00698
# Energy -1292.386 kJ/mole
_cell_length_a   6.12222
_cell_length_b  17.39253
_cell_length_c  11.21089
_cell_angle_alpha    73.223
_cell_angle_beta    78.248
_cell_angle_gamma    79.948
_cell_formula_units_Z   2
_symmetry_equiv_pos_as_xyz
    -x,-y,-z                                          
_symmetry_space_group_name_H-M 'P -1     '
loop_
_atom_site_label
_atom_site_fract_x
_atom_site_fract_y
_atom_site_fract_z
C1    0.260460  0.347592 -0.531235
H2    0.337130  0.299506 -0.574824
H3    0.299548  0.404426 -0.596863
H4    0.081116  0.345363 -0.510591
C5    0.351851  0.335189 -0.411279
C6    0.538891  0.372223 -0.412521
H7    0.618747  0.409604 -0.499559
C8    0.623411  0.361592 -0.300908
H9    0.766846  0.390683 -0.302836
C10   0.520767  0.313852 -0.186431
C11   0.334282  0.275451 -0.184504
C12   0.251350  0.286464 -0.297077
H13   0.107898  0.257434 -0.295055
C14   0.227792  0.222542 -0.060523
H15   0.048538  0.241002 -0.047633
H16   0.251666  0.160745 -0.067009
N17   0.319872  0.224164  0.052448
C18   0.564732  0.228414  0.015194
H19   0.646744  0.178823 -0.024504
H20   0.641468  0.223085  0.096588
N21   0.600628  0.306121 -0.078814
C22   0.205407  0.290495  0.105582
C23   0.294878  0.364678  0.071121
C24   0.515558  0.373994 -0.018489
H25   0.496756  0.430368 -0.090494
H26   0.641096  0.379077  0.033118
C27   0.003268  0.280814  0.190877
H28  -0.065648  0.223941  0.218124
C29  -0.110217  0.345113  0.240319
H30  -0.265702  0.336969  0.305809
C31  -0.022943  0.419526  0.204847
C32   0.179886  0.428707  0.120664
H33   0.247872  0.485492  0.093578
C34  -0.143211  0.489212  0.256320
H35  -0.088719  0.485843  0.343630
H36  -0.113215  0.547517  0.192369
H37  -0.322340  0.486814  0.275395
O38   0.883734 -0.080307 -0.384655
C39   0.717312 -0.106052 -0.396720
O40   0.593300 -0.147076 -0.297250
H41   0.666225 -0.152580 -0.226435
C42   0.638486 -0.092810 -0.518439
C43   0.744768 -0.041842 -0.628654
H44   0.882182 -0.011995 -0.623488
C45   0.676482 -0.029577 -0.745943
N46   0.791537  0.023531 -0.862193
O47   0.919920  0.066917 -0.852578
O48   0.740198  0.027048 -0.963347
C49   0.497923 -0.068881 -0.751548
H50   0.444025 -0.059882 -0.841254
C51   0.388929 -0.120015 -0.642414
N52   0.202898 -0.161959 -0.650018
O53   0.137278 -0.147280 -0.750851
O54   0.108274 -0.204410 -0.553412
C55   0.459894 -0.131371 -0.526174
H56   0.376617 -0.170734 -0.442005
data_vaneijck.058   Generated as hf3-p212121-03238
# Energy -1292.370 kJ/mole
_cell_length_a  15.57296
_cell_length_b  19.77805
_cell_length_c   7.13889
_cell_angle_alpha    90.000
_cell_angle_beta    90.000
_cell_angle_gamma    90.000
_cell_formula_units_Z   4
_symmetry_equiv_pos_as_xyz
    -x+1/2,-y,z+1/2                                   
    -x,y+1/2,-z+1/2                                   
    x+1/2,-y+1/2,-z                                   
_symmetry_space_group_name_H-M 'P 212121 '
loop_
_atom_site_label
_atom_site_fract_x
_atom_site_fract_y
_atom_site_fract_z
C1    0.522107 -0.034813  1.292924
H2    0.500187 -0.010896  1.420242
H3    0.549589 -0.083072  1.329765
H4    0.467771 -0.041049  1.200686
C5    0.589512  0.008154  1.200122
C6    0.621501 -0.010265  1.023392
H7    0.597642 -0.055197  0.954651
C8    0.684865  0.028927  0.935239
H9    0.709230  0.014215  0.799507
C10   0.717036  0.087102  1.023314
C11   0.684667  0.105903  1.200690
C12   0.621105  0.066560  1.288185
H13   0.597405  0.080960  1.424802
C14   0.721416  0.167785  1.296168
H15   0.669388  0.199229  1.345676
H16   0.756516  0.150664  1.417272
N17   0.781445  0.208341  1.178501
C18   0.835052  0.160638  1.071247
H19   0.866761  0.125044  1.163794
H20   0.885450  0.187364  0.998242
N21   0.778686  0.124690  0.937879
C22   0.738512  0.257165  1.058849
C23   0.718849  0.241159  0.871344
C24   0.746289  0.173183  0.794694
H25   0.693231  0.150804  0.719306
H26   0.797085  0.181595  0.694537
C27   0.714815  0.320241  1.131213
H28   0.729520  0.332783  1.274835
C29   0.670309  0.366597  1.018753
H30   0.651278  0.414499  1.077868
C31   0.649388  0.350835  0.832676
C32   0.674588  0.288100  0.759119
H33   0.659021  0.275427  0.615936
C34   0.600077  0.400433  0.714202
H35   0.621314  0.397881  0.570369
H36   0.531871  0.390689  0.716633
H37   0.610310  0.451476  0.763174
O38   0.782875 -0.512873  1.737223
C39   0.814056 -0.561480  1.653217
O40   0.798072 -0.571396  1.474710
H41   0.761510 -0.535549  1.432295
C42   0.873050 -0.611095  1.740212
C43   0.904023 -0.599924  1.922577
H44   0.883723 -0.555467  1.999072
C45   0.961557 -0.645475  2.007161
N46   0.993691 -0.632180  2.199608
O47   0.978371 -0.577836  2.273022
O48   1.029518 -0.677347  2.285449
C49   0.987791 -0.703180  1.906324
H50   1.032167 -0.738509  1.969969
C51   0.956647 -0.715562  1.723900
N52   0.983322 -0.776457  1.617195
O53   1.047342 -0.806737  1.666801
O54   0.938357 -0.796443  1.488972
C55   0.899334 -0.669229  1.642465
H56   0.875434 -0.678532  1.502390
data_vaneijck.059   Generated as hf4-p-1-08322
# Energy -1292.312 kJ/mole
_cell_length_a   8.01170
_cell_length_b  24.50019
_cell_length_c  16.32981
_cell_angle_alpha    25.868
_cell_angle_beta    74.980
_cell_angle_gamma    90.233
_cell_formula_units_Z   2
_symmetry_equiv_pos_as_xyz
    -x,-y,-z                                          
_symmetry_space_group_name_H-M 'P -1     '
loop_
_atom_site_label
_atom_site_fract_x
_atom_site_fract_y
_atom_site_fract_z
C1    0.183824  0.245333  0.556985
H2    0.026706  0.215048  0.627166
H3    0.192047  0.155018  0.702130
H4    0.214654  0.259043  0.469583
C5    0.334433  0.390578  0.386429
C6    0.532752  0.496162  0.185739
H7    0.578113  0.473418  0.152958
C8    0.674008  0.631955  0.025739
H9    0.826021  0.711795 -0.127729
C10   0.618005  0.664699  0.063511
C11   0.418399  0.557801  0.266609
C12   0.278379  0.421632  0.426738
H13   0.126910  0.340526  0.581980
C14   0.359443  0.591387  0.310135
H15   0.202826  0.565189  0.361908
H16   0.356621  0.516509  0.456791
N17   0.507582  0.750381  0.104824
C18   0.722601  0.793294  0.004813
H19   0.746723  0.713037  0.138823
H20   0.834042  0.902011 -0.128112
N21   0.755177  0.798650 -0.096335
C22   0.472543  0.858631 -0.072932
C23   0.591391  0.947135 -0.275506
C24   0.759413  0.930361 -0.308376
H25   0.745803  0.922477 -0.361992
H26   0.910067  1.032500 -0.451858
C27   0.318028  0.874617 -0.042737
H28   0.226126  0.806738  0.112367
C29   0.281942  0.977935 -0.212536
H30   0.161628  0.988234 -0.185391
C31   0.400170  1.066821 -0.414958
C32   0.553890  1.050047 -0.444414
H33   0.646314  1.117631 -0.599210
C34   0.362789  1.178383 -0.597926
H35   0.435303  1.278839 -0.705170
H36   0.424952  1.212631 -0.713242
H37   0.197231  1.130240 -0.514718
O38  -0.034356  0.619069  0.232616
C39   0.024528  0.618916  0.155724
O40   0.197772  0.740252 -0.056995
H41   0.244850  0.809584 -0.111899
C42  -0.085791  0.488828  0.288467
C43  -0.286321  0.362316  0.504660
H44  -0.359616  0.360942  0.572628
C45  -0.393508  0.237228  0.634046
N46  -0.605166  0.104152  0.862162
O47  -0.701953  0.112937  0.918618
O48  -0.678398 -0.011756  0.988167
C49  -0.296626  0.239765  0.544603
H50  -0.377026  0.143848  0.643217
C51  -0.095993  0.365403  0.328650
N52   0.007208  0.367480  0.235661
O53   0.164425  0.486707  0.032678
O54  -0.058939  0.249336  0.367101
C55   0.007802  0.489538  0.201684
H56   0.162298  0.586246  0.035998
data_vaneijck.060   Generated as hf3-p-1-06163
# Energy -1292.296 kJ/mole
_cell_length_a   8.94287
_cell_length_b  28.32553
_cell_length_c   8.65196
_cell_angle_alpha    53.361
_cell_angle_beta    49.922
_cell_angle_gamma    87.517
_cell_formula_units_Z   2
_symmetry_equiv_pos_as_xyz
    -x,-y,-z                                          
_symmetry_space_group_name_H-M 'P -1     '
loop_
_atom_site_label
_atom_site_fract_x
_atom_site_fract_y
_atom_site_fract_z
C1   -1.422158  0.574392  1.167572
H2   -1.503009  0.549851  1.378367
H3   -1.322282  0.553481  1.103259
H4   -1.559748  0.562330  1.202111
C5   -1.262038  0.652756  0.933094
C6   -1.296366  0.699475  0.781909
H7   -1.437641  0.679644  0.831540
C8   -1.146766  0.772585  0.563477
H9   -1.173899  0.808243  0.447570
C10  -0.962152  0.799638  0.495165
C11  -0.926487  0.752798  0.645892
C12  -1.076699  0.679547  0.863732
H13  -1.048813  0.643734  0.978114
C14  -0.723478  0.782871  0.565315
H15  -0.789041  0.756982  0.769937
H16  -0.601580  0.770094  0.469240
N17  -0.591208  0.861029  0.345458
C18  -0.578927  0.894192  0.123057
H19  -0.498726  0.880112  0.009524
H20  -0.469838  0.951180 -0.050828
N21  -0.820419  0.870416  0.285431
C22  -0.683361  0.883782  0.482806
C23  -0.843420  0.902255  0.515835
C24  -0.913242  0.899823  0.399955
H25  -1.102609  0.870155  0.576748
H26  -0.848110  0.953230  0.216225
C27  -0.611882  0.888122  0.580636
H28  -0.488715  0.874357  0.555116
C29  -0.699287  0.910800  0.710236
H30  -0.642101  0.914335  0.783446
C31  -0.858789  0.929194  0.743871
C32  -0.930856  0.924631  0.646957
H33  -1.052776  0.938886  0.670916
C34  -0.949612  0.954946  0.876815
H35  -0.921480  0.941181  0.998333
H36  -0.864129  1.011614  0.706041
H37  -1.136145  0.930409  1.034258
O38  -1.543877  0.404769  0.417978
C39  -1.713492  0.357964  0.548680
O40  -1.769633  0.292764  0.716564
H41  -1.659016  0.292867  0.710127
C42  -1.865925  0.370023  0.528957
C43  -1.826903  0.437558  0.365674
H44  -1.686967  0.479820  0.258118
C45  -1.966845  0.451039  0.339835
N46  -1.923869  0.522685  0.168255
O47  -1.822188  0.562196  0.132840
O48  -2.011437  0.537485  0.094938
C49  -2.148254  0.395430  0.480729
H50  -2.256474  0.405138  0.461251
C51  -2.191774  0.327189  0.647990
N52  -2.384993  0.268636  0.798903
O53  -2.477892  0.282591  0.732711
O54  -2.450098  0.208013  0.990821
C55  -2.049696  0.314970  0.670875
H56  -2.081536  0.262627  0.797592
data_vaneijck.061   Generated as hf3-p-1-00045
# Energy -1292.282 kJ/mole
_cell_length_a   8.90012
_cell_length_b  11.75006
_cell_length_c  14.05692
_cell_angle_alpha    73.690
_cell_angle_beta    63.935
_cell_angle_gamma    57.584
_cell_formula_units_Z   2
_symmetry_equiv_pos_as_xyz
    -x,-y,-z                                          
_symmetry_space_group_name_H-M 'P -1     '
loop_
_atom_site_label
_atom_site_fract_x
_atom_site_fract_y
_atom_site_fract_z
C1    0.835034  0.448079 -0.020775
H2    0.749069  0.556484 -0.024965
H3    0.878261  0.413007 -0.096416
H4    0.956370  0.424240 -0.003928
C5    0.721318  0.385385  0.065610
C6    0.526892  0.464631  0.121891
H7    0.456451  0.572198  0.103412
C8    0.421487  0.405131  0.201698
H9    0.271602  0.467147  0.243928
C10   0.509268  0.265394  0.226367
C11   0.705709  0.185429  0.170619
C12   0.810313  0.245863  0.090568
H13   0.960140  0.184574  0.047991
C14   0.800690  0.035059  0.199022
H15   0.885904 -0.018671  0.127005
H16   0.897555  0.012910  0.236515
N17   0.664035 -0.015751  0.272006
C18   0.516492  0.082692  0.354289
H19   0.581414  0.100504  0.394261
H20   0.425402  0.043019  0.414802
N21   0.403419  0.209553  0.302776
C22   0.579641 -0.042399  0.217997
C23   0.397977  0.053586  0.213066
C24   0.289124  0.185084  0.266194
H25   0.231518  0.267706  0.212410
H26   0.169035  0.183839  0.334187
C27   0.680830 -0.165181  0.170222
H28   0.819665 -0.239281  0.173957
C29   0.602101 -0.192137  0.117555
H30   0.682022 -0.287264  0.081121
C31   0.421196 -0.097129  0.112457
C32   0.319504  0.025711  0.160535
H33   0.179668  0.099592  0.157925
C34   0.336305 -0.127512  0.057204
H35   0.250195 -0.172732  0.113793
H36   0.248460 -0.038700  0.019316
H37   0.447560 -0.197913 -0.003382
O38   1.054191  0.379180 -0.354312
C39   1.217212  0.347359 -0.417593
O40   1.351454  0.221737 -0.419470
H41   1.292212  0.171768 -0.365793
C42   1.279865  0.442646 -0.494762
C43   1.149793  0.581163 -0.499284
H44   1.002657  0.618163 -0.446195
C45   1.208787  0.672256 -0.572252
N46   1.071692  0.818391 -0.577486
O47   0.904674  0.852961 -0.554956
O48   1.131838  0.898937 -0.606484
C49   1.400384  0.623039 -0.640808
H50   1.446165  0.692722 -0.696776
C51   1.532602  0.484727 -0.637587
N52   1.734927  0.432110 -0.709670
O53   1.845597  0.312959 -0.699068
O54   1.789349  0.511526 -0.767894
C55   1.470508  0.395753 -0.564196
H56   1.571570  0.289359 -0.561317
data_vaneijck.062   Generated as hf3-p-1-02127
# Energy -1292.263 kJ/mole
_cell_length_a  15.03934
_cell_length_b  16.31163
_cell_length_c  12.39850
_cell_angle_alpha    46.592
_cell_angle_beta    32.110
_cell_angle_gamma    45.415
_cell_formula_units_Z   2
_symmetry_equiv_pos_as_xyz
    -x,-y,-z                                          
_symmetry_space_group_name_H-M 'P -1     '
loop_
_atom_site_label
_atom_site_fract_x
_atom_site_fract_y
_atom_site_fract_z
C1    0.940590 -0.452104  0.810552
H2    0.949434 -0.508600  0.783108
H3    0.818223 -0.444583  0.970006
H4    1.051093 -0.492646  0.785562
C5    0.944905 -0.331738  0.661455
C6    1.037041 -0.320016  0.462727
H7    1.105267 -0.397635  0.416140
C8    1.041733 -0.208072  0.322777
H9    1.113479 -0.200928  0.170467
C10   0.952818 -0.105694  0.380479
C11   0.860713 -0.117593  0.580433
C12   0.857611 -0.230167  0.719205
H13   0.787782 -0.238098  0.870941
C14   0.768148 -0.007768  0.640966
H15   0.637932 -0.009165  0.797898
H16   0.840370 -0.011047  0.643890
N17   0.756877  0.105284  0.493766
C18   0.928538  0.092282  0.278112
H19   1.033151  0.065822  0.253595
H20   0.930861  0.177028  0.167441
N21   0.955457  0.002618  0.244465
C22   0.613289  0.144198  0.529171
C23   0.643016  0.119569  0.409897
C24   0.827503  0.054007  0.241036
H25   0.821475 -0.015065  0.254221
H26   0.875855  0.115159  0.090584
C27   0.443135  0.205667  0.684352
H28   0.419580  0.224312  0.776582
C29   0.303437  0.242718  0.720715
H30   0.173101  0.289910  0.841556
C31   0.332114  0.219026  0.602050
C32   0.502357  0.156738  0.447539
H33   0.526824  0.137896  0.354596
C34   0.182585  0.259762  0.639847
H35   0.064572  0.247983  0.805435
H36   0.154224  0.352097  0.563925
H37   0.212984  0.208053  0.582189
O38   0.654461 -0.970654  0.964507
C39   0.595632 -0.893545  1.023248
O40   0.544457 -0.923561  1.195993
H41   0.567005 -1.007270  1.242799
C42   0.575546 -0.766230  0.913146
C43   0.649451 -0.729382  0.712669
H44   0.721460 -0.794510  0.639318
C45   0.631373 -0.608714  0.605606
N46   0.709935 -0.570630  0.393925
O47   0.815410 -0.644384  0.297041
O48   0.667407 -0.465039  0.320723
C49   0.536967 -0.524503  0.702591
H50   0.521348 -0.431381  0.622286
C51   0.462115 -0.559855  0.903149
N52   0.361099 -0.471212  1.006368
O53   0.322365 -0.506637  1.164117
O54   0.310097 -0.366544  0.939562
C55   0.482595 -0.681024  1.006829
H56   0.424924 -0.708792  1.161281
data_vaneijck.063   Generated as ebig-hf-p-1-06141
# Energy -1292.206 kJ/mole
_cell_length_a   6.27422
_cell_length_b  13.59310
_cell_length_c  14.96124
_cell_angle_alpha    65.964
_cell_angle_beta    74.917
_cell_angle_gamma    91.870
_cell_formula_units_Z   2
_symmetry_equiv_pos_as_xyz
    -x,-y,-z                                          
_symmetry_space_group_name_H-M 'P -1     '
loop_
_atom_site_label
_atom_site_fract_x
_atom_site_fract_y
_atom_site_fract_z
C1    0.111989 -0.185605  0.545183
H2    0.118459 -0.178625  0.613765
H3    0.135347 -0.267277  0.554788
H4   -0.049094 -0.169425  0.534392
C5    0.296916 -0.103776  0.455934
C6    0.517079 -0.126006  0.438655
H7    0.554694 -0.201854  0.489402
C8    0.690049 -0.050466  0.355399
H9    0.858057 -0.069158  0.342808
C10   0.645001  0.048495  0.288156
C11   0.423643  0.071222  0.305249
C12   0.251385 -0.004775  0.389033
H13   0.082965  0.013387  0.401770
C14   0.375927  0.178121  0.232484
H15   0.236650  0.161361  0.208198
H16   0.323777  0.226540  0.274015
N17   0.570482  0.243633  0.140652
C18   0.774474  0.234672  0.173357
H19   0.756535  0.259009  0.235130
H20   0.916099  0.288991  0.110903
N21   0.814006  0.120360  0.206928
C22   0.593172  0.213762  0.055954
C23   0.739616  0.140941  0.042413
C24   0.873710  0.094193  0.116714
H25   0.853115  0.006633  0.142915
H26   1.048739  0.124659  0.075929
C27   0.468086  0.256726 -0.012673
H28   0.355565  0.312327 -0.002565
C29   0.487680  0.226928 -0.093718
H30   0.389564  0.259813 -0.145668
C31   0.633574  0.154559 -0.107384
C32   0.759375  0.112218 -0.039228
H33   0.871166  0.056369 -0.048961
C34   0.656555  0.122315 -0.194027
H35   0.594300  0.036600 -0.163264
H36   0.567114  0.166384 -0.247002
H37   0.830232  0.135208 -0.237110
O38   0.056186 -0.548034  0.928530
C39  -0.102181 -0.516607  0.895750
O40  -0.244063 -0.468432  0.938511
H41  -0.196349 -0.467848  0.994075
C42  -0.144866 -0.527788  0.807463
C43  -0.016163 -0.588795  0.764296
H44   0.111491 -0.626972  0.796559
C45  -0.050173 -0.600935  0.679875
N46   0.092022 -0.664716  0.635187
O47   0.226318 -0.710810  0.677353
O48   0.074571 -0.666934  0.556751
C49  -0.218659 -0.551457  0.639269
H50  -0.247304 -0.560696  0.574616
C51  -0.349866 -0.489734  0.681654
N52  -0.526594 -0.436614  0.638970
O53  -0.573241 -0.454251  0.572212
O54  -0.637612 -0.385949  0.679817
C55  -0.311504 -0.478484  0.765891
H56  -0.411509 -0.431394  0.799137
data_vaneijck.064   Generated as p-1-00950
# Energy -1292.190 kJ/mole
_cell_length_a   8.92598
_cell_length_b  21.11832
_cell_length_c  21.98965
_cell_angle_alpha    19.604
_cell_angle_beta    77.392
_cell_angle_gamma    67.115
_cell_formula_units_Z   2
_symmetry_equiv_pos_as_xyz
    -x,-y,-z                                          
_symmetry_space_group_name_H-M 'P -1     '
loop_
_atom_site_label
_atom_site_fract_x
_atom_site_fract_y
_atom_site_fract_z
C1    0.202017  0.660371 -0.206533
H2    0.109522  0.711344 -0.282756
H3    0.297252  0.708506 -0.268057
H4    0.119587  0.746017 -0.236800
C5    0.305414  0.406818  0.022198
C6    0.222401  0.291004  0.119180
H7    0.083516  0.383878  0.029020
C8    0.317874  0.054949  0.332945
H9    0.252261 -0.031836  0.405348
C10   0.497887 -0.068209  0.452629
C11   0.581334  0.048218  0.355625
C12   0.485292  0.284363  0.141303
H13   0.549992  0.371818  0.068643
C14   0.772545 -0.083720  0.486350
H15   0.859104 -0.042823  0.418134
H16   0.760439 -0.026836  0.482395
N17   0.863538 -0.335104  0.706554
C18   0.722513 -0.382025  0.775761
H19   0.652009 -0.298732  0.748587
H20   0.786900 -0.562660  0.940468
N21   0.589448 -0.297057  0.659641
C22   0.964880 -0.450088  0.746546
C23   0.880141 -0.499604  0.752634
C24   0.684099 -0.436560  0.722070
H25   0.603137 -0.348065  0.609180
H26   0.688110 -0.591480  0.865190
C27   1.147232 -0.510788  0.777750
H28   1.212364 -0.473357  0.773578
C29   1.244546 -0.618971  0.813425
H30   1.384706 -0.664031  0.836187
C31   1.160960 -0.668365  0.819331
C32   0.978879 -0.608602  0.789101
H33   0.913156 -0.646099  0.793726
C34   1.266847 -0.784923  0.858286
H35   1.197010 -0.843671  0.891326
H36   1.285707 -0.675848  0.729283
H37   1.402171 -0.931613  0.990828
O38   0.360823  1.189561 -0.297731
C39   0.312152  1.125495 -0.278911
O40   0.419814  1.030292 -0.249746
H41   0.528520  1.028332 -0.249697
C42   0.134073  1.144687 -0.283510
C43   0.074945  1.098439 -0.290600
H44   0.160864  1.047604 -0.292550
C45  -0.095333  1.119153 -0.296848
N46  -0.156747  1.070496 -0.304777
O47  -0.046684  0.979032 -0.273423
O48  -0.314776  1.119362 -0.338686
C49  -0.206001  1.185649 -0.294563
H50  -0.336972  1.201403 -0.298890
C51  -0.148201  1.230250 -0.285232
N52  -0.262719  1.295084 -0.277836
O53  -0.420647  1.344260 -0.311974
O54  -0.187376  1.268155 -0.211170
C55   0.021795  1.210239 -0.280842
H56   0.067223  1.244909 -0.274496
data_vaneijck.065   Generated as ebig-hf-p-1-09002
# Energy -1292.185 kJ/mole
_cell_length_a  16.24830
_cell_length_b  11.92189
_cell_length_c  12.18422
_cell_angle_alpha    38.670
_cell_angle_beta    49.198
_cell_angle_gamma    59.393
_cell_formula_units_Z   2
_symmetry_equiv_pos_as_xyz
    -x,-y,-z                                          
_symmetry_space_group_name_H-M 'P -1     '
loop_
_atom_site_label
_atom_site_fract_x
_atom_site_fract_y
_atom_site_fract_z
C1    0.797608 -0.010447 -0.238810
H2    0.722322 -0.059367 -0.170274
H3    0.843381 -0.124834 -0.163105
H4    0.841184  0.060537 -0.394363
C5    0.773649  0.113954 -0.218786
C6    0.678699  0.217905 -0.215488
H7    0.622380  0.208751 -0.227210
C8    0.655727  0.334358 -0.197003
H9    0.582247  0.413376 -0.194958
C10   0.727318  0.347508 -0.179900
C11   0.823367  0.243402 -0.184296
C12   0.846112  0.127929 -0.204191
H13   0.920158  0.050087 -0.208778
C14   0.901599  0.260399 -0.170227
H15   0.927027  0.128400 -0.065320
H16   0.973354  0.329413 -0.314519
N17   0.856642  0.362262 -0.113960
C18   0.799224  0.521252 -0.228093
H19   0.852475  0.599840 -0.386488
H20   0.775869  0.608278 -0.206998
N21   0.702576  0.458291 -0.157596
C22   0.787921  0.257182  0.099015
C23   0.673678  0.261966  0.184347
C24   0.623114  0.381122  0.050558
H25   0.561091  0.305768  0.119184
H26   0.582215  0.490691  0.043156
C27   0.835019  0.148459  0.221882
H28   0.922387  0.143848  0.157402
C29   0.769258  0.045381  0.427993
H30   0.807416 -0.037801  0.520019
C31   0.655549  0.050019  0.513824
C32   0.608356  0.158006  0.390997
H33   0.520967  0.163337  0.454616
C34   0.585202 -0.059315  0.734424
H35   0.507107 -0.085021  0.784814
H36   0.620528 -0.187238  0.822615
H37   0.571528  0.014446  0.765014
O38   0.851444 -0.183815 -0.697576
C39   0.774414 -0.202432 -0.678946
O40   0.682671 -0.121529 -0.638254
H41   0.696938 -0.060217 -0.630277
C42   0.777518 -0.309776 -0.701755
C43   0.867443 -0.420467 -0.717631
H44   0.933891 -0.427216 -0.712224
C45   0.872138 -0.523163 -0.740051
N46   0.967347 -0.639804 -0.756554
O47   1.032439 -0.671813 -0.716016
O48   0.977594 -0.702826 -0.809143
C49   0.785355 -0.513130 -0.747452
H50   0.788315 -0.590733 -0.765746
C51   0.694805 -0.403005 -0.731877
N52   0.603971 -0.390860 -0.741796
O53   0.520523 -0.315708 -0.698273
O54   0.616952 -0.445856 -0.804302
C55   0.691598 -0.302191 -0.708564
H56   0.622433 -0.216789 -0.697173
data_vaneijck.066   Generated as hf4-p-1-02187
# Energy -1292.083 kJ/mole
_cell_length_a  12.43639
_cell_length_b   8.13223
_cell_length_c  14.40145
_cell_angle_alpha    70.691
_cell_angle_beta    62.101
_cell_angle_gamma    60.858
_cell_formula_units_Z   2
_symmetry_equiv_pos_as_xyz
    -x,-y,-z                                          
_symmetry_space_group_name_H-M 'P -1     '
loop_
_atom_site_label
_atom_site_fract_x
_atom_site_fract_y
_atom_site_fract_z
C1    0.565083  0.047555  0.277141
H2    0.552675 -0.075730  0.278629
H3    0.571177  0.132262  0.200528
H4    0.480044  0.126181  0.339428
C5    0.690284 -0.017501  0.295290
C6    0.693444 -0.095032  0.397105
H7    0.606359 -0.108805  0.462445
C8    0.809418 -0.156548  0.415249
H9    0.809759 -0.215417  0.494177
C10   0.924923 -0.143660  0.331327
C11   0.922133 -0.065939  0.228546
C12   0.804852 -0.002403  0.211245
H13   0.803791  0.057109  0.132334
C14   1.046639 -0.051845  0.138373
H15   1.062242 -0.101437  0.070288
H16   1.031220  0.096226  0.115921
N17   1.167178 -0.159350  0.165926
C18   1.132712 -0.123756  0.272275
H19   1.091484  0.027159  0.274892
H20   1.221462 -0.184657  0.289839
N21   1.037246 -0.209262  0.350752
C22   1.227911 -0.361590  0.158225
C23   1.199567 -0.492269  0.249669
C24   1.110354 -0.420244  0.356090
H25   1.040565 -0.486949  0.398450
H26   1.171170 -0.466900  0.401732
C27   1.314052 -0.427711  0.059799
H28   1.337190 -0.328706 -0.010254
C29   1.370318 -0.622389  0.052378
H30   1.437146 -0.671550 -0.023840
C31   1.340537 -0.752346  0.143071
C32   1.255326 -0.686721  0.241720
H33   1.233056 -0.786117  0.311880
C34   1.400322 -0.960926  0.135265
H35   1.506003 -1.007631  0.091638
H36   1.384549 -1.048473  0.211327
H37   1.357437 -0.985458  0.093527
O38   0.840621  0.111543  0.520384
C39   0.878846  0.225764  0.447223
O40   0.981976  0.248210  0.435465
H41   1.009172  0.165712  0.492932
C42   0.818335  0.339357  0.366729
C43   0.693603  0.351008  0.385039
H44   0.643906  0.277569  0.457531
C45   0.632557  0.456612  0.310727
N46   0.499980  0.470259  0.331447
O47   0.458623  0.538788  0.259645
O48   0.433236  0.423033  0.421366
C49   0.698812  0.550019  0.216629
H50   0.653054  0.631114  0.158653
C51   0.823572  0.540771  0.196676
N52   0.889947  0.643166  0.097144
O53   0.823118  0.766446  0.047156
O54   1.007351  0.605672  0.069603
C55   0.882835  0.435224  0.272276
H56   0.978852  0.427844  0.257181
data_vaneijck.067   Generated as hf3-p-1-05781
# Energy -1292.017 kJ/mole
_cell_length_a  22.71802
_cell_length_b   8.53775
_cell_length_c  19.67265
_cell_angle_alpha    87.154
_cell_angle_beta    22.930
_cell_angle_gamma   102.033
_cell_formula_units_Z   2
_symmetry_equiv_pos_as_xyz
    -x,-y,-z                                          
_symmetry_space_group_name_H-M 'P -1     '
loop_
_atom_site_label
_atom_site_fract_x
_atom_site_fract_y
_atom_site_fract_z
C1   -0.591739  0.062351  0.665935
H2   -0.692501  0.057873  0.740693
H3   -0.590895 -0.057927  0.651247
H4   -0.445547  0.213248  0.502436
C5   -0.660870  0.024540  0.812809
C6   -0.573138 -0.012794  0.769616
H7   -0.455589 -0.013737  0.630448
C8   -0.636639 -0.048746  0.905789
H9   -0.568186 -0.077556  0.871192
C10  -0.788194 -0.046575  1.086227
C11  -0.877360 -0.009751  1.130635
C12  -0.813058  0.025607  0.993654
H13  -0.882286  0.053416  1.029225
C14  -1.043804 -0.012003  1.328457
H15  -1.010586  0.126851  1.271459
H16  -1.180235 -0.141114  1.451687
N17  -1.080594 -0.031287  1.442648
C18  -1.057125 -0.174393  1.449246
H19  -1.155394 -0.323468  1.531792
H20  -1.098116 -0.202913  1.546613
N21  -0.846475 -0.078702  1.214849
C22  -0.956761  0.165937  1.342380
C23  -0.777315  0.239671  1.181212
C24  -0.719072  0.107585  1.120102
H25  -0.564625  0.202919  0.938700
H26  -0.728818  0.055023  1.182711
C27  -1.015407  0.283838  1.405642
H28  -1.152872  0.227941  1.529371
C29  -0.895707  0.474351  1.308500
H30  -0.942736  0.563631  1.359173
C31  -0.716251  0.549418  1.146863
C32  -0.657566  0.431296  1.083564
H33  -0.520546  0.486829  0.960485
C34  -0.589578  0.752581  1.045255
H35  -0.603546  0.857415  1.034853
H36  -0.631173  0.734708  1.142719
H37  -0.434310  0.824638  0.876026
O38  -0.336861  0.415516  0.231247
C39  -0.404938  0.439297  0.253592
O40  -0.325978  0.474785  0.108468
H41  -0.216953  0.477675 -0.001927
C42  -0.579561  0.427123  0.442373
C43  -0.696498  0.353777  0.627538
H44  -0.658064  0.306241  0.630459
C45  -0.863355  0.340229  0.809598
N46  -0.987631  0.257888  1.006043
O47  -1.110321  0.278580  1.143810
O48  -0.981709  0.148168  1.039626
C49  -0.911011  0.403685  0.802925
H50  -1.038606  0.394785  0.941668
C51  -0.796057  0.477293  0.619202
N52  -0.848853  0.542064  0.615066
O53  -0.974790  0.558639  0.755778
O54  -0.767523  0.573902  0.473461
C55  -0.630793  0.487786  0.439846
H56  -0.541408  0.544418  0.297706
data_vaneijck.068   Generated as hf4-p-1-01295
# Energy -1292.017 kJ/mole
_cell_length_a   8.09040
_cell_length_b  15.08397
_cell_length_c  15.99088
_cell_angle_alpha    43.058
_cell_angle_beta    58.952
_cell_angle_gamma    74.153
_cell_formula_units_Z   2
_symmetry_equiv_pos_as_xyz
    -x,-y,-z                                          
_symmetry_space_group_name_H-M 'P -1     '
loop_
_atom_site_label
_atom_site_fract_x
_atom_site_fract_y
_atom_site_fract_z
C1   -0.359753 -0.558228  0.586055
H2   -0.236754 -0.566201  0.519476
H3   -0.406939 -0.466283  0.520816
H4   -0.474849 -0.641681  0.661854
C5   -0.297617 -0.560209  0.661112
C6   -0.375778 -0.484296  0.689070
H7   -0.480881 -0.423657  0.656454
C8   -0.319047 -0.486727  0.759980
H9   -0.380874 -0.427930  0.781026
C10  -0.183950 -0.565867  0.804436
C11  -0.105833 -0.642885  0.777030
C12  -0.162396 -0.638949  0.704953
H13  -0.102129 -0.698056  0.684369
C14   0.039572 -0.728207  0.825298
H15  -0.007043 -0.827128  0.881875
H16   0.179899 -0.690829  0.734610
N17   0.065449 -0.732301  0.913840
C18   0.068186 -0.598892  0.854914
H19   0.178863 -0.528394  0.745740
H20   0.108285 -0.594542  0.906851
N21  -0.129403 -0.565626  0.871838
C22  -0.078463 -0.831399  1.060933
C23  -0.245385 -0.795971  1.118002
C24  -0.270425 -0.652572  1.024405
H25  -0.419413 -0.647552  1.041987
H26  -0.251659 -0.614632  1.056437
C27  -0.052159 -0.963320  1.146520
H28   0.075401 -0.990333  1.102583
C29  -0.191131 -1.059954  1.288384
H30  -0.169303 -1.161375  1.353057
C31  -0.357524 -1.025450  1.345988
C32  -0.384071 -0.893321  1.260291
H33  -0.511488 -0.865482  1.303419
C34  -0.504573 -1.130276  1.498510
H35  -0.582914 -1.194975  1.516993
H36  -0.437324 -1.189746  1.564937
H37  -0.609997 -1.086590  1.530743
O38  -0.161696 -0.200025  0.628773
C39  -0.006459 -0.200291  0.551407
O40   0.067573 -0.308419  0.602773
H41  -0.024363 -0.374513  0.700875
C42   0.114014 -0.082499  0.400221
C43   0.064395  0.042350  0.339779
H44  -0.062551  0.051103  0.404177
C45   0.178193  0.156535  0.196984
N46   0.124897  0.287640  0.136918
O47  -0.037407  0.293228  0.203257
O48   0.247491  0.386256  0.024940
C49   0.343009  0.144091  0.113569
H50   0.431413  0.231000  0.003343
C51   0.394310  0.019441  0.172513
N52   0.568151  0.004766  0.086588
O53   0.644772 -0.091106  0.145201
O54   0.627369  0.087109 -0.038624
C55   0.279409 -0.093030  0.315749
H56   0.319562 -0.188671  0.361072
data_vaneijck.069   Generated as hf-p-1-03482
# Energy -1292.017 kJ/mole
_cell_length_a   7.45833
_cell_length_b  45.19709
_cell_length_c  11.26884
_cell_angle_alpha    22.580
_cell_angle_beta    85.012
_cell_angle_gamma    71.741
_cell_formula_units_Z   2
_symmetry_equiv_pos_as_xyz
    -x,-y,-z                                          
_symmetry_space_group_name_H-M 'P -1     '
loop_
_atom_site_label
_atom_site_fract_x
_atom_site_fract_y
_atom_site_fract_z
C1    0.572149  0.392060 -0.259870
H2    0.413223  0.403578 -0.283329
H3    0.535040  0.460030 -0.537112
H4    0.656874  0.369374 -0.095819
C5    0.712683  0.313993 -0.070139
C6    0.815571  0.216359  0.313148
H7    0.794547  0.196729  0.474201
C8    0.947667  0.143235  0.491617
H9    1.026694  0.068411  0.786639
C10   0.978421  0.166753  0.289130
C11   0.874943  0.265073 -0.097019
C12   0.743020  0.337882 -0.273680
H13   0.665640  0.412745 -0.568622
C14   0.911755  0.290208 -0.314062
H15   0.749579  0.348667 -0.558757
H16   1.009518  0.317055 -0.409713
N17   1.035066  0.206111 -0.092791
C18   1.216100  0.118533  0.286407
H19   1.325927  0.131001  0.277875
H20   1.322137  0.058684  0.441160
N21   1.108003  0.094601  0.468250
C22   0.889501  0.190836 -0.091886
C23   0.862809  0.121291  0.207361
C24   0.988699  0.062625  0.527817
H25   0.869714  0.065208  0.583507
H26   1.112543 -0.012573  0.773863
C27   0.774136  0.245899 -0.390923
H28   0.793564  0.299543 -0.621008
C29   0.631760  0.232039 -0.392786
H30   0.540924  0.275781 -0.626891
C31   0.604997  0.162725 -0.095654
C32   0.721702  0.107033  0.205559
H33   0.703595  0.053089  0.436822
C34   0.451511  0.149444 -0.105767
H35   0.276945  0.211813 -0.312543
H36   0.484488  0.141683 -0.173081
H37   0.470644  0.085871  0.158823
O38   0.465144 -0.069463 -0.693639
C39   0.562940 -0.120764 -0.597310
O40   0.571518 -0.082642 -0.837081
H41   0.491663 -0.015018 -1.065560
C42   0.679677 -0.226644 -0.215068
C43   0.818848 -0.283674 -0.108121
H44   0.841016 -0.249731 -0.308239
C45   0.932206 -0.384585  0.257151
N46   1.080329 -0.443955  0.366771
O47   1.083451 -0.402965  0.127787
O48   1.197766 -0.532201  0.693597
C49   0.903402 -0.428133  0.516052
H50   0.989784 -0.505795  0.797829
C51   0.763501 -0.371887  0.412559
N52   0.731509 -0.417430  0.683814
O53   0.787150 -0.499108  0.970963
O54   0.660725 -0.374160  0.621699
C55   0.653168 -0.271336  0.046976
H56   0.546282 -0.228031 -0.032801
data_vaneijck.070   Generated as hf3-p-1-09147
# Energy -1292.004 kJ/mole
_cell_length_a   8.91732
_cell_length_b  25.51392
_cell_length_c   7.39636
_cell_angle_alpha    53.725
_cell_angle_beta    62.350
_cell_angle_gamma    88.513
_cell_formula_units_Z   2
_symmetry_equiv_pos_as_xyz
    -x,-y,-z                                          
_symmetry_space_group_name_H-M 'P -1     '
loop_
_atom_site_label
_atom_site_fract_x
_atom_site_fract_y
_atom_site_fract_z
C1    0.887481  0.046387  0.156258
H2    0.812366  0.057726  0.065097
H3    0.856810 -0.009008  0.291992
H4    1.029065  0.073268 -0.003951
C5    0.833476  0.070891  0.311569
C6    0.954671  0.089304  0.352007
H7    1.088200  0.086428  0.269382
C8    0.904371  0.111394  0.499448
H9    0.999305  0.125474  0.528431
C10   0.731225  0.115089  0.609411
C11   0.608294  0.096037  0.570920
C12   0.660130  0.074400  0.421529
H13   0.565237  0.059897  0.393610
C14   0.419435  0.097509  0.698763
H15   0.387123  0.124840  0.549237
H16   0.325236  0.044806  0.853839
N17   0.391739  0.128692  0.824964
C18   0.488265  0.106132  0.960790
H19   0.445819  0.050151  1.102058
H20   0.456231  0.122105  1.077414
N21   0.683919  0.136801  0.751238
C22   0.441299  0.203493  0.639945
C23   0.613519  0.246470  0.515769
C24   0.744277  0.213649  0.582883
H25   0.874358  0.237812  0.397087
H26   0.763907  0.225234  0.690937
C27   0.318096  0.233256  0.582739
H28   0.185971  0.200330  0.678440
C29   0.366511  0.305588  0.401029
H30   0.271063  0.328118  0.357021
C31   0.537699  0.348629  0.276433
C32   0.660683  0.318860  0.334595
H33   0.792601  0.351401  0.240673
C34   0.587249  0.426014  0.083264
H35   0.604790  0.443265 -0.100468
H36   0.484771  0.442860  0.165913
H37   0.712162  0.451595  0.031698
O38   0.856636 -0.391993  0.375256
C39   0.995757 -0.346741  0.257837
O40   1.019698 -0.280947  0.088784
H41   0.914573 -0.279233  0.083378
C42   1.144874 -0.361118  0.296966
C43   1.120844 -0.429061  0.504621
H44   0.993337 -0.469980  0.634109
C45   1.259695 -0.444553  0.547342
N46   1.229884 -0.516498  0.771902
O47   1.074729 -0.556126  0.957259
O48   1.357642 -0.531510  0.784003
C49   1.425379 -0.390716  0.375907
H50   1.533603 -0.402008  0.405939
C51   1.452125 -0.322213  0.166952
N52   1.626695 -0.265742 -0.010981
O53   1.755369 -0.280619 -0.001235
O54   1.636412 -0.205830 -0.159310
C55   1.310711 -0.307868  0.129573
H56   1.330309 -0.255301 -0.030972
data_vaneijck.071   Generated as hf2-p-1-01360
# Energy -1291.906 kJ/mole
_cell_length_a   7.43222
_cell_length_b   8.94329
_cell_length_c  21.95275
_cell_angle_alpha    68.711
_cell_angle_beta    98.731
_cell_angle_gamma    62.956
_cell_formula_units_Z   2
_symmetry_equiv_pos_as_xyz
    -x,-y,-z                                          
_symmetry_space_group_name_H-M 'P -1     '
loop_
_atom_site_label
_atom_site_fract_x
_atom_site_fract_y
_atom_site_fract_z
C1    0.816402  0.254311  0.425602
H2    0.978063  0.124261  0.450112
H3    0.710163  0.218871  0.446471
H4    0.826889  0.357228  0.437742
C5    0.738752  0.328934  0.347215
C6    0.681130  0.514502  0.300585
H7    0.691134  0.605960  0.320512
C8    0.609048  0.583584  0.227467
H9    0.564599  0.726657  0.191901
C10   0.594833  0.467491  0.200298
C11   0.651730  0.281070  0.247036
C12   0.722935  0.213184  0.320295
H13   0.765597  0.070878  0.356044
C14   0.631328  0.158858  0.216855
H15   0.784027  0.019602  0.242774
H16   0.509392  0.133358  0.229481
N17   0.568384  0.246564  0.138729
C18   0.412299  0.456702  0.105621
H19   0.270503  0.490000  0.119641
H20   0.352713  0.521586  0.048641
N21   0.526837  0.535720  0.129526
C22   0.751462  0.201331  0.116081
C23   0.821333  0.328382  0.097722
C24   0.700274  0.514085  0.100182
H25   0.817473  0.526734  0.129877
H26   0.623405  0.632750  0.046800
C27   0.858332  0.031975  0.111727
H28   0.805418 -0.065749  0.125428
C29   1.033491 -0.010168  0.089133
H30   1.114100 -0.140592  0.085598
C31   1.103784  0.115756  0.070849
C32   0.997433  0.284705  0.075445
H33   1.049878  0.382660  0.061304
C34   1.288572  0.073790  0.045247
H35   1.222782  0.157501 -0.011732
H36   1.397119  0.107314  0.066488
H37   1.384406 -0.076343  0.059687
O38   1.272656 -0.126085  0.404862
C39   1.235650 -0.165044  0.358075
O40   1.198303 -0.053350  0.292884
H41   1.204579  0.050786  0.293005
C42   1.231216 -0.337173  0.370142
C43   1.259260 -0.461364  0.437665
H44   1.282194 -0.428960  0.479922
C45   1.258104 -0.627121  0.451143
N46   1.286233 -0.755652  0.522779
O47   1.242702 -0.689379  0.562309
O48   1.329983 -0.916573  0.537594
C49   1.228574 -0.667690  0.395545
H50   1.228630 -0.795380  0.405256
C51   1.197982 -0.544019  0.327317
N52   1.164366 -0.586341  0.268762
O53   1.094276 -0.459613  0.208164
O54   1.202320 -0.745331  0.282676
C55   1.199555 -0.379079  0.315102
H56   1.177666 -0.284264  0.262772
data_vaneijck.072   Generated as ebig-hf-p-1-06829
# Energy -1291.860 kJ/mole
_cell_length_a  31.94176
_cell_length_b  12.14551
_cell_length_c  25.30162
_cell_angle_alpha    49.866
_cell_angle_beta     8.986
_cell_angle_gamma    53.128
_cell_formula_units_Z   2
_symmetry_equiv_pos_as_xyz
    -x,-y,-z                                          
_symmetry_space_group_name_H-M 'P -1     '
loop_
_atom_site_label
_atom_site_fract_x
_atom_site_fract_y
_atom_site_fract_z
C1   -0.410906  0.252752  0.609858
H2   -0.448322  0.283818  0.607149
H3   -0.238298  0.342787  0.382737
H4   -0.601372  0.238327  0.874244
C5   -0.335840  0.107754  0.559735
C6   -0.423123  0.001275  0.742295
H7   -0.544845  0.023150  0.919920
C8   -0.354057 -0.134251  0.697093
H9   -0.423050 -0.214747  0.839822
C10  -0.197814 -0.165848  0.469827
C11  -0.108591 -0.058122  0.284258
C12  -0.177135  0.077800  0.329176
H13  -0.105982  0.159589  0.183759
C14   0.064493 -0.090564  0.033562
H15  -0.015556 -0.063999  0.087929
H16   0.276897 -0.015428 -0.250534
N17   0.074667 -0.249248  0.069244
C18   0.117808 -0.293022  0.083627
H19   0.302697 -0.212815 -0.154660
H20   0.157184 -0.401494  0.068198
N21  -0.137826 -0.299473  0.435382
C22  -0.168056 -0.357404  0.380926
C23  -0.391916 -0.446724  0.718972
C24  -0.373967 -0.431012  0.751337
H25  -0.572636 -0.423778  1.011696
H26  -0.347006 -0.533208  0.765626
C27  -0.182705 -0.372544  0.348755
H28  -0.012462 -0.304077  0.091199
C29  -0.417536 -0.475730  0.649531
H30  -0.424471 -0.485331  0.618510
C31  -0.640495 -0.565345  0.986130
C32  -0.626745 -0.549550  1.019304
H33  -0.796325 -0.617812  1.276206
C34  -0.890930 -0.676601  1.307079
H35  -1.071348 -0.702126  1.565851
H36  -0.949728 -0.636117  1.330991
H37  -0.844803 -0.780876  1.274025
O38  -0.481272 -0.119412  0.630423
C39  -0.653645 -0.119292  0.879782
O40  -0.755648 -0.240829  1.073462
H41  -0.665632 -0.310122  0.969138
C42  -0.755208  0.010896  0.978304
C43  -0.685963  0.137446  0.819073
H44  -0.559490  0.138741  0.626083
C45  -0.779495  0.262654  0.907898
N46  -0.705327  0.395816  0.738390
O47  -0.606868  0.387032  0.574806
O48  -0.747571  0.511749  0.770253
C49  -0.943362  0.260160  1.158594
H50  -1.015132  0.356165  1.227362
C51  -1.014389  0.134506  1.320234
N52  -1.183923  0.132573  1.580562
O53  -1.212108  0.250525  1.595487
O54  -1.276732  0.013758  1.757070
C55  -0.919793  0.010249  1.228871
H56  -0.972722 -0.086490  1.350999
data_vaneijck.073   Generated as hf4-p-1-11526
# Energy -1291.851 kJ/mole
_cell_length_a  10.25686
_cell_length_b  17.16086
_cell_length_c  12.91524
_cell_angle_alpha    30.461
_cell_angle_beta    83.518
_cell_angle_gamma    77.555
_cell_formula_units_Z   2
_symmetry_equiv_pos_as_xyz
    -x,-y,-z                                          
_symmetry_space_group_name_H-M 'P -1     '
loop_
_atom_site_label
_atom_site_fract_x
_atom_site_fract_y
_atom_site_fract_z
C1    0.450813 -0.263087  0.242122
H2    0.423538 -0.375624  0.371287
H3    0.559409 -0.285170  0.260974
H4    0.413035 -0.198226  0.101956
C5    0.387293 -0.173054  0.238440
C6    0.466146 -0.113961  0.235787
H7    0.573750 -0.132530  0.236006
C8    0.406230 -0.028766  0.230351
H9    0.467980  0.017002  0.226902
C10   0.266449 -0.001540  0.227624
C11   0.186849 -0.062400  0.232596
C12   0.247657 -0.147481  0.237656
H13   0.186588 -0.193498  0.240987
C14   0.036431 -0.035486  0.233892
H15  -0.016750  0.005331  0.120942
H16   0.013877 -0.147685  0.383292
N17  -0.014706  0.078490  0.193224
C18   0.083365  0.045451  0.308531
H19   0.101106 -0.077275  0.471004
H20   0.043448  0.115373  0.299296
N21   0.210251  0.083714  0.218775
C22  -0.041376  0.243550 -0.025568
C23   0.054493  0.334455 -0.121334
C24   0.185865  0.258992  0.006986
H25   0.268497  0.287994 -0.075988
H26   0.184567  0.312327  0.021669
C27  -0.164005  0.312604 -0.142194
H28  -0.237992  0.243871 -0.069795
C29  -0.190949  0.470961 -0.352936
H30  -0.285941  0.522357 -0.440621
C31  -0.096151  0.562325 -0.449305
C32   0.026601  0.493364 -0.332459
H33   0.100341  0.562219 -0.403862
C34  -0.127225  0.732869 -0.674926
H35  -0.035978  0.764722 -0.744187
H36  -0.198098  0.758185 -0.760987
H37  -0.169050  0.807480 -0.692182
O38   0.378650 -0.078701  0.724444
C39   0.347011 -0.146793  0.729307
O40   0.221373 -0.153346  0.733914
H41   0.171375 -0.097632  0.731828
C42   0.442461 -0.227664  0.733030
C43   0.580929 -0.231449  0.732258
H44   0.617765 -0.174274  0.728156
C45   0.672178 -0.308546  0.736355
N46   0.818254 -0.312121  0.734624
O47   0.898761 -0.423485  0.816680
O48   0.852829 -0.202331  0.647597
C49   0.623157 -0.382520  0.741795
H50   0.692949 -0.441989  0.745260
C51   0.484897 -0.379820  0.742371
N52   0.432515 -0.457599  0.748073
O53   0.313189 -0.458964  0.759618
O54   0.512144 -0.534008  0.766742
C55   0.395766 -0.302145  0.738114
H56   0.289405 -0.299807  0.738704
data_vaneijck.074   Generated as hf4-p-1-12564
# Energy -1291.844 kJ/mole
_cell_length_a   8.57493
_cell_length_b   7.38526
_cell_length_c  21.14546
_cell_angle_alpha    92.950
_cell_angle_beta    68.926
_cell_angle_gamma    67.497
_cell_formula_units_Z   2
_symmetry_equiv_pos_as_xyz
    -x,-y,-z                                          
_symmetry_space_group_name_H-M 'P -1     '
loop_
_atom_site_label
_atom_site_fract_x
_atom_site_fract_y
_atom_site_fract_z
C1    0.799119  0.407097  0.546393
H2    0.871575  0.361663  0.490513
H3    0.900417  0.382938  0.567783
H4    0.703717  0.563982  0.560071
C5    0.696079  0.281273  0.571137
C6    0.778991  0.101213  0.590123
H7    0.917622  0.052692  0.587555
C8    0.683865 -0.017436  0.612382
H9    0.749552 -0.155480  0.626871
C10   0.504155  0.042625  0.615693
C11   0.420798  0.223117  0.596119
C12   0.516525  0.341724  0.574324
H13   0.451790  0.479120  0.559432
C14   0.229996  0.283296  0.597133
H15   0.143057  0.438074  0.624383
H16   0.242519  0.275332  0.544225
N17   0.139301  0.153668  0.628186
C18   0.280400 -0.056518  0.606210
H19   0.351281 -0.100024  0.550182
H20   0.216079 -0.156889  0.622224
N21   0.412805 -0.073067  0.637486
C22   0.037217  0.215033  0.703006
C23   0.121328  0.124502  0.746613
C24   0.317492 -0.040756  0.714447
H25   0.397836 -0.008559  0.738956
H26   0.313611 -0.180026  0.726320
C27  -0.145266  0.365861  0.732152
H28  -0.209864  0.434866  0.698720
C29  -0.243414  0.427481  0.804528
H30  -0.383714  0.544538  0.826580
C31  -0.160441  0.338360  0.848212
C32   0.021817  0.186819  0.819027
H33   0.086994  0.116679  0.852062
C34  -0.267496  0.405275  0.925647
H35  -0.283653  0.553943  0.942862
H36  -0.403783  0.409644  0.942110
H37  -0.195756  0.305735  0.951694
O38   0.359076  0.338410  0.893173
C39   0.311156  0.405686  0.847767
O40   0.419243  0.326517  0.781894
H41   0.527587  0.217607  0.780230
C42   0.133541  0.579652  0.862046
C43   0.021216  0.695411  0.930050
H44   0.066312  0.656531  0.971112
C45  -0.148369  0.861561  0.945414
N46  -0.263023  0.984544  1.017396
O47  -0.187499  0.976561  1.056949
O48  -0.420810  1.108647  1.032360
C49  -0.205630  0.909672  0.891412
H50  -0.336241  1.036705  0.902625
C51  -0.094903  0.795932  0.822853
N52  -0.155776  0.849153  0.766212
O53  -0.313993  0.972598  0.781044
O54  -0.045215  0.770828  0.706231
C55   0.074923  0.631394  0.808627
H56   0.160817  0.542989  0.756013
data_vaneijck.075   Generated as hf3-p-1-06888
# Energy -1291.831 kJ/mole
_cell_length_a  22.68175
_cell_length_b  14.66687
_cell_length_c  20.76508
_cell_angle_alpha    31.455
_cell_angle_beta    19.165
_cell_angle_gamma    32.400
_cell_formula_units_Z   2
_symmetry_equiv_pos_as_xyz
    -x,-y,-z                                          
_symmetry_space_group_name_H-M 'P -1     '
loop_
_atom_site_label
_atom_site_fract_x
_atom_site_fract_y
_atom_site_fract_z
C1    0.035911 -0.202358  0.772962
H2   -0.004137 -0.263129  0.807812
H3   -0.026879 -0.253193  0.909040
H4    0.183922 -0.239375  0.645948
C5   -0.026951 -0.001615  0.713282
C6   -0.032637  0.102859  0.712109
H7    0.007962  0.039453  0.754332
C8   -0.091887  0.290104  0.657470
H9   -0.096324  0.368769  0.658033
C10  -0.146103  0.375592  0.602923
C11  -0.140549  0.270572  0.604066
C12  -0.081038  0.083080  0.659032
H13  -0.078201  0.004105  0.660330
C14  -0.202604  0.362642  0.549226
H15  -0.099164  0.315185  0.434698
H16  -0.327024  0.324419  0.685216
N17  -0.241939  0.561900  0.473576
C18  -0.335502  0.620263  0.596338
H19  -0.457626  0.566707  0.759588
H20  -0.381667  0.764855  0.557894
N21  -0.203820  0.557383  0.551226
C22  -0.081372  0.637111  0.253034
C23   0.014425  0.685055  0.178746
C24  -0.052958  0.657588  0.332185
H25   0.063162  0.588686  0.282305
H26  -0.101816  0.787456  0.326437
C27  -0.020939  0.661128  0.113583
H28  -0.093664  0.623415  0.170450
C29   0.135005  0.732068 -0.099485
H30   0.182159  0.747687 -0.205966
C31   0.230618  0.781097 -0.174860
C32   0.169508  0.757990 -0.035026
H33   0.241224  0.796086 -0.090952
C34   0.396984  0.857596 -0.404386
H35   0.509203  0.752589 -0.474048
H36   0.371735  0.964062 -0.477655
H37   0.441091  0.910498 -0.437870
O38  -0.395015 -0.459508  0.923569
C39  -0.441721 -0.299278  0.861301
O40  -0.488435 -0.249993  0.820619
H41  -0.476053 -0.359639  0.850233
C42  -0.452571 -0.152193  0.830919
C43  -0.381577 -0.191015  0.843409
H44  -0.318215 -0.327929  0.873624
C45  -0.391288 -0.053964  0.816614
N46  -0.314008 -0.097682  0.828622
O47  -0.290255  0.023681  0.765628
O48  -0.283852 -0.252432  0.909361
C49  -0.474689  0.123931  0.778353
H50  -0.483398  0.230436  0.758206
C51  -0.546719  0.165309  0.765463
N52  -0.635077  0.352695  0.725779
O53  -0.666284  0.466639  0.731330
O54  -0.677796  0.387010  0.693122
C55  -0.534427  0.026175  0.791432
H56  -0.590388  0.056825  0.782857
data_vaneijck.076   Generated as ebig-fr-p21c-08846
# Energy -1291.773 kJ/mole
_cell_length_a   7.66717
_cell_length_b  18.33967
_cell_length_c  16.55659
_cell_angle_alpha    90.000
_cell_angle_beta    70.890
_cell_angle_gamma    90.000
_cell_formula_units_Z   4
_symmetry_equiv_pos_as_xyz
    -x,y+1/2,-z+1/2                                   
    -x,-y,-z                                          
    x,-y+1/2,z+1/2                                    
_symmetry_space_group_name_H-M 'P 21/c   '
loop_
_atom_site_label
_atom_site_fract_x
_atom_site_fract_y
_atom_site_fract_z
C1    0.196046  0.322041  0.564402
H2    0.332335  0.331353  0.519305
H3    0.110600  0.299049  0.530359
H4    0.209200  0.284846  0.612571
C5    0.114520  0.393244  0.604633
C6   -0.025432  0.393647  0.684495
H7   -0.074020  0.342916  0.717294
C8   -0.103733  0.459430  0.722451
H9   -0.211499  0.458570  0.783783
C10  -0.042398  0.525965  0.680887
C11   0.098494  0.526109  0.600459
C12   0.175770  0.459748  0.563104
H13   0.283197  0.460287  0.501615
C14   0.161843  0.598139  0.555135
H15   0.310295  0.601895  0.538366
H16   0.132256  0.597948  0.495673
N17   0.072889  0.663972  0.605416
C18  -0.120564  0.645587  0.654903
H19  -0.192045  0.626175  0.612458
H20  -0.195425  0.693172  0.686700
N21  -0.119777  0.589207  0.718476
C22   0.173087  0.691547  0.659806
C23   0.120756  0.671126  0.746510
C24  -0.041403  0.620090  0.782803
H25   0.000007  0.576333  0.816422
H26  -0.149590  0.649697  0.829950
C27   0.321512  0.739588  0.625705
H28   0.362147  0.755323  0.559200
C29   0.417838  0.767075  0.677941
H30   0.531535  0.804049  0.650984
C31   0.366509  0.746942  0.764475
C32   0.217556  0.699192  0.798322
H33   0.175921  0.684197  0.864956
C34   0.467708  0.776901  0.821119
H35   0.611273  0.785484  0.784932
H36   0.410093  0.827981  0.850257
H37   0.461606  0.738971  0.871800
O38   0.027557  0.642528  1.003904
C39  -0.070803  0.635667  1.078689
O40  -0.071506  0.686004  1.134680
H41   0.012932  0.722915  1.103939
C42  -0.196022  0.573051  1.111300
C43  -0.237182  0.525883  1.053156
H44  -0.177187  0.536134  0.985277
C45  -0.356741  0.466100  1.081884
N46  -0.401477  0.417787  1.019365
O47  -0.526063  0.373543  1.045055
O48  -0.330167  0.430482  0.943301
C49  -0.434181  0.453723  1.170373
H50  -0.526139  0.407986  1.193560
C51  -0.394526  0.500408  1.229456
N52  -0.477357  0.487309  1.322539
O53  -0.498886  0.424640  1.348047
O54  -0.520777  0.539750  1.370010
C55  -0.275923  0.559999  1.199431
H56  -0.245930  0.595951  1.244952
data_vaneijck.077   Generated as hf3-p21c-04526
# Energy -1291.759 kJ/mole
_cell_length_a   6.15269
_cell_length_b  19.69225
_cell_length_c  19.04892
_cell_angle_alpha    90.000
_cell_angle_beta    81.336
_cell_angle_gamma    90.000
_cell_formula_units_Z   4
_symmetry_equiv_pos_as_xyz
    -x,y+1/2,-z+1/2                                   
    -x,-y,-z                                          
    x,-y+1/2,z+1/2                                    
_symmetry_space_group_name_H-M 'P 21/c   '
loop_
_atom_site_label
_atom_site_fract_x
_atom_site_fract_y
_atom_site_fract_z
C1    0.603475  0.579515  0.109906
H2    0.445921  0.586956  0.142612
H3    0.719676  0.563045  0.143634
H4    0.583867  0.541541  0.070454
C5    0.673911  0.645902  0.074425
C6    0.571255  0.668901  0.017841
H7    0.442239  0.639154  0.000237
C8    0.634378  0.730476 -0.016126
H9    0.554570  0.747702 -0.059660
C10   0.800203  0.770167  0.006528
C11   0.903817  0.747505  0.063662
C12   0.840908  0.685246  0.096998
H13   0.921611  0.667806  0.140272
C14   1.082543  0.791069  0.087451
H15   1.049621  0.797165  0.144376
H16   1.237530  0.764631  0.075868
N17   1.105798  0.859222  0.053040
C18   1.084478  0.851463 -0.022601
H19   1.201407  0.814549 -0.047733
H20   1.121978  0.898970 -0.050504
N21   0.856874  0.829817 -0.027061
C22   0.955522  0.910416  0.087445
C23   0.757476  0.924680  0.061595
C24   0.705274  0.887264 -0.003237
H25   0.537570  0.869352  0.007319
H26   0.713976  0.923056 -0.046489
C27   1.006281  0.945913  0.146702
H28   1.157908  0.935173  0.166543
C29   0.861242  0.995277  0.179998
H30   0.903682  1.022545  0.225347
C31   0.663146  1.009421  0.154472
C32   0.612568  0.973760  0.095266
H33   0.461190  0.983859  0.074971
C34   0.505898  1.062215  0.189436
H35   0.575544  1.088317  0.230590
H36   0.464596  1.100105  0.152647
H37   0.355335  1.038259  0.213681
O38   0.862118  0.986507  0.445055
C39   0.967759  0.934841  0.425967
O40   1.144666  0.920298  0.453789
H41   1.158122  0.955640  0.487555
C42   0.906880  0.885127  0.373920
C43   0.728207  0.898101  0.337830
H44   0.636890  0.944943  0.347823
C45   0.665997  0.850886  0.288999
N46   0.476249  0.865332  0.251532
O47   0.358674  0.913568  0.271599
O48   0.427538  0.824571  0.208341
C49   0.785344  0.789957  0.276646
H50   0.737716  0.753308  0.239429
C51   0.965808  0.776281  0.311978
N52   1.094850  0.712699  0.298598
O53   1.274857  0.710170  0.318082
O54   1.024376  0.667014  0.265143
C55   1.024463  0.824141  0.360614
H56   1.161634  0.813701  0.388430
data_vaneijck.078   Generated as ebig-fr-p21c-00323
# Energy -1291.748 kJ/mole
_cell_length_a   6.19564
_cell_length_b  19.38366
_cell_length_c  19.12532
_cell_angle_alpha    90.000
_cell_angle_beta    81.511
_cell_angle_gamma    90.000
_cell_formula_units_Z   4
_symmetry_equiv_pos_as_xyz
    -x,y+1/2,-z+1/2                                   
    -x,-y,-z                                          
    x,-y+1/2,z+1/2                                    
_symmetry_space_group_name_H-M 'P 21/c   '
loop_
_atom_site_label
_atom_site_fract_x
_atom_site_fract_y
_atom_site_fract_z
C1    0.119113  0.073768  0.614234
H2    0.235159  0.059926  0.648811
H3    0.118134  0.033290  0.575501
H4   -0.039304  0.079427  0.645906
C5    0.183328  0.140981  0.577862
C6    0.076818  0.162709  0.521758
H7   -0.050776  0.131308  0.505104
C8    0.134635  0.225253  0.487139
H9    0.052245  0.241732  0.444018
C10   0.298411  0.266928  0.508652
C11   0.405364  0.245346  0.565305
C12   0.348087  0.182217  0.599322
H13   0.431289  0.165659  0.642258
C14   0.581523  0.290958  0.587973
H15   0.551105  0.297480  0.644629
H16   0.736797  0.264971  0.575968
N17   0.598691  0.360002  0.553247
C18   0.575070  0.351149  0.478197
H19   0.692976  0.314167  0.453316
H20   0.608439  0.399334  0.449910
N21   0.349895  0.327528  0.474583
C22   0.447366  0.411383  0.587455
C23   0.248557  0.424263  0.562290
C24   0.196251  0.385045  0.498441
H25   0.031140  0.365780  0.509737
H26   0.200427  0.420932  0.455152
C27   0.498054  0.448500  0.645805
H28   0.650129  0.438784  0.665148
C29   0.352436  0.498169  0.678842
H30   0.394967  0.526668  0.723504
C31   0.153781  0.511045  0.653951
C32   0.103091  0.473689  0.595690
H33  -0.048749  0.482695  0.575846
C34  -0.003737  0.564263  0.688654
H35   0.066327  0.591967  0.728772
H36  -0.048960  0.601879  0.651782
H37  -0.150773  0.539350  0.713804
O38   0.419613 -0.062410  0.539875
C39   0.560710 -0.056109  0.578621
O40   0.678130  0.000402  0.575657
H41   0.628643  0.029074  0.540331
C42   0.613534 -0.109171  0.629228
C43   0.488898 -0.169885  0.638756
H44   0.354612 -0.177074  0.609169
C45   0.536327 -0.221380  0.686140
N46   0.400128 -0.284597  0.696334
O47   0.460599 -0.332646  0.729774
O48   0.223494 -0.284117  0.675229
C49   0.712947 -0.211676  0.723749
H50   0.752036 -0.251109  0.759938
C51   0.839337 -0.151155  0.715102
N52   1.025009 -0.140832  0.754936
O53   1.151348 -0.093711  0.736723
O54   1.061752 -0.184023  0.797950
C55   0.788090 -0.100233  0.667760
H56   0.884958 -0.053663  0.660897
data_vaneijck.079   Generated as hf3-p-1-08625
# Energy -1291.728 kJ/mole
_cell_length_a   7.38921
_cell_length_b  24.25729
_cell_length_c   8.68865
_cell_angle_alpha    51.648
_cell_angle_beta    67.022
_cell_angle_gamma    73.449
_cell_formula_units_Z   2
_symmetry_equiv_pos_as_xyz
    -x,-y,-z                                          
_symmetry_space_group_name_H-M 'P -1     '
loop_
_atom_site_label
_atom_site_fract_x
_atom_site_fract_y
_atom_site_fract_z
C1   -0.145401  0.546478  1.294957
H2   -0.121639  0.490059  1.374455
H3   -0.206919  0.557614  1.408513
H4   -0.005796  0.569942  1.194192
C5   -0.286047  0.572137  1.173066
C6   -0.483262  0.592129  1.238160
H7   -0.535528  0.589800  1.376937
C8   -0.614301  0.614780  1.125324
H9   -0.765716  0.629668  1.177959
C10  -0.549256  0.617607  0.945634
C11  -0.350786  0.597425  0.880062
C12  -0.220369  0.575115  0.993351
H13  -0.069254  0.559628  0.942507
C14  -0.282654  0.597911  0.690804
H15  -0.152464  0.627590  0.588065
H16  -0.239888  0.544422  0.736028
N17  -0.434861  0.626084  0.581677
C18  -0.629960  0.604590  0.732826
H19  -0.628592  0.547945  0.841752
H20  -0.740539  0.619271  0.658409
N21  -0.677446  0.638991  0.838042
C22  -0.434577  0.701467  0.427426
C23  -0.563459  0.747406  0.475803
C24  -0.704512  0.716810  0.689572
H25  -0.691439  0.743243  0.748698
H26  -0.853483  0.728696  0.678986
C27  -0.305051  0.728626  0.229911
H28  -0.207102  0.693197  0.193357
C29  -0.302404  0.801512  0.080495
H30  -0.201539  0.821650 -0.071096
C31  -0.430043  0.847616  0.127693
C32  -0.560626  0.820430  0.324819
H33  -0.659707  0.855822  0.360913
C34  -0.427708  0.925800 -0.031542
H35  -0.569734  0.946424 -0.060441
H36  -0.394414  0.952856  0.015601
H37  -0.318870  0.938008 -0.173312
O38  -0.645563  0.095764  0.586698
C39  -0.570008  0.142309  0.407126
O40  -0.644506  0.207269  0.322704
H41  -0.754918  0.207442  0.426820
C42  -0.393532  0.130116  0.271260
C43  -0.297764  0.062691  0.349748
H44  -0.353265  0.020668  0.508885
C45  -0.131048  0.048991  0.224681
N46  -0.031227 -0.022589  0.311541
O47  -0.053343 -0.061853  0.496079
O48   0.085467 -0.037550  0.195736
C49  -0.060784  0.104303  0.017312
H50   0.066658  0.094457 -0.081181
C51  -0.153421  0.172452 -0.063842
N52  -0.077252  0.230675 -0.281846
O53   0.043211  0.216580 -0.398460
O54  -0.134112  0.291036 -0.337782
C55  -0.319709  0.184889  0.064275
H56  -0.392278  0.237174  0.001976
data_vaneijck.080   Generated as hf3-p-1-08327
# Energy -1291.666 kJ/mole
_cell_length_a   8.92554
_cell_length_b   8.55298
_cell_length_c  20.51900
_cell_angle_alpha    70.968
_cell_angle_beta    72.396
_cell_angle_gamma    50.076
_cell_formula_units_Z   2
_symmetry_equiv_pos_as_xyz
    -x,-y,-z                                          
_symmetry_space_group_name_H-M 'P -1     '
loop_
_atom_site_label
_atom_site_fract_x
_atom_site_fract_y
_atom_site_fract_z
C1    0.864560 -1.250835  0.546506
H2    0.825069 -1.353814  0.572571
H3    1.007819 -1.323092  0.559108
H4    0.866510 -1.227219  0.491323
C5    0.713737 -1.046634  0.571111
C6    0.515416 -0.969597  0.589773
H7    0.470364 -1.058112  0.587052
C8    0.374129 -0.778021  0.611919
H9    0.222185 -0.721060  0.626188
C10   0.429772 -0.660470  0.615418
C11   0.629137 -0.736862  0.596116
C12   0.769911 -0.929468  0.574440
H13   0.921608 -0.986269  0.559754
C14   0.687107 -0.605929  0.597344
H15   0.814322 -0.700306  0.624537
H16   0.731366 -0.556511  0.544444
N17   0.526337 -0.417526  0.628713
C18   0.339280 -0.327313  0.606290
H19   0.352465 -0.298506  0.550193
H20   0.222813 -0.178819  0.622312
N21   0.291839 -0.475243  0.637164
C22   0.512375 -0.452684  0.703676
C23   0.378369 -0.490586  0.746896
C24   0.245973 -0.489080  0.714180
H25   0.252864 -0.626001  0.738500
H26   0.095358 -0.357714  0.725823
C27   0.633558 -0.450597  0.733342
H28   0.735902 -0.421070  0.700231
C29   0.622455 -0.487563  0.805826
H30   0.717104 -0.486761  0.828287
C31   0.489695 -0.525700  0.849095
C32   0.367850 -0.526822  0.819427
H33   0.264818 -0.555447  0.852186
C34   0.478199 -0.564356  0.926673
H35   0.465781 -0.445545  0.941160
H36   0.354795 -0.564520  0.954566
H37   0.610976 -0.712035  0.943719
O38   0.554385 -0.911879  0.107544
C39   0.441781 -0.937979  0.152961
O40   0.455099 -0.975068  0.218889
H41   0.562368 -0.977411  0.220552
C42   0.281962 -0.926879  0.138604
C43   0.234176 -0.854755  0.070553
H44   0.314237 -0.807449  0.029549
C45   0.083253 -0.842180  0.055043
N46   0.032362 -0.761058 -0.017012
O47   0.080065 -0.653637 -0.056375
O48  -0.076833 -0.779432 -0.032191
C49  -0.018977 -0.905489  0.108962
H50  -0.134913 -0.897400  0.097643
C51   0.026288 -0.977877  0.177576
N52  -0.083592 -1.042493  0.234117
O53  -0.192602 -1.061776  0.219153
O54  -0.064698 -1.071445  0.294184
C55   0.176735 -0.987361  0.191949
H56   0.212595 -1.043075  0.244602
data_vaneijck.081   Generated as hf3-p-1-08929
# Energy -1291.601 kJ/mole
_cell_length_a   6.12109
_cell_length_b  17.77333
_cell_length_c  17.39081
_cell_angle_alpha    38.642
_cell_angle_beta    79.686
_cell_angle_gamma    92.429
_cell_formula_units_Z   2
_symmetry_equiv_pos_as_xyz
    -x,-y,-z                                          
_symmetry_space_group_name_H-M 'P -1     '
loop_
_atom_site_label
_atom_site_fract_x
_atom_site_fract_y
_atom_site_fract_z
C1   -0.419498 -0.530895  1.183727
H2   -0.578277 -0.509697  1.162287
H3   -0.441468 -0.573597  1.275508
H4   -0.391287 -0.594989  1.190079
C5   -0.221156 -0.410537  1.075661
C6    0.002307 -0.411126  1.039320
H7    0.033374 -0.497910  1.088961
C8    0.187302 -0.299125  0.937766
H9    0.358394 -0.300475  0.910109
C10   0.150281 -0.184986  0.871085
C11  -0.073169 -0.183735  0.908220
C12  -0.257247 -0.296652  1.010287
H13  -0.428159 -0.295185  1.037805
C14  -0.109663 -0.060144  0.837354
H15  -0.257656 -0.047740  0.806263
H16  -0.154744 -0.066703  0.905754
N17   0.096900  0.053132  0.722528
C18   0.309398  0.016557  0.754755
H19   0.302378 -0.023106  0.844039
H20   0.462020  0.098181  0.678372
N21   0.329435 -0.077083  0.770672
C22   0.101721  0.106501  0.602939
C23   0.230951  0.072484  0.562655
C24   0.371537 -0.016891  0.642508
H25   0.336402 -0.088892  0.658216
H26   0.553929  0.034763  0.585368
C27  -0.025095  0.191538  0.527827
H28  -0.123639  0.218426  0.557931
C29  -0.025199  0.241129  0.414002
H30  -0.123661  0.306368  0.357060
C31   0.100984  0.206094  0.374500
C32   0.229268  0.122216  0.448960
H33   0.326992  0.095463  0.418817
C34   0.100673  0.257945  0.253245
H35   0.120146  0.190121  0.264099
H36  -0.057232  0.280707  0.231596
H37   0.245164  0.342430  0.170006
O38  -0.081352 -0.384812  1.464923
C39  -0.285802 -0.397019  1.502962
O40  -0.351229 -0.297729  1.444758
H41  -0.212717 -0.226924  1.379396
C42  -0.473430 -0.518735  1.611492
C43  -0.426206 -0.628730  1.670599
H44  -0.253460 -0.623369  1.635424
C45  -0.599680 -0.746046  1.775686
N46  -0.547452 -0.862028  1.838624
O47  -0.365822 -0.852112  1.785234
O48  -0.696408 -0.963263  1.936448
C49  -0.823550 -0.751906  1.820823
H50  -0.958274 -0.841635  1.901599
C51  -0.874784 -0.642992  1.762956
N52  -1.110809 -0.650892  1.812772
O53  -1.151399 -0.554425  1.758638
O54  -1.262705 -0.751769  1.899186
C55  -0.698742 -0.526708  1.657979
H56  -0.737388 -0.442707  1.613275
data_vaneijck.082   Generated as p-1-03255
# Energy -1291.564 kJ/mole
_cell_length_a  13.97581
_cell_length_b   8.94388
_cell_length_c  20.01347
_cell_angle_alpha    70.956
_cell_angle_beta    71.591
_cell_angle_gamma    28.300
_cell_formula_units_Z   2
_symmetry_equiv_pos_as_xyz
    -x,-y,-z                                          
_symmetry_space_group_name_H-M 'P -1     '
loop_
_atom_site_label
_atom_site_fract_x
_atom_site_fract_y
_atom_site_fract_z
C1    0.609084 -0.715206  0.925540
H2    0.472193 -0.497949  0.950291
H3    0.736212 -0.848485  0.946386
H4    0.610848 -0.844146  0.937519
C5    0.607866 -0.631173  0.847102
C6    0.618191 -0.733076  0.800227
H7    0.627937 -0.874061  0.819989
C8    0.616716 -0.653796  0.727062
H9    0.625076 -0.733514  0.691299
C10   0.604029 -0.470773  0.700097
C11   0.594597 -0.369163  0.747082
C12   0.597013 -0.450831  0.820382
H13   0.590608 -0.374161  0.856313
C14   0.585269 -0.177410  0.717113
H15   0.458817  0.036028  0.743207
H16   0.719916 -0.311949  0.729794
N17   0.570072 -0.093096  0.638905
C18   0.692161 -0.358455  0.605496
H19   0.847950 -0.575764  0.619427
H20   0.694565 -0.311332  0.548463
N21   0.600876 -0.393665  0.629291
C22   0.364539  0.203338  0.616297
C23   0.275515  0.202695  0.597792
C24   0.397992 -0.110082  0.600087
H25   0.310141 -0.094089  0.629860
H26   0.420874 -0.144509  0.546599
C27   0.254320  0.491328  0.612116
H28   0.321581  0.493878  0.625923
C29   0.056718  0.776660  0.589548
H30  -0.026692  0.997333  0.586146
C31  -0.032593  0.777319  0.571086
C32   0.077297  0.489545  0.575508
H33   0.010050  0.487679  0.561228
C34  -0.242759  1.081721  0.545493
H35  -0.327450  1.089023  0.570317
H36  -0.326230  1.290493  0.556359
H37  -0.234312  1.094139  0.488907
O38   0.131977 -0.815425  0.904749
C39   0.121998 -0.672867  0.857911
O40   0.093942 -0.626072  0.792663
H41   0.087850 -0.724393  0.792793
C42   0.138379 -0.541201  0.870009
C43   0.114610 -0.365333  0.814953
H44   0.083975 -0.324810  0.762576
C45   0.128347 -0.238548  0.827212
N46   0.103088 -0.053748  0.768650
O47   0.112235 -0.068136  0.707955
O48   0.079384  0.100898  0.782636
C49   0.166254 -0.289323  0.895501
H50   0.175859 -0.190647  0.905245
C51   0.192669 -0.467597  0.951114
N52   0.236437 -0.526199  1.022815
O53   0.207347 -0.365836  1.037649
O54   0.319567 -0.754435  1.062357
C55   0.178141 -0.591896  0.937589
H56   0.197764 -0.728525  0.979854
data_vaneijck.083   Generated as ebig-fr-p-1-06748
# Energy -1291.555 kJ/mole
_cell_length_a  28.47132
_cell_length_b  11.44217
_cell_length_c  20.15462
_cell_angle_alpha    51.611
_cell_angle_beta    30.362
_cell_angle_gamma    79.717
_cell_formula_units_Z   2
_symmetry_equiv_pos_as_xyz
    -x,-y,-z                                          
_symmetry_space_group_name_H-M 'P -1     '
loop_
_atom_site_label
_atom_site_fract_x
_atom_site_fract_y
_atom_site_fract_z
C1    0.803197  1.076015 -0.133765
H2    0.931628  1.243775 -0.384660
H3    0.832841  1.050532 -0.117746
H4    0.800653  1.189067 -0.157530
C5    0.594911  0.730820  0.209438
C6    0.465183  0.651069  0.364936
H7    0.514049  0.837379  0.239199
C8    0.271528  0.329883  0.683618
H9    0.173570  0.272537  0.799631
C10   0.205911  0.085034  0.849455
C11   0.336750  0.165355  0.692293
C12   0.529578  0.486729  0.374920
H13   0.628747  0.546373  0.256339
C14   0.265542 -0.099221  0.871702
H15   0.397037  0.022428  0.651163
H16   0.231775 -0.182524  0.992512
N17   0.070731 -0.408465  1.176752
C18  -0.081188 -0.504337  1.405941
H19  -0.114716 -0.539353  1.511592
H20  -0.233903 -0.749007  1.654957
N21   0.016083 -0.226698  1.161313
C22   0.118936 -0.363349  1.032401
C23   0.100920 -0.271725  0.975943
C24   0.026103 -0.228174  1.075692
H25   0.129940  0.006877  0.845528
H26  -0.132670 -0.437784  1.323136
C27   0.185578 -0.408303  0.945526
H28   0.199889 -0.477412  0.987826
C29   0.234444 -0.362268  0.802691
H30   0.286365 -0.396602  0.735671
C31   0.216634 -0.271502  0.746216
C32   0.150041 -0.226163  0.832873
H33   0.135607 -0.156523  0.790800
C34   0.268542 -0.224400  0.594525
H35   0.183269 -0.445362  0.759192
H36   0.225359 -0.195551  0.604828
H37   0.438671  0.001425  0.301952
O38   0.803613  0.835932  0.464274
C39   0.803455  0.757829  0.542158
O40   0.842569  0.671521  0.520451
H41   0.870389  0.693245  0.432698
C42   0.749981  0.735059  0.682655
C43   0.670859  0.765876  0.776587
H44   0.651425  0.808849  0.742300
C45   0.614406  0.738444  0.918185
N46   0.525667  0.762944  1.024699
O47   0.429509  0.655987  1.230297
O48   0.544528  0.877941  0.915219
C49   0.641378  0.684148  0.960102
H50   0.599683  0.664283  1.066868
C51   0.721439  0.654085  0.865602
N52   0.748884  0.593769  0.911318
O53   0.775692  0.686589  0.900725
O54   0.746900  0.456818  0.952480
C55   0.774677  0.678964  0.728270
H56   0.835107  0.654007  0.657655
data_vaneijck.084   Generated as hf4-p-1-10974
# Energy -1291.552 kJ/mole
_cell_length_a  15.21878
_cell_length_b  26.53513
_cell_length_c  20.12283
_cell_angle_alpha    16.391
_cell_angle_beta    43.500
_cell_angle_gamma    55.993
_cell_formula_units_Z   2
_symmetry_equiv_pos_as_xyz
    -x,-y,-z                                          
_symmetry_space_group_name_H-M 'P -1     '
loop_
_atom_site_label
_atom_site_fract_x
_atom_site_fract_y
_atom_site_fract_z
C1    0.030539 -0.853481  1.448899
H2   -0.064054 -1.054244  1.761797
H3    0.146304 -0.793569  1.284306
H4   -0.034089 -0.815380  1.406502
C5    0.086104 -0.723550  1.320372
C6    0.048981 -0.852516  1.563110
H7   -0.019639 -1.047183  1.845528
C8    0.101749 -0.729880  1.440658
H9    0.073113 -0.829961  1.628321
C10   0.193879 -0.476043  1.072339
C11   0.230084 -0.346451  0.829097
C12   0.175901 -0.470465  0.954057
H13   0.204288 -0.369508  0.765689
C14   0.326709 -0.073905  0.435438
H15   0.432240  0.032184  0.206563
H16   0.233520 -0.060186  0.456460
N17   0.404422  0.041025  0.314111
C18   0.271194 -0.140711  0.667987
H19   0.144548 -0.198282  0.801568
H20   0.316288 -0.054329  0.582735
N21   0.248208 -0.359398  0.955084
C22   0.576725  0.123876  0.125993
C23   0.587104 -0.028493  0.348296
C24   0.416847 -0.277774  0.784829
H25   0.416474 -0.419734  0.953840
H26   0.419950 -0.261877  0.816511
C27   0.733634  0.355083 -0.278361
H28   0.726503  0.472118 -0.449643
C29   0.899489  0.432535 -0.458954
H30   1.019365  0.609801 -0.769515
C31   0.910667  0.280988 -0.238804
C32   0.753858  0.051354  0.164438
H33   0.759721 -0.067438  0.338350
C34   1.088837  0.363668 -0.433721
H35   1.106043  0.287041 -0.386602
H36   1.201250  0.565431 -0.751133
H37   1.093752  0.295606 -0.304145
O38   0.509237 -1.461555  1.376093
C39   0.454774 -1.666347  1.652494
O40   0.427267 -1.806589  1.893704
H41   0.457916 -1.712253  1.797432
C42   0.413505 -1.775545  1.745975
C43   0.454312 -1.633157  1.486866
H44   0.517488 -1.441628  1.215666
C45   0.413561 -1.736475  1.575747
N46   0.457166 -1.583645  1.299176
O47   0.557217 -1.357585  0.964603
O48   0.386451 -1.689592  1.419222
C49   0.330735 -1.986312  1.930322
H50   0.298000 -2.067433  2.001771
C51   0.289557 -2.131480  2.192759
N52   0.202871 -2.394586  2.566948
O53   0.160002 -2.515315  2.793909
O54   0.196656 -2.472893  2.615297
C55   0.331513 -2.023855  2.097031
H56   0.298669 -2.135310  2.299355
data_vaneijck.085   Generated as hf3-p-1-01029
# Energy -1291.546 kJ/mole
_cell_length_a   8.58486
_cell_length_b  30.01929
_cell_length_c  25.12702
_cell_angle_alpha    11.582
_cell_angle_beta    87.678
_cell_angle_gamma    93.463
_cell_formula_units_Z   2
_symmetry_equiv_pos_as_xyz
    -x,-y,-z                                          
_symmetry_space_group_name_H-M 'P -1     '
loop_
_atom_site_label
_atom_site_fract_x
_atom_site_fract_y
_atom_site_fract_z
C1    0.892505 -0.766651  1.220126
H2    0.850469 -0.892059  1.401650
H3    1.036670 -0.678420  1.111464
H4    0.827002 -0.879351  1.318033
C5    0.838855 -0.566685  0.995357
C6    0.959534 -0.329410  0.738922
H7    1.093017 -0.288226  0.700207
C8    0.908705 -0.144174  0.531384
H9    1.003184  0.037538  0.335050
C10   0.735638 -0.194752  0.578789
C11   0.613355 -0.434239  0.838027
C12   0.665705 -0.618043  1.043656
H13   0.571375 -0.800318  1.240952
C14   0.424600 -0.491895  0.894840
H15   0.391938 -0.565048  0.940799
H16   0.331756 -0.642913  1.098948
N17   0.395767 -0.269155  0.640920
C18   0.492975 -0.124756  0.518421
H19   0.452176 -0.249582  0.699407
H20   0.460484  0.023480  0.354156
N21   0.687715 -0.013773  0.375961
C22   0.442907 -0.105898  0.402656
C23   0.613904  0.115922  0.137004
C24   0.745818  0.185092  0.099928
H25   0.875043  0.226868  0.033542
H26   0.765450  0.359955 -0.086906
C27   0.318688 -0.169692  0.437367
H28   0.187502 -0.339352  0.640638
C29   0.364929 -0.014168  0.209303
H30   0.268720 -0.065428  0.238565
C31   0.534953  0.206453 -0.055206
C32   0.658819  0.270856 -0.090501
H33   0.789772  0.440428 -0.293306
C34   0.583329  0.372546 -0.298942
H35   0.476193  0.411577 -0.352052
H36   0.705841  0.553485 -0.508220
H37   0.598742  0.273915 -0.217350
O38   0.855603 -0.343665  1.237237
C39   0.993846 -0.139478  0.987468
O40   1.017228 -0.020551  0.802522
H41   0.912456 -0.124623  0.904925
C42   1.142562 -0.007983  0.870228
C43   1.118703 -0.096359  1.026735
H44   0.991698 -0.258744  1.230281
C45   1.257098  0.024009  0.921745
N46   1.227465 -0.069094  1.086960
O47   1.072949 -0.193421  1.250556
O48   1.355179  0.008827  1.024206
C49   1.422136  0.234542  0.657110
H50   1.529975  0.328171  0.574714
C51   1.448769  0.326578  0.496385
N52   1.622766  0.550106  0.216132
O53   1.750973  0.629132  0.152032
O54   1.632406  0.651766  0.054335
C55   1.307802  0.204433  0.604276
H56   1.327273  0.273948  0.482046
data_vaneijck.086   Generated as hf3-p21c-00272
# Energy -1291.534 kJ/mole
_cell_length_a   6.17580
_cell_length_b  19.43406
_cell_length_c  19.18423
_cell_angle_alpha    90.000
_cell_angle_beta    81.650
_cell_angle_gamma    90.000
_cell_formula_units_Z   4
_symmetry_equiv_pos_as_xyz
    -x,y+1/2,-z+1/2                                   
    -x,-y,-z                                          
    x,-y+1/2,z+1/2                                    
_symmetry_space_group_name_H-M 'P 21/c   '
loop_
_atom_site_label
_atom_site_fract_x
_atom_site_fract_y
_atom_site_fract_z
C1   -0.007369  1.061568  0.812934
H2   -0.079000  1.086956  0.771793
H3    0.142755  1.037317  0.789293
H4    0.023470  1.100312  0.850608
C5   -0.163122  1.008248  0.848133
C6   -0.362219  0.994175  0.823593
H7   -0.406649  1.021870  0.778844
C8   -0.505887  0.944340  0.857102
H9   -0.658241  0.933842  0.837893
C10  -0.453305  0.908069  0.915666
C11  -0.253786  0.922503  0.940498
C12  -0.110222  0.972046  0.906612
H13   0.041856  0.982113  0.926245
C14  -0.198962  0.884818  1.004692
H15  -0.033759  0.865333  0.993543
H16  -0.202484  0.921298  1.047237
N17  -0.352949  0.827921  1.029186
C18  -0.577043  0.851284  1.023115
H19  -0.613252  0.899343  1.051048
H20  -0.696328  0.814276  1.046890
N21  -0.593827  0.859852  0.947639
C22  -0.297640  0.763822  0.991939
C23  -0.405637  0.743982  0.935144
C24  -0.580987  0.790664  0.913339
H25  -0.553130  0.796750  0.856793
H26  -0.737802  0.765544  0.926018
C27  -0.133872  0.721701  1.012717
H28  -0.051014  0.737287  1.056010
C29  -0.077229  0.659831  0.977121
H30   0.050236  0.627846  0.993167
C31  -0.185009  0.639502  0.920824
C32  -0.349605  0.681514  0.900122
H33  -0.433477  0.666009  0.856989
C34  -0.122342  0.572906  0.883457
H35   0.037500  0.578499  0.852613
H36  -0.115623  0.530500  0.919428
H37  -0.237136  0.559699  0.848141
O38   0.581962  1.437531  0.960400
C39   0.440823  1.443535  0.921484
O40   0.321384  1.499564  0.924550
H41   0.370003  1.528193  0.959959
C42   0.389706  1.390589  0.870710
C43   0.515440  1.330155  0.861400
H44   0.649612  1.323068  0.891222
C45   0.469178  1.278778  0.813928
N46   0.606355  1.215838  0.803918
O47   0.783788  1.216712  0.824908
O48   0.547333  1.168063  0.769976
C49   0.292677  1.288323  0.776009
H50   0.254386  1.248972  0.739799
C51   0.165323  1.348555  0.784390
N52  -0.020264  1.358697  0.744235
O53  -0.148118  1.405352  0.762478
O54  -0.055838  1.315691  0.701076
C55   0.215412  1.399356  0.831807
H56   0.117766  1.445698  0.838440
data_vaneijck.087   Generated as ebig-fr-p-1-06610
# Energy -1291.532 kJ/mole
_cell_length_a  33.90911
_cell_length_b   7.48266
_cell_length_c  15.12600
_cell_angle_alpha    72.158
_cell_angle_beta    22.380
_cell_angle_gamma    85.388
_cell_formula_units_Z   2
_symmetry_equiv_pos_as_xyz
    -x,-y,-z                                          
_symmetry_space_group_name_H-M 'P -1     '
loop_
_atom_site_label
_atom_site_fract_x
_atom_site_fract_y
_atom_site_fract_z
C1   -0.810211 -0.170585  2.015523
H2   -0.805352 -0.273795  2.071100
H3   -0.884395 -0.282142  2.140964
H4   -0.829960 -0.059664  2.072341
C5   -0.687797 -0.032449  1.692453
C6   -0.681547  0.064512  1.582420
H7   -0.764758  0.040116  1.729471
C8   -0.567681  0.192754  1.281337
H9   -0.564216  0.265600  1.199666
C10  -0.458403  0.226084  1.085978
C11  -0.464531  0.128490  1.196467
C12  -0.578950  0.000192  1.498341
H13  -0.582682 -0.074569  1.580595
C14  -0.347116  0.160815  0.986448
H15  -0.335798  0.218157  1.022014
H16  -0.358353 -0.001360  1.035909
N17  -0.232308  0.320808  0.672518
C18  -0.261997  0.283238  0.644741
H19  -0.303080  0.107193  0.739813
H20  -0.177470  0.381565  0.415722
N21  -0.349066  0.350279  0.794934
C22  -0.172362  0.557162  0.536777
C23  -0.194373  0.699134  0.511092
C24  -0.281059  0.601670  0.626338
H25  -0.347621  0.647887  0.761974
H26  -0.226758  0.681925  0.442538
C27  -0.092858  0.643958  0.432415
H28  -0.076691  0.534773  0.453877
C29  -0.035671  0.871479  0.303569
H30   0.023989  0.935983  0.227738
C31  -0.056322  1.014414  0.275269
C32  -0.135614  0.927772  0.378653
H33  -0.151824  1.036200  0.357006
C34   0.006844  1.258053  0.134797
H35  -0.002837  1.353978  0.089781
H36  -0.031270  1.275374  0.271876
H37   0.105396  1.333455 -0.071204
O38  -0.528888  0.145544  1.989081
C39  -0.419631  0.260088  1.719669
O40  -0.332055  0.264588  1.583046
H41  -0.374235  0.167573  1.734965
C42  -0.378208  0.395770  1.531025
C43  -0.461658  0.427412  1.652958
H44  -0.555357  0.353864  1.883396
C45  -0.424984  0.554228  1.479128
N46  -0.514278  0.587191  1.611866
O47  -0.625543  0.460251  1.877389
O48  -0.474671  0.733889  1.451044
C49  -0.303175  0.648746  1.179627
H50  -0.274178  0.746113  1.044013
C51  -0.218280  0.618627  1.053693
N52  -0.090114  0.717594  0.738375
O53  -0.064553  0.799192  0.599037
O54  -0.014571  0.710338  0.628540
C55  -0.256713  0.492291  1.231365
H56  -0.192218  0.467314  1.136485
data_vaneijck.088   Generated as hf3-p-1-06623
# Energy -1291.523 kJ/mole
_cell_length_a   6.27379
_cell_length_b  27.04762
_cell_length_c  15.59264
_cell_angle_alpha    27.974
_cell_angle_beta    73.788
_cell_angle_gamma    65.824
_cell_formula_units_Z   2
_symmetry_equiv_pos_as_xyz
    -x,-y,-z                                          
_symmetry_space_group_name_H-M 'P -1     '
loop_
_atom_site_label
_atom_site_fract_x
_atom_site_fract_y
_atom_site_fract_z
C1   -0.474485  0.861086  0.093119
H2   -0.425369  0.787958  0.158236
H3   -0.314353  0.861475  0.105450
H4   -0.555330  0.935736 -0.050831
C5   -0.651316  0.853104  0.190696
C6   -0.831997  0.813498  0.247820
H7   -0.845009  0.788650  0.221845
C8   -0.996616  0.805394  0.339488
H9   -1.133420  0.774073  0.383576
C10  -0.982558  0.836827  0.375349
C11  -0.800981  0.876731  0.318105
C12  -0.637198  0.884913  0.225835
H13  -0.499685  0.915921  0.181860
C14  -0.786728  0.910559  0.357115
H15  -0.606208  0.869383  0.422387
H16  -0.824363  1.000511  0.225731
N17  -0.954668  0.884129  0.475554
C18  -1.182587  0.907787  0.419485
H19  -1.251089  0.993945  0.271685
H20  -1.315775  0.899458  0.490436
N21  -1.141611  0.827160  0.466498
C22  -0.862657  0.769567  0.674762
C23  -0.922671  0.683157  0.774803
C24  -1.084395  0.710682  0.673089
H25  -1.002237  0.649421  0.708041
H26  -1.248968  0.700149  0.724535
C27  -0.711911  0.743969  0.768894
H28  -0.665208  0.809734  0.692951
C29  -0.620542  0.633107  0.960798
H30  -0.503343  0.614070  1.031722
C31  -0.680319  0.547013  1.060642
C32  -0.831967  0.572782  0.966812
H33  -0.878126  0.507162  1.042233
C34  -0.584329  0.428115  1.266175
H35  -0.466791  0.373209  1.290304
H36  -0.486230  0.419251  1.328030
H37  -0.727770  0.397811  1.339554
O38  -0.562967  1.119582  0.308654
C39  -0.722821  1.120958  0.274604
O40  -0.773983  1.030023  0.408480
H41  -0.670222  0.973869  0.520213
C42  -0.864972  1.220427  0.086852
C43  -0.840628  1.324665 -0.060572
H44  -0.719017  1.330633 -0.034307
C45  -0.971261  1.421226 -0.241528
N46  -0.937811  1.529780 -0.394780
O47  -1.036586  1.610542 -0.553781
O48  -0.807281  1.533750 -0.356746
C49  -1.130714  1.412286 -0.273156
H50  -1.233299  1.486178 -0.411677
C51  -1.157613  1.308115 -0.126591
N52  -1.323751  1.297625 -0.158757
O53  -1.454781  1.382024 -0.309913
O54  -1.343065  1.206061 -0.026388
C55  -1.023732  1.212635  0.053109
H56  -1.043270  1.132259  0.166748
data_vaneijck.089   Generated as fr-p21c-04209
# Energy -1291.515 kJ/mole
_cell_length_a   6.13071
_cell_length_b  19.73092
_cell_length_c  19.14581
_cell_angle_alpha    90.000
_cell_angle_beta    81.343
_cell_angle_gamma    90.000
_cell_formula_units_Z   4
_symmetry_equiv_pos_as_xyz
    -x,y+1/2,-z+1/2                                   
    -x,-y,-z                                          
    x,-y+1/2,z+1/2                                    
_symmetry_space_group_name_H-M 'P 21/c   '
loop_
_atom_site_label
_atom_site_fract_x
_atom_site_fract_y
_atom_site_fract_z
C1    0.481641  1.060240  0.811912
H2    0.634365  1.036298  0.789296
H3    0.518129  1.097144  0.850158
H4    0.412358  1.084558  0.769817
C5    0.326723  1.007153  0.847360
C6    0.128374  0.991785  0.822290
H7    0.084077  1.018308  0.777002
C8   -0.014727  0.942169  0.855973
H9   -0.166571  0.930645  0.836351
C10   0.037843  0.907444  0.915257
C11   0.236556  0.923227  0.940631
C12   0.379524  0.972541  0.906559
H13   0.531041  0.983683  0.926572
C14   0.291169  0.887180  1.005567
H15   0.459052  0.869004  0.995004
H16   0.283301  0.923518  1.048032
N17   0.139030  0.830290  1.030045
C18  -0.087540  0.851739  1.023288
H19  -0.127894  0.899125  1.050834
H20  -0.206062  0.814787  1.047330
N21  -0.101806  0.859341  0.947380
C22   0.199842  0.767179  0.993217
C23   0.095108  0.746316  0.936035
C24  -0.082942  0.791029  0.913311
H25  -0.052415  0.796774  0.856594
H26  -0.239714  0.765437  0.925578
C27   0.365692  0.726921  1.014937
H28   0.445989  0.743180  1.058548
C29   0.427678  0.666002  0.979877
H30   0.556628  0.635560  0.996674
C31   0.323667  0.644518  0.923217
C32   0.156800  0.684699  0.901596
H33   0.075466  0.668363  0.858207
C34   0.392408  0.578813  0.886511
H35   0.403482  0.539559  0.925103
H36   0.280338  0.561661  0.851732
H37   0.553760  0.584962  0.855597
O38  -0.138544  1.013833  0.445209
C39  -0.031966  1.065345  0.426396
O40   0.144417  1.079870  0.454683
H41   0.156894  1.044641  0.488420
C42  -0.091042  1.114922  0.374241
C43  -0.269358  1.102081  0.337851
H44  -0.361641  1.055437  0.347671
C45  -0.330016  1.149179  0.288941
N46  -0.519545  1.134904  0.251194
O47  -0.638518  1.086961  0.271123
O48  -0.567442  1.175704  0.208168
C49  -0.209419  1.209850  0.276808
H50  -0.255923  1.246414  0.239558
C51  -0.029223  1.223402  0.312414
N52   0.101178  1.286711  0.299204
O53   0.032350  1.332082  0.265160
O54   0.281610  1.289009  0.318780
C55   0.027851  1.175661  0.361125
H56   0.164806  1.186018  0.389137
data_vaneijck.090   Generated as hf3-p-1-05042
# Energy -1291.508 kJ/mole
_cell_length_a   7.40780
_cell_length_b  21.73424
_cell_length_c  21.88240
_cell_angle_alpha    22.599
_cell_angle_beta    61.655
_cell_angle_gamma    70.845
_cell_formula_units_Z   2
_symmetry_equiv_pos_as_xyz
    -x,-y,-z                                          
_symmetry_space_group_name_H-M 'P -1     '
loop_
_atom_site_label
_atom_site_fract_x
_atom_site_fract_y
_atom_site_fract_z
C1    0.318980 -0.337866  1.384524
H2    0.254297 -0.452949  1.526532
H3    0.451048 -0.253113  1.311433
H4    0.373709 -0.369904  1.361619
C5    0.143693 -0.259942  1.331076
C6   -0.072955 -0.362790  1.452418
H7   -0.115055 -0.499137  1.585998
C8   -0.236372 -0.290551  1.402224
H9   -0.402347 -0.371466  1.497289
C10  -0.184540 -0.113784  1.229025
C11   0.033804 -0.009855  1.105949
C12   0.196238 -0.083206  1.157719
H13   0.362378 -0.002780  1.062727
C14   0.090164  0.180379  0.917043
H15   0.190086  0.240352  0.884290
H16   0.187144  0.221523  0.823050
N17  -0.101943  0.239176  0.889613
C18  -0.266163  0.119960  0.986239
H19  -0.196755  0.106292  0.943816
H20  -0.398646  0.167880  0.954306
N21  -0.344241 -0.044891  1.181831
C22  -0.190973  0.264343  0.939407
C23  -0.367966  0.135198  1.111612
C24  -0.467300 -0.028223  1.242159
H25  -0.484609 -0.134200  1.372369
H26  -0.629411 -0.035917  1.261422
C27  -0.099836  0.417114  0.816465
H28   0.035407  0.516240  0.684363
C29  -0.183528  0.440907  0.865146
H30  -0.111639  0.558692  0.769952
C31  -0.359311  0.312842  1.036325
C32  -0.451121  0.160366  1.158967
H33  -0.586726  0.061145  1.290833
C34  -0.448526  0.339643  1.087107
H35  -0.475249  0.460607  0.980710
H36  -0.599822  0.243821  1.210672
H37  -0.333145  0.341289  1.102571
O38   0.555341 -0.249751  1.641751
C39   0.713187 -0.156177  1.502839
O40   0.765849 -0.198178  1.478925
H41   0.660426 -0.304860  1.583925
C42   0.858371  0.006981  1.354100
C43   0.837959  0.050528  1.378613
H44   0.716957 -0.036017  1.506121
C45   0.973115  0.204442  1.240272
N46   0.951695  0.246015  1.270780
O47   1.045704  0.388855  1.143070
O48   0.863469  0.130442  1.425944
C49   1.129173  0.316306  1.074533
H50   1.233595  0.435521  0.966684
C51   1.152646  0.274977  1.047238
N52   1.318928  0.393157  0.872557
O53   1.359869  0.343385  0.862280
O54   1.413029  0.536397  0.744280
C55   1.016817  0.119575  1.188211
H56   1.033695  0.086888  1.168243
data_vaneijck.091   Generated as hf4-p-1-11420
# Energy -1291.493 kJ/mole
_cell_length_a  13.35547
_cell_length_b  24.71951
_cell_length_c  12.77239
_cell_angle_alpha    18.990
_cell_angle_beta    56.961
_cell_angle_gamma    56.778
_cell_formula_units_Z   2
_symmetry_equiv_pos_as_xyz
    -x,-y,-z                                          
_symmetry_space_group_name_H-M 'P -1     '
loop_
_atom_site_label
_atom_site_fract_x
_atom_site_fract_y
_atom_site_fract_z
C1   -0.059728  0.583082  0.631662
H2    0.006938  0.667437  0.426499
H3   -0.018504  0.457431  0.821583
H4   -0.088640  0.594066  0.708624
C5   -0.164322  0.630905  0.531645
C6   -0.259678  0.750978  0.396310
H7   -0.258372  0.811015  0.361397
C8   -0.357885  0.792558  0.308820
H9   -0.430967  0.883960  0.207470
C10  -0.361778  0.714959  0.354618
C11  -0.265189  0.595593  0.487601
C12  -0.167482  0.554491  0.575048
H13  -0.094591  0.462165  0.678493
C14  -0.269718  0.510320  0.540922
H15  -0.187887  0.524017  0.426758
H16  -0.271584  0.378068  0.797232
N17  -0.376273  0.572279  0.423232
C18  -0.481523  0.612716  0.477796
H19  -0.497069  0.504396  0.731137
H20  -0.561812  0.644739  0.418387
N21  -0.458089  0.754356  0.273288
C22  -0.358275  0.711824  0.089623
C23  -0.394308  0.877476 -0.159996
C24  -0.453565  0.907313 -0.074745
H25  -0.407599  0.996741 -0.222255
H26  -0.544738  0.965152 -0.140521
C27  -0.305585  0.682011  0.015259
H28  -0.278143  0.555021  0.206908
C29  -0.288875  0.816889 -0.307050
H30  -0.248583  0.792439 -0.361417
C31  -0.324610  0.982414 -0.557132
C32  -0.377101  1.012004 -0.482255
H33  -0.405358  1.138852 -0.673081
C34  -0.307034  1.127205 -0.902839
H35  -0.231002  1.186679 -1.028605
H36  -0.291818  1.091314 -0.926607
H37  -0.385518  1.219271 -1.023544
O38  -0.408010  0.467337  1.083285
C39  -0.357923  0.348134  1.222747
O40  -0.401813  0.307447  1.231875
H41  -0.471504  0.387419  1.114486
C42  -0.248616  0.242624  1.390057
C43  -0.203845  0.270588  1.413748
H44  -0.250010  0.368207  1.309947
C45  -0.099800  0.174556  1.568221
N46  -0.053583  0.207117  1.588311
O47  -0.116507  0.301511  1.508935
O48   0.046882  0.144604  1.670851
C49  -0.040850  0.048326  1.701668
H50   0.039135 -0.026179  1.821073
C51  -0.084539  0.017540  1.682210
N52  -0.021736 -0.117068  1.826485
O53   0.075308 -0.186256  1.926784
O54  -0.066448 -0.151948  1.832729
C55  -0.188297  0.116035  1.524222
H56  -0.221533  0.094043  1.505660
data_vaneijck.092   Generated as hf2-p-1-00627
# Energy -1291.481 kJ/mole
_cell_length_a  15.56454
_cell_length_b  14.08059
_cell_length_c   8.86100
_cell_angle_alpha    63.996
_cell_angle_beta    90.151
_cell_angle_gamma    46.175
_cell_formula_units_Z   2
_symmetry_equiv_pos_as_xyz
    -x,-y,-z                                          
_symmetry_space_group_name_H-M 'P -1     '
loop_
_atom_site_label
_atom_site_fract_x
_atom_site_fract_y
_atom_site_fract_z
C1   -0.126270  1.067790  0.666405
H2   -0.196355  1.197900  0.553438
H3   -0.035455  1.016159  0.748454
H4   -0.172531  1.057799  0.752235
C5   -0.094901  0.981111  0.582029
C6   -0.188274  1.069831  0.400410
H7   -0.282960  1.201409  0.319497
C8   -0.160288  0.989121  0.322222
H9   -0.233435  1.059124  0.182688
C10  -0.037894  0.818278  0.424464
C11   0.056189  0.728697  0.607403
C12   0.027261  0.810187  0.685181
H13   0.099851  0.739690  0.825698
C14   0.186944  0.543982  0.718886
H15   0.270234  0.514378  0.775548
H16   0.184024  0.479834  0.839192
N17   0.211143  0.481755  0.605854
C18   0.082227  0.562997  0.488991
H19   0.040371  0.544193  0.578034
H20   0.098297  0.507992  0.420592
N21  -0.012599  0.742702  0.344979
C22   0.270245  0.505010  0.491308
C23   0.188506  0.642378  0.296408
C24   0.037962  0.763808  0.205812
H25  -0.015529  0.889114  0.119384
H26   0.014758  0.748297  0.109915
C27   0.409865  0.390561  0.576208
H28   0.472654  0.285343  0.725324
C29   0.467978  0.413039  0.468561
H30   0.575597  0.324514  0.536361
C31   0.387198  0.550166  0.275093
C32   0.247501  0.664229  0.189405
H33   0.185060  0.769390  0.040404
C34   0.448572  0.576045  0.159189
H35   0.557363  0.471898  0.240232
H36   0.421672  0.592566  0.030321
H37   0.414564  0.685092  0.120173
O38  -0.619898  0.973372  0.949053
C39  -0.651288  1.068271  0.786245
O40  -0.776938  1.195782  0.652679
H41  -0.827041  1.192100  0.712189
C42  -0.555596  1.049822  0.722914
C43  -0.416846  0.915257  0.851708
H44  -0.379870  0.824939  0.998614
C45  -0.325556  0.896943  0.791587
N46  -0.179180  0.755592  0.926992
O47  -0.099006  0.699746  0.866116
O48  -0.144333  0.703925  1.092431
C49  -0.374714  1.014999  0.600356
H50  -0.304818  1.001042  0.553810
C51  -0.513251  1.150699  0.469538
N52  -0.565878  1.275872  0.267647
O53  -0.685760  1.386689  0.158726
O54  -0.486234  1.253664  0.211731
C55  -0.602470  1.166527  0.532625
H56  -0.709057  1.270517  0.432638
data_vaneijck.093   Generated as ebig-fr-p-1-10342
# Energy -1291.453 kJ/mole
_cell_length_a  43.34522
_cell_length_b  24.51311
_cell_length_c  13.40669
_cell_angle_alpha    17.984
_cell_angle_beta    23.073
_cell_angle_gamma    15.050
_cell_formula_units_Z   2
_symmetry_equiv_pos_as_xyz
    -x,-y,-z                                          
_symmetry_space_group_name_H-M 'P -1     '
loop_
_atom_site_label
_atom_site_fract_x
_atom_site_fract_y
_atom_site_fract_z
C1   -0.238879  0.764380  0.628483
H2   -0.218309  0.654085  0.825259
H3   -0.307950  0.811319  0.712358
H4   -0.268076  0.942807  0.428388
C5   -0.129680  0.597409  0.530127
C6   -0.139011  0.630509  0.396256
H7   -0.225507  0.778166  0.361591
C8   -0.036317  0.470509  0.309876
H9   -0.044584  0.496370  0.209629
C10   0.077003  0.276001  0.355281
C11   0.086037  0.245196  0.486718
C12  -0.017078  0.405555  0.573133
H13  -0.008887  0.378718  0.675404
C14   0.207831  0.034069  0.539357
H15   0.212494  0.125637  0.424047
H16   0.218092 -0.110033  0.795283
N17   0.308292 -0.111674  0.422760
C18   0.278407 -0.147679  0.479003
H19   0.257477 -0.250601  0.732342
H20   0.354195 -0.272212  0.420356
N21   0.175997  0.119431  0.275033
C22   0.344564  0.009535  0.089131
C23   0.298889  0.183944 -0.159281
C24   0.213367  0.239297 -0.072748
H25   0.135852  0.452223 -0.220341
H26   0.254725  0.163805 -0.137185
C27   0.425660 -0.047886  0.013545
H28   0.460562 -0.181637  0.204263
C29   0.461302  0.067949 -0.308794
H30   0.524126  0.021573 -0.364089
C31   0.416087  0.242056 -0.557774
C32   0.334708  0.299706 -0.481553
H33   0.300093  0.432204 -0.671439
C34   0.454159  0.366440 -0.904019
H35   0.536027  0.256211 -0.916835
H36   0.467728  0.373878 -1.035262
H37   0.386925  0.568083 -1.026638
O38  -0.109918  1.169393  1.083014
C39  -0.060887  1.051187  1.222333
O40   0.055361  0.850780  1.230652
H41   0.082433  0.834219  1.112980
C42  -0.126395  1.120051  1.390232
C43  -0.250845  1.316626  1.414980
H44  -0.296229  1.413281  1.311624
C45  -0.317218  1.390625  1.569975
N46  -0.448713  1.600291  1.591157
O47  -0.495181  1.676560  1.514635
O48  -0.506746  1.698016  1.670717
C49  -0.257028  1.263379  1.702891
H50  -0.307361  1.318902  1.822695
C51  -0.132245  1.064691  1.682435
N52  -0.069981  0.930823  1.826221
O53   0.038352  0.742968  1.832212
O54  -0.128946  1.017514  1.926726
C55  -0.067560  0.995128  1.523918
H56   0.028270  0.844518  1.504562
data_vaneijck.094   Generated as hf4-p21c-01424
# Energy -1291.334 kJ/mole
_cell_length_a   6.14253
_cell_length_b  19.70250
_cell_length_c  19.06645
_cell_angle_alpha    90.000
_cell_angle_beta    81.138
_cell_angle_gamma    90.000
_cell_formula_units_Z   4
_symmetry_equiv_pos_as_xyz
    -x,y+1/2,-z+1/2                                   
    -x,-y,-z                                          
    x,-y+1/2,z+1/2                                    
_symmetry_space_group_name_H-M 'P 21/c   '
loop_
_atom_site_label
_atom_site_fract_x
_atom_site_fract_y
_atom_site_fract_z
C1   -0.101363  0.079991  0.388987
H2   -0.086096  0.042297  0.429052
H3    0.058261  0.086379  0.356859
H4   -0.222046  0.062142  0.357615
C5   -0.172606  0.146247  0.424618
C6   -0.070702  0.169142  0.481287
H7    0.058285  0.139396  0.498906
C8   -0.134567  0.230635  0.515314
H9   -0.055384  0.247798  0.558914
C10  -0.300309  0.270338  0.492646
C11  -0.403155  0.247765  0.435422
C12  -0.339535  0.185603  0.402019
H13  -0.419548  0.168224  0.358671
C14  -0.581856  0.291314  0.411619
H15  -0.548146  0.297498  0.354737
H16  -0.737242  0.264878  0.423102
N17  -0.605556  0.359393  0.446111
C18  -0.585453  0.351566  0.521748
H19  -0.702994  0.314670  0.546778
H20  -0.623418  0.399031  0.549662
N21  -0.357660  0.329887  0.526329
C22  -0.454612  0.410626  0.411892
C23  -0.256812  0.424866  0.437900
C24  -0.205623  0.387358  0.502691
H25  -0.037510  0.369484  0.492223
H26  -0.215116  0.423060  0.546000
C27  -0.504458  0.446159  0.352643
H28  -0.655906  0.435411  0.332675
C29  -0.358761  0.495583  0.319538
H30  -0.400551  0.522878  0.274207
C31  -0.160893  0.509735  0.345244
C32  -0.111222  0.473997  0.404417
H33   0.039990  0.484085  0.424829
C34  -0.002810  0.562570  0.310521
H35  -0.073406  0.589596  0.270258
H36   0.040916  0.599669  0.347647
H37   0.146826  0.538529  0.285235
O38   0.362447 -0.013490  0.445088
C39   0.467676 -0.065330  0.426230
O40   0.644531 -0.079977  0.454019
H41   0.658307 -0.044560  0.487599
C42   0.406499 -0.115066  0.374382
C43   0.227949 -0.101999  0.338311
H44   0.136882 -0.055073  0.348195
C45   0.165539 -0.149229  0.289628
N46  -0.023936 -0.134655  0.252138
O47  -0.141071 -0.086229  0.272103
O48  -0.073914 -0.175699  0.209527
C49   0.284563 -0.210272  0.277426
H50   0.236800 -0.246925  0.240333
C51   0.464915 -0.224036  0.312735
N52   0.593836 -0.287695  0.299498
O53   0.773769 -0.290329  0.319074
O54   0.524130 -0.333228  0.265758
C55   0.523751 -0.176158  0.361208
H56   0.660824 -0.186678  0.388996
data_vaneijck.095   Generated as hf2-p21c-00458
# Energy -1291.305 kJ/mole
_cell_length_a   8.14044
_cell_length_b  25.06469
_cell_length_c  10.91250
_cell_angle_alpha    90.000
_cell_angle_beta    84.555
_cell_angle_gamma    90.000
_cell_formula_units_Z   4
_symmetry_equiv_pos_as_xyz
    -x,y+1/2,-z+1/2                                   
    -x,-y,-z                                          
    x,-y+1/2,z+1/2                                    
_symmetry_space_group_name_H-M 'P 21/c   '
loop_
_atom_site_label
_atom_site_fract_x
_atom_site_fract_y
_atom_site_fract_z
C1   -0.331910  0.040785  0.386272
H2   -0.382280  0.016460  0.317246
H3   -0.404780  0.076774  0.396941
H4   -0.338655  0.018441  0.471186
C5   -0.155244  0.053615  0.343090
C6   -0.031307  0.015491  0.354575
H7   -0.062997 -0.022739  0.396055
C8    0.133706  0.026598  0.313277
H9    0.227990 -0.003032  0.322640
C10   0.176361  0.076243  0.259788
C11   0.052215  0.114896  0.248929
C12  -0.112663  0.103415  0.290635
H13  -0.206883  0.133120  0.282211
C14   0.100309  0.168772  0.193892
H15   0.026273  0.176841  0.118968
H16   0.070585  0.198975  0.263088
N17   0.278311  0.174297  0.150134
C18   0.377556  0.143676  0.232049
H19   0.352088  0.156639  0.326797
H20   0.507907  0.150387  0.207489
N21   0.335978  0.086638  0.219281
C22   0.322321  0.160394  0.022082
C23   0.378085  0.108471 -0.009344
C24   0.389500  0.067571  0.091895
H25   0.318315  0.032878  0.070779
H26   0.516207  0.054582  0.090250
C27   0.313161  0.198804 -0.070565
H28   0.271605  0.238729 -0.046806
C29   0.360475  0.185814 -0.193923
H30   0.354283  0.216131 -0.264209
C31   0.417094  0.134234 -0.225792
C32   0.425338  0.095682 -0.133206
H33   0.468799  0.055934 -0.156877
C34   0.470471  0.119990 -0.357401
H35   0.460437  0.154111 -0.416747
H36   0.596534  0.106127 -0.370042
H37   0.391542  0.089027 -0.387962
O38   0.051853  0.038323 -0.087048
C39  -0.062249  0.068793 -0.053861
O40  -0.164854  0.057353  0.042187
H41  -0.126490  0.024327  0.074016
C42  -0.097504  0.118835 -0.118031
C43  -0.024084  0.127619 -0.237910
H44   0.057769  0.097810 -0.281440
C45  -0.055157  0.174596 -0.302026
N46   0.022710  0.183088 -0.429131
O47  -0.015259  0.222408 -0.485831
O48   0.123577  0.150809 -0.472971
C49  -0.160084  0.213329 -0.243250
H50  -0.184344  0.249777 -0.291083
C51  -0.233266  0.205706 -0.122547
N52  -0.339475  0.247800 -0.060705
O53  -0.378127  0.244062  0.049726
O54  -0.370425  0.287581 -0.118618
C55  -0.202181  0.158007 -0.060890
H56  -0.258385  0.151643  0.031776
data_vaneijck.096   Generated as hf3-p-1-09044
# Energy -1291.213 kJ/mole
_cell_length_a   7.42553
_cell_length_b   8.57960
_cell_length_c  21.80011
_cell_angle_alpha    77.374
_cell_angle_beta    61.210
_cell_angle_gamma    67.509
_cell_formula_units_Z   2
_symmetry_equiv_pos_as_xyz
    -x,-y,-z                                          
_symmetry_space_group_name_H-M 'P -1     '
loop_
_atom_site_label
_atom_site_fract_x
_atom_site_fract_y
_atom_site_fract_z
C1    0.440489  0.847832  0.074406
H2    0.459435  0.971237  0.061907
H3    0.326122  0.847778  0.057366
H4    0.597362  0.756524  0.047272
C5    0.354352  0.814828  0.152330
C6    0.176366  0.937928  0.197671
H7    0.100604  1.056680  0.176604
C8    0.095132  0.908001  0.270487
H9   -0.041972  1.003659  0.304991
C10   0.190737  0.753935  0.298686
C11   0.370611  0.630041  0.253124
C12   0.450962  0.661331  0.180331
H13   0.588354  0.565859  0.146069
C14   0.476341  0.465502  0.283760
H15   0.491241  0.361104  0.259515
H16   0.639587  0.458585  0.270252
N17   0.359267  0.445573  0.361390
C18   0.273889  0.610518  0.392277
H19   0.403108  0.661896  0.376566
H20   0.202678  0.596296  0.448793
N21   0.108926  0.725394  0.369140
C22   0.189221  0.371210  0.384995
C23  -0.028127  0.475498  0.403897
C24  -0.082985  0.665187  0.401631
H25  -0.183906  0.724269  0.374710
H26  -0.179978  0.706425  0.454834
C27   0.240785  0.195190  0.389062
H28   0.406779  0.114667  0.374818
C29   0.076708  0.123511  0.411763
H30   0.118097 -0.012380  0.414982
C31  -0.139690  0.226541  0.430294
C32  -0.191339  0.402757  0.426147
H33  -0.357349  0.483037  0.440568
C34  -0.315856  0.149414  0.455548
H35  -0.433182  0.223986  0.435884
H36  -0.255565  0.021983  0.439286
H37  -0.398169  0.146747  0.512083
O38   0.543577  0.749033 -0.104449
C39   0.704083  0.658052 -0.150427
O40   0.758201  0.702182 -0.216787
H41   0.651655  0.808062 -0.218162
C42   0.850743  0.495809 -0.136333
C43   0.830737  0.451426 -0.067900
H44   0.708971  0.536615 -0.026302
C45   0.967616  0.298304 -0.052810
N46   0.947197  0.255480  0.019546
O47   1.038191  0.111884  0.034690
O48   0.865176  0.370497  0.058869
C49   1.124862  0.188220 -0.107422
H50   1.230519  0.069713 -0.096341
C51   1.147931  0.230350 -0.176386
N52   1.315580  0.113828 -0.233616
O53   1.355522  0.164081 -0.294054
O54   1.411871 -0.028563 -0.218878
C55   1.010402  0.384888 -0.190378
H56   1.026915  0.418238 -0.243289
data_vaneijck.097   Generated as hf4-p21c-05890
# Energy -1291.052 kJ/mole
_cell_length_a   7.67648
_cell_length_b  18.36182
_cell_length_c  16.41725
_cell_angle_alpha    90.000
_cell_angle_beta    71.630
_cell_angle_gamma    90.000
_cell_formula_units_Z   4
_symmetry_equiv_pos_as_xyz
    -x,y+1/2,-z+1/2                                   
    -x,-y,-z                                          
    x,-y+1/2,z+1/2                                    
_symmetry_space_group_name_H-M 'P 21/c   '
loop_
_atom_site_label
_atom_site_fract_x
_atom_site_fract_y
_atom_site_fract_z
C1   -0.470434  0.277405  0.180581
H2   -0.410959  0.329467  0.156360
H3   -0.612651  0.285601  0.217312
H4   -0.458136  0.242367  0.126276
C5   -0.366489  0.246507  0.236391
C6   -0.414041  0.265474  0.323583
H7   -0.526723  0.302247  0.351632
C8   -0.315429  0.237026  0.375152
H9   -0.353644  0.251914  0.442190
C10  -0.168268  0.189080  0.339896
C11  -0.119695  0.170091  0.252253
C12  -0.218805  0.199086  0.201122
H13  -0.179802  0.185012  0.133945
C14   0.041443  0.119596  0.214298
H15  -0.001866  0.075416  0.181576
H16   0.146325  0.149231  0.166138
N17   0.124646  0.089613  0.278011
C18   0.120563  0.145695  0.342911
H19   0.193747  0.193808  0.312241
H20   0.190702  0.126512  0.386616
N21  -0.073557  0.162526  0.390692
C22   0.041653  0.022463  0.318920
C23  -0.098701  0.024254  0.398803
C24  -0.160410  0.097031  0.442315
H25  -0.308326  0.100427  0.459359
H26  -0.129154  0.097959  0.502022
C27   0.101556 -0.044489  0.278745
H28   0.209105 -0.046210  0.217744
C29   0.021833 -0.109493  0.317801
H30   0.068993 -0.160714  0.286171
C31  -0.117828 -0.108471  0.397293
C32  -0.177392 -0.041348  0.437263
H33  -0.284697 -0.039800  0.498403
C34  -0.201320 -0.178718  0.438992
H35  -0.111753 -0.203422  0.470352
H36  -0.334912 -0.171597  0.486138
H37  -0.216072 -0.216363  0.391117
O38   0.024009 -0.141287  0.005074
C39  -0.073508 -0.134256  0.079909
O40  -0.071949 -0.184058  0.136597
H41   0.013267 -0.220438  0.106165
C42  -0.198836 -0.071902  0.111872
C43  -0.238658 -0.024506  0.052913
H44  -0.177764 -0.034416 -0.015158
C45  -0.357844  0.035143  0.081066
N46  -0.400989  0.083806  0.017725
O47  -0.523258  0.128678  0.042807
O48  -0.330442  0.070986 -0.058510
C49  -0.436319  0.047135  0.169797
H50  -0.527903  0.092786  0.192557
C51  -0.398016  0.000252  0.229676
N52  -0.481689  0.013091  0.322995
O53  -0.501876  0.075586  0.348933
O54  -0.525308 -0.039395  0.370409
C55  -0.279761 -0.059187  0.200227
H56  -0.250711 -0.095244  0.246394
data_vaneijck.098   Generated as ebig-fr-p21c-04604
# Energy -1291.032 kJ/mole
_cell_length_a   8.14364
_cell_length_b  25.06523
_cell_length_c  18.72745
_cell_angle_alpha    90.000
_cell_angle_beta    35.439
_cell_angle_gamma    90.000
_cell_formula_units_Z   4
_symmetry_equiv_pos_as_xyz
    -x,y+1/2,-z+1/2                                   
    -x,-y,-z                                          
    x,-y+1/2,z+1/2                                    
_symmetry_space_group_name_H-M 'P 21/c   '
loop_
_atom_site_label
_atom_site_fract_x
_atom_site_fract_y
_atom_site_fract_z
C1   -1.056658  0.958884  0.613547
H2   -1.245269  0.983192  0.682451
H3   -1.107849  0.922814  0.602925
H4   -0.893342  0.981171  0.528518
C5   -0.966947  0.946249  0.657001
C6   -0.821114  0.984532  0.645849
H7   -0.770220  1.022752  0.604425
C8   -0.739304  0.973598  0.687416
H9   -0.627159  1.003353  0.678327
C10  -0.803121  0.923963  0.740820
C11  -0.947867  0.885149  0.751334
C12  -1.028784  0.896465  0.709385
H13  -1.139048  0.866641  0.717571
C14  -1.009234  0.831286  0.806260
H15  -1.233086  0.823101  0.881134
H16  -0.899923  0.801096  0.736944
N17  -0.919068  0.825906  0.850141
C18  -0.656716  0.856759  0.768523
H19  -0.491977  0.843882  0.673635
H20  -0.575758  0.850189  0.793209
N21  -0.725098  0.913722  0.781577
C22  -1.132090  0.839695  0.978360
C23  -1.140897  0.891658  1.010207
C24  -0.927624  0.932702  0.909205
H25  -1.041689  0.967266  0.930383
H26  -0.805037  0.945875  0.911164
C27  -1.325889  0.801145  1.070764
H28  -1.318588  0.761191  1.046663
C29  -1.526449  0.814041  1.194319
H30  -1.672756  0.783622  1.264413
C31  -1.535399  0.865674  1.226625
C32  -1.342599  0.904363  1.134280
H33  -1.347943  0.944159  1.158291
C34  -1.746946  0.879853  1.358489
H35  -1.637172  0.891962  1.367522
H36  -1.887018  0.911775  1.392166
H37  -1.876691  0.845760  1.417746
O38  -0.621431  0.961686  0.086976
C39  -0.668974  0.931105  0.053862
O40  -0.579495  0.942436 -0.042208
H41  -0.477692  0.975501 -0.074100
C42  -0.832314  0.881038  0.118122
C43  -0.998458  0.872285  0.237988
H44  -1.003690  0.902135  0.281460
C45  -1.157563  0.825284  0.302163
N46  -1.333842  0.816829  0.429275
O47  -1.321712  0.849272  0.473285
O48  -1.484512  0.777414  0.485919
C49  -1.144885  0.786495  0.243459
H50  -1.264625  0.750028  0.291335
C51  -0.976861  0.794094  0.122775
N52  -0.959318  0.751965  0.060979
O53  -1.106560  0.712240  0.119116
O54  -0.777286  0.755631 -0.049463
C55  -0.822685  0.841814  0.061062
H56  -0.693702  0.848159 -0.031591
data_vaneijck.099   Generated as ebig-hf-p-1-15326
# Energy -1291.007 kJ/mole
_cell_length_a   8.30870
_cell_length_b  13.39847
_cell_length_c  13.30433
_cell_angle_alpha    59.827
_cell_angle_beta    68.452
_cell_angle_gamma    65.385
_cell_formula_units_Z   2
_symmetry_equiv_pos_as_xyz
    -x,-y,-z                                          
_symmetry_space_group_name_H-M 'P -1     '
loop_
_atom_site_label
_atom_site_fract_x
_atom_site_fract_y
_atom_site_fract_z
C1    0.769868  0.306639  0.545952
H2    0.835344  0.230979  0.616484
H3    0.799598  0.385478  0.529281
H4    0.822384  0.287435  0.468352
C5    0.569108  0.324460  0.585012
C6    0.481452  0.287991  0.542029
H7    0.557818  0.246633  0.480256
C8    0.293987  0.305416  0.578479
H9    0.227392  0.277379  0.545065
C10   0.192274  0.359529  0.658329
C11   0.280094  0.396194  0.701560
C12   0.467733  0.378292  0.664980
H13   0.533849  0.407220  0.697874
C14   0.168692  0.457274  0.785176
H15   0.225797  0.410324  0.863493
H16   0.180130  0.547840  0.743037
N17  -0.026853  0.464687  0.820722
C18  -0.086988  0.484308  0.718806
H19  -0.060429  0.564364  0.641884
H20  -0.231570  0.498798  0.738910
N21   0.010855  0.376865  0.692500
C22  -0.071030  0.360972  0.926006
C23  -0.082411  0.264952  0.914907
C24  -0.048231  0.270821  0.792415
H25   0.050671  0.188131  0.788967
H26  -0.172080  0.274273  0.779968
C27  -0.103816  0.356052  1.039553
H28  -0.095000  0.429054  1.048729
C29  -0.149270  0.256819  1.141148
H30  -0.175423  0.254462  1.228083
C31  -0.162744  0.161785  1.130066
C32  -0.128303  0.166209  1.016906
H33  -0.137980  0.093485  1.007479
C34  -0.214495  0.056208  1.238038
H35  -0.094555 -0.012736  1.268535
H36  -0.303629  0.080052  1.310362
H37  -0.282269  0.017598  1.216926
O38   0.551292  0.591546  0.889982
C39   0.570619  0.642285  0.938627
O40   0.536095  0.599678  1.054722
H41   0.498054  0.530046  1.082120
C42   0.633163  0.751497  0.872926
C43   0.686105  0.795589  0.748775
H44   0.680571  0.748892  0.703814
C45   0.745035  0.899613  0.682182
N46   0.798997  0.945206  0.550996
O47   0.818150  0.880757  0.505213
O48   0.814640  1.047004  0.492385
C49   0.751458  0.959221  0.741839
H50   0.796789  1.039168  0.691301
C51   0.699981  0.916213  0.866329
N52   0.708985  0.979737  0.927977
O53   0.740827  1.076745  0.868611
O54   0.681121  0.934983  1.036177
C55   0.640030  0.812428  0.931264
H56   0.598593  0.779627  1.026876
data_vaneijck.100   Generated as hf3-p-1-09239
# Energy -1290.896 kJ/mole
_cell_length_a   7.39620
_cell_length_b   8.94138
_cell_length_c  20.51992
_cell_angle_alpha    87.359
_cell_angle_beta    69.256
_cell_angle_gamma    63.258
_cell_formula_units_Z   2
_symmetry_equiv_pos_as_xyz
    -x,-y,-z                                          
_symmetry_space_group_name_H-M 'P -1     '
loop_
_atom_site_label
_atom_site_fract_x
_atom_site_fract_y
_atom_site_fract_z
C1   -0.288133  0.883557  0.546178
H2   -0.381526  1.018468  0.561618
H3   -0.395694  0.828379  0.569283
H4   -0.223849  0.860166  0.489450
C5   -0.102636  0.813905  0.571889
C6   -0.031416  0.919732  0.591670
H7   -0.111780  1.053974  0.589172
C8    0.144547  0.852863  0.614329
H9    0.197839  0.935925  0.629059
C10   0.251796  0.678631  0.617364
C11   0.180480  0.571973  0.597333
C12   0.003607  0.640036  0.575036
H13  -0.049259  0.557515  0.559675
C14   0.301506  0.383507  0.597950
H15   0.185685  0.339625  0.627404
H16   0.375232  0.321290  0.544525
N17   0.477397  0.331625  0.626434
C18   0.585216  0.439830  0.604703
H19   0.645164  0.434666  0.548103
H20   0.725947  0.395233  0.619479
N21   0.423486  0.614382  0.638702
C22   0.404243  0.329363  0.701767
C23   0.346456  0.470415  0.747344
C24   0.365823  0.622520  0.716387
H25   0.214462  0.735282  0.742718
H26   0.490099  0.635411  0.728030
C27   0.390407  0.186540  0.729262
H28   0.435649  0.078398  0.694157
C29   0.317626  0.184196  0.802117
H30   0.307620  0.073252  0.822552
C31   0.259348  0.324373  0.847817
C32   0.274768  0.466686  0.820351
H33   0.231333  0.574189  0.855468
C34   0.181028  0.322056  0.925867
H35   0.020774  0.427749  0.950342
H36   0.170311  0.208336  0.940831
H37   0.289206  0.335058  0.946649
O38   0.271915  1.278010  0.095653
C39   0.236080  1.191721  0.142171
O40   0.199965  1.237484  0.207055
H41   0.205932  1.341896  0.207169
C42   0.231810  1.031552  0.130025
C43   0.259945  0.975072  0.062679
H44   0.282701  1.049989  0.020675
C45   0.259074  0.822715  0.049044
N46   0.286978  0.766369 -0.022426
O47   0.329933  0.620667 -0.037165
O48   0.243032  0.872263 -0.061794
C49   0.229940  0.726163  0.104320
H50   0.230350  0.608045  0.094509
C51   0.199200  0.781412  0.172381
N52   0.166008  0.680067  0.230570
O53   0.096910  0.745363  0.290853
O54   0.204762  0.535029  0.216529
C55   0.200274  0.934333  0.184766
H56   0.178181  0.976704  0.236987
