# Supplementary material for: Report on the sixth blind test of organic crystal structure prediction methods
Source: Acta Crystallogr B Struct Sci Cryst Eng Mater. 2016 Aug 1;72(Pt 4):439–59. doi: 10.1107/S2052520616007447 (PMC4971545; doi:10.1107/S2052520616007447)
Supplement: Supplementary file 2 [file b-72-00439-sup2.zip › Group_05_vanEijck/XXVI-1_vanEijck.cif]

data_vaneijck.001   Generated as p-1-02592
# Energy -2846.528 kJ/mole
_cell_length_a  12.96632
_cell_length_b  20.41562
_cell_length_c  14.35267
_cell_angle_alpha    31.670
_cell_angle_beta    51.865
_cell_angle_gamma    71.474
_cell_formula_units_Z   2
_symmetry_equiv_pos_as_xyz
    -x,-y,-z                                          
_symmetry_space_group_name_H-M 'P -1     '
loop_
_atom_site_label
_atom_site_fract_x
_atom_site_fract_y
_atom_site_fract_z
CL1   0.235787 -0.512279  0.542717
C2    0.283542 -0.584612  0.695800
C3    0.302228 -0.703501  0.810559
H4    0.287660 -0.745845  0.800051
C5    0.340299 -0.768726  0.939423
H6    0.354752 -0.859682  1.025747
C7    0.360249 -0.715544  0.954822
H8    0.390208 -0.765745  1.053771
C9    0.342283 -0.596794  0.840622
H10   0.358723 -0.556059  0.852542
C11   0.303797 -0.529747  0.710049
C12   0.287783 -0.402476  0.592173
O13   0.393859 -0.296388  0.442212
N14   0.150976 -0.413094  0.670711
H15   0.072156 -0.503914  0.793719
C16   0.103205 -0.315558  0.604148
C17   0.066933 -0.308046  0.708741
H18   0.078398 -0.374906  0.835162
C19   0.016518 -0.213781  0.649901
H20  -0.010978 -0.209985  0.733008
C21   0.001852 -0.124912  0.484422
C22   0.039589 -0.130044  0.375080
C23   0.089767 -0.226507  0.436789
C24  -0.050202 -0.031199  0.427197
H25  -0.079899 -0.027331  0.510827
C26  -0.064134  0.058341  0.261057
H27  -0.103522  0.130740  0.216704
C28  -0.025796  0.054700  0.150928
H29  -0.035775  0.124025  0.022078
C30   0.025578 -0.038415  0.206897
H31   0.054000 -0.038843  0.119119
CL32 -0.447896 -0.639863  0.996338
C33  -0.482007 -0.663169  1.161768
C34  -0.633717 -0.729425  1.356408
H35  -0.723522 -0.764177  1.397698
C36  -0.669475 -0.751618  1.498367
H37  -0.786308 -0.803646  1.649211
C38  -0.553187 -0.706594  1.444910
H39  -0.580015 -0.723988  1.554422
C40  -0.401508 -0.640321  1.250868
H41  -0.312606 -0.607454  1.212861
C42  -0.364054 -0.618456  1.108303
C43  -0.199585 -0.550034  0.907499
O44  -0.125814 -0.608309  0.958026
N45  -0.137687 -0.422264  0.673334
H46  -0.210026 -0.387232  0.659123
C47   0.010253 -0.332880  0.449534
C48   0.039354 -0.339386  0.346514
H49  -0.050974 -0.413344  0.440907
C50   0.185044 -0.250636  0.121398
H51   0.205247 -0.257301  0.044853
C52   0.303753 -0.154015 -0.003399
C53   0.275592 -0.146046  0.098812
C54   0.127324 -0.235433  0.325578
C55   0.449946 -0.064913 -0.229719
H56   0.472083 -0.069715 -0.309416
C57   0.568679  0.031247 -0.354510
H58   0.680911  0.099718 -0.528391
C59   0.541740  0.039252 -0.254378
H60   0.632843  0.113700 -0.350533
C61   0.396685 -0.048009 -0.030331
H62   0.379826 -0.038625  0.041180
data_vaneijck.002   Generated as p-1-03441
# Energy -2845.610 kJ/mole
_cell_length_a  16.44810
_cell_length_b   9.30985
_cell_length_c  11.62994
_cell_angle_alpha    59.911
_cell_angle_beta    67.994
_cell_angle_gamma    83.432
_cell_formula_units_Z   2
_symmetry_equiv_pos_as_xyz
    -x,-y,-z                                          
_symmetry_space_group_name_H-M 'P -1     '
loop_
_atom_site_label
_atom_site_fract_x
_atom_site_fract_y
_atom_site_fract_z
CL1   0.122844  0.162798  0.165079
C2    0.200683  0.029723  0.214878
C3    0.213406 -0.104158  0.188144
H4    0.175625 -0.121649  0.136689
C5    0.274924 -0.216817  0.228493
H6    0.283873 -0.319872  0.208001
C7    0.324013 -0.197009  0.296285
H8    0.371291 -0.284167  0.327583
C9    0.312283 -0.063003  0.322405
H10   0.350940 -0.046853  0.373380
C11   0.251188  0.051498  0.281367
C12   0.242036  0.195987  0.306950
O13   0.277159  0.335522  0.208503
N14   0.190271  0.169252  0.438672
H15   0.164574  0.051963  0.510761
C16   0.168606  0.285334  0.485980
C17   0.123611  0.420071  0.419755
H18   0.106785  0.432150  0.334227
C19   0.101226  0.540547  0.461718
H20   0.067066  0.644158  0.408237
C21   0.123575  0.527765  0.571335
C22   0.168509  0.391146  0.640521
C23   0.190694  0.268868  0.597623
C24   0.101177  0.650341  0.612086
H25   0.067068  0.754460  0.559235
C26   0.123186  0.638457  0.721520
H27   0.106016  0.732556  0.752857
C28   0.167371  0.504216  0.790586
H29   0.184478  0.495163  0.874958
C30   0.189741  0.381266  0.750999
H31   0.223594  0.279006  0.806562
CL32  0.583847  0.411174  0.402615
C33   0.546720  0.527085  0.263824
C34   0.586219  0.690206  0.161644
H35   0.637624  0.741187  0.171182
C36   0.559405  0.788929  0.046032
H37   0.589897  0.914153 -0.031415
C38   0.493716  0.725539  0.029991
H39   0.474041  0.801801 -0.060587
C40   0.453479  0.563457  0.131821
H41   0.402578  0.514654  0.119489
C42   0.478589  0.463699  0.250006
C43   0.431379  0.293207  0.357591
O44   0.440552  0.182261  0.326656
N45   0.379818  0.269881  0.488742
H46   0.378155  0.370376  0.499208
C47   0.329805  0.126582  0.612584
C48   0.373392 -0.009820  0.680777
H49   0.444521 -0.003711  0.636687
C50   0.325995 -0.154633  0.805339
H51   0.361172 -0.258659  0.855534
C52   0.233743 -0.164586  0.863935
C53   0.188461 -0.027266  0.796727
C54   0.237140  0.119207  0.670571
C55   0.186336 -0.310451  0.988986
H56   0.220755 -0.415332  1.040230
C57   0.094183 -0.321803  1.047720
H58   0.057791 -0.434475  1.143000
C59   0.049009 -0.187220  0.982452
H60  -0.022108 -0.196518  1.027892
C61   0.095470 -0.040949  0.858139
H62   0.058676  0.060727  0.809953
data_vaneijck.003   Generated as t-p-1-03053
# Energy -2845.593 kJ/mole
_cell_length_a  10.79195
_cell_length_b  18.75345
_cell_length_c  17.91822
_cell_angle_alpha    29.124
_cell_angle_beta    56.263
_cell_angle_gamma    68.341
_cell_formula_units_Z   2
_symmetry_equiv_pos_as_xyz
    -x,-y,-z                                          
_symmetry_space_group_name_H-M 'P -1     '
loop_
_atom_site_label
_atom_site_fract_x
_atom_site_fract_y
_atom_site_fract_z
CL1  -0.016721 -0.359067  1.446682
C2    0.178263 -0.317330  1.365515
C3    0.220818 -0.395607  1.483104
H4    0.133624 -0.480309  1.620556
C5    0.377064 -0.364696  1.423468
H6    0.408743 -0.425584  1.514740
C7    0.492182 -0.254488  1.245757
H8    0.612458 -0.230155  1.200308
C9    0.451147 -0.176320  1.127587
H10   0.540394 -0.091081  0.990175
C11   0.294876 -0.207848  1.186252
C12   0.257434 -0.123824  1.055875
O13   0.270494  0.013984  0.928831
N14   0.205065 -0.208986  1.089731
H15   0.199714 -0.319309  1.197260
C16   0.152999 -0.168355  1.001424
C17   0.019299 -0.118138  0.998943
H18  -0.040813 -0.109595  1.062718
C19  -0.037999 -0.078280  0.914375
H20  -0.140818 -0.038962  0.913354
C21   0.037245 -0.089504  0.832056
C22   0.172232 -0.140865  0.834066
C23   0.230134 -0.180504  0.919430
C24  -0.021232 -0.050195  0.748105
H25  -0.124070 -0.010709  0.746123
C26   0.053117 -0.061654  0.666156
H27   0.007981 -0.030913  0.601476
C28   0.185886 -0.112830  0.668084
H29   0.242752 -0.122357  0.605672
C30   0.245423 -0.151618  0.750651
H31   0.348357 -0.190104  0.749649
CL32  0.910321  0.348546  0.272395
C33   0.735769  0.388537  0.308980
C34   0.736392  0.542599  0.167847
H35   0.843705  0.632137  0.041304
C36   0.598105  0.581798  0.189264
H37   0.600194  0.700821  0.079176
C38   0.457752  0.467329  0.351999
H39   0.351223  0.497728  0.368368
C40   0.455807  0.313122  0.494078
H41   0.347314  0.224991  0.619945
C42   0.594190  0.272482  0.474248
C43   0.588065  0.106733  0.629477
O44   0.639574  0.051525  0.716122
N45   0.531532  0.023708  0.662830
H46   0.492948  0.079981  0.584400
C47   0.519143 -0.129943  0.792443
C48   0.654948 -0.176368  0.788195
H49   0.765744 -0.094362  0.687278
C50   0.648488 -0.328295  0.914398
H51   0.754497 -0.362037  0.909258
C52   0.504789 -0.436480  1.047838
C53   0.366183 -0.391047  1.052900
C54   0.374069 -0.236181  0.923375
C55   0.499205 -0.589431  1.175638
H56   0.605078 -0.623140  1.171154
C57   0.356699 -0.698438  1.308801
H58   0.352492 -0.815936  1.406749
C59   0.219464 -0.654645  1.314209
H60   0.109361 -0.738479  1.416642
C61   0.223825 -0.502382  1.187409
H62   0.116159 -0.471992  1.194827
data_vaneijck.004   Generated as p-p21c-14713
# Energy -2843.853 kJ/mole
_cell_length_a  10.63897
_cell_length_b  10.87070
_cell_length_c  26.19223
_cell_angle_alpha    90.000
_cell_angle_beta    69.721
_cell_angle_gamma    90.000
_cell_formula_units_Z   4
_symmetry_equiv_pos_as_xyz
    -x,y+1/2,-z+1/2                                   
    -x,-y,-z                                          
    x,-y+1/2,z+1/2                                    
_symmetry_space_group_name_H-M 'P 21/c   '
loop_
_atom_site_label
_atom_site_fract_x
_atom_site_fract_y
_atom_site_fract_z
CL1   0.094980  0.731643  0.662510
C2    0.107844  0.573684  0.655339
C3   -0.000766  0.502519  0.688148
H4   -0.088817  0.546488  0.716327
C5    0.003361  0.373828  0.684643
H6   -0.080998  0.320401  0.709839
C7    0.116262  0.314825  0.648523
H8    0.119751  0.215556  0.645862
C9    0.224623  0.385005  0.615570
H10   0.311653  0.339657  0.587587
C11   0.221955  0.514303  0.618202
C12   0.341644  0.581664  0.580408
O13   0.456177  0.553169  0.577565
N14   0.315194  0.669219  0.548807
H15   0.217603  0.679616  0.555456
C16   0.398019  0.747261  0.508187
C17   0.517341  0.793843  0.511860
H18   0.546044  0.769430  0.546333
C19   0.599348  0.871708  0.471530
H20   0.691028  0.905890  0.475289
C21   0.562298  0.904717  0.426827
C22   0.440615  0.859617  0.422769
C23   0.357943  0.780861  0.463969
C24   0.645881  0.982575  0.386259
H25   0.738297  1.017239  0.389163
C26   0.609775  1.016363  0.341638
H27   0.673868  1.076303  0.310455
C28   0.490068  0.972732  0.337445
H29   0.462256  0.999402  0.303105
C30   0.405940  0.895029  0.377522
H31   0.314226  0.862550  0.373088
CL32  0.427270  0.306138  0.324564
C33   0.550405  0.414595  0.296478
C34   0.679025  0.374194  0.264289
H35   0.699193  0.276972  0.257747
C36   0.781667  0.459227  0.240141
H37   0.880089  0.427310  0.215325
C38   0.756677  0.585503  0.248396
H39   0.835473  0.651308  0.230004
C40   0.628923  0.626650  0.280531
H41   0.609525  0.724235  0.286607
C42   0.525137  0.542109  0.304445
C43   0.389644  0.592175  0.336273
O44   0.320390  0.637319  0.311859
N45   0.347480  0.587375  0.391050
H46   0.411587  0.548586  0.406734
C47   0.226762  0.630845  0.428067
C48   0.106566  0.576830  0.428939
H49   0.108701  0.501166  0.401834
C50  -0.016297  0.620117  0.464462
H51  -0.107896  0.576692  0.464832
C52  -0.020258  0.719265  0.499194
C53   0.100596  0.775318  0.498717
C54   0.225438  0.729264  0.463301
C55  -0.144319  0.762145  0.534653
H56  -0.236079  0.718300  0.535409
C57  -0.150142  0.861542  0.569395
H58  -0.246093  0.894024  0.596507
C59  -0.031903  0.918565  0.569036
H60  -0.036668  0.995669  0.595764
C61   0.092496  0.875480  0.534122
H62   0.182348  0.920528  0.534507
data_vaneijck.005   Generated as p-p21c-13076
# Energy -2843.296 kJ/mole
_cell_length_a  24.45722
_cell_length_b  18.65784
_cell_length_c  12.97752
_cell_angle_alpha    90.000
_cell_angle_beta    27.429
_cell_angle_gamma    90.000
_cell_formula_units_Z   4
_symmetry_equiv_pos_as_xyz
    -x,y+1/2,-z+1/2                                   
    -x,-y,-z                                          
    x,-y+1/2,z+1/2                                    
_symmetry_space_group_name_H-M 'P 21/c   '
loop_
_atom_site_label
_atom_site_fract_x
_atom_site_fract_y
_atom_site_fract_z
CL1  -0.475436 -0.004972  1.715861
C2   -0.431342 -0.040773  1.758265
C3   -0.495803 -0.099716  1.903784
H4   -0.570402 -0.120660  1.985776
C5   -0.464963 -0.132042  1.945644
H6   -0.515754 -0.177124  2.058667
C7   -0.369116 -0.105660  1.842183
H8   -0.345587 -0.130592  1.875210
C9   -0.304342 -0.046730  1.697136
H10  -0.230758 -0.026515  1.618800
C11  -0.334209 -0.013505  1.653005
C12  -0.260365  0.049533  1.495971
O13  -0.250536  0.102765  1.535099
N14  -0.198171  0.043505  1.303494
H15  -0.212170 -0.001825  1.287394
C16  -0.117847  0.091482  1.123807
C17  -0.001260  0.094695  0.966786
H18   0.024831  0.061386  0.987294
C19   0.081886  0.141402  0.783932
H20   0.171190  0.143218  0.665143
C21   0.049629  0.185611  0.754968
C22  -0.067994  0.183220  0.912817
C23  -0.151834  0.135806  1.097815
C24   0.133646  0.231988  0.569950
H25   0.223357  0.234027  0.449164
C26   0.101923  0.275991  0.540038
H27   0.166489  0.311688  0.397953
C28  -0.014062  0.274075  0.695686
H29  -0.039405  0.308204  0.674649
C30  -0.098553  0.228472  0.880783
H31  -0.187365  0.228747  0.997903
CL32 -0.219994 -0.066160  0.848575
C33  -0.089593 -0.079481  0.697210
C34   0.004333 -0.113039  0.487628
H35  -0.007235 -0.129672  0.427807
C36   0.112750 -0.125587  0.356094
H37   0.184397 -0.151849  0.195840
C38   0.128000 -0.104282  0.433152
H39   0.211270 -0.114208  0.332901
C40   0.034725 -0.070628  0.641926
H41   0.046894 -0.055008  0.701070
C42  -0.074861 -0.058063  0.776520
C43  -0.171629 -0.023246  1.000363
O44  -0.208232 -0.051387  1.141503
N45  -0.213434  0.040263  1.036229
H46  -0.175771  0.057499  0.908227
C47  -0.301741  0.084884  1.224900
C48  -0.415357  0.082830  1.371227
H49  -0.433632  0.046794  1.338533
C50  -0.505953  0.127098  1.560486
H51  -0.593080  0.124631  1.671350
C52  -0.483646  0.173970  1.605891
C53  -0.368675  0.176776  1.458315
C54  -0.277352  0.132287  1.265947
C55  -0.574865  0.218203  1.796690
H56  -0.662549  0.216439  1.909693
C57  -0.553175  0.265101  1.842640
H58  -0.623516  0.299044  1.989287
C59  -0.440121  0.268159  1.698009
H60  -0.423479  0.304247  1.733649
C61  -0.348535  0.224413  1.507444
H62  -0.262214  0.227388  1.399036
data_vaneijck.006   Generated as p-1-00980
# Energy -2842.927 kJ/mole
_cell_length_a  21.05069
_cell_length_b  10.77630
_cell_length_c  15.08009
_cell_angle_alpha    45.184
_cell_angle_beta    41.975
_cell_angle_gamma    40.472
_cell_formula_units_Z   2
_symmetry_equiv_pos_as_xyz
    -x,-y,-z                                          
_symmetry_space_group_name_H-M 'P -1     '
loop_
_atom_site_label
_atom_site_fract_x
_atom_site_fract_y
_atom_site_fract_z
CL1  -0.831079  0.821015  0.930684
C2   -0.822025  0.971761  0.926343
C3   -0.893070  1.181370  0.887332
H4   -0.949776  1.242982  0.860268
C5   -0.891383  1.313129  0.882891
H6   -0.946330  1.473841  0.852283
C7   -0.818713  1.236532  0.917821
H8   -0.817469  1.337889  0.914894
C9   -0.747265  1.027811  0.956258
H10  -0.691245  0.968614  0.983269
C11  -0.747331  0.893227  0.960468
C12  -0.667102  0.671944  1.001256
O13  -0.660040  0.589722  1.107361
N14  -0.603327  0.573581  0.913987
H15  -0.618010  0.661620  0.831888
C16  -0.520770  0.371858  0.916653
C17  -0.529350  0.213826  1.044049
H18  -0.599551  0.247812  1.140728
C19  -0.448373  0.012995  1.047315
H20  -0.456770 -0.106060  1.146877
C21  -0.357353 -0.032466  0.922143
C22  -0.347882  0.125710  0.791665
C23  -0.430638  0.329143  0.789226
C24  -0.275837 -0.235048  0.926726
H25  -0.282560 -0.355656  1.025488
C26  -0.184892 -0.282424  0.802815
H27  -0.122186 -0.437933  0.806184
C28  -0.175198 -0.127944  0.674092
H29  -0.105119 -0.165111  0.578777
C30  -0.255691  0.074486  0.667961
H31  -0.245689  0.190591  0.566881
CL32 -0.160345  0.594722  0.594771
C33  -0.093973  0.335550  0.645473
C34  -0.027067  0.216048  0.706292
H35  -0.018269  0.286286  0.721036
C36   0.029552  0.004959  0.747290
H37   0.081143 -0.085751  0.793266
C38   0.019237 -0.088567  0.728836
H39   0.063030 -0.251140  0.759985
C40  -0.047457  0.029071  0.668791
H41  -0.054398 -0.043841  0.653528
C42  -0.103992  0.241052  0.626172
C43  -0.169674  0.357619  0.556759
O44  -0.121563  0.360000  0.437713
N45  -0.280056  0.456281  0.626746
H46  -0.310882  0.444131  0.723001
C47  -0.355602  0.568788  0.582392
C48  -0.356764  0.740605  0.463208
H49  -0.300927  0.786123  0.408727
C50  -0.429151  0.853397  0.413608
H51  -0.429345  0.986175  0.322167
C52  -0.500301  0.793291  0.481870
C53  -0.499775  0.619065  0.602238
C54  -0.428077  0.508008  0.654452
C55  -0.572391  0.906889  0.430957
H56  -0.573704  1.040946  0.340462
C57  -0.643212  0.847924  0.496958
H58  -0.698228  0.936109  0.456806
C59  -0.642601  0.674968  0.614612
H60  -0.696834  0.628804  0.664913
C61  -0.571808  0.561994  0.667194
H62  -0.572639  0.429376  0.757945
data_vaneijck.007   Generated as t-p-1-02901
# Energy -2842.882 kJ/mole
_cell_length_a  14.09338
_cell_length_b  14.74641
_cell_length_c  10.78075
_cell_angle_alpha    67.919
_cell_angle_beta    67.500
_cell_angle_gamma    43.472
_cell_formula_units_Z   2
_symmetry_equiv_pos_as_xyz
    -x,-y,-z                                          
_symmetry_space_group_name_H-M 'P -1     '
loop_
_atom_site_label
_atom_site_fract_x
_atom_site_fract_y
_atom_site_fract_z
CL1  -0.405453  0.565717  0.868627
C2   -0.354591  0.448575  0.792948
C3   -0.293753  0.320860  0.868119
H4   -0.279099  0.297381  0.970686
C5   -0.252621  0.223176  0.811321
H6   -0.206629  0.125617  0.869798
C7   -0.270959  0.251873  0.678724
H8   -0.239700  0.176885  0.634910
C9   -0.331023  0.378602  0.602881
H10  -0.346179  0.400733  0.500831
C11  -0.373777  0.477819  0.659126
C12  -0.443198  0.612895  0.574880
O13  -0.562218  0.683762  0.554364
N14  -0.373273  0.653354  0.522868
H15  -0.277039  0.587953  0.545375
C16  -0.417638  0.773273  0.439915
C17  -0.536733  0.893611  0.490228
H18  -0.591193  0.892306  0.592931
C19  -0.586298  1.015571  0.408656
H20  -0.677679  1.107205  0.449623
C21  -0.518113  1.018472  0.274515
C22  -0.397841  0.897600  0.221694
C23  -0.345632  0.773688  0.306247
C24  -0.569017  1.141485  0.193040
H25  -0.659453  1.233288  0.233995
C26  -0.503088  1.146316  0.058448
H27  -0.543239  1.241493 -0.003521
C28  -0.385524  1.028059  0.004349
H29  -0.335277  1.031984 -0.099976
C30  -0.332962  0.904688  0.085521
H31  -0.242272  0.814776  0.041966
CL32 -0.069422  0.900425  0.089664
C33  -0.073759  0.895599  0.254162
C34  -0.112845  1.005627  0.282773
H35  -0.139966  1.089454  0.203985
C36  -0.117299  1.008288  0.413466
H37  -0.147981  1.093835  0.433756
C38  -0.082289  0.900604  0.517029
H39  -0.085215  0.902199  0.617952
C40  -0.043777  0.790740  0.489541
H41  -0.016716  0.707653  0.569329
C42  -0.039582  0.786719  0.359030
C43   0.001274  0.665748  0.338853
O44   0.107505  0.552568  0.376660
N45  -0.086065  0.689280  0.280889
H46  -0.168262  0.786073  0.257658
C47  -0.083419  0.604125  0.246895
C48   0.043978  0.485310  0.199094
H49   0.140709  0.458756  0.189347
C50   0.047181  0.401144  0.163474
H51   0.146734  0.309989  0.127172
C52  -0.078031  0.435360  0.174868
C53  -0.208501  0.556358  0.221520
C54  -0.210892  0.641483  0.257019
C55  -0.073484  0.349328  0.139880
H56   0.025276  0.257304  0.104572
C57  -0.197429  0.382346  0.150471
H58  -0.194088  0.316323  0.123718
C59  -0.326142  0.501365  0.195632
H60  -0.421489  0.526649  0.203302
C61  -0.332245  0.587928  0.230979
H62  -0.433327  0.679004  0.266015
data_vaneijck.008   Generated as p21-03690
# Energy -2840.827 kJ/mole
_cell_length_a  13.44951
_cell_length_b  10.94837
_cell_length_c  11.64918
_cell_angle_alpha    90.000
_cell_angle_beta    55.346
_cell_angle_gamma    90.000
_cell_formula_units_Z   2
_symmetry_equiv_pos_as_xyz
    -x,y+1/2,-z                                       
_symmetry_space_group_name_H-M 'P 21     '
loop_
_atom_site_label
_atom_site_fract_x
_atom_site_fract_y
_atom_site_fract_z
CL1  -0.273042  0.183562  0.909048
C2   -0.192916  0.076279  0.779680
C3   -0.138449 -0.019627  0.805590
H4   -0.147463 -0.024344  0.903906
C5   -0.072215 -0.109904  0.704641
H6   -0.030382 -0.183316  0.724986
C7   -0.060268 -0.105023  0.577253
H8   -0.009379 -0.174837  0.499343
C9   -0.114531 -0.009861  0.550935
H10  -0.105386 -0.006592  0.452636
C11  -0.181251  0.081609  0.650965
C12  -0.237361  0.179184  0.614172
O13  -0.175013  0.239636  0.506243
N14  -0.358351  0.192402  0.698973
H15  -0.399445  0.137183  0.782096
C16  -0.435268  0.269497  0.687318
C17  -0.497738  0.218659  0.635405
H18  -0.485227  0.123658  0.605160
C19  -0.576592  0.289582  0.621696
H20  -0.623380  0.248367  0.581015
C21  -0.594447  0.413067  0.659716
C22  -0.531613  0.466477  0.712067
C23  -0.451930  0.393706  0.726803
C24  -0.674647  0.483016  0.645593
H25  -0.722311  0.441670  0.605723
C26  -0.693121  0.606728  0.682547
H27  -0.754538  0.660381  0.671039
C28  -0.630594  0.660730  0.732826
H29  -0.643080  0.756355  0.760216
C30  -0.550882  0.591516  0.747769
H31  -0.504121  0.636032  0.786940
CL32 -0.037197  0.792108  0.254379
C33  -0.082688  0.659264  0.217467
C34  -0.030541  0.631570  0.076236
H35   0.035644  0.692110 -0.004896
C36  -0.063363  0.525310  0.038874
H37  -0.022415  0.505060 -0.070069
C38  -0.149071  0.445860  0.142420
H39  -0.174481  0.364137  0.113028
C40  -0.201856  0.472543  0.283801
H41  -0.268164  0.410665  0.363205
C42  -0.169121  0.578966  0.323077
C43  -0.228040  0.602906  0.476023
O44  -0.280689  0.699793  0.530310
N45  -0.223196  0.512211  0.551015
H46  -0.179293  0.436768  0.497283
C47  -0.273173  0.506094  0.694016
C48  -0.210439  0.557951  0.745424
H49  -0.125061  0.603406  0.674701
C50  -0.258137  0.551106  0.887962
H51  -0.208997  0.591492  0.926312
C52  -0.368635  0.491193  0.980160
C53  -0.433415  0.438922  0.929579
C54  -0.385193  0.447288  0.785301
C55  -0.414470  0.482205  1.122550
H56  -0.365340  0.521675  1.161358
C57  -0.523503  0.420938  1.215188
H58  -0.558150  0.412998  1.324471
C59  -0.587861  0.369350  1.166228
H60  -0.671879  0.321778  1.238031
C61  -0.543880  0.378503  1.024891
H62  -0.595609  0.337452  0.990264
data_vaneijck.009   Generated as p21c-01270
# Energy -2840.280 kJ/mole
_cell_length_a  22.14664
_cell_length_b  12.41164
_cell_length_c  15.95712
_cell_angle_alpha    90.000
_cell_angle_beta    41.036
_cell_angle_gamma    90.000
_cell_formula_units_Z   4
_symmetry_equiv_pos_as_xyz
    -x,y+1/2,-z+1/2                                   
    -x,-y,-z                                          
    x,-y+1/2,z+1/2                                    
_symmetry_space_group_name_H-M 'P 21/c   '
loop_
_atom_site_label
_atom_site_fract_x
_atom_site_fract_y
_atom_site_fract_z
CL1  -0.303125 -0.102116  0.925399
C2   -0.221338 -0.049312  0.772988
C3   -0.159879 -0.121295  0.669812
H4   -0.164679 -0.206710  0.686981
C5   -0.091757 -0.083333  0.543832
H6   -0.044611 -0.138878  0.465182
C7   -0.084010  0.026876  0.519387
H8   -0.031088  0.056014  0.422008
C9   -0.144411  0.099159  0.621471
H10  -0.138022  0.184439  0.602813
C11  -0.213494  0.062553  0.748439
C12  -0.273855  0.147536  0.849619
O13  -0.316395  0.211895  0.849799
N14  -0.271484  0.158190  0.931162
H15  -0.232160  0.104730  0.920081
C16  -0.312259  0.237267  1.023953
C17  -0.400093  0.220894  1.149686
H18  -0.436684  0.146676  1.175643
C19  -0.440929  0.301119  1.241757
H20  -0.508778  0.288001  1.338286
C21  -0.394334  0.398342  1.208813
C22  -0.305209  0.415611  1.081515
C23  -0.264080  0.333705  0.989025
C24  -0.436329  0.478524  1.302067
H25  -0.503749  0.465719  1.399247
C26  -0.391115  0.576084  1.270286
H27  -0.423708  0.637403  1.342423
C28  -0.303553  0.594006  1.145046
H29  -0.268809  0.669316  1.120956
C30  -0.260588  0.514503  1.051237
H31  -0.192736  0.530185  0.955420
CL32 -0.255185  0.491434  0.606120
C33  -0.343579  0.549816  0.754944
C34  -0.424001  0.580117  0.796182
H35  -0.430107  0.566577  0.735869
C36  -0.497008  0.628486  0.915963
H37  -0.558593  0.651643  0.947267
C38  -0.490662  0.647030  0.995658
H39  -0.547447  0.684444  1.087925
C40  -0.410749  0.617006  0.955323
H41  -0.405255  0.631383  1.016221
C42  -0.337076  0.568372  0.835484
C43  -0.252567  0.540712  0.796093
O44  -0.198238  0.612771  0.757937
N45  -0.236393  0.437001  0.799997
H46  -0.283583  0.382977  0.831195
C47  -0.160099  0.395642  0.763083
C48  -0.073450  0.405645  0.634797
H49  -0.067741  0.443769  0.568279
C50   0.005495  0.367912  0.592494
H51   0.071847  0.376797  0.493110
C52  -0.001630  0.318309  0.678600
C53  -0.089047  0.305553  0.808513
C54  -0.168864  0.345588  0.851158
C55   0.078210  0.280619  0.634982
H56   0.144756  0.290886  0.536302
C57   0.072389  0.229112  0.718785
H58   0.134037  0.200279  0.684785
C59  -0.013378  0.214708  0.846551
H60  -0.017257  0.174502  0.910503
C61  -0.093616  0.252586  0.891483
H62  -0.159027  0.240786  0.990742
data_vaneijck.010   Generated as p21c-03797
# Energy -2839.477 kJ/mole
_cell_length_a  10.72997
_cell_length_b  14.87735
_cell_length_c  21.58906
_cell_angle_alpha    90.000
_cell_angle_beta    56.302
_cell_angle_gamma    90.000
_cell_formula_units_Z   4
_symmetry_equiv_pos_as_xyz
    -x,y+1/2,-z+1/2                                   
    -x,-y,-z                                          
    x,-y+1/2,z+1/2                                    
_symmetry_space_group_name_H-M 'P 21/c   '
loop_
_atom_site_label
_atom_site_fract_x
_atom_site_fract_y
_atom_site_fract_z
CL1   0.546296  0.143882  0.420116
C2    0.470614  0.250207  0.433729
C3    0.365314  0.278208  0.507200
H4    0.332974  0.233740  0.553324
C5    0.302757  0.364393  0.521611
H6    0.223485  0.385531  0.578370
C7    0.343328  0.423182  0.462673
H8    0.295495  0.489782  0.473745
C9    0.447144  0.395711  0.389254
H10   0.479076  0.441227  0.343712
C11   0.512176  0.309812  0.374098
C12   0.627959  0.286896  0.294560
O13   0.754346  0.319313  0.264889
N14   0.591434  0.230386  0.258051
H15   0.486080  0.207647  0.287309
C16   0.681354  0.198697  0.184788
C17   0.812975  0.151933  0.163091
H18   0.841854  0.140243  0.203013
C19   0.908599  0.121524  0.090038
H20   1.009922  0.086328  0.074439
C21   0.873248  0.136847  0.037442
C22   0.739098  0.182661  0.058709
C23   0.642887  0.214108  0.132921
C24   0.971143  0.106838 -0.036217
H25   1.074313  0.072853 -0.052798
C26   0.936377  0.120910 -0.089081
H27   1.012031  0.097577 -0.145538
C28   0.803782  0.165200 -0.068717
H29   0.777017  0.175893 -0.109654
C30   0.706195  0.196071  0.004506
H31   0.605140  0.230466  0.018907
CL32  0.789038  0.668661  0.107766
C33   0.901698  0.579158  0.096971
C34   1.055438  0.596265  0.062413
H35   1.098094  0.663468  0.044130
C36   1.154174  0.527069  0.051666
H37   1.272243  0.540901  0.025031
C38   1.099420  0.439931  0.075636
H39   1.174847  0.386292  0.067560
C40   0.946273  0.422133  0.110405
H41   0.905448  0.354543  0.128977
C42   0.845487  0.491029  0.121610
C43   0.682377  0.467060  0.160357
O44   0.585954  0.502030  0.219872
N45   0.647290  0.402435  0.128440
H46   0.734569  0.378044  0.080893
C47   0.509438  0.360838  0.153645
C48   0.381614  0.411731  0.174763
H49   0.388731  0.484222  0.172058
C50   0.244431  0.369520  0.200366
H51   0.147043  0.409936  0.216546
C52   0.233433  0.275297  0.205466
C53   0.362295  0.222971  0.183563
C54   0.500828  0.266287  0.157377
C55   0.095121  0.232898  0.232204
H56  -0.003500  0.272438  0.249186
C57   0.083497  0.138954  0.237624
H58  -0.023188  0.106642  0.259006
C59   0.210334  0.086840  0.215428
H60   0.201951  0.014259  0.219456
C61   0.348517  0.128604  0.188504
H62   0.444642  0.087265  0.172108
data_vaneijck.011   Generated as p-p21c-12033
# Energy -2836.045 kJ/mole
_cell_length_a  12.39069
_cell_length_b  14.29003
_cell_length_c  17.74389
_cell_angle_alpha    90.000
_cell_angle_beta   116.374
_cell_angle_gamma    90.000
_cell_formula_units_Z   4
_symmetry_equiv_pos_as_xyz
    -x,y+1/2,-z+1/2                                   
    -x,-y,-z                                          
    x,-y+1/2,z+1/2                                    
_symmetry_space_group_name_H-M 'P 21/c   '
loop_
_atom_site_label
_atom_site_fract_x
_atom_site_fract_y
_atom_site_fract_z
CL1  -0.007047  0.576628  0.317808
C2    0.045377  0.491849  0.395078
C3   -0.038358  0.432699  0.404903
H4   -0.133815  0.440690  0.365198
C5    0.000807  0.362361  0.466270
H6   -0.064369  0.317531  0.473296
C7    0.123905  0.350141  0.518363
H8    0.153806  0.295446  0.565376
C9    0.208028  0.409105  0.509538
H10   0.303165  0.399674  0.550070
C11   0.169713  0.480315  0.448244
C12   0.263882  0.541250  0.441993
O13   0.290379  0.533587  0.383132
N14   0.320410  0.601980  0.505595
H15   0.292277  0.602476  0.550405
C16   0.415852  0.662411  0.519382
C17   0.529872  0.634802  0.579510
H18   0.540263  0.569460  0.612635
C19   0.630993  0.690111  0.596692
H20   0.718118  0.666649  0.643154
C21   0.618789  0.774758  0.553698
C22   0.503280  0.804050  0.492326
C23   0.400529  0.747132  0.474839
C24   0.721471  0.829842  0.571636
H25   0.809174  0.807488  0.618232
C26   0.711077  0.914550  0.529472
H27   0.789976  0.957170  0.543743
C28   0.598103  0.944064  0.468949
H29   0.590164  1.009874  0.436877
C30   0.495041  0.889488  0.450205
H31   0.408957  0.914470  0.403444
CL32  0.332735  0.510368  0.216298
C33   0.461933  0.571716  0.234314
C34   0.559553  0.520391  0.235818
H35   0.552709  0.445388  0.226773
C36   0.666192  0.565563  0.248062
H37   0.739600  0.525231  0.247648
C38   0.677281  0.662509  0.260267
H39   0.759771  0.697400  0.269695
C40   0.581014  0.714348  0.259812
H41   0.589603  0.789336  0.268926
C42   0.472630  0.670024  0.246603
C43   0.373512  0.730694  0.246248
O44   0.333671  0.796647  0.196411
N45   0.334432  0.710337  0.304235
H46   0.374079  0.654827  0.340391
C47   0.247341  0.752918  0.322995
C48   0.133223  0.773879  0.258282
H49   0.112949  0.758240  0.193766
C50   0.045120  0.814539  0.276622
H51  -0.042373  0.830170  0.225894
C52   0.070009  0.833591  0.360365
C53   0.185440  0.812987  0.426731
C54   0.275141  0.772758  0.407602
C55  -0.020578  0.872290  0.378030
H56  -0.108388  0.887882  0.327608
C57   0.001752  0.890282  0.461161
H58  -0.068611  0.919245  0.474454
C59   0.115100  0.870619  0.527016
H60   0.131743  0.884477  0.591143
C61   0.206577  0.832564  0.510136
H62   0.293217  0.817679  0.561959
data_vaneijck.012   Generated as p-p21c-11987
# Energy -2835.392 kJ/mole
_cell_length_a   9.47072
_cell_length_b  18.57130
_cell_length_c  16.37818
_cell_angle_alpha    90.000
_cell_angle_beta    86.397
_cell_angle_gamma    90.000
_cell_formula_units_Z   4
_symmetry_equiv_pos_as_xyz
    -x,y+1/2,-z+1/2                                   
    -x,-y,-z                                          
    x,-y+1/2,z+1/2                                    
_symmetry_space_group_name_H-M 'P 21/c   '
loop_
_atom_site_label
_atom_site_fract_x
_atom_site_fract_y
_atom_site_fract_z
CL1   1.091323  0.569031 -0.091092
C2    1.138439  0.653344 -0.057481
C3    1.265548  0.683686 -0.090372
H4    1.331353  0.654525 -0.135301
C5    1.309171  0.751662 -0.064722
H6    1.407505  0.774356 -0.090099
C7    1.225855  0.790270 -0.006354
H8    1.260134  0.842760  0.012891
C9    1.099015  0.760503  0.027159
H10   1.035195  0.790074  0.072828
C11   1.054691  0.692087  0.002177
C12   0.920343  0.662219  0.041539
O13   0.922113  0.618215  0.097744
N14   0.797505  0.687014  0.015201
H15   0.804423  0.723935 -0.029240
C16   0.661026  0.667443  0.043963
C17   0.591631  0.613457  0.002210
H18   0.642734  0.588957 -0.051808
C19   0.456835  0.590523  0.030721
H20   0.404176  0.548765 -0.001869
C21   0.390339  0.621628  0.101202
C22   0.459005  0.677113  0.143492
C23   0.596044  0.700175  0.114361
C24   0.255570  0.597333  0.129698
H25   0.202784  0.555123  0.097788
C26   0.187114  0.627870  0.199480
H27   0.083095  0.609091  0.220711
C28   0.252983  0.682765  0.241349
H29   0.199053  0.706103  0.295062
C30   0.388077  0.707201  0.213932
H31   0.437171  0.749346  0.247632
CL32  0.952194  0.578805  0.410595
C33   0.833756  0.525087  0.362357
C34   0.851102  0.449888  0.364509
H35   0.937360  0.426656  0.395856
C36   0.756825  0.404492  0.326189
H37   0.770718  0.346720  0.328016
C38   0.644136  0.433904  0.285815
H39   0.570671  0.399081  0.256900
C40   0.626338  0.508714  0.283033
H41   0.539414  0.531365  0.251662
C42   0.720520  0.554593  0.320940
C43   0.697534  0.634063  0.315036
O44   0.626300  0.667803  0.367612
N45   0.759168  0.665899  0.248248
H46   0.812803  0.632923  0.208992
C47   0.756116  0.737919  0.224169
C48   0.832716  0.789189  0.266169
H49   0.893028  0.772824  0.316890
C50   0.830838  0.861568  0.242624
H51   0.889801  0.900817  0.275443
C52   0.753843  0.882937  0.176220
C53   0.676936  0.831243  0.132997
C54   0.676972  0.758140  0.157806
C55   0.753945  0.955634  0.152498
H56   0.811486  0.995233  0.185561
C57   0.680296  0.977488  0.085321
H58   0.681703  1.033404  0.066905
C59   0.605456  0.926663  0.041982
H60   0.549454  0.942939 -0.010381
C61   0.602885  0.854273  0.065719
H62   0.544169  0.816363  0.031110
data_vaneijck.013   Generated as p21c-03065
# Energy -2835.007 kJ/mole
_cell_length_a  19.41890
_cell_length_b  18.57945
_cell_length_c  16.36809
_cell_angle_alpha    90.000
_cell_angle_beta    29.128
_cell_angle_gamma    90.000
_cell_formula_units_Z   4
_symmetry_equiv_pos_as_xyz
    -x,y+1/2,-z+1/2                                   
    -x,-y,-z                                          
    x,-y+1/2,z+1/2                                    
_symmetry_space_group_name_H-M 'P 21/c   '
loop_
_atom_site_label
_atom_site_fract_x
_atom_site_fract_y
_atom_site_fract_z
CL1  -0.047681  0.921167  0.458507
C2   -0.166165  0.974742  0.528603
C3   -0.148928  1.049918  0.513382
H4   -0.062720  1.073227  0.458506
C5   -0.243248  1.095196  0.569259
H6   -0.229432  1.152951  0.557165
C7   -0.355872  1.065693  0.641517
H8   -0.429366  1.100426  0.685997
C9   -0.373558  0.990906  0.656559
H10  -0.460428  0.968186  0.712061
C11  -0.279338  0.945138  0.600372
C12  -0.302191  0.865678  0.617463
O13  -0.373251  0.831984  0.741241
N14  -0.240601  0.833817  0.489069
H15  -0.187145  0.866764  0.396252
C16  -0.243576  0.761820  0.468038
C17  -0.166963  0.710570  0.433437
H18  -0.106620  0.726933  0.423827
C19  -0.168891  0.638214  0.411818
H20  -0.109928  0.598975  0.385685
C21  -0.245955  0.616859  0.422455
C22  -0.322855  0.668546  0.456126
C23  -0.322756  0.741613  0.480844
C24  -0.245934  0.544200  0.398695
H25  -0.188405  0.504603  0.374236
C26  -0.319648  0.522371  0.405210
H27  -0.318302  0.466478  0.385437
C28  -0.394470  0.573198  0.436693
H29  -0.450524  0.556957  0.440362
C30  -0.396968  0.645557  0.462942
H31  -0.455670  0.683483  0.487050
CL32  0.092062  0.931019 -0.182820
C33   0.138974  0.846698 -0.196147
C34   0.266076  0.816339 -0.356121
H35   0.331997  0.845498 -0.466935
C36   0.309542  0.748351 -0.373962
H37   0.407874  0.725643 -0.497656
C38   0.226072  0.709751 -0.232169
H39   0.260230  0.657253 -0.247098
C40   0.099240  0.739535 -0.071840
H41   0.035313  0.709970  0.037731
C42   0.055071  0.807961 -0.052632
C43  -0.079240  0.837860  0.121043
O44  -0.077374  0.881993  0.175259
N45  -0.202083  0.812935  0.217725
H46  -0.195194  0.775927  0.166486
C47  -0.338526  0.832470  0.382921
C48  -0.407840  0.886516  0.410553
H49  -0.356622  0.911094  0.305375
C50  -0.542674  0.909416  0.573881
H51  -0.595260  0.951225  0.593936
C52  -0.609280  0.878189  0.710895
C53  -0.540691  0.822621  0.684503
C54  -0.403633  0.799611  0.518319
C55  -0.744069  0.902436  0.874197
H56  -0.796791  0.944704  0.895080
C57  -0.812634  0.871764  1.012467
H58  -0.916678  0.890499  1.137758
C59  -0.746860  0.816786  0.988465
H60  -0.800891  0.793345  1.096143
C61  -0.611737  0.792404  0.825911
H62  -0.562704  0.750200  0.810499
data_vaneijck.014   Generated as t-p21c-01511
# Energy -2834.956 kJ/mole
_cell_length_a  10.16199
_cell_length_b  28.74247
_cell_length_c  14.17336
_cell_angle_alpha    90.000
_cell_angle_beta    45.143
_cell_angle_gamma    90.000
_cell_formula_units_Z   4
_symmetry_equiv_pos_as_xyz
    -x,y+1/2,-z+1/2                                   
    -x,-y,-z                                          
    x,-y+1/2,z+1/2                                    
_symmetry_space_group_name_H-M 'P 21/c   '
loop_
_atom_site_label
_atom_site_fract_x
_atom_site_fract_y
_atom_site_fract_z
CL1  -1.170094  0.660084  1.152701
C2   -1.080906  0.662521  1.220527
C3   -1.137199  0.699471  1.307136
H4   -1.233144  0.725079  1.328819
C5   -1.070181  0.703543  1.365747
H6   -1.113649  0.732361  1.431615
C7   -0.947518  0.670106  1.339369
H8   -0.896433  0.672888  1.385067
C9   -0.889717  0.633162  1.252622
H10  -0.793922  0.607455  1.231553
C11  -0.954688  0.629126  1.192173
C12  -0.885411  0.588921  1.099793
O13  -0.936405  0.549105  1.143731
N14  -0.761399  0.598399  0.968320
H15  -0.730590  0.632145  0.944946
C16  -0.666061  0.568290  0.859044
C17  -0.762780  0.535061  0.854776
H18  -0.911670  0.532508  0.935950
C19  -0.668125  0.504726  0.746585
H20  -0.745809  0.479358  0.745460
C21  -0.474258  0.507303  0.640333
C22  -0.373983  0.540884  0.642537
C23  -0.471391  0.571400  0.753097
C24  -0.380213  0.476693  0.531950
H25  -0.456742  0.451205  0.530212
C26  -0.186943  0.479254  0.424786
H27  -0.114880  0.455947  0.340944
C28  -0.086899  0.512312  0.425827
H29   0.062255  0.514302  0.342690
C30  -0.178956  0.542875  0.533637
H31  -0.097776  0.567943  0.531626
CL32 -0.514750  0.782642  0.613806
C33  -0.590306  0.737179  0.582091
C34  -0.627663  0.746016  0.505248
H35  -0.611593  0.780725  0.468646
C36  -0.685507  0.709922  0.474854
H37  -0.713443  0.717243  0.415513
C38  -0.706725  0.664650  0.521023
H39  -0.751291  0.636767  0.497466
C40  -0.671114  0.655582  0.598618
H41  -0.688645  0.620712  0.634879
C42  -0.613177  0.691596  0.629744
C43  -0.577583  0.680662  0.713415
O44  -0.697244  0.687956  0.834273
N45  -0.409370  0.663312  0.650690
H46  -0.322955  0.658165  0.552808
C47  -0.340034  0.652072  0.704752
C48  -0.241992  0.686243  0.705070
H49  -0.218683  0.720092  0.662141
C50  -0.175425  0.676910  0.762133
H51  -0.099536  0.703327  0.761765
C52  -0.208711  0.633573  0.821147
C53  -0.305713  0.598454  0.819868
C54  -0.369623  0.607804  0.759483
C55  -0.146385  0.625328  0.882036
H56  -0.072989  0.652041  0.883600
C57  -0.180690  0.582477  0.942733
H58  -0.134587  0.576366  0.990819
C59  -0.274806  0.547508  0.941241
H60  -0.299385  0.514359  0.987367
C61  -0.336495  0.555207  0.879974
H62  -0.408588  0.527566  0.880172
data_vaneijck.015   Generated as p-p21c-03194
# Energy -2834.873 kJ/mole
_cell_length_a  23.30633
_cell_length_b  18.14916
_cell_length_c  14.13669
_cell_angle_alpha    90.000
_cell_angle_beta    28.020
_cell_angle_gamma    90.000
_cell_formula_units_Z   4
_symmetry_equiv_pos_as_xyz
    -x,y+1/2,-z+1/2                                   
    -x,-y,-z                                          
    x,-y+1/2,z+1/2                                    
_symmetry_space_group_name_H-M 'P 21/c   '
loop_
_atom_site_label
_atom_site_fract_x
_atom_site_fract_y
_atom_site_fract_z
CL1   0.516333  0.229296  0.765229
C2    0.577096  0.188283  0.577436
C3    0.687313  0.149370  0.427076
H4    0.730926  0.145104  0.432053
C5    0.742148  0.115527  0.269046
H6    0.826766  0.085623  0.154670
C7    0.688120  0.121005  0.258465
H8    0.731187  0.095293  0.135384
C9    0.577970  0.159449  0.408180
H10   0.537151  0.163211  0.398365
C11   0.520051  0.192476  0.570745
C12   0.398227  0.228877  0.733241
O13   0.303285  0.196961  0.894470
N14   0.396104  0.295110  0.693338
H15   0.478233  0.315301  0.557320
C16   0.295964  0.339093  0.813777
C17   0.253725  0.336578  0.781614
H18   0.296997  0.300691  0.667995
C19   0.155852  0.380379  0.894330
H20   0.125628  0.377424  0.865550
C21   0.097732  0.427799  1.043092
C22   0.138585  0.430970  1.078870
C23   0.238400  0.386271  0.963022
C24  -0.000443  0.471978  1.155620
H25  -0.031436  0.469700  1.128186
C26  -0.059159  0.519500  1.304549
H27  -0.134357  0.553635  1.390494
C28  -0.019662  0.522955  1.341097
H29  -0.064018  0.559727  1.454993
C30   0.078029  0.479373  1.229905
H31   0.105973  0.483921  1.262353
CL32 -0.157501  0.192132  1.826085
C33  -0.142901  0.187662  1.683626
C34  -0.211358  0.133482  1.735660
H35  -0.270350  0.096637  1.860677
C36  -0.203811  0.126632  1.626228
H37  -0.256146  0.084741  1.666130
C38  -0.127709  0.173864  1.464035
H39  -0.121391  0.168191  1.378792
C40  -0.059491  0.228285  1.411516
H41  -0.001504  0.264568  1.286281
C42  -0.065908  0.236061  1.519970
C43   0.008941  0.295903  1.457142
O44  -0.037289  0.343254  1.575638
N45   0.129743  0.296629  1.262281
H46   0.158752  0.256269  1.177311
C47   0.221040  0.346153  1.158217
C48   0.251853  0.352436  1.209327
H49   0.203531  0.320291  1.332164
C50   0.344141  0.400864  1.103548
H51   0.365243  0.405625  1.147236
C52   0.409325  0.442218  0.941436
C53   0.377807  0.437246  0.890151
C54   0.281610  0.389798  1.002056
C55   0.505381  0.488610  0.830476
H56   0.529804  0.492886  0.868757
C57   0.570633  0.529846  0.668725
H58   0.644573  0.565352  0.583576
C59   0.539269  0.525534  0.618543
H60   0.589105  0.557546  0.494629
C61   0.443389  0.480011  0.728486
H62   0.421200  0.477855  0.686403
data_vaneijck.016   Generated as p21c-04523
# Energy -2834.759 kJ/mole
_cell_length_a  34.62766
_cell_length_b  18.57025
_cell_length_c  16.36523
_cell_angle_alpha    90.000
_cell_angle_beta    15.850
_cell_angle_gamma    90.000
_cell_formula_units_Z   4
_symmetry_equiv_pos_as_xyz
    -x,y+1/2,-z+1/2                                   
    -x,-y,-z                                          
    x,-y+1/2,z+1/2                                    
_symmetry_space_group_name_H-M 'P 21/c   '
loop_
_atom_site_label
_atom_site_fract_x
_atom_site_fract_y
_atom_site_fract_z
CL1  -0.451678  0.421381  0.993540
C2   -0.333084  0.475286  0.804317
C3   -0.350639  0.550469  0.837092
H4   -0.437148  0.573568  0.978802
C5   -0.256239  0.596025  0.686366
H6   -0.270293  0.653786  0.712495
C7   -0.143225  0.566787  0.500654
H8   -0.069662  0.601729  0.382251
C9   -0.125222  0.491993  0.467622
H10  -0.038043  0.469480  0.324591
C11  -0.219519  0.445956  0.618552
C12  -0.196280  0.366513  0.578138
O13  -0.124102  0.332899  0.381549
N14  -0.258782  0.334599  0.769626
H15  -0.313122  0.367500  0.917285
C16  -0.255846  0.262579  0.787841
C17  -0.332547  0.211373  0.899124
H18  -0.392821  0.227813  0.968887
C19  -0.330824  0.138970  0.919180
H20  -0.389854  0.099778  1.004322
C21  -0.253884  0.117499  0.831789
C22  -0.176878  0.169117  0.721132
C23  -0.176772  0.242251  0.696155
C24  -0.254149  0.044783  0.855984
H25  -0.311766  0.005246  0.938042
C26  -0.180550  0.022815  0.776038
H27  -0.182069 -0.033122  0.797443
C28  -0.105601  0.073559  0.669605
H29  -0.049617  0.057197  0.610059
C30  -0.102875  0.145977  0.640485
H31  -0.044056  0.183814  0.557557
CL32 -0.590906  0.430941  1.773388
C33  -0.637769  0.346578  1.833465
C34  -0.764699  0.316143  2.120158
H35  -0.830516  0.345262  2.296710
C36  -0.808144  0.248137  2.181349
H37  -0.906349  0.225380  2.403092
C38  -0.724814  0.209584  1.956331
H39  -0.758960  0.157068  2.005340
C40  -0.598145  0.239438  1.669532
H41  -0.534321  0.209903  1.496221
C42  -0.554004  0.307890  1.606281
C43  -0.419843  0.337860  1.298658
O44  -0.421773  0.381892  1.246305
N45  -0.297003  0.313128  1.079392
H46  -0.303817  0.276189  1.137464
C47  -0.160666  0.332771  0.778034
C48  -0.091270  0.386691  0.681176
H49  -0.142279  0.411101  0.837282
C50   0.043406  0.409683  0.383393
H51   0.096067  0.451396  0.310797
C52   0.109767  0.378707  0.180090
C53   0.041110  0.323276  0.274940
C54  -0.095793  0.300146  0.577805
C55   0.244385  0.403077 -0.117574
H56   0.297167  0.445244 -0.191099
C57   0.312712  0.372670 -0.324108
H58   0.416626  0.391508 -0.553108
C59   0.246858  0.317825 -0.234435
H60   0.300690  0.294586 -0.395885
C61   0.111906  0.293313  0.062815
H62   0.062812  0.251213  0.127173
data_vaneijck.017   Generated as p21c-01394
# Energy -2834.710 kJ/mole
_cell_length_a  10.16175
_cell_length_b  28.74349
_cell_length_c  14.17388
_cell_angle_alpha    90.000
_cell_angle_beta    45.141
_cell_angle_gamma    90.000
_cell_formula_units_Z   4
_symmetry_equiv_pos_as_xyz
    -x,y+1/2,-z+1/2                                   
    -x,-y,-z                                          
    x,-y+1/2,z+1/2                                    
_symmetry_space_group_name_H-M 'P 21/c   '
loop_
_atom_site_label
_atom_site_fract_x
_atom_site_fract_y
_atom_site_fract_z
CL1  -0.014761  0.217353  0.113814
C2   -0.090328  0.262817  0.082117
C3   -0.127689  0.253986  0.005276
H4   -0.111613  0.219280 -0.031335
C5   -0.185545  0.290083 -0.025100
H6   -0.213485  0.282767 -0.084440
C7   -0.206772  0.335350  0.021084
H8   -0.251349  0.363234 -0.002458
C9   -0.171155  0.344412  0.098676
H10  -0.188695  0.379280  0.134950
C11  -0.113203  0.308396  0.129782
C12  -0.077604  0.319324  0.213449
O13  -0.197252  0.312015  0.334297
N14   0.090602  0.336686  0.150727
H15   0.177012  0.341839  0.052849
C16   0.159939  0.347926  0.204787
C17   0.257961  0.313754  0.205122
H18   0.281261  0.279905  0.162203
C19   0.324515  0.323088  0.262192
H20   0.400381  0.296671  0.261845
C21   0.291240  0.366425  0.321191
C22   0.194261  0.401545  0.319894
C23   0.130358  0.392194  0.259507
C24   0.353558  0.374670  0.382086
H25   0.426933  0.347956  0.383667
C26   0.319265  0.417521  0.442768
H27   0.365360  0.423633  0.490858
C28   0.225169  0.452491  0.441259
H29   0.200598  0.485640  0.487375
C30   0.163489  0.444792  0.379988
H31   0.091409  0.472435  0.380176
CL32 -0.670156  0.339899  0.652743
C33  -0.580937  0.337482  0.720546
C34  -0.637199  0.300538  0.807160
H35  -0.733140  0.274924  0.828862
C36  -0.570157  0.296482  0.865756
H37  -0.613607  0.267670  0.931631
C38  -0.447496  0.329926  0.839355
H39  -0.396393  0.327155  0.885040
C40  -0.389725  0.366862  0.752602
H41  -0.293932  0.392576  0.731514
C42  -0.454724  0.370884  0.692173
C43  -0.385484  0.411084  0.599794
O44  -0.436553  0.450895  0.643740
N45  -0.261414  0.401607  0.468322
H46  -0.230550  0.367864  0.444955
C47  -0.166065  0.431713  0.359038
C48  -0.262765  0.464939  0.354747
H49  -0.411666  0.467497  0.435912
C50  -0.168081  0.495267  0.246544
H51  -0.245757  0.520634  0.245408
C52   0.025797  0.492686  0.140299
C53   0.126054  0.459107  0.142525
C54   0.028616  0.428598  0.253099
C55   0.119870  0.523289  0.031901
H56   0.043353  0.548776  0.030148
C57   0.313150  0.520722 -0.075256
H58   0.385234  0.544024 -0.159109
C59   0.413177  0.487667 -0.074193
H60   0.562340  0.485674 -0.157326
C61   0.321093  0.457112  0.033633
H62   0.402258  0.432045  0.031642
data_vaneijck.018   Generated as p21c-04696
# Energy -2834.368 kJ/mole
_cell_length_a  13.43683
_cell_length_b  14.85761
_cell_length_c  15.63283
_cell_angle_alpha    90.000
_cell_angle_beta    67.908
_cell_angle_gamma    90.000
_cell_formula_units_Z   4
_symmetry_equiv_pos_as_xyz
    -x,y+1/2,-z+1/2                                   
    -x,-y,-z                                          
    x,-y+1/2,z+1/2                                    
_symmetry_space_group_name_H-M 'P 21/c   '
loop_
_atom_site_label
_atom_site_fract_x
_atom_site_fract_y
_atom_site_fract_z
CL1  -0.736211  0.205092  1.181077
C2   -0.763104  0.202202  1.081495
C3   -0.871087  0.199111  1.090146
H4   -0.935042  0.198652  1.157767
C5   -0.897192  0.196000  1.011423
H6   -0.980637  0.193190  1.019166
C7   -0.815530  0.195919  0.923324
H8   -0.835974  0.193235  0.862726
C9   -0.707453  0.199116  0.913945
H10  -0.644663  0.198879  0.845765
C11  -0.680322  0.202395  0.992606
C12  -0.563803  0.205110  0.979237
O13  -0.516077  0.276638  0.974985
N14  -0.514640  0.124694  0.971041
H15  -0.562916  0.072509  0.975029
C16  -0.408397  0.102885  0.957912
C17  -0.387680  0.069857  1.033452
H18  -0.452405  0.063191  1.099833
C19  -0.283485  0.045728  1.024120
H20  -0.268811  0.020307  1.083209
C21  -0.198250  0.055259  0.938478
C22  -0.217724  0.088586  0.861166
C23  -0.323788  0.111640  0.871353
C24  -0.093651  0.031792  0.929675
H25  -0.078957  0.006054  0.988421
C26  -0.007751  0.041100  0.844763
H27   0.072559  0.022400  0.838334
C28  -0.026245  0.074529  0.768289
H29   0.039652  0.082348  0.702714
C30  -0.130267  0.097933  0.776191
H31  -0.142222  0.123610  0.716134
CL32 -0.279347  0.536816  0.840346
C33  -0.217485  0.477229  0.901382
C34  -0.195396  0.521839  0.971786
H35  -0.217408  0.591777  0.987098
C36  -0.145136  0.476120  1.023099
H37  -0.128841  0.510966  1.077224
C38  -0.116462  0.385430  1.004487
H39  -0.077807  0.350128  1.044074
C40  -0.137915  0.340552  0.934335
H41  -0.115377  0.270618  0.919803
C42  -0.188256  0.385728  0.882314
C43  -0.207580  0.333860  0.807670
O44  -0.135000  0.323780  0.731486
N45  -0.305213  0.296208  0.828587
H46  -0.358364  0.307204  0.892673
C47  -0.340920  0.240271  0.773899
C48  -0.366946  0.276193  0.702232
H49  -0.360078  0.347744  0.689621
C50  -0.401062  0.219478  0.646910
H51  -0.420872  0.247621  0.591626
C52  -0.408357  0.126148  0.662309
C53  -0.382003  0.089082  0.734631
C54  -0.349316  0.147058  0.791039
C55  -0.441606  0.069336  0.606340
H56  -0.462131  0.097013  0.551232
C57  -0.448229 -0.023855  0.620974
H58  -0.473498 -0.066959  0.577244
C59  -0.421399 -0.061046  0.691662
H60  -0.425726 -0.133081  0.702317
C61  -0.388591 -0.004970  0.748218
H62  -0.367733 -0.034851  0.802143
data_vaneijck.019   Generated as p-p21c-06533
# Energy -2834.094 kJ/mole
_cell_length_a  21.75959
_cell_length_b  10.38184
_cell_length_c  17.63333
_cell_angle_alpha    90.000
_cell_angle_beta    45.600
_cell_angle_gamma    90.000
_cell_formula_units_Z   4
_symmetry_equiv_pos_as_xyz
    -x,y+1/2,-z+1/2                                   
    -x,-y,-z                                          
    x,-y+1/2,z+1/2                                    
_symmetry_space_group_name_H-M 'P 21/c   '
loop_
_atom_site_label
_atom_site_fract_x
_atom_site_fract_y
_atom_site_fract_z
CL1  -0.150303  0.339134  0.374587
C2   -0.051584  0.302886  0.328399
C3    0.005369  0.225476  0.237113
H4   -0.012689  0.190516  0.197252
C5    0.086318  0.192760  0.196416
H6    0.129614  0.133509  0.126093
C7    0.111062  0.236869  0.246755
H8    0.173594  0.212188  0.215240
C9    0.054690  0.313490  0.337966
H10   0.074119  0.347304  0.376719
C11  -0.026624  0.347656  0.379345
C12  -0.082342  0.430551  0.476749
O13  -0.070715  0.547975  0.470678
N14  -0.140666  0.368961  0.570385
H15  -0.144740  0.273966  0.565841
C16  -0.194500  0.419490  0.672809
C17  -0.164531  0.415405  0.721704
H18  -0.102528  0.373352  0.680365
C19  -0.213849  0.466470  0.823320
H20  -0.189773  0.462676  0.860019
C21  -0.293512  0.524099  0.876428
C22  -0.325000  0.528564  0.827995
C23  -0.275339  0.473513  0.725784
C24  -0.341679  0.577428  0.977569
H25  -0.318404  0.573260  1.015205
C26  -0.420758  0.636710  1.031306
H27  -0.457185  0.677749  1.109075
C28  -0.452290  0.642649  0.984238
H29  -0.513398  0.688578  1.025782
C30  -0.405147  0.588540  0.883620
H31  -0.431223  0.594139  0.849416
CL32 -0.313249  0.927586  0.828582
C33  -0.226291  0.960561  0.695817
C34  -0.163488  1.046955  0.668297
H35  -0.170371  1.090838  0.729507
C36  -0.091463  1.076617  0.561608
H37  -0.043153  1.142493  0.541133
C38  -0.081972  1.020992  0.481520
H39  -0.026479  1.043641  0.399110
C40  -0.144332  0.935224  0.508213
H41  -0.136705  0.892760  0.446091
C42  -0.216536  0.903572  0.614986
C43  -0.280347  0.809371  0.638455
O44  -0.352969  0.843584  0.682229
N45  -0.252236  0.687056  0.605758
H46  -0.191851  0.670839  0.570796
C47  -0.295533  0.578575  0.615074
C48  -0.326312  0.577733  0.566827
H49  -0.317655  0.661063  0.523462
C50  -0.369510  0.469753  0.575672
H51  -0.393593  0.470911  0.538991
C52  -0.381628  0.360530  0.631822
C53  -0.350584  0.359811  0.680743
C54  -0.307758  0.470322  0.672590
C55  -0.424517  0.252299  0.639423
H56  -0.448530  0.252753  0.602633
C57  -0.436846  0.142807  0.695059
H58  -0.469826  0.059639  0.700787
C59  -0.406445  0.140988  0.743438
H60  -0.416316  0.055995  0.786349
C61  -0.363615  0.248215  0.736565
H62  -0.341017  0.243744  0.774924
data_vaneijck.020   Generated as p21c-04610
# Energy -2834.005 kJ/mole
_cell_length_a  15.72712
_cell_length_b  10.38538
_cell_length_c  17.63779
_cell_angle_alpha    90.000
_cell_angle_beta    81.145
_cell_angle_gamma    90.000
_cell_formula_units_Z   4
_symmetry_equiv_pos_as_xyz
    -x,y+1/2,-z+1/2                                   
    -x,-y,-z                                          
    x,-y+1/2,z+1/2                                    
_symmetry_space_group_name_H-M 'P 21/c   '
loop_
_atom_site_label
_atom_site_fract_x
_atom_site_fract_y
_atom_site_fract_z
CL1   0.849565 -0.160869  0.275713
C2    0.948382 -0.197125  0.223224
C3    1.005300 -0.274505  0.257577
H4    0.987158 -0.309444  0.315485
C5    1.086317 -0.307225  0.217354
H6    1.129579 -0.366462  0.244392
C7    1.111170 -0.263144  0.142283
H8    1.173754 -0.287843  0.111294
C9    1.054836 -0.186546  0.107422
H10   1.074350 -0.152766  0.049248
C11   0.973448 -0.152385  0.147328
C12   0.917751 -0.069538  0.105638
O13   0.929419  0.047827  0.100027
N14   0.859376 -0.131115  0.070412
H15   0.855275 -0.226064  0.079079
C16   0.805506 -0.080591  0.021888
C17   0.835471 -0.084796 -0.056979
H18   0.897476 -0.126909 -0.077684
C19   0.786134 -0.033751 -0.109234
H20   0.810207 -0.037620 -0.170014
C21   0.706463  0.023956 -0.082654
C22   0.674973  0.028547 -0.002736
C23   0.724644 -0.026453  0.049790
C24   0.658300  0.077233 -0.135594
H25   0.681572  0.072972 -0.196507
C26   0.579208  0.136577 -0.110237
H27   0.542785  0.177562 -0.151559
C28   0.547667  0.142639 -0.031640
H29   0.486547  0.188618 -0.012064
C30   0.594806  0.088594  0.021818
H31   0.568702  0.094298  0.082097
CL32  0.686665  0.427379 -0.015119
C33   0.773635  0.460515  0.030616
C34   0.836451  0.546861 -0.004745
H35   0.829587  0.590604 -0.059092
C36   0.908478  0.576658  0.029862
H37   0.956798  0.642489  0.001964
C38   0.917949  0.521222  0.100485
H39   0.973443  0.543974  0.127359
C40   0.855580  0.435499  0.136236
H41   0.863216  0.393190  0.190749
C42   0.783384  0.403706  0.101711
C43   0.719560  0.309539  0.142096
O44   0.646893  0.343750  0.170948
N45   0.747716  0.187265  0.146654
H46   0.808151  0.171154  0.121234
C47   0.704415  0.078763  0.180659
C48   0.673604  0.077944  0.259691
H49   0.682251  0.161253  0.294387
C50   0.630387 -0.029987  0.294075
H51   0.606284 -0.028802  0.354842
C52   0.618272 -0.139199  0.250082
C53   0.649341 -0.139968  0.170119
C54   0.692197 -0.029507  0.135405
C55   0.575365 -0.247383  0.285417
H56   0.551341 -0.246890  0.346223
C57   0.563037 -0.356863  0.242153
H58   0.530044 -0.439981  0.269439
C59   0.593454 -0.358731  0.163373
H60   0.583579 -0.443696  0.130357
C61   0.636302 -0.251564  0.127376
H62   0.658898 -0.256103  0.066417
data_vaneijck.021   Generated as t-p-1-04805
# Energy -2833.952 kJ/mole
_cell_length_a  11.00500
_cell_length_b  10.56677
_cell_length_c  16.18014
_cell_angle_alpha    65.990
_cell_angle_beta    74.288
_cell_angle_gamma    56.541
_cell_formula_units_Z   2
_symmetry_equiv_pos_as_xyz
    -x,-y,-z                                          
_symmetry_space_group_name_H-M 'P -1     '
loop_
_atom_site_label
_atom_site_fract_x
_atom_site_fract_y
_atom_site_fract_z
CL1   0.039073 -0.243407  0.211610
C2    0.031374 -0.061715  0.152337
C3   -0.080979  0.054646  0.092692
H4   -0.158473  0.028728  0.084469
C5   -0.093409  0.204795  0.043213
H6   -0.179712  0.293243 -0.002558
C7    0.005862  0.240533  0.052960
H8   -0.004124  0.356819  0.014684
C9    0.118333  0.125333  0.112204
H10   0.194552  0.154055  0.119355
C11   0.132788 -0.026612  0.162050
C12   0.256080 -0.144690  0.223878
O13   0.353095 -0.274170  0.213255
N14   0.256606 -0.096763  0.289231
H15   0.173610  0.012070  0.289140
C16   0.355956 -0.173078  0.355428
C17   0.319928 -0.248344  0.444053
H18   0.218392 -0.249135  0.459992
C19   0.415591 -0.324118  0.512473
H20   0.387031 -0.382518  0.580486
C21   0.548459 -0.325544  0.492882
C22   0.586532 -0.250024  0.403139
C23   0.488994 -0.172853  0.334009
C24   0.643627 -0.402451  0.562329
H25   0.614721 -0.460129  0.630729
C26   0.776647 -0.404918  0.543509
H27   0.849309 -0.463643  0.597159
C28   0.815436 -0.331227  0.455302
H29   0.918205 -0.333357  0.441036
C30   0.721369 -0.254373  0.385489
H31   0.753550 -0.198353  0.317897
CL32  1.006538 -0.709106  0.361539
C33   0.899112 -0.748568  0.326713
C34   0.906576 -0.897624  0.372735
H35   0.978053 -0.983912  0.427560
C36   0.820602 -0.935665  0.348587
H37   0.826381 -1.049823  0.384677
C38   0.726776 -0.825745  0.278019
H39   0.660760 -0.855591  0.259421
C40   0.718437 -0.676950  0.231419
H41   0.645370 -0.592485  0.176992
C42   0.803982 -0.636793  0.255140
C43   0.789259 -0.474982  0.204119
O44   0.893223 -0.461124  0.158338
N45   0.656221 -0.348531  0.212362
H46   0.580957 -0.376712  0.250410
C47   0.606315 -0.183709  0.178108
C48   0.637555 -0.111544  0.087233
H49   0.700440 -0.183804  0.043005
C50   0.588894  0.052715  0.053620
H51   0.614484  0.106125 -0.016661
C52   0.508347  0.146791  0.110993
C53   0.474765  0.075606  0.203114
C54   0.523857 -0.090679  0.236495
C55   0.461622  0.311267  0.077041
H56   0.487032  0.365644  0.006998
C57   0.381945  0.405780  0.133987
H58   0.346523  0.532039  0.108527
C59   0.347779  0.336765  0.224508
H60   0.285941  0.410425  0.267887
C61   0.393318  0.173208  0.259213
H62   0.365826  0.123305  0.329641
data_vaneijck.022   Generated as p212121-04564
# Energy -2833.799 kJ/mole
_cell_length_a  22.78657
_cell_length_b  10.80626
_cell_length_c  11.60510
_cell_angle_alpha    90.000
_cell_angle_beta    90.000
_cell_angle_gamma    90.000
_cell_formula_units_Z   4
_symmetry_equiv_pos_as_xyz
    -x+1/2,-y,z+1/2                                   
    -x,y+1/2,-z+1/2                                   
    x+1/2,-y+1/2,-z                                   
_symmetry_space_group_name_H-M 'P 212121 '
loop_
_atom_site_label
_atom_site_fract_x
_atom_site_fract_y
_atom_site_fract_z
CL1   0.613218  0.358529  0.192156
C2    0.658276  0.458576  0.266543
C3    0.687342  0.551293  0.203128
H4    0.680848  0.558530  0.110948
C5    0.725034  0.634822  0.258483
H6    0.747409  0.705520  0.209088
C7    0.733713  0.626222  0.377718
H8    0.762772  0.690305  0.420761
C9    0.704671  0.534374  0.441447
H10   0.711455  0.528143  0.533489
C11   0.666768  0.449667  0.387292
C12   0.637320  0.354283  0.462104
O13   0.666554  0.286187  0.525483
N14   0.578116  0.350611  0.460262
H15   0.559628  0.411136  0.406121
C16   0.538306  0.277668  0.522455
C17   0.509757  0.332621  0.616092
H18   0.519072  0.427443  0.638845
C19   0.468803  0.266554  0.680893
H20   0.447529  0.311263  0.752659
C21   0.455571  0.143522  0.653304
C22   0.484430  0.085652  0.559368
C23   0.525632  0.153803  0.492915
C24   0.413735  0.078396  0.718645
H25   0.391566  0.123104  0.789827
C26   0.400433 -0.044921  0.692214
H27   0.368316 -0.094865  0.742811
C28   0.429504 -0.103490  0.601007
H29   0.420256 -0.198917  0.580771
C30   0.470930 -0.039048  0.534982
H31   0.492450 -0.086974  0.465001
CL32  0.730771 -0.246342  0.679820
C33   0.703941 -0.120818  0.754722
C34   0.727827 -0.096790  0.864139
H35   0.761615 -0.156428  0.898883
C36   0.708268  0.004322  0.929019
H37   0.726976  0.022293  1.013028
C38   0.664454  0.081807  0.885017
H39   0.649452  0.159493  0.935672
C40   0.639905  0.058101  0.776135
H41   0.605722  0.118059  0.743264
C42   0.659357 -0.043240  0.709726
C43   0.631327 -0.066479  0.594291
O44   0.606063 -0.164729  0.573881
N45   0.633636  0.025362  0.515977
H46   0.654280  0.102377  0.541524
C47   0.608830  0.031524  0.405696
C48   0.636878 -0.025216  0.311868
H49   0.677415 -0.075275  0.324763
C50   0.612422 -0.017588  0.201296
H51   0.634450 -0.061749  0.129802
C52   0.559677  0.047218  0.183513
C53   0.530521  0.103848  0.277866
C54   0.555539  0.095449  0.389499
C55   0.535930  0.056455  0.072046
H56   0.558086  0.013894 -0.000063
C57   0.483571  0.121471  0.053155
H58   0.465583  0.129371 -0.032800
C59   0.454285  0.176460  0.145803
H60   0.413757  0.226228  0.130874
C61   0.477373  0.167913  0.257404
H62   0.453901  0.211891  0.327186
data_vaneijck.023   Generated as p21c-03639
# Energy -2833.784 kJ/mole
_cell_length_a  12.20624
_cell_length_b  14.58175
_cell_length_c  23.42472
_cell_angle_alpha    90.000
_cell_angle_beta    42.593
_cell_angle_gamma    90.000
_cell_formula_units_Z   4
_symmetry_equiv_pos_as_xyz
    -x,y+1/2,-z+1/2                                   
    -x,-y,-z                                          
    x,-y+1/2,z+1/2                                    
_symmetry_space_group_name_H-M 'P 21/c   '
loop_
_atom_site_label
_atom_site_fract_x
_atom_site_fract_y
_atom_site_fract_z
CL1  -0.539682  0.170683  0.693303
C2   -0.561159  0.281787  0.725840
C3   -0.659243  0.341409  0.731472
H4   -0.720230  0.316717  0.717083
C5   -0.679007  0.432977  0.755648
H6   -0.755085  0.478450  0.760197
C7   -0.599688  0.465885  0.773713
H8   -0.613724  0.536878  0.791277
C9   -0.503018  0.406984  0.769351
H10  -0.442865  0.433211  0.783916
C11  -0.483717  0.314376  0.746110
C12  -0.380158  0.253880  0.743172
O13  -0.437041  0.187680  0.791074
N14  -0.223369  0.278456  0.686522
H15  -0.193957  0.334589  0.652918
C16  -0.092069  0.238442  0.664606
C17  -0.101732  0.214049  0.726136
H18  -0.212804  0.225310  0.792084
C19   0.032148  0.175482  0.702453
H20   0.022948  0.157110  0.750591
C21   0.177523  0.161803  0.616686
C22   0.188278  0.186041  0.553939
C23   0.051772  0.224251  0.578461
C24   0.312778  0.124622  0.592986
H25   0.305549  0.106008  0.640372
C26   0.458652  0.111763  0.507628
H27   0.562384  0.083790  0.489868
C28   0.470248  0.134892  0.445342
H29   0.583090  0.124594  0.379515
C30   0.335854  0.171758  0.468385
H31   0.346596  0.189750  0.419765
CL32  0.123361  0.417596  0.685355
C33   0.228889  0.501463  0.608604
C34   0.330064  0.560557  0.601225
H35   0.342401  0.552662  0.642163
C36   0.415950  0.630694  0.540878
H37   0.493274  0.675751  0.535729
C38   0.401548  0.642501  0.487360
H39   0.467085  0.697166  0.441334
C40   0.302430  0.583435  0.493529
H41   0.292055  0.592818  0.451811
C42   0.215519  0.512441  0.553872
C43   0.110675  0.451573  0.557868
O44  -0.038207  0.452921  0.619310
N45   0.187413  0.397654  0.490163
H46   0.308217  0.401902  0.443645
C47   0.121992  0.338479  0.474388
C48   0.124035  0.367506  0.416779
H49   0.176837  0.433118  0.385703
C50   0.058013  0.312902  0.398945
H51   0.060847  0.337229  0.354307
C52  -0.011110  0.227737  0.438812
C53  -0.013768  0.197031  0.497414
C54   0.054118  0.252820  0.515043
C55  -0.077537  0.173332  0.420517
H56  -0.075233  0.196673  0.375839
C57  -0.146967  0.088193  0.459961
H58  -0.197034  0.046063  0.445526
C59  -0.151628  0.057601  0.518299
H60  -0.205806 -0.008052  0.548904
C61  -0.085820  0.111387  0.537001
H62  -0.090795  0.085870  0.582161
data_vaneijck.024   Generated as p-1-03545
# Energy -2833.709 kJ/mole
_cell_length_a  16.18774
_cell_length_b  16.92530
_cell_length_c  15.31744
_cell_angle_alpha    36.494
_cell_angle_beta    39.079
_cell_angle_gamma    38.743
_cell_formula_units_Z   2
_symmetry_equiv_pos_as_xyz
    -x,-y,-z                                          
_symmetry_space_group_name_H-M 'P -1     '
loop_
_atom_site_label
_atom_site_fract_x
_atom_site_fract_y
_atom_site_fract_z
CL1  -0.158904  0.506522 -0.208891
C2    0.022725  0.398977 -0.248373
C3    0.118088  0.406427 -0.397346
H4    0.077973  0.477974 -0.483571
C5    0.266168  0.320342 -0.435373
H6    0.338299  0.326099 -0.549460
C7    0.320775  0.226413 -0.325531
H8    0.435172  0.160314 -0.355376
C9    0.227121  0.218090 -0.176821
H10   0.270234  0.144952 -0.092404
C11   0.077784  0.303759 -0.136685
C12  -0.018059  0.289104  0.025006
O13  -0.089393  0.393103  0.038433
N14  -0.020275  0.156125  0.151768
H15   0.044568  0.080857  0.123876
C16  -0.100875  0.106249  0.316573
C17  -0.113335  0.137444  0.388660
H18  -0.059659  0.200356  0.316301
C19  -0.195347  0.088742  0.552954
H20  -0.204019  0.114330  0.606279
C21  -0.266340  0.008161  0.647127
C22  -0.253700 -0.025395  0.575967
C23  -0.169875  0.023761  0.409664
C24  -0.350217 -0.038625  0.811654
H25  -0.359975 -0.013244  0.866030
C26  -0.422071 -0.118325  0.906204
H27  -0.487520 -0.153787  1.032495
C28  -0.409410 -0.152470  0.837217
H29  -0.464681 -0.214313  0.910926
C30  -0.326018 -0.106853  0.673604
H31  -0.319021 -0.134261  0.623634
CL32  0.492580 -0.461434  0.257464
C33   0.377613 -0.468738  0.438911
C34   0.432906 -0.581022  0.555598
H35   0.544429 -0.658702  0.530077
C36   0.344452 -0.593159  0.705583
H37   0.387798 -0.679415  0.794298
C38   0.199833 -0.493677  0.740843
H39   0.131651 -0.503464  0.857018
C40   0.143666 -0.381268  0.625312
H41   0.031673 -0.304879  0.653663
C42   0.231515 -0.367088  0.473516
C43   0.164783 -0.243833  0.355096
O44   0.208422 -0.147107  0.225117
N45   0.050708 -0.243124  0.403364
H46   0.024622 -0.325921  0.512566
C47  -0.038398 -0.143936  0.327061
C48  -0.015646 -0.179946  0.251788
H49   0.070835 -0.281467  0.250958
C50  -0.103939 -0.084325  0.176032
H51  -0.084909 -0.112879  0.117606
C52  -0.215900  0.048514  0.174707
C53  -0.239804  0.086510  0.250289
C54  -0.150319 -0.011006  0.327416
C55  -0.303658  0.143721  0.097855
H56  -0.285444  0.114870  0.040142
C57  -0.415480  0.276708  0.095513
H58  -0.483111  0.349406  0.036834
C59  -0.439789  0.315418  0.169261
H60  -0.526217  0.418158  0.167217
C61  -0.352702  0.221283  0.246059
H62  -0.373264  0.253322  0.302140
data_vaneijck.025   Generated as p-p21c-10883
# Energy -2833.493 kJ/mole
_cell_length_a  15.74565
_cell_length_b  10.38622
_cell_length_c  17.55384
_cell_angle_alpha    90.000
_cell_angle_beta    80.920
_cell_angle_gamma    90.000
_cell_formula_units_Z   4
_symmetry_equiv_pos_as_xyz
    -x,y+1/2,-z+1/2                                   
    -x,-y,-z                                          
    x,-y+1/2,z+1/2                                    
_symmetry_space_group_name_H-M 'P 21/c   '
loop_
_atom_site_label
_atom_site_fract_x
_atom_site_fract_y
_atom_site_fract_z
CL1   0.842487  0.704605  0.258163
C2    0.943170  0.729689  0.205744
C3    0.999142  0.815827  0.234989
H4    0.979209  0.864934  0.289133
C5    1.081859  0.838542  0.194588
H6    1.124624  0.904021  0.217871
C7    1.109045  0.775836  0.124437
H8    1.172968  0.792188  0.093432
C9    1.053355  0.691473  0.094405
H10   1.074477  0.644115  0.039820
C11   0.970491  0.666816  0.134638
C12   0.915301  0.575039  0.098141
O13   0.926175  0.457410  0.099777
N14   0.858101  0.630530  0.058928
H15   0.855830  0.726447  0.062012
C16   0.803496  0.575110  0.012847
C17   0.831701  0.575630 -0.066796
H18   0.893347  0.617221 -0.089718
C19   0.781267  0.521507 -0.117127
H20   0.804109  0.522329 -0.178492
C21   0.701990  0.465083 -0.087969
C22   0.672273  0.463685 -0.007235
C23   0.723419  0.520816  0.043489
C24   0.652641  0.409722 -0.139315
H25   0.674929  0.411782 -0.200875
C26   0.573906  0.351316 -0.111486
H27   0.536594  0.308877 -0.151663
C28   0.543931  0.348257 -0.032051
H29   0.482960  0.303245 -0.010488
C30   0.592375  0.404393  0.019771
H31   0.567433  0.401125  0.080752
CL32  0.890043  0.097124  0.168236
C33   0.846454  0.047331  0.089081
C34   0.893762 -0.041829  0.039003
H35   0.955303 -0.076256  0.050653
C36   0.862075 -0.086474 -0.026421
H37   0.899267 -0.154106 -0.064990
C38   0.782219 -0.043558 -0.041807
H39   0.757467 -0.078633 -0.092005
C40   0.734775  0.045837  0.007612
H41   0.673286  0.079643 -0.004668
C42   0.766277  0.092900  0.073083
C43   0.711434  0.189718  0.122076
O44   0.635207  0.165737  0.145507
N45   0.746516  0.304874  0.135115
H46   0.808462  0.316629  0.112437
C47   0.707000  0.412945  0.173349
C48   0.679578  0.410855  0.253341
H49   0.689339  0.325717  0.286122
C50   0.638177  0.518129  0.290779
H51   0.616321  0.514543  0.352275
C52   0.624878  0.629556  0.248683
C53   0.653309  0.633358  0.167760
C54   0.693960  0.523513  0.130138
C55   0.583544  0.737078  0.286676
H56   0.561229  0.734562  0.348121
C57   0.570427  0.848621  0.245228
H58   0.538360  0.930976  0.274584
C59   0.598758  0.853487  0.165624
H60   0.588376  0.939898  0.133966
C61   0.639892  0.746980  0.126940
H62   0.660817  0.753342  0.065422
data_vaneijck.026   Generated as p-p21c-05342
# Energy -2833.228 kJ/mole
_cell_length_a  17.47138
_cell_length_b  29.16993
_cell_length_c   9.65154
_cell_angle_alpha    90.000
_cell_angle_beta    35.374
_cell_angle_gamma    90.000
_cell_formula_units_Z   4
_symmetry_equiv_pos_as_xyz
    -x,y+1/2,-z+1/2                                   
    -x,-y,-z                                          
    x,-y+1/2,z+1/2                                    
_symmetry_space_group_name_H-M 'P 21/c   '
loop_
_atom_site_label
_atom_site_fract_x
_atom_site_fract_y
_atom_site_fract_z
CL1  -0.369727  0.357608  1.761665
C2   -0.250550  0.323719  1.508934
C3   -0.290545  0.293274  1.463079
H4   -0.393168  0.291620  1.583952
C5   -0.198187  0.265032  1.260242
H6   -0.229731  0.241859  1.225852
C7   -0.064823  0.266963  1.101287
H8    0.006205  0.245287  0.944350
C9   -0.023637  0.297208  1.144972
H10   0.079830  0.298672  1.020411
C11  -0.115597  0.325863  1.348191
C12  -0.065492  0.358222  1.383179
O13  -0.099593  0.355279  1.555792
N14   0.021318  0.389857  1.209409
H15   0.041004  0.387684  1.079113
C16   0.090462  0.424544  1.176230
C17   0.039206  0.469122  1.251142
H18  -0.054276  0.476147  1.339214
C19   0.108390  0.504863  1.213212
H20   0.067602  0.539090  1.272553
C21   0.230198  0.496399  1.098204
C22   0.282788  0.451271  1.022570
C23   0.211741  0.415136  1.063465
C24   0.299870  0.532617  1.058030
H25   0.259926  0.567057  1.115816
C26   0.422126  0.524368  0.941226
H27   0.476177  0.552192  0.909078
C28   0.474879  0.480037  0.865493
H29   0.569397  0.473900  0.774942
C30   0.405624  0.443674  0.906638
H31   0.448010  0.409733  0.846893
CL32  0.186426  0.436404  1.634284
C33   0.031421  0.414211  1.829217
C34  -0.078920  0.436443  2.050248
H35  -0.066040  0.466307  2.095901
C36  -0.207035  0.420463  2.213092
H37  -0.291259  0.437926  2.381575
C38  -0.226162  0.382001  2.157137
H39  -0.325065  0.369705  2.282882
C40  -0.117144  0.359401  1.938176
H41  -0.132943  0.329724  1.896163
C42   0.012235  0.375151  1.772583
C43   0.125014  0.350166  1.538978
O44   0.205207  0.327924  1.489296
N45   0.129565  0.353962  1.392921
H46   0.055962  0.372606  1.461420
C47   0.217758  0.336777  1.163353
C48   0.259420  0.290962  1.106018
H49   0.225315  0.268560  1.238201
C50   0.344913  0.273827  0.878475
H51   0.374556  0.238195  0.838876
C52   0.391512  0.302597  0.703896
C53   0.350277  0.349084  0.758994
C54   0.262133  0.366028  0.990971
C55   0.479387  0.285262  0.474476
H56   0.510727  0.249884  0.432790
C57   0.526671  0.313701  0.298795
H58   0.594367  0.300527  0.122043
C59   0.485896  0.359414  0.352108
H60   0.522283  0.381069  0.216276
C61   0.398539  0.377186  0.580041
H62   0.369209  0.412720  0.615969
data_vaneijck.027   Generated as p212121-03711
# Energy -2833.082 kJ/mole
_cell_length_a  15.24918
_cell_length_b  17.81076
_cell_length_c  10.30586
_cell_angle_alpha    90.000
_cell_angle_beta    90.000
_cell_angle_gamma    90.000
_cell_formula_units_Z   4
_symmetry_equiv_pos_as_xyz
    -x+1/2,-y,z+1/2                                   
    -x,y+1/2,-z+1/2                                   
    x+1/2,-y+1/2,-z                                   
_symmetry_space_group_name_H-M 'P 212121 '
loop_
_atom_site_label
_atom_site_fract_x
_atom_site_fract_y
_atom_site_fract_z
CL1   0.115118  0.909659  0.640455
C2    0.198339  0.909308  0.753535
C3    0.182291  0.944022  0.873871
H4    0.119599  0.969856  0.893318
C5    0.247107  0.945237  0.969991
H6    0.234413  0.971904  1.062267
C7    0.328383  0.911648  0.946628
H8    0.378495  0.912674  1.020887
C9    0.344788  0.876708  0.827092
H10   0.407617  0.850576  0.810055
C11   0.280641  0.875198  0.729139
C12   0.302389  0.836349  0.603535
O13   0.265659  0.777205  0.573603
N14   0.363934  0.868405  0.525976
H15   0.390120  0.915912  0.559822
C16   0.398565  0.842524  0.407593
C17   0.341899  0.818864  0.308290
H18   0.271674  0.821770  0.322780
C19   0.375278  0.790070  0.191900
H20   0.330436  0.771417  0.117255
C21   0.466343  0.784808  0.172927
C22   0.524670  0.809526  0.271276
C23   0.490215  0.838854  0.388603
C24   0.499661  0.754474  0.057018
H25   0.455745  0.735252 -0.018301
C26   0.590224  0.747814  0.038046
H27   0.615049  0.723302 -0.050537
C28   0.648288  0.772406  0.134179
H29   0.718295  0.767092  0.120290
C30   0.615946  0.803230  0.249750
H31   0.662371  0.821318  0.322632
CL32  0.565630  0.559350  0.779725
C33   0.491806  0.558676  0.652578
C34   0.466696  0.489310  0.598807
H35   0.492201  0.437613  0.637902
C36   0.408282  0.486005  0.494118
H37   0.389906  0.432281  0.453405
C38   0.373781  0.552327  0.442561
H39   0.329111  0.550040  0.361612
C40   0.397238  0.621760  0.495939
H41   0.369923  0.672888  0.456075
C42   0.456381  0.625567  0.600548
C43   0.479969  0.701851  0.650248
O44   0.442287  0.729600  0.744227
N45   0.541780  0.738439  0.581282
H46   0.566111  0.709473  0.506399
C47   0.574303  0.811514  0.592109
C48   0.629967  0.831966  0.694182
H49   0.648092  0.791029  0.766456
C50   0.661991  0.905509  0.703006
H51   0.704333  0.920717  0.783066
C52   0.639119  0.959195  0.608594
C53   0.583511  0.938738  0.503889
C54   0.550710  0.864424  0.496920
C55   0.671132  1.033156  0.617869
H56   0.712775  1.049559  0.698043
C57   0.648949  1.086623  0.523727
H58   0.673524  1.143316  0.532058
C59   0.594837  1.066708  0.419420
H60   0.577668  1.108037  0.346741
C61   0.562345  0.993300  0.409375
H62   0.520797  0.979221  0.328010
data_vaneijck.028   Generated as p-p21c-13148
# Energy -2832.746 kJ/mole
_cell_length_a  16.16813
_cell_length_b  15.08776
_cell_length_c  15.75969
_cell_angle_alpha    90.000
_cell_angle_beta    48.854
_cell_angle_gamma    90.000
_cell_formula_units_Z   4
_symmetry_equiv_pos_as_xyz
    -x,y+1/2,-z+1/2                                   
    -x,-y,-z                                          
    x,-y+1/2,z+1/2                                    
_symmetry_space_group_name_H-M 'P 21/c   '
loop_
_atom_site_label
_atom_site_fract_x
_atom_site_fract_y
_atom_site_fract_z
CL1   0.081699  0.784663  0.821829
C2    0.147587  0.885463  0.769733
C3    0.138747  0.944680  0.844428
H4    0.092131  0.926513  0.931687
C5    0.190207  1.027737  0.806491
H6    0.183389  1.072995  0.864117
C7    0.250852  1.052024  0.693648
H8    0.290804  1.115867  0.664223
C9    0.260079  0.993450  0.618759
H10   0.306598  1.012889  0.531971
C11   0.208953  0.909844  0.655629
C12   0.221704  0.850790  0.570949
O13   0.156637  0.855513  0.555193
N14   0.310547  0.797262  0.509193
H15   0.358731  0.800134  0.528060
C16   0.346000  0.738113  0.422256
C17   0.375177  0.770778  0.322505
H18   0.368216  0.840835  0.314547
C19   0.412877  0.713463  0.233575
H20   0.435272  0.739884  0.157181
C21   0.420674  0.622121  0.243872
C22   0.389802  0.587762  0.344982
C23   0.353519  0.646543  0.433818
C24   0.458927  0.564788  0.154331
H25   0.482894  0.590739  0.076974
C26   0.465413  0.473402  0.164798
H27   0.494120  0.429572  0.095944
C28   0.433027  0.438714  0.265057
H29   0.436255  0.367990  0.273636
C30   0.395862  0.495390  0.354428
H31   0.371171  0.467171  0.431089
CL32  0.736958  0.709867  0.450746
C33   0.770075  0.701760  0.322083
C34   0.881737  0.697470  0.224169
H35   0.944919  0.698824  0.229864
C36   0.912721  0.691120  0.117833
H37   0.999043  0.687618  0.043290
C38   0.832505  0.689016  0.108195
H39   0.856849  0.684106  0.025899
C40   0.720866  0.693259  0.205318
H41   0.659152  0.691622  0.197583
C42   0.688792  0.699627  0.312593
C43   0.568501  0.703623  0.413665
O44   0.520496  0.774755  0.455460
N45   0.516887  0.624912  0.454520
H46   0.566090  0.572978  0.411494
C47   0.407119  0.604320  0.546464
C48   0.382059  0.572331  0.644482
H49   0.446103  0.565927  0.648133
C50   0.274349  0.548880  0.738419
H51   0.255976  0.524585  0.813877
C52   0.190066  0.557591  0.735017
C53   0.214036  0.589911  0.636282
C54   0.323571  0.612844  0.541554
C55   0.081973  0.534383  0.829672
H56   0.063489  0.509635  0.904787
C57  -0.002857  0.543020  0.827582
H58  -0.085827  0.524970  0.900816
C59   0.020051  0.575116  0.730659
H60  -0.045253  0.582217  0.728974
C61   0.127513  0.598271  0.635530
H62   0.142635  0.622964  0.562031
data_vaneijck.029   Generated as cc-04064
# Energy -2832.582 kJ/mole
_cell_length_a  12.75058
_cell_length_b  17.83851
_cell_length_c  13.55111
_cell_angle_alpha    90.000
_cell_angle_beta    65.964
_cell_angle_gamma    90.000
_cell_formula_units_Z   4
_symmetry_equiv_pos_as_xyz
    x,-y,z+1/2                                        
    x+1/2,y+1/2,z                                     
    x+1/2,-y+1/2,z+1/2                                
_symmetry_space_group_name_H-M 'C c      '
loop_
_atom_site_label
_atom_site_fract_x
_atom_site_fract_y
_atom_site_fract_z
CL1   0.474021  0.728796  0.200880
C2    0.539006  0.688762  0.074611
C3    0.469205  0.649052  0.034896
H4    0.377977  0.643637  0.083147
C5    0.516637  0.615934 -0.067588
H6    0.461919  0.585487 -0.096932
C7    0.633916  0.622967 -0.132043
H8    0.670054  0.597885 -0.211570
C9    0.704219  0.662201 -0.092899
H10   0.794678  0.667103 -0.143289
C11   0.658461  0.694508  0.011002
C12   0.739481  0.731780  0.050898
O13   0.771215  0.698373  0.113653
N14   0.780240  0.800285  0.011983
H15   0.749653  0.821713 -0.039097
C16   0.859569  0.844964  0.032802
C17   0.974180  0.845740 -0.042995
H18   1.000078  0.812122 -0.115148
C19   1.056587  0.889819 -0.026859
H20   1.144320  0.889421 -0.086727
C21   1.025429  0.934019  0.066471
C22   0.910026  0.933806  0.144362
C23   0.826837  0.889056  0.126973
C24   1.108557  0.978157  0.082627
H25   1.196419  0.978580  0.023399
C26   1.078558  1.022071  0.175750
H27   1.142818  1.055938  0.187796
C28   0.965040  1.022144  0.253035
H29   0.941593  1.055848  0.324968
C30   0.881407  0.978634  0.237808
H31   0.794648  0.979884  0.299251
CL32  0.772481  0.681650  0.575110
C33   0.887299  0.683696  0.450894
C34   0.977016  0.632370  0.433411
H35   0.972542  0.593496  0.496340
C36   1.072904  0.630968  0.334364
H37   1.141307  0.591189  0.320995
C38   1.079645  0.680732  0.252169
H39   1.153350  0.679074  0.175385
C40   0.990919  0.732364  0.268962
H41   0.997686  0.770764  0.204865
C42   0.893738  0.734687  0.368179
C43   0.802232  0.792262  0.381876
O44   0.774219  0.839760  0.454129
N45   0.754194  0.791973  0.309516
H46   0.782590  0.752062  0.252758
C47   0.672517  0.841123  0.300276
C48   0.560930  0.843683  0.381780
H49   0.537877  0.808369  0.452444
C50   0.479363  0.892730  0.373359
H51   0.394542  0.894626  0.438029
C52   0.507260  0.938853  0.282075
C53   0.620223  0.937505  0.199516
C54   0.703249  0.888962  0.209833
C55   0.423764  0.986690  0.272950
H56   0.337693  0.988186  0.335603
C57   0.451486  1.033195  0.182455
H58   0.387359  1.070104  0.175674
C59   0.563040  1.032421  0.101210
H60   0.585310  1.068740  0.031902
C61   0.646940  0.985354  0.109446
H62   0.732303  0.986589  0.045484
data_vaneijck.030   Generated as p-1-01851
# Energy -2832.548 kJ/mole
_cell_length_a  11.13069
_cell_length_b  12.16256
_cell_length_c  15.60239
_cell_angle_alpha    53.164
_cell_angle_beta    68.480
_cell_angle_gamma    56.974
_cell_formula_units_Z   2
_symmetry_equiv_pos_as_xyz
    -x,-y,-z                                          
_symmetry_space_group_name_H-M 'P -1     '
loop_
_atom_site_label
_atom_site_fract_x
_atom_site_fract_y
_atom_site_fract_z
CL1   0.363215 -0.391791  1.182971
C2    0.367040 -0.344207  1.053654
C3    0.260542 -0.348504  1.029228
H4    0.180454 -0.380592  1.090118
C5    0.257007 -0.312038  0.926151
H6    0.174831 -0.316433  0.908583
C7    0.360468 -0.271280  0.846244
H8    0.358327 -0.243804  0.766750
C9    0.466969 -0.266492  0.869592
H10   0.546282 -0.234942  0.807159
C11   0.471760 -0.302151  0.972908
C12   0.588903 -0.291786  0.990001
O13   0.681024 -0.401531  1.055315
N14   0.590095 -0.153832  0.923602
H15   0.510355 -0.075779  0.873535
C16   0.687492 -0.103226  0.907733
C17   0.690498 -0.073795  0.980899
H18   0.619002 -0.092952  1.052148
C19   0.786556 -0.020060  0.962270
H20   0.787189  0.002433  1.019485
C21   0.880953  0.004550  0.870085
C22   0.879904 -0.026555  0.795999
C23   0.781926 -0.080389  0.815363
C24   0.976481  0.059835  0.851113
H25   0.977323  0.084801  0.906622
C26   1.071513  0.083498  0.759935
H27   1.145088  0.125465  0.746072
C28   1.071878  0.051613  0.687218
H29   1.145807  0.069001  0.617389
C30   0.977032 -0.003037  0.704836
H31   0.979510 -0.026658  0.647437
CL32  0.280238  0.424720  0.479440
C33   0.299173  0.474116  0.555260
C34   0.230720  0.629184  0.523848
H35   0.168494  0.713785  0.453630
C36   0.241212  0.674701  0.583861
H37   0.187076  0.793831  0.560201
C38   0.320792  0.565074  0.675510
H39   0.328134  0.599051  0.722887
C40   0.389579  0.410194  0.707155
H41   0.449511  0.325953  0.778601
C42   0.379413  0.363409  0.647836
C43   0.452210  0.196488  0.686109
O44   0.391591  0.114210  0.753437
N45   0.585052  0.142768  0.642579
H46   0.621660  0.221493  0.589244
C47   0.676259 -0.004217  0.658615
C48   0.666886 -0.037450  0.590027
H49   0.591156  0.049101  0.527685
C50   0.753695 -0.182679  0.602342
H51   0.744181 -0.206934  0.549498
C52   0.851793 -0.296640  0.683368
C53   0.863067 -0.264499  0.753181
C54   0.774730 -0.116814  0.740192
C55   0.938155 -0.442434  0.695239
H56   0.930168 -0.467700  0.642426
C57   1.035980 -0.557069  0.775992
H58   1.102514 -0.669054  0.785005
C59   1.047593 -0.526537  0.845231
H60   1.123198 -0.614622  0.907408
C61   0.962215 -0.381935  0.834222
H62   0.974195 -0.362564  0.889125
data_vaneijck.031   Generated as p21c-04992
# Energy -2832.520 kJ/mole
_cell_length_a  13.21148
_cell_length_b  15.08431
_cell_length_c  15.76546
_cell_angle_alpha    90.000
_cell_angle_beta    67.163
_cell_angle_gamma    90.000
_cell_formula_units_Z   4
_symmetry_equiv_pos_as_xyz
    -x,y+1/2,-z+1/2                                   
    -x,-y,-z                                          
    x,-y+1/2,z+1/2                                    
_symmetry_space_group_name_H-M 'P 21/c   '
loop_
_atom_site_label
_atom_site_fract_x
_atom_site_fract_y
_atom_site_fract_z
CL1   0.237177  0.709855  0.312570
C2    0.270049  0.701769  0.408195
C3    0.381651  0.697444  0.394577
H4    0.444938  0.698764  0.325750
C5    0.412435  0.691091  0.469998
H6    0.498716  0.687553  0.458315
C7    0.332081  0.689020  0.559788
H8    0.356272  0.684100  0.617789
C9    0.220499  0.693301  0.574174
H10   0.158671  0.691683  0.643571
C11   0.188626  0.699676  0.498903
C12   0.068395  0.703695  0.517961
O13   0.020493  0.774848  0.523865
N14   0.016783  0.624968  0.528844
H15   0.065923  0.573043  0.522920
C16  -0.092910  0.604345  0.546521
C17  -0.117883  0.572431  0.473526
H18  -0.053792  0.566088  0.405852
C19  -0.225561  0.548958  0.487250
H20  -0.243873  0.524713  0.430146
C21  -0.309894  0.557604  0.574923
C22  -0.285987  0.589862  0.649713
C23  -0.176483  0.612793  0.634958
C24  -0.417966  0.534401  0.588336
H25  -0.436411  0.509700  0.531694
C26  -0.502823  0.542988  0.675251
H27  -0.585778  0.524941  0.684970
C28  -0.479968  0.575026  0.749284
H29  -0.545295  0.582091  0.816263
C30  -0.372520  0.598171  0.736971
H31  -0.357389  0.622824  0.795332
CL32 -0.418541  0.784675  0.596831
C33  -0.352482  0.885426  0.582931
C34  -0.361253  0.944653  0.517072
H35  -0.407912  0.926517  0.476489
C36  -0.309667  1.027680  0.503466
H37  -0.316428  1.072946  0.452657
C38  -0.248972  1.051926  0.555594
H39  -0.208931  1.115747  0.545009
C40  -0.239805  0.993343  0.621255
H41  -0.193242  1.012757  0.661465
C42  -0.291049  0.909765  0.635582
C43  -0.278366  0.850702  0.707502
O44  -0.343488  0.855492  0.788297
N45  -0.189538  0.797157  0.680427
H46  -0.141353  0.800011  0.613389
C47  -0.154068  0.738008  0.731858
C48  -0.124860  0.770637  0.802390
H49  -0.131829  0.840704  0.817338
C50  -0.087142  0.713301  0.853568
H51  -0.064741  0.739716  0.907537
C52  -0.079332  0.621943  0.835425
C53  -0.110228  0.587624  0.765216
C54  -0.146532  0.646435  0.712733
C55  -0.041064  0.564557  0.886645
H56  -0.017093  0.590482  0.940019
C57  -0.034574  0.473157  0.869635
H58  -0.005860  0.429284  0.909731
C59  -0.066976  0.438508  0.801786
H60  -0.063751  0.367775  0.789938
C61  -0.104161  0.495244  0.749659
H62  -0.128879  0.467072  0.697714
data_vaneijck.032   Generated as t-p21c-04909
# Energy -2832.458 kJ/mole
_cell_length_a  29.55417
_cell_length_b  10.40308
_cell_length_c  25.45099
_cell_angle_alpha    90.000
_cell_angle_beta    21.987
_cell_angle_gamma    90.000
_cell_formula_units_Z   4
_symmetry_equiv_pos_as_xyz
    -x,y+1/2,-z+1/2                                   
    -x,-y,-z                                          
    x,-y+1/2,z+1/2                                    
_symmetry_space_group_name_H-M 'P 21/c   '
loop_
_atom_site_label
_atom_site_fract_x
_atom_site_fract_y
_atom_site_fract_z
CL1  -0.944616 -0.382572  1.075708
C2   -0.905529 -0.365281  1.098957
C3   -0.952458 -0.454581  1.185675
H4   -1.010828 -0.531311  1.235152
C5   -0.923740 -0.445618  1.208278
H6   -0.959859 -0.515448  1.274454
C7   -0.848335 -0.346666  1.145073
H8   -0.825644 -0.339566  1.161904
C9   -0.801200 -0.257144  1.058628
H10  -0.742438 -0.181587  1.009562
C11  -0.828487 -0.265689  1.033974
C12  -0.771912 -0.169123  0.936746
O13  -0.833218 -0.096949  0.975029
N14  -0.649914 -0.164798  0.806827
H15  -0.612777 -0.228730  0.791347
C16  -0.566333 -0.087694  0.690157
C17  -0.508835 -0.138443  0.583869
H18  -0.531071 -0.234182  0.594265
C19  -0.423107 -0.065732  0.464186
H20  -0.380450 -0.105912  0.383798
C21  -0.393662  0.058922  0.449234
C22  -0.450867  0.111606  0.555892
C23  -0.537753  0.037300  0.677026
C24  -0.308004  0.131369  0.328869
H25  -0.264884  0.091782  0.247861
C26  -0.278049  0.255962  0.312936
H27  -0.212312  0.311557  0.220319
C28  -0.333228  0.308500  0.416944
H29  -0.309885  0.404586  0.404403
C30  -0.419071  0.237272  0.537593
H31  -0.460661  0.280467  0.616487
CL32 -0.661080  0.413401  0.672514
C33  -0.785373  0.312965  0.804372
C34  -0.839587  0.288943  0.813624
H35  -0.804227  0.333420  0.740416
C36  -0.939997  0.207290  0.917763
H37  -0.981127  0.188960  0.924229
C38  -0.987340  0.149390  1.013856
H39  -1.064956  0.086657  1.094639
C40  -0.934343  0.172703  1.005723
H41  -0.971550  0.127246  1.080268
C42  -0.833376  0.254093  0.901766
C43  -0.781801  0.274698  0.900179
O44  -0.765444  0.383313  0.900079
N45  -0.758867  0.168424  0.904189
H46  -0.776617  0.085270  0.905180
C47  -0.712811  0.155537  0.905643
C48  -0.776529  0.205949  1.017243
H49  -0.861101  0.255725  1.101934
C50  -0.730752  0.192965  1.018967
H51  -0.780787  0.232935  1.105474
C52  -0.620773  0.128693  0.909008
C53  -0.555880  0.076636  0.795925
C54  -0.602592  0.090551  0.794731
C55  -0.575018  0.115852  0.911036
H56  -0.623576  0.155389  0.996387
C57  -0.465704  0.051471  0.802127
H58  -0.430298  0.041162  0.803467
C59  -0.401690  0.000226  0.690721
H60  -0.317082 -0.048890  0.606446
C61  -0.445890  0.012265  0.687061
H62  -0.394124 -0.028378  0.599377
data_vaneijck.033   Generated as p-1-01278
# Energy -2832.374 kJ/mole
_cell_length_a  17.53758
_cell_length_b  11.12624
_cell_length_c  18.66856
_cell_angle_alpha    33.089
_cell_angle_beta    60.738
_cell_angle_gamma    46.728
_cell_formula_units_Z   2
_symmetry_equiv_pos_as_xyz
    -x,-y,-z                                          
_symmetry_space_group_name_H-M 'P -1     '
loop_
_atom_site_label
_atom_site_fract_x
_atom_site_fract_y
_atom_site_fract_z
CL1  -0.182950 -0.372911  0.709486
C2   -0.053588 -0.661228  0.790853
C3   -0.029078 -0.849944  0.819746
H4   -0.089933 -0.812165  0.791290
C5    0.074035 -1.089301  0.886077
H6    0.091654 -1.233240  0.908184
C7    0.153898 -1.143253  0.924785
H8    0.233422 -1.328549  0.976586
C9    0.130461 -0.956806  0.896495
H10   0.192851 -1.001073  0.927045
C11   0.027111 -0.713834  0.829112
C12   0.009959 -0.524319  0.801478
O13  -0.055729 -0.454730  0.845364
N14   0.076622 -0.446975  0.730296
H15   0.126948 -0.521474  0.702679
C16   0.092441 -0.295739  0.695434
C17   0.019374 -0.014380  0.592781
H18  -0.051812  0.089302  0.540770
C19   0.037978  0.133616  0.557515
H20  -0.019172  0.350892  0.477768
C21   0.130094  0.000907  0.625017
C22   0.204089 -0.284655  0.730264
C23   0.184726 -0.432505  0.764893
C24   0.149094  0.150281  0.588596
H25   0.093653  0.367589  0.508096
C26   0.240233  0.019272  0.656032
H27   0.254136  0.135343  0.627830
C28   0.312871 -0.262306  0.760670
H29   0.382667 -0.362896  0.813021
C30   0.295198 -0.413801  0.797833
H31   0.352487 -0.630763  0.878879
CL32  0.520336 -0.930407  0.595285
C33   0.444408 -0.585141  0.470109
C34   0.475788 -0.437255  0.346307
H35   0.545995 -0.540786  0.331873
C36   0.415700 -0.155590  0.240751
H37   0.439291 -0.042060  0.145155
C38   0.324060 -0.020727  0.258897
H39   0.276638  0.196753  0.177531
C40   0.292478 -0.167180  0.382283
H41   0.221007 -0.061584  0.395138
C42   0.351848 -0.448950  0.488396
C43   0.313609 -0.595623  0.617180
O44   0.246270 -0.618810  0.632017
N45   0.357115 -0.700785  0.714436
H46   0.410317 -0.666229  0.688987
C47   0.341205 -0.855899  0.845488
C48   0.409746 -1.137473  0.947328
H49   0.472000 -1.226897  0.923005
C50   0.397454 -1.304428  1.080369
H51   0.450247 -1.521034  1.157535
C52   0.316502 -1.191331  1.113369
C53   0.246791 -0.906325  1.011350
C54   0.259785 -0.738141  0.876586
C55   0.304630 -1.361028  1.247353
H56   0.357403 -1.578017  1.325445
C57   0.223964 -1.250318  1.281284
H58   0.214946 -1.380771  1.384324
C59   0.154819 -0.969885  1.181427
H60   0.092715 -0.883924  1.207346
C61   0.165817 -0.798948  1.047744
H62   0.111000 -0.583494  0.973398
data_vaneijck.034   Generated as t-p-1-03488
# Energy -2832.316 kJ/mole
_cell_length_a  18.70361
_cell_length_b  15.60917
_cell_length_c  15.49835
_cell_angle_alpha    41.970
_cell_angle_beta    56.211
_cell_angle_gamma    92.635
_cell_formula_units_Z   2
_symmetry_equiv_pos_as_xyz
    -x,-y,-z                                          
_symmetry_space_group_name_H-M 'P -1     '
loop_
_atom_site_label
_atom_site_fract_x
_atom_site_fract_y
_atom_site_fract_z
CL1  -0.892398 -0.238592  1.922100
C2   -0.844536 -0.268338  1.822394
C3   -0.848826 -0.407760  1.937297
H4   -0.881060 -0.491410  2.081849
C5   -0.812174 -0.441008  1.867362
H6   -0.816593 -0.549509  1.958232
C7   -0.771242 -0.335607  1.682037
H8   -0.743643 -0.361981  1.628841
C9   -0.766474 -0.196288  1.566164
H10  -0.734803 -0.116051  1.423491
C11  -0.802301 -0.159908  1.633203
C12  -0.791907 -0.004980  1.495435
O13  -0.901765 -0.067374  1.623447
N14  -0.653776  0.206129  1.217646
H15  -0.575626  0.232725  1.140745
C16  -0.603129  0.388923  1.018941
C17  -0.573670  0.523872  0.957124
H18  -0.592860  0.485119  1.067089
C19  -0.519869  0.708890  0.753482
H20  -0.497332  0.811688  0.707858
C21  -0.495239  0.760499  0.609733
C22  -0.526384  0.623242  0.672949
C23  -0.580273  0.436851  0.878688
C24  -0.439881  0.947752  0.403515
H25  -0.414869  1.053991  0.352735
C26  -0.416201  0.999130  0.261018
H27  -0.374183  1.142866  0.103427
C28  -0.448128  0.863107  0.324369
H29  -0.430726  0.902165  0.215538
C30  -0.502842  0.676454  0.528627
H31  -0.526521  0.574323  0.573414
CL32 -0.074740  0.608555  0.371655
C33  -0.025773  0.802276  0.253368
C34   0.129289  1.012835  0.011572
H35   0.214154  1.049706 -0.095144
C36   0.174446  1.174494 -0.090347
H37   0.293562  1.335162 -0.274523
C38   0.064470  1.126319  0.049024
H39   0.098174  1.249089 -0.026570
C40  -0.090403  0.916720  0.290087
H41  -0.174929  0.879497  0.398408
C42  -0.136831  0.753530  0.394240
C43  -0.303792  0.530461  0.655402
O44  -0.386535  0.371268  0.881497
N45  -0.357134  0.513569  0.629154
H46  -0.278110  0.655276  0.434430
C47  -0.504073  0.326954  0.831821
C48  -0.537264  0.182628  0.907601
H49  -0.450728  0.217623  0.810281
C50  -0.682449 -0.008546  1.111132
H51  -0.706701 -0.119369  1.169159
C52  -0.796385 -0.057268  1.240850
C53  -0.764282  0.087978  1.165380
C54  -0.616670  0.281808  0.958567
C55  -0.942116 -0.250409  1.445874
H56  -0.967360 -0.361663  1.504345
C57  -1.056704 -0.300969  1.577132
H58  -1.168632 -0.449205  1.734373
C59  -1.026184 -0.159128  1.504479
H60  -1.114200 -0.197336  1.604812
C61  -0.881675  0.033426  1.300939
H62  -0.862343  0.138959  1.250284
data_vaneijck.035   Generated as p21c-02968
# Energy -2831.578 kJ/mole
_cell_length_a  13.53141
_cell_length_b  16.31402
_cell_length_c  20.65387
_cell_angle_alpha    90.000
_cell_angle_beta    39.662
_cell_angle_gamma    90.000
_cell_formula_units_Z   4
_symmetry_equiv_pos_as_xyz
    -x,y+1/2,-z+1/2                                   
    -x,-y,-z                                          
    x,-y+1/2,z+1/2                                    
_symmetry_space_group_name_H-M 'P 21/c   '
loop_
_atom_site_label
_atom_site_fract_x
_atom_site_fract_y
_atom_site_fract_z
CL1   1.246044  0.807301 -0.088234
C2    1.203780  0.891631 -0.114089
C3    1.219741  0.969709 -0.094351
H4    1.260091  0.976307 -0.065454
C5    1.181111  1.039914 -0.110273
H6    1.191295  1.099377 -0.093050
C7    1.127297  1.033189 -0.146791
H8    1.096474  1.087848 -0.157856
C9    1.112371  0.955501 -0.167650
H10   1.069291  0.949914 -0.194838
C11   1.150902  0.884416 -0.151979
C12   1.130863  0.802892 -0.174136
O13   1.243391  0.761861 -0.248114
N14   0.982513  0.780086 -0.108035
H15   0.905717  0.821002 -0.052916
C16   0.914760  0.709536 -0.100190
C17   0.958246  0.680010 -0.183270
H18   1.047573  0.711161 -0.255660
C19   0.887533  0.609728 -0.172994
H20   0.923005  0.587539 -0.237772
C21   0.772585  0.568294 -0.079608
C22   0.727276  0.597891  0.004990
C23   0.799419  0.668945 -0.006000
C24   0.702652  0.497407 -0.069861
H25   0.735354  0.474308 -0.133346
C26   0.588532  0.455675  0.022763
H27   0.535373  0.401291  0.029457
C28   0.542865  0.484837  0.106535
H29   0.454339  0.453114  0.178214
C30   0.611277  0.555314  0.098108
H31   0.573729  0.576331  0.164134
CL32  0.351113  0.984598  0.228110
C33   0.376129  0.937312  0.141332
C34   0.280067  0.960838  0.138019
H35   0.192867  1.007552  0.188966
C36   0.297090  0.924345  0.068340
H37   0.223414  0.943251  0.065951
C38   0.409872  0.863811  0.001620
H39   0.423244  0.835928 -0.052269
C40   0.506240  0.839984  0.004321
H41   0.593868  0.793705 -0.047448
C42   0.490559  0.876499  0.073556
C43   0.599533  0.851185  0.071248
O44   0.725609  0.886098  0.012658
N45   0.556496  0.790834  0.133812
H46   0.451651  0.766894  0.177729
C47   0.634971  0.760008  0.148311
C48   0.592348  0.790280  0.230739
H49   0.498875  0.834185  0.281476
C50   0.670172  0.764988  0.247504
H51   0.635700  0.789545  0.311280
C52   0.793153  0.708924  0.181034
C53   0.837037  0.676891  0.097593
C54   0.756124  0.702307  0.081994
C55   0.872946  0.684999  0.197119
H56   0.840190  0.709194  0.260355
C57   0.996538  0.629569  0.130825
H58   1.057962  0.611525  0.143161
C59   1.040745  0.597595  0.048406
H60   1.136347  0.554994 -0.002842
C61   0.961828  0.620822  0.031796
H62   0.999133  0.595344 -0.032731
data_vaneijck.036   Generated as p21-01149
# Energy -2831.410 kJ/mole
_cell_length_a  39.12940
_cell_length_b  10.85170
_cell_length_c  28.30437
_cell_angle_alpha    90.000
_cell_angle_beta     6.905
_cell_angle_gamma    90.000
_cell_formula_units_Z   2
_symmetry_equiv_pos_as_xyz
    -x,y+1/2,-z                                       
_symmetry_space_group_name_H-M 'P 21     '
loop_
_atom_site_label
_atom_site_fract_x
_atom_site_fract_y
_atom_site_fract_z
CL1  -1.041281  1.811338  1.348946
C2   -1.267827  1.793228  1.707331
C3   -1.486661  1.879962  2.014027
H4   -1.510809  1.955644  2.022630
C5   -1.675035  1.869536  2.310742
H6   -1.842561  1.936872  2.545222
C7   -1.645930  1.772219  2.302986
H8   -1.790792  1.764593  2.531364
C9   -1.428937  1.684881  1.999021
H10  -1.407566  1.609996  1.994691
C11  -1.238298  1.694534  1.699111
C12  -1.006942  1.600059  1.376766
O13  -0.998776  1.528363  1.331767
N14  -0.814384  1.598596  1.147781
H15  -0.847944  1.661906  1.218908
C16  -0.575629  1.524034  0.827569
C17  -0.306007  1.577069  0.452211
H18  -0.286033  1.672192  0.414057
C19  -0.060218  1.507966  0.123252
H20   0.145942  1.550345 -0.164314
C21  -0.081870  1.384314  0.167042
C22  -0.353835  1.329181  0.545814
C23  -0.601990  1.399738  0.877667
C24   0.166112  1.315342 -0.164962
H25   0.373268  1.357231 -0.453670
C26   0.146529  1.191714 -0.124280
H27   0.337698  1.138511 -0.380752
C28  -0.120732  1.136942  0.248371
H29  -0.137488  1.041718  0.282044
C30  -0.368771  1.204688  0.580554
H31  -0.571625  1.159530  0.863523
CL32 -0.230402  1.346202  0.251533
C33  -0.406505  1.256966  0.452442
C34  -0.312979  1.260355  0.276885
H35  -0.135502  1.317972  0.023248
C36  -0.448515  1.188710  0.428451
H37  -0.374911  1.191372  0.291296
C38  -0.679089  1.113809  0.757306
H39  -0.784124  1.058537  0.874918
C40  -0.773511  1.110601  0.933843
H41  -0.951632  1.052870  1.187776
C42  -0.638648  1.181396  0.783847
C43  -0.747130  1.170766  0.982482
O44  -0.713759  1.073387  0.958269
N45  -0.889778  1.267176  1.196780
H46  -0.904586  1.341481  1.196276
C47  -1.023410  1.279431  1.424189
C48  -1.293493  1.226615  1.800455
H49  -1.389776  1.177077  1.903574
C50  -1.439365  1.237212  2.043520
H51  -1.647044  1.195504  2.332108
C52  -1.316467  1.301581  1.912715
C53  -1.043100  1.355320  1.532654
C54  -0.895624  1.343812  1.286751
C55  -1.465456  1.312775  2.159955
H56  -1.673435  1.271885  2.449136
C57  -1.346564  1.377067  2.034895
H58  -1.462061  1.386183  2.226309
C59  -1.076817  1.429838  1.660203
H60  -0.984860  1.479270  1.563481
C61  -0.925510  1.419292  1.410161
H62  -0.717629  1.461271  1.122586
data_vaneijck.037   Generated as p-p21c-11848
# Energy -2831.309 kJ/mole
_cell_length_a  15.20695
_cell_length_b  13.79097
_cell_length_c  16.58822
_cell_angle_alpha    90.000
_cell_angle_beta    56.321
_cell_angle_gamma    90.000
_cell_formula_units_Z   4
_symmetry_equiv_pos_as_xyz
    -x,y+1/2,-z+1/2                                   
    -x,-y,-z                                          
    x,-y+1/2,z+1/2                                    
_symmetry_space_group_name_H-M 'P 21/c   '
loop_
_atom_site_label
_atom_site_fract_x
_atom_site_fract_y
_atom_site_fract_z
CL1   0.661809  0.850994  0.027358
C2    0.737139  0.829906  0.073971
C3    0.768565  0.909711  0.105106
H4    0.746122  0.982459  0.099276
C5    0.829355  0.895558  0.143933
H6    0.853573  0.956742  0.167826
C7    0.858827  0.801914  0.152227
H8    0.905750  0.791593  0.182179
C9    0.827262  0.721979  0.121956
H10   0.849103  0.649676  0.129595
C11   0.767090  0.735148  0.082119
C12   0.735235  0.647017  0.051426
O13   0.788592  0.614768 -0.031808
N14   0.645269  0.605089  0.122844
H15   0.611570  0.639062  0.186544
C16   0.591498  0.522879  0.122884
C17   0.502219  0.537204  0.119966
H18   0.479166  0.609920  0.114927
C19   0.442533  0.458104  0.123637
H20   0.373373  0.470253  0.121759
C21   0.472549  0.363476  0.129599
C22   0.564035  0.347843  0.131100
C23   0.623607  0.428507  0.128455
C24   0.411667  0.284399  0.134011
H25   0.341772  0.296174  0.133186
C26   0.440451  0.189572  0.139857
H27   0.392701  0.129417  0.143472
C28   0.531153  0.173108  0.140216
H29   0.554282  0.099819  0.143624
C30   0.592511  0.251669  0.135530
H31   0.662681  0.237799  0.134761
CL32  1.064835  0.352008 -0.293459
C33   0.944041  0.345426 -0.279978
C34   0.941916  0.351433 -0.363536
H35   1.014555  0.359419 -0.434083
C36   0.845725  0.346734 -0.356326
H37   0.845268  0.350765 -0.421297
C38   0.750893  0.336685 -0.265253
H39   0.676602  0.333254 -0.259105
C40   0.752201  0.329997 -0.181703
H41   0.679047  0.320602 -0.111647
C42   0.848253  0.333887 -0.188263
C43   0.844218  0.323378 -0.096433
O44   0.852077  0.242818 -0.068744
N45   0.829270  0.404123 -0.044512
H46   0.822242  0.466806 -0.070983
C47   0.821040  0.409777  0.043472
C48   0.913460  0.404411  0.042579
H49   0.988799  0.397804 -0.025442
C50   0.908802  0.406519  0.129051
H51   0.981079  0.401542  0.127032
C52   0.810584  0.413138  0.217756
C53   0.716048  0.419151  0.219714
C54   0.721526  0.418411  0.131470
C55   0.806123  0.413383  0.304570
H56   0.877761  0.408534  0.303553
C57   0.708803  0.418480  0.393639
H58   0.706444  0.417598  0.459956
C59   0.615270  0.424011  0.396407
H60   0.540175  0.427241  0.465288
C61   0.618634  0.424878  0.310232
H62   0.545482  0.429073  0.314153
data_vaneijck.038   Generated as t-p21-09454
# Energy -2831.119 kJ/mole
_cell_length_a  11.61359
_cell_length_b  10.79990
_cell_length_c  11.86741
_cell_angle_alpha    90.000
_cell_angle_beta    76.318
_cell_angle_gamma    90.000
_cell_formula_units_Z   2
_symmetry_equiv_pos_as_xyz
    -x,y+1/2,-z                                       
_symmetry_space_group_name_H-M 'P 21     '
loop_
_atom_site_label
_atom_site_fract_x
_atom_site_fract_y
_atom_site_fract_z
CL1   0.314157  0.874055  0.021169
C2    0.186782  0.961348  0.047530
C3    0.116048  0.956653 -0.033648
H4    0.141614  0.899242 -0.110140
C5    0.011820  1.026687 -0.016294
H6   -0.041877  1.022985 -0.079149
C7   -0.022675  1.101318  0.082427
H8   -0.103110  1.155378  0.096029
C9    0.047317  1.105799  0.163709
H10   0.020387  1.163265  0.239902
C11   0.152596  1.036571  0.147259
C12   0.224353  1.048325  0.236705
O13   0.274775  1.146808  0.245600
N14   0.225895  0.951622  0.308181
H15   0.181368  0.876547  0.292840
C16   0.279524  0.939615  0.401667
C17   0.222039  0.992422  0.508103
H18   0.139714  1.041975  0.515383
C19   0.270416  0.981837  0.604994
H20   0.224763  1.023557  0.686117
C21   0.377138  0.917412  0.596474
C22   0.436801  0.863612  0.489473
C23   0.387549  0.875180  0.391403
C24   0.424611  0.906208  0.694372
H25   0.379314  0.947163  0.775785
C26   0.530786  0.841825  0.687546
H27   0.567097  0.832696  0.763190
C28   0.590316  0.788981  0.582318
H29   0.672454  0.739518  0.577069
C30   0.544169  0.799551  0.483928
H31   0.592330  0.757551  0.403972
CL32  0.071825  0.409127  0.306504
C33   0.109736  0.425673  0.437850
C34   0.066292  0.338351  0.525531
H35   0.010348  0.263222  0.510159
C36   0.095168  0.347451  0.633472
H37   0.061270  0.279676  0.700283
C38   0.167879  0.444020  0.654616
H39   0.190496  0.450611  0.737815
C40   0.211249  0.531963  0.567854
H41   0.267395  0.606278  0.584736
C42   0.182803  0.523646  0.458968
C43   0.232619  0.618717  0.368191
O44   0.167842  0.690750  0.331074
N45   0.351777  0.620233  0.332370
H46   0.392655  0.556582  0.370180
C47   0.427959  0.694955  0.251207
C48   0.485712  0.641939  0.145186
H49   0.468736  0.546672  0.126586
C50   0.565505  0.711183  0.062240
H51   0.608541  0.668797 -0.019403
C52   0.588851  0.835020  0.084957
C53   0.530874  0.890111  0.192109
C54   0.449848  0.819346  0.275568
C55   0.669134  0.904204  0.001197
H56   0.712897  0.862328 -0.080610
C57   0.692454  1.028035  0.022904
H58   0.753305  1.081413 -0.042191
C59   0.636315  1.082781  0.128630
H60   0.653939  1.178160  0.145994
C61   0.556230  1.014789  0.212504
H62   0.513827  1.059863  0.292892
data_vaneijck.039   Generated as p-p21c-12619
# Energy -2831.104 kJ/mole
_cell_length_a  12.29363
_cell_length_b  15.69129
_cell_length_c  16.30380
_cell_angle_alpha    90.000
_cell_angle_beta    66.741
_cell_angle_gamma    90.000
_cell_formula_units_Z   4
_symmetry_equiv_pos_as_xyz
    -x,y+1/2,-z+1/2                                   
    -x,-y,-z                                          
    x,-y+1/2,z+1/2                                    
_symmetry_space_group_name_H-M 'P 21/c   '
loop_
_atom_site_label
_atom_site_fract_x
_atom_site_fract_y
_atom_site_fract_z
CL1  -0.162840  0.515169  0.617811
C2   -0.173272  0.486242  0.518938
C3   -0.166141  0.551033  0.457599
H4   -0.153275  0.616417  0.472500
C5   -0.175575  0.531680  0.376825
H6   -0.170692  0.582382  0.330579
C7   -0.191295  0.447040  0.356269
H8   -0.198333  0.432091  0.293826
C9   -0.198490  0.381794  0.417017
H10  -0.211678  0.316615  0.401420
C11  -0.189352  0.400649  0.498402
C12  -0.198814  0.329205  0.561831
O13  -0.113236  0.305483  0.577224
N14  -0.307434  0.294749  0.602374
H15  -0.369464  0.318704  0.583617
C16  -0.347574  0.231869  0.668143
C17  -0.382655  0.258079  0.757038
H18  -0.376249  0.324475  0.771939
C19  -0.426231  0.199105  0.826548
H20  -0.453439  0.220350  0.894893
C21  -0.433677  0.112689  0.807578
C22  -0.396802  0.084743  0.717731
C23  -0.354682  0.145303  0.647393
C24  -0.477126  0.053981  0.877985
H25  -0.506026  0.075202  0.946424
C26  -0.482530 -0.032679  0.860290
H27  -0.515140 -0.077239  0.915041
C28  -0.444976 -0.061373  0.772105
H29  -0.448073 -0.128599  0.758824
C30  -0.403091 -0.003213  0.701195
H31  -0.374672 -0.026990  0.633760
CL32 -0.734772  0.211831  0.482827
C33  -0.785051  0.217218  0.597893
C34  -0.907328  0.224715  0.648618
H35  -0.968656  0.227238  0.616004
C36  -0.951012  0.229717  0.741948
H37  -1.045094  0.236192  0.780010
C38  -0.873250  0.226742  0.785760
H39  -0.907552  0.230444  0.857925
C40  -0.750975  0.219418  0.735748
H41  -0.690832  0.217615  0.769470
C42  -0.706432  0.214930  0.641980
C43  -0.575708  0.209191  0.590080
O44  -0.515843  0.274261  0.564678
N45  -0.527519  0.130882  0.569834
H46  -0.583817  0.082251  0.593138
C47  -0.409553  0.110508  0.517831
C48  -0.382707  0.083279  0.430184
H49  -0.452301  0.077732  0.405699
C50  -0.265905  0.064423  0.373664
H51  -0.245889  0.044024  0.305894
C52  -0.174651  0.073493  0.404376
C53  -0.200864  0.100516  0.493384
C54  -0.319779  0.118172  0.550826
C55  -0.057337  0.055882  0.346380
H56  -0.037578  0.035123  0.278733
C57   0.034947  0.065445  0.375544
H58   0.125363  0.052113  0.330931
C59   0.009876  0.092231  0.462963
H60   0.080756  0.099019  0.485784
C61  -0.106851  0.109311  0.521697
H62  -0.123301  0.129712  0.588854
data_vaneijck.040   Generated as p212121-02202
# Energy -2830.826 kJ/mole
_cell_length_a  15.78501
_cell_length_b  15.95557
_cell_length_c  11.31499
_cell_angle_alpha    90.000
_cell_angle_beta    90.000
_cell_angle_gamma    90.000
_cell_formula_units_Z   4
_symmetry_equiv_pos_as_xyz
    -x+1/2,-y,z+1/2                                   
    -x,y+1/2,-z+1/2                                   
    x+1/2,-y+1/2,-z                                   
_symmetry_space_group_name_H-M 'P 212121 '
loop_
_atom_site_label
_atom_site_fract_x
_atom_site_fract_y
_atom_site_fract_z
CL1   0.352772  0.112947  0.210746
C2    0.296513  0.204232  0.187686
C3    0.314368  0.251934  0.086087
H4    0.362265  0.231745  0.024232
C5    0.269916  0.326126  0.063506
H6    0.284136  0.362536 -0.014399
C7    0.207254  0.353421  0.141982
H8    0.173576  0.411030  0.124042
C9    0.188933  0.306363  0.243629
H10   0.140613  0.327629  0.304265
C11   0.233094  0.231640  0.267244
C12   0.210149  0.183009  0.375939
O13   0.166922  0.118988  0.367977
N14   0.236787  0.213301  0.480973
H15   0.271630  0.265805  0.476021
C16   0.225445  0.181743  0.595387
C17   0.277630  0.115656  0.632304
H18   0.323863  0.089912  0.572256
C19   0.270426  0.082206  0.746107
H20   0.311459  0.031275  0.773033
C21   0.210027  0.114470  0.824830
C22   0.155977  0.180932  0.788763
C23   0.163957  0.215076  0.673123
C24   0.203565  0.080868  0.939364
H25   0.245221  0.030613  0.966667
C26   0.143887  0.112753  1.019281
H27   0.139563  0.087309  1.107769
C28   0.090227  0.178120  0.984656
H29   0.044623  0.203163  1.046357
C30   0.095811  0.211780  0.870532
H31   0.053611  0.262242  0.846468
CL32 -0.071564  0.135085  0.219557
C33  -0.040310  0.052821  0.308735
C34  -0.023295 -0.024969  0.255480
H35  -0.030222 -0.032253  0.161184
C36   0.002585 -0.093585  0.324016
H37   0.015731 -0.153240  0.282460
C38   0.010951 -0.084859  0.446572
H39   0.030275 -0.137643  0.499668
C40  -0.005549 -0.007478  0.500498
H41   0.001815 -0.000920  0.595006
C42  -0.031082  0.061806  0.432522
C43  -0.045924  0.144359  0.492355
O44  -0.118003  0.169655  0.515646
N45   0.025515  0.189223  0.511150
H46   0.078212  0.159409  0.486283
C47   0.039264  0.270220  0.555620
C48  -0.014389  0.335334  0.519373
H49  -0.066036  0.321630  0.459802
C50  -0.002348  0.417120  0.560447
H51  -0.045059  0.466315  0.532903
C52   0.064607  0.435091  0.637707
C53   0.120364  0.370234  0.674399
C54   0.107287  0.286985  0.633257
C55   0.075730  0.517477  0.678864
H56   0.033256  0.566950  0.651355
C57   0.141951  0.536226  0.756618
H58   0.150109  0.599658  0.788316
C59   0.197754  0.473214  0.793100
H60   0.248975  0.488357  0.852914
C61   0.187189  0.390848  0.752257
H62   0.230943  0.343190  0.781500
data_vaneijck.041   Generated as t-p-1-04248
# Energy -2830.701 kJ/mole
_cell_length_a  23.66058
_cell_length_b  12.57502
_cell_length_c  11.24017
_cell_angle_alpha    70.379
_cell_angle_beta    68.036
_cell_angle_gamma    28.480
_cell_formula_units_Z   2
_symmetry_equiv_pos_as_xyz
    -x,-y,-z                                          
_symmetry_space_group_name_H-M 'P -1     '
loop_
_atom_site_label
_atom_site_fract_x
_atom_site_fract_y
_atom_site_fract_z
CL1  -0.328495 -0.324268  0.969592
C2   -0.275120 -0.418775  1.106907
C3   -0.245855 -0.574015  1.184667
H4   -0.258025 -0.627728  1.158037
C5   -0.200562 -0.661102  1.297008
H6   -0.177297 -0.781715  1.355928
C7   -0.184837 -0.592404  1.332673
H8   -0.148580 -0.661162  1.418450
C9   -0.215084 -0.435857  1.256969
H10  -0.202114 -0.384609  1.285522
C11  -0.260342 -0.346891  1.143434
C12  -0.288550 -0.182077  1.067952
O13  -0.218997 -0.215992  1.052444
N14  -0.393117  0.005696  1.022464
H15  -0.443853  0.018836  1.041835
C16  -0.441774  0.185617  0.952986
C17  -0.537438  0.384609  1.018451
H18  -0.570771  0.395069  1.119145
C19  -0.590039  0.570539  0.954847
H20  -0.663322  0.722395  1.006989
C21  -0.546792  0.558968  0.824769
C22  -0.449954  0.358475  0.756675
C23  -0.397850  0.170832  0.821206
C24  -0.599699  0.746616  0.762625
H25  -0.673471  0.899335  0.814425
C26  -0.557037  0.737315  0.633125
H27  -0.598068  0.882161  0.586036
C28  -0.461373  0.540551  0.565020
H29  -0.428438  0.533424  0.464975
C30  -0.408278  0.352639  0.625914
H31  -0.334757  0.203281  0.570850
CL32 -0.182651  0.235428  0.683567
C33  -0.122909  0.063764  0.817842
C34  -0.111993  0.100200  0.906513
H35  -0.139706  0.231380  0.888969
C36  -0.064957 -0.032997  1.017786
H37  -0.056343 -0.004964  1.085445
C38  -0.028860 -0.203107  1.041587
H39   0.007507 -0.305781  1.127202
C40  -0.038954 -0.241421  0.953775
H41  -0.009993 -0.374533  0.972635
C42  -0.085273 -0.109948  0.841067
C43  -0.091536 -0.162293  0.749567
O44  -0.038130 -0.213475  0.637452
N45  -0.154472 -0.159037  0.799348
H46  -0.191751 -0.118817  0.892010
C47  -0.175892 -0.204163  0.743379
C48  -0.078753 -0.407075  0.680990
H49   0.012402 -0.526874  0.674746
C50  -0.098840 -0.455812  0.626552
H51  -0.023016 -0.613069  0.578690
C52  -0.216723 -0.301253  0.633941
C53  -0.315864 -0.094843  0.696205
C54  -0.295028 -0.046479  0.751756
C55  -0.236053 -0.352137  0.579729
H56  -0.160239 -0.509894  0.532859
C57  -0.353058 -0.200054  0.586239
H58  -0.367438 -0.240238  0.544650
C59  -0.451376  0.004287  0.646633
H60  -0.541518  0.121824  0.650918
C61  -0.433113  0.056692  0.701257
H62  -0.510131  0.215051  0.747335
data_vaneijck.042   Generated as p21c-03423
# Energy -2830.331 kJ/mole
_cell_length_a  13.80380
_cell_length_b  12.94219
_cell_length_c  16.64071
_cell_angle_alpha    90.000
_cell_angle_beta    77.088
_cell_angle_gamma    90.000
_cell_formula_units_Z   4
_symmetry_equiv_pos_as_xyz
    -x,y+1/2,-z+1/2                                   
    -x,-y,-z                                          
    x,-y+1/2,z+1/2                                    
_symmetry_space_group_name_H-M 'P 21/c   '
loop_
_atom_site_label
_atom_site_fract_x
_atom_site_fract_y
_atom_site_fract_z
CL1   0.760604  0.507355  0.417844
C2    0.859505  0.438482  0.438372
C3    0.956321  0.472933  0.402667
H4    0.967573  0.540934  0.363840
C5    1.039338  0.419419  0.416704
H6    1.113250  0.446629  0.388859
C7    1.026669  0.331400  0.466921
H8    1.090846  0.290684  0.478023
C9    0.930584  0.296469  0.502806
H10   0.920795  0.228250  0.541419
C11   0.846514  0.349120  0.488888
C12   0.746407  0.305974  0.528671
O13   0.706947  0.239987  0.492947
N14   0.705698  0.339233  0.605772
H15   0.745496  0.391530  0.628950
C16   0.617872  0.307540  0.660066
C17   0.525617  0.339334  0.647027
H18   0.522154  0.388517  0.595495
C19   0.437610  0.305962  0.699740
H20   0.366863  0.330354  0.688499
C21   0.441287  0.239680  0.765745
C22   0.534309  0.207941  0.780567
C23   0.623242  0.242777  0.727276
C24   0.352380  0.204335  0.816771
H25   0.281415  0.227308  0.805165
C26   0.354792  0.137738  0.882439
H27   0.285961  0.110193  0.920781
C28   0.445991  0.107211  0.898390
H29   0.447412  0.056609  0.949743
C30   0.535350  0.141836  0.847800
H31   0.604955  0.116959  0.860783
CL32  0.828525  0.631564  0.882267
C33   0.701917  0.612493  0.899980
C34   0.641024  0.675915  0.958840
H35   0.673757  0.734261  0.990742
C36   0.537686  0.664048  0.976837
H37   0.490981  0.712728  1.022341
C38   0.494341  0.589094  0.935676
H39   0.414514  0.580323  0.950485
C40   0.554224  0.525445  0.876448
H41   0.520110  0.467276  0.845093
C42   0.658364  0.536178  0.858282
C43   0.718593  0.464011  0.796130
O44   0.755565  0.490462  0.724708
N45   0.727410  0.367274  0.823467
H46   0.694373  0.355146  0.882744
C47   0.775015  0.280151  0.783499
C48   0.872051  0.258972  0.790869
H49   0.908731  0.310358  0.825818
C50   0.921755  0.171178  0.753760
H51   0.996578  0.156175  0.760353
C52   0.874032  0.102348  0.709978
C53   0.775737  0.123250  0.701821
C54   0.726355  0.213570  0.738108
C55   0.923555  0.012737  0.674472
H56   0.998189 -0.003743  0.680878
C57   0.876625 -0.056397  0.630717
H58   0.915248 -0.125014  0.603685
C59   0.779689 -0.036511  0.622348
H60   0.742958 -0.089804  0.588878
C61   0.729838  0.052494  0.657659
H62   0.655038  0.065960  0.651192
data_vaneijck.043   Generated as p21c-02479
# Energy -2830.246 kJ/mole
_cell_length_a  35.75190
_cell_length_b  18.09020
_cell_length_c  13.88307
_cell_angle_alpha    90.000
_cell_angle_beta    17.851
_cell_angle_gamma    90.000
_cell_formula_units_Z   4
_symmetry_equiv_pos_as_xyz
    -x,y+1/2,-z+1/2                                   
    -x,-y,-z                                          
    x,-y+1/2,z+1/2                                    
_symmetry_space_group_name_H-M 'P 21/c   '
loop_
_atom_site_label
_atom_site_fract_x
_atom_site_fract_y
_atom_site_fract_z
CL1   0.501960  0.753044  0.240502
C2    0.582062  0.794216 -0.047945
C3    0.660831  0.852640 -0.216245
H4    0.668808  0.870080 -0.161454
C5    0.729274  0.888876 -0.454846
H6    0.789339  0.933740 -0.582315
C7    0.719641  0.866822 -0.527487
H8    0.772944  0.894541 -0.712864
C9    0.641309  0.808562 -0.360693
H10   0.635377  0.791487 -0.420543
C11   0.571310  0.771351 -0.118912
C12   0.491697  0.708084  0.043129
O13   0.535018  0.659296 -0.114705
N14   0.372186  0.706761  0.360161
H15   0.343787  0.748525  0.471523
C16   0.281334  0.655284  0.557874
C17   0.246939  0.648956  0.545148
H18   0.291733  0.682205  0.381114
C19   0.156079  0.599207  0.739977
H20   0.132664  0.594699  0.722013
C21   0.095448  0.556126  0.957651
C22   0.130042  0.560908  0.971112
C23   0.224728  0.610049  0.766698
C24   0.000766  0.508318  1.161384
H25  -0.025900  0.504443  1.152009
C26  -0.060140  0.465161  1.379160
H27  -0.133081  0.428529  1.535981
C28  -0.025475  0.468985  1.391058
H29  -0.071547  0.435390  1.556761
C30   0.068847  0.516065  1.188927
H31   0.093219  0.517638  1.204521
CL32 -0.021634  0.770138  1.265824
C33  -0.081301  0.808048  1.515655
C34  -0.193232  0.845491  1.782918
H35  -0.238555  0.850595  1.825096
C36  -0.247705  0.876603  1.998161
H37  -0.333893  0.905186  2.202796
C38  -0.191182  0.870152  1.949396
H39  -0.233916  0.893737  2.117280
C40  -0.078836  0.833563  1.681377
H41  -0.035605  0.829418  1.644839
C42  -0.021625  0.802833  1.459490
C43   0.101839  0.767519  1.168472
O44   0.194423  0.799339  0.912557
N45   0.107535  0.702233  1.201205
H46   0.026759  0.682314  1.420005
C47   0.209248  0.658761  0.976212
C48   0.250536  0.659915  0.970799
H49   0.205952  0.694495  1.132634
C50   0.349421  0.616485  0.757729
H51   0.379119  0.618473  0.759190
C52   0.409212  0.570682  0.544641
C53   0.368861  0.568487  0.546367
C54   0.268428  0.613011  0.763262
C55   0.508507  0.527007  0.331306
H56   0.539300  0.528759  0.329723
C57   0.568157  0.480454  0.119637
H58   0.644004  0.446532 -0.043024
C59   0.528648  0.477617  0.120729
H60   0.573597  0.441520 -0.040302
C61   0.430396  0.521084  0.330656
H62   0.402718  0.517187  0.323908
data_vaneijck.044   Generated as p-p21c-06734
# Energy -2830.243 kJ/mole
_cell_length_a  10.11867
_cell_length_b  29.01250
_cell_length_c  14.71431
_cell_angle_alpha    90.000
_cell_angle_beta    42.497
_cell_angle_gamma    90.000
_cell_formula_units_Z   4
_symmetry_equiv_pos_as_xyz
    -x,y+1/2,-z+1/2                                   
    -x,-y,-z                                          
    x,-y+1/2,z+1/2                                    
_symmetry_space_group_name_H-M 'P 21/c   '
loop_
_atom_site_label
_atom_site_fract_x
_atom_site_fract_y
_atom_site_fract_z
CL1   0.719843  0.103881  0.509295
C2    0.597830  0.136074  0.652153
C3    0.694718  0.174186  0.641261
H4    0.841823  0.182615  0.545655
C5    0.601786  0.201715  0.753599
H6    0.677796  0.231070  0.743334
C7    0.411272  0.191168  0.878574
H8    0.339226  0.212206  0.965649
C9    0.313509  0.153185  0.890834
H10   0.166445  0.145115  0.987452
C11   0.405125  0.125528  0.778346
C12   0.293849  0.085431  0.796969
O13   0.320101  0.046409  0.813841
N14   0.162674  0.094687  0.797413
H15   0.153254  0.127958  0.784857
C16   0.040671  0.064937  0.809740
C17  -0.068819  0.030771  0.909666
H18  -0.061198  0.027121  0.978717
C19  -0.187674  0.000627  0.920662
H20  -0.270402 -0.025498  0.998386
C21  -0.200419  0.004373  0.832362
C22  -0.092785  0.039027  0.731622
C23   0.028942  0.069336  0.720412
C24  -0.320776 -0.026181  0.844804
H25  -0.402810 -0.052422  0.921936
C26  -0.336905 -0.022546  0.758436
H27  -0.430645 -0.045807  0.768554
C28  -0.232280  0.011581  0.659214
H29  -0.245494  0.014298  0.592898
C30  -0.110828  0.042138  0.645305
H31  -0.031411  0.068003  0.567247
CL32 -0.304327  0.277945  0.916976
C33  -0.450361  0.233529  1.029776
C34  -0.647802  0.242925  1.148920
H35  -0.705467  0.277389  1.169434
C36  -0.771950  0.207707  1.242212
H37  -0.923347  0.215466  1.333260
C38  -0.700149  0.162795  1.217590
H39  -0.796143  0.135607  1.289816
C40  -0.502810  0.153229  1.099262
H41  -0.446653  0.118721  1.080522
C42  -0.377189  0.188322  1.005033
C43  -0.167337  0.176994  0.880495
O44  -0.042276  0.183264  0.876141
N45  -0.121953  0.161141  0.773940
H46  -0.234676  0.156838  0.788673
C47   0.062914  0.150682  0.645294
C48   0.164810  0.185707  0.548317
H49   0.098541  0.219244  0.573153
C50   0.353331  0.177675  0.419448
H51   0.430356  0.204943  0.345536
C52   0.442811  0.134596  0.386794
C53   0.339782  0.098593  0.483795
C54   0.147191  0.106740  0.613587
C55   0.634831  0.127408  0.258039
H56   0.713918  0.154698  0.183936
C57   0.726063  0.084732  0.225084
H58   0.874152  0.079270  0.126719
C59   0.625469  0.049005  0.319672
H60   0.696114  0.016097  0.293712
C61   0.433676  0.055663  0.447863
H62   0.359888  0.027421  0.518637
data_vaneijck.045   Generated as p-1-01425
# Energy -2830.195 kJ/mole
_cell_length_a   9.99487
_cell_length_b  16.01945
_cell_length_c  10.74831
_cell_angle_alpha    66.608
_cell_angle_beta    71.572
_cell_angle_gamma    68.051
_cell_formula_units_Z   2
_symmetry_equiv_pos_as_xyz
    -x,-y,-z                                          
_symmetry_space_group_name_H-M 'P -1     '
loop_
_atom_site_label
_atom_site_fract_x
_atom_site_fract_y
_atom_site_fract_z
CL1  -0.252892  0.636781  0.610949
C2   -0.354591  0.559363  0.719714
C3   -0.506128  0.597371  0.764362
H4   -0.556195  0.673159  0.729927
C5   -0.593602  0.537653  0.853821
H6   -0.709985  0.567615  0.887353
C7   -0.529866  0.439350  0.900318
H8   -0.596690  0.393002  0.969800
C9   -0.378817  0.400902  0.856424
H10  -0.330185  0.324895  0.892489
C11  -0.290234  0.459977  0.765335
C12  -0.130209  0.413747  0.720612
O13  -0.091187  0.363085  0.646674
N14  -0.034611  0.427210  0.770697
H15  -0.080807  0.468332  0.831234
C16   0.118521  0.390284  0.753143
C17   0.208122  0.445321  0.654003
H18   0.159394  0.515866  0.589970
C19   0.361405  0.408732  0.635818
H20   0.429234  0.451595  0.558171
C21   0.426278  0.316841  0.717280
C22   0.336445  0.260771  0.819373
C23   0.181553  0.298549  0.836823
C24   0.580269  0.280712  0.697880
H25   0.649217  0.323283  0.620758
C26   0.646095  0.189657  0.779473
H27   0.764567  0.162670  0.764716
C28   0.558482  0.133877  0.880621
H29   0.609635  0.063604  0.943846
C30   0.404641  0.168958  0.900471
H31   0.339216  0.124521  0.978900
CL32  0.021617  0.065297  0.596924
C33   0.189289  0.088638  0.520050
C34   0.245692  0.094248  0.380121
H35   0.184459  0.084282  0.322735
C36   0.381864  0.112654  0.313854
H37   0.425227  0.116518  0.206502
C38   0.462471  0.125527  0.386922
H39   0.567412  0.139329  0.335801
C40   0.407245  0.120037  0.526360
H41   0.470085  0.129505  0.582867
C42   0.270704  0.101725  0.593911
C43   0.218272  0.095748  0.743423
O44   0.278147  0.026988  0.832546
N45   0.106200  0.168344  0.775049
H46   0.066506  0.221442  0.694955
C47   0.040861  0.180939  0.904717
C48  -0.060011  0.131659  0.996774
H49  -0.088707  0.083849  0.968114
C50  -0.124053  0.143752  1.126826
H51  -0.201310  0.104882  1.196103
C52  -0.087808  0.204955  1.166743
C53   0.013392  0.255785  1.073971
C54   0.077263  0.243421  0.942307
C55  -0.151654  0.216202  1.298048
H56  -0.227943  0.177252  1.370070
C57  -0.116378  0.277745  1.337538
H58  -0.165104  0.285947  1.438721
C59  -0.017208  0.328304  1.246355
H60   0.009902  0.375283  1.277713
C61   0.047603  0.317610  1.115453
H62   0.124559  0.357052  1.047271
data_vaneijck.046   Generated as t-p-1-01400
# Energy -2830.148 kJ/mole
_cell_length_a  23.10823
_cell_length_b  15.40102
_cell_length_c  20.53035
_cell_angle_alpha    30.797
_cell_angle_beta    25.620
_cell_angle_gamma    28.805
_cell_formula_units_Z   2
_symmetry_equiv_pos_as_xyz
    -x,-y,-z                                          
_symmetry_space_group_name_H-M 'P -1     '
loop_
_atom_site_label
_atom_site_fract_x
_atom_site_fract_y
_atom_site_fract_z
CL1  -0.385151  1.027218 -0.005037
C2   -0.205817  0.841015 -0.075354
C3   -0.092558  0.834839 -0.144261
H4   -0.118621  0.945427 -0.153014
C5    0.054794  0.685662 -0.201965
H6    0.141009  0.682428 -0.254861
C7    0.089800  0.540413 -0.190000
H8    0.203101  0.424589 -0.233674
C9   -0.022522  0.545391 -0.121273
H10   0.005203  0.432960 -0.112559
C11  -0.170343  0.695531 -0.064706
C12  -0.283805  0.693460  0.004416
O13  -0.271946  0.716178 -0.081028
N14  -0.392824  0.656743  0.163589
H15  -0.387977  0.637846  0.218965
C16  -0.508771  0.636910  0.262267
C17  -0.653599  0.791036  0.308013
H18  -0.675704  0.925660  0.266059
C19  -0.770130  0.772483  0.406478
H20  -0.880953  0.892925  0.439729
C21  -0.742859  0.599139  0.460654
C22  -0.596799  0.441030  0.416592
C23  -0.479768  0.461464  0.316901
C24  -0.860665  0.582406  0.559109
H25  -0.972298  0.702082  0.593676
C26  -0.835237  0.409793  0.615235
H27  -0.926678  0.397566  0.691948
C28  -0.691696  0.252897  0.572762
H29  -0.672415  0.119412  0.616683
C30  -0.572992  0.268121  0.473864
H31  -0.463050  0.145202  0.442323
CL32 -0.086330  0.468014 -0.316325
C33  -0.277332  0.568303 -0.202367
C34  -0.339189  0.713733 -0.280440
H35  -0.267888  0.761039 -0.409035
C36  -0.493749  0.798449 -0.192272
H37  -0.540858  0.909574 -0.252515
C38  -0.587373  0.738420 -0.025715
H39  -0.706100  0.803375  0.041793
C40  -0.526817  0.593610  0.053162
H41  -0.599218  0.546670  0.181989
C42  -0.371987  0.507699 -0.033987
C43  -0.313760  0.352351  0.057291
O44  -0.305209  0.194596  0.137977
N45  -0.274013  0.393257  0.049099
H46  -0.287155  0.526351 -0.017910
C47  -0.221326  0.276117  0.126144
C48  -0.071070  0.134723  0.067926
H49   0.005451  0.115628 -0.037293
C50  -0.019077  0.016652  0.146028
H51   0.097128 -0.091537  0.099101
C52  -0.116489  0.037786  0.283458
C53  -0.268608  0.181376  0.342880
C54  -0.320229  0.300870  0.262740
C55  -0.063711 -0.082459  0.362054
H56   0.051621 -0.193415  0.318685
C57  -0.160439 -0.060638  0.498443
H58  -0.119753 -0.153765  0.558993
C59  -0.310278  0.081093  0.557170
H60  -0.384315  0.096547  0.662689
C61  -0.364586  0.201503  0.480501
H62  -0.481080  0.309122  0.528892
data_vaneijck.047   Generated as p-p21c-04731
# Energy -2829.882 kJ/mole
_cell_length_a  17.44647
_cell_length_b   9.92693
_cell_length_c  19.98045
_cell_angle_alpha    90.000
_cell_angle_beta    56.751
_cell_angle_gamma    90.000
_cell_formula_units_Z   4
_symmetry_equiv_pos_as_xyz
    -x,y+1/2,-z+1/2                                   
    -x,-y,-z                                          
    x,-y+1/2,z+1/2                                    
_symmetry_space_group_name_H-M 'P 21/c   '
loop_
_atom_site_label
_atom_site_fract_x
_atom_site_fract_y
_atom_site_fract_z
CL1  -0.027069  0.858681  0.435646
C2   -0.034680  0.775538  0.363630
C3    0.041047  0.780910  0.283827
H4    0.102236  0.835788  0.268682
C5    0.038039  0.715031  0.223228
H6    0.096292  0.719212  0.162130
C7   -0.040349  0.643533  0.241686
H8   -0.042527  0.593033  0.194784
C9   -0.116079  0.637542  0.320954
H10  -0.176395  0.582183  0.334484
C11  -0.114071  0.702966  0.382565
C12  -0.196945  0.693029  0.466373
O13  -0.195173  0.630245  0.518654
N14  -0.273163  0.754350  0.480143
H15  -0.265536  0.801787  0.432761
C16  -0.360754  0.762753  0.550178
C17  -0.420283  0.652564  0.573427
H18  -0.398096  0.561104  0.538284
C19  -0.508839  0.659475  0.642554
H20  -0.553893  0.573558  0.659908
C21  -0.539249  0.777549  0.688732
C22  -0.479588  0.889966  0.665905
C23  -0.389484  0.881730  0.596272
C24  -0.628974  0.784157  0.757048
H25  -0.674742  0.699000  0.774358
C26  -0.660326  0.901926  0.803068
H27  -0.729520  0.907562  0.855411
C28  -0.602295  1.013319  0.780934
H29  -0.627229  1.104174  0.816356
C30  -0.512544  1.007787  0.713063
H31  -0.469374  1.095633  0.697225
CL32 -0.392407  0.803784  0.858079
C33  -0.296428  0.708485  0.794737
C34  -0.289247  0.580758  0.821057
H35  -0.343172  0.544351  0.879074
C36  -0.212731  0.499090  0.772334
H37  -0.208368  0.400766  0.793309
C38  -0.142592  0.544452  0.696454
H39  -0.083535  0.481429  0.658654
C40  -0.149325  0.671659  0.669463
H41  -0.095151  0.706101  0.610774
C42  -0.225910  0.754640  0.718124
C43  -0.229464  0.890333  0.686906
O44  -0.212900  0.992654  0.711975
N45  -0.248697  0.892050  0.629753
H46  -0.259246  0.800922  0.614883
C47  -0.255208  0.999647  0.587135
C48  -0.193068  1.107529  0.561154
H49  -0.141459  1.108126  0.575197
C50  -0.197141  1.214708  0.517746
H51  -0.148618  1.296758  0.498740
C52  -0.264122  1.215497  0.499486
C53  -0.327572  1.107597  0.525103
C54  -0.322960  0.999225  0.569019
C55  -0.267761  1.322946  0.455481
H56  -0.219433  1.404918  0.436202
C57  -0.333809  1.324310  0.436252
H58  -0.336328  1.406723  0.402054
C59  -0.396856  1.218537  0.461746
H60  -0.448308  1.219171  0.447692
C61  -0.394138  1.111302  0.505823
H62  -0.443977  1.031500  0.524704
data_vaneijck.048   Generated as t-p21c-03558
# Energy -2829.802 kJ/mole
_cell_length_a  17.95643
_cell_length_b   9.89907
_cell_length_c  20.02386
_cell_angle_alpha    90.000
_cell_angle_beta    54.314
_cell_angle_gamma    90.000
_cell_formula_units_Z   4
_symmetry_equiv_pos_as_xyz
    -x,y+1/2,-z+1/2                                   
    -x,-y,-z                                          
    x,-y+1/2,z+1/2                                    
_symmetry_space_group_name_H-M 'P 21/c   '
loop_
_atom_site_label
_atom_site_fract_x
_atom_site_fract_y
_atom_site_fract_z
CL1   0.026529  0.640278  0.908407
C2    0.034821  0.723088  0.828460
C3   -0.040508  0.717039  0.824047
H4   -0.101749  0.661887  0.870013
C5   -0.037044  0.782574  0.760210
H6   -0.095002  0.777850  0.757111
C7    0.041414  0.854429  0.700384
H8    0.043942  0.904660  0.651126
C9    0.116753  0.861120  0.704257
H10   0.177122  0.916761  0.657542
C11   0.114305  0.796012  0.768099
C12   0.196856  0.806571  0.769282
O13   0.194397  0.868310  0.823925
N14   0.273673  0.746748  0.706417
H15   0.266675  0.699766  0.666237
C16   0.361149  0.738956  0.688976
C17   0.420588  0.849626  0.652845
H18   0.398464  0.941260  0.639854
C19   0.509019  0.842871  0.633583
H20   0.554033  0.929139  0.605994
C21   0.539340  0.724526  0.649404
C22   0.479717  0.611687  0.686107
C23   0.389773  0.619770  0.706394
C24   0.628904  0.718010  0.628227
H25   0.674663  0.803467  0.599878
C26   0.660090  0.599958  0.643007
H27   0.729151  0.594426  0.626352
C28   0.602078  0.488150  0.678758
H29   0.626869  0.397077  0.689337
C30   0.512492  0.493578  0.700403
H31   0.469280  0.405471  0.727644
CL32  0.389713  0.698384  0.968337
C33   0.294268  0.793828  0.999154
C34   0.286204  0.922086  1.032754
H35   0.339117  0.958790  1.038045
C36   0.210081  1.003930  1.059139
H37   0.205086  1.102646  1.084560
C38   0.141203  0.958346  1.051891
H39   0.082478  1.021599  1.072059
C40   0.148834  0.830621  1.018059
H41   0.095695  0.795920  1.012303
C42   0.225022  0.747374  0.991533
C43   0.229413  0.611130  0.956583
O44   0.213277  0.508403  0.997955
N45   0.248326  0.609288  0.880490
H46   0.258158  0.700792  0.855396
C47   0.255156  0.501463  0.831366
C48   0.193007  0.393263  0.867447
H49   0.141208  0.392645  0.933096
C50   0.197268  0.285821  0.819927
H51   0.148718  0.203540  0.849382
C52   0.264514  0.285155  0.734695
C53   0.328043  0.393361  0.696950
C54   0.323198  0.501946  0.745539
C55   0.268348  0.177537  0.686976
H56   0.219972  0.095341  0.715940
C57   0.334678  0.176311  0.601710
H58   0.337352  0.093778  0.564924
C59   0.397823  0.282335  0.564236
H60   0.449479  0.281751  0.498732
C61   0.394897  0.389758  0.611116
H62   0.444787  0.469775  0.580243
data_vaneijck.049   Generated as p-p21c-08822
# Energy -2829.740 kJ/mole
_cell_length_a  11.34551
_cell_length_b  10.90142
_cell_length_c  23.36343
_cell_angle_alpha    90.000
_cell_angle_beta    87.059
_cell_angle_gamma    90.000
_cell_formula_units_Z   4
_symmetry_equiv_pos_as_xyz
    -x,y+1/2,-z+1/2                                   
    -x,-y,-z                                          
    x,-y+1/2,z+1/2                                    
_symmetry_space_group_name_H-M 'P 21/c   '
loop_
_atom_site_label
_atom_site_fract_x
_atom_site_fract_y
_atom_site_fract_z
CL1  -0.058875  0.684056  0.117410
C2    0.023627  0.560355  0.092833
C3   -0.036240  0.460251  0.069691
H4   -0.131415  0.461841  0.067962
C5    0.026749  0.358045  0.048255
H6   -0.020072  0.281995  0.030269
C7    0.150078  0.355278  0.049760
H8    0.199299  0.276967  0.033124
C9    0.210034  0.454341  0.073176
H10   0.305098  0.451611  0.074607
C11   0.148085  0.557317  0.095027
C12   0.218804  0.658536  0.120232
O13   0.282063  0.726157  0.089622
N14   0.213713  0.666297  0.177876
H15   0.160264  0.604634  0.197436
C16   0.272788  0.743225  0.214962
C17   0.364899  0.691667  0.244484
H18   0.389179  0.596936  0.237500
C19   0.426382  0.760788  0.283388
H20   0.496967  0.718477  0.305544
C21   0.396547  0.883763  0.293571
C22   0.304159  0.938409  0.263761
C23   0.241643  0.867194  0.224376
C24   0.458270  0.951886  0.333439
H25   0.528201  0.909501  0.356206
C26   0.429766  1.075030  0.344008
H27   0.477671  1.127190  0.374686
C28   0.339881  1.130354  0.314235
H29   0.318037  1.225603  0.321550
C30   0.277277  1.062940  0.274716
H31   0.208029  1.108367  0.252763
CL32  0.488778  1.269125  0.028843
C33   0.544593  1.130134  0.050387
C34   0.657138  1.096848  0.027393
H35   0.704968  1.157633 -0.002042
C36   0.708397  0.985179  0.042032
H37   0.794599  0.960299  0.023859
C38   0.647927  0.905940  0.080287
H39   0.687614  0.819615  0.091380
C40   0.536096  0.938375  0.104047
H41   0.490568  0.876228  0.133766
C42   0.482508  1.050221  0.089393
C43   0.361872  1.079128  0.116148
O44   0.338838  1.179838  0.137845
N45   0.281069  0.988101  0.116751
H46   0.309348  0.909425  0.098732
C47   0.165155  0.983534  0.140447
C48   0.073395  1.037711  0.111354
H49   0.092618  1.084416  0.071275
C50  -0.043107  1.031558  0.134195
H51  -0.113056  1.074038  0.111541
C52  -0.069156  0.969559  0.186084
C53   0.022899  0.914962  0.216151
C54   0.140675  0.922904  0.193097
C55  -0.186576  0.960631  0.207974
H56  -0.257033  1.001562  0.185068
C57  -0.213531  0.897498  0.259267
H58  -0.304008  0.889405  0.275802
C59  -0.123162  0.844122  0.289243
H60  -0.144274  0.795180  0.328767
C61  -0.005747  0.852914  0.268172
H62   0.062114  0.810340  0.292223
data_vaneijck.050   Generated as p21c-01426
# Energy -2829.674 kJ/mole
_cell_length_a  67.23331
_cell_length_b  11.27945
_cell_length_c  54.43256
_cell_angle_alpha    90.000
_cell_angle_beta     4.095
_cell_angle_gamma    90.000
_cell_formula_units_Z   4
_symmetry_equiv_pos_as_xyz
    -x,y+1/2,-z+1/2                                   
    -x,-y,-z                                          
    x,-y+1/2,z+1/2                                    
_symmetry_space_group_name_H-M 'P 21/c   '
loop_
_atom_site_label
_atom_site_fract_x
_atom_site_fract_y
_atom_site_fract_z
CL1   0.617541  0.457383 -0.040638
C2    0.593640  0.321299  0.003085
C3    0.780251  0.295485 -0.207607
H4    0.934508  0.359913 -0.392015
C5    0.766694  0.186433 -0.178639
H6    0.909523  0.168062 -0.339731
C7    0.567094  0.102034  0.060445
H8    0.554875  0.017985  0.085037
C9    0.380866  0.126899  0.270783
H10   0.226747  0.061456  0.455593
C11   0.391788  0.236195  0.244887
C12   0.183218  0.256475  0.481847
O13  -0.051321  0.294234  0.775578
N14   0.257865  0.222506  0.367089
H15   0.451796  0.191372  0.126685
C16   0.100564  0.220819  0.539274
C17   0.088427  0.321719  0.539287
H18   0.201247  0.401138  0.405361
C19  -0.072263  0.320794  0.715771
H20  -0.081380  0.399576  0.715643
C21  -0.221013  0.218394  0.892302
C22  -0.206939  0.114964  0.889800
C23  -0.044484  0.116779  0.711367
C24  -0.382660  0.218265  1.069948
H25  -0.394738  0.296714  1.073472
C26  -0.529690  0.116470  1.244118
H27  -0.654780  0.116934  1.381740
C28  -0.514274  0.013830  1.239449
H29  -0.626229 -0.064792  1.371769
C30  -0.354859  0.012846  1.064621
H31  -0.347375 -0.067398  1.066223
CL32 -0.941268  0.205350  1.815112
C33  -0.952815  0.257146  1.859188
C34  -1.091042  0.364674  2.034175
H35  -1.185662  0.413109  2.135805
C36  -1.106266  0.410043  2.076892
H37  -1.212874  0.492866  2.211685
C38  -0.982303  0.348426  1.943641
H39  -0.993025  0.383592  1.975323
C40  -0.843100  0.241339  1.767644
H41  -0.746894  0.194004  1.664173
C42  -0.827542  0.194909  1.724516
C43  -0.676094  0.080328  1.534018
O44  -0.803333 -0.014568  1.690407
N45  -0.397299  0.088996  1.187789
H46  -0.323529  0.171877  1.097709
C47  -0.196320  0.001217  0.935824
C48  -0.168991 -0.094322  0.918453
H49  -0.303178 -0.099886  1.099612
C50   0.029247 -0.183013  0.670112
H51   0.045626 -0.256000  0.662750
C52   0.203181 -0.177218  0.435120
C53   0.179984 -0.080575  0.447133
C54  -0.019819  0.009482  0.697736
C55   0.400549 -0.266942  0.187696
H56   0.418186 -0.340665  0.178488
C57   0.575282 -0.262183 -0.048156
H58   0.726223 -0.331874 -0.237342
C59   0.553575 -0.167117 -0.037820
H60   0.687364 -0.163572 -0.218560
C61   0.358078 -0.076965  0.207110
H62   0.344733 -0.004861  0.210589
data_vaneijck.051   Generated as p21c-01510
# Energy -2829.569 kJ/mole
_cell_length_a  12.21184
_cell_length_b  13.39091
_cell_length_c  21.18366
_cell_angle_alpha    90.000
_cell_angle_beta    56.790
_cell_angle_gamma    90.000
_cell_formula_units_Z   4
_symmetry_equiv_pos_as_xyz
    -x,y+1/2,-z+1/2                                   
    -x,-y,-z                                          
    x,-y+1/2,z+1/2                                    
_symmetry_space_group_name_H-M 'P 21/c   '
loop_
_atom_site_label
_atom_site_fract_x
_atom_site_fract_y
_atom_site_fract_z
CL1   0.896146  0.922232  0.694651
C2    0.882918  0.794209  0.705992
C3    0.981396  0.743353  0.708156
H4    1.062099  0.783997  0.703483
C5    0.975716  0.639568  0.717382
H6    1.051517  0.602030  0.719949
C7    0.872144  0.585061  0.723980
H8    0.868077  0.504846  0.731370
C9    0.773120  0.635178  0.722064
H10   0.692013  0.593603  0.728110
C11   0.777191  0.739492  0.713435
C12   0.666519  0.788602  0.714086
O13   0.557776  0.794187  0.773207
N14   0.690619  0.824596  0.648247
H15   0.781878  0.815099  0.603752
C16   0.606590  0.875587  0.633949
C17   0.609582  0.980212  0.634272
H18   0.675862  1.018743  0.644752
C19   0.527236  1.035888  0.621043
H20   0.530629  1.116669  0.621601
C21   0.441229  0.987010  0.606722
C22   0.438053  0.881066  0.605304
C23   0.521744  0.825031  0.619092
C24   0.358706  1.043579  0.593602
H25   0.360994  1.124167  0.595124
C26   0.273120  0.996294  0.578457
H27   0.209838  1.040198  0.568329
C28   0.269887  0.891961  0.576210
H29   0.204372  0.855496  0.564063
C30   0.351132  0.834665  0.589778
H31   0.346043  0.754243  0.588124
CL32  0.034760  0.632024  0.951429
C33   0.096177  0.751927  0.936640
C34   0.055590  0.811959  1.000340
H35  -0.011566  0.783089  1.056354
C36   0.101626  0.909933  0.992045
H37   0.069775  0.955599  1.041367
C38   0.188819  0.948940  0.919923
H39   0.224056  1.024679  0.913622
C40   0.230686  0.889663  0.856079
H41   0.298989  0.919771  0.800497
C42   0.184964  0.791204  0.863553
C43   0.234105  0.732789  0.792430
O44   0.162037  0.711926  0.770608
N45   0.361943  0.708022  0.753191
H46   0.410317  0.731314  0.776264
C47   0.438455  0.657809  0.684275
C48   0.433212  0.553349  0.682570
H49   0.370230  0.512081  0.733821
C50   0.508108  0.501406  0.614497
H51   0.501658  0.420749  0.614426
C52   0.591025  0.553475  0.547031
C53   0.598817  0.659133  0.547990
C54   0.520785  0.711577  0.616997
C55   0.666374  0.501083  0.478695
H56   0.660141  0.420624  0.477640
C57   0.750175  0.552665  0.411355
H58   0.807453  0.512154  0.359019
C59   0.759751  0.656705  0.411902
H60   0.825131  0.696620  0.360069
C61   0.684554  0.709557  0.479569
H62   0.693761  0.789709  0.478493
data_vaneijck.052   Generated as p-p21-02756
# Energy -2829.407 kJ/mole
_cell_length_a  26.25053
_cell_length_b  11.02860
_cell_length_c  10.89593
_cell_angle_alpha    90.000
_cell_angle_beta    26.621
_cell_angle_gamma    90.000
_cell_formula_units_Z   2
_symmetry_equiv_pos_as_xyz
    -x,y+1/2,-z                                       
_symmetry_space_group_name_H-M 'P 21     '
loop_
_atom_site_label
_atom_site_fract_x
_atom_site_fract_y
_atom_site_fract_z
CL1  -0.175610  1.473097  0.448959
C2   -0.045428  1.411868  0.206338
C3    0.052585  1.481610 -0.027056
H4    0.045385  1.571172 -0.051171
C5    0.160533  1.436088 -0.230540
H6    0.235370  1.490685 -0.408738
C7    0.171287  1.320178 -0.202589
H8    0.254578  1.285214 -0.359575
C9    0.074017  1.250084  0.029801
H10   0.082979  1.160995  0.050881
C11  -0.035047  1.295048  0.236454
C12  -0.135814  1.216770  0.483517
O13  -0.184532  1.154589  0.510291
N14  -0.163674  1.216005  0.663454
H15  -0.115521  1.270571  0.611436
C16  -0.245364  1.150932  0.905611
C17  -0.343132  1.210664  1.157407
H18  -0.357135  1.304669  1.164443
C19  -0.423421  1.149600  1.402024
H20  -0.498665  1.197062  1.594306
C21  -0.406148  1.027669  1.397005
C22  -0.307519  0.965827  1.142857
C23  -0.227219  1.028143  0.896435
C24  -0.486680  0.966999  1.643464
H25  -0.562124  1.013701  1.837477
C26  -0.469885  0.845435  1.639591
H27  -0.532243  0.798995  1.829527
C28  -0.372661  0.784079  1.389638
H29  -0.359032  0.690374  1.384647
C30  -0.292133  0.843390  1.143352
H31  -0.218139  0.793429  0.954000
CL32 -0.490657  0.994570  1.276104
C33  -0.492793  0.881862  1.171840
C34  -0.586874  0.876430  1.294686
H35  -0.654679  0.942316  1.447888
C36  -0.594134  0.784971  1.221474
H37  -0.666844  0.780106  1.317461
C38  -0.507136  0.699186  1.024063
H39  -0.512991  0.628329  0.968608
C40  -0.412987  0.704833  0.899838
H41  -0.346710  0.637692  0.749100
C42  -0.404285  0.795676  0.971411
C43  -0.302473  0.792397  0.835889
O44  -0.287755  0.701864  0.868161
N45  -0.227329  0.885037  0.673987
H46  -0.245878  0.955239  0.659369
C47  -0.125882  0.897276  0.522004
C48  -0.027834  0.839891  0.266039
H49  -0.032202  0.787226  0.191914
C50   0.075651  0.850114  0.105811
H51   0.150141  0.805014 -0.090734
C52   0.082258  0.918551  0.200130
C53  -0.016142  0.976811  0.458997
C54  -0.120636  0.965841  0.620207
C55   0.186527  0.929915  0.037374
H56   0.261731  0.885837 -0.159863
C57   0.194256  0.998801  0.128497
H58   0.274736  1.008354  0.002385
C59   0.097446  1.055768  0.384009
H60   0.103573  1.108729  0.454129
C61  -0.007061  1.045043  0.548817
H62  -0.080268  1.090293  0.745178
data_vaneijck.053   Generated as p-1-03085
# Energy -2829.300 kJ/mole
_cell_length_a  19.37405
_cell_length_b  10.94471
_cell_length_c  22.62721
_cell_angle_alpha    44.009
_cell_angle_beta    39.430
_cell_angle_gamma    27.870
_cell_formula_units_Z   2
_symmetry_equiv_pos_as_xyz
    -x,-y,-z                                          
_symmetry_space_group_name_H-M 'P -1     '
loop_
_atom_site_label
_atom_site_fract_x
_atom_site_fract_y
_atom_site_fract_z
CL1  -0.695816  1.319547  0.372871
C2   -0.710860  1.279525  0.323203
C3   -0.861442  1.395812  0.362249
H4   -0.963259  1.506711  0.421007
C5   -0.880845  1.367086  0.326130
H6   -0.996186  1.455109  0.356823
C7   -0.750653  1.223203  0.250515
H8   -0.765788  1.200914  0.222772
C9   -0.600505  1.107632  0.210883
H10  -0.500432  0.995993  0.152692
C11  -0.578243  1.133161  0.246519
C12  -0.412263  0.997013  0.202255
O13  -0.390439  1.114127  0.171196
N14  -0.289437  0.736658  0.199182
H15  -0.324604  0.667377  0.227047
C16  -0.121682  0.545340  0.165413
C17  -0.028183  0.565138  0.070144
H18  -0.086172  0.729883  0.022622
C19   0.139761  0.372293  0.036170
H20   0.209786  0.390712 -0.037720
C21   0.215709  0.157812  0.097877
C22   0.122341  0.135762  0.194586
C23  -0.047022  0.329977  0.227864
C24   0.384204 -0.035591  0.063876
H25   0.456192 -0.021445 -0.009706
C26   0.460499 -0.249131  0.125064
H27   0.589873 -0.397624  0.099074
C28   0.369213 -0.271389  0.220308
H29   0.428606 -0.436797  0.267084
C30   0.201466 -0.081284  0.255170
H31   0.134096 -0.104084  0.329166
CL32  0.235610 -0.202869  0.101711
C33   0.117381 -0.166016  0.114967
C34   0.194147 -0.311677  0.062298
H35   0.322158 -0.438628  0.015142
C36   0.106014 -0.293242  0.070047
H37   0.165406 -0.404591  0.029175
C38  -0.059603 -0.128881  0.130199
H39  -0.127742 -0.113283  0.135505
C40  -0.137354  0.017848  0.182629
H41  -0.265794  0.146239  0.228388
C42  -0.050920  0.002170  0.175790
C43  -0.146934  0.171945  0.233665
O44  -0.274456  0.408565  0.228804
N45  -0.095715  0.058511  0.293236
H46   0.009148 -0.134295  0.291245
C47  -0.168499  0.172272  0.357231
C48  -0.261848  0.147175  0.450967
H49  -0.276419  0.044085  0.471835
C50  -0.338434  0.257539  0.518097
H51  -0.410865  0.237827  0.590086
C52  -0.323314  0.396134  0.492063
C53  -0.229119  0.423605  0.397375
C54  -0.150472  0.308946  0.329850
C55  -0.402230  0.508063  0.560095
H56  -0.473635  0.486321  0.632224
C57  -0.388862  0.647969  0.535051
H58  -0.449709  0.733664  0.587611
C59  -0.296648  0.676918  0.441905
H60  -0.286798  0.785366  0.422879
C61  -0.217064  0.565636  0.373390
H62  -0.146630  0.590694  0.301943
data_vaneijck.054   Generated as p-p-1-03345
# Energy -2829.296 kJ/mole
_cell_length_a  10.20981
_cell_length_b  18.72902
_cell_length_c  10.98523
_cell_angle_alpha    67.128
_cell_angle_beta    62.021
_cell_angle_gamma    50.209
_cell_formula_units_Z   2
_symmetry_equiv_pos_as_xyz
    -x,-y,-z                                          
_symmetry_space_group_name_H-M 'P -1     '
loop_
_atom_site_label
_atom_site_fract_x
_atom_site_fract_y
_atom_site_fract_z
CL1  -0.467437  0.101903  1.028601
C2   -0.548603  0.115220  1.201375
C3   -0.617540  0.062527  1.298904
H4   -0.616651  0.015339  1.264379
C5   -0.687049  0.070285  1.440999
H6   -0.739014  0.029381  1.515332
C7   -0.688086  0.130471  1.487291
H8   -0.740464  0.135779  1.597182
C9   -0.619072  0.182928  1.391125
H10  -0.618906  0.228720  1.427816
C11  -0.548483  0.176081  1.247851
C12  -0.474638  0.234009  1.154301
O13  -0.365661  0.229513  1.182315
N14  -0.536522  0.293177  1.046176
H15  -0.624349  0.290913  1.033318
C16  -0.495537  0.357092  0.949924
C17  -0.613826  0.450771  0.974340
H18  -0.731389  0.471607  1.065049
C19  -0.580098  0.517892  0.882785
H20  -0.672171  0.589844  0.903491
C21  -0.426434  0.491814  0.765754
C22  -0.304925  0.397140  0.739197
C23  -0.341025  0.329692  0.831746
C24  -0.393340  0.559792  0.675409
H25  -0.486381  0.631902  0.695756
C26  -0.240078  0.534677  0.558599
H27  -0.215127  0.587177  0.489317
C28  -0.119045  0.441551  0.531436
H29  -0.000757  0.422484  0.441155
C30  -0.150891  0.373120  0.620773
H31  -0.055557  0.301693  0.597721
CL32  0.123365  0.373100  0.826573
C33   0.068316  0.323279  0.995601
C34   0.033902  0.362253  1.102381
H35   0.042895  0.421041  1.077827
C36  -0.014261  0.326032  1.241847
H37  -0.041701  0.356670  1.323126
C38  -0.027838  0.250378  1.276266
H39  -0.065276  0.222551  1.384079
C40   0.006870  0.210814  1.170815
H41  -0.004580  0.152578  1.198435
C42   0.054668  0.246569  1.029805
C43   0.084720  0.202321  0.922558
O44   0.224055  0.171216  0.824092
N45  -0.052852  0.199116  0.943271
H46  -0.157729  0.227021  1.027002
C47  -0.076153  0.165246  0.866689
C48   0.037062  0.069978  0.850594
H49   0.143777  0.022449  0.896918
C50   0.012093  0.036010  0.775584
H51   0.100457 -0.037875  0.764993
C52  -0.126466  0.097748  0.714748
C53  -0.241769  0.194470  0.729993
C54  -0.216776  0.227725  0.807794
C55  -0.151569  0.063791  0.639286
H56  -0.065569 -0.009786  0.628404
C57  -0.288886  0.125038  0.577902
H58  -0.308189  0.099086  0.519747
C59  -0.402297  0.220290  0.592133
H60  -0.508354  0.267099  0.545231
C61  -0.379714  0.255103  0.667658
H62  -0.469704  0.329086  0.677180
data_vaneijck.055   Generated as p-1-02505
# Energy -2829.270 kJ/mole
_cell_length_a  21.20365
_cell_length_b  11.99503
_cell_length_c  16.07836
_cell_angle_alpha    51.323
_cell_angle_beta    54.950
_cell_angle_gamma    26.662
_cell_formula_units_Z   2
_symmetry_equiv_pos_as_xyz
    -x,-y,-z                                          
_symmetry_space_group_name_H-M 'P -1     '
loop_
_atom_site_label
_atom_site_fract_x
_atom_site_fract_y
_atom_site_fract_z
CL1  -0.163445  0.341640  1.131978
C2   -0.163331  0.354095  1.019023
C3   -0.228722  0.345808  1.026962
H4   -0.277970  0.334532  1.102023
C5   -0.231170  0.353331  0.938095
H6   -0.282499  0.348754  0.944443
C7   -0.167598  0.368411  0.840620
H8   -0.169231  0.374599  0.771843
C9   -0.103191  0.378994  0.831683
H10  -0.055793  0.393870  0.755788
C11  -0.100687  0.372801  0.920159
C12  -0.031905  0.389148  0.904180
O13  -0.102655  0.594217  0.894204
N14   0.110097  0.172019  0.896972
H15   0.154797  0.020565  0.904430
C16   0.202866  0.132198  0.875193
C17   0.209580  0.154119  0.944801
H18   0.143007  0.201541  1.016969
C19   0.300437  0.120150  0.920679
H20   0.303153  0.140616  0.974805
C21   0.385468  0.064518  0.826256
C22   0.380710  0.038739  0.755851
C23   0.289394  0.071481  0.781229
C24   0.474242  0.036408  0.800974
H25   0.478501  0.055908  0.854168
C26   0.557541 -0.015390  0.706021
H27   0.625168 -0.035547  0.686582
C28   0.553504 -0.041849  0.636520
H29   0.617521 -0.081500  0.563436
C30   0.466497 -0.016424  0.661177
H31   0.465501 -0.037937  0.606143
CL32 -0.212477  1.248438  0.433318
C33  -0.179794  1.179412  0.545753
C34  -0.226887  1.361127  0.550177
H35  -0.282904  1.538532  0.484971
C36  -0.201931  1.314551  0.638731
H37  -0.238276  1.455239  0.641062
C38  -0.129829  1.085544  0.724100
H39  -0.110309  1.048577  0.792653
C40  -0.082931  0.903592  0.720641
H41  -0.027318  0.727146  0.786863
C42  -0.107561  0.948250  0.632141
C43  -0.054468  0.745147  0.633792
O44  -0.133997  0.782825  0.642052
N45   0.086819  0.516351  0.627789
H46   0.138248  0.511852  0.622670
C47   0.173290  0.281725  0.632413
C48   0.158119  0.273684  0.562976
H49   0.077579  0.451772  0.504891
C50   0.246833  0.035868  0.568481
H51   0.233893  0.032309  0.514439
C52   0.352733 -0.196908  0.643160
C53   0.369470 -0.191022  0.713530
C54   0.278452  0.050681  0.707657
C55   0.442349 -0.435608  0.648179
H56   0.431005 -0.442793  0.594820
C57   0.547910 -0.667686  0.722365
H58   0.616803 -0.850985  0.725874
C59   0.565106 -0.663310  0.791778
H60   0.647442 -0.843594  0.848304
C61   0.476848 -0.427147  0.787660
H62   0.492750 -0.429539  0.841989
data_vaneijck.056   Generated as p-1-04983
# Energy -2829.232 kJ/mole
_cell_length_a  17.57560
_cell_length_b  10.76266
_cell_length_c  11.78536
_cell_angle_alpha    64.043
_cell_angle_beta    76.722
_cell_angle_gamma    45.989
_cell_formula_units_Z   2
_symmetry_equiv_pos_as_xyz
    -x,-y,-z                                          
_symmetry_space_group_name_H-M 'P -1     '
loop_
_atom_site_label
_atom_site_fract_x
_atom_site_fract_y
_atom_site_fract_z
CL1   0.632204  0.058233  0.647977
C2    0.519351  0.270779  0.547166
C3    0.527593  0.328018  0.416062
H4    0.602837  0.238484  0.381712
C5    0.438798  0.500005  0.329392
H6    0.445374  0.542774  0.228533
C7    0.341093  0.616200  0.373695
H8    0.272372  0.748680  0.307498
C9    0.331855  0.559668  0.504129
H10   0.255784  0.649120  0.537543
C11   0.420275  0.387068  0.591823
C12   0.404008  0.334394  0.729668
O13   0.393233  0.221046  0.783105
N14   0.397451  0.423183  0.789471
H15   0.405488  0.514322  0.734993
C16   0.375511  0.413940  0.913442
C17   0.445085  0.246035  1.018527
H18   0.517371  0.120722  1.005144
C19   0.420741  0.237589  1.142099
H20   0.474833  0.106177  1.222236
C21   0.326191  0.397124  1.161979
C22   0.255824  0.568489  1.056182
C23   0.281388  0.576173  0.931700
C24   0.300749  0.387104  1.286113
H25   0.353904  0.256936  1.367410
C26   0.205699  0.545584  1.305842
H27   0.186137  0.537060  1.401468
C28   0.136251  0.715107  1.201698
H29   0.063096  0.836978  1.216902
C30   0.161048  0.727315  1.077787
H31   0.106045  0.859923  0.999154
CL32 -0.066647  0.598161  0.756423
C33   0.045558  0.409392  0.865315
C34   0.049882  0.265903  0.957309
H35  -0.015247  0.275078  0.957417
C36   0.138237  0.110212  1.049311
H37   0.140503  0.001194  1.119689
C38   0.223506  0.096180  1.049941
H39   0.291904 -0.023667  1.120652
C40   0.220145  0.238167  0.958315
H41   0.286296  0.226401  0.959375
C42   0.131835  0.395360  0.865105
C43   0.133596  0.542058  0.769850
O44   0.141629  0.567797  0.656647
N45   0.127981  0.641088  0.817778
H46   0.122979  0.604024  0.911069
C47   0.132762  0.779915  0.760809
C48   0.063488  0.942235  0.652913
H49   0.005461  0.961101  0.611748
C50   0.069049  1.080324  0.598042
H51   0.015118  1.205062  0.514528
C52   0.143622  1.057670  0.651766
C53   0.213844  0.894099  0.761540
C54   0.207918  0.755131  0.815363
C55   0.148683  1.196762  0.597282
H56   0.095429  1.322174  0.514016
C57   0.222778  1.174716  0.650520
H58   0.226322  1.282122  0.608489
C59   0.292053  1.014120  0.758742
H60   0.348512  0.998879  0.799653
C61   0.287883  0.874428  0.814306
H62   0.342115  0.752129  0.898088
data_vaneijck.057   Generated as p-p21c-14343
# Energy -2829.209 kJ/mole
_cell_length_a  29.07376
_cell_length_b  10.04452
_cell_length_c  29.48194
_cell_angle_alpha    90.000
_cell_angle_beta    20.136
_cell_angle_gamma    90.000
_cell_formula_units_Z   4
_symmetry_equiv_pos_as_xyz
    -x,y+1/2,-z+1/2                                   
    -x,-y,-z                                          
    x,-y+1/2,z+1/2                                    
_symmetry_space_group_name_H-M 'P 21/c   '
loop_
_atom_site_label
_atom_site_fract_x
_atom_site_fract_y
_atom_site_fract_z
CL1   0.462262 -0.202578  0.402193
C2    0.296154 -0.246709  0.551677
C3    0.259074 -0.333885  0.550978
H4    0.333726 -0.369721  0.458430
C5    0.125889 -0.374636  0.669365
H6    0.098158 -0.441805  0.667892
C7    0.028501 -0.328037  0.789671
H8   -0.074062 -0.359610  0.880820
C9    0.064218 -0.239971  0.791489
H10  -0.011122 -0.203476  0.884507
C11   0.197711 -0.198468  0.673063
C12   0.229874 -0.103686  0.681011
O13   0.231795 -0.141703  0.718851
N14   0.253635  0.024005  0.647309
H15   0.248081  0.043106  0.619174
C16   0.281162  0.134233  0.649482
C17   0.400269  0.139752  0.564097
H18   0.471279  0.059276  0.496049
C19   0.427795  0.248817  0.566641
H20   0.520476  0.251225  0.499772
C21   0.336140  0.354358  0.654848
C22   0.215606  0.350819  0.741081
C23   0.188755  0.239626  0.737697
C24   0.364250  0.463675  0.657042
H25   0.456148  0.466696  0.591210
C26   0.274099  0.570079  0.743613
H27   0.296207  0.654661  0.744577
C28   0.155210  0.567463  0.828746
H29   0.086076  0.650045  0.895136
C30   0.125725  0.458910  0.827914
H31   0.033075  0.459734  0.894875
CL32  0.298528  0.351818  0.419071
C33   0.415278  0.388085  0.352237
C34   0.528863  0.462025  0.234572
H35   0.543009  0.493855  0.186707
C36   0.625081  0.495548  0.178040
H37   0.712040  0.552034  0.087601
C38   0.609012  0.455957  0.238150
H39   0.683780  0.482099  0.193914
C40   0.496388  0.381768  0.355176
H41   0.484711  0.350730  0.400910
C42   0.399072  0.347113  0.412901
C43   0.281218  0.266915  0.537290
O44   0.275025  0.146722  0.534868
N45   0.185145  0.331469  0.649671
H46   0.201592  0.428314  0.639843
C47   0.066524  0.280815  0.777791
C48  -0.048409  0.278709  0.857143
H49  -0.045195  0.317679  0.819988
C50  -0.167572  0.225254  0.984362
H51  -0.255590  0.223922  1.044654
C52  -0.172693  0.173189  1.033278
C53  -0.057343  0.176439  0.954495
C54   0.062525  0.231862  0.826253
C55  -0.292379  0.117949  1.160441
H56  -0.380566  0.115118  1.220954
C57  -0.298517  0.065559  1.210025
H58  -0.390463  0.022895  1.307556
C59  -0.185613  0.068378  1.133375
H60  -0.191089  0.028077  1.172404
C61  -0.065780  0.123616  1.006613
H62   0.019835  0.124712  0.949650
data_vaneijck.058   Generated as p-pca21-00716
# Energy -2829.160 kJ/mole
_cell_length_a  22.16005
_cell_length_b  11.72462
_cell_length_c  10.92015
_cell_angle_alpha    90.000
_cell_angle_beta    90.000
_cell_angle_gamma    90.000
_cell_formula_units_Z   4
_symmetry_equiv_pos_as_xyz
    -x,-y,z+1/2                                       
    x+1/2,-y,z                                        
    -x+1/2,y,z+1/2                                    
_symmetry_space_group_name_H-M 'P ca21   '
loop_
_atom_site_label
_atom_site_fract_x
_atom_site_fract_y
_atom_site_fract_z
CL1   0.269121  0.557548 -0.239602
C2    0.294738  0.491348 -0.108592
C3    0.270517  0.383712 -0.079755
H4    0.236844  0.345246 -0.138376
C5    0.289731  0.325392  0.025069
H6    0.271043  0.242902  0.046981
C7    0.333289  0.373832  0.101623
H8    0.347742  0.328276  0.182339
C9    0.357905  0.481035  0.073666
H10   0.391666  0.517755  0.133465
C11   0.338814  0.541241 -0.031197
C12   0.366691  0.655864 -0.056516
O13   0.393832  0.674728 -0.152892
N14   0.362559  0.734688  0.033099
H15   0.340284  0.710020  0.108379
C16   0.386887  0.844761  0.039370
C17   0.356024  0.936369 -0.014405
H18   0.313738  0.921356 -0.061011
C19   0.379871  1.046935 -0.007672
H20   0.355778  1.116798 -0.049714
C21   0.434514  1.066895  0.054304
C22   0.466268  0.974861  0.108915
C23   0.442181  0.863099  0.100563
C24   0.457489  1.178390  0.063278
H25   0.433480  1.248759  0.022021
C26   0.511341  1.199591  0.126730
H27   0.528674  1.285567  0.134766
C28   0.542907  1.109248  0.180364
H29   0.584418  1.125988  0.229510
C30   0.520888  0.997607  0.171349
H31   0.546223  0.929612  0.214038
CL32  0.371352  1.070856  0.347879
C33   0.339862  0.991877  0.464554
C34   0.314649  1.051330  0.564078
H35   0.316260  1.143456  0.566421
C36   0.287586  0.991944  0.661051
H37   0.268160  1.038067  0.737191
C38   0.285826  0.872557  0.659259
H39   0.265126  0.826361  0.733982
C40   0.311360  0.812717  0.560868
H41   0.310242  0.720483  0.560253
C42   0.338694  0.871165  0.463015
C43   0.365990  0.800557  0.362541
O44   0.334049  0.744182  0.293093
N45   0.426727  0.797129  0.357323
H46   0.447476  0.845615  0.419769
C47   0.465201  0.734385  0.280969
C48   0.495414  0.641493  0.333230
H49   0.488195  0.619999  0.428267
C50   0.535061  0.575270  0.263933
H51   0.557610  0.503917  0.306393
C52   0.545239  0.600841  0.140384
C53   0.514844  0.694297  0.085436
C54   0.474774  0.761824  0.156598
C55   0.585468  0.533503  0.071817
H56   0.608639  0.462547  0.114303
C57   0.595684  0.557397 -0.052082
H58   0.626430  0.504998 -0.104773
C59   0.565336  0.648566 -0.107446
H60   0.572094  0.667039 -0.203185
C61   0.525605  0.716723 -0.039626
H62   0.503101  0.786515 -0.085363
data_vaneijck.059   Generated as t-p21c-00793
# Energy -2829.052 kJ/mole
_cell_length_a  18.69467
_cell_length_b  13.26592
_cell_length_c  14.83226
_cell_angle_alpha    90.000
_cell_angle_beta    54.160
_cell_angle_gamma    90.000
_cell_formula_units_Z   4
_symmetry_equiv_pos_as_xyz
    -x,y+1/2,-z+1/2                                   
    -x,-y,-z                                          
    x,-y+1/2,z+1/2                                    
_symmetry_space_group_name_H-M 'P 21/c   '
loop_
_atom_site_label
_atom_site_fract_x
_atom_site_fract_y
_atom_site_fract_z
CL1   0.235386  1.149327  0.967484
C2    0.141531  1.076590  1.025383
C3    0.060230  1.126672  1.075999
H4    0.057307  1.208206  1.078105
C5   -0.017935  1.071534  1.123880
H6   -0.079823  1.110709  1.161517
C7   -0.016014  0.966043  1.122482
H8   -0.076686  0.923997  1.159716
C9    0.064719  0.915324  1.071982
H10   0.065890  0.833807  1.070309
C11   0.144080  0.969701  1.022888
C12   0.228923  0.911952  0.968785
O13   0.275886  0.920920  1.001537
N14   0.249043  0.849597  0.884830
H15   0.203959  0.848028  0.868921
C16   0.321883  0.786429  0.815220
C17   0.363768  0.735197  0.854958
H18   0.339752  0.744672  0.940377
C19   0.436144  0.672248  0.785609
H20   0.467155  0.633590  0.818496
C21   0.468000  0.659606  0.674077
C22   0.426205  0.710298  0.632192
C23   0.352633  0.774047  0.703576
C24   0.540998  0.596601  0.604396
H25   0.572990  0.557542  0.635830
C26   0.573419  0.583358  0.492888
H27   0.629559  0.534626  0.439926
C28   0.532551  0.632499  0.450704
H29   0.557002  0.621615  0.364857
C30   0.459523  0.695122  0.519809
H31   0.429294  0.731873  0.485348
CL32 -0.004376  0.543296  0.859338
C33   0.082691  0.479549  0.843990
C34   0.079342  0.373701  0.850989
H35   0.022830  0.333627  0.866289
C36   0.149262  0.319402  0.837996
H37   0.146488  0.238068  0.842967
C38   0.222814  0.370397  0.818437
H39   0.276734  0.328428  0.808171
C40   0.226550  0.475906  0.811758
H41   0.283510  0.515159  0.796268
C42   0.156909  0.530957  0.824248
C43   0.164924  0.643254  0.813664
O44   0.128949  0.699584  0.895355
N45   0.215102  0.677546  0.708329
H46   0.241102  0.623894  0.649692
C47   0.236672  0.775733  0.668062
C48   0.190495  0.821049  0.631146
H49   0.139460  0.779798  0.633759
C50   0.209758  0.920004  0.591187
H51   0.173646  0.953878  0.562807
C52   0.274864  0.974932  0.589196
C53   0.322592  0.929394  0.625796
C54   0.303896  0.828357  0.664110
C55   0.292296  1.075134  0.551278
H56   0.256142  1.110072  0.523397
C57   0.356406  1.131009  0.549953
H58   0.369296  1.208249  0.521115
C59   0.403541  1.086868  0.586159
H60   0.452919  1.130096  0.585185
C61   0.387173  0.986782  0.623503
H62   0.424624  0.954519  0.650783
data_vaneijck.060   Generated as t-p-1-03558
# Energy -2829.001 kJ/mole
_cell_length_a  12.50393
_cell_length_b  39.05322
_cell_length_c  10.67899
_cell_angle_alpha    16.005
_cell_angle_beta    84.891
_cell_angle_gamma    86.760
_cell_formula_units_Z   2
_symmetry_equiv_pos_as_xyz
    -x,-y,-z                                          
_symmetry_space_group_name_H-M 'P -1     '
loop_
_atom_site_label
_atom_site_fract_x
_atom_site_fract_y
_atom_site_fract_z
CL1   1.084789  0.060507  0.525835
C2    0.972566 -0.020457  0.889834
C3    0.969738 -0.151021  1.357788
H4    1.035634 -0.197495  1.477734
C5    0.881860 -0.222399  1.673256
H6    0.880920 -0.322752  2.031839
C7    0.795322 -0.163460  1.522009
H8    0.727058 -0.217850  1.762894
C9    0.796738 -0.033407  1.055357
H10   0.729124  0.011042  0.941851
C11   0.884767  0.039529  0.734285
C12   0.880569  0.178303  0.238327
O13   0.882021  0.232495 -0.054145
N14   0.872045  0.239708  0.132787
H15   0.870487  0.185331  0.399916
C16   0.860002  0.365612 -0.284877
C17   0.931361  0.461424 -0.681015
H18   0.997106  0.438557 -0.666558
C19   0.917051  0.586869 -1.098019
H20   0.971900  0.659803 -1.402215
C21   0.831364  0.617834 -1.122364
C22   0.759047  0.521692 -0.723146
C23   0.774096  0.395311 -0.303803
C24   0.816694  0.743714 -1.541330
H25   0.871549  0.817751 -1.847243
C26   0.730579  0.774922 -1.568213
H27   0.719630  0.871961 -1.891796
C28   0.658909  0.680507 -1.175901
H29   0.592671  0.705134 -1.198910
C30   0.672907  0.554700 -0.755442
H31   0.616476  0.483527 -0.457518
CL32  0.383137  0.228438 -0.069590
C33   0.498223  0.324885 -0.458127
C34   0.492553  0.408882 -0.852620
H35   0.417791  0.410500 -0.901301
C36   0.583145  0.490425 -1.182863
H37   0.578236  0.554671 -1.485033
C38   0.680293  0.488487 -1.120555
H39   0.750423  0.550867 -1.373115
C40   0.686753  0.404906 -0.727862
H41   0.762051  0.403254 -0.679702
C42   0.596461  0.322488 -0.393951
C43   0.609297  0.235949  0.016383
O44   0.629298  0.127580  0.379643
N45   0.600713  0.286579 -0.046343
H46   0.586214  0.375861 -0.360257
C47   0.613066  0.236529  0.247565
C48   0.541172  0.137382  0.647338
H49   0.475654  0.097030  0.737335
C50   0.553634  0.089034  0.936200
H51   0.497436  0.012252  1.244261
C52   0.638194  0.139466  0.827946
C53   0.711148  0.240654  0.421511
C54   0.698022  0.288775  0.131751
C55   0.650634  0.089652  1.122039
H56   0.595940  0.012106  1.433577
C57   0.734602  0.139806  1.015002
H58   0.744060  0.101603  1.240928
C59   0.806390  0.239995  0.613754
H60   0.870589  0.278321  0.533415
C61   0.795032  0.290540  0.317638
H62   0.851554  0.368073  0.009719
data_vaneijck.061   Generated as p21c-01686
# Energy -2828.882 kJ/mole
_cell_length_a  11.40724
_cell_length_b  14.85372
_cell_length_c  16.56083
_cell_angle_alpha    90.000
_cell_angle_beta    85.729
_cell_angle_gamma    90.000
_cell_formula_units_Z   4
_symmetry_equiv_pos_as_xyz
    -x,y+1/2,-z+1/2                                   
    -x,-y,-z                                          
    x,-y+1/2,z+1/2                                    
_symmetry_space_group_name_H-M 'P 21/c   '
loop_
_atom_site_label
_atom_site_fract_x
_atom_site_fract_y
_atom_site_fract_z
CL1   0.897444  0.530167  0.242536
C2    1.008290  0.450855  0.242612
C3    1.112000  0.468035  0.193695
H4    1.120640  0.528814  0.157990
C5    1.206093  0.407455  0.191056
H6    1.285103  0.421986  0.153394
C7    1.198001  0.328592  0.237158
H8    1.270900  0.281848  0.235172
C9    1.095646  0.310857  0.286609
H10   1.091641  0.250219  0.322860
C11   0.999492  0.371202  0.290153
C12   0.894285  0.349113  0.347110
O13   0.845104  0.407610  0.390224
N14   0.863567  0.261427  0.355103
H15   0.908791  0.219015  0.317714
C16   0.782240  0.220167  0.410931
C17   0.678185  0.183835  0.385130
H18   0.659897  0.188541  0.322004
C19   0.597925  0.140955  0.440557
H20   0.518290  0.113423  0.419185
C21   0.621346  0.133841  0.522645
C22   0.726673  0.170467  0.549557
C23   0.807397  0.213438  0.493008
C24   0.540889  0.090196  0.578197
H25   0.460793  0.061943  0.558509
C26   0.563485  0.082805  0.659967
H27   0.501203  0.049322  0.702400
C28   0.666836  0.119114  0.686780
H29   0.684105  0.113746  0.749883
C30   0.748046  0.162496  0.632198
H31   0.827161  0.189990  0.654557
CL32  0.492591  0.326529  0.641360
C33   0.530588  0.437602  0.623958
C34   0.439524  0.499313  0.612955
H35   0.349072  0.477086  0.615253
C36   0.464663  0.590476  0.599024
H37   0.393995  0.637127  0.590544
C38   0.580846  0.621062  0.596340
H39   0.599767  0.691591  0.586255
C40   0.672322  0.560089  0.606737
H41   0.762084  0.584017  0.604194
C42   0.648598  0.468078  0.620523
C43   0.751348  0.406835  0.630497
O44   0.772797  0.376835  0.697276
N45   0.820463  0.390531  0.562333
H46   0.794073  0.419129  0.512094
C47   0.924039  0.340146  0.550361
C48   1.030361  0.378964  0.569614
H49   1.030825  0.446516  0.593773
C50   1.136030  0.331279  0.557543
H51   1.216895  0.362508  0.573001
C52   1.136586  0.243980  0.525148
C53   1.029634  0.204082  0.504821
C54   0.922754  0.252623  0.517442
C55   1.243068  0.196550  0.511921
H56   1.324701  0.226519  0.527490
C57   1.244111  0.109966  0.478371
H58   1.325442  0.073443  0.467684
C59   1.139310  0.070206  0.458499
H60   1.140465  0.003352  0.432697
C61   1.032921  0.116677  0.471504
H62   0.953293  0.084454  0.455380
data_vaneijck.062   Generated as p21-04900
# Energy -2828.880 kJ/mole
_cell_length_a  10.88230
_cell_length_b  11.05192
_cell_length_c  11.87770
_cell_angle_alpha    90.000
_cell_angle_beta    98.186
_cell_angle_gamma    90.000
_cell_formula_units_Z   2
_symmetry_equiv_pos_as_xyz
    -x,y+1/2,-z                                       
_symmetry_space_group_name_H-M 'P 21     '
loop_
_atom_site_label
_atom_site_fract_x
_atom_site_fract_y
_atom_site_fract_z
CL1   0.401948  0.344809  0.323714
C2    0.383906  0.404688  0.454331
C3    0.421324  0.334334  0.551920
H4    0.460086  0.245146  0.544138
C5    0.408657  0.378760  0.660184
H6    0.437236  0.323700  0.734688
C7    0.358885  0.494184  0.671678
H8    0.349090  0.528302  0.755216
C9    0.320998  0.564899  0.574832
H10   0.281779  0.653610  0.584393
C11   0.332743  0.521024  0.465458
C12   0.287285  0.599851  0.365095
O13   0.358100  0.662386  0.317002
N14   0.162893  0.600625  0.336607
H15   0.118301  0.545745  0.384172
C16   0.084408  0.666180  0.254814
C17   0.027814  0.606716  0.156924
H18   0.048243  0.512757  0.142993
C19  -0.055873  0.668038  0.076419
H20  -0.097910  0.620789  0.001098
C21  -0.084798  0.789894  0.093492
C22  -0.027630  0.851514  0.192181
C23   0.057977  0.789027  0.272747
C24  -0.169881  0.850699  0.012669
H25  -0.213197  0.804124 -0.062826
C26  -0.199039  0.972196  0.029197
H27  -0.264000  1.018745 -0.033405
C28  -0.143285  1.033334  0.126491
H29  -0.165108  1.127002  0.139928
C30  -0.058362  0.973910  0.207335
H31  -0.016869  1.023792  0.281368
CL32  0.205595  0.823305  0.009434
C33   0.314288  0.935814  0.007513
C34   0.379645  0.941379 -0.086540
H35   0.361989  0.875720 -0.154458
C36   0.467500  1.032669 -0.093621
H37   0.516962  1.037638 -0.166317
C38   0.491022  1.118137 -0.006450
H39   0.558298  1.188841 -0.012144
C40   0.426921  1.112368  0.087680
H41   0.445213  1.179245  0.154099
C42   0.337809  1.021710  0.096167
C43   0.269610  1.024747  0.197908
O44   0.207378  1.114787  0.212568
N45   0.281517  0.932200  0.273025
H46   0.333744  0.862460  0.254565
C47   0.230244  0.919672  0.374338
C48   0.290133  0.976928  0.472538
H49   0.373112  1.029527  0.468366
C50   0.243216  0.966618  0.575914
H51   0.290775  1.011603  0.650533
C52   0.135563  0.898303  0.582323
C53   0.073426  0.840198  0.483845
C54   0.121314  0.851202  0.379370
C55   0.089736  0.886950  0.686552
H56   0.136646  0.930937  0.761819
C57  -0.016981  0.818211  0.694195
H58  -0.051850  0.808696  0.774662
C59  -0.078965  0.761362  0.597295
H60  -0.161449  0.708494  0.603330
C61  -0.034729  0.772086  0.492812
H62  -0.084818  0.726903  0.419565
data_vaneijck.063   Generated as p-p-1-02330
# Energy -2828.531 kJ/mole
_cell_length_a   9.72421
_cell_length_b  23.12447
_cell_length_c  16.67160
_cell_angle_alpha    26.769
_cell_angle_beta    96.693
_cell_angle_gamma    82.878
_cell_formula_units_Z   2
_symmetry_equiv_pos_as_xyz
    -x,-y,-z                                          
_symmetry_space_group_name_H-M 'P -1     '
loop_
_atom_site_label
_atom_site_fract_x
_atom_site_fract_y
_atom_site_fract_z
CL1   1.121443 -1.060004  1.317893
C2    1.168898 -1.010085  1.349191
C3    1.324590 -1.101760  1.504132
H4    1.411169 -1.200114  1.599276
C5    1.369055 -1.066645  1.536697
H6    1.489082 -1.138162  1.656665
C7    1.258127 -0.939273  1.414037
H8    1.292201 -0.911817  1.438637
C9    1.102750 -0.846717  1.258373
H10   1.017954 -0.748155  1.163602
C11   1.056885 -0.881024  1.224399
C12   0.890536 -0.776829  1.053272
O13   0.786246 -0.811595  1.086439
N14   0.863143 -0.641896  0.860975
H15   0.957283 -0.627552  0.855856
C16   0.724134 -0.518534  0.668468
C17   0.701862 -0.502687  0.564152
H18   0.790376 -0.585950  0.633429
C19   0.564209 -0.379717  0.370429
H20   0.547815 -0.369002  0.291785
C21   0.447557 -0.271297  0.279188
C22   0.468913 -0.286595  0.384075
C23   0.608543 -0.411337  0.580374
C24   0.309544 -0.148100  0.084450
H25   0.293034 -0.136186  0.004210
C26   0.192379 -0.039721 -0.007181
H27   0.086348  0.055202 -0.156969
C28   0.212070 -0.053998  0.095054
H29   0.120829  0.029988  0.023391
C30   0.349311 -0.176441  0.289269
H31   0.362708 -0.185531  0.365773
CL32  0.063305 -0.411583  0.545929
C33   0.202201 -0.597589  0.768908
C34   0.172291 -0.670806  0.794920
H35   0.064459 -0.611893  0.678856
C36   0.282697 -0.820672  0.970628
H37   0.259507 -0.875418  0.988187
C38   0.423750 -0.899365  1.122811
H39   0.509203 -1.014965  1.258161
C40   0.454412 -0.827762  1.098896
H41   0.564351 -0.888778  1.216066
C42   0.344702 -0.677101  0.923066
C43   0.386005 -0.606518  0.905590
O44   0.313128 -0.575629  0.926758
N45   0.509981 -0.585046  0.872212
H46   0.558604 -0.620138  0.864634
C47   0.585108 -0.524372  0.847738
C48   0.612156 -0.553012  0.967501
H49   0.572742 -0.621098  1.078549
C50   0.690070 -0.494609  0.945122
H51   0.710502 -0.518594  1.039785
C52   0.741636 -0.405700  0.800890
C53   0.715153 -0.375379  0.678029
C54   0.636811 -0.435767  0.702592
C55   0.819792 -0.347393  0.779287
H56   0.840446 -0.371323  0.873855
C57   0.872735 -0.259206  0.636785
H58   0.933799 -0.214924  0.620747
C59   0.846776 -0.228596  0.515000
H60   0.887584 -0.160603  0.405356
C61   0.768584 -0.285723  0.534617
H62   0.749969 -0.259936  0.438159
data_vaneijck.064   Generated as pbca-01862
# Energy -2828.522 kJ/mole
_cell_length_a  24.01582
_cell_length_b  21.76232
_cell_length_c  11.04204
_cell_angle_alpha    90.000
_cell_angle_beta    90.000
_cell_angle_gamma    90.000
_cell_formula_units_Z   8
_symmetry_equiv_pos_as_xyz
    x+1/2,-y+1/2,-z                                   
    -x,y+1/2,-z+1/2                                   
    -x+1/2,-y,z+1/2                                   
    -x,-y,-z                                          
    -x+1/2,y+1/2,z                                    
    x,-y+1/2,z+1/2                                    
    x+1/2,y,-z+1/2                                    
_symmetry_space_group_name_H-M 'P bca    '
loop_
_atom_site_label
_atom_site_fract_x
_atom_site_fract_y
_atom_site_fract_z
CL1   0.495606  0.390722  0.073982
C2    0.487706  0.342895  0.197752
C3    0.433815  0.321377  0.224748
H4    0.399079  0.333982  0.167739
C5    0.424530  0.283676  0.325673
H6    0.382982  0.267558  0.346174
C7    0.469178  0.267080  0.400309
H8    0.462162  0.238375  0.478695
C9    0.523148  0.287618  0.373547
H10   0.557250  0.274343  0.432057
C11   0.533173  0.325544  0.272314
C12   0.591759  0.346450  0.247005
O13   0.612536  0.339014  0.146190
N14   0.619980  0.372666  0.339491
H15   0.598762  0.375196  0.417241
C16   0.674288  0.396504  0.346187
C17   0.719119  0.365230  0.292570
H18   0.711587  0.322725  0.244339
C19   0.773322  0.388553  0.300976
H20   0.807095  0.363742  0.258910
C21   0.783504  0.443393  0.364568
C22   0.738661  0.475806  0.418784
C23   0.683863  0.452063  0.408827
C24   0.838191  0.465814  0.375612
H25   0.872448  0.441140  0.335233
C26   0.848908  0.520067  0.439865
H27   0.891053  0.537115  0.448824
C28   0.804889  0.552408  0.492829
H29   0.813221  0.594339  0.542349
C30   0.750170  0.530741  0.482384
H31   0.717086  0.556687  0.524592
CL32  0.777182  0.364609  0.630118
C33   0.739917  0.333290  0.748028
C34   0.770177  0.303793  0.840372
H35   0.815149  0.301583  0.836247
C36   0.742330  0.277291  0.938784
H37   0.765661  0.254862  1.009675
C38   0.684188  0.280026  0.945394
H39   0.662613  0.259700  1.021536
C40   0.653845  0.309719  0.853993
H41   0.608999  0.312353  0.860424
C42   0.681073  0.336617  0.754541
C43   0.645524  0.368122  0.661250
O44   0.613495  0.338716  0.596147
N45   0.648450  0.429960  0.656945
H46   0.675423  0.448404  0.715518
C47   0.619234  0.472294  0.585537
C48   0.573765  0.502675  0.637771
H49   0.561443  0.492361  0.729732
C50   0.543513  0.546070  0.571547
H51   0.508368  0.568574  0.613129
C52   0.558076  0.559542  0.451427
C53   0.603757  0.528903  0.396713
C54   0.634614  0.485268  0.464771
C55   0.527096  0.602938  0.385390
H56   0.492145  0.626231  0.426549
C57   0.540805  0.616185  0.265090
H58   0.516538  0.649438  0.215017
C59   0.585690  0.586112  0.210052
H60   0.596370  0.596102  0.117005
C61   0.616996  0.542875  0.275066
H62   0.651388  0.520349  0.230110
data_vaneijck.065   Generated as t-p-1-00970
# Energy -2828.369 kJ/mole
_cell_length_a  11.99153
_cell_length_b  30.68611
_cell_length_c  11.79418
_cell_angle_alpha    44.431
_cell_angle_beta    53.825
_cell_angle_gamma    92.141
_cell_formula_units_Z   2
_symmetry_equiv_pos_as_xyz
    -x,-y,-z                                          
_symmetry_space_group_name_H-M 'P -1     '
loop_
_atom_site_label
_atom_site_fract_x
_atom_site_fract_y
_atom_site_fract_z
CL1  -0.954205 -0.132161  1.233504
C2   -0.828422 -0.019144  0.894351
C3   -0.909923 -0.027089  0.852703
H4   -1.045602 -0.102196  1.028852
C5   -0.815751  0.061832  0.583305
H6   -0.877924  0.055477  0.550982
C7   -0.639504  0.159368  0.354170
H8   -0.566001  0.228186  0.145938
C9   -0.555697  0.168315  0.391840
H10  -0.417452  0.244260  0.211337
C11  -0.648122  0.079776  0.660155
C12  -0.547143  0.095752  0.681078
O13  -0.402691  0.105802  0.580338
N14  -0.615302  0.102866  0.801641
H15  -0.729517  0.095423  0.868600
C16  -0.540528  0.124682  0.828946
C17  -0.581453  0.055063  1.044513
H18  -0.672850 -0.017181  1.194759
C19  -0.500260  0.079299  1.062595
H20  -0.531165  0.025174  1.227705
C21  -0.376331  0.173808  0.864011
C22  -0.336504  0.244214  0.648033
C23  -0.420592  0.218750  0.633172
C24  -0.290225  0.199177  0.876607
H25  -0.319593  0.145992  1.040422
C26  -0.163687  0.294207  0.674736
H27  -0.096665  0.313707  0.683795
C28  -0.124751  0.363706  0.462210
H29  -0.027253  0.436844  0.306761
C30  -0.211142  0.338962  0.449503
H31  -0.178744  0.393962  0.283483
CL32  0.602025  0.566596 -0.912054
C33   0.453590  0.454238 -0.542364
C34   0.584012  0.449894 -0.576454
H35   0.770544  0.515110 -0.828097
C36   0.474134  0.361410 -0.286095
H37   0.576293  0.359132 -0.315609
C38   0.231943  0.276030  0.042110
H39   0.146194  0.207533  0.267067
C40   0.100130  0.279409  0.078907
H41  -0.086868  0.213178  0.333194
C42   0.208371  0.367845 -0.210971
C43   0.056473  0.366099 -0.152598
O44   0.005908  0.357632 -0.206590
N45  -0.024792  0.372235 -0.029791
H46   0.027755  0.377557  0.005502
C47  -0.177717  0.367569  0.070737
C48  -0.131635  0.437007 -0.152599
H49   0.023908  0.495103 -0.407311
C50  -0.286253  0.431521 -0.047402
H51  -0.248764  0.485578 -0.222408
C52  -0.487704  0.356866  0.282353
C53  -0.535360  0.286485  0.510101
C54  -0.378782  0.292335  0.401497
C55  -0.641794  0.351894  0.386923
H56  -0.607024  0.405267  0.215556
C57  -0.842375  0.277742  0.714841
H58  -0.960259  0.274274  0.794159
C59  -0.890129  0.208319  0.940192
H60  -1.044508  0.151821  1.191947
C61  -0.738136  0.212386  0.839689
H62  -0.778938  0.158036  1.018577
data_vaneijck.066   Generated as t-ebig-p21c-02481
# Energy -2828.276 kJ/mole
_cell_length_a  39.98794
_cell_length_b  14.41709
_cell_length_c  14.96002
_cell_angle_alpha    90.000
_cell_angle_beta    18.810
_cell_angle_gamma    90.000
_cell_formula_units_Z   4
_symmetry_equiv_pos_as_xyz
    -x,y+1/2,-z+1/2                                   
    -x,-y,-z                                          
    x,-y+1/2,z+1/2                                    
_symmetry_space_group_name_H-M 'P 21/c   '
loop_
_atom_site_label
_atom_site_fract_x
_atom_site_fract_y
_atom_site_fract_z
CL1   0.147147 -0.339080  0.994767
C2    0.234487 -0.324214  0.687385
C3    0.259137 -0.401094  0.570950
H4    0.224291 -0.467941  0.672077
C5    0.328365 -0.391610  0.324011
H6    0.346767 -0.450649  0.235865
C7    0.373500 -0.305423  0.191424
H8    0.426705 -0.298189  0.001272
C9    0.349331 -0.228556  0.306050
H10   0.383607 -0.161996  0.204562
C11   0.280358 -0.237051  0.552873
C12   0.254852 -0.151570  0.670084
O13   0.310679 -0.120509  0.588675
N14   0.166184 -0.111059  0.867864
H15   0.130659 -0.145060  0.908407
C16   0.113601 -0.032264  1.030325
C17   0.025834 -0.046622  1.305427
H18   0.003847 -0.116390  1.379605
C19  -0.033622  0.028453  1.485281
H20  -0.101066  0.016081  1.697293
C21  -0.005655  0.119143  1.390707
C22   0.082964  0.134624  1.111976
C23   0.143527  0.058039  0.929357
C24  -0.065962  0.194180  1.573493
H25  -0.133050  0.182363  1.785197
C26  -0.040009  0.284962  1.483704
H27  -0.086825  0.342187  1.625875
C28   0.046205  0.301109  1.210692
H29   0.066252  0.371101  1.140680
C30   0.107363  0.226643  1.026368
H31   0.173766  0.240429  0.816733
CL32  0.192770  0.192629  1.069380
C33   0.317596  0.159134  0.779532
C34   0.344334  0.145857  0.802314
H35   0.287941  0.156643  0.997228
C36   0.444873  0.118824  0.571961
H37   0.464459  0.109595  0.592188
C38   0.519740  0.104282  0.316340
H39   0.597414  0.083543  0.138194
C40   0.493972  0.117282  0.291399
H41   0.552516  0.106444  0.092713
C42   0.393314  0.145021  0.520955
C43   0.372407  0.160328  0.476231
O44   0.383397  0.238071  0.415615
N45   0.350202  0.085634  0.481387
H46   0.344476  0.024680  0.527596
C47   0.337293  0.082355  0.421119
C48   0.426521  0.092350  0.142583
H49   0.501194  0.102230 -0.015323
C50   0.420292  0.090894  0.065408
H51   0.490216  0.099798 -0.150605
C52   0.324096  0.078914  0.267077
C53   0.232662  0.067938  0.550480
C54   0.239227  0.069877  0.628674
C55   0.319097  0.078025  0.186100
H56   0.388499  0.087347 -0.029120
C57   0.224064  0.066316  0.383436
H58   0.221018  0.066373  0.319053
C59   0.133441  0.055234  0.663049
H60   0.060159  0.046775  0.814743
C61   0.137256  0.055987  0.747049
H62   0.066045  0.047918  0.964435
data_vaneijck.067   Generated as p-p21c-12288
# Energy -2828.270 kJ/mole
_cell_length_a   8.83650
_cell_length_b  29.19329
_cell_length_c  11.70260
_cell_angle_alpha    90.000
_cell_angle_beta   100.633
_cell_angle_gamma    90.000
_cell_formula_units_Z   4
_symmetry_equiv_pos_as_xyz
    -x,y+1/2,-z+1/2                                   
    -x,-y,-z                                          
    x,-y+1/2,z+1/2                                    
_symmetry_space_group_name_H-M 'P 21/c   '
loop_
_atom_site_label
_atom_site_fract_x
_atom_site_fract_y
_atom_site_fract_z
CL1  -0.572220  0.113406 -0.084946
C2   -0.546713  0.171442 -0.062479
C3   -0.589921  0.201076 -0.157596
H4   -0.638924  0.187518 -0.242339
C5   -0.569874  0.248496 -0.143502
H6   -0.603739  0.271055 -0.216914
C7   -0.505723  0.266810 -0.034835
H8   -0.489205  0.303411 -0.024838
C9   -0.463070  0.237569  0.060567
H10  -0.413692  0.251809  0.144596
C11  -0.483708  0.189846  0.047835
C12  -0.436055  0.160970  0.154130
O13  -0.527522  0.152161  0.218905
N14  -0.287009  0.148523  0.176193
H15  -0.227449  0.157775  0.115040
C16  -0.197369  0.126408  0.271322
C17  -0.253913  0.089096  0.326449
H18  -0.369730  0.076761  0.295318
C19  -0.161729  0.068110  0.422348
H20  -0.207172  0.039550  0.464349
C21  -0.011598  0.084253  0.463470
C22   0.046980  0.121976  0.408142
C23  -0.047379  0.143278  0.311637
C24   0.080412  0.062898  0.559673
H25   0.035984  0.034274  0.601932
C26   0.230541  0.078458  0.601265
H27   0.301182  0.061839  0.674926
C28   0.289429  0.115486  0.547155
H29   0.405538  0.127297  0.579121
C30   0.198400  0.137140  0.451374
H31   0.245983  0.165516  0.410522
CL32  0.249574  0.038863  0.267129
C33   0.218882  0.029024  0.119221
C34   0.290788 -0.009541  0.080766
H35   0.361885 -0.031666  0.142667
C36   0.270769 -0.019973 -0.037902
H37   0.325907 -0.049852 -0.066281
C38   0.177924  0.007835 -0.119469
H39   0.161569 -0.000610 -0.210801
C40   0.106213  0.046472 -0.082226
H41   0.034706  0.068011 -0.145466
C42   0.125922  0.057715  0.036772
C43   0.046320  0.100295  0.067458
O44  -0.091960  0.106709  0.030111
N45   0.133502  0.132887  0.128893
H46   0.245094  0.125264  0.154138
C47   0.092035  0.176632  0.159677
C48   0.137646  0.213503  0.097541
H49   0.201979  0.207342  0.029126
C50   0.098733  0.258342  0.121413
H51   0.134653  0.286110  0.071655
C52   0.012047  0.266892  0.207947
C53  -0.035334  0.229865  0.272132
C54   0.005591  0.184215  0.248099
C55  -0.028495  0.312211  0.229537
H56   0.007427  0.340300  0.180510
C57  -0.116325  0.321338  0.314799
H58  -0.147814  0.356166  0.331581
C59  -0.163300  0.285244  0.378594
H60  -0.229945  0.292458  0.444827
C61  -0.123886  0.239891  0.357776
H62  -0.162245  0.212861  0.408723
data_vaneijck.068   Generated as p-p21c-11992
# Energy -2828.039 kJ/mole
_cell_length_a  20.08102
_cell_length_b  15.26533
_cell_length_c  20.47418
_cell_angle_alpha    90.000
_cell_angle_beta    27.436
_cell_angle_gamma    90.000
_cell_formula_units_Z   4
_symmetry_equiv_pos_as_xyz
    -x,y+1/2,-z+1/2                                   
    -x,-y,-z                                          
    x,-y+1/2,z+1/2                                    
_symmetry_space_group_name_H-M 'P 21/c   '
loop_
_atom_site_label
_atom_site_fract_x
_atom_site_fract_y
_atom_site_fract_z
CL1  -0.192650  0.092999  0.336033
C2   -0.291527  0.125976  0.354971
C3   -0.335845  0.060411  0.349491
H4   -0.308093 -0.007478  0.334024
C5   -0.416438  0.082017  0.363997
H6   -0.450377  0.031338  0.360026
C7   -0.453000  0.169279  0.383579
H8   -0.515205  0.186313  0.394822
C9   -0.409115  0.234925  0.388851
H10  -0.437886  0.302052  0.403616
C11  -0.328663  0.214880  0.375251
C12  -0.284336  0.290133  0.379933
O13  -0.232172  0.356699  0.309927
N14  -0.302202  0.282893  0.460858
H15  -0.346347  0.226696  0.514122
C16  -0.263227  0.340674  0.477272
C17  -0.135830  0.323069  0.400931
H18  -0.070937  0.266493  0.332130
C19  -0.090568  0.378271  0.412068
H20   0.008646  0.363747  0.351363
C21  -0.172950  0.451968  0.500765
C22  -0.302682  0.470843  0.579428
C23  -0.347729  0.414281  0.567428
C24  -0.125872  0.507033  0.510534
H25  -0.027173  0.492668  0.450773
C26  -0.205681  0.581515  0.596872
H27  -0.168065  0.624003  0.602754
C28  -0.333762  0.600998  0.675025
H29  -0.394761  0.658825  0.741187
C30  -0.382326  0.546183  0.666817
H31  -0.481081  0.563051  0.727579
CL32 -0.228763  0.744317  0.255549
C33  -0.099460  0.682065  0.182166
C34   0.045849  0.692916  0.036770
H35   0.074344  0.738777 -0.026267
C36   0.155530  0.644788 -0.028057
H37   0.266912  0.653700 -0.139738
C38   0.120772  0.585118  0.051733
H39   0.205155  0.547592  0.001809
C40  -0.023641  0.573460  0.196353
H41  -0.049225  0.526908  0.256770
C42  -0.135084  0.621555  0.263180
C43  -0.287507  0.605689  0.418380
O44  -0.356626  0.661773  0.508471
N45  -0.342449  0.525748  0.453469
H46  -0.275356  0.485074  0.371554
C47  -0.476016  0.488925  0.586638
C48  -0.599840  0.507455  0.657545
H49  -0.593364  0.551366  0.610764
C50  -0.732585  0.469291  0.789237
H51  -0.827191  0.484393  0.842635
C52  -0.742779  0.411993  0.851603
C53  -0.618386  0.393106  0.781413
C54  -0.484610  0.432105  0.648139
C55  -0.875998  0.373392  0.983429
H56  -0.971382  0.387339  1.037758
C57  -0.886670  0.316234  1.045928
H58  -0.988978  0.286364  1.146746
C59  -0.764994  0.297655  0.978011
H60  -0.773970  0.253510  1.026923
C61  -0.631462  0.335641  0.846536
H62  -0.538983  0.319888  0.796025
data_vaneijck.069   Generated as p21c-02074
# Energy -2828.038 kJ/mole
_cell_length_a  13.82019
_cell_length_b  11.08949
_cell_length_c  19.72162
_cell_angle_alpha    90.000
_cell_angle_beta    78.863
_cell_angle_gamma    90.000
_cell_formula_units_Z   4
_symmetry_equiv_pos_as_xyz
    -x,y+1/2,-z+1/2                                   
    -x,-y,-z                                          
    x,-y+1/2,z+1/2                                    
_symmetry_space_group_name_H-M 'P 21/c   '
loop_
_atom_site_label
_atom_site_fract_x
_atom_site_fract_y
_atom_site_fract_z
CL1   0.046320  0.270121  0.890376
C2    0.153158  0.221307  0.914982
C3    0.148761  0.114417  0.953892
H4    0.079796  0.066194  0.968166
C5    0.233341  0.069020  0.974292
H6    0.229123 -0.013738  1.003789
C7    0.323129  0.130584  0.956171
H8    0.388546  0.095707  0.971492
C9    0.328204  0.237931  0.918192
H10   0.397574  0.285783  0.904704
C11   0.243795  0.284370  0.897344
C12   0.254206  0.400678  0.857686
O13   0.277506  0.493783  0.884755
N14   0.237893  0.397547  0.792395
H15   0.220245  0.316269  0.776397
C16   0.241836  0.491080  0.744051
C17   0.172883  0.585089  0.757080
H18   0.117734  0.584810  0.804085
C19   0.174854  0.679277  0.709638
H20   0.120850  0.750742  0.720526
C21   0.246702  0.680943  0.648666
C22   0.316742  0.586203  0.634700
C23   0.313422  0.490173  0.682531
C24   0.248860  0.776103  0.601317
H25   0.195547  0.848183  0.611851
C26   0.319939  0.778557  0.540140
H27   0.321033  0.852107  0.503827
C28   0.389520  0.685599  0.526189
H29   0.444477  0.687463  0.479163
C30   0.388019  0.590153  0.572976
H31   0.442392  0.519572  0.561184
CL32  0.103660  0.054249  0.559066
C33   0.040729  0.182215  0.591893
C34  -0.048674  0.210185  0.571331
H35  -0.077507  0.151744  0.536051
C36  -0.101643  0.313873  0.596422
H37  -0.170432  0.334062  0.580385
C38  -0.065692  0.390710  0.642303
H39  -0.106256  0.471007  0.661910
C40   0.022841  0.363116  0.663348
H41   0.049639  0.422377  0.699133
C42   0.076503  0.259030  0.638655
C43   0.169759  0.234933  0.664257
O44   0.167856  0.186143  0.720592
N45   0.253638  0.277820  0.625541
H46   0.245507  0.317339  0.581491
C47   0.349043  0.279025  0.639389
C48   0.409797  0.177670  0.624659
H49   0.383131  0.097979  0.602383
C50   0.504929  0.178497  0.639557
H51   0.551212  0.099343  0.628466
C52   0.539965  0.281380  0.668922
C53   0.479313  0.385281  0.683234
C54   0.383196  0.383328  0.668245
C55   0.635207  0.281345  0.684042
H56   0.681687  0.202425  0.673496
C57   0.670894  0.383548  0.712938
H58   0.743910  0.382988  0.724885
C59   0.612247  0.486741  0.726329
H60   0.640763  0.565663  0.748023
C61   0.516859  0.487829  0.711852
H62   0.472699  0.568423  0.722952
data_vaneijck.070   Generated as p21c-00446
# Energy -2828.026 kJ/mole
_cell_length_a   8.66647
_cell_length_b  26.43586
_cell_length_c  12.61791
_cell_angle_alpha    90.000
_cell_angle_beta    81.700
_cell_angle_gamma    90.000
_cell_formula_units_Z   4
_symmetry_equiv_pos_as_xyz
    -x,y+1/2,-z+1/2                                   
    -x,-y,-z                                          
    x,-y+1/2,z+1/2                                    
_symmetry_space_group_name_H-M 'P 21/c   '
loop_
_atom_site_label
_atom_site_fract_x
_atom_site_fract_y
_atom_site_fract_z
CL1   0.338842  0.272524  0.183117
C2    0.423883  0.227810  0.093912
C3    0.475547  0.243733 -0.011523
H4    0.460655  0.282628 -0.034867
C5    0.546877  0.209456 -0.087697
H6    0.586353  0.222221 -0.168384
C7    0.567173  0.158959 -0.059532
H8    0.623122  0.132794 -0.118817
C9    0.514994  0.142556  0.045282
H10   0.530735  0.103505  0.066789
C11   0.442965  0.176598  0.122901
C12   0.389768  0.156632  0.233533
O13   0.483077  0.151297  0.297844
N14   0.238561  0.142738  0.254028
H15   0.179409  0.147844  0.192346
C16   0.147047  0.122199  0.344832
C17   0.202175  0.082087  0.401812
H18   0.318193  0.067230  0.377176
C19   0.107811  0.061198  0.490493
H20   0.152219  0.030306  0.533162
C21  -0.043715  0.079704  0.522687
C22  -0.101500  0.120037  0.465422
C23  -0.004368  0.141586  0.376935
C24  -0.138307  0.058078  0.611146
H25  -0.094779  0.027495  0.655500
C26  -0.290385  0.075759  0.642651
H27  -0.362325  0.058767  0.710507
C28  -0.348861  0.115275  0.586072
H29  -0.466412  0.128935  0.610016
C30  -0.255113  0.137333  0.498190
H31  -0.302346  0.167763  0.455537
CL32 -0.174834  0.043817 -0.068972
C33  -0.211082  0.015498  0.055309
C34  -0.283381 -0.032265  0.061585
H35  -0.312853 -0.050081 -0.010008
C36  -0.316481 -0.057460  0.159950
H37  -0.370873 -0.094342  0.163748
C38  -0.277987 -0.035105  0.253148
H39  -0.303663 -0.054700  0.328876
C40  -0.205443  0.012453  0.247754
H41  -0.175367  0.029529  0.319902
C42  -0.170784  0.038188  0.149381
C43  -0.091335  0.088657  0.150828
O44   0.046898  0.094598  0.113269
N45  -0.176935  0.125866  0.203259
H46  -0.286344  0.116451  0.233275
C47  -0.137836  0.175488  0.226409
C48  -0.181851  0.215243  0.164101
H49  -0.242172  0.207432  0.096807
C50  -0.147498  0.265280  0.187809
H51  -0.182438  0.295363  0.138711
C52  -0.069024  0.276194  0.274886
C53  -0.022681  0.236208  0.338521
C54  -0.056923  0.185526  0.313277
C55  -0.036115  0.326680  0.298529
H56  -0.070813  0.357233  0.250249
C57   0.042264  0.337847  0.385199
H58   0.067263  0.376608  0.403602
C59   0.088552  0.298815  0.448298
H60   0.148586  0.307820  0.515132
C61   0.056925  0.248308  0.425388
H62   0.094060  0.218966  0.475677
data_vaneijck.071   Generated as p21-02628
# Energy -2828.012 kJ/mole
_cell_length_a  14.73545
_cell_length_b  10.82173
_cell_length_c  11.56605
_cell_angle_alpha    90.000
_cell_angle_beta    50.252
_cell_angle_gamma    90.000
_cell_formula_units_Z   2
_symmetry_equiv_pos_as_xyz
    -x,y+1/2,-z                                       
_symmetry_space_group_name_H-M 'P 21     '
loop_
_atom_site_label
_atom_site_fract_x
_atom_site_fract_y
_atom_site_fract_z
CL1   0.201074  1.059813 -0.186188
C2    0.315765  1.162800 -0.294022
C3    0.378549  1.163798 -0.450220
H4    0.355119  1.100465 -0.499763
C5    0.471426  1.247352 -0.542864
H6    0.518959  1.248542 -0.662737
C7    0.502358  1.329880 -0.479863
H8    0.573669  1.394696 -0.551140
C9    0.440572  1.328846 -0.324493
H10   0.464455  1.393448 -0.276594
C11   0.346778  1.245644 -0.229770
C12   0.282305  1.252971 -0.063795
O13   0.240736  1.353480 -0.001199
N14   0.275649  1.152217  0.010650
H15   0.312651  1.074924 -0.050480
C16   0.223298  1.140179  0.162650
C17   0.280059  1.194937  0.211348
H18   0.362074  1.244050  0.132114
C19   0.230973  1.187266  0.362122
H20   0.275694  1.230884  0.397400
C21   0.124727  1.122960  0.466243
C22   0.066303  1.066420  0.419123
C23   0.115984  1.075491  0.266388
C24   0.076873  1.113844  0.616913
H25   0.121334  1.156665  0.652824
C26  -0.028163  1.048574  0.721521
H27  -0.064391  1.040548  0.837274
C28  -0.086512  0.993249  0.676007
H29  -0.167690  0.942944  0.756698
C30  -0.040273  1.002000  0.526516
H31  -0.087585  0.957863  0.495241
CL32  0.292800  0.856604  0.321223
C33   0.341469  0.728635  0.206846
C34   0.392012  0.632077  0.230323
H35   0.399070  0.639194  0.317695
C36   0.432948  0.525287  0.141624
H37   0.470951  0.451266  0.161097
C38   0.424113  0.514201  0.028548
H39   0.455350  0.431588 -0.039487
C40   0.373574  0.609789  0.004643
H41   0.365760  0.600026 -0.081725
C42   0.331665  0.717621  0.093025
C43   0.276411  0.814397  0.062316
O44   0.336639  0.878763 -0.052072
N45   0.157940  0.820425  0.161757
H46   0.120359  0.761394  0.247772
C47   0.078350  0.893421  0.164091
C48   0.019725  0.838474  0.118378
H49   0.038655  0.744017  0.079395
C50  -0.063767  0.904510  0.122573
H51  -0.107278  0.860404  0.085871
C52  -0.090664  1.026909  0.174259
C53  -0.031917  1.084264  0.220717
C54   0.053593  1.017009  0.214807
C55  -0.175925  1.092106  0.179951
H56  -0.220437  1.048418  0.144264
C57  -0.203748  1.214151  0.231993
H58  -0.268697  1.264390  0.235272
C59  -0.146757  1.271200  0.278800
H60  -0.168017  1.365191  0.319502
C61  -0.061432  1.207341  0.273033
H62  -0.018909  1.254185  0.309656
data_vaneijck.072   Generated as p21-00714
# Energy -2827.718 kJ/mole
_cell_length_a  11.37443
_cell_length_b  11.37161
_cell_length_c  11.72670
_cell_angle_alpha    90.000
_cell_angle_beta    74.648
_cell_angle_gamma    90.000
_cell_formula_units_Z   2
_symmetry_equiv_pos_as_xyz
    -x,y+1/2,-z                                       
_symmetry_space_group_name_H-M 'P 21     '
loop_
_atom_site_label
_atom_site_fract_x
_atom_site_fract_y
_atom_site_fract_z
CL1   0.685651  0.228842  0.417395
C2    0.550928  0.222339  0.376274
C3    0.469239  0.129685  0.419279
H4    0.490732  0.064022  0.477496
C5    0.359340  0.121501  0.386898
H6    0.296887  0.050105  0.420506
C7    0.330552  0.205689  0.311154
H8    0.245747  0.199120  0.286282
C9    0.411586  0.298610  0.268115
H10   0.388922  0.363634  0.210048
C11   0.522014  0.307811  0.300409
C12   0.607458  0.407547  0.252951
O13   0.634038  0.480658  0.319651
N14   0.654960  0.409390  0.134684
H15   0.626417  0.343756  0.091928
C16   0.739894  0.485150  0.062316
C17   0.853789  0.437958  0.004547
H18   0.874172  0.347145  0.018481
C19   0.942357  0.506777 -0.071732
H20   1.029374  0.468008 -0.115466
C21   0.918368  0.624978 -0.091081
C22   0.803983  0.674938 -0.032350
C23   0.714074  0.604091  0.044516
C24   1.008085  0.693318 -0.168503
H25   1.094887  0.654657 -0.213500
C26   0.986101  0.811896 -0.187730
H27   1.055847  0.864301 -0.246710
C28   0.873949  0.862349 -0.129651
H29   0.856416  0.953907 -0.143112
C30   0.783636  0.794716 -0.053063
H31   0.698210  0.836419 -0.009480
CL32  0.769295  0.944794  0.488443
C33   0.864822  0.829629  0.430018
C34   0.951855  0.795125  0.489043
H35   0.958146  0.840601  0.568173
C36   1.030717  0.701163  0.446385
H37   1.096890  0.674919  0.492707
C38   1.023660  0.641118  0.344220
H39   1.084825  0.568619  0.312021
C40   0.937389  0.675184  0.284298
H41   0.932058  0.628431  0.205404
C42   0.857218  0.769463  0.326533
C43   0.765268  0.801291  0.260387
O44   0.772590  0.893455  0.203864
N45   0.677190  0.720898  0.266086
H46   0.683652  0.649791  0.314330
C47   0.579125  0.716238  0.215139
C48   0.468053  0.768418  0.273890
H49   0.460500  0.815092  0.355789
C50   0.366870  0.759617  0.227522
H51   0.281562  0.799908  0.274321
C52   0.376279  0.697703  0.121755
C53   0.488768  0.645628  0.060487
C54   0.590918  0.655910  0.107520
C55   0.273963  0.687181  0.076661
H56   0.188092  0.726377  0.123156
C57   0.282114  0.625445 -0.028562
H58   0.203188  0.616752 -0.062836
C59   0.392632  0.574244 -0.089559
H60   0.398547  0.526502 -0.170798
C61   0.495385  0.584136 -0.045720
H62   0.579511  0.543397 -0.094547
data_vaneijck.073   Generated as p21c-04513
# Energy -2827.693 kJ/mole
_cell_length_a  51.53669
_cell_length_b  10.19046
_cell_length_c  43.94804
_cell_angle_alpha    90.000
_cell_angle_beta     7.205
_cell_angle_gamma    90.000
_cell_formula_units_Z   4
_symmetry_equiv_pos_as_xyz
    -x,y+1/2,-z+1/2                                   
    -x,-y,-z                                          
    x,-y+1/2,z+1/2                                    
_symmetry_space_group_name_H-M 'P 21/c   '
loop_
_atom_site_label
_atom_site_fract_x
_atom_site_fract_y
_atom_site_fract_z
CL1   0.578241  1.212576  0.041536
C2    0.341642  1.247342  0.300429
C3    0.208239  1.334117  0.470994
H4    0.253817  1.377217  0.439399
C5    0.014232  1.365294  0.684524
H6   -0.087061  1.431846  0.814456
C7   -0.048463  1.309912  0.729807
H8   -0.198379  1.333185  0.894809
C9    0.083099  1.223768  0.561188
H10   0.033338  1.181677  0.597716
C11   0.278497  1.191488  0.345864
C12   0.411839  1.097619  0.173214
O13   0.559201  1.136435 -0.013471
N14   0.356877  0.970020  0.238475
H15   0.233236  0.951380  0.395326
C16   0.449259  0.859070  0.117810
C17   0.466739  0.847745  0.065781
H18   0.409285  0.924478  0.117984
C19   0.558739  0.737045 -0.054284
H20   0.570456  0.730137 -0.092426
C21   0.633306  0.635363 -0.122516
C22   0.615503  0.644564 -0.069703
C23   0.523177  0.757742  0.050705
C24   0.723916  0.524258 -0.241328
H25   0.736525  0.517274 -0.280458
C26   0.796542  0.421219 -0.307655
H27   0.864982  0.335261 -0.397635
C28   0.779448  0.429213 -0.256100
H29   0.835956  0.349343 -0.307919
C30   0.689997  0.539847 -0.138349
H31   0.679365  0.543319 -0.101461
CL32 -0.440220  0.656326  1.214161
C33  -0.345983  0.612019  1.069264
C34  -0.472600  0.535275  1.197560
H35  -0.625474  0.505553  1.382800
C36  -0.401668  0.496415  1.086272
H37  -0.499394  0.437586  1.185490
C38  -0.204761  0.533723  0.847122
H39  -0.151378  0.503733  0.762739
C40  -0.077804  0.610508  0.718200
H41   0.073747  0.639871  0.533974
C42  -0.146763  0.650143  0.827384
C43  -0.005360  0.733016  0.681855
O44  -0.035618  0.851963  0.719577
N45   0.156906  0.672327  0.506390
H46   0.168928  0.576242  0.488226
C47   0.313790  0.726706  0.341903
C48   0.285149  0.736339  0.406731
H49   0.144366  0.700151  0.580830
C50   0.438106  0.793834  0.247018
H51   0.414761  0.800868  0.298455
C52   0.620695  0.842666  0.021461
C53   0.652635  0.831938 -0.047560
C54   0.498007  0.772392  0.114115
C55   0.771287  0.902372 -0.135256
H56   0.748120  0.910830 -0.084026
C57   0.952971  0.952130 -0.359534
H58   1.067534  0.998561 -0.478562
C59   0.986161  0.941860 -0.429516
H60   1.126819  0.980245 -0.603075
C61   0.837752  0.881953 -0.275511
H62   0.867553  0.875468 -0.334330
data_vaneijck.074   Generated as p-p21c-13094
# Energy -2827.584 kJ/mole
_cell_length_a   9.53870
_cell_length_b  18.64479
_cell_length_c  16.52248
_cell_angle_alpha    90.000
_cell_angle_beta    82.764
_cell_angle_gamma    90.000
_cell_formula_units_Z   4
_symmetry_equiv_pos_as_xyz
    -x,y+1/2,-z+1/2                                   
    -x,-y,-z                                          
    x,-y+1/2,z+1/2                                    
_symmetry_space_group_name_H-M 'P 21/c   '
loop_
_atom_site_label
_atom_site_fract_x
_atom_site_fract_y
_atom_site_fract_z
CL1   0.299406  0.314819  0.319454
C2    0.267685  0.223744  0.316532
C3    0.296475  0.181631  0.383337
H4    0.338010  0.205862  0.434878
C5    0.270326  0.107687  0.384479
H6    0.291781  0.075824  0.436250
C7    0.215865  0.075141  0.318803
H8    0.195874  0.018072  0.319757
C9    0.187308  0.116504  0.251893
H10   0.145163  0.090815  0.201482
C11   0.212612  0.190947  0.249847
C12   0.178306  0.232957  0.177146
O13   0.269607  0.267873  0.134674
N14   0.042477  0.229682  0.162098
H15  -0.020720  0.199187  0.200960
C16  -0.027079  0.263251  0.102475
C17   0.015094  0.251107  0.019246
H18   0.103117  0.215901  0.000260
C19  -0.055974  0.284922 -0.039431
H20  -0.022164  0.275439 -0.103445
C21  -0.171496  0.330173 -0.015403
C22  -0.216276  0.342118  0.068701
C23  -0.142118  0.308994  0.127595
C24  -0.243430  0.363226 -0.074594
H25  -0.209190  0.354885 -0.138824
C26  -0.361183  0.406629 -0.050989
H27  -0.416836  0.431044 -0.096908
C28  -0.406966  0.417943  0.031927
H29  -0.498588  0.450853  0.050420
C30  -0.334508  0.386503  0.091445
H31  -0.371613  0.396190  0.154987
CL32 -0.438020  0.006012  0.238693
C33  -0.486020  0.057382  0.159920
C34  -0.581271  0.026812  0.111362
H35  -0.620197 -0.026950  0.123796
C36  -0.626777  0.065417  0.046799
H37  -0.700097  0.041481  0.009800
C38  -0.577060  0.135110  0.030431
H39  -0.612155  0.165296 -0.018978
C40  -0.481516  0.166013  0.078115
H41  -0.444055  0.220014  0.064504
C42  -0.434364  0.127820  0.143154
C43  -0.330296  0.164307  0.190777
O44  -0.214339  0.137234  0.197632
N45  -0.366629  0.230211  0.220335
H46  -0.461958  0.246966  0.209132
C47  -0.290795  0.279852  0.261350
C48  -0.325592  0.289557  0.345504
H49  -0.409017  0.257992  0.378532
C50  -0.252217  0.339478  0.387592
H51  -0.279426  0.345811  0.452563
C52  -0.144126  0.381257  0.345804
C53  -0.108228  0.372415  0.260445
C54  -0.181628  0.321004  0.218493
C55  -0.072479  0.431894  0.388672
H56  -0.099289  0.438361  0.453795
C57   0.033884  0.474730  0.347024
H58   0.088615  0.514097  0.379587
C59   0.069234  0.466731  0.262682
H60   0.150510  0.500089  0.230375
C61  -0.000046  0.415770  0.219698
H62   0.030451  0.410789  0.154685
data_vaneijck.075   Generated as pca21-02211
# Energy -2827.513 kJ/mole
_cell_length_a  22.39271
_cell_length_b  11.71717
_cell_length_c  10.81395
_cell_angle_alpha    90.000
_cell_angle_beta    90.000
_cell_angle_gamma    90.000
_cell_formula_units_Z   4
_symmetry_equiv_pos_as_xyz
    -x,-y,z+1/2                                       
    x+1/2,-y,z                                        
    -x+1/2,y,z+1/2                                    
_symmetry_space_group_name_H-M 'P ca21   '
loop_
_atom_site_label
_atom_site_fract_x
_atom_site_fract_y
_atom_site_fract_z
CL1  -0.100209  1.023196  0.571854
C2   -0.157643  1.034891  0.466948
C3   -0.190030  1.137903  0.463385
H4   -0.179072  1.206651  0.526178
C5   -0.236522  1.152466  0.378023
H6   -0.261210  1.231655  0.374877
C7   -0.250939  1.064135  0.296244
H8   -0.286581  1.075217  0.229995
C9   -0.219248  0.961120  0.300138
H10  -0.230721  0.893467  0.236396
C11  -0.172344  0.945078  0.385100
C12  -0.139257  0.833501  0.380648
O13  -0.115583  0.805439  0.282529
N14  -0.138151  0.765196  0.481501
H15  -0.158698  0.795255  0.557046
C16  -0.111781  0.657294  0.495177
C17  -0.140750  0.563493  0.441166
H18  -0.182153  0.576107  0.391736
C19  -0.116261  0.453958  0.450087
H20  -0.139048  0.382971  0.407226
C21  -0.062496  0.436723  0.514384
C22  -0.032650  0.530393  0.570110
C23  -0.057568  0.641435  0.560328
C24  -0.038571  0.326219  0.524144
H25  -0.061248  0.254834  0.482001
C26   0.014618  0.307396  0.589203
H27   0.032762  0.222130  0.597635
C28   0.044442  0.399319  0.643768
H29   0.085568  0.384657  0.693875
C30   0.021288  0.509931  0.634486
H31   0.045416  0.578936  0.678056
CL32 -0.136913  0.440796  0.798333
C33  -0.166990  0.518991  0.918093
C34  -0.192310  0.458413  1.017491
H35  -0.192266  0.366121  1.017697
C36  -0.217385  0.516920  1.117746
H37  -0.236580  0.469846  1.193910
C38  -0.217282  0.636362  1.119475
H39  -0.236266  0.681476  1.197174
C40  -0.192051  0.697501  1.021048
H41  -0.191679  0.789819  1.023443
C42  -0.166641  0.639972  0.919692
C43  -0.139099  0.711635  0.819640
O44  -0.169926  0.770817  0.750154
N45  -0.079031  0.711810  0.816461
H46  -0.059920  0.661015  0.879371
C47  -0.038861  0.772908  0.742607
C48  -0.009577  0.865394  0.797905
H49  -0.019275  0.888368  0.892505
C50   0.032332  0.929111  0.731985
H51   0.053966  1.000644  0.776228
C52   0.046018  0.900338  0.609456
C53   0.016749  0.806901  0.551651
C54  -0.026211  0.742917  0.618793
C55   0.088784  0.964506  0.544646
H56   0.110910  1.035812  0.588760
C57   0.102993  0.936627  0.422387
H58   0.135596  0.986829  0.372722
C59   0.074578  0.844394  0.364685
H60   0.085336  0.822226  0.270382
C61   0.031760  0.780134  0.428241
H62   0.010531  0.709755  0.380823
data_vaneijck.076   Generated as t-p21c-00827
# Energy -2827.388 kJ/mole
_cell_length_a  11.33426
_cell_length_b  10.93460
_cell_length_c  23.46739
_cell_angle_alpha    90.000
_cell_angle_beta    86.165
_cell_angle_gamma    90.000
_cell_formula_units_Z   4
_symmetry_equiv_pos_as_xyz
    -x,y+1/2,-z+1/2                                   
    -x,-y,-z                                          
    x,-y+1/2,z+1/2                                    
_symmetry_space_group_name_H-M 'P 21/c   '
loop_
_atom_site_label
_atom_site_fract_x
_atom_site_fract_y
_atom_site_fract_z
CL1   0.103088  0.682958  0.015349
C2    0.023653  0.807749  0.041853
C3   -0.082457  0.835567  0.016798
H4   -0.111880  0.779486 -0.017477
C5   -0.150838  0.936256  0.035537
H6   -0.231935  0.957003  0.015675
C7   -0.113853  1.009977  0.079736
H8   -0.166551  1.087940  0.093921
C9   -0.008631  0.982757  0.105445
H10   0.018983  1.040167  0.139690
C11   0.061367  0.881894  0.086866
C12   0.173506  0.857421  0.115801
O13   0.190173  0.758409  0.138972
N14   0.253168  0.949295  0.115714
H15   0.229799  1.026132  0.096211
C16   0.362881  0.955700  0.139821
C17   0.462415  0.902736  0.110861
H18   0.453733  0.857171  0.070580
C19   0.573193  0.908770  0.133818
H20   0.648945  0.866952  0.111149
C21   0.586082  0.970668  0.185501
C22   0.486328  1.025486  0.215102
C23   0.373994  1.016528  0.192254
C24   0.698158  0.979806  0.207452
H25   0.774250  0.938086  0.185077
C26   0.712536  1.044528  0.258027
H27   0.798990  1.053251  0.274532
C28   0.614706  1.099057  0.287205
H29   0.626122  1.149823  0.325980
C30   0.502266  1.089089  0.266438
H31   0.428521  1.132308  0.290101
CL32  0.598806  1.241234  0.108751
C33   0.524514  1.372652  0.092314
C34   0.591905  1.474845  0.073585
H35   0.687501  1.470150  0.070194
C36   0.535846  1.583435  0.058734
H37   0.588260  1.661229  0.043945
C38   0.412084  1.590349  0.062503
H39   0.368230  1.673482  0.050799
C40   0.344481  1.489334  0.081710
H41   0.249083  1.495852  0.085088
C42   0.399519  1.380032  0.096944
C43   0.321262  1.277221  0.118742
O44   0.271419  1.208733  0.086220
N45   0.305450  1.271281  0.176124
H46   0.350969  1.334717  0.196155
C47   0.236179  1.195387  0.212954
C48   0.136837  1.247859  0.241962
H49   0.114433  1.342086  0.234283
C50   0.066131  1.180423  0.281500
H51  -0.009754  1.223446  0.303382
C52   0.094053  1.058428  0.292920
C53   0.193625  1.002824  0.263480
C54   0.265154  1.072239  0.223265
C55   0.023459  0.992359  0.333770
H56  -0.051741  1.035585  0.356362
C57   0.050193  0.870319  0.345645
H58  -0.004300  0.819569  0.377048
C59   0.147274  0.814103  0.316365
H60   0.167904  0.719782  0.324976
C61   0.218662  0.879478  0.275850
H62   0.293370  0.833572  0.254323
data_vaneijck.077   Generated as p21c-04984
# Energy -2827.339 kJ/mole
_cell_length_a  24.08549
_cell_length_b  10.67951
_cell_length_c  15.21488
_cell_angle_alpha    90.000
_cell_angle_beta    46.072
_cell_angle_gamma    90.000
_cell_formula_units_Z   4
_symmetry_equiv_pos_as_xyz
    -x,y+1/2,-z+1/2                                   
    -x,-y,-z                                          
    x,-y+1/2,z+1/2                                    
_symmetry_space_group_name_H-M 'P 21/c   '
loop_
_atom_site_label
_atom_site_fract_x
_atom_site_fract_y
_atom_site_fract_z
CL1   0.942648  0.297520  0.131011
C2    0.947813  0.353018  0.018868
C3    1.011888  0.318478 -0.102803
H4    1.056540  0.259405 -0.124764
C5    1.019226  0.360998 -0.197536
H6    1.068934  0.334315 -0.290477
C7    0.962685  0.438497 -0.172042
H8    0.968800  0.471611 -0.245611
C9    0.898540  0.473312 -0.051085
H10   0.855021  0.533421 -0.031452
C11   0.890338  0.431244  0.045102
C12   0.821070  0.473773  0.172017
O13   0.828113  0.553366  0.222293
N14   0.751818  0.425705  0.226078
H15   0.752135  0.361889  0.177390
C16   0.679462  0.450737  0.342003
C17   0.643457  0.564891  0.362893
H18   0.671065  0.630845  0.289082
C19   0.572072  0.594501  0.478846
H20   0.545435  0.683308  0.493208
C21   0.535683  0.509541  0.575738
C22   0.571167  0.392681  0.555410
C23   0.643275  0.363115  0.437238
C24   0.464193  0.540059  0.692383
H25   0.436675  0.628549  0.708234
C26   0.427667  0.455937  0.789485
H27   0.372797  0.480037  0.878895
C28   0.462301  0.340744  0.770496
H29   0.434283  0.275998  0.845553
C30   0.533238  0.308939  0.654450
H31   0.558639  0.219366  0.642069
CL32  0.698250  0.611117  0.533327
C33   0.768728  0.585813  0.533680
C34   0.799769  0.692017  0.541295
H35   0.778968  0.784200  0.546952
C36   0.857093  0.679390  0.542637
H37   0.880212  0.761587  0.549185
C38   0.884065  0.560201  0.535986
H39   0.928120  0.549917  0.537368
C40   0.853277  0.453900  0.528620
H41   0.873598  0.361953  0.524790
C42   0.795454  0.464858  0.527538
C43   0.764876  0.345218  0.522208
O44   0.746151  0.258675  0.592232
N45   0.763582  0.331716  0.435090
H46   0.781179  0.406261  0.381393
C47   0.740620  0.227541  0.409998
C48   0.776680  0.111530  0.384628
H49   0.821418  0.104747  0.384422
C50   0.754795  0.005187  0.361039
H51   0.782836 -0.083557  0.342632
C52   0.696423  0.014039  0.361519
C53   0.660138  0.130713  0.384974
C54   0.682234  0.237813  0.410054
C55   0.674033 -0.093085  0.339045
H56   0.701623 -0.181788  0.321861
C57   0.616316 -0.085525  0.338117
H58   0.599275 -0.167892  0.320327
C59   0.580866  0.029344  0.359429
H60   0.536533  0.035337  0.358212
C61   0.602349  0.136425  0.383102
H62   0.573950  0.223719  0.399809
data_vaneijck.078   Generated as t-p-1-02326
# Energy -2827.207 kJ/mole
_cell_length_a  17.96642
_cell_length_b  11.64760
_cell_length_c  12.67993
_cell_angle_alpha    64.876
_cell_angle_beta    46.856
_cell_angle_gamma    49.283
_cell_formula_units_Z   2
_symmetry_equiv_pos_as_xyz
    -x,-y,-z                                          
_symmetry_space_group_name_H-M 'P -1     '
loop_
_atom_site_label
_atom_site_fract_x
_atom_site_fract_y
_atom_site_fract_z
CL1  -0.492886 -0.027301  0.786633
C2   -0.436576 -0.156233  0.884648
C3   -0.508561 -0.209342  1.009745
H4   -0.595163 -0.169093  1.040352
C5   -0.468867 -0.314872  1.094930
H6   -0.524283 -0.356127  1.190483
C7   -0.356734 -0.367598  1.055616
H8   -0.324973 -0.449820  1.120055
C9   -0.284536 -0.314948  0.931413
H10  -0.197455 -0.357397  0.901249
C11  -0.322841 -0.209587  0.844441
C12  -0.238354 -0.161427  0.712719
O13  -0.131236 -0.255905  0.622277
N14  -0.282362 -0.012570  0.703371
H15  -0.370147  0.053137  0.783011
C16  -0.223519  0.063257  0.600799
C17  -0.182159  0.100180  0.635687
H18  -0.194731  0.068667  0.737881
C19  -0.122961  0.176500  0.538319
H20  -0.090939  0.203326  0.566475
C21  -0.103974  0.216620  0.404306
C22  -0.145049  0.179648  0.366969
C23  -0.205954  0.102740  0.466727
C24  -0.043802  0.292946  0.307549
H25  -0.012842  0.321101  0.336461
C26  -0.023349  0.333086  0.172863
H27   0.023111  0.391605  0.098542
C28  -0.063042  0.296976  0.134598
H29  -0.047036  0.327698  0.030472
C30  -0.123340  0.221006  0.230302
H31  -0.152586  0.194719  0.197068
CL32  0.252185 -0.210015 -0.000152
C33   0.249446 -0.338395  0.135284
C34   0.343501 -0.415620  0.148659
H35   0.414834 -0.394131  0.075346
C36   0.346167 -0.520884  0.256417
H37   0.419507 -0.579480  0.264706
C38   0.253819 -0.549660  0.352935
H39   0.255004 -0.630669  0.436517
C40   0.159378 -0.473109  0.340831
H41   0.088271 -0.495572  0.415446
C42   0.156377 -0.367690  0.232472
C43   0.053084 -0.289132  0.224999
O44   0.067886 -0.327004  0.131933
N45  -0.054449 -0.178471  0.327482
H46  -0.050853 -0.165262  0.396497
C47  -0.170689 -0.080294  0.358120
C48  -0.208693 -0.120725  0.320325
H49  -0.147082 -0.228401  0.264451
C50  -0.325435 -0.022628  0.353357
H51  -0.352416 -0.055550  0.322263
C52  -0.406858  0.116745  0.427211
C53  -0.370171  0.159366  0.466619
C54  -0.250846  0.060697  0.430338
C55  -0.524883  0.213343  0.462702
H56  -0.552664  0.180984  0.432487
C57  -0.607768  0.351623  0.538479
H58  -0.698824  0.425294  0.566616
C59  -0.572655  0.394323  0.578179
H60  -0.636827  0.500907  0.636947
C61  -0.454813  0.299572  0.542228
H62  -0.430134  0.335313  0.574226
data_vaneijck.079   Generated as p-p21-00816
# Energy -2827.131 kJ/mole
_cell_length_a  11.82886
_cell_length_b  10.98709
_cell_length_c  11.27680
_cell_angle_alpha    90.000
_cell_angle_beta    98.481
_cell_angle_gamma    90.000
_cell_formula_units_Z   2
_symmetry_equiv_pos_as_xyz
    -x,y+1/2,-z                                       
_symmetry_space_group_name_H-M 'P 21     '
loop_
_atom_site_label
_atom_site_fract_x
_atom_site_fract_y
_atom_site_fract_z
CL1   0.601251 -0.273229  0.265130
C2    0.541006 -0.395097  0.328711
C3    0.614982 -0.487158  0.380635
H4    0.706244 -0.480138  0.379733
C5    0.571329 -0.589042  0.433507
H6    0.628667 -0.659547  0.472890
C7    0.453532 -0.599617  0.434886
H8    0.419742 -0.678249  0.475520
C9    0.379343 -0.508286  0.382879
H10   0.288347 -0.517206  0.383053
C11   0.421631 -0.405340  0.329530
C12   0.336076 -0.312425  0.274795
O13   0.280099 -0.252071  0.337848
N14   0.319904 -0.304292  0.154251
H15   0.369799 -0.359696  0.114288
C16   0.244092 -0.233325  0.075510
C17   0.142123 -0.287515  0.021916
H18   0.122979 -0.380391  0.043107
C19   0.064047 -0.222988 -0.059535
H20  -0.014205 -0.266748 -0.099088
C21   0.087061 -0.102629 -0.089424
C22   0.189538 -0.045549 -0.035572
C23   0.268397 -0.111796  0.047436
C24   0.008030 -0.039222 -0.172489
H25  -0.069801 -0.083289 -0.213603
C26   0.029432  0.081468 -0.202357
H27  -0.031836  0.130314 -0.265637
C28   0.129840  0.139039 -0.149190
H29   0.146331  0.232315 -0.171210
C30   0.209446  0.076324 -0.066775
H31   0.286198  0.123392 -0.027386
CL32  0.160708  0.271974  0.473215
C33   0.067648  0.161719  0.409277
C34  -0.035117  0.145146  0.455798
H35  -0.054839  0.201146  0.528999
C36  -0.113155  0.056262  0.407235
H37  -0.192079  0.044105  0.443407
C38  -0.089001 -0.016790  0.312244
H39  -0.149432 -0.085634  0.275554
C40   0.012899 -0.000072  0.264404
H41   0.030408 -0.055836  0.190094
C42   0.091997  0.089398  0.312254
C43   0.198335  0.107398  0.256315
O44   0.211005  0.201959  0.201008
N45   0.275905  0.016612  0.265765
H46   0.257038 -0.057291  0.310925
C47   0.377245  0.009910  0.215715
C48   0.476655  0.066757  0.273036
H49   0.475121  0.115094  0.356332
C50   0.577797  0.061499  0.222359
H51   0.653693  0.106144  0.267222
C52   0.580636 -0.002287  0.114576
C53   0.480582 -0.060317  0.055873
C54   0.378396 -0.053236  0.106971
C55   0.682907 -0.009824  0.065406
H56   0.759261  0.034128  0.109537
C57   0.687243 -0.075444 -0.040408
H58   0.766378 -0.082504 -0.077359
C59   0.588806 -0.132380 -0.098749
H60   0.592528 -0.183028 -0.180353
C61   0.485910 -0.124688 -0.051706
H62   0.411322 -0.169847 -0.098554
data_vaneijck.080   Generated as p21c-00798
# Energy -2827.130 kJ/mole
_cell_length_a   9.66167
_cell_length_b  10.18646
_cell_length_c  30.01603
_cell_angle_alpha    90.000
_cell_angle_beta   101.535
_cell_angle_gamma    90.000
_cell_formula_units_Z   4
_symmetry_equiv_pos_as_xyz
    -x,y+1/2,-z+1/2                                   
    -x,-y,-z                                          
    x,-y+1/2,z+1/2                                    
_symmetry_space_group_name_H-M 'P 21/c   '
loop_
_atom_site_label
_atom_site_fract_x
_atom_site_fract_y
_atom_site_fract_z
CL1   0.442783  1.212968  0.880202
C2    0.590247  1.247477  0.857917
C3    0.575076  1.334227  0.820751
H4    0.473600  1.377461  0.806763
C5    0.691021  1.365198  0.801232
H6    0.677825  1.431736  0.772593
C7    0.823321  1.309646  0.818648
H8    0.912903  1.332781  0.803561
C9    0.839893  1.223525  0.855706
H10   0.942544  1.181286  0.868948
C11   0.724182  1.191436  0.875637
C12   0.747996  1.097547  0.914948
O13   0.757585  1.136282  0.954254
N14   0.762172  0.969949  0.904686
H15   0.753228  0.951303  0.871494
C16   0.782850  0.858994  0.932978
C17   0.903607  0.847619  0.967526
H18   0.982177  0.924290  0.972770
C19   0.923730  0.736914  0.995600
H20   1.017733  0.729950  1.022028
C21   0.823697  0.635287  0.989275
C22   0.701435  0.644532  0.954265
C23   0.681537  0.757724  0.926177
C24   0.845796  0.524182  1.017491
H25   0.939286  0.517164  1.044018
C26   0.747864  0.421183  1.011202
H27   0.765514  0.335231  1.032755
C28   0.627098  0.429211  0.976736
H29   0.551745  0.349370  0.972052
C30   0.603437  0.539851  0.948425
H31   0.509022  0.543358  0.922165
CL32  0.844122  0.656318  0.726069
C33   0.952728  0.612059  0.776702
C34   1.072631  0.535304  0.775006
H35   1.095924  0.505550  0.742643
C36   1.163285  0.496470  0.815337
H37   1.255040  0.437630  0.813831
C38   1.135490  0.533818  0.857573
H39   1.206227  0.503848  0.888557
C40   1.016395  0.610622  0.859558
H41   0.995655  0.640030  0.892228
C42   0.924300  0.650220  0.819355
C43   0.799410  0.733093  0.823506
O44   0.799751  0.852102  0.816076
N45   0.690011  0.672358  0.836732
H46   0.702594  0.576220  0.842849
C47   0.563556  0.726786  0.844370
C48   0.447372  0.736531  0.808191
H49   0.454809  0.700380  0.774876
C50   0.321491  0.794073  0.814963
H51   0.232419  0.801172  0.786881
C52   0.310856  0.842864  0.857925
C53   0.427301  0.832060  0.894997
C54   0.553712  0.772448  0.887942
C55   0.184777  0.902614  0.864055
H56   0.095649  0.911116  0.836000
C57   0.173562  0.952351  0.906645
H58   0.076884  0.998817  0.911118
C59   0.287601  0.942028  0.943429
H60   0.278602  0.980416  0.976321
C61   0.413593  0.882064  0.937824
H62   0.499900  0.875536  0.966839
data_vaneijck.081   Generated as p21c-04366
# Energy -2827.106 kJ/mole
_cell_length_a  16.28166
_cell_length_b  27.82366
_cell_length_c  11.90936
_cell_angle_alpha    90.000
_cell_angle_beta    33.244
_cell_angle_gamma    90.000
_cell_formula_units_Z   4
_symmetry_equiv_pos_as_xyz
    -x,y+1/2,-z+1/2                                   
    -x,-y,-z                                          
    x,-y+1/2,z+1/2                                    
_symmetry_space_group_name_H-M 'P 21/c   '
loop_
_atom_site_label
_atom_site_fract_x
_atom_site_fract_y
_atom_site_fract_z
CL1  -0.517502  0.602488  1.469977
C2   -0.490921  0.663801  1.442519
C3   -0.540612  0.689841  1.593440
H4   -0.595644  0.671656  1.725289
C5   -0.518874  0.739691  1.573798
H6   -0.556980  0.759601  1.689907
C7   -0.447497  0.763866  1.403899
H8   -0.430106  0.802290  1.389045
C9   -0.398508  0.738175  1.253513
H10  -0.343392  0.756880  1.122288
C11  -0.420022  0.688125  1.271889
C12  -0.364228  0.662298  1.106062
O13  -0.443554  0.657638  1.112694
N14  -0.222651  0.646037  0.951845
H15  -0.173383  0.651849  0.969806
C16  -0.129148  0.623159  0.767495
C17  -0.177851  0.582966  0.762301
H18  -0.290393  0.569411  0.902897
C19  -0.081020  0.560423  0.575610
H20  -0.119440  0.529424  0.573237
C21   0.065315  0.577805  0.392908
C22   0.115911  0.618453  0.396419
C23   0.017175  0.641282  0.585797
C24   0.161796  0.554628  0.206699
H25   0.123727  0.523650  0.203290
C26   0.308171  0.571376  0.023376
H27   0.381104  0.553296 -0.118972
C28   0.359411  0.611361  0.025089
H29   0.472597  0.624266 -0.116376
C30   0.264130  0.634718  0.210265
H31   0.305794  0.665422  0.208568
CL32  0.121254  0.552110  0.956585
C33   0.183111  0.524591  0.764544
C34   0.248590  0.478820  0.699191
H35   0.257838  0.461827  0.770029
C36   0.301125  0.454651  0.543607
H37   0.350445  0.419352  0.495658
C38   0.289308  0.476128  0.451134
H39   0.330109  0.457484  0.330874
C40   0.223740  0.521732  0.515735
H41   0.214155  0.538129  0.444694
C42   0.169764  0.546302  0.672696
C43   0.098474  0.594572  0.736689
O44  -0.036253  0.600952  0.908541
N45   0.186155  0.629499  0.593068
H46   0.293163  0.620578  0.457082
C47   0.147171  0.676274  0.606610
C48   0.190604  0.714779  0.625165
H49   0.253592  0.708227  0.629065
C50   0.151210  0.761867  0.641575
H51   0.185213  0.791070  0.656680
C52   0.066709  0.770870  0.641007
C53   0.022296  0.732120  0.621455
C54   0.063924  0.684473  0.602813
C55   0.025475  0.818272  0.661281
H56   0.059012  0.847883  0.676181
C57  -0.059869  0.827623  0.662638
H58  -0.091524  0.864073  0.678026
C59  -0.104105  0.789758  0.643539
H60  -0.169296  0.797193  0.643752
C61  -0.063684  0.742353  0.623109
H62  -0.099519  0.713880  0.608534
data_vaneijck.082   Generated as pna21-03769
# Energy -2827.020 kJ/mole
_cell_length_a  12.65887
_cell_length_b  25.38199
_cell_length_c   9.20529
_cell_angle_alpha    90.000
_cell_angle_beta    90.000
_cell_angle_gamma    90.000
_cell_formula_units_Z   4
_symmetry_equiv_pos_as_xyz
    -x,-y,z+1/2                                       
    -x+1/2,y+1/2,z+1/2                                
    x+1/2,-y+1/2,z                                    
_symmetry_space_group_name_H-M 'P na21   '
loop_
_atom_site_label
_atom_site_fract_x
_atom_site_fract_y
_atom_site_fract_z
CL1   0.340396  0.077892  0.924492
C2    0.361942  0.144181  0.895409
C3    0.460237  0.165839  0.934923
H4    0.520922  0.141172  0.982229
C5    0.480160  0.219701  0.914017
H6    0.555601  0.236330  0.945112
C7    0.402342  0.252207  0.853144
H8    0.418134  0.293702  0.837137
C9    0.304440  0.230851  0.812740
H10   0.244548  0.255917  0.765173
C11   0.283467  0.176920  0.833511
C12   0.178023  0.156107  0.786439
O13   0.098349  0.162138  0.861409
N14   0.177596  0.131810  0.656407
H15   0.248498  0.129899  0.608524
C16   0.095674  0.109683  0.574585
C17   0.035767  0.067673  0.629243
H18   0.052092  0.052359  0.736492
C19  -0.045251  0.045538  0.545405
H20  -0.090634  0.013050  0.588695
C21  -0.067401  0.065422  0.406229
C22  -0.006674  0.107601  0.349201
C23   0.075195  0.129649  0.434534
C24  -0.149538  0.043480  0.323299
H25  -0.196629  0.011604  0.366318
C26  -0.171591  0.062770  0.184058
H27  -0.235104  0.045695  0.121235
C28  -0.111457  0.104146  0.126760
H29  -0.128025  0.119249  0.019457
C30  -0.029541  0.126457  0.208293
H31   0.015491  0.158421  0.161262
CL32  0.532788  0.039224  0.227725
C33   0.422047  0.000374  0.250265
C34   0.426557 -0.052243  0.202771
H35   0.498237 -0.067436  0.154411
C36   0.338705 -0.085461  0.217595
H37   0.342879 -0.125892  0.181071
C38   0.245400 -0.066293  0.279391
H39   0.177516 -0.091887  0.289703
C40   0.240050 -0.013938  0.327487
H41   0.167696  0.000596  0.375565
C42   0.327896  0.019709  0.313846
C43   0.316703  0.075054  0.368277
O44   0.348186  0.087712  0.489955
N45   0.264975  0.108922  0.280849
H46   0.241616  0.093826  0.186002
C47   0.237039  0.161632  0.303060
C48   0.302068  0.201626  0.248984
H49   0.374145  0.191784  0.192526
C50   0.274731  0.254576  0.267937
H51   0.325974  0.284849  0.224983
C52   0.181665  0.268024  0.342205
C53   0.115110  0.227848  0.398554
C54   0.143342  0.174344  0.377872
C55   0.154515  0.321272  0.360506
H56   0.204653  0.352065  0.317673
C57   0.061871  0.334975  0.434310
H58   0.040987  0.375932  0.447655
C59  -0.003779  0.295794  0.491233
H60  -0.075153  0.306734  0.548344
C61   0.022261  0.242535  0.473537
H62  -0.030142  0.213041  0.517934
data_vaneijck.083   Generated as p21c-02993
# Energy -2826.948 kJ/mole
_cell_length_a  14.73931
_cell_length_b  12.73365
_cell_length_c  16.26780
_cell_angle_alpha    90.000
_cell_angle_beta   103.539
_cell_angle_gamma    90.000
_cell_formula_units_Z   4
_symmetry_equiv_pos_as_xyz
    -x,y+1/2,-z+1/2                                   
    -x,-y,-z                                          
    x,-y+1/2,z+1/2                                    
_symmetry_space_group_name_H-M 'P 21/c   '
loop_
_atom_site_label
_atom_site_fract_x
_atom_site_fract_y
_atom_site_fract_z
CL1   0.751143  0.464794  0.405239
C2    0.649291  0.525497  0.414624
C3    0.564101  0.477298  0.375922
H4    0.563350  0.404604  0.341336
C5    0.479292  0.522890  0.381759
H6    0.414300  0.485102  0.351925
C7    0.478564  0.616939  0.426316
H8    0.412840  0.651586  0.430756
C9    0.563181  0.665563  0.465208
H10   0.562771  0.738066  0.499801
C11   0.648911  0.620723  0.459692
C12   0.736672  0.676766  0.502894
O13   0.767635  0.750882  0.468839
N14   0.777227  0.643205  0.581464
H15   0.745047  0.583643  0.603145
C16   0.856289  0.681213  0.638905
C17   0.945138  0.654384  0.628943
H18   0.951974  0.605237  0.576877
C19   1.025028  0.691928  0.685683
H20   1.093240  0.670965  0.676961
C21   1.016462  0.757911  0.752559
C22   0.926670  0.784731  0.763845
C23   0.846093  0.745634  0.706571
C24   1.096820  0.797755  0.808021
H25   1.165424  0.778472  0.799283
C26   1.088896  0.864140  0.874516
H27   1.151113  0.895434  0.916190
C28   1.000617  0.889383  0.886953
H29   0.994256  0.939536  0.938741
C30   0.920052  0.850060  0.832120
H31   0.852671  0.870779  0.842616
CL32  0.692114  0.346174  0.875112
C33   0.809081  0.377341  0.893747
C34   0.871963  0.320882  0.956464
H35   0.846625  0.260306  0.991743
C36   0.967816  0.342411  0.973698
H37   1.016023  0.298806  1.022028
C38   1.001569  0.420248  0.927917
H39   1.075459  0.436631  0.941366
C40   0.939452  0.477570  0.865593
H41   0.965987  0.538150  0.830889
C42   0.843000  0.457037  0.848286
C43   0.780058  0.522706  0.782441
O44   0.752196  0.492408  0.708837
N45   0.759541  0.618138  0.809294
H46   0.787201  0.633155  0.870519
C47   0.708103  0.701898  0.766352
C48   0.617526  0.719612  0.776238
H49   0.587869  0.667851  0.815682
C50   0.565605  0.805006  0.736245
H51   0.496156  0.818001  0.745261
C52   0.604183  0.873941  0.686095
C53   0.695900  0.856391  0.675404
C54   0.747907  0.769506  0.715854
C55   0.552095  0.960469  0.646787
H56   0.482465  0.974465  0.654991
C57   0.590008  1.029765  0.596870
H58   0.549623  1.096131  0.566869
C59   0.680331  1.012924  0.586015
H60   0.710000  1.066306  0.547806
C61   0.732788  0.927004  0.624818
H62   0.802219  0.915769  0.615593
data_vaneijck.084   Generated as t-p-1-01736
# Energy -2826.883 kJ/mole
_cell_length_a  13.18531
_cell_length_b  21.18380
_cell_length_c  11.18635
_cell_angle_alpha    38.454
_cell_angle_beta    87.602
_cell_angle_gamma   112.454
_cell_formula_units_Z   2
_symmetry_equiv_pos_as_xyz
    -x,-y,-z                                          
_symmetry_space_group_name_H-M 'P -1     '
loop_
_atom_site_label
_atom_site_fract_x
_atom_site_fract_y
_atom_site_fract_z
CL1   0.284567 -0.432187  1.229091
C2    0.150629 -0.436710  1.248451
C3    0.026600 -0.549587  1.369731
H4    0.017463 -0.629500  1.447502
C5   -0.086326 -0.560027  1.391352
H6   -0.181480 -0.647545  1.485744
C7   -0.076446 -0.457680  1.292453
H8   -0.164125 -0.466544  1.310870
C9    0.046535 -0.344634  1.171378
H10   0.052903 -0.266196  1.095790
C11   0.161347 -0.332445  1.147441
C12   0.290640 -0.207668  1.012429
O13   0.345079 -0.213510  1.104392
N14   0.342888 -0.088018  0.782574
H15   0.287756 -0.097171  0.731031
C16   0.458564  0.046494  0.606499
C17   0.587701  0.100545  0.482321
H18   0.597933  0.037734  0.525152
C19   0.704007  0.235206  0.304433
H20   0.802926  0.274813  0.211287
C21   0.692003  0.317920  0.247636
C22   0.561690  0.264425  0.372007
C23   0.444952  0.127727  0.552727
C24   0.808683  0.453274  0.068488
H25   0.908197  0.494609 -0.026732
C26   0.797143  0.536014  0.011375
H27   0.887431  0.639945 -0.126452
C28   0.668759  0.483764  0.133493
H29   0.659302  0.547028  0.090436
C30   0.551853  0.349079  0.312665
H31   0.454159  0.311277  0.404384
CL32  0.124202  0.209220  0.147383
C33   0.245057  0.230985  0.020988
C34   0.291109  0.313962 -0.206418
H35   0.251456  0.362048 -0.296597
C36   0.388230  0.334878 -0.318226
H37   0.423008  0.398767 -0.492924
C38   0.439911  0.272727 -0.203032
H39   0.514726  0.287941 -0.287642
C40   0.394574  0.190113  0.023406
H41   0.435032  0.142498  0.110398
C42   0.297522  0.168236  0.138274
C43   0.252199  0.077203  0.382372
O44   0.207163 -0.039492  0.544782
N45   0.261626  0.128156  0.414958
H46   0.301062  0.224233  0.269136
C47   0.219707  0.066502  0.621568
C48   0.089580  0.008173  0.753780
H49   0.025205  0.011263  0.695700
C50   0.041006 -0.054864  0.961617
H51  -0.060298 -0.100068  1.061333
C52   0.123596 -0.058305  1.038448
C53   0.256185  0.001412  0.905479
C54   0.303890  0.063942  0.696140
C55   0.075225 -0.119864  1.245527
H56  -0.025706 -0.165415  1.347199
C57   0.157870 -0.122125  1.321438
H58   0.121254 -0.168466  1.479483
C59   0.288516 -0.063815  1.191613
H60   0.352804 -0.065002  1.248791
C61   0.337395 -0.002811  0.986072
H62   0.438860  0.041488  0.889973
data_vaneijck.085   Generated as p21c-02950
# Energy -2826.141 kJ/mole
_cell_length_a  11.58353
_cell_length_b  14.17086
_cell_length_c  18.96230
_cell_angle_alpha    90.000
_cell_angle_beta   109.950
_cell_angle_gamma    90.000
_cell_formula_units_Z   4
_symmetry_equiv_pos_as_xyz
    -x,y+1/2,-z+1/2                                   
    -x,-y,-z                                          
    x,-y+1/2,z+1/2                                    
_symmetry_space_group_name_H-M 'P 21/c   '
loop_
_atom_site_label
_atom_site_fract_x
_atom_site_fract_y
_atom_site_fract_z
CL1  -0.287277  0.475027  0.456243
C2   -0.321314  0.491328  0.537348
C3   -0.375289  0.416140  0.563236
H4   -0.396197  0.350777  0.532054
C5   -0.403296  0.425259  0.629247
H6   -0.445443  0.367224  0.648368
C7   -0.377788  0.509587  0.670098
H8   -0.399469  0.516359  0.721002
C9   -0.325232  0.585380  0.644361
H10  -0.306434  0.650835  0.675538
C11  -0.296989  0.577134  0.578085
C12  -0.242329  0.661134  0.553214
O13  -0.302965  0.708826  0.498717
N14  -0.125284  0.682540  0.594401
H15  -0.084381  0.640213  0.638141
C16  -0.053543  0.757441  0.584919
C17   0.001966  0.749954  0.530172
H18  -0.011133  0.686696  0.496588
C19   0.073849  0.823924  0.518967
H20   0.115530  0.817582  0.476238
C21   0.090838  0.906239  0.562597
C22   0.035642  0.914304  0.618641
C23  -0.036935  0.838931  0.629836
C24   0.162564  0.980504  0.550657
H25   0.203863  0.974849  0.507661
C26   0.179726  1.063000  0.593638
H27   0.233337  1.120403  0.583358
C28   0.126376  1.071290  0.649397
H29   0.139263  1.134798  0.682713
C30   0.055079  0.997678  0.661983
H31   0.014501  1.006237  0.705135
CL32  0.323700  0.655944  0.922637
C33   0.365994  0.674024  0.844793
C34   0.491360  0.670503  0.853286
H35   0.559229  0.656795  0.907823
C36   0.529345  0.685463  0.791365
H37   0.625795  0.683184  0.798311
C38   0.442486  0.703789  0.720495
H39   0.471556  0.715297  0.672659
C40   0.317550  0.707863  0.711687
H41   0.250851  0.722555  0.656996
C42   0.278521  0.693348  0.773440
C43   0.144133  0.700762  0.760589
O44   0.073390  0.634601  0.734626
N45   0.105221  0.785960  0.775175
H46   0.170773  0.834746  0.794335
C47  -0.014421  0.816306  0.764176
C48  -0.055718  0.819985  0.825278
H49   0.005386  0.800035  0.880181
C50  -0.175786  0.849029  0.815330
H51  -0.206867  0.851482  0.863050
C52  -0.255524  0.874174  0.743464
C53  -0.214287  0.870927  0.680925
C54  -0.091958  0.842659  0.691994
C55  -0.376439  0.902056  0.733747
H56  -0.407633  0.905010  0.781304
C57  -0.457736  0.925812  0.662425
H58  -0.550918  0.946808  0.655174
C59  -0.418058  0.922183  0.600537
H60  -0.480785  0.940295  0.545564
C61  -0.297244  0.895445  0.609517
H62  -0.268922  0.893149  0.560860
data_vaneijck.086   Generated as t-p-1-03724
# Energy -2825.868 kJ/mole
_cell_length_a  11.94496
_cell_length_b  18.37009
_cell_length_c  13.80614
_cell_angle_alpha    38.838
_cell_angle_beta    67.917
_cell_angle_gamma    50.730
_cell_formula_units_Z   2
_symmetry_equiv_pos_as_xyz
    -x,-y,-z                                          
_symmetry_space_group_name_H-M 'P -1     '
loop_
_atom_site_label
_atom_site_fract_x
_atom_site_fract_y
_atom_site_fract_z
CL1  -0.354494  0.645904  0.550551
C2   -0.238933  0.631342  0.437483
C3   -0.213351  0.737279  0.315742
H4   -0.264577  0.822768  0.296363
C5   -0.121179  0.733370  0.218589
H6   -0.101879  0.815209  0.125634
C7   -0.052929  0.622779  0.242763
H8    0.018989  0.619358  0.168343
C9   -0.077385  0.516449  0.363618
H10  -0.023815  0.431643  0.380800
C11  -0.170624  0.519212  0.462126
C12  -0.193154  0.402524  0.587591
O13  -0.161065  0.320086  0.730665
N14  -0.248389  0.391787  0.532756
H15  -0.267251  0.463244  0.414602
C16  -0.276818  0.293732  0.613425
C17  -0.404786  0.307007  0.672743
H18  -0.481096  0.391798  0.658910
C19  -0.433635  0.209768  0.751612
H20  -0.532816  0.221452  0.797026
C21  -0.334748  0.098204  0.771314
C22  -0.204371  0.083276  0.712413
C23  -0.175851  0.181865  0.633511
C24  -0.364396  0.001183  0.849575
H25  -0.463542  0.012039  0.894393
C26  -0.265577 -0.110831  0.870588
H27  -0.288408 -0.185696  0.931738
C28  -0.136531 -0.126405  0.813341
H29  -0.060075 -0.213172  0.830365
C30  -0.105912 -0.030288  0.734724
H31  -0.005655 -0.044642  0.691678
CL32 -0.210776  0.538732 -0.088344
C33  -0.380205  0.580894 -0.037827
C34  -0.501352  0.652009 -0.136845
H35  -0.487602  0.679566 -0.241878
C36  -0.640968  0.687646 -0.100290
H37  -0.733494  0.742401 -0.176839
C38  -0.660396  0.652043  0.035729
H39  -0.768173  0.679720  0.064242
C40  -0.540328  0.581823  0.134472
H41  -0.556936  0.556503  0.238029
C42  -0.399851  0.545938  0.099058
C43  -0.276966  0.474898  0.206326
O44  -0.276775  0.545124  0.200663
N45  -0.168421  0.333609  0.307157
H46  -0.181206  0.287446  0.302917
C47  -0.039567  0.244593  0.413150
C48   0.089483  0.231984  0.356669
H49   0.087432  0.289930  0.234969
C50   0.221611  0.146253  0.455623
H51   0.319609  0.138665  0.409291
C52   0.226098  0.072324  0.613087
C53   0.096469  0.083452  0.672449
C54  -0.036535  0.169140  0.571814
C55   0.358824 -0.012030  0.711091
H56   0.457700 -0.020793  0.666403
C57   0.363908 -0.085399  0.868108
H58   0.465826 -0.150528  0.943767
C59   0.236519 -0.074512  0.927327
H60   0.239969 -0.131210  1.048398
C61   0.104198  0.008525  0.831138
H62   0.008382  0.013875  0.881298
data_vaneijck.087   Generated as e-pbca-00677
# Energy -2825.866 kJ/mole
_cell_length_a  22.56553
_cell_length_b  10.66689
_cell_length_c  24.13592
_cell_angle_alpha    90.000
_cell_angle_beta    90.000
_cell_angle_gamma    90.000
_cell_formula_units_Z   8
_symmetry_equiv_pos_as_xyz
    x+1/2,-y+1/2,-z                                   
    -x,y+1/2,-z+1/2                                   
    -x+1/2,-y,z+1/2                                   
    -x,-y,-z                                          
    -x+1/2,y+1/2,z                                    
    x,-y+1/2,z+1/2                                    
    x+1/2,y,-z+1/2                                    
_symmetry_space_group_name_H-M 'P bca    '
loop_
_atom_site_label
_atom_site_fract_x
_atom_site_fract_y
_atom_site_fract_z
CL1   1.119634  0.693933  0.678124
C2    1.101105  0.787017  0.622282
C3    1.126938  0.906631  0.618014
H4    1.157687  0.939292  0.649177
C5    1.112764  0.985172  0.573439
H6    1.132561  1.077128  0.570623
C7    1.072516  0.945250  0.532970
H8    1.061412  1.006227  0.498768
C9    1.046435  0.826356  0.536987
H10   1.015075  0.796324  0.505818
C11   1.060647  0.746260  0.581306
C12   1.032129  0.619535  0.583901
O13   1.059437  0.525443  0.568697
N14   0.976166  0.616797  0.603728
H15   0.960366  0.701164  0.614085
C16   0.937043  0.516537  0.613600
C17   0.934901  0.412975  0.577790
H18   0.963394  0.410405  0.541799
C19   0.896633  0.312523  0.588559
H20   0.895653  0.233143  0.560789
C21   0.859682  0.314599  0.635273
C22   0.860168  0.419652  0.671245
C23   0.899323  0.520755  0.660172
C24   0.822065  0.212504  0.646053
H25   0.822415  0.132170  0.618871
C26   0.784254  0.213911  0.692024
H27   0.755665  0.134792  0.700185
C28   0.783575  0.317921  0.727386
H29   0.754244  0.319128  0.762850
C30   0.821361  0.419854  0.717281
H31   0.820478  0.498378  0.745497
CL32  0.748656  0.965019  0.559748
C33   0.775330  0.849000  0.516697
C34   0.744286  0.823630  0.467343
H35   0.704385  0.875280  0.457404
C36   0.764874  0.731655  0.430502
H37   0.741025  0.713179  0.392574
C38   0.816451  0.664002  0.442734
H39   0.832624  0.593251  0.414351
C40   0.847349  0.688134  0.491966
H41   0.887150  0.635452  0.501047
C42   0.827273  0.780246  0.529326
C43   0.863222  0.801134  0.580736
O44   0.910454  0.858581  0.578590
N45   0.844380  0.747563  0.628181
H46   0.806215  0.700633  0.625193
C47   0.872031  0.744996  0.680156
C48   0.871566  0.851349  0.714168
H49   0.849300  0.935784  0.700627
C50   0.900475  0.849381  0.765563
H51   0.900005  0.932132  0.791348
C52   0.930668  0.741297  0.783227
C53   0.931428  0.632800  0.749172
C54   0.901206  0.634971  0.697666
C55   0.960116  0.740706  0.834565
H56   0.959495  0.822789  0.860877
C57   0.990666  0.633440  0.852150
H58   1.013215  0.632817  0.891640
C59   0.991926  0.526290  0.818775
H60   1.015513  0.443819  0.832714
C61   0.962415  0.525479  0.767681
H62   0.963946  0.441336  0.742775
data_vaneijck.088   Generated as p21c-03970
# Energy -2825.828 kJ/mole
_cell_length_a   9.85225
_cell_length_b  20.08580
_cell_length_c  14.98663
_cell_angle_alpha    90.000
_cell_angle_beta    98.797
_cell_angle_gamma    90.000
_cell_formula_units_Z   4
_symmetry_equiv_pos_as_xyz
    -x,y+1/2,-z+1/2                                   
    -x,-y,-z                                          
    x,-y+1/2,z+1/2                                    
_symmetry_space_group_name_H-M 'P 21/c   '
loop_
_atom_site_label
_atom_site_fract_x
_atom_site_fract_y
_atom_site_fract_z
CL1  -0.180952  0.290877  0.393681
C2   -0.174239  0.300853  0.280169
C3   -0.275227  0.268968  0.218205
H4   -0.353905  0.239070  0.241853
C5   -0.275293  0.275896  0.125164
H6   -0.353159  0.251374  0.077678
C7   -0.174771  0.314761  0.093557
H8   -0.175301  0.320164  0.021811
C9   -0.073196  0.346320  0.154818
H10   0.005114  0.375766  0.130106
C11  -0.071540  0.339676  0.248302
C12   0.041723  0.373409  0.310378
O13   0.132662  0.339985  0.354941
N14   0.041498  0.440636  0.314369
H15  -0.036104  0.463696  0.275522
C16   0.138255  0.482003  0.365710
C17   0.148975  0.480290  0.460022
H18   0.082287  0.448097  0.491324
C19   0.246710  0.518980  0.514164
H20   0.253971  0.516407  0.586907
C21   0.336402  0.559538  0.474010
C22   0.326695  0.562080  0.378476
C23   0.225619  0.523521  0.323832
C24   0.436439  0.597227  0.528868
H25   0.443080  0.595625  0.601260
C26   0.528979  0.636704  0.490301
H27   0.607172  0.665011  0.532811
C28   0.520285  0.639128  0.396361
H29   0.591731  0.669261  0.366634
C30   0.419963  0.602654  0.340567
H31   0.416509  0.605584  0.268258
CL32 -0.301984  0.694021  0.129562
C33  -0.236922  0.705811  0.242156
C34  -0.278449  0.762670  0.285791
H35  -0.348573  0.797921  0.248737
C36  -0.229447  0.774067  0.377429
H37  -0.262087  0.817656  0.410671
C38  -0.138196  0.728904  0.426069
H39  -0.100893  0.737561  0.496825
C40  -0.095018  0.672519  0.382906
H41  -0.023351  0.638274  0.420542
C42  -0.144040  0.660325  0.291164
C43  -0.092962  0.599869  0.248007
O44  -0.155504  0.546528  0.241268
N45   0.027638  0.609041  0.218076
H46   0.065811  0.654899  0.229256
C47   0.107901  0.566900  0.173532
C48   0.088682  0.569272  0.079074
H49   0.010027  0.601176  0.043410
C50   0.171027  0.531008  0.030465
H51   0.155624  0.533375 -0.042506
C52   0.274535  0.490348  0.076450
C53   0.293870  0.486976  0.172243
C54   0.209162  0.525239  0.221177
C55   0.359494  0.453536  0.027346
H56   0.345268  0.456234 -0.045662
C57   0.464983  0.413759  0.072552
H58   0.531062  0.386097  0.034511
C59   0.484757  0.410125  0.166965
H60   0.566320  0.379775  0.202067
C61   0.399414  0.446042  0.216308
H62   0.416320  0.442654  0.288910
data_vaneijck.089   Generated as p212121-03990
# Energy -2825.801 kJ/mole
_cell_length_a  10.55767
_cell_length_b  11.55437
_cell_length_c  23.03752
_cell_angle_alpha    90.000
_cell_angle_beta    90.000
_cell_angle_gamma    90.000
_cell_formula_units_Z   4
_symmetry_equiv_pos_as_xyz
    -x+1/2,-y,z+1/2                                   
    -x,y+1/2,-z+1/2                                   
    x+1/2,-y+1/2,-z                                   
_symmetry_space_group_name_H-M 'P 212121 '
loop_
_atom_site_label
_atom_site_fract_x
_atom_site_fract_y
_atom_site_fract_z
CL1   0.151415  0.298918  0.143920
C2    0.032768  0.217757  0.175406
C3   -0.063820  0.277348  0.205165
H4   -0.062583  0.370921  0.207685
C5   -0.162804  0.216410  0.231806
H6   -0.236337  0.263096  0.254690
C7   -0.166182  0.095354  0.228699
H8   -0.242517  0.048183  0.249058
C9   -0.070583  0.035310  0.198980
H10  -0.073904 -0.058123  0.196470
C11   0.029752  0.095181  0.172190
C12   0.128180  0.024207  0.141200
O13   0.202452 -0.037764  0.168537
N14   0.126512  0.028720  0.082818
H15   0.060623  0.081878  0.066650
C16   0.198152 -0.029336  0.040627
C17   0.141060 -0.123395  0.012531
H18   0.046967 -0.150762  0.024754
C19   0.204457 -0.183095 -0.031468
H20   0.158679 -0.255806 -0.051990
C21   0.326170 -0.148781 -0.048716
C22   0.386085 -0.054231 -0.020540
C23   0.321688  0.005335  0.024633
C24   0.388092 -0.208076 -0.093876
H25   0.342516 -0.280206 -0.115229
C26   0.509208 -0.173982 -0.111750
H27   0.556510 -0.219595 -0.146560
C28   0.569026 -0.080883 -0.084200
H29   0.662475 -0.054150 -0.097751
C30   0.508703 -0.021670 -0.038938
H31   0.557804  0.049763 -0.018656
CL32  0.361569 -0.273548  0.094098
C33   0.468007 -0.293914  0.149546
C34   0.466673 -0.402003  0.177681
H35   0.399688 -0.467936  0.164646
C36   0.552782 -0.425736  0.222276
H37   0.552582 -0.509242  0.243455
C38   0.639838 -0.341049  0.239218
H39   0.706609 -0.359552  0.273467
C40   0.641012 -0.232778  0.211753
H41   0.709608 -0.168555  0.224997
C42   0.555595 -0.207464  0.166501
C43   0.566962 -0.090888  0.137565
O44   0.672770 -0.059072  0.121890
N45   0.464037 -0.022368  0.131236
H46   0.382308 -0.055930  0.145559
C47   0.453406  0.088514  0.106565
C48   0.513062  0.182335  0.134061
H49   0.566909  0.168462  0.173336
C50   0.504627  0.293954  0.110778
H51   0.551960  0.364727  0.132451
C52   0.435656  0.313532  0.059560
C53   0.374938  0.219990  0.031032
C54   0.384023  0.107075  0.054844
C55   0.426699  0.425888  0.036667
H56   0.472737  0.497213  0.058319
C57   0.357941  0.446687 -0.014285
H58   0.350345  0.533418 -0.031683
C59   0.299109  0.354722 -0.042979
H60   0.246903  0.370757 -0.082553
C61   0.307048  0.242279 -0.020690
H62   0.260055  0.173201 -0.043822
data_vaneijck.090   Generated as p-p21c-10767
# Energy -2825.798 kJ/mole
_cell_length_a  11.89233
_cell_length_b  12.39930
_cell_length_c  20.17171
_cell_angle_alpha    90.000
_cell_angle_beta    75.399
_cell_angle_gamma    90.000
_cell_formula_units_Z   4
_symmetry_equiv_pos_as_xyz
    -x,y+1/2,-z+1/2                                   
    -x,-y,-z                                          
    x,-y+1/2,z+1/2                                    
_symmetry_space_group_name_H-M 'P 21/c   '
loop_
_atom_site_label
_atom_site_fract_x
_atom_site_fract_y
_atom_site_fract_z
CL1  -0.242764  0.512482  0.481926
C2   -0.110637  0.453152  0.444661
C3   -0.030565  0.512780  0.394923
H4   -0.053186  0.592593  0.381022
C5    0.078273  0.469138  0.362666
H6    0.139165  0.514490  0.323729
C7    0.108175  0.366109  0.380708
H8    0.192068  0.332255  0.355943
C9    0.028924  0.306107  0.430203
H10   0.052711  0.226349  0.443114
C11  -0.081251  0.348065  0.462372
C12  -0.163902  0.278795  0.513618
O13  -0.199392  0.192611  0.496177
N14  -0.195963  0.316021  0.578508
H15  -0.159818  0.386600  0.584930
C16  -0.273333  0.275360  0.637572
C17  -0.382851  0.323973  0.658192
H18  -0.405826  0.388471  0.628160
C19  -0.463159  0.290439  0.717977
H20  -0.547132  0.329495  0.733444
C21  -0.434389  0.207266  0.758055
C22  -0.324002  0.156559  0.737707
C23  -0.243201  0.191521  0.677120
C24  -0.514827  0.174725  0.818435
H25  -0.598675  0.213364  0.834100
C26  -0.486934  0.092485  0.859015
H27  -0.548990  0.068820  0.905660
C28  -0.378840  0.041156  0.839093
H29  -0.357551 -0.022959  0.870083
C30  -0.297752  0.072871  0.779024
H31  -0.214754  0.032203  0.764957
CL32 -0.525757  0.006411  0.658108
C33  -0.471707 -0.076718  0.588824
C34  -0.548993 -0.114543  0.551496
H35  -0.639484 -0.091390  0.566072
C36  -0.509955 -0.183091  0.495167
H37  -0.570259 -0.211585  0.466946
C38  -0.393370 -0.214779  0.475611
H39  -0.363632 -0.268101  0.432296
C40  -0.315634 -0.177625  0.512472
H41  -0.225817 -0.203044  0.497443
C42  -0.353575 -0.108387  0.569110
C43  -0.266126 -0.074494  0.607229
O44  -0.253279 -0.129331  0.655578
N45  -0.197649  0.011218  0.584079
H46  -0.214602  0.049978  0.544166
C47  -0.106263  0.053753  0.608462
C48   0.004374  0.007205  0.586382
H49   0.018331 -0.059955  0.551287
C50   0.097663  0.046464  0.609693
H51   0.181986  0.008886  0.592138
C52   0.081684  0.133362  0.655654
C53  -0.029485  0.181648  0.678704
C54  -0.123536  0.141474  0.654456
C55   0.176075  0.172463  0.678552
H56   0.260853  0.135889  0.661222
C57   0.161443  0.259324  0.724142
H58   0.234639  0.289090  0.741370
C59   0.052006  0.307005  0.747870
H60   0.040919  0.373498  0.783690
C61  -0.043046  0.268542  0.725519
H62  -0.126647  0.306658  0.744778
data_vaneijck.091   Generated as t-p21c-04148
# Energy -2825.734 kJ/mole
_cell_length_a  10.41485
_cell_length_b  18.21954
_cell_length_c  16.41653
_cell_angle_alpha    90.000
_cell_angle_beta    70.252
_cell_angle_gamma    90.000
_cell_formula_units_Z   4
_symmetry_equiv_pos_as_xyz
    -x,y+1/2,-z+1/2                                   
    -x,-y,-z                                          
    x,-y+1/2,z+1/2                                    
_symmetry_space_group_name_H-M 'P 21/c   '
loop_
_atom_site_label
_atom_site_fract_x
_atom_site_fract_y
_atom_site_fract_z
CL1  -0.133269  0.064383  0.474600
C2   -0.209294  0.086294  0.582494
C3   -0.335438  0.053453  0.628194
H4   -0.382275  0.015372  0.596099
C5   -0.402041  0.069837  0.715806
H6   -0.498826  0.044332  0.750344
C7   -0.343341  0.119031  0.758583
H8   -0.394914  0.131480  0.826224
C9   -0.217259  0.151684  0.713575
H10  -0.171307  0.189324  0.746552
C11  -0.149266  0.135921  0.625635
C12  -0.015554  0.173680  0.582036
O13  -0.010484  0.241037  0.573333
N14   0.097167  0.131327  0.556782
H15   0.080822  0.077807  0.569061
C16   0.233357  0.152157  0.517377
C17   0.290060  0.152062  0.426987
H18   0.229709  0.135342  0.388001
C19   0.425258  0.174085  0.386091
H20   0.466734  0.174089  0.316056
C21   0.505088  0.196558  0.435557
C22   0.449413  0.196043  0.527355
C23   0.312626  0.172869  0.568180
C24   0.640256  0.219528  0.393739
H25   0.682614  0.219316  0.323917
C26   0.720826  0.242903  0.441979
H27   0.824643  0.260721  0.409598
C28   0.666654  0.242964  0.532433
H29   0.728505  0.261068  0.569926
C30   0.532526  0.219245  0.574950
H31   0.493578  0.219619  0.644925
CL32  0.094169  0.479242  0.751835
C33   0.197901  0.480632  0.644626
C34   0.196298  0.542864  0.594355
H35   0.131475  0.588956  0.622868
C36   0.279390  0.545861  0.507155
H37   0.278554  0.594087  0.468981
C38   0.363994  0.486473  0.469283
H39   0.428220  0.489110  0.402052
C40   0.366471  0.424217  0.518957
H41   0.433002  0.378672  0.490165
C42   0.284495  0.421142  0.606692
C43   0.294325  0.355061  0.658287
O44   0.383717  0.351956  0.691731
N45   0.202968  0.300739  0.666469
H46   0.135784  0.308122  0.635667
C47   0.192308  0.234546  0.711100
C48   0.128573  0.233409  0.801218
H49   0.087810  0.283511  0.835468
C50   0.118754  0.167792  0.847374
H51   0.070297  0.168064  0.917059
C52   0.171991  0.102408  0.803314
C53   0.236407  0.102969  0.712003
C54   0.246480  0.169759  0.665936
C55   0.160808  0.036377  0.849577
H56   0.111478  0.035560  0.919078
C57   0.212785 -0.029142  0.806111
H58   0.203356 -0.079908  0.841805
C59   0.276816 -0.028872  0.716216
H60   0.317053 -0.079237  0.682610
C61   0.288780  0.036495  0.669360
H62   0.338788  0.034986  0.600014
data_vaneijck.092   Generated as p212121-04641
# Energy -2825.623 kJ/mole
_cell_length_a  11.41167
_cell_length_b   9.89870
_cell_length_c  26.27142
_cell_angle_alpha    90.000
_cell_angle_beta    90.000
_cell_angle_gamma    90.000
_cell_formula_units_Z   4
_symmetry_equiv_pos_as_xyz
    -x+1/2,-y,z+1/2                                   
    -x,y+1/2,-z+1/2                                   
    x+1/2,-y+1/2,-z                                   
_symmetry_space_group_name_H-M 'P 212121 '
loop_
_atom_site_label
_atom_site_fract_x
_atom_site_fract_y
_atom_site_fract_z
CL1   0.220337  0.566458  0.343110
C2    0.242356  0.567588  0.408097
C3    0.162390  0.640283  0.438295
H4    0.089320  0.692322  0.420871
C5    0.175935  0.645522  0.491309
H6    0.113983  0.701476  0.514187
C7    0.269309  0.578144  0.514734
H8    0.279339  0.582232  0.555661
C9    0.348919  0.504542  0.485016
H10   0.420598  0.451633  0.503229
C11   0.336458  0.498231  0.431694
C12   0.425356  0.415871  0.403238
O13   0.529893  0.446293  0.404955
N14   0.388023  0.303785  0.379045
H15   0.301718  0.285827  0.380416
C16   0.453529  0.203508  0.354491
C17   0.510672  0.229561  0.308363
H18   0.504565  0.328463  0.291199
C19   0.576337  0.128015  0.284590
H20   0.620021  0.149734  0.248993
C21   0.585592 -0.000567  0.306950
C22   0.527481 -0.028349  0.353599
C23   0.461385  0.075133  0.377341
C24   0.652240 -0.101837  0.283087
H25   0.697377 -0.081624  0.247755
C26   0.661269 -0.230436  0.304884
H27   0.712813 -0.307671  0.286366
C28   0.603875 -0.258766  0.350681
H29   0.611356 -0.358132  0.367406
C30   0.537237 -0.158783  0.374974
H31   0.493679 -0.183146  0.410311
CL32 -0.059222 -0.107923  0.345505
C33   0.037214 -0.123739  0.295162
C34   0.003651 -0.201771  0.252825
H35  -0.081203 -0.250415  0.251810
C36   0.080031 -0.217716  0.211460
H37   0.053517 -0.278320  0.179220
C38   0.190386 -0.155684  0.211874
H39   0.249085 -0.168146  0.179849
C40   0.224781 -0.078086  0.253964
H41   0.310319 -0.030968  0.254429
C42   0.148864 -0.061465  0.295681
C43   0.190375  0.021054  0.339883
O44   0.183769  0.145300  0.339847
N45   0.236946 -0.050011  0.378580
H46   0.238290 -0.149778  0.373114
C47   0.284217 -0.007129  0.424800
C48   0.219033 -0.026723  0.469250
H49   0.133197 -0.072411  0.467380
C50   0.263925  0.013145  0.516442
H51   0.212274 -0.002737  0.550447
C52   0.374614  0.074548  0.519409
C53   0.441507  0.095756  0.474498
C54   0.395612  0.053436  0.426931
C55   0.418385  0.115543  0.566931
H56   0.367729  0.098975  0.601104
C57   0.528072  0.178079  0.570403
H58   0.561717  0.209063  0.607014
C59   0.594399  0.199904  0.526409
H60   0.679231  0.247606  0.529113
C61   0.551880  0.159255  0.478780
H62   0.605323  0.177343  0.445508
data_vaneijck.093   Generated as p-p21c-03858
# Energy -2825.603 kJ/mole
_cell_length_a  10.09197
_cell_length_b  19.07387
_cell_length_c  18.55901
_cell_angle_alpha    90.000
_cell_angle_beta    50.746
_cell_angle_gamma    90.000
_cell_formula_units_Z   4
_symmetry_equiv_pos_as_xyz
    -x,y+1/2,-z+1/2                                   
    -x,-y,-z                                          
    x,-y+1/2,z+1/2                                    
_symmetry_space_group_name_H-M 'P 21/c   '
loop_
_atom_site_label
_atom_site_fract_x
_atom_site_fract_y
_atom_site_fract_z
CL1  -0.453409  0.499235  0.273341
C2   -0.373382  0.505019  0.332220
C3   -0.364240  0.571901  0.361098
H4   -0.406387  0.617982  0.346738
C5   -0.300910  0.579784  0.409423
H6   -0.295197  0.631322  0.431783
C7   -0.246046  0.520955  0.429221
H8   -0.197829  0.527272  0.466719
C9   -0.254418  0.454114  0.400720
H10  -0.212711  0.408645  0.416506
C11  -0.317735  0.445278  0.352093
C12  -0.323386  0.371804  0.324730
O13  -0.413823  0.327118  0.384916
N14  -0.223422  0.356812  0.232867
H15  -0.157231  0.397447  0.190685
C16  -0.196471  0.293835  0.185975
C17  -0.333428  0.248181  0.218763
H18  -0.460438  0.261294  0.281125
C19  -0.307161  0.185782  0.171595
H20  -0.414505  0.151737  0.197868
C21  -0.142702  0.168044  0.090396
C22  -0.002573  0.213146  0.056807
C23  -0.030212  0.276246  0.104996
C24  -0.117122  0.106074  0.041910
H25  -0.223602  0.071878  0.066820
C26   0.046245  0.088552 -0.039738
H27   0.065452  0.041248 -0.077417
C28   0.185167  0.132362 -0.072552
H29   0.311397  0.118756 -0.134987
C30   0.161583  0.194003 -0.024829
H31   0.271559  0.226672 -0.051798
CL32 -0.213465  0.263888 -0.035879
C33  -0.167851  0.342728 -0.092625
C34  -0.203652  0.348875 -0.154336
H35  -0.258982  0.305161 -0.164231
C36  -0.169473  0.411533 -0.202855
H37  -0.197728  0.415884 -0.249972
C38  -0.099511  0.468615 -0.189853
H39  -0.073982  0.517111 -0.226861
C40  -0.063339  0.462820 -0.128546
H41  -0.009639  0.506923 -0.118357
C42  -0.097336  0.400446 -0.079113
C43  -0.056898  0.399956 -0.013837
O44  -0.154786  0.426892  0.063966
N45   0.096094  0.373217 -0.046924
H46   0.165626  0.353872 -0.111246
C47   0.173447  0.371120 -0.005486
C48   0.311521  0.416340 -0.041222
H49   0.354177  0.451037 -0.098213
C50   0.394458  0.417680 -0.003172
H51   0.501089  0.452771 -0.032129
C52   0.339670  0.374009  0.071915
C53   0.200815  0.327235  0.108651
C54   0.117581  0.325799  0.069227
C55   0.422420  0.376959  0.110582
H56   0.527815  0.412694  0.083022
C57   0.369789  0.333443  0.185124
H58   0.435046  0.336027  0.213880
C59   0.233694  0.286744  0.221791
H60   0.192990  0.253184  0.279490
C61   0.149846  0.283557  0.183866
H62   0.045423  0.247127  0.213241
data_vaneijck.094   Generated as p-p21c-13215
# Energy -2825.582 kJ/mole
_cell_length_a  10.37759
_cell_length_b  18.76203
_cell_length_c  15.82858
_cell_angle_alpha    90.000
_cell_angle_beta    68.258
_cell_angle_gamma    90.000
_cell_formula_units_Z   4
_symmetry_equiv_pos_as_xyz
    -x,y+1/2,-z+1/2                                   
    -x,-y,-z                                          
    x,-y+1/2,z+1/2                                    
_symmetry_space_group_name_H-M 'P 21/c   '
loop_
_atom_site_label
_atom_site_fract_x
_atom_site_fract_y
_atom_site_fract_z
CL1   0.357968  1.079411  0.507842
C2    0.206404  1.078544  0.602685
C3    0.105617  1.130351  0.608753
H4    0.124720  1.169477  0.555315
C5   -0.020342  1.131649  0.683532
H6   -0.097479  1.171304  0.687224
C7   -0.046608  1.081684  0.753458
H8   -0.144042  1.083068  0.810976
C9    0.053283  1.029756  0.748143
H10   0.032240  0.990659  0.801830
C11   0.180069  1.027566  0.673037
C12   0.280343  0.969234  0.670192
O13   0.392666  0.980681  0.677411
N14   0.234052  0.903348  0.662303
H15   0.139637  0.902691  0.659301
C16   0.292590  0.835948  0.659459
C17   0.333521  0.797610  0.577929
H18   0.323281  0.821171  0.518562
C19   0.388023  0.728833  0.572676
H20   0.419725  0.699909  0.509067
C21   0.401569  0.697662  0.649625
C22   0.361076  0.736122  0.732777
C23   0.305852  0.805837  0.737363
C24   0.455211  0.628289  0.643994
H25   0.486304  0.599096  0.580614
C26   0.469980  0.596712  0.720119
H27   0.512432  0.543589  0.715490
C28   0.430714  0.634052  0.802379
H29   0.443362  0.609286  0.860616
C30   0.376455  0.703277  0.808878
H31   0.347264  0.731216  0.872843
CL32  0.763191  0.724262  0.729507
C33   0.824232  0.806746  0.683870
C34   0.949773  0.809666  0.607989
H35   1.005174  0.761048  0.579619
C36   1.003788  0.875416  0.568412
H37   1.100006  0.877349  0.509906
C38   0.932776  0.938565  0.604614
H39   0.974011  0.989401  0.574724
C40   0.807722  0.936139  0.679998
H41   0.753443  0.985146  0.707415
C42   0.752221  0.870631  0.720292
C43   0.617906  0.871607  0.800910
O44   0.615177  0.863375  0.878739
N45   0.501633  0.884317  0.784226
H46   0.515748  0.891873  0.718777
C47   0.362873  0.888095  0.844221
C48   0.325410  0.929830  0.923331
H49   0.403969  0.959148  0.938487
C50   0.187017  0.933592  0.983047
H51   0.160311  0.966164  1.043433
C52   0.083934  0.895974  0.964026
C53   0.120037  0.854079  0.883823
C54   0.260741  0.849846  0.824130
C55  -0.055039  0.900079  1.024129
H56  -0.083852  0.931574  1.085464
C57  -0.158519  0.863365  1.005196
H58  -0.265132  0.866633  1.051643
C59  -0.124219  0.822595  0.926029
H60  -0.205013  0.794663  0.911608
C61   0.013822  0.817976  0.865557
H62   0.037132  0.786499  0.804634
data_vaneijck.095   Generated as t-p212121-01990
# Energy -2825.309 kJ/mole
_cell_length_a  10.38284
_cell_length_b  15.35692
_cell_length_c  17.67558
_cell_angle_alpha    90.000
_cell_angle_beta    90.000
_cell_angle_gamma    90.000
_cell_formula_units_Z   4
_symmetry_equiv_pos_as_xyz
    -x+1/2,-y,z+1/2                                   
    -x,y+1/2,-z+1/2                                   
    x+1/2,-y+1/2,-z                                   
_symmetry_space_group_name_H-M 'P 212121 '
loop_
_atom_site_label
_atom_site_fract_x
_atom_site_fract_y
_atom_site_fract_z
CL1  -0.152388  0.279320  0.230999
C2   -0.128077  0.388539  0.249347
C3   -0.228050  0.434179  0.285602
H4   -0.315635  0.400766  0.301335
C5   -0.215798  0.523154  0.301443
H6   -0.293385  0.557753  0.328956
C7   -0.102825  0.567228  0.281656
H8   -0.093099  0.636025  0.293517
C9   -0.001883  0.522314  0.246414
H10   0.085199  0.557340  0.232131
C11  -0.013106  0.432837  0.229320
C12   0.098214  0.388518  0.190706
O13   0.136908  0.316170  0.210519
N14   0.155486  0.432600  0.133790
H15   0.118624  0.491382  0.122408
C16   0.263959  0.410354  0.091218
C17   0.248897  0.365012  0.023069
H18   0.153763  0.347610  0.003593
C19   0.357076  0.341363 -0.019585
H20   0.344129  0.306168 -0.071998
C21   0.481422  0.362985  0.005663
C22   0.497822  0.409579  0.074391
C23   0.387725  0.433395  0.117280
C24   0.589615  0.338131 -0.036956
H25   0.577670  0.302134 -0.089039
C26   0.714036  0.359432 -0.012517
H27   0.796588  0.339982 -0.045808
C28   0.731195  0.405585  0.054999
H29   0.827280  0.422021  0.073905
C30   0.624040  0.430564  0.098199
H31   0.639726  0.466196  0.150040
CL32  0.420909  0.587409 -0.065173
C33   0.357595  0.688949 -0.045908
C34   0.371431  0.755172 -0.100415
H35   0.420665  0.742094 -0.153137
C36   0.321415  0.838721 -0.087231
H37   0.332841  0.888995 -0.129456
C38   0.256804  0.856912 -0.019521
H39   0.218034  0.921124 -0.009011
C40   0.242689  0.791546  0.035002
H41   0.192779  0.805742  0.087285
C42   0.292664  0.707560  0.022671
C43   0.273974  0.642792  0.085079
O44   0.165793  0.615814  0.101613
N45   0.380592  0.623428  0.125251
H46   0.460836  0.650607  0.105172
C47   0.395747  0.574308  0.191405
C48   0.408730  0.620708  0.259317
H49   0.406014  0.691024  0.259021
C50   0.424748  0.577181  0.328002
H51   0.434485  0.614406  0.379523
C52   0.427143  0.485911  0.329739
C53   0.413873  0.437802  0.261478
C54   0.399530  0.482505  0.191627
C55   0.443109  0.442599  0.399203
H56   0.453586  0.478789  0.451320
C57   0.444458  0.351602  0.401800
H58   0.455857  0.318665  0.455474
C59   0.429272  0.303627  0.335097
H60   0.427142  0.233520  0.337016
C61   0.415020  0.346028  0.265478
H62   0.403377  0.307140  0.214983
data_vaneijck.096   Generated as pca21-02547
# Energy -2825.276 kJ/mole
_cell_length_a  21.97647
_cell_length_b  11.80659
_cell_length_c  11.07378
_cell_angle_alpha    90.000
_cell_angle_beta    90.000
_cell_angle_gamma    90.000
_cell_formula_units_Z   4
_symmetry_equiv_pos_as_xyz
    -x,-y,z+1/2                                       
    x+1/2,-y,z                                        
    -x+1/2,y,z+1/2                                    
_symmetry_space_group_name_H-M 'P ca21   '
loop_
_atom_site_label
_atom_site_fract_x
_atom_site_fract_y
_atom_site_fract_z
CL1   0.708569  0.276961 -0.447300
C2    0.691829  0.135280 -0.429261
C3    0.711629  0.058337 -0.517962
H4    0.737306  0.088187 -0.595028
C5    0.697900 -0.057280 -0.507588
H6    0.712931 -0.115889 -0.576469
C7    0.664354 -0.096651 -0.408438
H8    0.653305 -0.185662 -0.401252
C9    0.644849 -0.020508 -0.319052
H10   0.618816 -0.051203 -0.242798
C11   0.658402  0.095791 -0.328635
C12   0.635665  0.174899 -0.232584
O13   0.670211  0.217574 -0.157533
N14   0.575197  0.193626 -0.235242
H15   0.553674  0.152645 -0.301764
C16   0.537142  0.260499 -0.163116
C17   0.508127  0.352632 -0.218158
H18   0.516971  0.372324 -0.311803
C19   0.467484  0.420065 -0.153105
H20   0.445873  0.491128 -0.197086
C21   0.455039  0.395600 -0.031639
C22   0.484315  0.302840  0.025852
C23   0.525817  0.235145 -0.040546
C24   0.413691  0.463467  0.032637
H25   0.391532  0.534314 -0.011151
C26   0.400934  0.440119  0.153897
H27   0.369373  0.493241  0.202934
C28   0.429402  0.348577  0.211275
H29   0.419880  0.329991  0.304824
C30   0.470776  0.280567  0.148203
H31   0.492153  0.210905  0.195204
CL32  0.599094  0.518836 -0.000942
C33   0.656102  0.530479  0.104665
C34   0.689837  0.631854  0.108315
H35   0.680008  0.699620  0.045569
C36   0.736287  0.646083  0.193665
H37   0.761858  0.724131  0.196783
C38   0.749559  0.558868  0.275045
H39   0.785341  0.569362  0.341013
C40   0.716426  0.457585  0.270992
H41   0.727067  0.390481  0.333809
C42   0.669264  0.442080  0.186632
C43   0.634548  0.332347  0.191098
O44   0.605475  0.309507  0.282855
N45   0.637922  0.259855  0.097004
H46   0.662736  0.285726  0.026391
C47   0.612019  0.152111  0.083435
C48   0.641878  0.059800  0.137028
H49   0.683391  0.073575  0.187300
C50   0.618285 -0.049801  0.126155
H51   0.641846 -0.119640  0.168523
C52   0.564461 -0.068377  0.060690
C53   0.533627  0.023858  0.005815
C54   0.557659  0.134799  0.017447
C55   0.541272 -0.178731  0.049371
H56   0.564575 -0.249113  0.091026
C57   0.487795 -0.198746 -0.016107
H58   0.470072 -0.283872 -0.025330
C59   0.457076 -0.108219 -0.070007
H60   0.415722 -0.123768 -0.120362
C61   0.479561  0.002204 -0.059396
H62   0.454712  0.070210 -0.102219
data_vaneijck.097   Generated as p212121-04349
# Energy -2825.237 kJ/mole
_cell_length_a  10.39571
_cell_length_b  17.67568
_cell_length_c  15.34198
_cell_angle_alpha    90.000
_cell_angle_beta    90.000
_cell_angle_gamma    90.000
_cell_formula_units_Z   4
_symmetry_equiv_pos_as_xyz
    -x+1/2,-y,z+1/2                                   
    -x,y+1/2,-z+1/2                                   
    x+1/2,-y+1/2,-z                                   
_symmetry_space_group_name_H-M 'P 212121 '
loop_
_atom_site_label
_atom_site_fract_x
_atom_site_fract_y
_atom_site_fract_z
CL1   0.329050  0.184926  0.662206
C2    0.392260  0.204349  0.560597
C3    0.378254  0.149983  0.494174
H4    0.328957  0.097273  0.507147
C5    0.428185  0.163296  0.410563
H6    0.416646  0.121187  0.360128
C7    0.492871  0.230985  0.392510
H8    0.531581  0.241584  0.328253
C9    0.507155  0.285365  0.458075
H10   0.557135  0.337627  0.443982
C11   0.457274  0.272911  0.542126
C12   0.476116  0.335161  0.607131
O13   0.584126  0.351402  0.634443
N14   0.369790  0.375512  0.626410
H15   0.289704  0.355647  0.598916
C16   0.354713  0.441551  0.675846
C17   0.341349  0.509556  0.629622
H18   0.343741  0.509435  0.559227
C19   0.325333  0.578114  0.673442
H20   0.315281  0.629708  0.636353
C21   0.323307  0.579660  0.764812
C22   0.336967  0.511324  0.812751
C23   0.351352  0.441588  0.767774
C24   0.307310  0.649015  0.808396
H25   0.296536  0.701197  0.772334
C26   0.306312  0.651421  0.899490
H27   0.294894  0.705016  0.932617
C28   0.321876  0.584639  0.947304
H29   0.324298  0.586401  1.017488
C30   0.336158  0.515132  0.904636
H31   0.348086  0.464573  0.943415
CL32  0.902870  0.481020  0.970689
C33   0.878793  0.499298  0.861328
C34   0.978792  0.535436  0.815670
H35   1.066263  0.551123  0.849155
C36   0.966702  0.551221  0.726586
H37   1.044291  0.578647  0.691967
C38   0.853883  0.531487  0.682422
H39   0.844305  0.543301  0.613539
C40   0.752926  0.496352  0.727348
H41   0.665974  0.482099  0.692245
C42   0.763984  0.479320  0.816934
C43   0.652706  0.440794  0.861280
O44   0.613898  0.460726  0.933609
N45   0.595588  0.383786  0.817247
H46   0.632493  0.372309  0.758447
C47   0.487298  0.341175  0.839584
C48   0.502628  0.272983  0.884828
H49   0.597735  0.253541  0.902071
C50   0.394732  0.230246  0.908578
H51   0.407866  0.177791  0.943690
C52   0.270427  0.255434  0.887193
C53   0.253717  0.324210  0.840731
C54   0.363533  0.367191  0.816769
C55   0.162578  0.212707  0.912182
H56   0.174788  0.160584  0.948090
C57   0.038174  0.237073  0.891141
H58  -0.044123  0.203692  0.910692
C59   0.020713  0.304649  0.845121
H60  -0.075364  0.323513  0.828892
C61   0.127525  0.347964  0.820003
H62   0.111564  0.399842  0.784465
data_vaneijck.098   Generated as t-p-1-02622
# Energy -2824.894 kJ/mole
_cell_length_a  10.84680
_cell_length_b  16.07877
_cell_length_c  11.53559
_cell_angle_alpha    51.754
_cell_angle_beta    63.259
_cell_angle_gamma    66.520
_cell_formula_units_Z   2
_symmetry_equiv_pos_as_xyz
    -x,-y,-z                                          
_symmetry_space_group_name_H-M 'P -1     '
loop_
_atom_site_label
_atom_site_fract_x
_atom_site_fract_y
_atom_site_fract_z
CL1  -0.025775  0.767285  0.224039
C2   -0.117831  0.890387  0.114434
C3   -0.083577  0.932517 -0.043644
H4   -0.002600  0.887716 -0.092845
C5   -0.155233  1.031932 -0.138399
H6   -0.129310  1.063009 -0.259069
C7   -0.261393  1.090772 -0.076631
H8   -0.316788  1.167616 -0.149775
C9   -0.296335  1.049447  0.080517
H10  -0.379456  1.094805  0.127960
C11  -0.225876  0.949314  0.177654
C12  -0.273186  0.910617  0.345070
O13  -0.391437  0.888281  0.422926
N14  -0.188687  0.911157  0.401968
H15  -0.096033  0.932135  0.328281
C16  -0.214815  0.887099  0.549581
C17  -0.304098  0.963936  0.585957
H18  -0.350549  1.039277  0.501157
C19  -0.336692  0.943992  0.732227
H20  -0.407093  1.004395  0.757580
C21  -0.279929  0.846040  0.845204
C22  -0.187610  0.767909  0.809749
C23  -0.154860  0.788863  0.661076
C24  -0.314942  0.825305  0.993062
H25  -0.385468  0.884495  1.020850
C26  -0.258630  0.727489  1.106271
H27  -0.285578  0.711654  1.219996
C28  -0.166922  0.650421  1.071664
H29  -0.123294  0.575018  1.158285
C30  -0.131223  0.670170  0.925088
H31  -0.059935  0.608938  0.902368
CL32 -0.517647  0.445149  0.846355
C33  -0.587999  0.563614  0.842736
C34  -0.727433  0.575811  0.930274
H35  -0.788079  0.512899  0.995760
C36  -0.789384  0.669309  0.933974
H37  -0.896339  0.677464  1.002220
C38  -0.712564  0.751887  0.849694
H39  -0.759850  0.823880  0.852645
C40  -0.573928  0.741008  0.761317
H41  -0.515130  0.805110  0.696559
C42  -0.510434  0.647573  0.756237
C43  -0.361650  0.641628  0.658915
O44  -0.330642  0.643849  0.540365
N45  -0.265656  0.634643  0.710189
H46  -0.306168  0.634307  0.807194
C47  -0.120176  0.630245  0.649056
C48  -0.035431  0.549546  0.619646
H49  -0.082514  0.491441  0.641668
C50   0.110127  0.543532  0.561634
H51   0.174084  0.480754  0.539369
C52   0.172938  0.617125  0.535468
C53   0.088727  0.698586  0.566686
C54  -0.058879  0.705103  0.622739
C55   0.319411  0.608673  0.480607
H56   0.383724  0.546446  0.457175
C57   0.383567  0.680026  0.457230
H58   0.496390  0.672727  0.416112
C59   0.301750  0.760218  0.488515
H60   0.352422  0.814271  0.471489
C61   0.155327  0.769834  0.542801
H62   0.094801  0.832163  0.566806
data_vaneijck.099   Generated as p-1-02245
# Energy -2824.766 kJ/mole
_cell_length_a  10.85209
_cell_length_b  24.90776
_cell_length_c  16.07088
_cell_angle_alpha    21.332
_cell_angle_beta    66.568
_cell_angle_gamma    62.295
_cell_formula_units_Z   2
_symmetry_equiv_pos_as_xyz
    -x,-y,-z                                          
_symmetry_space_group_name_H-M 'P -1     '
loop_
_atom_site_label
_atom_site_fract_x
_atom_site_fract_y
_atom_site_fract_z
CL1   0.474036 -0.775945  1.043328
C2    0.382214 -0.885672  1.276070
C3    0.416666 -1.043775  1.476186
H4    0.497655 -1.092947  1.480535
C5    0.345199 -1.138612  1.670356
H6    0.371281 -1.259302  1.822028
C7    0.239031 -1.076893  1.667513
H8    0.183781 -1.150098  1.817499
C9    0.203888 -0.919720  1.469139
H10   0.120766 -0.872338  1.467154
C11   0.274163 -0.822514  1.271882
C12   0.226675 -0.655073  1.065836
O13   0.108404 -0.577318  0.965807
N14   0.311160 -0.598006  1.009164
H15   0.403836 -0.671672  1.103769
C16   0.285030 -0.450315  0.837382
C17   0.195756 -0.413833  0.877695
H18   0.149352 -0.498598  1.037733
C19   0.163069 -0.267542  0.711543
H20   0.092667 -0.242145  0.746529
C21   0.219757 -0.154607  0.500752
C22   0.312088 -0.190143  0.458191
C23   0.344923 -0.338849  0.627770
C24   0.184642 -0.006712  0.332194
H25   0.114098  0.021126  0.363521
C26   0.240873  0.106470  0.121294
H27   0.213845  0.220226 -0.008249
C28   0.332604  0.071797  0.078934
H29   0.376171  0.158395 -0.082988
C30   0.368396 -0.074812  0.245222
H31   0.439699 -0.097549  0.206741
CL32 -0.017677 -0.153410  0.098482
C33  -0.088039 -0.157286  0.220927
C34  -0.227478 -0.069858  0.145739
H35  -0.288118 -0.004309  0.017250
C36  -0.289446 -0.066350  0.235812
H37  -0.396405  0.001808  0.175841
C38  -0.212632 -0.150713  0.402791
H39  -0.259929 -0.147914  0.472051
C40  -0.073988 -0.238978  0.480135
H41  -0.015195 -0.303803  0.609094
C42  -0.010489 -0.243856  0.391493
C43   0.138291 -0.341051  0.482685
O44   0.169459 -0.459684  0.603520
N45   0.234108 -0.289571  0.424176
H46   0.193513 -0.192543  0.326868
C47   0.379590 -0.350634  0.480764
C48   0.464249 -0.379962  0.429318
H49   0.417183 -0.357885  0.349076
C50   0.609742 -0.437943  0.481304
H51   0.673654 -0.460124  0.440653
C52   0.672568 -0.464182  0.581200
C53   0.588440 -0.433102  0.631670
C54   0.440886 -0.377096  0.582196
C55   0.818978 -0.518982  0.627530
H56   0.883246 -0.542313  0.588571
C57   0.883133 -0.542435  0.722405
H58   0.995899 -0.583510  0.756169
C59   0.801384 -0.511293  0.771543
H60   0.852045 -0.528394  0.842761
C61   0.655034 -0.457063  0.726946
H62   0.594544 -0.433178  0.765465
data_vaneijck.100   Generated as p21c-03021
# Energy -2824.744 kJ/mole
_cell_length_a  11.90738
_cell_length_b  11.18080
_cell_length_c  22.40320
_cell_angle_alpha    90.000
_cell_angle_beta    78.866
_cell_angle_gamma    90.000
_cell_formula_units_Z   4
_symmetry_equiv_pos_as_xyz
    -x,y+1/2,-z+1/2                                   
    -x,-y,-z                                          
    x,-y+1/2,z+1/2                                    
_symmetry_space_group_name_H-M 'P 21/c   '
loop_
_atom_site_label
_atom_site_fract_x
_atom_site_fract_y
_atom_site_fract_z
CL1   0.323857  0.298562  0.036818
C2    0.446657  0.361006  0.053545
C3    0.552472  0.310671  0.026362
H4    0.555468  0.235368 -0.004076
C5    0.655097  0.357845  0.038131
H6    0.736174  0.319546  0.016703
C7    0.653127  0.455617  0.077120
H8    0.732421  0.492217  0.085752
C9    0.548382  0.506416  0.104410
H10   0.548041  0.582366  0.134216
C11   0.444330  0.460074  0.093120
C12   0.336155  0.520975  0.123651
O13   0.272697  0.572188  0.094452
N14   0.318043  0.527551  0.184892
H15   0.376088  0.485125  0.203938
C16   0.233888  0.590774  0.224854
C17   0.129305  0.536800  0.249637
H18   0.112477  0.445703  0.237849
C19   0.045677  0.600962  0.289415
H20  -0.034943  0.558467  0.307935
C21   0.065759  0.719869  0.304771
C22   0.171439  0.775838  0.279752
C23   0.255951  0.709797  0.239854
C24  -0.019129  0.783183  0.344847
H25  -0.099436  0.740425  0.364167
C26  -0.000569  0.902157  0.360108
H27  -0.066326  0.950715  0.390862
C28   0.102944  0.958430  0.335108
H29   0.116823  1.050459  0.346447
C30   0.188619  0.895993  0.295380
H31   0.267741  0.941585  0.276772
CL32  0.268070  0.965606 -0.022217
C33   0.145533  0.899454  0.017952
C34   0.060591  0.863661 -0.014026
H35   0.072095  0.878148 -0.062591
C36  -0.039885  0.808903  0.016754
H37  -0.104552  0.781756 -0.008300
C38  -0.056613  0.789496  0.079639
H39  -0.134395  0.747215  0.103038
C40   0.027903  0.824572  0.111893
H41   0.015568  0.808795  0.160380
C42   0.129236  0.879667  0.081433
C43   0.218385  0.913596  0.117345
O44   0.223775  1.015070  0.137860
N45   0.290618  0.824769  0.124651
H46   0.274079  0.747278  0.105693
C47   0.383265  0.820073  0.154623
C48   0.489195  0.867445  0.126326
H49   0.497780  0.910996  0.082598
C50   0.584391  0.857305  0.154180
H51   0.665794  0.893422  0.131766
C52   0.574620  0.798959  0.210383
C53   0.467596  0.751628  0.239880
C54   0.371335  0.762985  0.211613
C55   0.671731  0.786276  0.236826
H56   0.753485  0.821444  0.214329
C57   0.663681  0.726761  0.292437
H58   0.738576  0.716309  0.312626
C59   0.558541  0.680212  0.322006
H60   0.553054  0.634214  0.364959
C61   0.460918  0.692498  0.296207
H62   0.380918  0.655370  0.320023
