# Supplementary material for: Report on the sixth blind test of organic crystal structure prediction methods
Source: Acta Crystallogr B Struct Sci Cryst Eng Mater. 2016 Aug 1;72(Pt 4):439–59. doi: 10.1107/S2052520616007447 (PMC4971545; doi:10.1107/S2052520616007447)
Supplement: Supplementary file 2 [file b-72-00439-sup2.zip › Group_06_Elking_FustiMolnar/XXII-1_Elking_FustiMolnar.cif]

data_XXII_a_0
#E = -25.6620 (inter-molecular)
#E =  11.4459 (intra-molecular)
_chemical_formula_sum 'C8 N4 S3'
_chemical_formula_moiety
;
C8 N4 S3
;
_symmetry_cell_setting monoclinic
_space_group_name_H-M_alt 'P 1 21/c 1'
_symmetry_Int_Tables_number 14
loop_
_symmetry_equiv_pos_site_id
_symmetry_equiv_pos_as_xyz
1 x,y,z
2 -x,1/2+y,1/2-z
3 -x,-y,-z
4 x,1/2-y,1/2+z
_cell_length_a 6.310220
_cell_length_b 7.961987
_cell_length_c 20.899339
_cell_angle_alpha 90.000000
_cell_angle_beta 110.969654
_cell_angle_gamma 90.000000
_cell_formula_units_Z 4
loop_
_atom_site_label
_atom_site_type_symbol
_atom_site_fract_x
_atom_site_fract_y
_atom_site_fract_z
C1 C 0.34510 0.16011 0.03262
C2 C 0.53858 0.24224 0.02669
C3 C 0.70811 0.29125 0.16478
C4 C 0.52460 0.21386 0.17097
C5 C 0.49072 0.29294 -0.04008
S1 S 0.80249 0.26628 0.09424
S2 S 0.33947 0.07198 0.11036
N1 N 0.16517 0.14647 -0.02298
S3 S 0.21514 0.23045 -0.08921
C6 C 0.84925 0.39898 0.21692
C7 C 0.46621 0.23808 0.23008
C8 C 0.63317 0.37941 -0.06789
N2 N 0.96932 0.48582 0.25844
N3 N 0.41487 0.25309 0.27757
N4 N 0.74791 0.45015 -0.09130
#END

data_XXII_b_0
#E = -25.6618 (inter-molecular)
#E =  11.4465 (intra-molecular)
_chemical_formula_sum 'C8 N4 S3'
_chemical_formula_moiety
;
C8 N4 S3
;
_symmetry_cell_setting monoclinic
_space_group_name_H-M_alt 'P 1 21/c 1'
_symmetry_Int_Tables_number 14
loop_
_symmetry_equiv_pos_site_id
_symmetry_equiv_pos_as_xyz
1 x,y,z
2 -x,1/2+y,1/2-z
3 -x,-y,-z
4 x,1/2-y,1/2+z
_cell_length_a 6.310389
_cell_length_b 7.961757
_cell_length_c 20.181057
_cell_angle_alpha 90.000000
_cell_angle_beta 75.241776
_cell_angle_gamma 90.000000
_cell_formula_units_Z 4
loop_
_atom_site_label
_atom_site_type_symbol
_atom_site_fract_x
_atom_site_fract_y
_atom_site_fract_z
C1 C 0.77987 0.83988 0.03262
C2 C 0.98520 0.75776 0.02669
C3 C 0.87853 0.70873 0.16478
C4 C 0.68266 0.78612 0.17097
C5 C 1.07090 0.70706 -0.04008
S1 S 1.11400 0.73371 0.09424
S2 S 0.61874 0.92800 0.11035
N1 N 0.71114 0.85352 -0.02298
S3 S 0.89357 0.76956 -0.08921
C6 C 0.91541 0.60100 0.21692
C7 C 0.50604 0.76191 0.23008
C8 C 1.26897 0.62060 -0.06789
N2 N 0.95243 0.51417 0.25844
N3 N 0.35975 0.74690 0.27757
N4 N 1.43054 0.54986 -0.09130
#END


data_XXII_a_1
#E = -25.3676 (inter-molecular)
#E =  11.4459 (intra-molecular)
_chemical_formula_sum 'C8 N4 S3'
_chemical_formula_moiety
;
C8 N4 S3
;
_symmetry_cell_setting monoclinic
_space_group_name_H-M_alt 'P 1 21/c 1'
_symmetry_Int_Tables_number 14
loop_
_symmetry_equiv_pos_site_id
_symmetry_equiv_pos_as_xyz
1 x,y,z
2 -x,1/2+y,1/2-z
3 -x,-y,-z
4 x,1/2-y,1/2+z
_cell_length_a 10.051557
_cell_length_b 6.728426
_cell_length_c 14.644428
_cell_angle_alpha 90.000000
_cell_angle_beta 89.885393
_cell_angle_gamma 90.000000
_cell_formula_units_Z 4
loop_
_atom_site_label
_atom_site_type_symbol
_atom_site_fract_x
_atom_site_fract_y
_atom_site_fract_z
C1 C 0.74859 0.81397 0.76484
C2 C 0.69752 0.61818 0.77905
C3 C 0.80224 0.50254 0.61583
C4 C 0.85087 0.68828 0.60152
C5 C 0.59830 0.62319 0.84412
S1 S 0.75809 0.40185 0.72474
S2 S 0.88060 0.87042 0.68772
N1 N 0.69651 0.95740 0.81326
S3 S 0.58036 0.86694 0.88310
C6 C 0.78540 0.36585 0.54273
C7 C 0.88671 0.75348 0.51236
C8 C 0.52118 0.46367 0.87774
N2 N 0.77168 0.24993 0.48532
N3 N 0.91827 0.81099 0.44123
N4 N 0.45738 0.33453 0.90584
#END

data_XXII_b_1
#E = -25.3671 (inter-molecular)
#E =  11.4465 (intra-molecular)
_chemical_formula_sum 'C8 N4 S3'
_chemical_formula_moiety
;
C8 N4 S3
;
_symmetry_cell_setting monoclinic
_space_group_name_H-M_alt 'P 1 21/c 1'
_symmetry_Int_Tables_number 14
loop_
_symmetry_equiv_pos_site_id
_symmetry_equiv_pos_as_xyz
1 x,y,z
2 -x,1/2+y,1/2-z
3 -x,-y,-z
4 x,1/2-y,1/2+z
_cell_length_a 10.051537
_cell_length_b 6.728498
_cell_length_c 14.644430
_cell_angle_alpha 90.000000
_cell_angle_beta 89.887670
_cell_angle_gamma 90.000000
_cell_formula_units_Z 4
loop_
_atom_site_label
_atom_site_type_symbol
_atom_site_fract_x
_atom_site_fract_y
_atom_site_fract_z
C1 C 0.75142 0.68601 0.23516
C2 C 0.80248 0.88180 0.22095
C3 C 0.69777 0.99744 0.38416
C4 C 0.64914 0.81170 0.39848
C5 C 0.90170 0.87680 0.15588
S1 S 0.74191 1.09813 0.27526
S2 S 0.61941 0.62955 0.31228
N1 N 0.80350 0.54259 0.18674
S3 S 0.91964 0.63305 0.11690
C6 C 0.71460 1.13414 0.45727
C7 C 0.61330 0.74651 0.48764
C8 C 0.97880 1.03632 0.12225
N2 N 0.72831 1.25006 0.51468
N3 N 0.58172 0.68901 0.55877
N4 N 1.04260 1.16546 0.09416
#END

data_XXII_a_2
#E = -24.8751 (inter-molecular)
#E =  11.4459 (intra-molecular)
_chemical_formula_sum 'C8 N4 S3'
_chemical_formula_moiety
;
C8 N4 S3
;
_symmetry_cell_setting monoclinic
_space_group_name_H-M_alt 'P 1 21/c 1'
_symmetry_Int_Tables_number 14
loop_
_symmetry_equiv_pos_site_id
_symmetry_equiv_pos_as_xyz
1 x,y,z
2 -x,1/2+y,1/2-z
3 -x,-y,-z
4 x,1/2-y,1/2+z
_cell_length_a 6.515449
_cell_length_b 7.760327
_cell_length_c 21.299007
_cell_angle_alpha 90.000000
_cell_angle_beta 68.421942
_cell_angle_gamma 90.000000
_cell_formula_units_Z 4
loop_
_atom_site_label
_atom_site_type_symbol
_atom_site_fract_x
_atom_site_fract_y
_atom_site_fract_z
C1 C 0.49988 0.69152 0.79084
C2 C 0.70236 0.61049 0.78570
C3 C 0.59434 0.65007 0.92112
C4 C 0.40175 0.72772 0.92654
C5 C 0.84798 0.61464 0.71961
S1 S 0.75245 0.51190 0.85344
S2 S 0.26654 0.70888 0.86761
N1 N 0.48596 0.75212 0.73532
S3 S 0.71926 0.71334 0.67018
C6 C 0.68614 0.66932 0.97183
C7 C 0.28430 0.83202 0.98338
C8 C 1.06590 0.55051 0.69267
N2 N 0.76462 0.68029 1.01227
N3 N 0.18302 0.91597 1.02906
N4 N 1.24438 0.49863 0.66996
#END

data_XXII_b_2
#E = -24.8753 (inter-molecular)
#E =  11.4465 (intra-molecular)
_chemical_formula_sum 'C8 N4 S3'
_chemical_formula_moiety
;
C8 N4 S3
;
_symmetry_cell_setting monoclinic
_space_group_name_H-M_alt 'P 1 21/c 1'
_symmetry_Int_Tables_number 14
loop_
_symmetry_equiv_pos_site_id
_symmetry_equiv_pos_as_xyz
1 x,y,z
2 -x,1/2+y,1/2-z
3 -x,-y,-z
4 x,1/2-y,1/2+z
_cell_length_a 6.515519
_cell_length_b 7.760170
_cell_length_c 21.299350
_cell_angle_alpha 90.000000
_cell_angle_beta 111.579099
_cell_angle_gamma 90.000000
_cell_formula_units_Z 4
loop_
_atom_site_label
_atom_site_type_symbol
_atom_site_fract_x
_atom_site_fract_y
_atom_site_fract_z
C1 C -0.00013 0.69154 0.70916
C2 C 0.20236 0.61051 0.71430
C3 C 0.09433 0.65008 0.57888
C4 C -0.09826 0.72773 0.57346
C5 C 0.34798 0.61466 0.78038
S1 S 0.25245 0.51192 0.64656
S2 S -0.23346 0.70890 0.63239
N1 N -0.01405 0.75214 0.76468
S3 S 0.21925 0.71335 0.82981
C6 C 0.18612 0.66933 0.52817
C7 C -0.21572 0.83202 0.51661
C8 C 0.56589 0.55052 0.80733
N2 N 0.26460 0.68030 0.48773
N3 N -0.31702 0.91595 0.47093
N4 N 0.74437 0.49865 0.83004
#END

data_XXII_a_3
#E = -24.7431 (inter-molecular)
#E =  11.4459 (intra-molecular)
_chemical_formula_sum 'C8 N4 S3'
_chemical_formula_moiety
;
C8 N4 S3
;
_symmetry_cell_setting orthorhombic
_space_group_name_H-M_alt 'P 21 21 21'
_symmetry_Int_Tables_number 19
loop_
_symmetry_equiv_pos_site_id
_symmetry_equiv_pos_as_xyz
1 x,y,z
2 1/2-x,-y,1/2+z
3 1/2+x,1/2-y,-z
4 -x,1/2+y,1/2-z
_cell_length_a 6.980773
_cell_length_b 13.594869
_cell_length_c 10.345241
_cell_angle_alpha 90.000000
_cell_angle_beta 90.000000
_cell_angle_gamma 90.000000
_cell_formula_units_Z 4
loop_
_atom_site_label
_atom_site_type_symbol
_atom_site_fract_x
_atom_site_fract_y
_atom_site_fract_z
C1 C 0.66072 1.05746 0.64164
C2 C 0.85818 1.03037 0.63409
C3 C 0.95986 1.22139 0.67377
C4 C 0.77262 1.24798 0.68072
C5 C 0.87537 0.94042 0.57371
S1 S 1.04939 1.09968 0.69898
S2 S 0.57724 1.16764 0.71597
N1 N 0.53576 0.99602 0.59349
S3 S 0.64693 0.89696 0.53558
C6 C 1.10615 1.29157 0.64846
C7 C 0.71553 1.34752 0.66259
C8 C 1.04430 0.88742 0.54569
N2 N 1.22918 1.34654 0.62954
N3 N 0.66384 1.42765 0.64989
N4 N 1.18137 0.84330 0.52217
#END

data_XXII_b_3
#E = -24.7423 (inter-molecular)
#E =  11.4465 (intra-molecular)
_chemical_formula_sum 'C8 N4 S3'
_chemical_formula_moiety
;
C8 N4 S3
;
_symmetry_cell_setting orthorhombic
_space_group_name_H-M_alt 'P 21 21 21'
_symmetry_Int_Tables_number 19
loop_
_symmetry_equiv_pos_site_id
_symmetry_equiv_pos_as_xyz
1 x,y,z
2 1/2-x,-y,1/2+z
3 1/2+x,1/2-y,-z
4 -x,1/2+y,1/2-z
_cell_length_a 13.594965
_cell_length_b 10.345174
_cell_length_c 6.980823
_cell_angle_alpha 90.000000
_cell_angle_beta 90.000000
_cell_angle_gamma 90.000000
_cell_formula_units_Z 4
loop_
_atom_site_label
_atom_site_type_symbol
_atom_site_fract_x
_atom_site_fract_y
_atom_site_fract_z
C1 C 0.55745 0.14162 0.33928
C2 C 0.53037 0.13408 0.14181
C3 C 0.72139 0.17376 0.04014
C4 C 0.74798 0.18071 0.22739
C5 C 0.44042 0.07369 0.12462
S1 S 0.59968 0.19897 -0.04939
S2 S 0.66763 0.21595 0.42277
N1 N 0.49601 0.09347 0.46423
S3 S 0.39696 0.03556 0.35306
C6 C 0.79157 0.14847 -0.10614
C7 C 0.84751 0.16260 0.28448
C8 C 0.38742 0.04568 -0.04431
N2 N 0.84654 0.12955 -0.22918
N3 N 0.92765 0.14991 0.33616
N4 N 0.34331 0.02216 -0.18137
#END

data_XXII_a_4
#E = -24.4879 (inter-molecular)
#E =  11.4459 (intra-molecular)
_chemical_formula_sum 'C8 N4 S3'
_chemical_formula_moiety
;
C8 N4 S3
;
_symmetry_cell_setting monoclinic
_space_group_name_H-M_alt 'P 1 21/c 1'
_symmetry_Int_Tables_number 14
loop_
_symmetry_equiv_pos_site_id
_symmetry_equiv_pos_as_xyz
1 x,y,z
2 -x,1/2+y,1/2-z
3 -x,-y,-z
4 x,1/2-y,1/2+z
_cell_length_a 8.538524
_cell_length_b 7.965867
_cell_length_c 14.972579
_cell_angle_alpha 90.000000
_cell_angle_beta 100.399897
_cell_angle_gamma 90.000000
_cell_formula_units_Z 4
loop_
_atom_site_label
_atom_site_type_symbol
_atom_site_fract_x
_atom_site_fract_y
_atom_site_fract_z
C1 C 0.54639 0.76528 0.06035
C2 C 0.44654 0.68098 0.11300
C3 C 0.69506 0.66263 0.25500
C4 C 0.79112 0.74222 0.20548
C5 C 0.31548 0.61557 0.05637
S1 S 0.48231 0.67081 0.23280
S2 S 0.72598 0.87078 0.10821
N1 N 0.49971 0.76730 -0.02768
S3 S 0.32592 0.66828 -0.05558
C6 C 0.75864 0.56640 0.33313
C7 C 0.95981 0.73196 0.22994
C8 C 0.18856 0.52226 0.08020
N2 N 0.80573 0.48869 0.39753
N3 N 1.09710 0.72817 0.24822
N4 N 0.08402 0.44579 0.09875
#END

data_XXII_b_4
#E = -24.4878 (inter-molecular)
#E =  11.4465 (intra-molecular)
_chemical_formula_sum 'C8 N4 S3'
_chemical_formula_moiety
;
C8 N4 S3
;
_symmetry_cell_setting monoclinic
_space_group_name_H-M_alt 'P 1 21/c 1'
_symmetry_Int_Tables_number 14
loop_
_symmetry_equiv_pos_site_id
_symmetry_equiv_pos_as_xyz
1 x,y,z
2 -x,1/2+y,1/2-z
3 -x,-y,-z
4 x,1/2-y,1/2+z
_cell_length_a 8.538504
_cell_length_b 7.965777
_cell_length_c 14.972786
_cell_angle_alpha 90.000000
_cell_angle_beta 100.398822
_cell_angle_gamma 90.000000
_cell_formula_units_Z 4
loop_
_atom_site_label
_atom_site_type_symbol
_atom_site_fract_x
_atom_site_fract_y
_atom_site_fract_z
C1 C 0.45361 -0.26528 0.43965
C2 C 0.55346 -0.18097 0.38701
C3 C 0.30495 -0.16263 0.24500
C4 C 0.20888 -0.24222 0.29453
C5 C 0.68452 -0.11557 0.44363
S1 S 0.51770 -0.17080 0.26720
S2 S 0.27401 -0.37077 0.39179
N1 N 0.50029 -0.26730 0.52768
S3 S 0.67408 -0.16829 0.55558
C6 C 0.24137 -0.06641 0.16687
C7 C 0.04019 -0.23197 0.27006
C8 C 0.81145 -0.02227 0.41980
N2 N 0.19428 0.01130 0.10247
N3 N -0.09710 -0.22820 0.25178
N4 N 0.91598 0.05420 0.40125
#END

data_XXII_a_5
#E = -24.4638 (inter-molecular)
#E =  11.4459 (intra-molecular)
_chemical_formula_sum 'C8 N4 S3'
_chemical_formula_moiety
;
C8 N4 S3
;
_symmetry_cell_setting triclinic
_space_group_name_H-M_alt 'P -1'
_symmetry_Int_Tables_number 2
loop_
_symmetry_equiv_pos_site_id
_symmetry_equiv_pos_as_xyz
1 x,y,z
2 -x,-y,-z
_cell_length_a 7.701865
_cell_length_b 6.426700
_cell_length_c 12.318939
_cell_angle_alpha 65.361106
_cell_angle_beta 61.978040
_cell_angle_gamma 86.471736
_cell_formula_units_Z 2
loop_
_atom_site_label
_atom_site_type_symbol
_atom_site_fract_x
_atom_site_fract_y
_atom_site_fract_z
C1 C 0.28316 0.24572 0.57373
C2 C 0.19831 0.44979 0.57377
C3 C -0.07528 0.20341 0.84309
C4 C 0.00383 0.00827 0.84408
C5 C 0.25529 0.60987 0.44118
S1 S 0.05178 0.49353 0.72144
S2 S 0.24963 -0.00023 0.72480
N1 N 0.39513 0.24439 0.45503
S3 S 0.41182 0.49611 0.32966
C6 C -0.27141 0.19240 0.94511
C7 C -0.10730 -0.21560 0.94759
C8 C 0.20361 0.83268 0.39553
N2 N -0.42917 0.19070 1.02697
N3 N -0.19191 -0.40005 1.03068
N4 N 0.16248 1.01528 0.35680
#END

data_XXII_b_5
#E = -24.4636 (inter-molecular)
#E =  11.4465 (intra-molecular)
_chemical_formula_sum 'C8 N4 S3'
_chemical_formula_moiety
;
C8 N4 S3
;
_symmetry_cell_setting triclinic
_space_group_name_H-M_alt 'P -1'
_symmetry_Int_Tables_number 2
loop_
_symmetry_equiv_pos_site_id
_symmetry_equiv_pos_as_xyz
1 x,y,z
2 -x,-y,-z
_cell_length_a 6.426673
_cell_length_b 10.164264
_cell_length_c 7.701860
_cell_angle_alpha 103.136240
_cell_angle_beta 86.472013
_cell_angle_gamma 100.001613
_cell_formula_units_Z 2
loop_
_atom_site_label
_atom_site_type_symbol
_atom_site_fract_x
_atom_site_fract_y
_atom_site_fract_z
C1 C 0.68055 0.42627 0.14312
C2 C 0.47644 0.42622 0.22792
C3 C 0.45349 0.15691 0.23220
C4 C 0.64765 0.15593 0.15210
C5 C 0.44895 0.55882 0.30353
S1 S 0.28503 0.27856 0.22680
S2 S 0.77543 0.27520 0.02558
N1 N 0.80058 0.54497 0.14983
S3 S 0.67423 0.67033 0.25851
C6 C 0.36248 0.05489 0.32630
C7 C 0.76799 0.05241 0.15971
C8 C 0.27179 0.60447 0.40085
N2 N 0.28232 -0.02697 0.40221
N3 N 0.86934 -0.03069 0.16121
N4 N 0.12793 0.64320 0.48071
#END

data_XXII_a_6
#E = -24.4163 (inter-molecular)
#E =  11.4459 (intra-molecular)
_chemical_formula_sum 'C8 N4 S3'
_chemical_formula_moiety
;
C8 N4 S3
;
_symmetry_cell_setting monoclinic
_space_group_name_H-M_alt 'P 1 21/c 1'
_symmetry_Int_Tables_number 14
loop_
_symmetry_equiv_pos_site_id
_symmetry_equiv_pos_as_xyz
1 x,y,z
2 -x,1/2+y,1/2-z
3 -x,-y,-z
4 x,1/2-y,1/2+z
_cell_length_a 7.040659
_cell_length_b 12.981110
_cell_length_c 10.804837
_cell_angle_alpha 90.000000
_cell_angle_beta 84.130430
_cell_angle_gamma 90.000000
_cell_formula_units_Z 4
loop_
_atom_site_label
_atom_site_type_symbol
_atom_site_fract_x
_atom_site_fract_y
_atom_site_fract_z
C1 C 0.13950 0.81865 0.63733
C2 C 0.33451 0.78678 0.63112
C3 C 0.44013 0.98421 0.67481
C4 C 0.25531 1.01538 0.68052
C5 C 0.35631 0.69323 0.57099
S1 S 0.51685 0.85481 0.69690
S2 S 0.05097 0.93438 0.71080
N1 N 0.02032 0.75737 0.58843
S3 S 0.13412 0.65253 0.53126
C6 C 0.59356 1.05533 0.65343
C7 C 0.20810 1.12087 0.66500
C8 C 0.52498 0.63507 0.54421
N2 N 0.72195 1.11087 0.63763
N3 N 0.16409 1.20587 0.65427
N4 N 0.66190 0.58672 0.52170
#END

data_XXII_b_6
#E = -24.4156 (inter-molecular)
#E =  11.4465 (intra-molecular)
_chemical_formula_sum 'C8 N4 S3'
_chemical_formula_moiety
;
C8 N4 S3
;
_symmetry_cell_setting monoclinic
_space_group_name_H-M_alt 'P 1 21/c 1'
_symmetry_Int_Tables_number 14
loop_
_symmetry_equiv_pos_site_id
_symmetry_equiv_pos_as_xyz
1 x,y,z
2 -x,1/2+y,1/2-z
3 -x,-y,-z
4 x,1/2-y,1/2+z
_cell_length_a 7.040718
_cell_length_b 12.981153
_cell_length_c 10.804802
_cell_angle_alpha 90.000000
_cell_angle_beta 84.132811
_cell_angle_gamma 90.000000
_cell_formula_units_Z 4
loop_
_atom_site_label
_atom_site_type_symbol
_atom_site_fract_x
_atom_site_fract_y
_atom_site_fract_z
C1 C 0.63951 0.18135 0.13731
C2 C 0.83451 0.21322 0.13111
C3 C 0.94012 0.01579 0.17481
C4 C 0.75531 -0.01538 0.18052
C5 C 0.85631 0.30677 0.07098
S1 S 1.01685 0.14519 0.19689
S2 S 0.55097 0.06562 0.21078
N1 N 0.52033 0.24263 0.08841
S3 S 0.63412 0.34748 0.03125
C6 C 1.09355 -0.05533 0.15344
C7 C 0.70809 -0.12087 0.16500
C8 C 1.02498 0.36493 0.04420
N2 N 1.22194 -0.11087 0.13764
N3 N 0.66408 -0.20587 0.15429
N4 N 1.16190 0.41328 0.02170
#END

data_XXII_a_7
#E = -24.3962 (inter-molecular)
#E =  11.4459 (intra-molecular)
_chemical_formula_sum 'C8 N4 S3'
_chemical_formula_moiety
;
C8 N4 S3
;
_symmetry_cell_setting orthorhombic
_space_group_name_H-M_alt 'P 21 21 21'
_symmetry_Int_Tables_number 19
loop_
_symmetry_equiv_pos_site_id
_symmetry_equiv_pos_as_xyz
1 x,y,z
2 1/2-x,-y,1/2+z
3 1/2+x,1/2-y,-z
4 -x,1/2+y,1/2-z
_cell_length_a 6.493218
_cell_length_b 19.843342
_cell_length_c 7.811174
_cell_angle_alpha 90.000000
_cell_angle_beta 90.000000
_cell_angle_gamma 90.000000
_cell_formula_units_Z 4
loop_
_atom_site_label
_atom_site_type_symbol
_atom_site_fract_x
_atom_site_fract_y
_atom_site_fract_z
C1 C 0.70386 0.03971 1.18659
C2 C 0.50784 0.03557 1.10412
C3 C 0.45698 0.17081 1.14575
C4 C 0.64279 0.17528 1.22477
C5 C 0.43912 -0.03015 1.10624
S1 S 0.37956 0.10399 1.00635
S2 S 0.84776 0.11575 1.20677
N1 N 0.78205 -0.01619 1.24640
S3 S 0.62483 -0.08050 1.20503
C6 C 0.30520 0.22193 1.16448
C7 C 0.69258 0.23150 1.33003
C8 C 0.25294 -0.05614 1.04020
N2 N 0.17893 0.26273 1.17502
N3 N 0.73952 0.27665 1.41482
N4 N 0.10120 -0.07808 0.98675
#END

data_XXII_b_7
#E = -24.3958 (inter-molecular)
#E =  11.4465 (intra-molecular)
_chemical_formula_sum 'C8 N4 S3'
_chemical_formula_moiety
;
C8 N4 S3
;
_symmetry_cell_setting orthorhombic
_space_group_name_H-M_alt 'P 21 21 21'
_symmetry_Int_Tables_number 19
loop_
_symmetry_equiv_pos_site_id
_symmetry_equiv_pos_as_xyz
1 x,y,z
2 1/2-x,-y,1/2+z
3 1/2+x,1/2-y,-z
4 -x,1/2+y,1/2-z
_cell_length_a 19.843651
_cell_length_b 6.493269
_cell_length_c 7.811021
_cell_angle_alpha 90.000000
_cell_angle_beta 90.000000
_cell_angle_gamma 90.000000
_cell_formula_units_Z 4
loop_
_atom_site_label
_atom_site_type_symbol
_atom_site_fract_x
_atom_site_fract_y
_atom_site_fract_z
C1 C 0.21028 0.95386 0.56340
C2 C 0.21442 0.75784 0.64587
C3 C 0.07919 0.70699 0.60424
C4 C 0.07472 0.89279 0.52523
C5 C 0.28014 0.68912 0.64376
S1 S 0.14601 0.62955 0.74364
S2 S 0.13425 1.09776 0.54321
N1 N 0.26619 1.03205 0.50360
S3 S 0.33049 0.87484 0.54496
C6 C 0.02807 0.55521 0.58552
C7 C 0.01850 0.94259 0.41997
C8 C 0.30614 0.50295 0.70980
N2 N -0.01272 0.42893 0.57498
N3 N -0.02665 0.98954 0.33520
N4 N 0.32808 0.35121 0.76324
#END

data_XXII_a_8
#E = -24.3327 (inter-molecular)
#E =  11.4459 (intra-molecular)
_chemical_formula_sum 'C8 N4 S3'
_chemical_formula_moiety
;
C8 N4 S3
;
_symmetry_cell_setting monoclinic
_space_group_name_H-M_alt 'P 1 21/c 1'
_symmetry_Int_Tables_number 14
loop_
_symmetry_equiv_pos_site_id
_symmetry_equiv_pos_as_xyz
1 x,y,z
2 -x,1/2+y,1/2-z
3 -x,-y,-z
4 x,1/2-y,1/2+z
_cell_length_a 10.966393
_cell_length_b 7.081629
_cell_length_c 13.020897
_cell_angle_alpha 90.000000
_cell_angle_beta 97.158818
_cell_angle_gamma 90.000000
_cell_formula_units_Z 4
loop_
_atom_site_label
_atom_site_type_symbol
_atom_site_fract_x
_atom_site_fract_y
_atom_site_fract_z
C1 C 0.71573 0.61970 0.74895
C2 C 0.68979 0.81577 0.76042
C3 C 0.87306 0.90482 0.64571
C4 C 0.89873 0.71887 0.63458
C5 C 0.62394 0.84089 0.84290
S1 S 0.73051 0.99634 0.67752
S2 S 0.79648 0.52746 0.64946
N1 N 0.67477 0.50280 0.81430
S3 S 0.59759 0.62064 0.89620
C6 C 0.95975 1.04762 0.62943
C7 C 1.01399 0.65972 0.60629
C8 C 0.58069 1.01145 0.88136
N2 N 1.02717 1.16773 0.61577
N3 N 1.10587 0.60632 0.58230
N4 N 0.54481 1.14995 0.91362
#END

data_XXII_b_8
#E = -24.3314 (inter-molecular)
#E =  11.4465 (intra-molecular)
_chemical_formula_sum 'C8 N4 S3'
_chemical_formula_moiety
;
C8 N4 S3
;
_symmetry_cell_setting monoclinic
_space_group_name_H-M_alt 'P 1 21/c 1'
_symmetry_Int_Tables_number 14
loop_
_symmetry_equiv_pos_site_id
_symmetry_equiv_pos_as_xyz
1 x,y,z
2 -x,1/2+y,1/2-z
3 -x,-y,-z
4 x,1/2-y,1/2+z
_cell_length_a 10.966403
_cell_length_b 7.081648
_cell_length_c 13.021046
_cell_angle_alpha 90.000000
_cell_angle_beta 82.842052
_cell_angle_gamma 90.000000
_cell_formula_units_Z 4
loop_
_atom_site_label
_atom_site_type_symbol
_atom_site_fract_x
_atom_site_fract_y
_atom_site_fract_z
C1 C 0.71574 0.61969 0.75104
C2 C 0.68979 0.81576 0.73958
C3 C 0.87306 0.90481 0.85429
C4 C 0.89874 0.71886 0.86541
C5 C 0.62393 0.84088 0.65709
S1 S 0.73051 0.99633 0.82248
S2 S 0.79650 0.52745 0.85052
N1 N 0.67478 0.50280 0.68569
S3 S 0.59759 0.62063 0.60380
C6 C 0.95974 1.04761 0.87057
C7 C 1.01400 0.65971 0.89371
C8 C 0.58068 1.01145 0.61864
N2 N 1.02716 1.16773 0.88423
N3 N 1.10587 0.60632 0.91771
N4 N 0.54479 1.14995 0.58639
#END

data_XXII_a_9
#E = -24.3169 (inter-molecular)
#E =  11.4459 (intra-molecular)
_chemical_formula_sum 'C8 N4 S3'
_chemical_formula_moiety
;
C8 N4 S3
;
_symmetry_cell_setting monoclinic
_space_group_name_H-M_alt 'P 1 21/c 1'
_symmetry_Int_Tables_number 14
loop_
_symmetry_equiv_pos_site_id
_symmetry_equiv_pos_as_xyz
1 x,y,z
2 -x,1/2+y,1/2-z
3 -x,-y,-z
4 x,1/2-y,1/2+z
_cell_length_a 6.231252
_cell_length_b 19.615689
_cell_length_c 8.036149
_cell_angle_alpha 90.000000
_cell_angle_beta 92.889824
_cell_angle_gamma 90.000000
_cell_formula_units_Z 4
loop_
_atom_site_label
_atom_site_type_symbol
_atom_site_fract_x
_atom_site_fract_y
_atom_site_fract_z
C1 C 0.69910 0.96839 0.34126
C2 C 0.49400 0.97545 0.25520
C3 C 0.48294 0.83848 0.20020
C4 C 0.67811 0.83121 0.28132
C5 C 0.46295 1.04234 0.20719
S1 S 0.30512 0.90897 0.22379
S2 S 0.79815 0.89013 0.42750
N1 N 0.81661 1.02326 0.36010
S3 S 0.68622 1.09013 0.27670
C6 C 0.39838 0.78765 0.08908
C7 C 0.80606 0.77224 0.25778
C8 C 0.28381 1.07114 0.11842
N2 N 0.32326 0.74720 -0.00062
N3 N 0.91344 0.72481 0.24338
N4 N 0.13830 1.09535 0.04586
#END
data_XXII_b_9
#E = -24.3164 (inter-molecular)
#E =  11.4465 (intra-molecular)
_chemical_formula_sum 'C8 N4 S3'
_chemical_formula_moiety
;
C8 N4 S3
;
_symmetry_cell_setting monoclinic
_space_group_name_H-M_alt 'P 1 21/c 1'
_symmetry_Int_Tables_number 14
loop_
_symmetry_equiv_pos_site_id
_symmetry_equiv_pos_as_xyz
1 x,y,z
2 -x,1/2+y,1/2-z
3 -x,-y,-z
4 x,1/2-y,1/2+z
_cell_length_a 6.231361
_cell_length_b 19.615916
_cell_length_c 8.035974
_cell_angle_alpha 90.000000
_cell_angle_beta 92.889752
_cell_angle_gamma 90.000000
_cell_formula_units_Z 4
loop_
_atom_site_label
_atom_site_type_symbol
_atom_site_fract_x
_atom_site_fract_y
_atom_site_fract_z
C1 C -0.19910 0.03161 0.15875
C2 C 0.00600 0.02455 0.24481
C3 C 0.01704 0.16152 0.29982
C4 C -0.17813 0.16878 0.21870
C5 C 0.03706 -0.04234 0.29281
S1 S 0.19487 0.09104 0.27622
S2 S -0.29817 0.10987 0.07252
N1 N -0.31660 -0.02326 0.13990
S3 S -0.18619 -0.09013 0.22329
C6 C 0.10159 0.21235 0.41093
C7 C -0.30608 0.22776 0.24223
C8 C 0.21621 -0.07114 0.38156
N2 N 0.17672 0.25280 0.50064
N3 N -0.41345 0.27518 0.25662
N4 N 0.36172 -0.09535 0.45412
#END

data_XXII_a_10
#E = -24.2789 (inter-molecular)
#E =  11.4459 (intra-molecular)
_chemical_formula_sum 'C8 N4 S3'
_chemical_formula_moiety
;
C8 N4 S3
;
_symmetry_cell_setting orthorhombic
_space_group_name_H-M_alt 'P c a 21'
_symmetry_Int_Tables_number 29
loop_
_symmetry_equiv_pos_site_id
_symmetry_equiv_pos_as_xyz
1 x,y,z
2 -x,-y,1/2+z
3 1/2-x,y,1/2+z
4 1/2+x,-y,z
_cell_length_a 19.290846
_cell_length_b 6.844917
_cell_length_c 7.804069
_cell_angle_alpha 90.000000
_cell_angle_beta 90.000000
_cell_angle_gamma 90.000000
_cell_formula_units_Z 4
loop_
_atom_site_label
_atom_site_type_symbol
_atom_site_fract_x
_atom_site_fract_y
_atom_site_fract_z
C1 C 0.01596 0.43674 1.65213
C2 C 0.02264 0.24855 1.72965
C3 C 0.16249 0.26478 1.68432
C4 C 0.15672 0.44343 1.61000
C5 C -0.04043 0.15396 1.72691
S1 S 0.09944 0.15675 1.82295
S2 S 0.08539 0.60722 1.63433
N1 N -0.04527 0.48614 1.59530
S3 S -0.10197 0.30790 1.63374
C6 C 0.22243 0.14692 1.66077
C7 C 0.21064 0.51954 1.50499
C8 C -0.05656 -0.03455 1.78862
N2 N 0.27057 0.04790 1.64625
N3 N 0.25357 0.58718 1.42059
N4 N -0.07046 -0.18852 1.83855
#END
data_XXII_b_10
#E = -24.2783 (inter-molecular)
#E =  11.4465 (intra-molecular)
_chemical_formula_sum 'C8 N4 S3'
_chemical_formula_moiety
;
C8 N4 S3
;
_symmetry_cell_setting orthorhombic
_space_group_name_H-M_alt 'P c a 21'
_symmetry_Int_Tables_number 29
loop_
_symmetry_equiv_pos_site_id
_symmetry_equiv_pos_as_xyz
1 x,y,z
2 -x,-y,1/2+z
3 1/2-x,y,1/2+z
4 1/2+x,-y,z
_cell_length_a 19.291313
_cell_length_b 6.844777
_cell_length_c 7.804052
_cell_angle_alpha 90.000000
_cell_angle_beta 90.000000
_cell_angle_gamma 90.000000
_cell_formula_units_Z 4
loop_
_atom_site_label
_atom_site_type_symbol
_atom_site_fract_x
_atom_site_fract_y
_atom_site_fract_z
C1 C 0.01597 0.93675 1.77238
C2 C 0.02264 0.74855 1.69486
C3 C 0.16249 0.76477 1.74019
C4 C 0.15672 0.94343 1.81452
C5 C -0.04043 0.65397 1.69760
S1 S 0.09944 0.65674 1.60157
S2 S 0.08539 1.10723 1.79019
N1 N -0.04526 0.98616 1.82921
S3 S -0.10196 0.80792 1.79076
C6 C 0.22243 0.64691 1.76373
C7 C 0.21064 1.01954 1.91951
C8 C -0.05656 0.46546 1.63588
N2 N 0.27057 0.54788 1.77825
N3 N 0.25358 1.08719 2.00390
N4 N -0.07046 0.31149 1.58595
#END

data_XXII_a_11
#E = -24.2486 (inter-molecular)
#E =  11.4459 (intra-molecular)
_chemical_formula_sum 'C8 N4 S3'
_chemical_formula_moiety
;
C8 N4 S3
;
_symmetry_cell_setting monoclinic
_space_group_name_H-M_alt 'P 1 21/c 1'
_symmetry_Int_Tables_number 14
loop_
_symmetry_equiv_pos_site_id
_symmetry_equiv_pos_as_xyz
1 x,y,z
2 -x,1/2+y,1/2-z
3 -x,-y,-z
4 x,1/2-y,1/2+z
_cell_length_a 7.856344
_cell_length_b 15.065317
_cell_length_c 11.730213
_cell_angle_alpha 90.000000
_cell_angle_beta 133.180822
_cell_angle_gamma 90.000000
_cell_formula_units_Z 4
loop_
_atom_site_label
_atom_site_type_symbol
_atom_site_fract_x
_atom_site_fract_y
_atom_site_fract_z
C1 C 0.24864 0.93375 0.48315
C2 C 0.29363 0.88290 0.60423
C3 C 0.08245 0.73987 0.40988
C4 C 0.03819 0.78767 0.29384
C5 C 0.33906 0.93904 0.71514
S1 S 0.30199 0.76577 0.61360
S2 S 0.18827 0.88598 0.31970
N1 N 0.25836 1.02009 0.49673
S3 S 0.32837 1.04852 0.66172
C6 C -0.04286 0.66083 0.37774
C7 C -0.13643 0.76040 0.13497
C8 C 0.38994 0.91649 0.85262
N2 N -0.13903 0.59582 0.35651
N3 N -0.27479 0.73989 0.00495
N4 N 0.43173 0.89896 0.96545
#END
data_XXII_b_11
#E = -24.2488 (inter-molecular)
#E =  11.4465 (intra-molecular)
_chemical_formula_sum 'C8 N4 S3'
_chemical_formula_moiety
;
C8 N4 S3
;
_symmetry_cell_setting monoclinic
_space_group_name_H-M_alt 'P 1 21/c 1'
_symmetry_Int_Tables_number 14
loop_
_symmetry_equiv_pos_site_id
_symmetry_equiv_pos_as_xyz
1 x,y,z
2 -x,1/2+y,1/2-z
3 -x,-y,-z
4 x,1/2-y,1/2+z
_cell_length_a 8.555310
_cell_length_b 15.065890
_cell_length_c 11.498881
_cell_angle_alpha 90.000000
_cell_angle_beta 43.083170
_cell_angle_gamma 90.000000
_cell_formula_units_Z 4
loop_
_atom_site_label
_atom_site_type_symbol
_atom_site_fract_x
_atom_site_fract_y
_atom_site_fract_z
C1 C 0.28233 0.93374 0.73451
C2 C 0.08518 0.88289 0.81059
C3 C 0.26269 0.73987 0.82741
C4 C 0.45049 0.78767 0.75565
C5 C -0.09122 0.93904 0.87606
S1 S 0.07479 0.76577 0.81159
S2 S 0.54888 0.88598 0.63143
N1 N 0.26489 1.02008 0.73838
S3 S 0.00493 1.04851 0.83334
C6 C 0.20165 0.66082 0.92058
C7 C 0.59362 0.76038 0.77139
C8 C -0.31529 0.91648 0.96265
N2 N 0.14793 0.59581 0.99552
N3 N 0.71530 0.73986 0.77973
N4 N -0.49916 0.89896 1.03368
#END

data_XXII_a_12
#E = -24.2187 (inter-molecular)
#E =  11.4459 (intra-molecular)
_chemical_formula_sum 'C8 N4 S3'
_chemical_formula_moiety
;
C8 N4 S3
;
_symmetry_cell_setting orthorhombic
_space_group_name_H-M_alt 'P n a 21'
_symmetry_Int_Tables_number 33
loop_
_symmetry_equiv_pos_site_id
_symmetry_equiv_pos_as_xyz
1 x,y,z
2 -x,-y,1/2+z
3 1/2-x,1/2+y,1/2+z
4 1/2+x,1/2-y,z
_cell_length_a 8.449340
_cell_length_b 20.227579
_cell_length_c 6.053925
_cell_angle_alpha 90.000000
_cell_angle_beta 90.000000
_cell_angle_gamma 90.000000
_cell_formula_units_Z 4
loop_
_atom_site_label
_atom_site_type_symbol
_atom_site_fract_x
_atom_site_fract_y
_atom_site_fract_z
C1 C 0.14585 0.04367 1.41879
C2 C 0.23279 0.03298 1.61806
C3 C 0.27332 0.16589 1.66194
C4 C 0.19128 0.17661 1.47239
C5 C 0.28477 -0.03157 1.62618
S1 S 0.26123 0.09276 1.82698
S2 S 0.05508 0.12032 1.34814
N1 N 0.12999 -0.00655 1.28496
S3 S 0.21782 -0.07307 1.39122
C6 C 0.37617 0.21469 1.75123
C7 C 0.20548 0.23731 1.35527
C8 C 0.37554 -0.06252 1.79248
N2 N 0.45941 0.25335 1.83017
N3 N 0.21251 0.28616 1.25696
N4 N 0.44977 -0.08845 1.92728
#END

data_XXII_b_12
#E = -24.2174 (inter-molecular)
#E =  11.4465 (intra-molecular)
_chemical_formula_sum 'C8 N4 S3'
_chemical_formula_moiety
;
C8 N4 S3
;
_symmetry_cell_setting orthorhombic
_space_group_name_H-M_alt 'P n a 21'
_symmetry_Int_Tables_number 33
loop_
_symmetry_equiv_pos_site_id
_symmetry_equiv_pos_as_xyz
1 x,y,z
2 -x,-y,1/2+z
3 1/2-x,1/2+y,1/2+z
4 1/2+x,1/2-y,z
_cell_length_a 8.449155
_cell_length_b 20.228004
_cell_length_c 6.054039
_cell_angle_alpha 90.000000
_cell_angle_beta 90.000000
_cell_angle_gamma 90.000000
_cell_formula_units_Z 4
loop_
_atom_site_label
_atom_site_type_symbol
_atom_site_fract_x
_atom_site_fract_y
_atom_site_fract_z
C1 C 0.14586 0.45632 0.79271
C2 C 0.23280 0.46702 0.99198
C3 C 0.27334 0.33411 1.03586
C4 C 0.19129 0.32339 0.84631
C5 C 0.28476 0.53157 1.00010
S1 S 0.26124 0.40723 1.20089
S2 S 0.05510 0.37968 0.72205
N1 N 0.12999 0.50655 0.65889
S3 S 0.21781 0.57307 0.76515
C6 C 0.37618 0.28531 1.12515
C7 C 0.20549 0.26269 0.72919
C8 C 0.37552 0.56252 1.16641
N2 N 0.45942 0.24666 1.20410
N3 N 0.21251 0.21383 0.63090
N4 N 0.44976 0.58844 1.30122
#END

data_XXII_a_13
#E = -24.2111 (inter-molecular)
#E =  11.4459 (intra-molecular)
_chemical_formula_sum 'C8 N4 S3'
_chemical_formula_moiety
;
C8 N4 S3
;
_symmetry_cell_setting monoclinic
_space_group_name_H-M_alt 'P 1 21/c 1'
_symmetry_Int_Tables_number 14
loop_
_symmetry_equiv_pos_site_id
_symmetry_equiv_pos_as_xyz
1 x,y,z
2 -x,1/2+y,1/2-z
3 -x,-y,-z
4 x,1/2-y,1/2+z
_cell_length_a 10.392242
_cell_length_b 7.514600
_cell_length_c 13.095259
_cell_angle_alpha 90.000000
_cell_angle_beta 100.967788
_cell_angle_gamma 90.000000
_cell_formula_units_Z 4
loop_
_atom_site_label
_atom_site_type_symbol
_atom_site_fract_x
_atom_site_fract_y
_atom_site_fract_z
C1 C 0.09529 0.82219 -0.06297
C2 C 0.06457 0.75967 0.03262
C3 C 0.32492 0.71908 0.11145
C4 C 0.35519 0.77782 0.02082
C5 C -0.06440 0.70538 0.01666
S1 S 0.17399 0.76141 0.15366
S2 S 0.25141 0.90856 -0.07494
N1 N 0.00156 0.81878 -0.14506
S3 S -0.13588 0.74128 -0.11350
C6 C 0.41591 0.61946 0.18430
C7 C 0.47961 0.74138 -0.00483
C8 C -0.13394 0.63369 0.08982
N2 N 0.48764 0.53994 0.24590
N3 N 0.57998 0.71624 -0.02784
N4 N -0.19197 0.57488 0.14887
#END

data_XXII_b_13
#E = -24.2107 (inter-molecular)
#E =  11.4465 (intra-molecular)
_chemical_formula_sum 'C8 N4 S3'
_chemical_formula_moiety
;
C8 N4 S3
;
_symmetry_cell_setting monoclinic
_space_group_name_H-M_alt 'P 1 21/c 1'
_symmetry_Int_Tables_number 14
loop_
_symmetry_equiv_pos_site_id
_symmetry_equiv_pos_as_xyz
1 x,y,z
2 -x,1/2+y,1/2-z
3 -x,-y,-z
4 x,1/2-y,1/2+z
_cell_length_a 10.392355
_cell_length_b 7.514457
_cell_length_c 13.095474
_cell_angle_alpha 90.000000
_cell_angle_beta 100.966017
_cell_angle_gamma 90.000000
_cell_formula_units_Z 4
loop_
_atom_site_label
_atom_site_type_symbol
_atom_site_fract_x
_atom_site_fract_y
_atom_site_fract_z
C1 C 0.59530 0.17781 0.93703
C2 C 0.56458 0.24034 1.03262
C3 C 0.82492 0.28093 1.11145
C4 C 0.85519 0.22219 1.02083
C5 C 0.43560 0.29462 1.01667
S1 S 0.67400 0.23860 1.15367
S2 S 0.75141 0.09146 0.92506
N1 N 0.50157 0.18122 0.85495
S3 S 0.36413 0.25871 0.88651
C6 C 0.91591 0.38055 1.18430
C7 C 0.97962 0.25863 0.99518
C8 C 0.36607 0.36629 1.08983
N2 N 0.98764 0.46006 1.24590
N3 N 1.07999 0.28376 0.97217
N4 N 0.30803 0.42510 1.14888
#END

data_XXII_a_14
#E = -24.1648 (inter-molecular)
#E =  11.4459 (intra-molecular)
_chemical_formula_sum 'C8 N4 S3'
_chemical_formula_moiety
;
C8 N4 S3
;
_symmetry_cell_setting orthorhombic
_space_group_name_H-M_alt 'P 21 21 21'
_symmetry_Int_Tables_number 19
loop_
_symmetry_equiv_pos_site_id
_symmetry_equiv_pos_as_xyz
1 x,y,z
2 1/2-x,-y,1/2+z
3 1/2+x,1/2-y,-z
4 -x,1/2+y,1/2-z
_cell_length_a 11.816179
_cell_length_b 12.274759
_cell_length_c 6.851476
_cell_angle_alpha 90.000000
_cell_angle_beta 90.000000
_cell_angle_gamma 90.000000
_cell_formula_units_Z 4
loop_
_atom_site_label
_atom_site_type_symbol
_atom_site_fract_x
_atom_site_fract_y
_atom_site_fract_z
C1 C 0.40356 0.88219 0.07854
C2 C 0.36087 0.87904 -0.11650
C3 C 0.54568 0.99172 -0.24159
C4 C 0.58687 0.99547 -0.05666
C5 C 0.24657 0.85667 -0.11349
S1 S 0.44395 0.89550 -0.32878
S2 S 0.54833 0.90594 0.13759
N1 N 0.33173 0.86392 0.21975
S3 S 0.20377 0.83875 0.12827
C6 C 0.58408 1.06502 -0.38799
C7 C 0.67023 1.07341 -0.00215
C8 C 0.17172 0.84725 -0.27326
N2 N 0.61403 1.12231 -0.51138
N3 N 0.73878 1.13461 0.04706
N4 N 0.10957 0.83934 -0.40263
#END

data_XXII_b_14
#E = -24.1643 (inter-molecular)
#E =  11.4465 (intra-molecular)
_chemical_formula_sum 'C8 N4 S3'
_chemical_formula_moiety
;
C8 N4 S3
;
_symmetry_cell_setting orthorhombic
_space_group_name_H-M_alt 'P 21 21 21'
_symmetry_Int_Tables_number 19
loop_
_symmetry_equiv_pos_site_id
_symmetry_equiv_pos_as_xyz
1 x,y,z
2 1/2-x,-y,1/2+z
3 1/2+x,1/2-y,-z
4 -x,1/2+y,1/2-z
_cell_length_a 11.816223
_cell_length_b 6.851479
_cell_length_c 12.274858
_cell_angle_alpha 90.000000
_cell_angle_beta 90.000000
_cell_angle_gamma 90.000000
_cell_formula_units_Z 4
loop_
_atom_site_label
_atom_site_type_symbol
_atom_site_fract_x
_atom_site_fract_y
_atom_site_fract_z
C1 C 0.34644 0.32855 0.86781
C2 C 0.38913 0.13350 0.87095
C3 C 0.20433 0.00842 0.75828
C4 C 0.16314 0.19335 0.75453
C5 C 0.50344 0.13651 0.89333
S1 S 0.30606 -0.07878 0.85449
S2 S 0.20168 0.38760 0.84406
N1 N 0.41827 0.46975 0.88608
S3 S 0.54624 0.37827 0.91126
C6 C 0.16592 -0.13798 0.68498
C7 C 0.07978 0.24786 0.67660
C8 C 0.57828 -0.02325 0.90275
N2 N 0.13597 -0.26138 0.62769
N3 N 0.01121 0.29706 0.61540
N4 N 0.64043 -0.15263 0.91066
#END

data_XXII_a_15
#E = -24.1482 (inter-molecular)
#E =  11.4459 (intra-molecular)
_chemical_formula_sum 'C8 N4 S3'
_chemical_formula_moiety
;
C8 N4 S3
;
_symmetry_cell_setting orthorhombic
_space_group_name_H-M_alt 'P n a 21'
_symmetry_Int_Tables_number 33
loop_
_symmetry_equiv_pos_site_id
_symmetry_equiv_pos_as_xyz
1 x,y,z
2 -x,-y,1/2+z
3 1/2-x,1/2+y,1/2+z
4 1/2+x,1/2-y,z
_cell_length_a 13.568095
_cell_length_b 10.288779
_cell_length_c 7.350055
_cell_angle_alpha 90.000000
_cell_angle_beta 90.000000
_cell_angle_gamma 90.000000
_cell_formula_units_Z 4
loop_
_atom_site_label
_atom_site_type_symbol
_atom_site_fract_x
_atom_site_fract_y
_atom_site_fract_z
C1 C 0.49218 0.36620 1.42535
C2 C 0.40042 0.31068 1.37000
C3 C 0.31755 0.55174 1.36754
C4 C 0.40432 0.60547 1.42067
C5 C 0.40002 0.17948 1.40796
S1 S 0.30461 0.39663 1.26048
S2 S 0.52313 0.53314 1.39552
N1 N 0.55717 0.28815 1.49789
S3 S 0.51341 0.13693 1.50310
C6 C 0.22667 0.61880 1.38902
C7 C 0.40752 0.73140 1.50052
C8 C 0.32388 0.08861 1.37679
N2 N 0.15153 0.67074 1.40233
N3 N 0.41323 0.83385 1.56390
N4 N 0.26219 0.01327 1.35206
#END
data_XXII_b_15
#E = -24.1487 (inter-molecular)
#E =  11.4465 (intra-molecular)
_chemical_formula_sum 'C8 N4 S3'
_chemical_formula_moiety
;
C8 N4 S3
;
_symmetry_cell_setting orthorhombic
_space_group_name_H-M_alt 'P n a 21'
_symmetry_Int_Tables_number 33
loop_
_symmetry_equiv_pos_site_id
_symmetry_equiv_pos_as_xyz
1 x,y,z
2 -x,-y,1/2+z
3 1/2-x,1/2+y,1/2+z
4 1/2+x,1/2-y,z
_cell_length_a 13.568061
_cell_length_b 10.288929
_cell_length_c 7.349894
_cell_angle_alpha 90.000000
_cell_angle_beta 90.000000
_cell_angle_gamma 90.000000
_cell_formula_units_Z 4
loop_
_atom_site_label
_atom_site_type_symbol
_atom_site_fract_x
_atom_site_fract_y
_atom_site_fract_z
C1 C -0.00783 0.36620 0.01419
C2 C -0.09959 0.31068 0.06954
C3 C -0.18245 0.55174 0.07200
C4 C -0.09568 0.60548 0.01887
C5 C -0.09999 0.17948 0.03159
S1 S -0.19540 0.39664 0.17905
S2 S 0.02312 0.53314 0.04402
N1 N 0.05716 0.28816 -0.05834
S3 S 0.01341 0.13693 -0.06355
C6 C -0.27334 0.61880 0.05053
C7 C -0.09248 0.73140 -0.06097
C8 C -0.17613 0.08862 0.06277
N2 N -0.34847 0.67075 0.03721
N3 N -0.08676 0.83386 -0.12433
N4 N -0.23781 0.01328 0.08749
#END

data_XXII_a_16
#E = -24.1151 (inter-molecular)
#E =  11.4459 (intra-molecular)
_chemical_formula_sum 'C8 N4 S3'
_chemical_formula_moiety
;
C8 N4 S3
;
_symmetry_cell_setting monoclinic
_space_group_name_H-M_alt 'P 1 21/c 1'
_symmetry_Int_Tables_number 14
loop_
_symmetry_equiv_pos_site_id
_symmetry_equiv_pos_as_xyz
1 x,y,z
2 -x,1/2+y,1/2-z
3 -x,-y,-z
4 x,1/2-y,1/2+z
_cell_length_a 6.278063
_cell_length_b 15.652443
_cell_length_c 10.834470
_cell_angle_alpha 90.000000
_cell_angle_beta 68.650245
_cell_angle_gamma 90.000000
_cell_formula_units_Z 4
loop_
_atom_site_label
_atom_site_type_symbol
_atom_site_fract_x
_atom_site_fract_y
_atom_site_fract_z
C1 C 1.18737 0.82067 0.48133
C2 C 1.00166 0.86696 0.46687
C3 C 1.23015 0.87252 0.19980
C4 C 1.40790 0.82877 0.21245
C5 C 0.86938 0.90252 0.58671
S1 S 0.94463 0.87333 0.31907
S2 S 1.39467 0.76336 0.35002
N1 N 1.20036 0.81929 0.59895
S3 S 0.98282 0.87351 0.70581
C6 C 1.25646 0.92120 0.08437
C7 C 1.62828 0.83017 0.11029
C8 C 0.67164 0.95357 0.61588
N2 N 1.27043 0.96064 -0.00838
N3 N 1.80885 0.82896 0.02899
N4 N 0.50972 0.99540 0.64110
#END
data_XXII_b_16
#E = -24.1153 (inter-molecular)
#E =  11.4465 (intra-molecular)
_chemical_formula_sum 'C8 N4 S3'
_chemical_formula_moiety
;
C8 N4 S3
;
_symmetry_cell_setting monoclinic
_space_group_name_H-M_alt 'P 1 21/c 1'
_symmetry_Int_Tables_number 14
loop_
_symmetry_equiv_pos_site_id
_symmetry_equiv_pos_as_xyz
1 x,y,z
2 -x,1/2+y,1/2-z
3 -x,-y,-z
4 x,1/2-y,1/2+z
_cell_length_a 6.278051
_cell_length_b 15.652328
_cell_length_c 13.266369
_cell_angle_alpha 90.000000
_cell_angle_beta 49.521484
_cell_angle_gamma 90.000000
_cell_formula_units_Z 4
loop_
_atom_site_label
_atom_site_type_symbol
_atom_site_fract_x
_atom_site_fract_y
_atom_site_fract_z
C1 C 0.34995 0.82068 0.98134
C2 C 0.56458 0.86697 0.96687
C3 C 0.87025 0.87252 0.69980
C4 C 0.66718 0.82877 0.71246
C5 C 0.45720 0.90252 1.08671
S1 S 0.91722 0.87333 0.81907
S2 S 0.40527 0.76337 0.85002
N1 N 0.10173 0.81928 1.09895
S3 S 0.10555 0.87350 1.20582
C6 C 1.07480 0.92120 0.58437
C7 C 0.65114 0.83017 0.61029
C8 C 0.59661 0.95356 1.11588
N2 N 1.24634 0.96065 0.49162
N3 N 0.63318 0.82895 0.52899
N4 N 0.70810 0.99539 1.14109
#END

data_XXII_a_17
#E = -24.0534 (inter-molecular)
#E =  11.4459 (intra-molecular)
_chemical_formula_sum 'C8 N4 S3'
_chemical_formula_moiety
;
C8 N4 S3
;
_symmetry_cell_setting monoclinic
_space_group_name_H-M_alt 'P 1 21/c 1'
_symmetry_Int_Tables_number 14
loop_
_symmetry_equiv_pos_site_id
_symmetry_equiv_pos_as_xyz
1 x,y,z
2 -x,1/2+y,1/2-z
3 -x,-y,-z
4 x,1/2-y,1/2+z
_cell_length_a 7.028197
_cell_length_b 11.235135
_cell_length_c 12.440361
_cell_angle_alpha 90.000000
_cell_angle_beta 84.140176
_cell_angle_gamma 90.000000
_cell_formula_units_Z 4
loop_
_atom_site_label
_atom_site_type_symbol
_atom_site_fract_x
_atom_site_fract_y
_atom_site_fract_z
C1 C 0.16526 -0.11956 0.12544
C2 C 0.36593 -0.13485 0.09699
C3 C 0.43648 -0.03687 0.28918
C4 C 0.24610 -0.02159 0.31689
C5 C 0.40189 -0.15009 -0.01315
S1 S 0.53928 -0.13988 0.19018
S2 S 0.05917 -0.10033 0.26062
N1 N 0.05480 -0.12286 0.04717
S3 S 0.18509 -0.14743 -0.07024
C6 C 0.57495 0.02805 0.34093
C7 C 0.17777 0.06053 0.39899
C8 C 0.57998 -0.16698 -0.07473
N2 N 0.69170 0.07811 0.38188
N3 N 0.11686 0.12527 0.46599
N4 N 0.72472 -0.18084 -0.12608
#END
data_XXII_b_17
#E = -24.0533 (inter-molecular)
#E =  11.4465 (intra-molecular)
_chemical_formula_sum 'C8 N4 S3'
_chemical_formula_moiety
;
C8 N4 S3
;
_symmetry_cell_setting monoclinic
_space_group_name_H-M_alt 'P 1 21/c 1'
_symmetry_Int_Tables_number 14
loop_
_symmetry_equiv_pos_site_id
_symmetry_equiv_pos_as_xyz
1 x,y,z
2 -x,1/2+y,1/2-z
3 -x,-y,-z
4 x,1/2-y,1/2+z
_cell_length_a 7.028206
_cell_length_b 11.234983
_cell_length_c 12.440520
_cell_angle_alpha 90.000000
_cell_angle_beta 95.859068
_cell_angle_gamma 90.000000
_cell_formula_units_Z 4
loop_
_atom_site_label
_atom_site_type_symbol
_atom_site_fract_x
_atom_site_fract_y
_atom_site_fract_z
C1 C 1.33474 0.88044 0.12544
C2 C 1.13408 0.86515 0.09699
C3 C 1.06352 0.96314 0.28917
C4 C 1.25389 0.97841 0.31688
C5 C 1.09812 0.84990 -0.01315
S1 S 0.96071 0.86013 0.19017
S2 S 1.44083 0.89968 0.26061
N1 N 1.44520 0.87714 0.04717
S3 S 1.31492 0.85256 -0.07023
C6 C 0.92505 1.02806 0.34092
C7 C 1.32222 1.06053 0.39899
C8 C 0.92003 0.83301 -0.07473
N2 N 0.80828 1.07811 0.38187
N3 N 1.38313 1.12526 0.46599
N4 N 0.77529 0.81915 -0.12608
#END

data_XXII_a_18
#E = -24.0007 (inter-molecular)
#E =  11.4459 (intra-molecular)
_chemical_formula_sum 'C8 N4 S3'
_chemical_formula_moiety
;
C8 N4 S3
;
_symmetry_cell_setting monoclinic
_space_group_name_H-M_alt 'P 1 21/c 1'
_symmetry_Int_Tables_number 14
loop_
_symmetry_equiv_pos_site_id
_symmetry_equiv_pos_as_xyz
1 x,y,z
2 -x,1/2+y,1/2-z
3 -x,-y,-z
4 x,1/2-y,1/2+z
_cell_length_a 7.608034
_cell_length_b 6.764597
_cell_length_c 19.665052
_cell_angle_alpha 90.000000
_cell_angle_beta 91.665961
_cell_angle_gamma 90.000000
_cell_formula_units_Z 4
loop_
_atom_site_label
_atom_site_type_symbol
_atom_site_fract_x
_atom_site_fract_y
_atom_site_fract_z
C1 C 1.00584 0.81488 0.12283
C2 C 1.04232 0.62195 0.14924
C3 C 0.72373 0.49488 0.09998
C4 C 0.68749 0.67786 0.07485
C5 C 1.17490 0.63265 0.19839
S1 S 0.93908 0.40245 0.12029
S2 S 0.84594 0.86400 0.05700
N1 N 1.09907 0.96139 0.14783
S3 S 1.24467 0.87776 0.20583
C6 C 0.58823 0.35456 0.11077
C7 C 0.51168 0.73639 0.05843
C8 C 1.24974 0.47743 0.23753
N2 N 0.48209 0.23585 0.11952
N3 N 0.37104 0.78852 0.04380
N4 N 1.31211 0.35184 0.26990
#END
data_XXII_b_18
#E = -24.0005 (inter-molecular)
#E =  11.4465 (intra-molecular)
_chemical_formula_sum 'C8 N4 S3'
_chemical_formula_moiety
;
C8 N4 S3
;
_symmetry_cell_setting monoclinic
_space_group_name_H-M_alt 'P 1 21/c 1'
_symmetry_Int_Tables_number 14
loop_
_symmetry_equiv_pos_site_id
_symmetry_equiv_pos_as_xyz
1 x,y,z
2 -x,1/2+y,1/2-z
3 -x,-y,-z
4 x,1/2-y,1/2+z
_cell_length_a 7.608015
_cell_length_b 6.764635
_cell_length_c 19.665108
_cell_angle_alpha 90.000000
_cell_angle_beta 88.336236
_cell_angle_gamma 90.000000
_cell_formula_units_Z 4
loop_
_atom_site_label
_atom_site_type_symbol
_atom_site_fract_x
_atom_site_fract_y
_atom_site_fract_z
C1 C 0.50584 0.81490 0.87716
C2 C 0.54232 0.62197 0.85076
C3 C 0.22373 0.49490 0.90002
C4 C 0.18749 0.67788 0.92515
C5 C 0.67490 0.63267 0.80161
S1 S 0.43908 0.40247 0.87971
S2 S 0.34593 0.86403 0.94299
N1 N 0.59907 0.96141 0.85217
S3 S 0.74467 0.87778 0.79417
C6 C 0.08824 0.35457 0.88923
C7 C 0.01168 0.73640 0.94156
C8 C 0.74975 0.47744 0.76247
N2 N -0.01790 0.23586 0.88048
N3 N -0.12896 0.78852 0.95621
N4 N 0.81211 0.35186 0.73011
#END

data_XXII_a_19
#E = -23.9815 (inter-molecular)
#E =  11.4459 (intra-molecular)
_chemical_formula_sum 'C8 N4 S3'
_chemical_formula_moiety
;
C8 N4 S3
;
_symmetry_cell_setting monoclinic
_space_group_name_H-M_alt 'P 1 21/c 1'
_symmetry_Int_Tables_number 14
loop_
_symmetry_equiv_pos_site_id
_symmetry_equiv_pos_as_xyz
1 x,y,z
2 -x,1/2+y,1/2-z
3 -x,-y,-z
4 x,1/2-y,1/2+z
_cell_length_a 7.057236
_cell_length_b 12.260052
_cell_length_c 13.859672
_cell_angle_alpha 90.000000
_cell_angle_beta 122.692164
_cell_angle_gamma 90.000000
_cell_formula_units_Z 4
loop_
_atom_site_label
_atom_site_type_symbol
_atom_site_fract_x
_atom_site_fract_y
_atom_site_fract_z
C1 C 0.71234 0.11748 0.87287
C2 C 0.50745 0.09267 0.86590
C3 C 0.52859 0.28860 0.96385
C4 C 0.72376 0.31286 0.97120
C5 C 0.46861 -0.01812 0.85210
S1 S 0.32628 0.19045 0.86836
S2 S 0.81956 0.25222 0.88789
N1 N 0.82262 0.03605 0.86496
S3 S 0.68437 -0.08021 0.84586
C6 C 0.46389 0.34371 1.03195
C7 C 0.87171 0.39460 1.04787
C8 C 0.28716 -0.07692 0.84254
N2 N 0.40438 0.38746 1.08486
N3 N 0.99480 0.46119 1.10806
N4 N 0.13969 -0.12603 0.83464
#END
data_XXII_b_19
#E = -23.9810 (inter-molecular)
#E =  11.4465 (intra-molecular)
_chemical_formula_sum 'C8 N4 S3'
_chemical_formula_moiety
;
C8 N4 S3
;
_symmetry_cell_setting monoclinic
_space_group_name_H-M_alt 'P 1 21/c 1'
_symmetry_Int_Tables_number 14
loop_
_symmetry_equiv_pos_site_id
_symmetry_equiv_pos_as_xyz
1 x,y,z
2 -x,1/2+y,1/2-z
3 -x,-y,-z
4 x,1/2-y,1/2+z
_cell_length_a 7.057205
_cell_length_b 12.260309
_cell_length_c 13.859622
_cell_angle_alpha 90.000000
_cell_angle_beta 57.306747
_cell_angle_gamma 90.000000
_cell_formula_units_Z 4
loop_
_atom_site_label
_atom_site_type_symbol
_atom_site_fract_x
_atom_site_fract_y
_atom_site_fract_z
C1 C 0.28766 0.61748 0.37288
C2 C 0.49255 0.59267 0.36591
C3 C 0.47142 0.78859 0.46385
C4 C 0.27625 0.81286 0.47120
C5 C 0.53140 0.48188 0.35210
S1 S 0.67373 0.69044 0.36837
S2 S 0.18044 0.75222 0.38789
N1 N 0.17739 0.53605 0.36496
S3 S 0.31564 0.41979 0.34585
C6 C 0.53612 0.84370 0.53195
C7 C 0.12830 0.89460 0.54787
C8 C 0.71285 0.42307 0.34253
N2 N 0.59564 0.88745 0.58486
N3 N 0.00523 0.96120 0.60804
N4 N 0.86033 0.37397 0.33463
#END

data_XXII_a_20
#E = -23.9799 (inter-molecular)
#E =  11.4459 (intra-molecular)
_chemical_formula_sum 'C8 N4 S3'
_chemical_formula_moiety
;
C8 N4 S3
;
_symmetry_cell_setting orthorhombic
_space_group_name_H-M_alt 'P 21 21 21'
_symmetry_Int_Tables_number 19
loop_
_symmetry_equiv_pos_site_id
_symmetry_equiv_pos_as_xyz
1 x,y,z
2 1/2-x,-y,1/2+z
3 1/2+x,1/2-y,-z
4 -x,1/2+y,1/2-z
_cell_length_a 6.754877
_cell_length_b 19.996354
_cell_length_c 7.516040
_cell_angle_alpha 90.000000
_cell_angle_beta 90.000000
_cell_angle_gamma 90.000000
_cell_formula_units_Z 4
loop_
_atom_site_label
_atom_site_type_symbol
_atom_site_fract_x
_atom_site_fract_y
_atom_site_fract_z
C1 C -0.01786 0.37848 0.51801
C2 C 0.17264 0.34975 0.54941
C3 C 0.30095 0.39858 0.23143
C4 C 0.12026 0.42592 0.20002
C5 C 0.15812 0.30074 0.67774
S1 S 0.39415 0.37595 0.44579
S2 S -0.06165 0.44484 0.36477
N1 N -0.16602 0.35526 0.61109
S3 S -0.08700 0.29623 0.75040
C6 C 0.43816 0.38703 0.09131
C7 C 0.06109 0.44400 0.02480
C8 C 0.30995 0.25975 0.74685
N2 N 0.55439 0.37758 -0.01860
N3 N 0.00862 0.46002 -0.11513
N4 N 0.43274 0.22588 0.80453
#END
data_XXII_b_20
#E = -23.9798 (inter-molecular)
#E =  11.4465 (intra-molecular)
_chemical_formula_sum 'C8 N4 S3'
_chemical_formula_moiety
;
C8 N4 S3
;
_symmetry_cell_setting orthorhombic
_space_group_name_H-M_alt 'P 21 21 21'
_symmetry_Int_Tables_number 19
loop_
_symmetry_equiv_pos_site_id
_symmetry_equiv_pos_as_xyz
1 x,y,z
2 1/2-x,-y,1/2+z
3 1/2+x,1/2-y,-z
4 -x,1/2+y,1/2-z
_cell_length_a 7.515971
_cell_length_b 19.996278
_cell_length_c 6.754956
_cell_angle_alpha 90.000000
_cell_angle_beta 90.000000
_cell_angle_gamma 90.000000
_cell_formula_units_Z 4
loop_
_atom_site_label
_atom_site_type_symbol
_atom_site_fract_x
_atom_site_fract_y
_atom_site_fract_z
C1 C 0.73201 0.87152 0.23211
C2 C 0.70061 0.90025 0.42261
C3 C 1.01858 0.85142 0.55093
C4 C 1.05001 0.82408 0.37024
C5 C 0.57227 0.94925 0.40810
S1 S 0.80422 0.87405 0.64412
S2 S 0.88527 0.80517 0.18831
N1 N 0.63893 0.89474 0.08395
S3 S 0.49961 0.95377 0.16298
C6 C 1.15870 0.86296 0.68815
C7 C 1.22524 0.80600 0.31107
C8 C 0.50313 0.99024 0.55994
N2 N 1.26860 0.87241 0.80440
N3 N 1.36517 0.78998 0.25862
N4 N 0.44545 1.02410 0.68274
#END

data_XXII_a_21
#E = -23.9366 (inter-molecular)
#E =  11.4459 (intra-molecular)
_chemical_formula_sum 'C8 N4 S3'
_chemical_formula_moiety
;
C8 N4 S3
;
_symmetry_cell_setting monoclinic
_space_group_name_H-M_alt 'P 1 21/c 1'
_symmetry_Int_Tables_number 14
loop_
_symmetry_equiv_pos_site_id
_symmetry_equiv_pos_as_xyz
1 x,y,z
2 -x,1/2+y,1/2-z
3 -x,-y,-z
4 x,1/2-y,1/2+z
_cell_length_a 6.976091
_cell_length_b 19.557112
_cell_length_c 10.594208
_cell_angle_alpha 90.000000
_cell_angle_beta 44.472466
_cell_angle_gamma 90.000000
_cell_formula_units_Z 4
loop_
_atom_site_label
_atom_site_type_symbol
_atom_site_fract_x
_atom_site_fract_y
_atom_site_fract_z
C1 C 0.84839 0.10957 0.48080
C2 C 0.69588 0.09818 0.43932
C3 C 0.25308 0.15991 0.75397
C4 C 0.39590 0.17082 0.79497
C5 C 0.81985 0.04771 0.31051
S1 S 0.40172 0.14464 0.53253
S2 S 0.75988 0.17208 0.63773
N1 N 1.06830 0.07273 0.39444
S3 S 1.11532 0.02072 0.24975
C6 C -0.03771 0.16175 0.88859
C7 C 0.25916 0.18443 0.97512
C8 C 0.73558 0.02049 0.23294
N2 N -0.27365 0.16358 0.99374
N3 N 0.15571 0.19638 1.11924
N4 N 0.66894 -0.00223 0.16841
#END
data_XXII_b_21
#E = -23.9367 (inter-molecular)
#E =  11.4465 (intra-molecular)
_chemical_formula_sum 'C8 N4 S3'
_chemical_formula_moiety
;
C8 N4 S3
;
_symmetry_cell_setting monoclinic
_space_group_name_H-M_alt 'P 1 21/c 1'
_symmetry_Int_Tables_number 14
loop_
_symmetry_equiv_pos_site_id
_symmetry_equiv_pos_as_xyz
1 x,y,z
2 -x,1/2+y,1/2-z
3 -x,-y,-z
4 x,1/2-y,1/2+z
_cell_length_a 6.976083
_cell_length_b 19.557148
_cell_length_c 9.795237
_cell_angle_alpha 90.000000
_cell_angle_beta 49.262209
_cell_angle_gamma 90.000000
_cell_formula_units_Z 4
loop_
_atom_site_label
_atom_site_type_symbol
_atom_site_fract_x
_atom_site_fract_y
_atom_site_fract_z
C1 C 0.30999 0.10958 0.51918
C2 C 0.07454 0.09818 0.56066
C3 C 0.26105 0.15991 0.24600
C4 C 0.48586 0.17082 0.20500
C5 C -0.05912 0.04771 0.68948
S1 S -0.03322 0.14463 0.46745
S2 S 0.53537 0.17207 0.36224
N1 N 0.35719 0.07274 0.60555
S3 S 0.11481 0.02072 0.75025
C6 C 0.23950 0.16175 0.11138
C7 C 0.70942 0.18443 0.02485
C8 C -0.29854 0.02050 0.76706
N2 N 0.21384 0.16358 0.00624
N3 N 0.89422 0.19639 -0.11927
N4 N -0.49423 -0.00222 0.83159
#END

data_XXII_a_22
#E = -23.9319 (inter-molecular)
#E =  11.4459 (intra-molecular)
_chemical_formula_sum 'C8 N4 S3'
_chemical_formula_moiety
;
C8 N4 S3
;
_symmetry_cell_setting monoclinic
_space_group_name_H-M_alt 'P 1 21 1'
_symmetry_Int_Tables_number 4
loop_
_symmetry_equiv_pos_site_id
_symmetry_equiv_pos_as_xyz
1 x,y,z
2 -x,1/2+y,-z
_cell_length_a 6.265863
_cell_length_b 8.581166
_cell_length_c 10.620031
_cell_angle_alpha 90.000000
_cell_angle_beta 116.223025
_cell_angle_gamma 90.000000
_cell_formula_units_Z 2
loop_
_atom_site_label
_atom_site_type_symbol
_atom_site_fract_x
_atom_site_fract_y
_atom_site_fract_z
C1 C 0.47406 0.75761 0.93926
C2 C 0.66483 0.84046 0.93047
C3 C 0.46865 0.78387 0.64936
C4 C 0.28690 0.70449 0.65661
C5 C 0.85408 0.85121 1.06189
S1 S 0.65325 0.92350 0.77538
S2 S 0.19447 0.72220 0.79268
N1 N 0.50745 0.70898 1.06319
S3 S 0.77607 0.76230 1.18353
C6 C 0.52465 0.76477 0.53432
C7 C 0.14534 0.59849 0.54896
C8 C 1.07747 0.92214 1.09980
N2 N 0.57389 0.75372 0.44192
N3 N 0.02487 0.51288 0.46298
N4 N 1.26095 0.97972 1.13226
#END
data_XXII_b_22
#E = -23.9310 (inter-molecular)
#E =  11.4465 (intra-molecular)
_chemical_formula_sum 'C8 N4 S3'
_chemical_formula_moiety
;
C8 N4 S3
;
_symmetry_cell_setting monoclinic
_space_group_name_H-M_alt 'P 1 21 1'
_symmetry_Int_Tables_number 4
loop_
_symmetry_equiv_pos_site_id
_symmetry_equiv_pos_as_xyz
1 x,y,z
2 -x,1/2+y,-z
_cell_length_a 6.266253
_cell_length_b 8.580320
_cell_length_c 10.620415
_cell_angle_alpha 90.000000
_cell_angle_beta 116.221910
_cell_angle_gamma 90.000000
_cell_formula_units_Z 2
loop_
_atom_site_label
_atom_site_type_symbol
_atom_site_fract_x
_atom_site_fract_y
_atom_site_fract_z
C1 C 0.47407 0.04917 0.43926
C2 C 0.66484 -0.03368 0.43047
C3 C 0.46868 0.02291 0.14937
C4 C 0.28692 0.10228 0.15662
C5 C 0.85407 -0.04443 0.56189
S1 S 0.65329 -0.11672 0.27539
S2 S 0.19450 0.08457 0.29268
N1 N 0.50744 0.09779 0.56317
S3 S 0.77604 0.04448 0.68352
C6 C 0.52467 0.04201 0.03433
C7 C 0.14535 0.20827 0.04896
C8 C 1.07745 -0.11535 0.59980
N2 N 0.57392 0.05307 -0.05806
N3 N 0.02487 0.29387 -0.03703
N4 N 1.26093 -0.17292 0.63226
#END

data_XXII_a_23
#E = -23.9289 (inter-molecular)
#E =  11.4459 (intra-molecular)
_chemical_formula_sum 'C8 N4 S3'
_chemical_formula_moiety
;
C8 N4 S3
;
_symmetry_cell_setting monoclinic
_space_group_name_H-M_alt 'P 1 21/c 1'
_symmetry_Int_Tables_number 14
loop_
_symmetry_equiv_pos_site_id
_symmetry_equiv_pos_as_xyz
1 x,y,z
2 -x,1/2+y,1/2-z
3 -x,-y,-z
4 x,1/2-y,1/2+z
_cell_length_a 10.201208
_cell_length_b 10.068159
_cell_length_c 12.696171
_cell_angle_alpha 90.000000
_cell_angle_beta 48.189743
_cell_angle_gamma 90.000000
_cell_formula_units_Z 4
loop_
_atom_site_label
_atom_site_type_symbol
_atom_site_fract_x
_atom_site_fract_y
_atom_site_fract_z
C1 C 0.14588 0.44146 0.26337
C2 C 0.23138 0.44824 0.11749
C3 C 0.23381 0.17807 0.10603
C4 C 0.15304 0.17048 0.24451
C5 C 0.30708 0.57160 0.06421
S1 S 0.23105 0.31992 0.02280
S2 S 0.02809 0.29967 0.37203
N1 N 0.15219 0.54721 0.31949
S3 S 0.26137 0.66800 0.19967
C6 C 0.32661 0.06811 0.01332
C7 C 0.15859 0.05171 0.30220
C8 C 0.40498 0.61938 -0.07480
N2 N 0.40152 -0.01942 -0.06486
N3 N 0.15848 -0.04331 0.35324
N4 N 0.48531 0.65973 -0.18813
#END
data_XXII_b_23
#E = -23.9287 (inter-molecular)
#E =  11.4465 (intra-molecular)
_chemical_formula_sum 'C8 N4 S3'
_chemical_formula_moiety
;
C8 N4 S3
;
_symmetry_cell_setting monoclinic
_space_group_name_H-M_alt 'P 1 21/c 1'
_symmetry_Int_Tables_number 14
loop_
_symmetry_equiv_pos_site_id
_symmetry_equiv_pos_as_xyz
1 x,y,z
2 -x,1/2+y,1/2-z
3 -x,-y,-z
4 x,1/2-y,1/2+z
_cell_length_a 10.201027
_cell_length_b 10.068316
_cell_length_c 12.696085
_cell_angle_alpha 90.000000
_cell_angle_beta 131.809367
_cell_angle_gamma 90.000000
_cell_formula_units_Z 4
loop_
_atom_site_label
_atom_site_type_symbol
_atom_site_fract_x
_atom_site_fract_y
_atom_site_fract_z
C1 C 0.85412 0.94146 0.76337
C2 C 0.76862 0.94824 0.61749
C3 C 0.76618 0.67808 0.60602
C4 C 0.84695 0.67049 0.74450
C5 C 0.69292 1.07160 0.56421
S1 S 0.76894 0.81992 0.52279
S2 S 0.97189 0.79968 0.87203
N1 N 0.84780 1.04721 0.81949
S3 S 0.73864 1.16800 0.69967
C6 C 0.67339 0.56812 0.51332
C7 C 0.84141 0.55172 0.80220
C8 C 0.59503 1.11939 0.42520
N2 N 0.59847 0.48059 0.43513
N3 N 0.84154 0.45669 0.85324
N4 N 0.51471 1.15973 0.31188
#END

data_XXII_a_24
#E = -23.8961 (inter-molecular)
#E =  11.4459 (intra-molecular)
_chemical_formula_sum 'C8 N4 S3'
_chemical_formula_moiety
;
C8 N4 S3
;
_symmetry_cell_setting monoclinic
_space_group_name_H-M_alt 'P 1 21/c 1'
_symmetry_Int_Tables_number 14
loop_
_symmetry_equiv_pos_site_id
_symmetry_equiv_pos_as_xyz
1 x,y,z
2 -x,1/2+y,1/2-z
3 -x,-y,-z
4 x,1/2-y,1/2+z
_cell_length_a 10.442008
_cell_length_b 13.847977
_cell_length_c 7.433056
_cell_angle_alpha 90.000000
_cell_angle_beta 74.431650
_cell_angle_gamma 90.000000
_cell_formula_units_Z 4
loop_
_atom_site_label
_atom_site_type_symbol
_atom_site_fract_x
_atom_site_fract_y
_atom_site_fract_z
C1 C 0.38096 0.79097 0.15378
C2 C 0.42368 0.88197 0.20749
C3 C 0.16988 0.94932 0.28042
C4 C 0.12828 0.86322 0.22915
C5 C 0.55940 0.89077 0.13665
S1 S 0.31866 0.96746 0.35151
S2 S 0.21279 0.75061 0.22142
N1 N 0.47211 0.73403 0.05295
S3 S 0.62127 0.78528 0.01568
C6 C 0.09348 1.03487 0.28700
C7 C 0.00622 0.85541 0.17949
C8 C 0.64132 0.96920 0.15520
N2 N 0.03356 1.10566 0.29604
N3 N -0.09287 0.84598 0.14030
N4 N 0.70949 1.03285 0.16926
#END
data_XXII_b_24
#E = -23.8964 (inter-molecular)
#E =  11.4465 (intra-molecular)
_chemical_formula_sum 'C8 N4 S3'
_chemical_formula_moiety
;
C8 N4 S3
;
_symmetry_cell_setting monoclinic
_space_group_name_H-M_alt 'P 1 21/c 1'
_symmetry_Int_Tables_number 14
loop_
_symmetry_equiv_pos_site_id
_symmetry_equiv_pos_as_xyz
1 x,y,z
2 -x,1/2+y,1/2-z
3 -x,-y,-z
4 x,1/2-y,1/2+z
_cell_length_a 11.073372
_cell_length_b 13.847843
_cell_length_c 7.433070
_cell_angle_alpha 90.000000
_cell_angle_beta 65.283494
_cell_angle_gamma 90.000000
_cell_formula_units_Z 4
loop_
_atom_site_label
_atom_site_type_symbol
_atom_site_fract_x
_atom_site_fract_y
_atom_site_fract_z
C1 C 0.88096 0.79097 0.46527
C2 C 0.92368 0.88197 0.36884
C3 C 0.66988 0.94932 0.54971
C4 C 0.62828 0.86322 0.64258
C5 C 1.05940 0.89077 0.30395
S1 S 0.81866 0.96746 0.32984
S2 S 0.71280 0.75061 0.56581
N1 N 0.97212 0.73403 0.47494
S3 S 1.12128 0.78528 0.36305
C6 C 0.59348 1.03487 0.61953
C7 C 0.50622 0.85541 0.81430
C8 C 1.14132 0.96920 0.20346
N2 N 0.53356 1.10567 0.67041
N3 N 0.40713 0.84598 0.95256
N4 N 1.20948 1.03285 0.12123
#END

data_XXII_a_25
#E = -23.8926 (inter-molecular)
#E =  11.4459 (intra-molecular)
_chemical_formula_sum 'C8 N4 S3'
_chemical_formula_moiety
;
C8 N4 S3
;
_symmetry_cell_setting orthorhombic
_space_group_name_H-M_alt 'P b c a'
_symmetry_Int_Tables_number 61
loop_
_symmetry_equiv_pos_site_id
_symmetry_equiv_pos_as_xyz
1 x,y,z
2 1/2-x,-y,1/2+z
3 1/2+x,1/2-y,-z
4 -x,1/2+y,1/2-z
5 -x,-y,-z
6 1/2+x,y,1/2-z
7 1/2-x,1/2+y,z
8 x,1/2-y,1/2+z
_cell_length_a 19.728869
_cell_length_b 13.877208
_cell_length_c 7.288109
_cell_angle_alpha 90.000000
_cell_angle_beta 90.000000
_cell_angle_gamma 90.000000
_cell_formula_units_Z 8
loop_
_atom_site_label
_atom_site_type_symbol
_atom_site_fract_x
_atom_site_fract_y
_atom_site_fract_z
C1 C 0.06481 1.19799 0.22903
C2 C 0.03798 1.10261 0.24241
C3 C 0.16569 1.02947 0.21575
C4 C 0.19171 1.11980 0.20237
C5 C -0.03023 1.10364 0.20143
S1 S 0.08475 1.00023 0.31102
S2 S 0.15090 1.22787 0.27612
N1 N 0.02280 1.26673 0.18367
S3 S -0.05488 1.22205 0.15566
C6 C 0.20302 0.94736 0.15746
C7 C 0.25758 1.13573 0.12881
C8 C -0.07578 1.02520 0.19685
N2 N 0.23205 0.87884 0.11352
N3 N 0.31109 1.15145 0.07186
N4 N -0.11358 0.96167 0.19256
#END
data_XXII_b_25
#E = -23.8923 (inter-molecular)
#E =  11.4465 (intra-molecular)
_chemical_formula_sum 'C8 N4 S3'
_chemical_formula_moiety
;
C8 N4 S3
;
_symmetry_cell_setting orthorhombic
_space_group_name_H-M_alt 'P b c a'
_symmetry_Int_Tables_number 61
loop_
_symmetry_equiv_pos_site_id
_symmetry_equiv_pos_as_xyz
1 x,y,z
2 1/2-x,-y,1/2+z
3 1/2+x,1/2-y,-z
4 -x,1/2+y,1/2-z
5 -x,-y,-z
6 1/2+x,y,1/2-z
7 1/2-x,1/2+y,z
8 x,1/2-y,1/2+z
_cell_length_a 13.877280
_cell_length_b 7.288074
_cell_length_c 19.729032
_cell_angle_alpha 90.000000
_cell_angle_beta 90.000000
_cell_angle_gamma 90.000000
_cell_formula_units_Z 8
loop_
_atom_site_label
_atom_site_type_symbol
_atom_site_fract_x
_atom_site_fract_y
_atom_site_fract_z
C1 C 0.30201 0.72901 0.06481
C2 C 0.39739 0.74240 0.03798
C3 C 0.47053 0.71572 0.16569
C4 C 0.38020 0.70233 0.19171
C5 C 0.39636 0.70144 -0.03023
S1 S 0.49977 0.81100 0.08475
S2 S 0.27212 0.77608 0.15090
N1 N 0.23327 0.68366 0.02279
S3 S 0.27795 0.65567 -0.05488
C6 C 0.55264 0.65743 0.20302
C7 C 0.36427 0.62878 0.25758
C8 C 0.47480 0.69687 -0.07578
N2 N 0.62116 0.61350 0.23205
N3 N 0.34855 0.57184 0.31109
N4 N 0.53833 0.69259 -0.11358
#END

data_XXII_a_26
#E = -23.8886 (inter-molecular)
#E =  11.4459 (intra-molecular)
_chemical_formula_sum 'C8 N4 S3'
_chemical_formula_moiety
;
C8 N4 S3
;
_symmetry_cell_setting monoclinic
_space_group_name_H-M_alt 'P 1 21 1'
_symmetry_Int_Tables_number 4
loop_
_symmetry_equiv_pos_site_id
_symmetry_equiv_pos_as_xyz
1 x,y,z
2 -x,1/2+y,-z
_cell_length_a 7.591646
_cell_length_b 6.800619
_cell_length_c 9.858123
_cell_angle_alpha 90.000000
_cell_angle_beta 92.671409
_cell_angle_gamma 90.000000
_cell_formula_units_Z 2
loop_
_atom_site_label
_atom_site_type_symbol
_atom_site_fract_x
_atom_site_fract_y
_atom_site_fract_z
C1 C 0.49650 1.08733 0.74368
C2 C 0.53633 0.89742 0.79903
C3 C 0.21596 0.76447 0.70290
C4 C 0.17653 0.94455 0.65025
C5 C 0.67150 0.91246 0.89679
S1 S 0.43369 0.67625 0.74444
S2 S 0.33251 1.13049 0.61183
N1 N 0.58965 1.23556 0.79139
S3 S 0.73927 1.15746 0.90813
C6 C 0.08215 0.62396 0.72659
C7 C -0.00104 0.99975 0.61691
C8 C 0.75001 0.76125 0.97698
N2 N -0.02256 0.50518 0.74586
N3 N -0.14323 1.04909 0.58716
N4 N 0.81539 0.63896 1.04325
#END
data_XXII_b_26
#E = -23.8884 (inter-molecular)
#E =  11.4465 (intra-molecular)
_chemical_formula_sum 'C8 N4 S3'
_chemical_formula_moiety
;
C8 N4 S3
;
_symmetry_cell_setting monoclinic
_space_group_name_H-M_alt 'P 1 21 1'
_symmetry_Int_Tables_number 4
loop_
_symmetry_equiv_pos_site_id
_symmetry_equiv_pos_as_xyz
1 x,y,z
2 -x,1/2+y,-z
_cell_length_a 7.591635
_cell_length_b 6.800652
_cell_length_c 12.719657
_cell_angle_alpha 90.000000
_cell_angle_beta 50.731605
_cell_angle_gamma 90.000000
_cell_formula_units_Z 2
loop_
_atom_site_label
_atom_site_type_symbol
_atom_site_fract_x
_atom_site_fract_y
_atom_site_fract_z
C1 C 0.74017 0.40341 0.25631
C2 C 0.83536 0.21350 0.20097
C3 C 0.41886 0.08055 0.29709
C4 C 0.32678 0.26064 0.34974
C5 C 1.06828 0.22854 0.10321
S1 S 0.67813 -0.00766 0.25555
S2 S 0.44434 0.44658 0.38816
N1 N 0.88104 0.55164 0.20860
S3 S 1.14740 0.47354 0.09187
C6 C 0.30874 -0.05996 0.27341
C7 C 0.11586 0.31582 0.38308
C8 C 1.22698 0.07732 0.02303
N2 N 0.22330 -0.17875 0.25414
N3 N -0.05608 0.36515 0.41284
N4 N 1.35863 -0.04497 -0.04323
#END

data_XXII_a_27
#E = -23.8863 (inter-molecular)
#E =  11.4459 (intra-molecular)
_chemical_formula_sum 'C8 N4 S3'
_chemical_formula_moiety
;
C8 N4 S3
;
_symmetry_cell_setting orthorhombic
_space_group_name_H-M_alt 'P n a 21'
_symmetry_Int_Tables_number 33
loop_
_symmetry_equiv_pos_site_id
_symmetry_equiv_pos_as_xyz
1 x,y,z
2 -x,-y,1/2+z
3 1/2-x,1/2+y,1/2+z
4 1/2+x,1/2-y,z
_cell_length_a 19.885409
_cell_length_b 7.485086
_cell_length_c 6.805146
_cell_angle_alpha 90.000000
_cell_angle_beta 90.000000
_cell_angle_gamma 90.000000
_cell_formula_units_Z 4
loop_
_atom_site_label
_atom_site_type_symbol
_atom_site_fract_x
_atom_site_fract_y
_atom_site_fract_z
C1 C 0.62423 0.50864 0.28216
C2 C 0.60040 0.54750 0.47559
C3 C 0.65192 0.23176 0.60546
C4 C 0.67460 0.19325 0.42205
C5 C 0.55119 0.67696 0.46653
S1 S 0.63214 0.45065 0.69335
S2 S 0.68927 0.35173 0.23078
N1 N 0.59735 0.59741 0.13674
S3 S 0.54052 0.74139 0.22195
C6 C 0.64355 0.09626 0.74981
C7 C 0.69080 0.01493 0.36713
C8 C 0.51417 0.75262 0.62279
N2 N 0.63681 -0.00972 0.87165
N3 N 0.70517 -0.12770 0.31776
N4 N 0.48351 0.81562 0.74925
#END
data_XXII_b_27
#E = -23.8863 (inter-molecular)
#E =  11.4465 (intra-molecular)
_chemical_formula_sum 'C8 N4 S3'
_chemical_formula_moiety
;
C8 N4 S3
;
_symmetry_cell_setting orthorhombic
_space_group_name_H-M_alt 'P n a 21'
_symmetry_Int_Tables_number 33
loop_
_symmetry_equiv_pos_site_id
_symmetry_equiv_pos_as_xyz
1 x,y,z
2 -x,-y,1/2+z
3 1/2-x,1/2+y,1/2+z
4 1/2+x,1/2-y,z
_cell_length_a 19.885473
_cell_length_b 7.485029
_cell_length_c 6.805179
_cell_angle_alpha 90.000000
_cell_angle_beta 90.000000
_cell_angle_gamma 90.000000
_cell_formula_units_Z 4
loop_
_atom_site_label
_atom_site_type_symbol
_atom_site_fract_x
_atom_site_fract_y
_atom_site_fract_z
C1 C 0.87578 0.00862 0.40083
C2 C 0.89960 0.04749 0.59425
C3 C 0.84808 -0.26826 0.72412
C4 C 0.82540 -0.30677 0.54072
C5 C 0.94880 0.17695 0.58520
S1 S 0.86787 -0.04937 0.81201
S2 S 0.81074 -0.14830 0.34944
N1 N 0.90265 0.09740 0.25541
S3 S 0.95948 0.24139 0.34062
C6 C 0.85645 -0.40376 0.86848
C7 C 0.80920 -0.48509 0.48580
C8 C 0.98583 0.25263 0.74146
N2 N 0.86319 -0.50973 0.99032
N3 N 0.79482 -0.62772 0.43645
N4 N 1.01648 0.31562 0.86792
#END

data_XXII_a_28
#E = -23.8730 (inter-molecular)
#E =  11.4459 (intra-molecular)
_chemical_formula_sum 'C8 N4 S3'
_chemical_formula_moiety
;
C8 N4 S3
;
_symmetry_cell_setting triclinic
_space_group_name_H-M_alt 'P -1'
_symmetry_Int_Tables_number 2
loop_
_symmetry_equiv_pos_site_id
_symmetry_equiv_pos_as_xyz
1 x,y,z
2 -x,-y,-z
_cell_length_a 7.532257
_cell_length_b 9.649742
_cell_length_c 7.045655
_cell_angle_alpha 93.942625
_cell_angle_beta 86.974865
_cell_angle_gamma 91.418465
_cell_formula_units_Z 2
loop_
_atom_site_label
_atom_site_type_symbol
_atom_site_fract_x
_atom_site_fract_y
_atom_site_fract_z
C1 C 1.02010 0.78680 0.13014
C2 C 1.05896 0.80442 0.32677
C3 C 0.74055 0.68136 0.42258
C4 C 0.70205 0.66448 0.23615
C5 C 1.19101 0.90454 0.35125
S1 S 0.95901 0.70673 0.50828
S2 S 0.86013 0.66432 0.03826
N1 N 1.11119 0.86342 0.01224
S3 S 1.25753 0.96410 0.12954
C6 C 0.60525 0.67609 0.57060
C7 C 0.52395 0.64104 0.18174
C8 C 1.26760 0.95444 0.52211
N2 N 0.49938 0.67096 0.69482
N3 N 0.38146 0.62028 0.13202
N4 N 1.33137 0.99621 0.66085
#END
data_XXII_b_28
#E = -23.8730 (inter-molecular)
#E =  11.4465 (intra-molecular)
_chemical_formula_sum 'C8 N4 S3'
_chemical_formula_moiety
;
C8 N4 S3
;
_symmetry_cell_setting triclinic
_space_group_name_H-M_alt 'P -1'
_symmetry_Int_Tables_number 2
loop_
_symmetry_equiv_pos_site_id
_symmetry_equiv_pos_as_xyz
1 x,y,z
2 -x,-y,-z
_cell_length_a 9.649780
_cell_length_b 7.532225
_cell_length_c 7.045630
_cell_angle_alpha 93.025932
_cell_angle_beta 86.056039
_cell_angle_gamma 91.416056
_cell_formula_units_Z 2
loop_
_atom_site_label
_atom_site_type_symbol
_atom_site_fract_x
_atom_site_fract_y
_atom_site_fract_z
C1 C 0.71320 0.47991 0.13015
C2 C 0.69558 0.44105 0.32678
C3 C 0.81863 0.75945 0.42259
C4 C 0.83552 0.79796 0.23617
C5 C 0.59546 0.30899 0.35125
S1 S 0.79326 0.54100 0.50829
S2 S 0.83568 0.63988 0.03827
N1 N 0.63659 0.38881 0.01224
S3 S 0.53591 0.24247 0.12954
C6 C 0.82390 0.89475 0.57062
C7 C 0.85896 0.97605 0.18176
C8 C 0.54557 0.23240 0.52211
N2 N 0.82903 1.00062 0.69484
N3 N 0.87973 1.11854 0.13205
N4 N 0.50380 0.16863 0.66085
#END

data_XXII_a_29
#E = -23.8114 (inter-molecular)
#E =  11.4459 (intra-molecular)
_chemical_formula_sum 'C8 N4 S3'
_chemical_formula_moiety
;
C8 N4 S3
;
_symmetry_cell_setting monoclinic
_space_group_name_H-M_alt 'P 1 21/c 1'
_symmetry_Int_Tables_number 14
loop_
_symmetry_equiv_pos_site_id
_symmetry_equiv_pos_as_xyz
1 x,y,z
2 -x,1/2+y,1/2-z
3 -x,-y,-z
4 x,1/2-y,1/2+z
_cell_length_a 6.992203
_cell_length_b 10.300534
_cell_length_c 14.473108
_cell_angle_alpha 90.000000
_cell_angle_beta 109.960686
_cell_angle_gamma 90.000000
_cell_formula_units_Z 4
loop_
_atom_site_label
_atom_site_type_symbol
_atom_site_fract_x
_atom_site_fract_y
_atom_site_fract_z
C1 C 0.58914 0.63906 0.80230
C2 C 0.37248 0.63523 0.77433
C3 C 0.40395 0.67651 0.96483
C4 C 0.61001 0.67994 0.99225
C5 C 0.29077 0.57513 0.68428
S1 S 0.23151 0.70378 0.84283
S2 S 0.75172 0.71188 0.91289
N1 N 0.66989 0.58854 0.74139
S3 S 0.48794 0.53270 0.64181
C6 C 0.30479 0.65367 1.03426
C7 C 0.73498 0.66044 1.09194
C8 C 0.08397 0.55027 0.63051
N2 N 0.21871 0.63683 1.08861
N3 N 0.84141 0.64654 1.17223
N4 N -0.08463 0.52932 0.58577
#END
data_XXII_b_29
#E = -23.8110 (inter-molecular)
#E =  11.4465 (intra-molecular)
_chemical_formula_sum 'C8 N4 S3'
_chemical_formula_moiety
;
C8 N4 S3
;
_symmetry_cell_setting monoclinic
_space_group_name_H-M_alt 'P 1 21/c 1'
_symmetry_Int_Tables_number 14
loop_
_symmetry_equiv_pos_site_id
_symmetry_equiv_pos_as_xyz
1 x,y,z
2 -x,1/2+y,1/2-z
3 -x,-y,-z
4 x,1/2-y,1/2+z
_cell_length_a 6.992241
_cell_length_b 10.300449
_cell_length_c 14.473121
_cell_angle_alpha 90.000000
_cell_angle_beta 70.040026
_cell_angle_gamma 90.000000
_cell_formula_units_Z 4
loop_
_atom_site_label
_atom_site_type_symbol
_atom_site_fract_x
_atom_site_fract_y
_atom_site_fract_z
C1 C -0.08913 0.13905 0.80230
C2 C 0.12753 0.13522 0.77434
C3 C 0.09606 0.17651 0.96483
C4 C -0.11000 0.17994 0.99225
C5 C 0.20923 0.07513 0.68428
S1 S 0.26850 0.20377 0.84283
S2 S -0.25172 0.21186 0.91289
N1 N -0.16989 0.08853 0.74139
S3 S 0.01207 0.03269 0.64181
C6 C 0.19522 0.15367 1.03426
C7 C -0.23497 0.16045 1.09194
C8 C 0.41603 0.05027 0.63051
N2 N 0.28131 0.13684 1.08861
N3 N -0.34140 0.14657 1.17223
N4 N 0.58463 0.02931 0.58577
#END

data_XXII_a_30
#E = -23.7922 (inter-molecular)
#E =  11.4459 (intra-molecular)
_chemical_formula_sum 'C8 N4 S3'
_chemical_formula_moiety
;
C8 N4 S3
;
_symmetry_cell_setting monoclinic
_space_group_name_H-M_alt 'P 1 21/c 1'
_symmetry_Int_Tables_number 14
loop_
_symmetry_equiv_pos_site_id
_symmetry_equiv_pos_as_xyz
1 x,y,z
2 -x,1/2+y,1/2-z
3 -x,-y,-z
4 x,1/2-y,1/2+z
_cell_length_a 11.979005
_cell_length_b 6.133064
_cell_length_c 15.790626
_cell_angle_alpha 90.000000
_cell_angle_beta 59.272847
_cell_angle_gamma 90.000000
_cell_formula_units_Z 4
loop_
_atom_site_label
_atom_site_type_symbol
_atom_site_fract_x
_atom_site_fract_y
_atom_site_fract_z
C1 C 0.58848 0.17145 0.13740
C2 C 0.56124 -0.02686 0.10390
C3 C 0.81911 -0.07685 -0.02902
C4 C 0.84604 0.11175 0.00205
C5 C 0.43177 -0.03337 0.13207
S1 S 0.67535 -0.23629 0.04074
S2 S 0.74427 0.24009 0.11824
N1 N 0.49187 0.30606 0.18677
S3 S 0.35585 0.20191 0.19920
C6 C 0.90832 -0.16955 -0.12214
C7 C 0.96501 0.22439 -0.05780
C8 C 0.36486 -0.19836 0.11345
N2 N 0.97884 -0.25114 -0.19673
N3 N 1.06102 0.31914 -0.10375
N4 N 0.30894 -0.33209 0.09873
#END
data_XXII_b_30
#E = -23.7919 (inter-molecular)
#E =  11.4465 (intra-molecular)
_chemical_formula_sum 'C8 N4 S3'
_chemical_formula_moiety
;
C8 N4 S3
;
_symmetry_cell_setting monoclinic
_space_group_name_H-M_alt 'P 1 21/c 1'
_symmetry_Int_Tables_number 14
loop_
_symmetry_equiv_pos_site_id
_symmetry_equiv_pos_as_xyz
1 x,y,z
2 -x,1/2+y,1/2-z
3 -x,-y,-z
4 x,1/2-y,1/2+z
_cell_length_a 11.979101
_cell_length_b 6.133094
_cell_length_c 15.790347
_cell_angle_alpha 90.000000
_cell_angle_beta 120.726078
_cell_angle_gamma 90.000000
_cell_formula_units_Z 4
loop_
_atom_site_label
_atom_site_type_symbol
_atom_site_fract_x
_atom_site_fract_y
_atom_site_fract_z
C1 C 0.58849 1.17146 0.86261
C2 C 0.56125 0.97315 0.89610
C3 C 0.81911 0.92315 1.02903
C4 C 0.84604 1.11175 0.99796
C5 C 0.43177 0.96664 0.86793
S1 S 0.67536 0.76372 0.95927
S2 S 0.74428 1.24010 0.88177
N1 N 0.49188 1.30606 0.81324
S3 S 0.35586 1.20192 0.80080
C6 C 0.90832 0.83044 1.12214
C7 C 0.96501 1.22437 1.05781
C8 C 0.36486 0.80164 0.88655
N2 N 0.97883 0.74884 1.19674
N3 N 1.06103 1.31911 1.10375
N4 N 0.30894 0.66791 0.90126
#END

data_XXII_a_31
#E = -23.7857 (inter-molecular)
#E =  11.4459 (intra-molecular)
_chemical_formula_sum 'C8 N4 S3'
_chemical_formula_moiety
;
C8 N4 S3
;
_symmetry_cell_setting monoclinic
_space_group_name_H-M_alt 'P 1 21/c 1'
_symmetry_Int_Tables_number 14
loop_
_symmetry_equiv_pos_site_id
_symmetry_equiv_pos_as_xyz
1 x,y,z
2 -x,1/2+y,1/2-z
3 -x,-y,-z
4 x,1/2-y,1/2+z
_cell_length_a 10.243738
_cell_length_b 7.990531
_cell_length_c 16.986137
_cell_angle_alpha 90.000000
_cell_angle_beta 45.939618
_cell_angle_gamma 90.000000
_cell_formula_units_Z 4
loop_
_atom_site_label
_atom_site_type_symbol
_atom_site_fract_x
_atom_site_fract_y
_atom_site_fract_z
C1 C 0.10169 0.24309 0.95854
C2 C 0.21158 0.32462 0.85468
C3 C 0.49444 0.32998 0.83935
C4 C 0.39102 0.25297 0.93814
C5 C 0.10220 0.39530 0.84369
S1 S 0.45152 0.32597 0.75376
S2 S 0.19137 0.13249 1.00330
N1 N -0.07420 0.24778 1.02229
S3 S -0.12426 0.35046 0.96074
C6 C 0.65442 0.41961 0.79279
C7 C 0.43896 0.25943 0.99914
C8 C 0.15503 0.48813 0.75461
N2 N 0.78625 0.49196 0.75176
N3 N 0.47449 0.26026 1.05048
N4 N 0.19638 0.56428 0.68231
#END
data_XXII_b_31
#E = -23.7857 (inter-molecular)
#E =  11.4465 (intra-molecular)
_chemical_formula_sum 'C8 N4 S3'
_chemical_formula_moiety
;
C8 N4 S3
;
_symmetry_cell_setting monoclinic
_space_group_name_H-M_alt 'P 1 21/c 1'
_symmetry_Int_Tables_number 14
loop_
_symmetry_equiv_pos_site_id
_symmetry_equiv_pos_as_xyz
1 x,y,z
2 -x,1/2+y,1/2-z
3 -x,-y,-z
4 x,1/2-y,1/2+z
_cell_length_a 10.243880
_cell_length_b 7.990542
_cell_length_c 14.974928
_cell_angle_alpha 90.000000
_cell_angle_beta 54.597461
_cell_angle_gamma 90.000000
_cell_formula_units_Z 4
loop_
_atom_site_label
_atom_site_type_symbol
_atom_site_fract_x
_atom_site_fract_y
_atom_site_fract_z
C1 C 0.51877 0.74309 0.04146
C2 C 0.42094 0.82463 0.14531
C3 C 0.67314 0.82999 0.16064
C4 C 0.76731 0.75298 0.06185
C5 C 0.28959 0.89531 0.15630
S1 S 0.45905 0.82599 0.24623
S2 S 0.69798 0.63249 -0.00331
N1 N 0.47039 0.74777 -0.02229
S3 S 0.29723 0.85045 0.03925
C6 C 0.74001 0.91962 0.20720
C7 C 0.93724 0.75942 0.00085
C8 C 0.16426 0.98814 0.24538
N2 N 0.78976 0.99197 0.24824
N3 N 1.07544 0.76023 -0.05047
N4 N 0.06100 1.06430 0.31768
#END

data_XXII_a_32
#E = -23.7726 (inter-molecular)
#E =  11.4459 (intra-molecular)
_chemical_formula_sum 'C8 N4 S3'
_chemical_formula_moiety
;
C8 N4 S3
;
_symmetry_cell_setting orthorhombic
_space_group_name_H-M_alt 'P 21 21 21'
_symmetry_Int_Tables_number 19
loop_
_symmetry_equiv_pos_site_id
_symmetry_equiv_pos_as_xyz
1 x,y,z
2 1/2-x,-y,1/2+z
3 1/2+x,1/2-y,-z
4 -x,1/2+y,1/2-z
_cell_length_a 6.465189
_cell_length_b 20.483289
_cell_length_c 7.698609
_cell_angle_alpha 90.000000
_cell_angle_beta 90.000000
_cell_angle_gamma 90.000000
_cell_formula_units_Z 4
loop_
_atom_site_label
_atom_site_type_symbol
_atom_site_fract_x
_atom_site_fract_y
_atom_site_fract_z
C1 C 1.31652 0.79584 0.16411
C2 C 1.12142 0.77812 0.23747
C3 C 1.02317 0.90679 0.27103
C4 C 1.20844 0.92417 0.20194
C5 C 1.12904 0.71455 0.29586
S1 S 0.90127 0.82914 0.24315
S2 S 1.36888 0.87354 0.06981
N1 N 1.46165 0.75147 0.16354
S3 S 1.37320 0.68241 0.25036
C6 C 0.90380 0.95135 0.37102
C7 C 1.29058 0.98791 0.22746
C8 C 0.97128 0.67817 0.37782
N2 N 0.80135 0.98636 0.45127
N3 N 1.36122 1.03934 0.24365
N4 N 0.84360 0.64786 0.44501
#END
data_XXII_b_32
#E = -23.7716 (inter-molecular)
#E =  11.4465 (intra-molecular)
_chemical_formula_sum 'C8 N4 S3'
_chemical_formula_moiety
;
C8 N4 S3
;
_symmetry_cell_setting orthorhombic
_space_group_name_H-M_alt 'P 21 21 21'
_symmetry_Int_Tables_number 19
loop_
_symmetry_equiv_pos_site_id
_symmetry_equiv_pos_as_xyz
1 x,y,z
2 1/2-x,-y,1/2+z
3 1/2+x,1/2-y,-z
4 -x,1/2+y,1/2-z
_cell_length_a 7.698216
_cell_length_b 6.465431
_cell_length_c 20.483728
_cell_angle_alpha 90.000000
_cell_angle_beta 90.000000
_cell_angle_gamma 90.000000
_cell_formula_units_Z 4
loop_
_atom_site_label
_atom_site_type_symbol
_atom_site_fract_x
_atom_site_fract_y
_atom_site_fract_z
C1 C 0.66414 1.31658 0.20415
C2 C 0.73747 1.12147 0.22188
C3 C 0.77105 1.02322 0.09322
C4 C 0.70198 1.20848 0.07583
C5 C 0.79585 1.12909 0.28545
S1 S 0.74315 0.90133 0.17086
S2 S 0.56985 1.36895 0.12645
N1 N 0.66357 1.46170 0.24853
S3 S 0.75036 1.37324 0.31759
C6 C 0.87104 0.90383 0.04865
C7 C 0.72751 1.29061 0.01209
C8 C 0.87779 0.97132 0.32183
N2 N 0.95129 0.80137 0.01365
N3 N 0.74369 1.36123 -0.03935
N4 N 0.94497 0.84364 0.35214
#END

data_XXII_a_33
#E = -23.7632 (inter-molecular)
#E =  11.4459 (intra-molecular)
_chemical_formula_sum 'C8 N4 S3'
_chemical_formula_moiety
;
C8 N4 S3
;
_symmetry_cell_setting monoclinic
_space_group_name_H-M_alt 'C 1 2/c 1'
_symmetry_Int_Tables_number 15
loop_
_symmetry_equiv_pos_site_id
_symmetry_equiv_pos_as_xyz
1 x,y,z
2 1/2+x,1/2+y,z
3 -x,y,1/2-z
4 1/2-x,1/2+y,1/2-z
5 -x,-y,-z
6 1/2-x,1/2-y,-z
7 x,-y,1/2+z
8 1/2+x,1/2-y,1/2+z
_cell_length_a 30.548849
_cell_length_b 8.019034
_cell_length_c 13.918999
_cell_angle_alpha 90.000000
_cell_angle_beta 36.293148
_cell_angle_gamma 90.000000
_cell_formula_units_Z 8
loop_
_atom_site_label
_atom_site_type_symbol
_atom_site_fract_x
_atom_site_fract_y
_atom_site_fract_z
C1 C 0.16057 0.76405 0.45783
C2 C 0.10642 0.86309 0.50531
C3 C 0.13333 1.11864 0.58174
C4 C 0.18474 1.02541 0.53740
C5 C 0.06038 0.76155 0.53375
S1 S 0.10213 1.08304 0.51676
S2 S 0.23171 0.84847 0.40603
N1 N 0.15806 0.60292 0.44886
S3 S 0.08955 0.55519 0.49491
C6 C 0.10039 1.26054 0.68381
C7 C 0.20757 1.06627 0.59198
C8 C -0.00054 0.80808 0.58403
N2 N 0.07301 1.37764 0.76499
N3 N 0.22811 1.09653 0.63226
N4 N -0.05052 0.84442 0.62516
#END
data_XXII_b_33
#E = -23.7635 (inter-molecular)
#E =  11.4465 (intra-molecular)
_chemical_formula_sum 'C8 N4 S3'
_chemical_formula_moiety
;
C8 N4 S3
;
_symmetry_cell_setting monoclinic
_space_group_name_H-M_alt 'C 1 2/c 1'
_symmetry_Int_Tables_number 15
loop_
_symmetry_equiv_pos_site_id
_symmetry_equiv_pos_as_xyz
1 x,y,z
2 1/2+x,1/2+y,z
3 -x,y,1/2-z
4 1/2-x,1/2+y,1/2-z
5 -x,-y,-z
6 1/2-x,1/2-y,-z
7 x,-y,1/2+z
8 1/2+x,1/2-y,1/2+z
_cell_length_a 18.365731
_cell_length_b 8.019080
_cell_length_c 13.918984
_cell_angle_alpha 90.000000
_cell_angle_beta 79.918646
_cell_angle_gamma 90.000000
_cell_formula_units_Z 8
loop_
_atom_site_label
_atom_site_type_symbol
_atom_site_fract_x
_atom_site_fract_y
_atom_site_fract_z
C1 C 0.83943 0.26404 0.27897
C2 C 0.89358 0.36308 0.21815
C3 C 0.86668 0.61863 0.34838
C4 C 0.81526 0.52540 0.40688
C5 C 0.93961 0.26154 0.15452
S1 S 0.89787 0.58303 0.22103
S2 S 0.76830 0.34845 0.36944
N1 N 0.84195 0.10290 0.26496
S3 S 0.91045 0.05518 0.17400
C6 C 0.89961 0.76054 0.38459
C7 C 0.79243 0.56627 0.50712
C8 C 1.00054 0.30807 0.08294
N2 N 0.92700 0.87763 0.41100
N3 N 0.77188 0.59654 0.58848
N4 N 1.05051 0.34441 0.02412
#END

data_XXII_a_34
#E = -23.7164 (inter-molecular)
#E =  11.4459 (intra-molecular)
_chemical_formula_sum 'C8 N4 S3'
_chemical_formula_moiety
;
C8 N4 S3
;
_symmetry_cell_setting monoclinic
_space_group_name_H-M_alt 'P 1 21/c 1'
_symmetry_Int_Tables_number 14
loop_
_symmetry_equiv_pos_site_id
_symmetry_equiv_pos_as_xyz
1 x,y,z
2 -x,1/2+y,1/2-z
3 -x,-y,-z
4 x,1/2-y,1/2+z
_cell_length_a 11.737864
_cell_length_b 6.855864
_cell_length_c 18.224860
_cell_angle_alpha 90.000000
_cell_angle_beta 136.663621
_cell_angle_gamma 90.000000
_cell_formula_units_Z 4
loop_
_atom_site_label
_atom_site_type_symbol
_atom_site_fract_x
_atom_site_fract_y
_atom_site_fract_z
C1 C 0.19588 0.57992 0.13346
C2 C 0.25204 0.39087 0.13800
C3 C 0.20492 0.25922 0.25536
C4 C 0.15184 0.43849 0.25182
C5 C 0.34033 0.40484 0.11479
S1 S 0.20670 0.17193 0.16375
S2 S 0.07340 0.62409 0.15577
N1 N 0.23436 0.72659 0.10900
S3 S 0.34147 0.64794 0.08681
C6 C 0.26123 0.11898 0.33354
C7 C 0.15088 0.49306 0.32670
C8 C 0.41829 0.25394 0.11139
N2 N 0.30609 0.00047 0.39502
N3 N 0.14650 0.54190 0.38527
N4 N 0.48264 0.13190 0.10835
#END
data_XXII_b_34
#E = -23.7086 (inter-molecular)
#E =  11.4465 (intra-molecular)
_chemical_formula_sum 'C8 N4 S3'
_chemical_formula_moiety
;
C8 N4 S3
;
_symmetry_cell_setting triclinic
_space_group_name_H-M_alt 'P -1'
_symmetry_Int_Tables_number 2
loop_
_symmetry_equiv_pos_site_id
_symmetry_equiv_pos_as_xyz
1 x,y,z
2 -x,-y,-z
_cell_length_a 11.613964
_cell_length_b 7.680264
_cell_length_c 7.095016
_cell_angle_alpha 116.400362
_cell_angle_beta 97.115782
_cell_angle_gamma 61.221307
_cell_formula_units_Z 2
loop_
_atom_site_label
_atom_site_type_symbol
_atom_site_fract_x
_atom_site_fract_y
_atom_site_fract_z
C1 C 0.57970 1.18917 0.42424
C2 C 0.55105 1.22614 0.23948
C3 C 0.81430 0.99352 0.10259
C4 C 0.84261 0.95683 0.27730
C5 C 0.42036 1.28438 0.20947
S1 S 0.66472 1.21097 0.08121
S2 S 0.73718 1.11641 0.52100
N1 N 0.48299 1.21598 0.52918
S3 S 0.34499 1.29388 0.41453
C6 C 0.90660 0.86040 -0.08272
C7 C 0.96620 0.78269 0.28129
C8 C 0.35191 1.33319 0.04573
N2 N 0.97947 0.75754 -0.23527
N3 N 1.06589 0.64475 0.29144
N4 N 0.29473 1.37346 -0.08734
#END

data_XXII_a_35
#E = -23.7086 (inter-molecular)
#E =  11.4459 (intra-molecular)
_chemical_formula_sum 'C8 N4 S3'
_chemical_formula_moiety
;
C8 N4 S3
;
_symmetry_cell_setting triclinic
_space_group_name_H-M_alt 'P -1'
_symmetry_Int_Tables_number 2
loop_
_symmetry_equiv_pos_site_id
_symmetry_equiv_pos_as_xyz
1 x,y,z
2 -x,-y,-z
_cell_length_a 7.801840
_cell_length_b 7.094987
_cell_length_c 10.391511
_cell_angle_alpha 79.036434
_cell_angle_beta 91.429448
_cell_angle_gamma 61.855559
_cell_formula_units_Z 2
loop_
_atom_site_label
_atom_site_type_symbol
_atom_site_fract_x
_atom_site_fract_y
_atom_site_fract_z
C1 C 0.73112 0.84464 0.92030
C2 C 0.72280 1.03772 0.94895
C3 C 0.69217 1.20524 0.68570
C4 C 0.70054 1.02216 0.65738
C5 C 0.79526 0.99527 1.07964
S1 S 0.62430 1.29448 0.83528
S2 S 0.64639 0.83260 0.76282
N1 N 0.80104 0.66978 1.01701
S3 S 0.86114 0.72434 1.15501
C6 C 0.73299 1.34973 0.59340
C7 C 0.75110 0.96762 0.53380
C8 C 0.81491 1.13937 1.14809
N2 N 0.76299 1.47228 0.52053
N3 N 0.78938 0.91920 0.43411
N4 N 0.83182 1.25552 1.20527
#END
data_XXII_b_35
#E = -23.7019 (inter-molecular)
#E =  11.4465 (intra-molecular)
_chemical_formula_sum 'C8 N4 S3'
_chemical_formula_moiety
;
C8 N4 S3
;
_symmetry_cell_setting monoclinic
_space_group_name_H-M_alt 'P 1 21/c 1'
_symmetry_Int_Tables_number 14
loop_
_symmetry_equiv_pos_site_id
_symmetry_equiv_pos_as_xyz
1 x,y,z
2 -x,1/2+y,1/2-z
3 -x,-y,-z
4 x,1/2-y,1/2+z
_cell_length_a 7.799744
_cell_length_b 6.438652
_cell_length_c 19.906224
_cell_angle_alpha 90.000000
_cell_angle_beta 80.054762
_cell_angle_gamma 90.000000
_cell_formula_units_Z 4
loop_
_atom_site_label
_atom_site_type_symbol
_atom_site_fract_x
_atom_site_fract_y
_atom_site_fract_z
C1 C 0.84924 0.80102 -0.03068
C2 C 0.76847 0.99935 -0.03334
C3 C 0.75991 0.94018 -0.16818
C4 C 0.83615 0.75118 -0.16617
C5 C 0.69703 1.06230 0.03166
S1 S 0.76916 1.14557 -0.10846
S2 S 0.96066 0.66785 -0.10385
N1 N 0.84338 0.71687 0.02939
S3 S 0.74053 0.87420 0.08962
C6 C 0.66702 0.99409 -0.22116
C7 C 0.82558 0.59916 -0.21719
C8 C 0.60451 1.24683 0.05185
N2 N 0.59219 1.04445 -0.26372
N3 N 0.82155 0.47270 -0.25804
N4 N 0.52859 1.39712 0.06906
#END

data_XXII_a_36
#E = -23.7018 (inter-molecular)
#E =  11.4459 (intra-molecular)
_chemical_formula_sum 'C8 N4 S3'
_chemical_formula_moiety
;
C8 N4 S3
;
_symmetry_cell_setting monoclinic
_space_group_name_H-M_alt 'P 1 21/c 1'
_symmetry_Int_Tables_number 14
loop_
_symmetry_equiv_pos_site_id
_symmetry_equiv_pos_as_xyz
1 x,y,z
2 -x,1/2+y,1/2-z
3 -x,-y,-z
4 x,1/2-y,1/2+z
_cell_length_a 7.799764
_cell_length_b 6.438672
_cell_length_c 19.905968
_cell_angle_alpha 90.000000
_cell_angle_beta 99.945266
_cell_angle_gamma 90.000000
_cell_formula_units_Z 4
loop_
_atom_site_label
_atom_site_type_symbol
_atom_site_fract_x
_atom_site_fract_y
_atom_site_fract_z
C1 C 0.65075 -0.19898 0.96932
C2 C 0.73152 -0.00065 0.96666
C3 C 0.74008 -0.05981 0.83182
C4 C 0.66384 -0.24882 0.83383
C5 C 0.80297 0.06229 1.03166
S1 S 0.73083 0.14557 0.89153
S2 S 0.53932 -0.33214 0.89615
N1 N 0.65663 -0.28313 1.02939
S3 S 0.75948 -0.12581 1.08962
C6 C 0.83297 -0.00590 0.77884
C7 C 0.67442 -0.40083 0.78281
C8 C 0.89550 0.24682 1.05185
N2 N 0.90780 0.04446 0.73627
N3 N 0.67846 -0.52730 0.74196
N4 N 0.97142 0.39711 1.06906
#END
data_XXII_b_36
#E = -23.6930 (inter-molecular)
#E =  11.4465 (intra-molecular)
_chemical_formula_sum 'C8 N4 S3'
_chemical_formula_moiety
;
C8 N4 S3
;
_symmetry_cell_setting monoclinic
_space_group_name_H-M_alt 'C 1 2/c 1'
_symmetry_Int_Tables_number 15
loop_
_symmetry_equiv_pos_site_id
_symmetry_equiv_pos_as_xyz
1 x,y,z
2 1/2+x,1/2+y,z
3 -x,y,1/2-z
4 1/2-x,1/2+y,1/2-z
5 -x,-y,-z
6 1/2-x,1/2-y,-z
7 x,-y,1/2+z
8 1/2+x,1/2-y,1/2+z
_cell_length_a 19.974976
_cell_length_b 7.689226
_cell_length_c 13.294325
_cell_angle_alpha 90.000000
_cell_angle_beta 76.982979
_cell_angle_gamma 90.000000
_cell_formula_units_Z 8
loop_
_atom_site_label
_atom_site_type_symbol
_atom_site_fract_x
_atom_site_fract_y
_atom_site_fract_z
C1 C 0.21409 0.82034 0.29794
C2 C 0.21942 0.90731 0.39080
C3 C 0.08250 0.85792 0.46826
C4 C 0.07690 0.77459 0.38046
C5 C 0.28706 0.91006 0.39862
S1 S 0.15004 1.00455 0.47888
S2 S 0.13543 0.79321 0.25783
N1 N 0.27086 0.76169 0.23874
S3 S 0.33751 0.80985 0.28972
C6 C 0.03205 0.83823 0.56184
C7 C 0.02012 0.66367 0.37888
C8 C 0.31473 0.98148 0.47834
N2 N -0.00822 0.82707 0.63899
N3 N -0.02555 0.57424 0.37425
N4 N 0.33803 1.03934 0.54302
#END

data_XXII_a_37
#E = -23.6930 (inter-molecular)
#E =  11.4459 (intra-molecular)
_chemical_formula_sum 'C8 N4 S3'
_chemical_formula_moiety
;
C8 N4 S3
;
_symmetry_cell_setting monoclinic
_space_group_name_H-M_alt 'C 1 2/c 1'
_symmetry_Int_Tables_number 15
loop_
_symmetry_equiv_pos_site_id
_symmetry_equiv_pos_as_xyz
1 x,y,z
2 1/2+x,1/2+y,z
3 -x,y,1/2-z
4 1/2-x,1/2+y,1/2-z
5 -x,-y,-z
6 1/2-x,1/2-y,-z
7 x,-y,1/2+z
8 1/2+x,1/2-y,1/2+z
_cell_length_a 19.974660
_cell_length_b 7.689443
_cell_length_c 13.294072
_cell_angle_alpha 90.000000
_cell_angle_beta 103.016045
_cell_angle_gamma 90.000000
_cell_formula_units_Z 8
loop_
_atom_site_label
_atom_site_type_symbol
_atom_site_fract_x
_atom_site_fract_y
_atom_site_fract_z
C1 C 0.28591 0.82034 0.29794
C2 C 0.28058 0.90732 0.39080
C3 C 0.41750 0.85792 0.46826
C4 C 0.42310 0.77459 0.38046
C5 C 0.21293 0.91005 0.39862
S1 S 0.34996 1.00456 0.47887
S2 S 0.36457 0.79321 0.25783
N1 N 0.22914 0.76169 0.23874
S3 S 0.16249 0.80984 0.28972
C6 C 0.46795 0.83824 0.56184
C7 C 0.47988 0.66366 0.37888
C8 C 0.18527 0.98147 0.47834
N2 N 0.50822 0.82708 0.63898
N3 N 0.52554 0.57421 0.37425
N4 N 0.16197 1.03933 0.54303
#END
data_XXII_b_37
#E = -23.6440 (inter-molecular)
#E =  11.4465 (intra-molecular)
_chemical_formula_sum 'C8 N4 S3'
_chemical_formula_moiety
;
C8 N4 S3
;
_symmetry_cell_setting triclinic
_space_group_name_H-M_alt 'P -1'
_symmetry_Int_Tables_number 2
loop_
_symmetry_equiv_pos_site_id
_symmetry_equiv_pos_as_xyz
1 x,y,z
2 -x,-y,-z
_cell_length_a 6.886537
_cell_length_b 7.235689
_cell_length_c 13.048468
_cell_angle_alpha 86.797919
_cell_angle_beta 127.585115
_cell_angle_gamma 103.194889
_cell_formula_units_Z 2
loop_
_atom_site_label
_atom_site_type_symbol
_atom_site_fract_x
_atom_site_fract_y
_atom_site_fract_z
C1 C 0.76139 0.32084 0.13244
C2 C 0.90646 0.29237 0.09288
C3 C 1.30602 0.29078 0.34629
C4 C 1.16958 0.31725 0.38492
C5 C 0.74725 0.22454 -0.03716
S1 S 1.24000 0.34635 0.19428
S2 S 0.89681 0.41209 0.29275
N1 N 0.51597 0.28118 0.04406
S3 S 0.43601 0.20769 -0.09852
C6 C 1.52529 0.21889 0.42844
C7 C 1.24104 0.27346 0.50956
C8 C 0.81184 0.17616 -0.11440
N2 N 1.70588 0.16285 0.49288
N3 N 1.29461 0.24168 0.61044
N4 N 0.86205 0.13603 -0.17869
#END

data_XXII_a_38
#E = -23.6437 (inter-molecular)
#E =  11.4459 (intra-molecular)
_chemical_formula_sum 'C8 N4 S3'
_chemical_formula_moiety
;
C8 N4 S3
;
_symmetry_cell_setting triclinic
_space_group_name_H-M_alt 'P -1'
_symmetry_Int_Tables_number 2
loop_
_symmetry_equiv_pos_site_id
_symmetry_equiv_pos_as_xyz
1 x,y,z
2 -x,-y,-z
_cell_length_a 7.235778
_cell_length_b 6.886519
_cell_length_c 10.395563
_cell_angle_alpha 95.920914
_cell_angle_beta 94.651134
_cell_angle_gamma 103.194781
_cell_formula_units_Z 2
loop_
_atom_site_label
_atom_site_type_symbol
_atom_site_fract_x
_atom_site_fract_y
_atom_site_fract_z
C1 C 0.82084 0.62895 0.63244
C2 C 0.79238 0.81358 0.59288
C3 C 0.79078 0.95974 0.84629
C4 C 0.81726 0.78467 0.88492
C5 C 0.72454 0.78440 0.46284
S1 S 0.84636 1.04572 0.69428
S2 S 0.91211 0.60407 0.79275
N1 N 0.78118 0.47190 0.54406
S3 S 0.70768 0.53453 0.40148
C6 C 0.71889 1.09685 0.92844
C7 C 0.77346 0.73148 1.00956
C8 C 0.67615 0.92624 0.38560
N2 N 0.66286 1.21301 0.99289
N3 N 0.74166 0.68416 1.11044
N4 N 0.63602 1.04073 0.32131
#END
data_XXII_b_38
#E = -23.6361 (inter-molecular)
#E =  11.4465 (intra-molecular)
_chemical_formula_sum 'C8 N4 S3'
_chemical_formula_moiety
;
C8 N4 S3
;
_symmetry_cell_setting monoclinic
_space_group_name_H-M_alt 'P 1 21/c 1'
_symmetry_Int_Tables_number 14
loop_
_symmetry_equiv_pos_site_id
_symmetry_equiv_pos_as_xyz
1 x,y,z
2 -x,1/2+y,1/2-z
3 -x,-y,-z
4 x,1/2-y,1/2+z
_cell_length_a 7.053167
_cell_length_b 12.979997
_cell_length_c 11.300745
_cell_angle_alpha 90.000000
_cell_angle_beta 102.313642
_cell_angle_gamma 90.000000
_cell_formula_units_Z 4
loop_
_atom_site_label
_atom_site_type_symbol
_atom_site_fract_x
_atom_site_fract_y
_atom_site_fract_z
C1 C 0.84716 0.70060 0.85158
C2 C 0.65337 0.72196 0.86350
C3 C 0.56298 0.51869 0.82860
C4 C 0.74694 0.49749 0.81750
C5 C 0.64795 0.81544 0.92055
S1 S 0.45056 0.64271 0.80733
S2 S 0.91474 0.58830 0.77983
N1 N 0.97982 0.76928 0.89368
S3 S 0.88038 0.86897 0.95073
C6 C 0.43820 0.44022 0.85578
C7 C 0.82216 0.39550 0.83295
C8 C 0.48653 0.86492 0.95097
N2 N 0.33185 0.37846 0.87643
N3 N 0.88760 0.31359 0.84348
N4 N 0.35570 0.90623 0.97638
#END

data_XXII_a_39
#E = -23.6343 (inter-molecular)
#E =  11.4459 (intra-molecular)
_chemical_formula_sum 'C8 N4 S3'
_chemical_formula_moiety
;
C8 N4 S3
;
_symmetry_cell_setting triclinic
_space_group_name_H-M_alt 'P 1'
_symmetry_Int_Tables_number 1
loop_
_symmetry_equiv_pos_site_id
_symmetry_equiv_pos_as_xyz
1 x,y,z
_cell_length_a 6.964222
_cell_length_b 3.805090
_cell_length_c 10.067954
_cell_angle_alpha 77.380099
_cell_angle_beta 104.027793
_cell_angle_gamma 109.206004
_cell_formula_units_Z 1
loop_
_atom_site_label
_atom_site_type_symbol
_atom_site_fract_x
_atom_site_fract_y
_atom_site_fract_z
C1 C 1.28135 0.89539 0.92103
C2 C 1.07950 0.78398 0.95426
C3 C 0.91087 0.83284 0.67938
C4 C 1.10204 0.94003 0.64663
C5 C 1.09461 0.83925 1.08769
S1 S 0.84753 0.58627 0.84311
S2 S 1.32937 0.85900 0.75932
N1 N 1.43833 1.02241 1.01700
S3 S 1.35554 1.01252 1.16011
C6 C 0.73763 0.90151 0.58088
C7 C 1.13634 1.12663 0.51193
C8 C 0.93322 0.76936 1.16074
N2 N 0.59281 0.94850 0.50334
N3 N 1.16983 1.27474 0.40339
N4 N 0.80268 0.71353 1.22169
#END
data_XXII_b_39
#E = -23.6339 (inter-molecular)
#E =  11.4465 (intra-molecular)
_chemical_formula_sum 'C8 N4 S3'
_chemical_formula_moiety
;
C8 N4 S3
;
_symmetry_cell_setting monoclinic
_space_group_name_H-M_alt 'P 1 21/c 1'
_symmetry_Int_Tables_number 14
loop_
_symmetry_equiv_pos_site_id
_symmetry_equiv_pos_as_xyz
1 x,y,z
2 -x,1/2+y,1/2-z
3 -x,-y,-z
4 x,1/2-y,1/2+z
_cell_length_a 7.025880
_cell_length_b 7.475766
_cell_length_c 20.866233
_cell_angle_alpha 90.000000
_cell_angle_beta 109.690320
_cell_angle_gamma 90.000000
_cell_formula_units_Z 4
loop_
_atom_site_label
_atom_site_type_symbol
_atom_site_fract_x
_atom_site_fract_y
_atom_site_fract_z
C1 C 0.46663 -0.02386 0.10584
C2 C 0.26035 -0.06396 0.09681
C3 C 0.22794 0.25126 0.15774
C4 C 0.42367 0.29094 0.16640
C5 C 0.19017 -0.19343 0.04741
S1 S 0.12111 0.03159 0.14461
S2 S 0.61463 0.13345 0.16638
N1 N 0.55065 -0.11178 0.06828
S3 S 0.38631 -0.25638 0.01842
C6 C 0.08806 0.38603 0.16044
C7 C 0.49632 0.46979 0.17842
C8 C -0.00470 -0.27011 0.02251
N2 N -0.02943 0.49137 0.16302
N3 N 0.56144 0.61287 0.18904
N4 N -0.16349 -0.33393 0.00167
#END

data_XXII_a_40
#E = -23.6341 (inter-molecular)
#E =  11.4459 (intra-molecular)
_chemical_formula_sum 'C8 N4 S3'
_chemical_formula_moiety
;
C8 N4 S3
;
_symmetry_cell_setting monoclinic
_space_group_name_H-M_alt 'P 1 21/c 1'
_symmetry_Int_Tables_number 14
loop_
_symmetry_equiv_pos_site_id
_symmetry_equiv_pos_as_xyz
1 x,y,z
2 -x,1/2+y,1/2-z
3 -x,-y,-z
4 x,1/2-y,1/2+z
_cell_length_a 7.025909
_cell_length_b 7.475803
_cell_length_c 20.865652
_cell_angle_alpha 90.000000
_cell_angle_beta 70.311900
_cell_angle_gamma 90.000000
_cell_formula_units_Z 4
loop_
_atom_site_label
_atom_site_type_symbol
_atom_site_fract_x
_atom_site_fract_y
_atom_site_fract_z
C1 C 0.03337 0.47612 0.60584
C2 C 0.23965 0.43603 0.59681
C3 C 0.27205 0.75124 0.65774
C4 C 0.07632 0.79091 0.66640
C5 C 0.30983 0.30656 0.54740
S1 S 0.37888 0.53157 0.64462
S2 S -0.11463 0.63342 0.66638
N1 N -0.05065 0.38820 0.56828
S3 S 0.11370 0.24361 0.51841
C6 C 0.41193 0.88601 0.66044
C7 C 0.00367 0.96977 0.67842
C8 C 0.50470 0.22989 0.52250
N2 N 0.52942 0.99136 0.66303
N3 N -0.06144 1.11285 0.68903
N4 N 0.66350 0.16608 0.50167
#END
data_XXII_b_40
#E = -23.6337 (inter-molecular)
#E =  11.4465 (intra-molecular)
_chemical_formula_sum 'C8 N4 S3'
_chemical_formula_moiety
;
C8 N4 S3
;
_symmetry_cell_setting triclinic
_space_group_name_H-M_alt 'P 1'
_symmetry_Int_Tables_number 1
loop_
_symmetry_equiv_pos_site_id
_symmetry_equiv_pos_as_xyz
1 x,y,z
_cell_length_a 6.748651
_cell_length_b 3.805058
_cell_length_c 9.955079
_cell_angle_alpha 80.721097
_cell_angle_beta 77.635526
_cell_angle_gamma 77.035253
_cell_formula_units_Z 1
loop_
_atom_site_label
_atom_site_type_symbol
_atom_site_fract_x
_atom_site_fract_y
_atom_site_fract_z
C1 C 0.86331 0.74231 0.01139
C2 C 0.66146 0.86598 -0.02185
C3 C 0.49284 0.80859 0.25304
C4 C 0.68400 0.69186 0.28579
C5 C 0.67657 1.03955 -0.15527
S1 S 0.42949 0.78911 0.08930
S2 S 0.91134 0.49620 0.17310
N1 N 1.02029 0.80831 -0.08458
S3 S 0.93750 1.02430 -0.22769
C6 C 0.31960 0.95198 0.35154
C7 C 0.71830 0.70944 0.42049
C8 C 0.51518 1.20409 -0.22832
N2 N 0.17477 1.06627 0.42907
N3 N 0.75179 0.71547 0.52904
N4 N 0.38464 1.33974 -0.28927
#END

data_XXII_a_41
#E = -23.6330 (inter-molecular)
#E =  11.4459 (intra-molecular)
_chemical_formula_sum 'C8 N4 S3'
_chemical_formula_moiety
;
C8 N4 S3
;
_symmetry_cell_setting triclinic
_space_group_name_H-M_alt 'P -1'
_symmetry_Int_Tables_number 2
loop_
_symmetry_equiv_pos_site_id
_symmetry_equiv_pos_as_xyz
1 x,y,z
2 -x,-y,-z
_cell_length_a 11.322680
_cell_length_b 7.233791
_cell_length_c 9.640816
_cell_angle_alpha 47.092097
_cell_angle_beta 71.894903
_cell_angle_gamma 92.373909
_cell_formula_units_Z 2
loop_
_atom_site_label
_atom_site_type_symbol
_atom_site_fract_x
_atom_site_fract_y
_atom_site_fract_z
C1 C 0.21926 1.11012 0.42056
C2 C 0.19762 0.92439 0.63628
C3 C 0.32085 0.64123 0.59073
C4 C 0.34157 0.81608 0.38572
C5 C 0.09829 0.94367 0.74743
S1 S 0.28982 0.71357 0.74006
S2 S 0.34196 1.15284 0.22288
N1 N 0.14618 1.26017 0.36650
S3 S 0.04414 1.19330 0.57418
C6 C 0.32611 0.37879 0.70564
C7 C 0.36920 0.74261 0.27790
C8 C 0.04540 0.79552 0.96419
N2 N 0.33102 0.16527 0.80339
N3 N 0.39334 0.69156 0.18429
N4 N 0.00123 0.67574 1.14126
#END
data_XXII_b_41
#E = -23.6324 (inter-molecular)
#E =  11.4465 (intra-molecular)
_chemical_formula_sum 'C8 N4 S3'
_chemical_formula_moiety
;
C8 N4 S3
;
_symmetry_cell_setting triclinic
_space_group_name_H-M_alt 'P -1'
_symmetry_Int_Tables_number 2
loop_
_symmetry_equiv_pos_site_id
_symmetry_equiv_pos_as_xyz
1 x,y,z
2 -x,-y,-z
_cell_length_a 7.233967
_cell_length_b 10.191150
_cell_length_c 7.093200
_cell_angle_alpha 79.666357
_cell_angle_beta 84.595810
_cell_angle_gamma 88.872303
_cell_formula_units_Z 2
loop_
_atom_site_label
_atom_site_type_symbol
_atom_site_fract_x
_atom_site_fract_y
_atom_site_fract_z
C1 C 0.96934 0.78077 0.13981
C2 C 0.93934 0.80239 0.33390
C3 C 1.26805 0.67916 0.41160
C4 C 1.29821 0.65845 0.22731
C5 C 0.80890 0.90172 0.34575
S1 S 1.04638 0.71019 0.52985
S2 S 1.12431 0.65807 0.06479
N1 N 0.87335 0.85385 0.01269
S3 S 0.73252 0.95587 0.11836
C6 C 1.41556 0.67389 0.53182
C7 C 1.47950 0.63082 0.14715
C8 C 0.74028 0.95460 0.50963
N2 N 1.53132 0.66898 0.63451
N3 N 1.62415 0.60666 0.07773
N4 N 0.68298 0.99877 0.64254
#END


data_XXII_a_42
#E = -23.6209 (inter-molecular)
#E =  11.4459 (intra-molecular)
_chemical_formula_sum 'C8 N4 S3'
_chemical_formula_moiety
;
C8 N4 S3
;
_symmetry_cell_setting monoclinic
_space_group_name_H-M_alt 'P 1 21/c 1'
_symmetry_Int_Tables_number 14
loop_
_symmetry_equiv_pos_site_id
_symmetry_equiv_pos_as_xyz
1 x,y,z
2 -x,1/2+y,1/2-z
3 -x,-y,-z
4 x,1/2-y,1/2+z
_cell_length_a 6.987626
_cell_length_b 7.221114
_cell_length_c 20.281096
_cell_angle_alpha 90.000000
_cell_angle_beta 81.230739
_cell_angle_gamma 90.000000
_cell_formula_units_Z 4
loop_
_atom_site_label
_atom_site_type_symbol
_atom_site_fract_x
_atom_site_fract_y
_atom_site_fract_z
C1 C 0.33934 0.26693 0.04479
C2 C 0.14912 0.26150 0.02713
C3 C -0.00363 0.23369 0.15855
C4 C 0.17654 0.23818 0.17587
C5 C 0.15979 0.21432 -0.03919
S1 S -0.06543 0.31702 0.08149
S2 S 0.38871 0.32721 0.12571
N1 N 0.48408 0.22940 -0.00208
S3 S 0.40273 0.18651 -0.07360
C6 C -0.16507 0.16436 0.20285
C7 C 0.21072 0.17300 0.23926
C8 C 0.00644 0.19206 -0.07650
N2 N -0.30007 0.11104 0.23771
N3 N 0.24379 0.12335 0.29048
N4 N -0.11763 0.17337 -0.10760
#END
data_XXII_b_42
#E = -23.6207 (inter-molecular)
#E =  11.4465 (intra-molecular)
_chemical_formula_sum 'C8 N4 S3'
_chemical_formula_moiety
;
C8 N4 S3
;
_symmetry_cell_setting monoclinic
_space_group_name_H-M_alt 'P 1 21/c 1'
_symmetry_Int_Tables_number 14
loop_
_symmetry_equiv_pos_site_id
_symmetry_equiv_pos_as_xyz
1 x,y,z
2 -x,1/2+y,1/2-z
3 -x,-y,-z
4 x,1/2-y,1/2+z
_cell_length_a 6.987584
_cell_length_b 7.220969
_cell_length_c 20.281599
_cell_angle_alpha 90.000000
_cell_angle_beta 98.767326
_cell_angle_gamma 90.000000
_cell_formula_units_Z 4
loop_
_atom_site_label
_atom_site_type_symbol
_atom_site_fract_x
_atom_site_fract_y
_atom_site_fract_z
C1 C 0.33931 0.26693 0.45521
C2 C 0.14909 0.26149 0.47287
C3 C -0.00366 0.23368 0.34145
C4 C 0.17652 0.23817 0.32413
C5 C 0.15976 0.21433 0.53919
S1 S -0.06547 0.31701 0.41851
S2 S 0.38869 0.32720 0.37429
N1 N 0.48406 0.22941 0.50207
S3 S 0.40270 0.18653 0.57359
C6 C -0.16509 0.16434 0.29715
C7 C 0.21069 0.17300 0.26074
C8 C 0.00641 0.19207 0.57649
N2 N -0.30009 0.11102 0.26230
N3 N 0.24376 0.12337 0.20952
N4 N -0.11766 0.17338 0.60759
#END

data_XXII_a_43
#E = -23.6194 (inter-molecular)
#E =  11.4459 (intra-molecular)
_chemical_formula_sum 'C8 N4 S3'
_chemical_formula_moiety
;
C8 N4 S3
;
_symmetry_cell_setting monoclinic
_space_group_name_H-M_alt 'P 1 21/c 1'
_symmetry_Int_Tables_number 14
loop_
_symmetry_equiv_pos_site_id
_symmetry_equiv_pos_as_xyz
1 x,y,z
2 -x,1/2+y,1/2-z
3 -x,-y,-z
4 x,1/2-y,1/2+z
_cell_length_a 7.029815
_cell_length_b 7.345775
_cell_length_c 23.186370
_cell_angle_alpha 90.000000
_cell_angle_beta 121.864371
_cell_angle_gamma 90.000000
_cell_formula_units_Z 4
loop_
_atom_site_label
_atom_site_type_symbol
_atom_site_fract_x
_atom_site_fract_y
_atom_site_fract_z
C1 C 0.54963 0.52318 0.60857
C2 C 0.33433 0.56224 0.59802
C3 C 0.34886 0.24398 0.66046
C4 C 0.55324 0.20527 0.67058
C5 C 0.22754 0.69133 0.54768
S1 S 0.22779 0.46622 0.64519
S2 S 0.74310 0.36675 0.67064
N1 N 0.60745 0.61153 0.57125
S3 S 0.40491 0.75539 0.51975
C6 C 0.21198 0.10606 0.66322
C7 C 0.63824 0.02428 0.68424
C8 C 0.01235 0.76699 0.52120
N2 N 0.09707 -0.00178 0.66579
N3 N 0.71397 -0.12041 0.69620
N4 N -0.16340 0.82997 0.49909
#END
data_XXII_b_43
#E = -23.6196 (inter-molecular)
#E =  11.4465 (intra-molecular)
_chemical_formula_sum 'C8 N4 S3'
_chemical_formula_moiety
;
C8 N4 S3
;
_symmetry_cell_setting monoclinic
_space_group_name_H-M_alt 'P 1 21/c 1'
_symmetry_Int_Tables_number 14
loop_
_symmetry_equiv_pos_site_id
_symmetry_equiv_pos_as_xyz
1 x,y,z
2 -x,1/2+y,1/2-z
3 -x,-y,-z
4 x,1/2-y,1/2+z
_cell_length_a 7.029739
_cell_length_b 7.345752
_cell_length_c 19.776123
_cell_angle_alpha 90.000000
_cell_angle_beta 95.276322
_cell_angle_gamma 90.000000
_cell_formula_units_Z 4
loop_
_atom_site_label
_atom_site_type_symbol
_atom_site_fract_x
_atom_site_fract_y
_atom_site_fract_z
C1 C 0.33247 0.02315 0.39142
C2 C 0.13829 0.06222 0.40198
C3 C 0.02792 -0.25604 0.33954
C4 C 0.21207 -0.29476 0.32942
C5 C 0.13218 0.19132 0.45232
S1 S -0.06261 -0.03380 0.35481
S2 S 0.40181 -0.13329 0.32936
N1 N 0.46494 0.11151 0.42874
S3 S 0.36542 0.25538 0.48024
C6 C -0.11449 -0.39396 0.33679
C7 C 0.26972 -0.47575 0.31576
C8 C -0.03007 0.26699 0.47879
N2 N -0.23455 -0.50180 0.33422
N3 N 0.32152 -0.62044 0.30379
N4 N -0.16158 0.32998 0.50091
#END

data_XXII_a_44
#E = -23.5990 (inter-molecular)
#E =  11.4459 (intra-molecular)
_chemical_formula_sum 'C8 N4 S3'
_chemical_formula_moiety
;
C8 N4 S3
;
_symmetry_cell_setting triclinic
_space_group_name_H-M_alt 'P -1'
_symmetry_Int_Tables_number 2
loop_
_symmetry_equiv_pos_site_id
_symmetry_equiv_pos_as_xyz
1 x,y,z
2 -x,-y,-z
_cell_length_a 7.308890
_cell_length_b 13.192962
_cell_length_c 7.056416
_cell_angle_alpha 98.627638
_cell_angle_beta 72.965828
_cell_angle_gamma 58.229955
_cell_formula_units_Z 2
loop_
_atom_site_label
_atom_site_type_symbol
_atom_site_fract_x
_atom_site_fract_y
_atom_site_fract_z
C1 C 0.23983 0.22472 0.09951
C2 C 0.18901 0.22398 0.31065
C3 C 0.39114 0.34281 0.36952
C4 C 0.44093 0.34367 0.16888
C5 C 0.14841 0.13419 0.32850
S1 S 0.16871 0.32777 0.51943
S2 S 0.29639 0.32977 0.01288
N1 N 0.23856 0.14533 -0.03422
S3 S 0.17014 0.06234 0.08598
C6 C 0.51208 0.35807 0.48332
C7 C 0.61720 0.35969 0.06439
C8 C 0.09444 0.10185 0.50829
N2 N 0.60447 0.37159 0.58174
N3 N 0.75696 0.37389 -0.02469
N4 N 0.05023 0.07444 0.65416
#END
data_XXII_b_44
#E = -23.5983 (inter-molecular)
#E =  11.4465 (intra-molecular)
_chemical_formula_sum 'C8 N4 S3'
_chemical_formula_moiety
;
C8 N4 S3
;
_symmetry_cell_setting triclinic
_space_group_name_H-M_alt 'P -1'
_symmetry_Int_Tables_number 2
loop_
_symmetry_equiv_pos_site_id
_symmetry_equiv_pos_as_xyz
1 x,y,z
2 -x,-y,-z
_cell_length_a 7.308811
_cell_length_b 11.222303
_cell_length_c 7.056449
_cell_angle_alpha 111.539946
_cell_angle_beta 107.034492
_cell_angle_gamma 88.149135
_cell_formula_units_Z 2
loop_
_atom_site_label
_atom_site_type_symbol
_atom_site_fract_x
_atom_site_fract_y
_atom_site_fract_z
C1 C 0.03544 0.72471 0.59951
C2 C 0.08701 0.72398 0.81065
C3 C -0.23395 0.84281 0.86952
C4 C -0.28461 0.84367 0.66887
C5 C 0.21740 0.63420 0.82850
S1 S 0.00353 0.82776 1.01942
S2 S -0.12617 0.82975 0.51286
N1 N 0.11611 0.64532 0.46578
S3 S 0.26753 0.56235 0.58599
C6 C -0.37014 0.85807 0.98333
C7 C -0.47690 0.85969 0.56439
C8 C 0.30373 0.60186 1.00830
N2 N -0.47605 0.87159 1.08175
N3 N -0.63085 0.87390 0.47533
N4 N 0.37536 0.57446 1.15417
#END

data_XXII_a_45
#E = -23.5826 (inter-molecular)
#E =  11.4459 (intra-molecular)
_chemical_formula_sum 'C8 N4 S3'
_chemical_formula_moiety
;
C8 N4 S3
;
_symmetry_cell_setting orthorhombic
_space_group_name_H-M_alt 'P 21 21 21'
_symmetry_Int_Tables_number 19
loop_
_symmetry_equiv_pos_site_id
_symmetry_equiv_pos_as_xyz
1 x,y,z
2 1/2-x,-y,1/2+z
3 1/2+x,1/2-y,-z
4 -x,1/2+y,1/2-z
_cell_length_a 12.846309
_cell_length_b 10.826755
_cell_length_c 7.069229
_cell_angle_alpha 90.000000
_cell_angle_beta 90.000000
_cell_angle_gamma 90.000000
_cell_formula_units_Z 4
loop_
_atom_site_label
_atom_site_type_symbol
_atom_site_fract_x
_atom_site_fract_y
_atom_site_fract_z
C1 C 0.34632 0.12646 1.41822
C2 C 0.33100 0.15082 1.61491
C3 C 0.52292 0.05618 1.69078
C4 C 0.53816 0.03229 1.50423
C5 C 0.22636 0.16616 1.65114
S1 S 0.43191 0.16560 1.78313
S2 S 0.47090 0.10430 1.31276
N1 N 0.26363 0.12342 1.31075
S3 S 0.15768 0.15254 1.43907
C6 C 0.58259 -0.00380 1.83309
C7 C 0.61464 -0.05426 1.44396
C8 C 0.17755 0.19053 1.82616
N2 N 0.63024 -0.04957 1.95265
N3 N 0.67670 -0.12278 1.38947
N4 N 0.13661 0.21046 1.96842
#END
data_XXII_b_45
#E = -23.5821 (inter-molecular)
#E =  11.4465 (intra-molecular)
_chemical_formula_sum 'C8 N4 S3'
_chemical_formula_moiety
;
C8 N4 S3
;
_symmetry_cell_setting orthorhombic
_space_group_name_H-M_alt 'P 21 21 21'
_symmetry_Int_Tables_number 19
loop_
_symmetry_equiv_pos_site_id
_symmetry_equiv_pos_as_xyz
1 x,y,z
2 1/2-x,-y,1/2+z
3 1/2+x,1/2-y,-z
4 -x,1/2+y,1/2-z
_cell_length_a 12.846477
_cell_length_b 10.826619
_cell_length_c 7.069232
_cell_angle_alpha 90.000000
_cell_angle_beta 90.000000
_cell_angle_gamma 90.000000
_cell_formula_units_Z 4
loop_
_atom_site_label
_atom_site_type_symbol
_atom_site_fract_x
_atom_site_fract_y
_atom_site_fract_z
C1 C 0.84632 1.12646 1.58178
C2 C 0.83100 1.15082 1.38508
C3 C 1.02292 1.05617 1.30921
C4 C 1.03816 1.03229 1.49576
C5 C 0.72637 1.16616 1.34886
S1 S 0.93190 1.16559 1.21686
S2 S 0.97090 1.10430 1.68723
N1 N 0.76364 1.12343 1.68925
S3 S 0.65769 1.15255 1.56094
C6 C 1.08259 0.99619 1.16689
C7 C 1.11465 0.94574 1.55603
C8 C 0.67754 1.19053 1.17385
N2 N 1.13023 0.95042 1.04733
N3 N 1.17671 0.87723 1.61052
N4 N 0.63660 1.21046 1.03159
#END

data_XXII_a_46
#E = -23.5653 (inter-molecular)
#E =  11.4459 (intra-molecular)
_chemical_formula_sum 'C8 N4 S3'
_chemical_formula_moiety
;
C8 N4 S3
;
_symmetry_cell_setting monoclinic
_space_group_name_H-M_alt 'P 1 21/c 1'
_symmetry_Int_Tables_number 14
loop_
_symmetry_equiv_pos_site_id
_symmetry_equiv_pos_as_xyz
1 x,y,z
2 -x,1/2+y,1/2-z
3 -x,-y,-z
4 x,1/2-y,1/2+z
_cell_length_a 7.058279
_cell_length_b 20.582950
_cell_length_c 8.608518
_cell_angle_alpha 90.000000
_cell_angle_beta 125.573695
_cell_angle_gamma 90.000000
_cell_formula_units_Z 4
loop_
_atom_site_label
_atom_site_type_symbol
_atom_site_fract_x
_atom_site_fract_y
_atom_site_fract_z
C1 C 1.30314 0.64021 1.07627
C2 C 1.14211 0.63935 1.12601
C3 C 0.82269 0.57905 0.78952
C4 C 0.97413 0.57978 0.74058
C5 C 1.20814 0.68442 1.26746
S1 S 0.90249 0.58594 1.02766
S2 S 1.28295 0.58787 0.90233
N1 N 1.47719 0.68093 1.16809
S3 S 1.46491 0.72198 1.32877
C6 C 0.57938 0.57056 0.65026
C7 C 0.89453 0.57217 0.54712
C8 C 1.09701 0.69965 1.35618
N2 N 0.38106 0.56308 0.54167
N3 N 0.83696 0.56543 0.39211
N4 N 1.00786 0.71259 1.42990
#END
data_XXII_b_46
#E = -23.5648 (inter-molecular)
#E =  11.4465 (intra-molecular)
_chemical_formula_sum 'C8 N4 S3'
_chemical_formula_moiety
;
C8 N4 S3
;
_symmetry_cell_setting monoclinic
_space_group_name_H-M_alt 'P 1 21/c 1'
_symmetry_Int_Tables_number 14
loop_
_symmetry_equiv_pos_site_id
_symmetry_equiv_pos_as_xyz
1 x,y,z
2 -x,1/2+y,1/2-z
3 -x,-y,-z
4 x,1/2-y,1/2+z
_cell_length_a 7.058297
_cell_length_b 20.583042
_cell_length_c 8.608496
_cell_angle_alpha 90.000000
_cell_angle_beta 54.425924
_cell_angle_gamma 90.000000
_cell_formula_units_Z 4
loop_
_atom_site_label
_atom_site_type_symbol
_atom_site_fract_x
_atom_site_fract_y
_atom_site_fract_z
C1 C 0.80315 0.14021 0.42372
C2 C 0.64212 0.13936 0.37398
C3 C 0.32269 0.07905 0.71048
C4 C 0.47414 0.07978 0.75942
C5 C 0.70816 0.18442 0.23252
S1 S 0.40250 0.08594 0.47233
S2 S 0.78295 0.08788 0.59767
N1 N 0.97720 0.18093 0.33190
S3 S 0.96493 0.22198 0.17121
C6 C 0.07939 0.07056 0.84973
C7 C 0.39453 0.07218 0.95288
C8 C 0.59704 0.19964 0.14380
N2 N -0.11894 0.06307 0.95832
N3 N 0.33695 0.06542 1.10789
N4 N 0.50788 0.21258 0.07007
#END

data_XXII_a_47
#E = -23.5563 (inter-molecular)
#E =  11.4459 (intra-molecular)
_chemical_formula_sum 'C8 N4 S3'
_chemical_formula_moiety
;
C8 N4 S3
;
_symmetry_cell_setting triclinic
_space_group_name_H-M_alt 'P -1'
_symmetry_Int_Tables_number 2
loop_
_symmetry_equiv_pos_site_id
_symmetry_equiv_pos_as_xyz
1 x,y,z
2 -x,-y,-z
_cell_length_a 7.091669
_cell_length_b 7.683927
_cell_length_c 9.643331
_cell_angle_alpha 90.126515
_cell_angle_beta 80.743000
_cell_angle_gamma 107.556443
_cell_formula_units_Z 2
loop_
_atom_site_label
_atom_site_type_symbol
_atom_site_fract_x
_atom_site_fract_y
_atom_site_fract_z
C1 C 0.22206 1.01839 0.28871
C2 C 0.42994 1.05947 0.29788
C3 C 0.43585 0.74114 0.17528
C4 C 0.23817 0.70049 0.16643
C5 C 0.47911 1.18907 0.39595
S1 S 0.59943 0.96510 0.19332
S2 S 0.10029 0.86075 0.17121
N1 N 0.11859 1.10574 0.36948
S3 S 0.26638 1.25106 0.46409
C6 C 0.53384 0.60407 0.16656
C7 C 0.12107 0.51826 0.14830
C8 C 0.66716 1.26657 0.43820
N2 N 0.61920 0.49699 0.15838
N3 N 0.02169 0.37251 0.13201
N4 N 0.82014 1.33105 0.47374
#END
data_XXII_b_47
#E = -23.5554 (inter-molecular)
#E =  11.4465 (intra-molecular)
_chemical_formula_sum 'C8 N4 S3'
_chemical_formula_moiety
;
C8 N4 S3
;
_symmetry_cell_setting triclinic
_space_group_name_H-M_alt 'P -1'
_symmetry_Int_Tables_number 2
loop_
_symmetry_equiv_pos_site_id
_symmetry_equiv_pos_as_xyz
1 x,y,z
2 -x,-y,-z
_cell_length_a 7.684197
_cell_length_b 12.156361
_cell_length_c 8.744147
_cell_angle_alpha 128.122304
_cell_angle_beta 129.354516
_cell_angle_gamma 62.747259
_cell_formula_units_Z 2
loop_
_atom_site_label
_atom_site_type_symbol
_atom_site_fract_x
_atom_site_fract_y
_atom_site_fract_z
C1 C 0.70369 0.78872 0.51079
C2 C 0.87049 0.79789 0.72784
C3 C 1.19473 0.67529 0.61114
C4 C 1.03770 0.66644 0.40461
C5 C 0.79005 0.89595 0.87507
S1 S 1.13436 0.69333 0.79277
S2 S 0.73956 0.67122 0.27152
N1 N 0.51285 0.86948 0.48807
S3 S 0.51531 0.96408 0.73046
C6 C 1.42977 0.66656 0.70040
C7 C 1.10281 0.64830 0.26937
C8 C 0.90060 0.93819 1.10536
N2 N 1.62222 0.65839 0.77758
N3 N 1.14918 0.63199 0.15369
N4 N 0.98910 0.97374 1.29388
#END

data_XXII_a_48
#E = -23.5470 (inter-molecular)
#E =  11.4459 (intra-molecular)
_chemical_formula_sum 'C8 N4 S3'
_chemical_formula_moiety
;
C8 N4 S3
;
_symmetry_cell_setting triclinic
_space_group_name_H-M_alt 'P -1'
_symmetry_Int_Tables_number 2
loop_
_symmetry_equiv_pos_site_id
_symmetry_equiv_pos_as_xyz
1 x,y,z
2 -x,-y,-z
_cell_length_a 7.430474
_cell_length_b 10.359002
_cell_length_c 7.127573
_cell_angle_alpha 75.810657
_cell_angle_beta 108.427705
_cell_angle_gamma 88.454283
_cell_formula_units_Z 2
loop_
_atom_site_label
_atom_site_type_symbol
_atom_site_fract_x
_atom_site_fract_y
_atom_site_fract_z
C1 C 0.80400 0.90681 0.64795
C2 C 0.78137 0.92878 0.82986
C3 C 0.78814 0.65987 0.98218
C4 C 0.80911 0.63789 0.80967
C5 C 0.71143 1.06050 0.79284
S1 S 0.84388 0.80677 1.06843
S2 S 0.89576 0.75027 0.63321
N1 N 0.75833 1.00919 0.48586
S3 S 0.68564 1.14491 0.54005
C6 C 0.72264 0.56229 1.11646
C7 C 0.76573 0.51589 0.75641
C8 C 0.66713 1.12381 0.92963
N2 N 0.67189 0.48497 1.23042
N3 N 0.73409 0.41766 0.70927
N4 N 0.63029 1.17684 1.03993
#END
data_XXII_b_48
#E = -23.5469 (inter-molecular)
#E =  11.4465 (intra-molecular)
_chemical_formula_sum 'C8 N4 S3'
_chemical_formula_moiety
;
C8 N4 S3
;
_symmetry_cell_setting triclinic
_space_group_name_H-M_alt 'P -1'
_symmetry_Int_Tables_number 2
loop_
_symmetry_equiv_pos_site_id
_symmetry_equiv_pos_as_xyz
1 x,y,z
2 -x,-y,-z
_cell_length_a 10.359112
_cell_length_b 7.127562
_cell_length_c 8.516500
_cell_angle_alpha 55.866526
_cell_angle_beta 76.779544
_cell_angle_gamma 75.812086
_cell_formula_units_Z 2
loop_
_atom_site_label
_atom_site_type_symbol
_atom_site_fract_x
_atom_site_fract_y
_atom_site_fract_z
C1 C 0.59319 0.65606 0.69600
C2 C 0.57122 0.45151 0.71864
C3 C 0.84012 0.30597 0.71187
C4 C 0.86211 0.49944 0.69090
C5 C 0.43949 0.41860 0.78856
S1 S 0.69323 0.27546 0.65613
S2 S 0.74973 0.76256 0.60425
N1 N 0.49082 0.77247 0.74167
S3 S 0.35509 0.64560 0.81435
C6 C 0.93770 0.10619 0.77736
C7 C 0.98410 0.50933 0.73427
C8 C 0.37618 0.23752 0.83285
N2 N 1.01502 -0.05852 0.82811
N3 N 1.08234 0.52483 0.76590
N4 N 0.32315 0.09037 0.86969
#END

data_XXII_a_49
#E = -23.5458 (inter-molecular)
#E =  11.4459 (intra-molecular)
_chemical_formula_sum 'C8 N4 S3'
_chemical_formula_moiety
;
C8 N4 S3
;
_symmetry_cell_setting monoclinic
_space_group_name_H-M_alt 'C 1 c 1'
_symmetry_Int_Tables_number 9
loop_
_symmetry_equiv_pos_site_id
_symmetry_equiv_pos_as_xyz
1 x,y,z
2 1/2+x,1/2+y,z
3 x,-y,1/2+z
4 1/2+x,1/2-y,1/2+z
_cell_length_a 13.223797
_cell_length_b 3.797174
_cell_length_c 21.473427
_cell_angle_alpha 90.000000
_cell_angle_beta 115.944035
_cell_angle_gamma 90.000000
_cell_formula_units_Z 4
loop_
_atom_site_label
_atom_site_type_symbol
_atom_site_fract_x
_atom_site_fract_y
_atom_site_fract_z
C1 C 0.51292 0.66063 0.21833
C2 C 0.62980 0.66557 0.23437
C3 C 0.57603 0.67969 0.09664
C4 C 0.46474 0.67399 0.08081
C5 C 0.69211 0.55027 0.30130
S1 S 0.68552 0.81559 0.17790
S2 S 0.40443 0.79928 0.13739
N1 N 0.48568 0.55546 0.26692
S3 S 0.60107 0.45689 0.33839
C6 C 0.61571 0.58364 0.04722
C7 C 0.38330 0.57049 0.01389
C8 C 0.80995 0.51178 0.33744
N2 N 0.65105 0.51132 0.00829
N3 N 0.31463 0.49195 -0.04003
N4 N 0.90623 0.47902 0.36760
#END

data_XXII_b_49
#E = -23.5451 (inter-molecular)
#E =  11.4465 (intra-molecular)
_chemical_formula_sum 'C8 N4 S3'
_chemical_formula_moiety
;
C8 N4 S3
;
_symmetry_cell_setting monoclinic
_space_group_name_H-M_alt 'C 1 c 1'
_symmetry_Int_Tables_number 9
loop_
_symmetry_equiv_pos_site_id
_symmetry_equiv_pos_as_xyz
1 x,y,z
2 1/2+x,1/2+y,z
3 x,-y,1/2+z
4 1/2+x,1/2-y,1/2+z
_cell_length_a 13.223795
_cell_length_b 3.797145
_cell_length_c 19.685652
_cell_angle_alpha 90.000000
_cell_angle_beta 101.216844
_cell_angle_gamma 90.000000
_cell_formula_units_Z 4
loop_
_atom_site_label
_atom_site_type_symbol
_atom_site_fract_x
_atom_site_fract_y
_atom_site_fract_z
C1 C 0.73631 0.41057 0.44207
C2 C 0.83714 0.41552 0.42603
C3 C 0.92112 0.42965 0.56376
C4 C 0.82565 0.42395 0.57959
C5 C 0.83252 0.30023 0.35910
S1 S 0.94934 0.56554 0.48250
S2 S 0.70876 0.54922 0.52301
N1 N 0.66048 0.30542 0.39349
S3 S 0.70440 0.20685 0.32202
C6 C 1.01021 0.33362 0.61319
C7 C 0.81113 0.32048 0.64651
C8 C 0.91423 0.26176 0.32296
N2 N 1.08448 0.26130 0.65211
N3 N 0.79638 0.24198 0.70043
N4 N 0.98035 0.22900 0.29281
#END
