# Supplementary material for: Report on the sixth blind test of organic crystal structure prediction methods
Source: Acta Crystallogr B Struct Sci Cryst Eng Mater. 2016 Aug 1;72(Pt 4):439–59. doi: 10.1107/S2052520616007447 (PMC4971545; doi:10.1107/S2052520616007447)
Supplement: Supplementary file 2 [file b-72-00439-sup2.zip › Group_06_Elking_FustiMolnar/XXII-2_Elking_FustiMolnar.cif]

data_XXII_1
#Standard_algorithm
#Number of QM macro iterations=9
#energy/Z=-143989.99545   V=944.20532
#energy/Z=-143990.201858   V=939.87056
#energy/Z=-143990.206162   V=937.06907
#energy/Z=-143990.203415   V=936.40232
#energy/Z=-143990.1966   V=935.66782
#energy/Z=-143990.188912   V=935.48499
#energy/Z=-143990.189775   V=935.49061
#energy/Z=-143990.18868   V=935.40534
#energy/Z=-143990.187788   V=935.25453

_chemical_formula_sum 'C8 N4 S3'
_chemical_formula_moiety
;
C8 N4 S3
;
_symmetry_cell_setting orthorhombic
_space_group_name_H-M_alt 'P n a 21'
_symmetry_Int_Tables_number 33
loop_
_symmetry_equiv_pos_site_id
_symmetry_equiv_pos_as_xyz
1 x,y,z
2 -x,-y,1/2+z
3 1/2-x,1/2+y,1/2+z
4 1/2+x,1/2-y,z
_cell_length_a 13.282543
_cell_length_b 10.048759
_cell_length_c 7.020660
_cell_angle_alpha 90.000000
_cell_angle_beta 90.000000
_cell_angle_gamma 90.000000
_cell_formula_units_Z 4
loop_
_atom_site_label
_atom_site_type_symbol
_atom_site_fract_x
_atom_site_fract_y
_atom_site_fract_z
C1 C 0.49279 0.35960 0.44430
C2 C 0.39821 0.30584 0.39045
C3 C 0.31938 0.55383 0.37849
C4 C 0.41055 0.60631 0.43013
C5 C 0.39988 0.16828 0.41073
S1 S 0.29212 0.39066 0.30817
S2 S 0.52897 0.52830 0.43063
N1 N 0.56082 0.27323 0.50413
S3 S 0.51660 0.12044 0.49623
C6 C 0.23230 0.63533 0.37690
C7 C 0.41652 0.74149 0.48568
C8 C 0.32008 0.08339 0.36131
N2 N 0.15891 0.69886 0.37151
N3 N 0.42442 0.85253 0.53107
N4 N 0.25151 0.01913 0.31339
#END

data_XXII_2
#Standard_algorithm
#Number of QM macro iterations=9
#energy/Z=-143989.979075   V=944.01811
#energy/Z=-143990.17682   V=939.10402
#energy/Z=-143990.184528   V=935.90445
#energy/Z=-143990.20438   V=936.58816
#energy/Z=-143990.193977   V=935.471
#energy/Z=-143990.19096   V=935.47656
#energy/Z=-143990.190433   V=935.47838
#energy/Z=-143990.187023   V=935.25249
#energy/Z=-143990.18556   V=935.24664

_chemical_formula_sum 'C8 N4 S3'
_chemical_formula_moiety
;
C8 N4 S3
;
_symmetry_cell_setting orthorhombic
_space_group_name_H-M_alt 'P n a 21'
_symmetry_Int_Tables_number 33
loop_
_symmetry_equiv_pos_site_id
_symmetry_equiv_pos_as_xyz
1 x,y,z
2 -x,-y,1/2+z
3 1/2-x,1/2+y,1/2+z
4 1/2+x,1/2-y,z
_cell_length_a 13.293813
_cell_length_b 10.063499
_cell_length_c 7.000839
_cell_angle_alpha 90.000000
_cell_angle_beta 90.011538
_cell_angle_gamma 90.000000
_cell_formula_units_Z 4
loop_
_atom_site_label
_atom_site_type_symbol
_atom_site_fract_x
_atom_site_fract_y
_atom_site_fract_z
C1 C 0.99251 0.36011 -0.00423
C2 C 0.89784 0.30663 0.04910
C3 C 0.81965 0.55463 0.06109
C4 C 0.91099 0.60677 0.01025
C5 C 0.89934 0.16932 0.02812
S1 S 0.79186 0.39170 0.13094
S2 S 1.02909 0.52831 0.01040
N1 N 1.06038 0.27380 -0.06448
S3 S 1.01601 0.12134 -0.05720
C6 C 0.73286 0.63642 0.06233
C7 C 0.91731 0.74178 -0.04521
C8 C 0.81945 0.08466 0.07690
N2 N 0.65973 0.70026 0.06730
N3 N 0.92529 0.85271 -0.09045
N4 N 0.75087 0.02039 0.12418
#END

data_XXII_3
#Standard_algorithm
#Number of QM macro iterations=9
#energy/Z=-143989.171522   V=965.30049
#energy/Z=-143989.51694   V=960.57107
#energy/Z=-143989.630753   V=958.56992
#energy/Z=-143989.741735   V=958.58401
#energy/Z=-143989.788415   V=957.10948
#energy/Z=-143989.852   V=957.54352
#energy/Z=-143989.870772   V=957.19454
#energy/Z=-143989.896405   V=957.70504
#energy/Z=-143989.901573   V=957.44563

_chemical_formula_sum 'C8 N4 S3'
_chemical_formula_moiety
;
C8 N4 S3
;
_symmetry_cell_setting monoclinic
_space_group_name_H-M_alt 'P 1 21/c 1'
_symmetry_Int_Tables_number 14
loop_
_symmetry_equiv_pos_site_id
_symmetry_equiv_pos_as_xyz
1 x,y,z
2 -x,1/2+y,1/2-z
3 -x,-y,-z
4 x,1/2-y,1/2+z
_cell_length_a 10.116901
_cell_length_b 6.606874
_cell_length_c 14.334964
_cell_angle_alpha 89.997824
_cell_angle_beta 87.780248
_cell_angle_gamma 89.994216
_cell_formula_units_Z 4
loop_
_atom_site_label
_atom_site_type_symbol
_atom_site_fract_x
_atom_site_fract_y
_atom_site_fract_z
C1 C 0.75027 0.80738 0.76191
C2 C 0.70196 0.60846 0.77756
C3 C 0.80893 0.49568 0.61200
C4 C 0.85741 0.68645 0.59655
C5 C 0.59957 0.61271 0.84485
S1 S 0.76434 0.39161 0.72207
S2 S 0.88326 0.86852 0.68375
N1 N 0.69217 0.95371 0.81089
S3 S 0.57756 0.85983 0.88252
C6 C 0.78789 0.36131 0.53707
C7 C 0.89133 0.75124 0.50455
C8 C 0.52143 0.45062 0.87796
N2 N 0.76887 0.24676 0.47715
N3 N 0.92349 0.80401 0.42946
N4 N 0.45364 0.31806 0.90425
#END

data_XXII_4
#Standard_algorithm
#Number of QM macro iterations=8
#energy/Z=-143989.216393   V=965.70282
#energy/Z=-143989.51877   V=959.74229
#energy/Z=-143989.630422   V=958.54793
#energy/Z=-143989.7375   V=957.86683
#energy/Z=-143989.798435   V=957.10335
#energy/Z=-143989.85132   V=957.52834
#energy/Z=-143989.871175   V=957.29957
#energy/Z=-143989.89743   V=957.6704

_chemical_formula_sum 'C8 N4 S3'
_chemical_formula_moiety
;
C8 N4 S3
;
_symmetry_cell_setting monoclinic
_space_group_name_H-M_alt 'P 1 21/c 1'
_symmetry_Int_Tables_number 14
loop_
_symmetry_equiv_pos_site_id
_symmetry_equiv_pos_as_xyz
1 x,y,z
2 -x,1/2+y,1/2-z
3 -x,-y,-z
4 x,1/2-y,1/2+z
_cell_length_a 10.122033
_cell_length_b 6.602904
_cell_length_c 14.338292
_cell_angle_alpha 90.002624
_cell_angle_beta 87.927888
_cell_angle_gamma 90.007131
_cell_formula_units_Z 4
loop_
_atom_site_label
_atom_site_type_symbol
_atom_site_fract_x
_atom_site_fract_y
_atom_site_fract_z
C1 C 0.74903 0.69379 0.23746
C2 C 0.79757 0.89265 0.22182
C3 C 0.69144 1.00566 0.38726
C4 C 0.64264 0.81501 0.40275
C5 C 0.90027 0.88789 0.15506
S1 S 0.73510 1.10964 0.27706
S2 S 0.61598 0.63340 0.31537
N1 N 0.80712 0.54704 0.18885
S3 S 0.92210 0.64048 0.11765
C6 C 0.71397 1.13995 0.46200
C7 C 0.60911 0.74978 0.49467
C8 C 0.97893 1.04973 0.12234
N2 N 0.73443 1.25504 0.52149
N3 N 0.57689 0.69631 0.56957
N4 N 1.04694 1.18237 0.09651
#END

data_XXII_5
#Standard_algorithm
#Number of QM macro iterations=9
#energy/Z=-143989.562918   V=946.5861
#energy/Z=-143989.66179   V=944.85112
#energy/Z=-143989.691365   V=944.06464
#energy/Z=-143989.72367   V=945.03205
#energy/Z=-143989.735413   V=944.94135
#energy/Z=-143989.738175   V=944.89078
#energy/Z=-143989.73694   V=944.75648
#energy/Z=-143989.73803   V=944.75395
#energy/Z=-143989.73899   V=944.73159

_chemical_formula_sum 'C8 N4 S3'
_chemical_formula_moiety
;
C8 N4 S3
;
_symmetry_cell_setting monoclinic
_space_group_name_H-M_alt 'P 1 21/c 1'
_symmetry_Int_Tables_number 14
loop_
_symmetry_equiv_pos_site_id
_symmetry_equiv_pos_as_xyz
1 x,y,z
2 -x,1/2+y,1/2-z
3 -x,-y,-z
4 x,1/2-y,1/2+z
_cell_length_a 10.949735
_cell_length_b 6.909312
_cell_length_c 12.529919
_cell_angle_alpha 90.011651
_cell_angle_beta 94.724671
_cell_angle_gamma 89.989577
_cell_formula_units_Z 4
loop_
_atom_site_label
_atom_site_type_symbol
_atom_site_fract_x
_atom_site_fract_y
_atom_site_fract_z
C1 C 0.70295 0.64234 0.72807
C2 C 0.68395 0.84145 0.74854
C3 C 0.87276 0.92993 0.63661
C4 C 0.89324 0.73799 0.61794
C5 C 0.61985 0.86193 0.83890
S1 S 0.73199 1.02906 0.66853
S2 S 0.78123 0.55576 0.61990
N1 N 0.65784 0.51751 0.79387
S3 S 0.58770 0.63247 0.88621
C6 C 0.97008 1.06383 0.63436
C7 C 1.01266 0.67470 0.59923
C8 C 0.58427 1.03424 0.88732
N2 N 1.05049 1.17384 0.63180
N3 N 1.11134 0.62333 0.58481
N4 N 0.55249 1.17453 0.92863
#END

data_XXII_6
#Standard_algorithm
#Number of QM macro iterations=9
#energy/Z=-143989.573615   V=946.30151
#energy/Z=-143989.667345   V=944.37916
#energy/Z=-143989.696873   V=943.96362
#energy/Z=-143989.722088   V=944.61417
#energy/Z=-143989.72791   V=944.52841
#energy/Z=-143989.73205   V=944.5841
#energy/Z=-143989.734232   V=944.65789
#energy/Z=-143989.733983   V=944.65597
#energy/Z=-143989.733903   V=944.69102

_chemical_formula_sum 'C8 N4 S3'
_chemical_formula_moiety
;
C8 N4 S3
;
_symmetry_cell_setting monoclinic
_space_group_name_H-M_alt 'P 1 21/c 1'
_symmetry_Int_Tables_number 14
loop_
_symmetry_equiv_pos_site_id
_symmetry_equiv_pos_as_xyz
1 x,y,z
2 -x,1/2+y,1/2-z
3 -x,-y,-z
4 x,1/2-y,1/2+z
_cell_length_a 10.949211
_cell_length_b 6.911287
_cell_length_c 12.526415
_cell_angle_alpha 90.012651
_cell_angle_beta 85.250244
_cell_angle_gamma 90.004976
_cell_formula_units_Z 4
loop_
_atom_site_label
_atom_site_type_symbol
_atom_site_fract_x
_atom_site_fract_y
_atom_site_fract_z
C1 C 0.70335 0.64412 0.77169
C2 C 0.68429 0.84319 0.75140
C3 C 0.87302 0.93167 0.86346
C4 C 0.89355 0.73977 0.88195
C5 C 0.62020 0.86378 0.66105
S1 S 0.73220 1.03064 0.83163
S2 S 0.78165 0.55742 0.87978
N1 N 0.65829 0.51940 0.70577
S3 S 0.58813 0.63446 0.61353
C6 C 0.97029 1.06565 0.86583
C7 C 1.01296 0.67659 0.90070
C8 C 0.58459 1.03604 0.61272
N2 N 1.05069 1.17570 0.86839
N3 N 1.11164 0.62534 0.91515
N4 N 0.55278 1.17628 0.57145
#END

data_XXII_7
#Standard_algorithm
#Number of QM macro iterations=6
#energy/Z=-143989.353052   V=947.48296
#energy/Z=-143989.55596   V=945.90919
#energy/Z=-143989.5683   V=943.47823
#energy/Z=-143989.57551   V=942.48841
#energy/Z=-143989.569053   V=941.35784
#energy/Z=-143989.561997   V=940.74091

_chemical_formula_sum 'C8 N4 S3'
_chemical_formula_moiety
;
C8 N4 S3
;
_symmetry_cell_setting monoclinic
_space_group_name_H-M_alt 'P 1 21/c 1'
_symmetry_Int_Tables_number 14
loop_
_symmetry_equiv_pos_site_id
_symmetry_equiv_pos_as_xyz
1 x,y,z
2 -x,1/2+y,1/2-z
3 -x,-y,-z
4 x,1/2-y,1/2+z
_cell_length_a 7.444338
_cell_length_b 15.408133
_cell_length_c 10.947576
_cell_angle_alpha 90.001282
_cell_angle_beta 131.361605
_cell_angle_gamma 89.998594
_cell_formula_units_Z 4
loop_
_atom_site_label
_atom_site_type_symbol
_atom_site_fract_x
_atom_site_fract_y
_atom_site_fract_z
C1 C 0.23611 0.93240 0.46911
C2 C 0.30050 0.88247 0.60199
C3 C 0.09460 0.74132 0.41076
C4 C 0.02638 0.78860 0.28017
C5 C 0.36266 0.93774 0.72501
S1 S 0.32021 0.76934 0.61728
S2 S 0.13136 0.89089 0.28168
N1 N 0.25102 1.01747 0.48697
S3 S 0.34707 1.04414 0.66720
C6 C -0.01402 0.66008 0.38637
C7 C -0.14150 0.75230 0.12225
C8 C 0.42949 0.91468 0.87433
N2 N -0.10128 0.59321 0.36975
N3 N -0.27136 0.72156 -0.00727
N4 N 0.48155 0.89694 0.99763
#END

data_XXII_8
#Standard_algorithm
#Number of QM macro iterations=6
#energy/Z=-143989.3563   V=947.44668
#energy/Z=-143989.550707   V=945.28796
#energy/Z=-143989.55863   V=942.56658
#energy/Z=-143989.561538   V=941.27528
#energy/Z=-143989.556822   V=940.68996
#energy/Z=-143989.555367   V=940.42086

_chemical_formula_sum 'C8 N4 S3'
_chemical_formula_moiety
;
C8 N4 S3
;
_symmetry_cell_setting monoclinic
_space_group_name_H-M_alt 'P 1 21/c 1'
_symmetry_Int_Tables_number 14
loop_
_symmetry_equiv_pos_site_id
_symmetry_equiv_pos_as_xyz
1 x,y,z
2 -x,1/2+y,1/2-z
3 -x,-y,-z
4 x,1/2-y,1/2+z
_cell_length_a 8.218054
_cell_length_b 15.410189
_cell_length_c 11.226727
_cell_angle_alpha 89.996768
_cell_angle_beta 41.455913
_cell_angle_gamma 89.994352
_cell_formula_units_Z 4
loop_
_atom_site_label
_atom_site_type_symbol
_atom_site_fract_x
_atom_site_fract_y
_atom_site_fract_z
C1 C 0.29737 0.93229 0.73363
C2 C 0.09577 0.88243 0.80220
C3 C 0.27197 0.74125 0.81711
C4 C 0.46507 0.78848 0.75479
C5 C -0.08813 0.93778 0.86305
S1 S 0.08438 0.76932 0.79819
S2 S 0.56732 0.89081 0.65139
N1 N 0.27682 1.01737 0.73638
S3 S 0.01231 1.04413 0.82058
C6 C 0.21188 0.65997 0.90133
C7 C 0.61260 0.75220 0.76520
C8 C -0.32006 0.91475 0.94567
N2 N 0.15756 0.59311 0.97206
N3 N 0.74159 0.72169 0.76591
N4 N -0.51489 0.89690 1.01713
#END

data_XXII_9
#Standard_algorithm
#Number of QM macro iterations=8
#energy/Z=-143986.423385   V=952.60032
#energy/Z=-143987.677083   V=962.46829
#energy/Z=-143988.3622   V=960.20222
#energy/Z=-143988.902735   V=952.52011
#energy/Z=-143989.242752   V=953.54738
#energy/Z=-143989.347805   V=950.63217
#energy/Z=-143989.376763   V=949.09223
#energy/Z=-143989.409203   V=949.1881

_chemical_formula_sum 'C8 N4 S3'
_chemical_formula_moiety
;
C8 N4 S3
;
_symmetry_cell_setting monoclinic
_space_group_name_H-M_alt 'P 1 21/c 1'
_symmetry_Int_Tables_number 14
loop_
_symmetry_equiv_pos_site_id
_symmetry_equiv_pos_as_xyz
1 x,y,z
2 -x,1/2+y,1/2-z
3 -x,-y,-z
4 x,1/2-y,1/2+z
_cell_length_a 5.640425
_cell_length_b 9.985329
_cell_length_c 16.854713
_cell_angle_alpha 89.994719
_cell_angle_beta 89.190852
_cell_angle_gamma 90.001603
_cell_formula_units_Z 4
loop_
_atom_site_label
_atom_site_type_symbol
_atom_site_fract_x
_atom_site_fract_y
_atom_site_fract_z
C1 C 0.78556 0.81321 0.03893
C2 C 0.98262 0.72529 0.03369
C3 C 0.84646 0.60600 0.17138
C4 C 0.65633 0.69104 0.17787
C5 C 1.10492 0.74661 -0.03734
S1 S 1.07545 0.60336 0.10055
S2 S 0.57847 0.82711 0.11776
N1 N 0.75529 0.89404 -0.02215
S3 S 0.96374 0.87139 -0.09007
C6 C 0.87213 0.49999 0.22658
C7 C 0.49251 0.66956 0.24114
C8 C 1.30983 0.67722 -0.06199
N2 N 0.89956 0.41150 0.27065
N3 N 0.35937 0.65216 0.29355
N4 N 1.47903 0.61688 -0.08016
#END

data_XXII_10
#Standard_algorithm
#Number of QM macro iterations=6
#energy/Z=-143986.493103   V=955.31545
#energy/Z=-143987.56893   V=962.82822
#energy/Z=-143988.328697   V=962.13485
#energy/Z=-143988.900595   V=956.25193
#energy/Z=-143989.205215   V=951.93873
#energy/Z=-143989.32393   V=950.89571

_chemical_formula_sum 'C8 N4 S3'
_chemical_formula_moiety
;
C8 N4 S3
;
_symmetry_cell_setting monoclinic
_space_group_name_H-M_alt 'P 1 21/c 1'
_symmetry_Int_Tables_number 14
loop_
_symmetry_equiv_pos_site_id
_symmetry_equiv_pos_as_xyz
1 x,y,z
2 -x,1/2+y,1/2-z
3 -x,-y,-z
4 x,1/2-y,1/2+z
_cell_length_a 5.603399
_cell_length_b 9.941066
_cell_length_c 20.230673
_cell_angle_alpha 90.019028
_cell_angle_beta 122.456704
_cell_angle_gamma 89.995565
_cell_formula_units_Z 4
loop_
_atom_site_label
_atom_site_type_symbol
_atom_site_fract_x
_atom_site_fract_y
_atom_site_fract_z
C1 C 0.36454 0.18531 0.03752
C2 C 0.55384 0.27392 0.03303
C3 C 0.69351 0.38852 0.17088
C4 C 0.51492 0.30250 0.17687
C5 C 0.53407 0.25571 -0.03784
S1 S 0.78245 0.39386 0.10040
S2 S 0.31672 0.16715 0.11640
N1 N 0.21012 0.10705 -0.02397
S3 S 0.28420 0.13303 -0.09141
C6 C 0.82960 0.49375 0.22623
C7 C 0.47490 0.32275 0.23962
C8 C 0.69109 0.32644 -0.06216
N2 N 0.94516 0.58139 0.27047
N3 N 0.44332 0.34025 0.29138
N4 N 0.82507 0.38806 -0.07995
#END

data_XXII_11
#Standard_algorithm
#Number of QM macro iterations=9
#energy/Z=-143989.22536   V=936.39559
#energy/Z=-143989.288752   V=938.24253
#energy/Z=-143989.30327   V=938.85909
#energy/Z=-143989.308113   V=939.04956
#energy/Z=-143989.314062   V=939.13476
#energy/Z=-143989.314372   V=939.16457
#energy/Z=-143989.313365   V=939.15552
#energy/Z=-143989.31467   V=939.21385
#energy/Z=-143989.316627   V=939.24069

_chemical_formula_sum 'C8 N4 S3'
_chemical_formula_moiety
;
C8 N4 S3
;
_symmetry_cell_setting monoclinic
_space_group_name_H-M_alt 'P 1 21/c 1'
_symmetry_Int_Tables_number 14
loop_
_symmetry_equiv_pos_site_id
_symmetry_equiv_pos_as_xyz
1 x,y,z
2 -x,1/2+y,1/2-z
3 -x,-y,-z
4 x,1/2-y,1/2+z
_cell_length_a 8.166240
_cell_length_b 8.086172
_cell_length_c 14.378644
_cell_angle_alpha 90.000000
_cell_angle_beta 98.419623
_cell_angle_gamma 90.000000
_cell_formula_units_Z 4
loop_
_atom_site_label
_atom_site_type_symbol
_atom_site_fract_x
_atom_site_fract_y
_atom_site_fract_z
C1 C 0.54251 0.75497 0.05919
C2 C 0.44396 0.65905 0.11260
C3 C 0.69649 0.63420 0.25493
C4 C 0.79668 0.71694 0.20224
C5 C 0.30471 0.60212 0.05418
S1 S 0.47887 0.62795 0.23422
S2 S 0.73700 0.84175 0.10266
N1 N 0.48407 0.77577 -0.03077
S3 S 0.30343 0.68342 -0.05719
C6 C 0.76352 0.54707 0.33714
C7 C 0.97055 0.70781 0.22771
C8 C 0.18187 0.49416 0.07677
N2 N 0.81152 0.47597 0.40632
N3 N 1.11397 0.69988 0.24645
N4 N 0.08018 0.40153 0.09259
#END

data_XXII_12
#Standard_algorithm
#Number of QM macro iterations=9
#energy/Z=-143989.225572   V=936.39456
#energy/Z=-143989.288457   V=938.19246
#energy/Z=-143989.303133   V=938.84521
#energy/Z=-143989.30836   V=939.03567
#energy/Z=-143989.313642   V=939.144
#energy/Z=-143989.313813   V=939.16884
#energy/Z=-143989.313733   V=939.1732
#energy/Z=-143989.314107   V=939.17906
#energy/Z=-143989.313568   V=939.17551

_chemical_formula_sum 'C8 N4 S3'
_chemical_formula_moiety
;
C8 N4 S3
;
_symmetry_cell_setting monoclinic
_space_group_name_H-M_alt 'P 1 21/c 1'
_symmetry_Int_Tables_number 14
loop_
_symmetry_equiv_pos_site_id
_symmetry_equiv_pos_as_xyz
1 x,y,z
2 -x,1/2+y,1/2-z
3 -x,-y,-z
4 x,1/2-y,1/2+z
_cell_length_a 8.166019
_cell_length_b 8.086061
_cell_length_c 14.378241
_cell_angle_alpha 90.000000
_cell_angle_beta 98.418412
_cell_angle_gamma 90.000000
_cell_formula_units_Z 4
loop_
_atom_site_label
_atom_site_type_symbol
_atom_site_fract_x
_atom_site_fract_y
_atom_site_fract_z
C1 C 0.45748 0.74501 0.44080
C2 C 0.55602 0.84095 0.38740
C3 C 0.30349 0.86579 0.24506
C4 C 0.20330 0.78303 0.29775
C5 C 0.69527 0.89787 0.44581
S1 S 0.52111 0.87210 0.26578
S2 S 0.26298 0.65823 0.39733
N1 N 0.51592 0.72420 0.53076
S3 S 0.69656 0.81656 0.55718
C6 C 0.23644 0.95294 0.16283
C7 C 0.02943 0.79215 0.27227
C8 C 0.81813 1.00583 0.42321
N2 N 0.18845 1.02402 0.09368
N3 N -0.11398 0.80008 0.25352
N4 N 0.91983 1.09842 0.40739
#END

data_XXII_13
#Standard_algorithm
#Number of QM macro iterations=8
#energy/Z=-143988.863673   V=959.94782
#energy/Z=-143989.016925   V=955.22852
#energy/Z=-143989.08954   V=957.10503
#energy/Z=-143989.116735   V=956.49895
#energy/Z=-143989.127077   V=956.63598
#energy/Z=-143989.127265   V=955.95603
#energy/Z=-143989.12997   V=956.17864
#energy/Z=-143989.132172   V=955.88163

_chemical_formula_sum 'C8 N4 S3'
_chemical_formula_moiety
;
C8 N4 S3
;
_symmetry_cell_setting monoclinic
_space_group_name_H-M_alt 'P 1 21/c 1'
_symmetry_Int_Tables_number 14
loop_
_symmetry_equiv_pos_site_id
_symmetry_equiv_pos_as_xyz
1 x,y,z
2 -x,1/2+y,1/2-z
3 -x,-y,-z
4 x,1/2-y,1/2+z
_cell_length_a 6.837306
_cell_length_b 11.688191
_cell_length_c 14.135519
_cell_angle_alpha 89.983146
_cell_angle_beta 57.798019
_cell_angle_gamma 90.004968
_cell_formula_units_Z 4
loop_
_atom_site_label
_atom_site_type_symbol
_atom_site_fract_x
_atom_site_fract_y
_atom_site_fract_z
C1 C 0.28455 0.63005 0.37129
C2 C 0.49233 0.60001 0.36445
C3 C 0.48481 0.79838 0.45999
C4 C 0.28256 0.82805 0.46839
C5 C 0.52236 0.48232 0.35306
S1 S 0.68554 0.69775 0.36458
S2 S 0.18520 0.77216 0.38498
N1 N 0.16299 0.54609 0.36509
S3 S 0.29590 0.42354 0.34738
C6 C 0.53559 0.84222 0.53793
C7 C 0.12934 0.90539 0.55256
C8 C 0.70170 0.41803 0.34761
N2 N 0.57420 0.87574 0.60405
N3 N 0.00363 0.96960 0.62126
N4 N 0.84639 0.36402 0.34631
#END

data_XXII_14
#Standard_algorithm
#Number of QM macro iterations=6
#energy/Z=-143988.860718   V=959.43686
#energy/Z=-143989.02051   V=956.15971
#energy/Z=-143989.087605   V=957.28163
#energy/Z=-143989.108355   V=956.40055
#energy/Z=-143989.121982   V=956.56213
#energy/Z=-143989.125422   V=956.05784

_chemical_formula_sum 'C8 N4 S3'
_chemical_formula_moiety
;
C8 N4 S3
;
_symmetry_cell_setting monoclinic
_space_group_name_H-M_alt 'P 1 21/c 1'
_symmetry_Int_Tables_number 14
loop_
_symmetry_equiv_pos_site_id
_symmetry_equiv_pos_as_xyz
1 x,y,z
2 -x,1/2+y,1/2-z
3 -x,-y,-z
4 x,1/2-y,1/2+z
_cell_length_a 6.844609
_cell_length_b 11.679290
_cell_length_c 14.153157
_cell_angle_alpha 89.992545
_cell_angle_beta 122.326174
_cell_angle_gamma 90.009853
_cell_formula_units_Z 4
loop_
_atom_site_label
_atom_site_type_symbol
_atom_site_fract_x
_atom_site_fract_y
_atom_site_fract_z
C1 C 0.71621 0.12996 0.87130
C2 C 0.50854 0.10003 0.86445
C3 C 0.51657 0.29882 0.95968
C4 C 0.71889 0.32838 0.96826
C5 C 0.47825 -0.01775 0.85312
S1 S 0.31555 0.19801 0.86434
S2 S 0.81624 0.27208 0.88519
N1 N 0.83725 0.04585 0.86496
S3 S 0.70413 -0.07674 0.84731
C6 C 0.46562 0.34316 1.03726
C7 C 0.87233 0.40580 1.05248
C8 C 0.29869 -0.08180 0.84763
N2 N 0.42694 0.37708 1.10310
N3 N 0.99811 0.47003 1.12135
N4 N 0.15355 -0.13542 0.84622
#END

data_XXII_15
#Standard_algorithm
#Number of QM macro iterations=9
#energy/Z=-143988.672395   V=965.00305
#energy/Z=-143988.918055   V=964.86801
#energy/Z=-143989.011795   V=962.81714
#energy/Z=-143989.051312   V=964.33398
#energy/Z=-143989.038873   V=962.73298
#energy/Z=-143989.0503   V=963.45303
#energy/Z=-143989.047488   V=962.90169
#energy/Z=-143989.04989   V=963.05267
#energy/Z=-143989.050462   V=963.06575

_chemical_formula_sum 'C8 N4 S3'
_chemical_formula_moiety
;
C8 N4 S3
;
_symmetry_cell_setting orthorhombic
_space_group_name_H-M_alt 'P 21 21 21'
_symmetry_Int_Tables_number 19
loop_
_symmetry_equiv_pos_site_id
_symmetry_equiv_pos_as_xyz
1 x,y,z
2 1/2-x,-y,1/2+z
3 1/2+x,1/2-y,-z
4 -x,1/2+y,1/2-z
_cell_length_a 11.458371
_cell_length_b 6.754693
_cell_length_c 12.459453
_cell_angle_alpha 90.001814
_cell_angle_beta 90.002606
_cell_angle_gamma 89.997475
_cell_formula_units_Z 4
loop_
_atom_site_label
_atom_site_type_symbol
_atom_site_fract_x
_atom_site_fract_y
_atom_site_fract_z
C1 C 0.34662 0.34306 0.87450
C2 C 0.39052 0.14690 0.87338
C3 C 0.20389 0.02739 0.76256
C4 C 0.16043 0.21572 0.76148
C5 C 0.50918 0.14935 0.89608
S1 S 0.30697 -0.06625 0.85416
S2 S 0.19884 0.40463 0.85214
N1 N 0.42173 0.48562 0.89601
S3 S 0.55079 0.39146 0.92118
C6 C 0.16798 -0.11101 0.68396
C7 C 0.07637 0.26876 0.68340
C8 C 0.58578 -0.01295 0.89918
N2 N 0.13943 -0.22747 0.62006
N3 N 0.00392 0.30880 0.62137
N4 N 0.64968 -0.14728 0.90011
#END

data_XXII_16
#Standard_algorithm
#Number of QM macro iterations=9
#energy/Z=-143988.659768   V=966.05967
#energy/Z=-143988.907307   V=965.25326
#energy/Z=-143988.984083   V=962.73944
#energy/Z=-143989.04434   V=963.97934
#energy/Z=-143989.031855   V=962.25289
#energy/Z=-143989.04679   V=963.2467
#energy/Z=-143989.043613   V=962.65149
#energy/Z=-143989.0477   V=963.05816
#energy/Z=-143989.048038   V=963.06305

_chemical_formula_sum 'C8 N4 S3'
_chemical_formula_moiety
;
C8 N4 S3
;
_symmetry_cell_setting orthorhombic
_space_group_name_H-M_alt 'P 21 21 21'
_symmetry_Int_Tables_number 19
loop_
_symmetry_equiv_pos_site_id
_symmetry_equiv_pos_as_xyz
1 x,y,z
2 1/2-x,-y,1/2+z
3 1/2+x,1/2-y,-z
4 -x,1/2+y,1/2-z
_cell_length_a 11.465010
_cell_length_b 12.472100
_cell_length_c 6.735048
_cell_angle_alpha 89.999997
_cell_angle_beta 90.000086
_cell_angle_gamma 90.000028
_cell_formula_units_Z 4
loop_
_atom_site_label
_atom_site_type_symbol
_atom_site_fract_x
_atom_site_fract_y
_atom_site_fract_z
C1 C 0.40038 0.87544 1.08418
C2 C 0.35699 0.87663 0.88713
C3 C 0.54387 0.98774 0.76894
C4 C 0.58701 0.98848 0.95805
C5 C 0.23860 0.85304 0.88873
S1 S 0.44064 0.89683 0.67379
S2 S 0.54770 0.89839 1.14764
N1 N 0.32516 0.85315 1.22649
S3 S 0.19661 0.82721 1.13110
C6 C 0.58047 1.06624 0.63064
C7 C 0.67179 1.06576 1.01156
C8 C 0.16248 0.84957 0.72541
N2 N 0.60946 1.13025 0.51450
N3 N 0.74484 1.12704 1.05169
N4 N 0.09905 0.84836 0.59013
#END

data_XXII_17
#Standard_algorithm
#Number of QM macro iterations=9
#energy/Z=-143988.874415   V=489.57894
#energy/Z=-143988.93645   V=490.52476
#energy/Z=-143988.946695   V=490.74539
#energy/Z=-143988.951055   V=490.71473
#energy/Z=-143988.95128   V=490.70495
#energy/Z=-143988.95296   V=490.731
#energy/Z=-143988.95181   V=490.68889
#energy/Z=-143988.9528   V=490.69677
#energy/Z=-143988.95207   V=490.70664

_chemical_formula_sum 'C8 N4 S3'
_chemical_formula_moiety
;
C8 N4 S3
;
_symmetry_cell_setting monoclinic
_space_group_name_H-M_alt 'P 1 21 1'
_symmetry_Int_Tables_number 4
loop_
_symmetry_equiv_pos_site_id
_symmetry_equiv_pos_as_xyz
1 x,y,z
2 -x,1/2+y,-z
_cell_length_a 7.402207
_cell_length_b 6.542277
_cell_length_c 12.684573
_cell_angle_alpha 89.999801
_cell_angle_beta 53.022569
_cell_angle_gamma 89.999950
_cell_formula_units_Z 2
loop_
_atom_site_label
_atom_site_type_symbol
_atom_site_fract_x
_atom_site_fract_y
_atom_site_fract_z
C1 C 0.75129 0.38317 0.28281
C2 C 0.84873 0.20565 0.20349
C3 C 0.43981 0.07777 0.28786
C4 C 0.34136 0.24609 0.36679
C5 C 1.07640 0.23980 0.10379
S1 S 0.70551 -0.02297 0.22986
S2 S 0.46407 0.40413 0.42010
N1 N 0.88699 0.54029 0.25065
S3 S 1.14567 0.48308 0.12298
C6 C 0.32633 -0.03378 0.24828
C7 C 0.11860 0.29926 0.41470
C8 C 1.22927 0.10458 0.00187
N2 N 0.23651 -0.12692 0.21357
N3 N -0.06784 0.33509 0.45674
N4 N 1.35477 -0.00679 -0.08375
#END

data_XXII_18
#Standard_algorithm
#Number of QM macro iterations=9
#energy/Z=-143988.85567   V=489.21593
#energy/Z=-143988.934005   V=490.54863
#energy/Z=-143988.94477   V=490.56774
#energy/Z=-143988.94848   V=490.66193
#energy/Z=-143988.95292   V=490.61288
#energy/Z=-143988.95182   V=490.5978
#energy/Z=-143988.952735   V=490.6028
#energy/Z=-143988.95272   V=490.60406
#energy/Z=-143988.952625   V=490.60558

_chemical_formula_sum 'C8 N4 S3'
_chemical_formula_moiety
;
C8 N4 S3
;
_symmetry_cell_setting monoclinic
_space_group_name_H-M_alt 'P 1 21 1'
_symmetry_Int_Tables_number 4
loop_
_symmetry_equiv_pos_site_id
_symmetry_equiv_pos_as_xyz
1 x,y,z
2 -x,1/2+y,-z
_cell_length_a 7.405984
_cell_length_b 6.537941
_cell_length_c 10.135209
_cell_angle_alpha 90.000000
_cell_angle_beta 91.333216
_cell_angle_gamma 90.000000
_cell_formula_units_Z 2
loop_
_atom_site_label
_atom_site_type_symbol
_atom_site_fract_x
_atom_site_fract_y
_atom_site_fract_z
C1 C 0.53396 1.06712 0.71738
C2 C 0.55210 0.88937 0.79661
C3 C 0.22751 0.76162 0.71208
C4 C 0.20794 0.93023 0.63331
C5 C 0.68019 0.92335 0.89630
S1 S 0.43512 0.66071 0.77011
S2 S 0.38375 1.08865 0.58024
N1 N 0.63766 1.22420 0.74955
S3 S 0.76879 1.16672 0.87715
C6 C 0.07456 0.64986 0.75153
C7 C 0.03312 0.98356 0.58544
C8 C 0.73130 0.78797 0.99816
N2 N -0.04990 0.55654 0.78607
N3 N -0.11130 1.01944 0.54350
N4 N 0.77132 0.67653 1.08379
#END

data_XXII_19
#Standard_algorithm
#Number of QM macro iterations=7
#energy/Z=-143988.131735   V=945.08008
#energy/Z=-143988.324527   V=948.70916
#energy/Z=-143988.532587   V=952.08056
#energy/Z=-143988.74782   V=961.31561
#energy/Z=-143988.848945   V=965.82558
#energy/Z=-143988.90028   V=969.60049
#energy/Z=-143988.920408   V=971.09776

_chemical_formula_sum 'C8 N4 S3'
_chemical_formula_moiety
;
C8 N4 S3
;
_symmetry_cell_setting monoclinic
_space_group_name_H-M_alt 'P 1 21/c 1'
_symmetry_Int_Tables_number 14
loop_
_symmetry_equiv_pos_site_id
_symmetry_equiv_pos_as_xyz
1 x,y,z
2 -x,1/2+y,1/2-z
3 -x,-y,-z
4 x,1/2-y,1/2+z
_cell_length_a 9.793733
_cell_length_b 9.118253
_cell_length_c 13.844410
_cell_angle_alpha 90.000000
_cell_angle_beta 51.764005
_cell_angle_gamma 90.000000
_cell_formula_units_Z 4
loop_
_atom_site_label
_atom_site_type_symbol
_atom_site_fract_x
_atom_site_fract_y
_atom_site_fract_z
C1 C 0.53327 0.72224 0.03755
C2 C 0.45820 0.83763 0.12519
C3 C 0.73667 0.84044 0.12077
C4 C 0.81133 0.73008 0.03558
C5 C 0.32393 0.90140 0.13144
S1 S 0.51445 0.88669 0.21860
S2 S 0.70853 0.61190 -0.00156
N1 N 0.46432 0.69632 -0.01807
S3 S 0.29994 0.80815 0.03397
C6 C 0.83752 0.92425 0.14191
C7 C 0.98896 0.69523 -0.02922
C8 C 0.22169 1.02328 0.20159
N2 N 0.91806 0.99500 0.16068
N3 N 1.13279 0.65896 -0.08161
N4 N 0.13932 1.12653 0.25673
#END

data_XXII_20
#Standard_algorithm
#Number of QM macro iterations=6
#energy/Z=-143988.14933   V=944.72598
#energy/Z=-143988.33557   V=948.28189
#energy/Z=-143988.547157   V=952.23254
#energy/Z=-143988.761825   V=961.79658
#energy/Z=-143988.85656   V=965.7765
#energy/Z=-143988.899708   V=969.60845

_chemical_formula_sum 'C8 N4 S3'
_chemical_formula_moiety
;
C8 N4 S3
;
_symmetry_cell_setting monoclinic
_space_group_name_H-M_alt 'P 1 21/c 1'
_symmetry_Int_Tables_number 14
loop_
_symmetry_equiv_pos_site_id
_symmetry_equiv_pos_as_xyz
1 x,y,z
2 -x,1/2+y,1/2-z
3 -x,-y,-z
4 x,1/2-y,1/2+z
_cell_length_a 9.805644
_cell_length_b 9.099883
_cell_length_c 15.479255
_cell_angle_alpha 90.000000
_cell_angle_beta 44.587329
_cell_angle_gamma 90.000000
_cell_formula_units_Z 4
loop_
_atom_site_label
_atom_site_type_symbol
_atom_site_fract_x
_atom_site_fract_y
_atom_site_fract_z
C1 C 0.10760 0.22208 0.96254
C2 C 0.20800 0.33723 0.87442
C3 C 0.47755 0.34052 0.87863
C4 C 0.38147 0.23046 0.96439
C5 C 0.08643 0.40080 0.86801
S1 S 0.45102 0.38626 0.78071
S2 S 0.20404 0.11206 1.00221
N1 N -0.07251 0.19611 1.01831
S3 S -0.13255 0.30760 0.96589
C6 C 0.62105 0.42439 0.85699
C7 C 0.42962 0.19596 1.02914
C8 C 0.12479 0.52254 0.79744
N2 N 0.73949 0.49505 0.83784
N3 N 0.46875 0.15993 1.08151
N4 N 0.15264 0.62575 0.74209
#END

data_XXII_21
#Standard_algorithm
#Number of QM macro iterations=9
#energy/Z=-143988.517815   V=486.14919
#energy/Z=-143988.677125   V=483.27062
#energy/Z=-143988.76796   V=482.51587
#energy/Z=-143988.8221   V=482.65196
#energy/Z=-143988.837995   V=482.68712
#energy/Z=-143988.853055   V=482.80001
#energy/Z=-143988.850985   V=482.86449
#energy/Z=-143988.857775   V=482.93052
#energy/Z=-143988.860255   V=482.96915

_chemical_formula_sum 'C8 N4 S3'
_chemical_formula_moiety
;
C8 N4 S3
;
_symmetry_cell_setting triclinic
_space_group_name_H-M_alt 'P -1'
_symmetry_Int_Tables_number 2
loop_
_symmetry_equiv_pos_site_id
_symmetry_equiv_pos_as_xyz
1 x,y,z
2 -x,-y,-z
_cell_length_a 7.126422
_cell_length_b 10.027665
_cell_length_c 6.817859
_cell_angle_alpha 84.341752
_cell_angle_beta 85.641910
_cell_angle_gamma 87.066722
_cell_formula_units_Z 2
loop_
_atom_site_label
_atom_site_type_symbol
_atom_site_fract_x
_atom_site_fract_y
_atom_site_fract_z
C1 C -0.02470 0.77212 0.15033
C2 C -0.06535 0.79698 0.35028
C3 C 0.26191 0.67254 0.43864
C4 C 0.30002 0.64570 0.24625
C5 C -0.19763 0.90320 0.36109
S1 S 0.03457 0.70491 0.55066
S2 S 0.12955 0.64090 0.07373
N1 N -0.11360 0.85024 0.01650
S3 S -0.26055 0.95605 0.12431
C6 C 0.41309 0.68117 0.55940
C7 C 0.48899 0.62038 0.17476
C8 C -0.26779 0.96411 0.53006
N2 N 0.54060 0.68914 0.65455
N3 N 0.64423 0.59574 0.11876
N4 N -0.32197 1.01796 0.66876
#END

data_XXII_22
#Standard_algorithm
#Number of QM macro iterations=9
#energy/Z=-143987.79778   V=490.36292
#energy/Z=-143988.32548   V=484.20331
#energy/Z=-143988.587335   V=482.10008
#energy/Z=-143988.69151   V=480.67562
#energy/Z=-143988.75949   V=480.37828
#energy/Z=-143988.794975   V=480.36125
#energy/Z=-143988.81164   V=480.64173
#energy/Z=-143988.829945   V=480.64892
#energy/Z=-143988.85539   V=481.03134

_chemical_formula_sum 'C8 N4 S3'
_chemical_formula_moiety
;
C8 N4 S3
;
_symmetry_cell_setting triclinic
_space_group_name_H-M_alt 'P -1'
_symmetry_Int_Tables_number 2
loop_
_symmetry_equiv_pos_site_id
_symmetry_equiv_pos_as_xyz
1 x,y,z
2 -x,-y,-z
_cell_length_a 7.209838
_cell_length_b 10.452653
_cell_length_c 6.935880
_cell_angle_alpha 107.074147
_cell_angle_beta 105.680294
_cell_angle_gamma 86.105588
_cell_formula_units_Z 2
loop_
_atom_site_label
_atom_site_type_symbol
_atom_site_fract_x
_atom_site_fract_y
_atom_site_fract_z
C1 C 1.03209 0.72880 0.62422
C2 C 1.07438 0.70863 0.82475
C3 C 0.75242 0.83394 0.88777
C4 C 0.70670 0.85082 0.69188
C5 C 1.20324 0.60426 0.83405
S1 S 0.98622 0.80663 1.03136
S2 S 0.87566 0.85343 0.55037
N1 N 1.11797 0.64953 0.48856
S3 S 1.26496 0.54886 0.59852
C6 C 0.60634 0.83796 0.99051
C7 C 0.51179 0.86897 0.59196
C8 C 1.27078 0.54730 0.99973
N2 N 0.48693 0.84364 1.07726
N3 N 0.35119 0.88548 0.51261
N4 N 1.32197 0.49695 1.13418
#END

data_XXII_23
#Standard_algorithm
#Number of QM macro iterations=9
#energy/Z=-143988.52475   V=486.19153
#energy/Z=-143988.691975   V=483.23177
#energy/Z=-143988.786055   V=482.64488
#energy/Z=-143988.81879   V=482.49589
#energy/Z=-143988.84124   V=482.69265
#energy/Z=-143988.846335   V=482.74447
#energy/Z=-143988.845985   V=482.83633
#energy/Z=-143988.85366   V=482.88818
#energy/Z=-143988.854325   V=482.92984

_chemical_formula_sum 'C8 N4 S3'
_chemical_formula_moiety
;
C8 N4 S3
;
_symmetry_cell_setting triclinic
_space_group_name_H-M_alt 'P -1'
_symmetry_Int_Tables_number 2
loop_
_symmetry_equiv_pos_site_id
_symmetry_equiv_pos_as_xyz
1 x,y,z
2 -x,-y,-z
_cell_length_a 11.556725
_cell_length_b 7.126848
_cell_length_c 9.479140
_cell_angle_alpha 45.809430
_cell_angle_beta 68.757915
_cell_angle_gamma 90.027094
_cell_formula_units_Z 2
loop_
_atom_site_label
_atom_site_type_symbol
_atom_site_fract_x
_atom_site_fract_y
_atom_site_fract_z
C1 C 0.22813 1.10211 0.42269
C2 C 0.20320 0.91794 0.64757
C3 C 0.32761 0.62667 0.61166
C4 C 0.35454 0.80783 0.39234
C5 C 0.09689 0.93306 0.76460
S1 S 0.29527 0.70976 0.75597
S2 S 0.35947 1.15570 0.21493
N1 N 0.14998 1.24662 0.36690
S3 S 0.04406 1.17985 0.58055
C6 C 0.31872 0.34595 0.74125
C7 C 0.37976 0.71562 0.29556
C8 C 0.03585 0.77322 0.99456
N2 N 0.31050 0.11517 0.84455
N3 N 0.40431 0.64104 0.21490
N4 N -0.01814 0.63470 1.18718
#END

data_XXII_24
#Standard_algorithm
#Number of QM macro iterations=9
#energy/Z=-143987.791655   V=490.39119
#energy/Z=-143988.327615   V=484.10587
#energy/Z=-143988.600675   V=481.98982
#energy/Z=-143988.69513   V=480.66916
#energy/Z=-143988.772085   V=480.75393
#energy/Z=-143988.79288   V=480.29335
#energy/Z=-143988.809065   V=480.47393
#energy/Z=-143988.82788   V=480.67381
#energy/Z=-143988.853045   V=481.09614

_chemical_formula_sum 'C8 N4 S3'
_chemical_formula_moiety
;
C8 N4 S3
;
_symmetry_cell_setting triclinic
_space_group_name_H-M_alt 'P -1'
_symmetry_Int_Tables_number 2
loop_
_symmetry_equiv_pos_site_id
_symmetry_equiv_pos_as_xyz
1 x,y,z
2 -x,-y,-z
_cell_length_a 7.209463
_cell_length_b 12.288516
_cell_length_c 6.935477
_cell_angle_alpha 95.250830
_cell_angle_beta 74.310984
_cell_angle_gamma 58.097976
_cell_formula_units_Z 2
loop_
_atom_site_label
_atom_site_type_symbol
_atom_site_fract_x
_atom_site_fract_y
_atom_site_fract_z
C1 C 0.23898 0.22884 0.12371
C2 C 0.21680 0.20869 0.32427
C3 C 0.41360 0.33395 0.38739
C4 C 0.44242 0.35083 0.19149
C5 C 0.19264 0.10419 0.33338
S1 S 0.20706 0.30662 0.53098
S2 S 0.27079 0.35347 0.05001
N1 N 0.23245 0.14954 -0.01204
S3 S 0.18631 0.04879 0.09783
C6 C 0.55559 0.33806 0.49013
C7 C 0.61920 0.36899 0.09157
C8 C 0.18221 0.04717 0.49898
N2 N 0.66930 0.34370 0.57697
N3 N 0.76344 0.38540 0.01215
N4 N 0.18156 -0.00326 0.63332
#END

data_XXII_25
#Standard_algorithm
#Number of QM macro iterations=4
#energy/Z=-143987.031135   V=989.50516
#energy/Z=-143987.88506   V=987.51963
#energy/Z=-143988.388567   V=973.9146
#energy/Z=-143988.839777   V=971.86654

_chemical_formula_sum 'C8 N4 S3'
_chemical_formula_moiety
;
C8 N4 S3
;
_symmetry_cell_setting monoclinic
_space_group_name_H-M_alt 'P 1 21/c 1'
_symmetry_Int_Tables_number 14
loop_
_symmetry_equiv_pos_site_id
_symmetry_equiv_pos_as_xyz
1 x,y,z
2 -x,1/2+y,1/2-z
3 -x,-y,-z
4 x,1/2-y,1/2+z
_cell_length_a 13.116600
_cell_length_b 6.348786
_cell_length_c 18.176922
_cell_angle_alpha 89.996173
_cell_angle_beta 140.054544
_cell_angle_gamma 90.006368
_cell_formula_units_Z 4
loop_
_atom_site_label
_atom_site_type_symbol
_atom_site_fract_x
_atom_site_fract_y
_atom_site_fract_z
C1 C 0.18635 0.58655 0.12396
C2 C 0.25960 0.39304 0.14488
C3 C 0.23573 0.26234 0.27302
C4 C 0.16399 0.44724 0.25306
C5 C 0.31940 0.40804 0.10688
S1 S 0.27092 0.16373 0.20394
S2 S 0.09308 0.64796 0.15634
N1 N 0.18718 0.73620 0.07412
S3 S 0.27482 0.65504 0.04691
C6 C 0.28222 0.11882 0.35423
C7 C 0.13365 0.48844 0.31161
C8 C 0.40527 0.25459 0.11535
N2 N 0.32104 -0.00277 0.42020
N3 N 0.10205 0.52128 0.35552
N4 N 0.47873 0.12974 0.12340
#END

data_XXII_26
#Standard_algorithm
#Number of QM macro iterations=9
#energy/Z=-143987.82383   V=486.57086
#energy/Z=-143988.14524   V=484.92672
#energy/Z=-143988.411625   V=483.97689
#energy/Z=-143988.58998   V=482.76267
#energy/Z=-143988.7141   V=482.22113
#energy/Z=-143988.790345   V=481.89277
#energy/Z=-143988.816305   V=481.88487
#energy/Z=-143988.82333   V=481.90589
#energy/Z=-143988.83091   V=482.00623

_chemical_formula_sum 'C8 N4 S3'
_chemical_formula_moiety
;
C8 N4 S3
;
_symmetry_cell_setting triclinic
_space_group_name_H-M_alt 'P -1'
_symmetry_Int_Tables_number 2
loop_
_symmetry_equiv_pos_site_id
_symmetry_equiv_pos_as_xyz
1 x,y,z
2 -x,-y,-z
_cell_length_a 7.131046
_cell_length_b 9.982735
_cell_length_c 6.798391
_cell_angle_alpha 86.474582
_cell_angle_beta 92.564612
_cell_angle_gamma 92.894435
_cell_formula_units_Z 2
loop_
_atom_site_label
_atom_site_type_symbol
_atom_site_fract_x
_atom_site_fract_y
_atom_site_fract_z
C1 C 1.02279 0.77215 0.15419
C2 C 1.06350 0.79764 0.35458
C3 C 0.73539 0.67388 0.44692
C4 C 0.69787 0.64592 0.25407
C5 C 1.19660 0.90374 0.36619
S1 S 0.96186 0.70700 0.55432
S2 S 0.86801 0.64068 0.07568
N1 N 1.11213 0.84978 0.02094
S3 S 1.25957 0.95597 0.12918
C6 C 0.58400 0.68378 0.57226
C7 C 0.50949 0.61989 0.18689
C8 C 1.26753 0.96527 0.53603
N2 N 0.45619 0.69300 0.67100
N3 N 0.35474 0.59448 0.13440
N4 N 1.32268 1.01993 0.67542
#END

data_XXII_27
#Standard_algorithm
#Number of QM macro iterations=9
#energy/Z=-143987.82501   V=486.55979
#energy/Z=-143988.1563   V=485.0931
#energy/Z=-143988.435145   V=484.03352
#energy/Z=-143988.599075   V=482.7146
#energy/Z=-143988.712255   V=481.93099
#energy/Z=-143988.788305   V=481.77683
#energy/Z=-143988.81829   V=481.88625
#energy/Z=-143988.8237   V=481.90753
#energy/Z=-143988.83072   V=481.99166

_chemical_formula_sum 'C8 N4 S3'
_chemical_formula_moiety
;
C8 N4 S3
;
_symmetry_cell_setting triclinic
_space_group_name_H-M_alt 'P -1'
_symmetry_Int_Tables_number 2
loop_
_symmetry_equiv_pos_site_id
_symmetry_equiv_pos_as_xyz
1 x,y,z
2 -x,-y,-z
_cell_length_a 9.983396
_cell_length_b 7.130845
_cell_length_c 6.797810
_cell_angle_alpha 87.447520
_cell_angle_beta 93.515423
_cell_angle_gamma 92.896725
_cell_formula_units_Z 2
loop_
_atom_site_label
_atom_site_type_symbol
_atom_site_fract_x
_atom_site_fract_y
_atom_site_fract_z
C1 C 0.72786 0.47724 0.15427
C2 C 0.70235 0.43653 0.35467
C3 C 0.82608 0.76466 0.44705
C4 C 0.85409 0.80215 0.25420
C5 C 0.59626 0.30341 0.36627
S1 S 0.79298 0.53817 0.55441
S2 S 0.85932 0.63201 0.07574
N1 N 0.65022 0.38791 0.02100
S3 S 0.54404 0.24045 0.12924
C6 C 0.81614 0.91605 0.57242
C7 C 0.88014 0.99054 0.18706
C8 C 0.53469 0.23249 0.53610
N2 N 0.80696 1.04386 0.67122
N3 N 0.90553 1.14530 0.13456
N4 N 0.48003 0.17734 0.67551
#END

data_XXII_28
#Standard_algorithm
#Number of QM macro iterations=9
#energy/Z=-143987.81738   V=474.41273
#energy/Z=-143988.19186   V=471.38448
#energy/Z=-143988.46529   V=468.71651
#energy/Z=-143988.599365   V=467.02026
#energy/Z=-143988.68132   V=467.4588
#energy/Z=-143988.68981   V=466.17903
#energy/Z=-143988.72508   V=465.58386
#energy/Z=-143988.788045   V=463.43815
#energy/Z=-143988.81476   V=462.60857

_chemical_formula_sum 'C8 N4 S3'
_chemical_formula_moiety
;
C8 N4 S3
;
_symmetry_cell_setting triclinic
_space_group_name_H-M_alt 'P -1'
_symmetry_Int_Tables_number 2
loop_
_symmetry_equiv_pos_site_id
_symmetry_equiv_pos_as_xyz
1 x,y,z
2 -x,-y,-z
_cell_length_a 6.974686
_cell_length_b 7.052559
_cell_length_c 12.829610
_cell_angle_alpha 86.345516
_cell_angle_beta 127.889306
_cell_angle_gamma 109.096594
_cell_formula_units_Z 2
loop_
_atom_site_label
_atom_site_type_symbol
_atom_site_fract_x
_atom_site_fract_y
_atom_site_fract_z
C1 C -0.28935 0.26952 0.10840
C2 C -0.14341 0.25949 0.06776
C3 C 0.24970 0.24862 0.32505
C4 C 0.11120 0.26064 0.36529
C5 C -0.29317 0.24722 -0.07058
S1 S 0.17489 0.26312 0.16779
S2 S -0.18648 0.29661 0.27254
N1 N -0.52887 0.26188 0.01186
S3 S -0.59705 0.24908 -0.13599
C6 C 0.49482 0.22760 0.41884
C7 C 0.21607 0.24958 0.50040
C8 C -0.20627 0.23776 -0.14344
N2 N 0.70065 0.21636 0.49246
N3 N 0.30032 0.24542 0.61148
N4 N -0.11721 0.23318 -0.19554
#END

data_XXII_29
#Standard_algorithm
#Number of QM macro iterations=9
#energy/Z=-143987.819875   V=474.31239
#energy/Z=-143988.15905   V=472.43522
#energy/Z=-143988.44651   V=469.4711
#energy/Z=-143988.596015   V=468.00801
#energy/Z=-143988.6914   V=467.90487
#energy/Z=-143988.691035   V=466.36219
#energy/Z=-143988.730515   V=466.05508
#energy/Z=-143988.76171   V=464.38012
#energy/Z=-143988.80903   V=464.00227

_chemical_formula_sum 'C8 N4 S3'
_chemical_formula_moiety
;
C8 N4 S3
;
_symmetry_cell_setting triclinic
_space_group_name_H-M_alt 'P -1'
_symmetry_Int_Tables_number 2
loop_
_symmetry_equiv_pos_site_id
_symmetry_equiv_pos_as_xyz
1 x,y,z
2 -x,-y,-z
_cell_length_a 7.042100
_cell_length_b 6.972968
_cell_length_c 10.175583
_cell_angle_alpha 95.091165
_cell_angle_beta 98.094588
_cell_angle_gamma 108.622375
_cell_formula_units_Z 2
loop_
_atom_site_label
_atom_site_type_symbol
_atom_site_fract_x
_atom_site_fract_y
_atom_site_fract_z
C1 C 0.76910 0.60461 0.60911
C2 C 0.75963 0.79188 0.56913
C3 C 0.74913 0.92645 0.82632
C4 C 0.76052 0.74709 0.86602
C5 C 0.74767 0.78126 0.43101
S1 S 0.76534 1.01049 0.66976
S2 S 0.79646 0.54236 0.77283
N1 N 0.76181 0.46222 0.51242
S3 S 0.74966 0.54306 0.36505
C6 C 0.72819 1.07739 0.92046
C7 C 0.74842 0.71593 1.00080
C8 C 0.73879 0.94156 0.35853
N2 N 0.71724 1.20917 0.99465
N3 N 0.74321 0.68941 1.11175
N4 N 0.73431 1.08272 0.30637
#END

data_XXII_30
#Standard_algorithm
#Number of QM macro iterations=1
#energy/Z=-143988.768579   V=1899.7306

_chemical_formula_sum 'C8 N4 S3'
_chemical_formula_moiety
;
C8 N4 S3
;
_symmetry_cell_setting orthorhombic
_space_group_name_H-M_alt 'P b c a'
_symmetry_Int_Tables_number 61
loop_
_symmetry_equiv_pos_site_id
_symmetry_equiv_pos_as_xyz
1 x,y,z
2 1/2-x,-y,1/2+z
3 1/2+x,1/2-y,-z
4 -x,1/2+y,1/2-z
5 -x,-y,-z
6 1/2+x,y,1/2-z
7 1/2-x,1/2+y,z
8 x,1/2-y,1/2+z
_cell_length_a 18.728022
_cell_length_b 13.695590
_cell_length_c 7.406608
_cell_angle_alpha 90.000000
_cell_angle_beta 90.000000
_cell_angle_gamma 90.000000
_cell_formula_units_Z 8
loop_
_atom_site_label
_atom_site_type_symbol
_atom_site_fract_x
_atom_site_fract_y
_atom_site_fract_z
C1 C 0.06197 0.19138 0.21574
C2 C 0.03299 0.09655 0.23977
C3 C 0.16340 0.01980 0.23799
C4 C 0.19228 0.11066 0.21626
C5 C -0.03742 0.09463 0.18153
S1 S 0.07852 -0.00234 0.33401
S2 S 0.15100 0.22218 0.27034
N1 N 0.01860 0.25802 0.14707
S3 S -0.06093 0.21071 0.11072
C6 C 0.19678 -0.06397 0.16476
C7 C 0.26032 0.12074 0.13455
C8 C -0.08189 0.01216 0.17474
N2 N 0.22064 -0.13346 0.09656
N3 N 0.31640 0.12936 0.06845
N4 N -0.11672 -0.05809 0.16393
#END

data_XXII_31
#Standard_algorithm
#Number of QM macro iterations=1
#energy/Z=-143988.744522   V=1897.55554

_chemical_formula_sum 'C8 N4 S3'
_chemical_formula_moiety
;
C8 N4 S3
;
_symmetry_cell_setting orthorhombic
_space_group_name_H-M_alt 'P b c a'
_symmetry_Int_Tables_number 61
loop_
_symmetry_equiv_pos_site_id
_symmetry_equiv_pos_as_xyz
1 x,y,z
2 1/2-x,-y,1/2+z
3 1/2+x,1/2-y,-z
4 -x,1/2+y,1/2-z
5 -x,-y,-z
6 1/2+x,y,1/2-z
7 1/2-x,1/2+y,z
8 x,1/2-y,1/2+z
_cell_length_a 13.705515
_cell_length_b 7.412900
_cell_length_c 18.677167
_cell_angle_alpha 90.000000
_cell_angle_beta 90.000000
_cell_angle_gamma 90.000000
_cell_formula_units_Z 8
loop_
_atom_site_label
_atom_site_type_symbol
_atom_site_fract_x
_atom_site_fract_y
_atom_site_fract_z
C1 C 0.30866 0.71568 0.06192
C2 C 0.40335 0.73975 0.03285
C3 C 0.48031 0.73844 0.16355
C4 C 0.38954 0.71637 0.19251
C5 C 0.40542 0.68045 -0.03760
S1 S 0.50184 0.83514 0.07846
S2 S 0.27811 0.77102 0.15113
N1 N 0.24213 0.64647 0.01855
S3 S 0.28940 0.60967 -0.06116
C6 C 0.56418 0.66475 0.19667
C7 C 0.37948 0.63391 0.26057
C8 C 0.48794 0.67354 -0.08205
N2 N 0.63362 0.59627 0.22048
N3 N 0.37080 0.56719 0.31670
N4 N 0.55801 0.66301 -0.11715
#END

data_XXII_32
#Standard_algorithm
#Number of QM macro iterations=9
#energy/Z=-143986.824302   V=990.12063
#energy/Z=-143987.409785   V=980.99437
#energy/Z=-143988.149265   V=976.22767
#energy/Z=-143988.382868   V=969.56503
#energy/Z=-143988.56689   V=965.12145
#energy/Z=-143988.652565   V=965.07477
#energy/Z=-143988.69706   V=964.23792
#energy/Z=-143988.718648   V=962.69395
#energy/Z=-143988.739067   V=961.11071

_chemical_formula_sum 'C8 N4 S3'
_chemical_formula_moiety
;
C8 N4 S3
;
_symmetry_cell_setting monoclinic
_space_group_name_H-M_alt 'P 1 21/c 1'
_symmetry_Int_Tables_number 14
loop_
_symmetry_equiv_pos_site_id
_symmetry_equiv_pos_as_xyz
1 x,y,z
2 -x,1/2+y,1/2-z
3 -x,-y,-z
4 x,1/2-y,1/2+z
_cell_length_a 6.891701
_cell_length_b 7.004353
_cell_length_c 19.958762
_cell_angle_alpha 90.029188
_cell_angle_beta 93.990572
_cell_angle_gamma 89.924516
_cell_formula_units_Z 4
loop_
_atom_site_label
_atom_site_type_symbol
_atom_site_fract_x
_atom_site_fract_y
_atom_site_fract_z
C1 C 0.33252 1.01537 0.39059
C2 C 0.13620 1.05752 0.40193
C3 C 0.02459 0.73300 0.33794
C4 C 0.21398 0.69348 0.32620
C5 C 0.13070 1.19684 0.45135
S1 S -0.06867 0.95844 0.35865
S2 S 0.40899 0.85401 0.33023
N1 N 0.46742 1.11007 0.42697
S3 S 0.36757 1.26397 0.47607
C6 C -0.11254 0.58223 0.33488
C7 C 0.26352 0.50492 0.30808
C8 C -0.03538 1.27000 0.47932
N2 N -0.22291 0.45572 0.33311
N3 N 0.30137 0.35098 0.29102
N4 N -0.17272 1.32693 0.50388
#END

data_XXII_33
#Standard_algorithm
#Number of QM macro iterations=7
#energy/Z=-143986.992255   V=982.86584
#energy/Z=-143987.673227   V=980.86375
#energy/Z=-143988.236615   V=970.7047
#energy/Z=-143988.49387   V=967.56855
#energy/Z=-143988.632083   V=964.80211
#energy/Z=-143988.694715   V=964.31838
#energy/Z=-143988.711948   V=963.30115

_chemical_formula_sum 'C8 N4 S3'
_chemical_formula_moiety
;
C8 N4 S3
;
_symmetry_cell_setting monoclinic
_space_group_name_H-M_alt 'P 1 21/c 1'
_symmetry_Int_Tables_number 14
loop_
_symmetry_equiv_pos_site_id
_symmetry_equiv_pos_as_xyz
1 x,y,z
2 -x,1/2+y,1/2-z
3 -x,-y,-z
4 x,1/2-y,1/2+z
_cell_length_a 6.897664
_cell_length_b 7.038182
_cell_length_c 23.370033
_cell_angle_alpha 90.015314
_cell_angle_beta 121.889976
_cell_angle_gamma 90.041489
_cell_formula_units_Z 4
loop_
_atom_site_label
_atom_site_type_symbol
_atom_site_fract_x
_atom_site_fract_y
_atom_site_fract_z
C1 C 0.54426 0.51820 0.60910
C2 C 0.32564 0.55946 0.59787
C3 C 0.34371 0.23732 0.66254
C4 C 0.55637 0.19807 0.67430
C5 C 0.21972 0.69620 0.54774
S1 S 0.20960 0.46146 0.64196
S2 S 0.74232 0.35980 0.67040
N1 N 0.60467 0.61125 0.57196
S3 S 0.40514 0.76217 0.52218
C6 C 0.21130 0.08723 0.66493
C7 C 0.64151 0.01016 0.69169
C8 C -0.00208 0.76804 0.51975
N2 N 0.10554 -0.04000 0.66635
N3 N 0.71251 -0.14353 0.70795
N4 N -0.18886 0.82358 0.49516
#END

data_XXII_34
#Standard_algorithm
#Number of QM macro iterations=9
#energy/Z=-143988.45171   V=984.52972
#energy/Z=-143988.578035   V=985.03694
#energy/Z=-143988.612083   V=984.20903
#energy/Z=-143988.660032   V=985.52863
#energy/Z=-143988.663542   V=983.05545
#energy/Z=-143988.69395   V=984.17984
#energy/Z=-143988.69916   V=983.91572
#energy/Z=-143988.704037   V=983.99246
#energy/Z=-143988.705987   V=983.78345

_chemical_formula_sum 'C8 N4 S3'
_chemical_formula_moiety
;
C8 N4 S3
;
_symmetry_cell_setting monoclinic
_space_group_name_H-M_alt 'P 1 21/c 1'
_symmetry_Int_Tables_number 14
loop_
_symmetry_equiv_pos_site_id
_symmetry_equiv_pos_as_xyz
1 x,y,z
2 -x,1/2+y,1/2-z
3 -x,-y,-z
4 x,1/2-y,1/2+z
_cell_length_a 7.529097
_cell_length_b 6.456636
_cell_length_c 20.256410
_cell_angle_alpha 90.009841
_cell_angle_beta 87.504317
_cell_angle_gamma 89.997712
_cell_formula_units_Z 4
loop_
_atom_site_label
_atom_site_type_symbol
_atom_site_fract_x
_atom_site_fract_y
_atom_site_fract_z
C1 C 0.53222 0.78907 0.88860
C2 C 0.55121 0.60264 0.85207
C3 C 0.22746 0.48436 0.89654
C4 C 0.20713 0.66204 0.93272
C5 C 0.68001 0.62848 0.80159
S1 S 0.43270 0.37518 0.86959
S2 S 0.38110 0.82307 0.95677
N1 N 0.63557 0.94504 0.86970
S3 S 0.76778 0.87585 0.80702
C6 C 0.07827 0.37000 0.87719
C7 C 0.03482 0.72754 0.95435
C8 C 0.73270 0.48449 0.75260
N2 N -0.04148 0.27257 0.85982
N3 N -0.10661 0.77667 0.97421
N4 N 0.77473 0.36662 0.71120
#END

data_XXII_35
#Standard_algorithm
#Number of QM macro iterations=8
#energy/Z=-143988.453123   V=986.39616
#energy/Z=-143988.57712   V=985.48892
#energy/Z=-143988.615575   V=983.50093
#energy/Z=-143988.67268   V=985.69318
#energy/Z=-143988.671708   V=983.7895
#energy/Z=-143988.690307   V=984.22435
#energy/Z=-143988.692868   V=983.82285
#energy/Z=-143988.70099   V=983.82389

_chemical_formula_sum 'C8 N4 S3'
_chemical_formula_moiety
;
C8 N4 S3
;
_symmetry_cell_setting monoclinic
_space_group_name_H-M_alt 'P 1 21/c 1'
_symmetry_Int_Tables_number 14
loop_
_symmetry_equiv_pos_site_id
_symmetry_equiv_pos_as_xyz
1 x,y,z
2 -x,1/2+y,1/2-z
3 -x,-y,-z
4 x,1/2-y,1/2+z
_cell_length_a 7.505233
_cell_length_b 6.464268
_cell_length_c 20.296531
_cell_angle_alpha 90.002775
_cell_angle_beta 92.421506
_cell_angle_gamma 90.004524
_cell_formula_units_Z 4
loop_
_atom_site_label
_atom_site_type_symbol
_atom_site_fract_x
_atom_site_fract_y
_atom_site_fract_z
C1 C 1.03390 0.78978 0.11060
C2 C 1.05199 0.60566 0.14813
C3 C 0.72761 0.48669 0.10403
C4 C 0.70832 0.66207 0.06688
C5 C 1.17998 0.63410 0.19873
S1 S 0.93322 0.37794 0.13141
S2 S 0.88429 0.81912 0.04183
N1 N 1.13702 0.94657 0.12887
S3 S 1.26790 0.88094 0.19226
C6 C 0.57717 0.37484 0.12392
C7 C 0.53599 0.72820 0.04493
C8 C 1.23200 0.49244 0.24835
N2 N 0.45626 0.27957 0.14167
N3 N 0.39472 0.77770 0.02467
N4 N 1.27311 0.37609 0.29016
#END

data_XXII_36
#Standard_algorithm
#Number of QM macro iterations=8
#energy/Z=-143988.349298   V=947.71006
#energy/Z=-143988.402345   V=942.04858
#energy/Z=-143988.472402   V=942.54233
#energy/Z=-143988.498793   V=941.05098
#energy/Z=-143988.531978   V=939.69308
#energy/Z=-143988.574355   V=939.51127
#energy/Z=-143988.579128   V=937.2667
#energy/Z=-143988.623653   V=937.36073

_chemical_formula_sum 'C8 N4 S3'
_chemical_formula_moiety
;
C8 N4 S3
;
_symmetry_cell_setting monoclinic
_space_group_name_H-M_alt 'P 1 21/c 1'
_symmetry_Int_Tables_number 14
loop_
_symmetry_equiv_pos_site_id
_symmetry_equiv_pos_as_xyz
1 x,y,z
2 -x,1/2+y,1/2-z
3 -x,-y,-z
4 x,1/2-y,1/2+z
_cell_length_a 6.949472
_cell_length_b 6.656784
_cell_length_c 20.338936
_cell_angle_alpha 90.005254
_cell_angle_beta 94.972715
_cell_angle_gamma 90.006992
_cell_formula_units_Z 4
loop_
_atom_site_label
_atom_site_type_symbol
_atom_site_fract_x
_atom_site_fract_y
_atom_site_fract_z
C1 C 0.34147 0.24672 0.44263
C2 C 0.14971 0.24894 0.46157
C3 C 0.01408 0.21062 0.33262
C4 C 0.19918 0.20875 0.31408
C5 C 0.15402 0.25865 0.52997
S1 S -0.06697 0.24429 0.41110
S2 S 0.41716 0.23956 0.36237
N1 N 0.48028 0.25321 0.49104
S3 S 0.39264 0.26588 0.56358
C6 C -0.14243 0.18544 0.28389
C7 C 0.22421 0.18475 0.24605
C8 C -0.01080 0.25839 0.56548
N2 N -0.27568 0.16530 0.24545
N3 N 0.24184 0.16780 0.18993
N4 N -0.15398 0.25461 0.59143
#END

data_XXII_37
#Standard_algorithm
#Number of QM macro iterations=9
#energy/Z=-143988.444003   V=944.86776
#energy/Z=-143988.481625   V=941.49045
#energy/Z=-143988.519075   V=942.01741
#energy/Z=-143988.532875   V=941.69484
#energy/Z=-143988.541503   V=941.50267
#energy/Z=-143988.559635   V=942.01423
#energy/Z=-143988.56499   V=942.13473
#energy/Z=-143988.580425   V=942.5755
#energy/Z=-143988.582415   V=942.51328

_chemical_formula_sum 'C8 N4 S3'
_chemical_formula_moiety
;
C8 N4 S3
;
_symmetry_cell_setting orthorhombic
_space_group_name_H-M_alt 'P 21 21 21'
_symmetry_Int_Tables_number 19
loop_
_symmetry_equiv_pos_site_id
_symmetry_equiv_pos_as_xyz
1 x,y,z
2 1/2-x,-y,1/2+z
3 1/2+x,1/2-y,-z
4 -x,1/2+y,1/2-z
_cell_length_a 6.876054
_cell_length_b 13.545330
_cell_length_c 10.119490
_cell_angle_alpha 90.000450
_cell_angle_beta 90.024577
_cell_angle_gamma 90.000060
_cell_formula_units_Z 4
loop_
_atom_site_label
_atom_site_type_symbol
_atom_site_fract_x
_atom_site_fract_y
_atom_site_fract_z
C1 C 0.68419 0.05508 0.61760
C2 C 0.88362 0.02879 0.61098
C3 C 0.98105 0.21587 0.67145
C4 C 0.78926 0.24312 0.67500
C5 C 0.90194 -0.06097 0.54548
S1 S 1.07598 0.09550 0.68028
S2 S 0.58955 0.16324 0.69020
N1 N 0.55837 -0.00636 0.56399
S3 S 0.67123 -0.10289 0.50444
C6 C 1.12597 0.28992 0.66475
C7 C 0.73838 0.34440 0.66991
C8 C 1.07131 -0.11521 0.51734
N2 N 1.24675 0.35032 0.66209
N3 N 0.69425 0.42745 0.66742
N4 N 1.20803 -0.16304 0.49379
#END

data_XXII_38
#Standard_algorithm
#Number of QM macro iterations=9
#energy/Z=-143988.142828   V=952.65559
#energy/Z=-143988.234663   V=944.93808
#energy/Z=-143988.367325   V=945.04185
#energy/Z=-143988.432525   V=941.18077
#energy/Z=-143988.521032   V=942.78953
#energy/Z=-143988.54059   V=941.04556
#energy/Z=-143988.576942   V=942.38727
#energy/Z=-143988.579737   V=941.89798
#energy/Z=-143988.576353   V=941.72277

_chemical_formula_sum 'C8 N4 S3'
_chemical_formula_moiety
;
C8 N4 S3
;
_symmetry_cell_setting monoclinic
_space_group_name_H-M_alt 'P 1 21/c 1'
_symmetry_Int_Tables_number 14
loop_
_symmetry_equiv_pos_site_id
_symmetry_equiv_pos_as_xyz
1 x,y,z
2 -x,1/2+y,1/2-z
3 -x,-y,-z
4 x,1/2-y,1/2+z
_cell_length_a 6.891615
_cell_length_b 10.140627
_cell_length_c 14.646047
_cell_angle_alpha 90.000000
_cell_angle_beta 66.960119
_cell_angle_gamma 90.000000
_cell_formula_units_Z 4
loop_
_atom_site_label
_atom_site_type_symbol
_atom_site_fract_x
_atom_site_fract_y
_atom_site_fract_z
C1 C -0.09482 0.14022 0.79447
C2 C 0.12640 0.13531 0.76786
C3 C 0.07004 0.18028 0.95615
C4 C -0.14463 0.18098 0.98452
C5 C 0.22132 0.07125 0.67727
S1 S 0.25917 0.20727 0.83534
S2 S -0.27792 0.20820 0.90576
N1 N -0.16730 0.08872 0.73147
S3 S 0.02750 0.03094 0.63388
C6 C 0.15626 0.15665 1.02790
C7 C -0.27403 0.15712 1.08550
C8 C 0.43617 0.04323 0.62483
N2 N 0.22973 0.13793 1.08624
N3 N -0.37393 0.13732 1.16926
N4 N 0.61308 0.01848 0.57908
#END

data_XXII_39
#Standard_algorithm
#Number of QM macro iterations=9
#energy/Z=-143988.147743   V=952.61339
#energy/Z=-143988.214457   V=945.43679
#energy/Z=-143988.32522   V=943.92405
#energy/Z=-143988.40765   V=942.10197
#energy/Z=-143988.475197   V=942.36516
#energy/Z=-143988.521235   V=941.22908
#energy/Z=-143988.565478   V=943.04042
#energy/Z=-143988.560592   V=941.09041
#energy/Z=-143988.576232   V=941.90105

_chemical_formula_sum 'C8 N4 S3'
_chemical_formula_moiety
;
C8 N4 S3
;
_symmetry_cell_setting monoclinic
_space_group_name_H-M_alt 'P 1 21/c 1'
_symmetry_Int_Tables_number 14
loop_
_symmetry_equiv_pos_site_id
_symmetry_equiv_pos_as_xyz
1 x,y,z
2 -x,1/2+y,1/2-z
3 -x,-y,-z
4 x,1/2-y,1/2+z
_cell_length_a 6.889482
_cell_length_b 10.144722
_cell_length_c 14.652724
_cell_angle_alpha 90.000000
_cell_angle_beta 113.113407
_cell_angle_gamma 90.000000
_cell_formula_units_Z 4
loop_
_atom_site_label
_atom_site_type_symbol
_atom_site_fract_x
_atom_site_fract_y
_atom_site_fract_z
C1 C 0.59660 0.64104 0.79469
C2 C 0.37524 0.63602 0.76816
C3 C 0.43266 0.68031 0.95662
C4 C 0.64740 0.68147 0.98485
C5 C 0.27992 0.57199 0.67756
S1 S 0.24277 0.70746 0.83591
S2 S 0.77994 0.70929 0.90591
N1 N 0.66885 0.58957 0.73165
S3 S 0.47363 0.53174 0.63412
C6 C 0.34714 0.65610 1.02849
C7 C 0.77756 0.65762 1.08576
C8 C 0.06481 0.54405 0.62503
N2 N 0.27440 0.63691 1.08699
N3 N 0.87798 0.63788 1.16951
N4 N -0.11229 0.51956 0.57909
#END

data_XXII_40
#Standard_algorithm
#Number of QM macro iterations=6
#energy/Z=-143988.45812   V=944.59896
#energy/Z=-143988.487057   V=940.83034
#energy/Z=-143988.522563   V=941.89697
#energy/Z=-143988.545188   V=941.91026
#energy/Z=-143988.563685   V=942.71101
#energy/Z=-143988.567005   V=942.41827

_chemical_formula_sum 'C8 N4 S3'
_chemical_formula_moiety
;
C8 N4 S3
;
_symmetry_cell_setting orthorhombic
_space_group_name_H-M_alt 'P 21 21 21'
_symmetry_Int_Tables_number 19
loop_
_symmetry_equiv_pos_site_id
_symmetry_equiv_pos_as_xyz
1 x,y,z
2 1/2-x,-y,1/2+z
3 1/2+x,1/2-y,-z
4 -x,1/2+y,1/2-z
_cell_length_a 13.551684
_cell_length_b 10.110998
_cell_length_c 6.877909
_cell_angle_alpha 89.990875
_cell_angle_beta 90.000410
_cell_angle_gamma 90.000155
_cell_formula_units_Z 4
loop_
_atom_site_label
_atom_site_type_symbol
_atom_site_fract_x
_atom_site_fract_y
_atom_site_fract_z
C1 C 0.55549 0.11517 0.31599
C2 C 0.52935 0.10887 0.11649
C3 C 0.71606 0.17168 0.01975
C4 C 0.74329 0.17491 0.21152
C5 C 0.43954 0.04368 0.09765
S1 S 0.59586 0.17838 -0.07582
S2 S 0.66360 0.18713 0.41184
N1 N 0.49379 0.06163 0.44132
S3 S 0.39727 0.00255 0.32796
C6 C 0.79009 0.16737 -0.12528
C7 C 0.84465 0.17213 0.26184
C8 C 0.38550 0.01587 -0.07206
N2 N 0.85019 0.16659 -0.24663
N3 N 0.92775 0.17157 0.30543
N4 N 0.33787 -0.00762 -0.20900
#END

data_XXII_41
#Standard_algorithm
#Number of QM macro iterations=6
#energy/Z=-143988.357558   V=947.72261
#energy/Z=-143988.366108   V=941.14607
#energy/Z=-143988.441352   V=941.80282
#energy/Z=-143988.47455   V=941.2746
#energy/Z=-143988.495295   V=939.44355
#energy/Z=-143988.547142   V=939.53822

_chemical_formula_sum 'C8 N4 S3'
_chemical_formula_moiety
;
C8 N4 S3
;
_symmetry_cell_setting monoclinic
_space_group_name_H-M_alt 'P 1 21/c 1'
_symmetry_Int_Tables_number 14
loop_
_symmetry_equiv_pos_site_id
_symmetry_equiv_pos_as_xyz
1 x,y,z
2 -x,1/2+y,1/2-z
3 -x,-y,-z
4 x,1/2-y,1/2+z
_cell_length_a 6.945612
_cell_length_b 6.697033
_cell_length_c 20.271822
_cell_angle_alpha 90.017148
_cell_angle_beta 85.129315
_cell_angle_gamma 90.037805
_cell_formula_units_Z 4
loop_
_atom_site_label
_atom_site_type_symbol
_atom_site_fract_x
_atom_site_fract_y
_atom_site_fract_z
C1 C 0.34141 0.25423 0.05555
C2 C 0.14975 0.25644 0.03626
C3 C 0.01353 0.21040 0.16519
C4 C 0.19842 0.20982 0.18410
C5 C 0.15460 0.26679 -0.03236
S1 S -0.06704 0.25128 0.08672
S2 S 0.41582 0.25008 0.13630
N1 N 0.48077 0.26032 0.00722
S3 S 0.39352 0.27410 -0.06567
C6 C -0.14326 0.17547 0.21314
C7 C 0.22412 0.17676 0.25188
C8 C -0.00973 0.26565 -0.06841
N2 N -0.27670 0.14783 0.25094
N3 N 0.24255 0.15190 0.30782
N4 N -0.15218 0.26108 -0.09497
#END

data_XXII_42
#Standard_algorithm
#Number of QM macro iterations=9
#energy/Z=-143988.208913   V=995.18574
#energy/Z=-143988.303015   V=994.94424
#energy/Z=-143988.356105   V=995.60468
#energy/Z=-143988.371655   V=995.43514
#energy/Z=-143988.373525   V=995.38702
#energy/Z=-143988.381865   V=995.60991
#energy/Z=-143988.377175   V=995.56113
#energy/Z=-143988.380212   V=995.54752
#energy/Z=-143988.381418   V=995.55068

_chemical_formula_sum 'C8 N4 S3'
_chemical_formula_moiety
;
C8 N4 S3
;
_symmetry_cell_setting orthorhombic
_space_group_name_H-M_alt 'P 21 21 21'
_symmetry_Int_Tables_number 19
loop_
_symmetry_equiv_pos_site_id
_symmetry_equiv_pos_as_xyz
1 x,y,z
2 1/2-x,-y,1/2+z
3 1/2+x,1/2-y,-z
4 -x,1/2+y,1/2-z
_cell_length_a 6.711427
_cell_length_b 20.384315
_cell_length_c 7.277433
_cell_angle_alpha 90.012535
_cell_angle_beta 89.998540
_cell_angle_gamma 90.012028
_cell_formula_units_Z 4
loop_
_atom_site_label
_atom_site_type_symbol
_atom_site_fract_x
_atom_site_fract_y
_atom_site_fract_z
C1 C -0.03492 0.38755 0.52637
C2 C 0.14070 0.34981 0.54912
C3 C 0.27608 0.39372 0.22601
C4 C 0.10834 0.43090 0.20276
C5 C 0.10757 0.30117 0.67910
S1 S 0.36669 0.36386 0.43725
S2 S -0.05780 0.45507 0.37635
N1 N -0.18984 0.37106 0.62760
S3 S -0.13315 0.30941 0.76295
C6 C 0.39476 0.37669 0.07277
C7 C 0.05835 0.45404 0.02518
C8 C 0.24282 0.25259 0.73591
N2 N 0.49322 0.36167 -0.05238
N3 N 0.01921 0.47471 -0.11978
N4 N 0.35541 0.21207 0.78078
#END

data_XXII_43
#Standard_algorithm
#Number of QM macro iterations=7
#energy/Z=-143985.229507   V=1007.0317
#energy/Z=-143986.904405   V=1022.45429
#energy/Z=-143987.774073   V=1019.61686
#energy/Z=-143988.028187   V=1006.9784
#energy/Z=-143988.230162   V=1005.89588
#energy/Z=-143988.311118   V=1003.95738
#energy/Z=-143988.372608   V=1004.06438

_chemical_formula_sum 'C8 N4 S3'
_chemical_formula_moiety
;
C8 N4 S3
;
_symmetry_cell_setting orthorhombic
_space_group_name_H-M_alt 'P 21 21 21'
_symmetry_Int_Tables_number 19
loop_
_symmetry_equiv_pos_site_id
_symmetry_equiv_pos_as_xyz
1 x,y,z
2 1/2-x,-y,1/2+z
3 1/2+x,1/2-y,-z
4 -x,1/2+y,1/2-z
_cell_length_a 19.630340
_cell_length_b 5.727902
_cell_length_c 8.929727
_cell_angle_alpha 90.000000
_cell_angle_beta 90.000000
_cell_angle_gamma 90.000000
_cell_formula_units_Z 4
loop_
_atom_site_label
_atom_site_type_symbol
_atom_site_fract_x
_atom_site_fract_y
_atom_site_fract_z
C1 C 0.20687 0.98276 0.51683
C2 C 0.21170 0.78748 0.61323
C3 C 0.07777 0.71079 0.59075
C4 C 0.07180 0.89229 0.49210
C5 C 0.27870 0.71114 0.61968
S1 S 0.14508 0.67157 0.71881
S2 S 0.12988 1.12327 0.47026
N1 N 0.26426 1.05753 0.45643
S3 S 0.32871 0.89536 0.51269
C6 C 0.02712 0.53556 0.59881
C7 C 0.01356 0.90233 0.39838
C8 C 0.30197 0.51660 0.70046
N2 N -0.01329 0.38718 0.60933
N3 N -0.03542 0.90465 0.32468
N4 N 0.31877 0.35186 0.76736
#END

data_XXII_44
#Standard_algorithm
#Number of QM macro iterations=7
#energy/Z=-143985.219097   V=1006.37621
#energy/Z=-143986.91931   V=1022.76224
#energy/Z=-143987.816538   V=1018.65889
#energy/Z=-143988.067242   V=1006.43679
#energy/Z=-143988.254582   V=1006.02109
#energy/Z=-143988.326602   V=1003.95169
#energy/Z=-143988.366998   V=1003.89242

_chemical_formula_sum 'C8 N4 S3'
_chemical_formula_moiety
;
C8 N4 S3
;
_symmetry_cell_setting orthorhombic
_space_group_name_H-M_alt 'P 21 21 21'
_symmetry_Int_Tables_number 19
loop_
_symmetry_equiv_pos_site_id
_symmetry_equiv_pos_as_xyz
1 x,y,z
2 1/2-x,-y,1/2+z
3 1/2+x,1/2-y,-z
4 -x,1/2+y,1/2-z
_cell_length_a 5.735646
_cell_length_b 19.628448
_cell_length_c 8.917002
_cell_angle_alpha 90.000000
_cell_angle_beta 90.000000
_cell_angle_gamma 90.000000
_cell_formula_units_Z 4
loop_
_atom_site_label
_atom_site_type_symbol
_atom_site_fract_x
_atom_site_fract_y
_atom_site_fract_z
C1 C 0.73279 0.04310 0.23282
C2 C 0.53737 0.03832 0.13661
C3 C 0.46092 0.17222 0.15923
C4 C 0.64246 0.17814 0.25782
C5 C 0.46090 -0.02867 0.13026
S1 S 0.42186 0.10496 0.03084
S2 S 0.87340 0.12009 0.27913
N1 N 0.80739 -0.01431 0.29328
S3 S 0.64503 -0.07872 0.23719
C6 C 0.28589 0.22288 0.15143
C7 C 0.65273 0.23636 0.35171
C8 C 0.26644 -0.05191 0.04950
N2 N 0.13769 0.26329 0.14110
N3 N 0.65562 0.28536 0.42543
N4 N 0.10165 -0.06869 -0.01726
#END

data_XXII_45
#Standard_algorithm
#Number of QM macro iterations=6
#energy/Z=-143985.148192   V=1007.81114
#energy/Z=-143987.256152   V=1011.60634
#energy/Z=-143987.798525   V=1014.32802
#energy/Z=-143988.081038   V=1013.18951
#energy/Z=-143988.243562   V=1010.62095
#energy/Z=-143988.352868   V=1005.43591

_chemical_formula_sum 'C8 N4 S3'
_chemical_formula_moiety
;
C8 N4 S3
;
_symmetry_cell_setting monoclinic
_space_group_name_H-M_alt 'P 1 21/c 1'
_symmetry_Int_Tables_number 14
loop_
_symmetry_equiv_pos_site_id
_symmetry_equiv_pos_as_xyz
1 x,y,z
2 -x,1/2+y,1/2-z
3 -x,-y,-z
4 x,1/2-y,1/2+z
_cell_length_a 5.825581
_cell_length_b 8.830431
_cell_length_c 21.287027
_cell_angle_alpha 90.000592
_cell_angle_beta 113.341499
_cell_angle_gamma 90.000309
_cell_formula_units_Z 4
loop_
_atom_site_label
_atom_site_type_symbol
_atom_site_fract_x
_atom_site_fract_y
_atom_site_fract_z
C1 C -0.03772 0.73783 0.70797
C2 C 0.16933 0.64589 0.71447
C3 C 0.05173 0.66726 0.57943
C4 C -0.14847 0.75767 0.57177
C5 C 0.33504 0.63953 0.78254
S1 S 0.20782 0.54557 0.64878
S2 S -0.28952 0.77965 0.63024
N1 N -0.03746 0.79655 0.76500
S3 S 0.21311 0.74251 0.83136
C6 C 0.14416 0.65873 0.52731
C7 C -0.26637 0.83928 0.50990
C8 C 0.56274 0.56027 0.80713
N2 N 0.22313 0.64486 0.48508
N3 N -0.36717 0.90178 0.45797
N4 N 0.75044 0.49379 0.82431
#END

data_XXII_46
#Standard_algorithm
#Number of QM macro iterations=6
#energy/Z=-143985.12994   V=1007.93114
#energy/Z=-143987.245925   V=1011.55907
#energy/Z=-143987.785058   V=1014.30418
#energy/Z=-143988.078452   V=1013.55676
#energy/Z=-143988.24397   V=1010.526
#energy/Z=-143988.3527   V=1005.82946

_chemical_formula_sum 'C8 N4 S3'
_chemical_formula_moiety
;
C8 N4 S3
;
_symmetry_cell_setting monoclinic
_space_group_name_H-M_alt 'P 1 21/c 1'
_symmetry_Int_Tables_number 14
loop_
_symmetry_equiv_pos_site_id
_symmetry_equiv_pos_as_xyz
1 x,y,z
2 -x,1/2+y,1/2-z
3 -x,-y,-z
4 x,1/2-y,1/2+z
_cell_length_a 5.822756
_cell_length_b 8.838945
_cell_length_c 21.283201
_cell_angle_alpha 89.999498
_cell_angle_beta 66.670774
_cell_angle_gamma 89.999429
_cell_formula_units_Z 4
loop_
_atom_site_label
_atom_site_type_symbol
_atom_site_fract_x
_atom_site_fract_y
_atom_site_fract_z
C1 C 0.46201 0.73802 0.79200
C2 C 0.66886 0.64598 0.78555
C3 C 0.55122 0.66731 0.92064
C4 C 0.35139 0.75797 0.92823
C5 C 0.83484 0.63976 0.71751
S1 S 0.70725 0.54567 0.85127
S2 S 0.21047 0.78044 0.86970
N1 N 0.46269 0.79697 0.73496
S3 S 0.71349 0.74300 0.66865
C6 C 0.64360 0.65849 0.97280
C7 C 0.23344 0.83951 0.99012
C8 C 1.06253 0.56049 0.69299
N2 N 0.72288 0.64440 1.01498
N3 N 0.13265 0.90173 1.04212
N4 N 1.25014 0.49393 0.67595
#END

data_XXII_47
#Standard_algorithm
#Number of QM macro iterations=9
#energy/Z=-143988.22244   V=992.70594
#energy/Z=-143988.3362   V=994.81859
#energy/Z=-143988.350422   V=994.73525
#energy/Z=-143988.34356   V=994.63904
#energy/Z=-143988.320177   V=994.54227
#energy/Z=-143988.282597   V=994.68464
#energy/Z=-143988.21424   V=994.72834
#energy/Z=-143988.101888   V=994.73193
#energy/Z=-143987.941555   V=994.63594

_chemical_formula_sum 'C8 N4 S3'
_chemical_formula_moiety
;
C8 N4 S3
;
_symmetry_cell_setting orthorhombic
_space_group_name_H-M_alt 'P 21 21 21'
_symmetry_Int_Tables_number 19
loop_
_symmetry_equiv_pos_site_id
_symmetry_equiv_pos_as_xyz
1 x,y,z
2 1/2-x,-y,1/2+z
3 1/2+x,1/2-y,-z
4 -x,1/2+y,1/2-z
_cell_length_a 7.263151
_cell_length_b 20.248641
_cell_length_c 6.763956
_cell_angle_alpha 90.002823
_cell_angle_beta 89.998539
_cell_angle_gamma 89.536456
_cell_formula_units_Z 4
loop_
_atom_site_label
_atom_site_type_symbol
_atom_site_fract_x
_atom_site_fract_y
_atom_site_fract_z
C1 C 0.76541 0.86197 0.20676
C2 C 0.73816 0.89897 0.38246
C3 C 1.06148 0.85485 0.52147
C4 C 1.08921 0.81847 0.35353
C5 C 0.60470 0.94726 0.35023
S1 S 0.84778 0.88458 0.60811
S2 S 0.91991 0.79478 0.18301
N1 N 0.66431 0.87875 0.05267
S3 S 0.52359 0.93965 0.11013
C6 C 1.21232 0.87101 0.64396
C7 C 1.26901 0.79579 0.30691
C8 C 0.54256 0.99505 0.48594
N2 N 1.33600 0.88505 0.74504
N3 N 1.41569 0.77550 0.26982
N4 N 0.49291 1.03496 0.59882
#END

data_XXII_48
#Standard_algorithm
#Number of QM macro iterations=7
#energy/Z=-143987.10426   V=1016.72789
#energy/Z=-143987.576335   V=1028.63008
#energy/Z=-143987.772122   V=1031.27232
#energy/Z=-143987.88544   V=1027.35875
#energy/Z=-143988.073075   V=1026.83041
#energy/Z=-143988.220522   V=1018.37048
#energy/Z=-143988.330298   V=1014.52074

_chemical_formula_sum 'C8 N4 S3'
_chemical_formula_moiety
;
C8 N4 S3
;
_symmetry_cell_setting orthorhombic
_space_group_name_H-M_alt 'P c a 21'
_symmetry_Int_Tables_number 29
loop_
_symmetry_equiv_pos_site_id
_symmetry_equiv_pos_as_xyz
1 x,y,z
2 -x,-y,1/2+z
3 1/2-x,y,1/2+z
4 1/2+x,-y,z
_cell_length_a 18.563179
_cell_length_b 5.590257
_cell_length_c 9.776351
_cell_angle_alpha 90.000000
_cell_angle_beta 90.000198
_cell_angle_gamma 90.000000
_cell_formula_units_Z 4
loop_
_atom_site_label
_atom_site_type_symbol
_atom_site_fract_x
_atom_site_fract_y
_atom_site_fract_z
C1 C 0.02329 0.99275 0.79290
C2 C 0.02905 0.79532 0.70289
C3 C 0.17212 0.78837 0.74103
C4 C 0.16689 0.97721 0.82936
C5 C -0.03753 0.68227 0.69267
S1 S 0.10760 0.71310 0.61615
S2 S 0.09547 1.18274 0.83453
N1 N -0.04034 1.03303 0.84792
S3 S -0.09928 0.83589 0.79299
C6 C 0.23441 0.64232 0.73961
C7 C 0.22147 1.02789 0.92603
C8 C -0.05365 0.47878 0.61399
N2 N 0.28595 0.52368 0.73349
N3 N 0.26530 1.08097 1.00589
N4 N -0.06523 0.30896 0.54846
#END

data_XXII_49
#Standard_algorithm
#Number of QM macro iterations=9
#energy/Z=-143988.11086   V=949.93503
#energy/Z=-143988.183603   V=952.37171
#energy/Z=-143988.206987   V=953.75319
#energy/Z=-143988.213252   V=954.14115
#energy/Z=-143988.217655   V=954.41096
#energy/Z=-143988.21799   V=954.43466
#energy/Z=-143988.218973   V=954.44428
#energy/Z=-143988.218137   V=954.43157
#energy/Z=-143988.218685   V=954.43663

_chemical_formula_sum 'C8 N4 S3'
_chemical_formula_moiety
;
C8 N4 S3
;
_symmetry_cell_setting monoclinic
_space_group_name_H-M_alt 'P 1 21/c 1'
_symmetry_Int_Tables_number 14
loop_
_symmetry_equiv_pos_site_id
_symmetry_equiv_pos_as_xyz
1 x,y,z
2 -x,1/2+y,1/2-z
3 -x,-y,-z
4 x,1/2-y,1/2+z
_cell_length_a 10.274956
_cell_length_b 13.058122
_cell_length_c 7.913894
_cell_angle_alpha 90.000000
_cell_angle_beta 64.010670
_cell_angle_gamma 90.000000
_cell_formula_units_Z 4
loop_
_atom_site_label
_atom_site_type_symbol
_atom_site_fract_x
_atom_site_fract_y
_atom_site_fract_z
C1 C 0.41532 0.81346 0.11563
C2 C 0.43851 0.90494 0.19578
C3 C 0.17672 0.97532 0.24113
C4 C 0.15207 0.88629 0.16789
C5 C 0.57843 0.90628 0.18046
S1 S 0.31728 1.00483 0.30154
S2 S 0.25255 0.77234 0.11341
N1 N 0.52727 0.75087 0.04180
S3 S 0.66724 0.79565 0.06759
C6 C 0.07607 1.05699 0.29301
C7 C 0.02421 0.87875 0.14192
C8 C 0.63498 0.98558 0.24806
N2 N -0.00342 1.12614 0.34660
N3 N -0.08233 0.87167 0.12471
N4 N 0.67358 1.05502 0.30702
#END

data_XXII_50
#Standard_algorithm
#Number of QM macro iterations=9
#energy/Z=-143988.10128   V=948.88364
#energy/Z=-143988.169548   V=951.6297
#energy/Z=-143988.19201   V=953.02622
#energy/Z=-143988.2079   V=953.33499
#energy/Z=-143988.211727   V=953.86
#energy/Z=-143988.212435   V=953.91035
#energy/Z=-143988.21327   V=953.92378
#energy/Z=-143988.21284   V=953.92831
#energy/Z=-143988.212983   V=953.93523

_chemical_formula_sum 'C8 N4 S3'
_chemical_formula_moiety
;
C8 N4 S3
;
_symmetry_cell_setting monoclinic
_space_group_name_H-M_alt 'P 1 21/c 1'
_symmetry_Int_Tables_number 14
loop_
_symmetry_equiv_pos_site_id
_symmetry_equiv_pos_as_xyz
1 x,y,z
2 -x,1/2+y,1/2-z
3 -x,-y,-z
4 x,1/2-y,1/2+z
_cell_length_a 9.836015
_cell_length_b 13.056872
_cell_length_c 7.915524
_cell_angle_alpha 90.000000
_cell_angle_beta 69.780139
_cell_angle_gamma 90.000000
_cell_formula_units_Z 4
loop_
_atom_site_label
_atom_site_type_symbol
_atom_site_fract_x
_atom_site_fract_y
_atom_site_fract_z
C1 C 0.91536 0.81389 0.46868
C2 C 0.93841 0.90538 0.36541
C3 C 0.67664 0.97578 0.58203
C4 C 0.65210 0.88673 0.67984
C5 C 1.07831 0.90669 0.24069
S1 S 0.81707 1.00530 0.38107
S2 S 0.75265 0.77277 0.63379
N1 N 1.02738 0.75126 0.43041
S3 S 1.16724 0.79602 0.26457
C6 C 0.57594 1.05747 0.63092
C7 C 0.52431 0.87920 0.83368
C8 C 1.13477 0.98597 0.11652
N2 N 0.49642 1.12664 0.65693
N3 N 0.41778 0.87215 0.95743
N4 N 1.17334 1.05534 0.01891
#END

data_XXII_51
#Standard_algorithm
#Number of QM macro iterations=9
#energy/Z=-143988.137585   V=950.30463
#energy/Z=-143988.163137   V=949.10397
#energy/Z=-143988.178777   V=950.09207
#energy/Z=-143988.18583   V=950.29056
#energy/Z=-143988.187665   V=950.55195
#energy/Z=-143988.187325   V=950.55057
#energy/Z=-143988.189853   V=950.73842
#energy/Z=-143988.190117   V=950.83776
#energy/Z=-143988.192175   V=950.90233

_chemical_formula_sum 'C8 N4 S3'
_chemical_formula_moiety
;
C8 N4 S3
;
_symmetry_cell_setting monoclinic
_space_group_name_H-M_alt 'P 1 21/c 1'
_symmetry_Int_Tables_number 14
loop_
_symmetry_equiv_pos_site_id
_symmetry_equiv_pos_as_xyz
1 x,y,z
2 -x,1/2+y,1/2-z
3 -x,-y,-z
4 x,1/2-y,1/2+z
_cell_length_a 10.006050
_cell_length_b 9.790386
_cell_length_c 11.164679
_cell_angle_alpha 89.987947
_cell_angle_beta 119.609247
_cell_angle_gamma 89.981200
_cell_formula_units_Z 4
loop_
_atom_site_label
_atom_site_type_symbol
_atom_site_fract_x
_atom_site_fract_y
_atom_site_fract_z
C1 C 0.82937 0.95381 0.73850
C2 C 0.73614 0.95022 0.59307
C3 C 0.74244 0.67413 0.59641
C4 C 0.83191 0.67626 0.73743
C5 C 0.68703 1.08173 0.54391
S1 S 0.68129 0.81120 0.48089
S2 S 0.91976 0.81436 0.84906
N1 N 0.85134 1.07504 0.79721
S3 S 0.76081 1.19458 0.68113
C6 C 0.69205 0.54477 0.53219
C7 C 0.86394 0.54929 0.80756
C8 C 0.58932 1.11783 0.40553
N2 N 0.65501 0.43614 0.48446
N3 N 0.89114 0.44422 0.86402
N4 N 0.50449 1.14281 0.29018
#END

data_XXII_52
#Standard_algorithm
#Number of QM macro iterations=7
#energy/Z=-143988.136255   V=950.12509
#energy/Z=-143988.163817   V=949.3307
#energy/Z=-143988.178343   V=949.95015
#energy/Z=-143988.185102   V=950.25803
#energy/Z=-143988.1877   V=950.53878
#energy/Z=-143988.18856   V=950.54485
#energy/Z=-143988.1893   V=950.69413

_chemical_formula_sum 'C8 N4 S3'
_chemical_formula_moiety
;
C8 N4 S3
;
_symmetry_cell_setting monoclinic
_space_group_name_H-M_alt 'P 1 21/c 1'
_symmetry_Int_Tables_number 14
loop_
_symmetry_equiv_pos_site_id
_symmetry_equiv_pos_as_xyz
1 x,y,z
2 -x,1/2+y,1/2-z
3 -x,-y,-z
4 x,1/2-y,1/2+z
_cell_length_a 10.009987
_cell_length_b 9.788753
_cell_length_c 11.179853
_cell_angle_alpha 90.009694
_cell_angle_beta 60.209554
_cell_angle_gamma 89.991533
_cell_formula_units_Z 4
loop_
_atom_site_label
_atom_site_type_symbol
_atom_site_fract_x
_atom_site_fract_y
_atom_site_fract_z
C1 C 0.17244 0.45185 0.23874
C2 C 0.26578 0.44817 0.09320
C3 C 0.25949 0.17206 0.09649
C4 C 0.16996 0.17428 0.23761
C5 C 0.31540 0.57960 0.04402
S1 S 0.32023 0.30910 -0.01904
S2 S 0.08152 0.31247 0.34932
N1 N 0.15090 0.57304 0.29753
S3 S 0.24190 0.69248 0.18138
C6 C 0.31028 0.04265 0.03219
C7 C 0.13851 0.04741 0.30780
C8 C 0.41331 0.61559 -0.09448
N2 N 0.34751 -0.06602 -0.01554
N3 N 0.11187 -0.05759 0.36433
N4 N 0.49832 0.64054 -0.20993
#END

data_XXII_53
#Standard_algorithm
#Number of QM macro iterations=9
#energy/Z=-143987.800703   V=956.76994
#energy/Z=-143988.035635   V=952.89394
#energy/Z=-143988.133957   V=952.51532
#energy/Z=-143988.17097   V=952.79434
#energy/Z=-143988.179608   V=952.4306
#energy/Z=-143988.18157   V=952.19344
#energy/Z=-143988.179147   V=952.04126
#energy/Z=-143988.178675   V=952.03862
#energy/Z=-143988.174977   V=951.8904

_chemical_formula_sum 'C8 N4 S3'
_chemical_formula_moiety
;
C8 N4 S3
;
_symmetry_cell_setting monoclinic
_space_group_name_H-M_alt 'P 1 21/c 1'
_symmetry_Int_Tables_number 14
loop_
_symmetry_equiv_pos_site_id
_symmetry_equiv_pos_as_xyz
1 x,y,z
2 -x,1/2+y,1/2-z
3 -x,-y,-z
4 x,1/2-y,1/2+z
_cell_length_a 6.982834
_cell_length_b 13.117083
_cell_length_c 10.531531
_cell_angle_alpha 90.000029
_cell_angle_beta 80.789900
_cell_angle_gamma 90.002438
_cell_formula_units_Z 4
loop_
_atom_site_label
_atom_site_type_symbol
_atom_site_fract_x
_atom_site_fract_y
_atom_site_fract_z
C1 C 0.85603 0.69181 0.88303
C2 C 0.66015 0.72211 0.88743
C3 C 0.56715 0.53030 0.83063
C4 C 0.75511 0.49914 0.82891
C5 C 0.63148 0.81655 0.94691
S1 S 0.48269 0.65607 0.82098
S2 S 0.96035 0.57747 0.81640
N1 N 0.96973 0.75512 0.93298
S3 S 0.85091 0.85817 0.98626
C6 C 0.41817 0.45647 0.83779
C7 C 0.79214 0.39301 0.83409
C8 C 0.45908 0.87358 0.96776
N2 N 0.29312 0.39698 0.84173
N3 N 0.81614 0.30515 0.83653
N4 N 0.31802 0.92261 0.98345
#END

data_XXII_54
#Standard_algorithm
#Number of QM macro iterations=9
#energy/Z=-143987.760692   V=956.70796
#energy/Z=-143987.981897   V=954.12464
#energy/Z=-143988.07668   V=954.04115
#energy/Z=-143988.106808   V=951.81824
#energy/Z=-143988.154692   V=952.86517
#energy/Z=-143988.150055   V=951.01905
#energy/Z=-143988.152678   V=951.22899
#energy/Z=-143988.156438   V=951.01322
#energy/Z=-143988.161715   V=951.15461

_chemical_formula_sum 'C8 N4 S3'
_chemical_formula_moiety
;
C8 N4 S3
;
_symmetry_cell_setting monoclinic
_space_group_name_H-M_alt 'P 1 21/c 1'
_symmetry_Int_Tables_number 14
loop_
_symmetry_equiv_pos_site_id
_symmetry_equiv_pos_as_xyz
1 x,y,z
2 -x,1/2+y,1/2-z
3 -x,-y,-z
4 x,1/2-y,1/2+z
_cell_length_a 6.983242
_cell_length_b 13.166100
_cell_length_c 10.477637
_cell_angle_alpha 90.002061
_cell_angle_beta 80.878866
_cell_angle_gamma 89.999074
_cell_formula_units_Z 4
loop_
_atom_site_label
_atom_site_type_symbol
_atom_site_fract_x
_atom_site_fract_y
_atom_site_fract_z
C1 C 0.14587 0.80826 0.61230
C2 C 0.34172 0.77816 0.60842
C3 C 0.43318 0.96884 0.66922
C4 C 0.24536 0.99989 0.67025
C5 C 0.37061 0.68403 0.54883
S1 S 0.51911 0.84359 0.67587
S2 S 0.04042 0.92214 0.67849
N1 N 0.03252 0.74504 0.56193
S3 S 0.15151 0.64233 0.50891
C6 C 0.58143 1.04255 0.66490
C7 C 0.20811 1.10574 0.66785
C8 C 0.54305 0.62728 0.52815
N2 N 0.70606 1.10186 0.66268
N3 N 0.18372 1.19331 0.66790
N4 N 0.68420 0.57851 0.51248
#END

data_XXII_55
#Standard_algorithm
#Number of QM macro iterations=9
#energy/Z=-143987.753048   V=958.7872
#energy/Z=-143987.97201   V=954.37191
#energy/Z=-143988.096802   V=954.67418
#energy/Z=-143988.102187   V=951.31105
#energy/Z=-143988.151948   V=952.50836
#energy/Z=-143988.14137   V=950.3604
#energy/Z=-143988.148932   V=950.51159
#energy/Z=-143988.152312   V=950.35249
#energy/Z=-143988.15877   V=950.7905

_chemical_formula_sum 'C8 N4 S3'
_chemical_formula_moiety
;
C8 N4 S3
;
_symmetry_cell_setting monoclinic
_space_group_name_H-M_alt 'P 1 21/c 1'
_symmetry_Int_Tables_number 14
loop_
_symmetry_equiv_pos_site_id
_symmetry_equiv_pos_as_xyz
1 x,y,z
2 -x,1/2+y,1/2-z
3 -x,-y,-z
4 x,1/2-y,1/2+z
_cell_length_a 6.979581
_cell_length_b 13.172917
_cell_length_c 10.473639
_cell_angle_alpha 89.999528
_cell_angle_beta 80.880859
_cell_angle_gamma 89.998992
_cell_formula_units_Z 4
loop_
_atom_site_label
_atom_site_type_symbol
_atom_site_fract_x
_atom_site_fract_y
_atom_site_fract_z
C1 C 0.64572 0.19307 0.11181
C2 C 0.84167 0.22308 0.10792
C3 C 0.93276 0.03248 0.16930
C4 C 0.74482 0.00157 0.17039
C5 C 0.87079 0.31713 0.04820
S1 S 1.01901 0.15765 0.17548
S2 S 0.53996 0.07936 0.17816
N1 N 0.53241 0.25628 0.06139
S3 S 0.65162 0.35885 0.00822
C6 C 1.08097 -0.04129 0.16525
C7 C 0.70724 -0.10421 0.16826
C8 C 1.04336 0.37381 0.02749
N2 N 1.20536 -0.10067 0.16347
N3 N 0.68271 -0.19171 0.16861
N4 N 1.18456 0.42256 0.01185
#END

data_XXII_56
#Standard_algorithm
#Number of QM macro iterations=5
#energy/Z=-143987.12192   V=1017.16888
#energy/Z=-143987.588922   V=1028.62283
#energy/Z=-143987.791737   V=1031.23257
#energy/Z=-143987.913355   V=1028.82157
#energy/Z=-143988.092307   V=1024.87231

_chemical_formula_sum 'C8 N4 S3'
_chemical_formula_moiety
;
C8 N4 S3
;
_symmetry_cell_setting orthorhombic
_space_group_name_H-M_alt 'P c a 21'
_symmetry_Int_Tables_number 29
loop_
_symmetry_equiv_pos_site_id
_symmetry_equiv_pos_as_xyz
1 x,y,z
2 -x,-y,1/2+z
3 1/2-x,y,1/2+z
4 1/2+x,-y,z
_cell_length_a 18.584765
_cell_length_b 5.378437
_cell_length_c 10.253134
_cell_angle_alpha 90.000000
_cell_angle_beta 90.011074
_cell_angle_gamma 90.000000
_cell_formula_units_Z 4
loop_
_atom_site_label
_atom_site_type_symbol
_atom_site_fract_x
_atom_site_fract_y
_atom_site_fract_z
C1 C 0.02014 0.49648 0.62644
C2 C 0.02560 0.30000 0.71784
C3 C 0.16854 0.29118 0.68699
C4 C 0.16380 0.47689 0.59635
C5 C -0.04070 0.18140 0.72855
S1 S 0.10312 0.22866 0.80696
S2 S 0.09253 0.69001 0.58338
N1 N -0.04313 0.53220 0.57160
S3 S -0.10205 0.33120 0.62791
C6 C 0.23030 0.13753 0.69288
C7 C 0.21857 0.51645 0.50279
C8 C -0.05693 -0.02424 0.80775
N2 N 0.28138 0.01269 0.70106
N3 N 0.26284 0.55940 0.42548
N4 N -0.06903 -0.19569 0.87380
#END

data_XXII_57
#Standard_algorithm
#Number of QM macro iterations=1
#energy/Z=-143988.086147   V=1929.89074

_chemical_formula_sum 'C8 N4 S3'
_chemical_formula_moiety
;
C8 N4 S3
;
_symmetry_cell_setting monoclinic
_space_group_name_H-M_alt 'C 1 2/c 1'
_symmetry_Int_Tables_number 15
loop_
_symmetry_equiv_pos_site_id
_symmetry_equiv_pos_as_xyz
1 x,y,z
2 1/2+x,1/2+y,z
3 -x,y,1/2-z
4 1/2-x,1/2+y,1/2-z
5 -x,-y,-z
6 1/2-x,1/2-y,-z
7 x,-y,1/2+z
8 1/2+x,1/2-y,1/2+z
_cell_length_a 19.150122
_cell_length_b 7.443236
_cell_length_c 13.799076
_cell_angle_alpha 90.000745
_cell_angle_beta 78.866990
_cell_angle_gamma 89.999601
_cell_formula_units_Z 8
loop_
_atom_site_label
_atom_site_type_symbol
_atom_site_fract_x
_atom_site_fract_y
_atom_site_fract_z
C1 C 0.84821 0.26016 0.26448
C2 C 0.90267 0.36844 0.20863
C3 C 0.87236 0.63280 0.34265
C4 C 0.82070 0.52898 0.39843
C5 C 0.94857 0.26143 0.14227
S1 S 0.90867 0.60163 0.21644
S2 S 0.77945 0.33975 0.35864
N1 N 0.85027 0.08742 0.24336
S3 S 0.91743 0.04269 0.15342
C6 C 0.90273 0.77919 0.38482
C7 C 0.79737 0.56840 0.50000
C8 C 1.00985 0.31231 0.07448
N2 N 0.92955 0.90010 0.41713
N3 N 0.77775 0.59889 0.58356
N4 N 1.06123 0.35138 0.01852
#END

data_XXII_58
#Standard_algorithm
#Number of QM macro iterations=8
#energy/Z=-143987.557598   V=967.72179
#energy/Z=-143987.792425   V=970.1892
#energy/Z=-143987.844103   V=966.99035
#energy/Z=-143987.936993   V=969.22828
#energy/Z=-143987.96705   V=968.65091
#energy/Z=-143988.015047   V=969.98776
#energy/Z=-143988.03258   V=969.83101
#energy/Z=-143988.055255   V=970.49784

_chemical_formula_sum 'C8 N4 S3'
_chemical_formula_moiety
;
C8 N4 S3
;
_symmetry_cell_setting monoclinic
_space_group_name_H-M_alt 'P 1 21/c 1'
_symmetry_Int_Tables_number 14
loop_
_symmetry_equiv_pos_site_id
_symmetry_equiv_pos_as_xyz
1 x,y,z
2 -x,1/2+y,1/2-z
3 -x,-y,-z
4 x,1/2-y,1/2+z
_cell_length_a 7.037689
_cell_length_b 19.917666
_cell_length_c 8.361853
_cell_angle_alpha 90.000348
_cell_angle_beta 55.892511
_cell_angle_gamma 89.999592
_cell_formula_units_Z 4
loop_
_atom_site_label
_atom_site_type_symbol
_atom_site_fract_x
_atom_site_fract_y
_atom_site_fract_z
C1 C 0.78418 0.13917 0.45416
C2 C 0.62717 0.14092 0.39927
C3 C 0.31249 0.08084 0.73108
C4 C 0.46234 0.07870 0.78646
C5 C 0.69256 0.19006 0.26008
S1 S 0.38779 0.08888 0.49207
S2 S 0.76347 0.08353 0.62748
N1 N 0.95649 0.18214 0.36765
S3 S 0.94643 0.22608 0.20563
C6 C 0.07325 0.07565 0.86967
C7 C 0.37627 0.07063 0.98436
C8 C 0.56755 0.21052 0.18404
N2 N -0.12478 0.07086 0.97952
N3 N 0.30339 0.06255 1.14707
N4 N 0.45524 0.22807 0.12959
#END

data_XXII_59
#Standard_algorithm
#Number of QM macro iterations=8
#energy/Z=-143987.554105   V=969.42129
#energy/Z=-143987.775607   V=969.19212
#energy/Z=-143987.857575   V=968.86705
#energy/Z=-143987.929277   V=969.52167
#energy/Z=-143987.973468   V=969.72039
#energy/Z=-143988.0047   V=969.82328
#energy/Z=-143988.02767   V=970.26578
#energy/Z=-143988.047118   V=970.45994

_chemical_formula_sum 'C8 N4 S3'
_chemical_formula_moiety
;
C8 N4 S3
;
_symmetry_cell_setting monoclinic
_space_group_name_H-M_alt 'P 1 21/c 1'
_symmetry_Int_Tables_number 14
loop_
_symmetry_equiv_pos_site_id
_symmetry_equiv_pos_as_xyz
1 x,y,z
2 -x,1/2+y,1/2-z
3 -x,-y,-z
4 x,1/2-y,1/2+z
_cell_length_a 7.037034
_cell_length_b 19.938684
_cell_length_c 8.364629
_cell_angle_alpha 89.997552
_cell_angle_beta 124.219997
_cell_angle_gamma 90.002073
_cell_formula_units_Z 4
loop_
_atom_site_label
_atom_site_type_symbol
_atom_site_fract_x
_atom_site_fract_y
_atom_site_fract_z
C1 C 0.28536 0.63922 1.04694
C2 C 0.12858 0.64091 1.10200
C3 C -0.18694 0.58080 0.76988
C4 C -0.03742 0.57886 0.71422
C5 C 0.19475 0.68991 1.24167
S1 S -0.11073 0.58877 1.00926
S2 S 0.26415 0.58376 0.87322
N1 N 0.45801 0.68211 1.13362
S3 S 0.44884 0.72586 1.29619
C6 C -0.42659 0.57539 0.63134
C7 C -0.12395 0.57081 0.51613
C8 C 0.07037 0.71025 1.31825
N2 N -0.62486 0.57037 0.52154
N3 N -0.19711 0.56271 0.35332
N4 N -0.04171 0.72758 1.37300
#END

data_XXII_60
#Standard_algorithm
#Number of QM macro iterations=8
#energy/Z=-143987.060158   V=966.31937
#energy/Z=-143987.12079   V=957.37633
#energy/Z=-143987.33289   V=963.9546
#energy/Z=-143987.402028   V=955.88739
#energy/Z=-143987.612065   V=963.02813
#energy/Z=-143987.708458   V=954.40142
#energy/Z=-143987.912517   V=961.61777
#energy/Z=-143988.02055   V=958.51542

_chemical_formula_sum 'C8 N4 S3'
_chemical_formula_moiety
;
C8 N4 S3
;
_symmetry_cell_setting orthorhombic
_space_group_name_H-M_alt 'P 21 21 21'
_symmetry_Int_Tables_number 19
loop_
_symmetry_equiv_pos_site_id
_symmetry_equiv_pos_as_xyz
1 x,y,z
2 1/2-x,-y,1/2+z
3 1/2+x,1/2-y,-z
4 -x,1/2+y,1/2-z
_cell_length_a 12.496719
_cell_length_b 11.284896
_cell_length_c 6.796816
_cell_angle_alpha 90.000338
_cell_angle_beta 89.992122
_cell_angle_gamma 90.006226
_cell_formula_units_Z 4
loop_
_atom_site_label
_atom_site_type_symbol
_atom_site_fract_x
_atom_site_fract_y
_atom_site_fract_z
C1 C 0.87382 0.13517 0.55097
C2 C 0.84124 0.14330 0.35169
C3 C 1.02661 0.04569 0.23736
C4 C 1.05962 0.03628 0.42843
C5 C 0.73095 0.15732 0.34300
S1 S 0.92731 0.14330 0.14955
S2 S 1.00784 0.11821 0.62697
N1 N 0.79848 0.14239 0.68604
S3 S 0.68171 0.16434 0.58148
C6 C 1.06954 -0.03028 0.09151
C7 C 1.14161 -0.04530 0.47707
C8 C 0.66668 0.16040 0.17363
N2 N 1.10176 -0.09373 -0.03023
N3 N 1.21054 -0.11158 0.51198
N4 N 0.61353 0.15873 0.03266
#END

data_XXII_61
#Standard_algorithm
#Number of QM macro iterations=8
#energy/Z=-143987.07312   V=966.2383
#energy/Z=-143987.161577   V=959.1254
#energy/Z=-143987.348605   V=963.94631
#energy/Z=-143987.465545   V=959.27264
#energy/Z=-143987.637408   V=963.55072
#energy/Z=-143987.72881   V=958.89483
#energy/Z=-143987.884453   V=962.46753
#energy/Z=-143987.993725   V=959.0115

_chemical_formula_sum 'C8 N4 S3'
_chemical_formula_moiety
;
C8 N4 S3
;
_symmetry_cell_setting orthorhombic
_space_group_name_H-M_alt 'P 21 21 21'
_symmetry_Int_Tables_number 19
loop_
_symmetry_equiv_pos_site_id
_symmetry_equiv_pos_as_xyz
1 x,y,z
2 1/2-x,-y,1/2+z
3 1/2+x,1/2-y,-z
4 -x,1/2+y,1/2-z
_cell_length_a 12.534559
_cell_length_b 11.251728
_cell_length_c 6.799791
_cell_angle_alpha 89.982770
_cell_angle_beta 89.992224
_cell_angle_gamma 89.997598
_cell_formula_units_Z 4
loop_
_atom_site_label
_atom_site_type_symbol
_atom_site_fract_x
_atom_site_fract_y
_atom_site_fract_z
C1 C 0.37260 0.13674 0.44909
C2 C 0.34038 0.14531 0.64851
C3 C 0.52570 0.04833 0.76177
C4 C 0.55817 0.03812 0.57053
C5 C 0.23045 0.15963 0.65816
S1 S 0.42656 0.14597 0.84981
S2 S 0.50618 0.11993 0.37203
N1 N 0.29703 0.14364 0.31475
S3 S 0.18089 0.16602 0.42005
C6 C 0.56909 -0.02763 0.90744
C7 C 0.64008 -0.04353 0.52205
C8 C 0.16665 0.16344 0.82792
N2 N 0.60172 -0.09061 1.02923
N3 N 0.70900 -0.10952 0.48613
N4 N 0.11379 0.16220 0.96900
#END

data_XXII_62
#Standard_algorithm
#Number of QM macro iterations=9
#energy/Z=-143987.578437   V=1001.65175
#energy/Z=-143987.819515   V=1003.65964
#energy/Z=-143987.871183   V=1001.93522
#energy/Z=-143987.914945   V=1002.74361
#energy/Z=-143987.924158   V=1001.64167
#energy/Z=-143987.945788   V=1001.80199
#energy/Z=-143987.95142   V=1002.16646
#energy/Z=-143987.95787   V=1001.47534
#energy/Z=-143987.967708   V=1002.07009

_chemical_formula_sum 'C8 N4 S3'
_chemical_formula_moiety
;
C8 N4 S3
;
_symmetry_cell_setting orthorhombic
_space_group_name_H-M_alt 'P n a 21'
_symmetry_Int_Tables_number 33
loop_
_symmetry_equiv_pos_site_id
_symmetry_equiv_pos_as_xyz
1 x,y,z
2 -x,-y,1/2+z
3 1/2-x,1/2+y,1/2+z
4 1/2+x,1/2-y,z
_cell_length_a 20.637970
_cell_length_b 7.431877
_cell_length_c 6.533301
_cell_angle_alpha 90.008646
_cell_angle_beta 90.003533
_cell_angle_gamma 89.963900
_cell_formula_units_Z 4
loop_
_atom_site_label
_atom_site_type_symbol
_atom_site_fract_x
_atom_site_fract_y
_atom_site_fract_z
C1 C 0.63211 0.53895 0.29849
C2 C 0.59977 0.55809 0.48855
C3 C 0.64709 0.23887 0.60736
C4 C 0.67916 0.21920 0.42583
C5 C 0.55036 0.68397 0.46906
S1 S 0.62030 0.44422 0.71311
S2 S 0.69863 0.39476 0.25638
N1 N 0.61093 0.63840 0.14537
S3 S 0.55137 0.76811 0.22152
C6 C 0.63131 0.08803 0.72942
C7 C 0.69942 0.04702 0.35830
C8 C 0.50553 0.73708 0.61904
N2 N 0.61661 -0.03271 0.83350
N3 N 0.71832 -0.09251 0.30245
N4 N 0.46777 0.77999 0.74257
#END

data_XXII_63
#Standard_algorithm
#Number of QM macro iterations=9
#energy/Z=-143987.568202   V=1002.7049
#energy/Z=-143987.802667   V=1003.74829
#energy/Z=-143987.877775   V=1001.98575
#energy/Z=-143987.93018   V=1003.50313
#energy/Z=-143987.932105   V=1001.928
#energy/Z=-143987.940702   V=1001.92932
#energy/Z=-143987.946057   V=1001.93886
#energy/Z=-143987.958142   V=1001.7829
#energy/Z=-143987.962583   V=1001.76005

_chemical_formula_sum 'C8 N4 S3'
_chemical_formula_moiety
;
C8 N4 S3
;
_symmetry_cell_setting orthorhombic
_space_group_name_H-M_alt 'P n a 21'
_symmetry_Int_Tables_number 33
loop_
_symmetry_equiv_pos_site_id
_symmetry_equiv_pos_as_xyz
1 x,y,z
2 -x,-y,1/2+z
3 1/2-x,1/2+y,1/2+z
4 1/2+x,1/2-y,z
_cell_length_a 20.639203
_cell_length_b 7.427673
_cell_length_c 6.534587
_cell_angle_alpha 89.995274
_cell_angle_beta 89.989114
_cell_angle_gamma 89.957539
_cell_formula_units_Z 4
loop_
_atom_site_label
_atom_site_type_symbol
_atom_site_fract_x
_atom_site_fract_y
_atom_site_fract_z
C1 C 0.86818 1.04053 0.41772
C2 C 0.90050 1.05954 0.60775
C3 C 0.85328 0.74016 0.72626
C4 C 0.82118 0.72073 0.54485
C5 C 0.94998 1.18509 0.58814
S1 S 0.87991 0.94556 0.83221
S2 S 0.80156 0.89679 0.37602
N1 N 0.88944 1.13969 0.26449
S3 S 0.94906 1.26904 0.34053
C6 C 0.86914 0.58910 0.84805
C7 C 0.80095 0.54861 0.47705
C8 C 0.99485 1.23799 0.73799
N2 N 0.88397 0.46831 0.95207
N3 N 0.78200 0.40923 0.42094
N4 N 1.03265 1.28055 0.86142
#END

data_XXII_64
#Standard_algorithm
#Number of QM macro iterations=9
#energy/Z=-143987.733295   V=469.45626
#energy/Z=-143987.827425   V=469.68467
#energy/Z=-143987.89229   V=470.02947
#energy/Z=-143987.92041   V=469.63197
#energy/Z=-143987.934805   V=469.8258
#energy/Z=-143987.94264   V=469.46328
#energy/Z=-143987.947235   V=469.42743
#energy/Z=-143987.956945   V=469.37387
#energy/Z=-143987.959625   V=469.19932

_chemical_formula_sum 'C8 N4 S3'
_chemical_formula_moiety
;
C8 N4 S3
;
_symmetry_cell_setting triclinic
_space_group_name_H-M_alt 'P -1'
_symmetry_Int_Tables_number 2
loop_
_symmetry_equiv_pos_site_id
_symmetry_equiv_pos_as_xyz
1 x,y,z
2 -x,-y,-z
_cell_length_a 8.418855
_cell_length_b 6.979885
_cell_length_c 10.179544
_cell_angle_alpha 84.391176
_cell_angle_beta 109.002678
_cell_angle_gamma 60.793042
_cell_formula_units_Z 2
loop_
_atom_site_label
_atom_site_type_symbol
_atom_site_fract_x
_atom_site_fract_y
_atom_site_fract_z
C1 C 0.75900 -0.11776 0.88287
C2 C 0.74175 0.08272 0.91564
C3 C 0.75232 0.21791 0.66047
C4 C 0.76649 0.02642 0.62677
C5 C 0.74110 0.07637 1.05237
S1 S 0.72399 0.31097 0.80972
S2 S 0.76577 -0.19377 0.72403
N1 N 0.77029 -0.26470 0.98295
S3 S 0.76158 -0.17457 1.12577
C6 C 0.74830 0.38078 0.56233
C7 C 0.77852 -0.00423 0.49399
C8 C 0.72790 0.24774 1.11871
N2 N 0.73704 0.52545 0.48435
N3 N 0.78440 -0.02914 0.38391
N4 N 0.71824 0.39624 1.16648
#END

data_XXII_65
#Standard_algorithm
#Number of QM macro iterations=9
#energy/Z=-143987.82864   V=470.23384
#energy/Z=-143987.87212   V=468.59334
#energy/Z=-143987.87489   V=467.80327
#energy/Z=-143987.86658   V=467.20798
#energy/Z=-143987.875465   V=466.90246
#energy/Z=-143987.86897   V=466.72415
#energy/Z=-143987.87195   V=466.67525
#energy/Z=-143987.895305   V=466.5785
#energy/Z=-143987.94341   V=466.05678

_chemical_formula_sum 'C8 N4 S3'
_chemical_formula_moiety
;
C8 N4 S3
;
_symmetry_cell_setting triclinic
_space_group_name_H-M_alt 'P -1'
_symmetry_Int_Tables_number 2
loop_
_symmetry_equiv_pos_site_id
_symmetry_equiv_pos_as_xyz
1 x,y,z
2 -x,-y,-z
_cell_length_a 10.152541
_cell_length_b 6.972766
_cell_length_c 7.374448
_cell_angle_alpha 71.419248
_cell_angle_beta 70.363444
_cell_angle_gamma 83.931328
_cell_formula_units_Z 2
loop_
_atom_site_label
_atom_site_type_symbol
_atom_site_fract_x
_atom_site_fract_y
_atom_site_fract_z
C1 C 0.63488 0.59729 0.73181
C2 C 0.59464 0.40506 0.73999
C3 C 0.85085 0.25499 0.75346
C4 C 0.89060 0.43907 0.74831
C5 C 0.45405 0.40962 0.75613
S1 S 0.69766 0.18963 0.72772
S2 S 0.80110 0.67049 0.71113
N1 N 0.53694 0.73692 0.74066
S3 S 0.38742 0.65026 0.75533
C6 C 0.94290 0.08744 0.77319
C7 C 1.02334 0.46015 0.76393
C8 C 0.37988 0.24301 0.77095
N2 N 1.01534 -0.05417 0.78291
N3 N 1.13309 0.48686 0.76916
N4 N 0.32603 0.09753 0.78373
#END

data_XXII_66
#Standard_algorithm
#Number of QM macro iterations=9
#energy/Z=-143987.831145   V=470.2328
#energy/Z=-143987.8809   V=468.62119
#energy/Z=-143987.880275   V=467.85906
#energy/Z=-143987.872145   V=467.36737
#energy/Z=-143987.866755   V=467.02982
#energy/Z=-143987.86119   V=466.79998
#energy/Z=-143987.863965   V=466.7167
#energy/Z=-143987.868075   V=466.66717
#energy/Z=-143987.87299   V=466.59792

_chemical_formula_sum 'C8 N4 S3'
_chemical_formula_moiety
;
C8 N4 S3
;
_symmetry_cell_setting triclinic
_space_group_name_H-M_alt 'P -1'
_symmetry_Int_Tables_number 2
loop_
_symmetry_equiv_pos_site_id
_symmetry_equiv_pos_as_xyz
1 x,y,z
2 -x,-y,-z
_cell_length_a 7.957023
_cell_length_b 10.183401
_cell_length_c 6.976093
_cell_angle_alpha 83.734861
_cell_angle_beta 119.408820
_cell_angle_gamma 78.664964
_cell_formula_units_Z 2
loop_
_atom_site_label
_atom_site_type_symbol
_atom_site_fract_x
_atom_site_fract_y
_atom_site_fract_z
C1 C 0.76664 0.86738 0.65584
C2 C 0.75888 0.90722 0.84072
C3 C 0.73978 0.65242 0.97579
C4 C 0.74776 0.61248 0.79832
C5 C 0.74813 1.04622 0.82435
S1 S 0.76363 0.80608 1.06313
S2 S 0.78526 0.70254 0.60022
N1 N 0.76066 0.96459 0.50974
S3 S 0.75084 1.11248 0.58549
C6 C 0.71868 0.56031 1.12489
C7 C 0.73464 0.47916 0.76508
C8 C 0.73898 1.11894 0.98072
N2 N 0.70734 0.48797 1.25683
N3 N 0.73134 0.36948 0.73377
N4 N 0.73220 1.17169 1.11789
#END

data_XXII_67
#Standard_algorithm
#Number of QM macro iterations=9
#energy/Z=-143987.55377   V=475.77
#energy/Z=-143987.733225   V=476.35621
#energy/Z=-143987.78537   V=477.3738
#energy/Z=-143987.80215   V=477.60788
#energy/Z=-143987.80403   V=477.43203
#energy/Z=-143987.810605   V=477.47228
#energy/Z=-143987.80977   V=477.33758
#energy/Z=-143987.81096   V=477.28184
#energy/Z=-143987.807555   V=477.31664

_chemical_formula_sum 'C8 N4 S3'
_chemical_formula_moiety
;
C8 N4 S3
;
_symmetry_cell_setting triclinic
_space_group_name_H-M_alt 'P -1'
_symmetry_Int_Tables_number 2
loop_
_symmetry_equiv_pos_site_id
_symmetry_equiv_pos_as_xyz
1 x,y,z
2 -x,-y,-z
_cell_length_a 6.970096
_cell_length_b 7.419925
_cell_length_c 9.795284
_cell_angle_alpha 92.031987
_cell_angle_beta 83.854136
_cell_angle_gamma 108.630917
_cell_formula_units_Z 2
loop_
_atom_site_label
_atom_site_type_symbol
_atom_site_fract_x
_atom_site_fract_y
_atom_site_fract_z
C1 C 0.22602 1.03339 0.27746
C2 C 0.43502 1.07485 0.29467
C3 C 0.43886 0.75615 0.16307
C4 C 0.23538 0.71040 0.14969
C5 C 0.48320 1.19503 0.40648
S1 S 0.60393 0.98835 0.18860
S2 S 0.10333 0.87740 0.15009
N1 N 0.12009 1.11478 0.36377
S3 S 0.26721 1.24910 0.47265
C6 C 0.53170 0.61208 0.16222
C7 C 0.11835 0.51643 0.13813
C8 C 0.66890 1.26014 0.46469
N2 N 0.61193 0.49600 0.16106
N3 N 0.02629 0.35589 0.12803
N4 N 0.81772 1.30915 0.51936
#END

data_XXII_68
#Standard_algorithm
#Number of QM macro iterations=9
#energy/Z=-143987.529585   V=475.5309
#energy/Z=-143987.722515   V=476.15619
#energy/Z=-143987.78451   V=477.29225
#energy/Z=-143987.80171   V=477.44748
#energy/Z=-143987.80264   V=477.6277
#energy/Z=-143987.802615   V=477.34071
#energy/Z=-143987.80686   V=477.33649
#energy/Z=-143987.805125   V=477.24814
#energy/Z=-143987.80109   V=477.32248

_chemical_formula_sum 'C8 N4 S3'
_chemical_formula_moiety
;
C8 N4 S3
;
_symmetry_cell_setting triclinic
_space_group_name_H-M_alt 'P -1'
_symmetry_Int_Tables_number 2
loop_
_symmetry_equiv_pos_site_id
_symmetry_equiv_pos_as_xyz
1 x,y,z
2 -x,-y,-z
_cell_length_a 7.431478
_cell_length_b 12.515367
_cell_length_c 8.395638
_cell_angle_alpha 128.669534
_cell_angle_beta 128.156389
_cell_angle_gamma 63.712211
_cell_formula_units_Z 2
loop_
_atom_site_label
_atom_site_type_symbol
_atom_site_fract_x
_atom_site_fract_y
_atom_site_fract_z
C1 C 0.69299 0.77743 0.50349
C2 C 0.86071 0.79451 0.72958
C3 C 1.18232 0.66283 0.60098
C4 C 1.02449 0.64977 0.38435
C5 C 0.78878 0.90625 0.88974
S1 S 1.11587 0.68808 0.79187
S2 S 0.72609 0.65018 0.25326
N1 N 0.50566 0.86376 0.48411
S3 S 0.51859 0.97248 0.74021
C6 C 1.41871 0.66196 0.69258
C7 C 1.10071 0.63850 0.25546
C8 C 0.90924 0.96442 1.13357
N2 N 1.61463 0.66076 0.77140
N3 N 1.16863 0.62868 0.15310
N4 N 1.00889 1.01906 1.33699
#END

data_XXII_69
#Standard_algorithm
#Number of QM macro iterations=9
#energy/Z=-143987.208712   V=961.08387
#energy/Z=-143987.434797   V=960.30952
#energy/Z=-143987.566893   V=960.77793
#energy/Z=-143987.61074   V=959.30088
#energy/Z=-143987.661527   V=960.40178
#energy/Z=-143987.67881   V=959.35769
#energy/Z=-143987.708683   V=960.26929
#energy/Z=-143987.712185   V=958.81965
#energy/Z=-143987.7266   V=959.43912

_chemical_formula_sum 'C8 N4 S3'
_chemical_formula_moiety
;
C8 N4 S3
;
_symmetry_cell_setting monoclinic
_space_group_name_H-M_alt 'P 1 21/c 1'
_symmetry_Int_Tables_number 14
loop_
_symmetry_equiv_pos_site_id
_symmetry_equiv_pos_as_xyz
1 x,y,z
2 -x,1/2+y,1/2-z
3 -x,-y,-z
4 x,1/2-y,1/2+z
_cell_length_a 6.859360
_cell_length_b 11.765393
_cell_length_c 11.972285
_cell_angle_alpha 90.014125
_cell_angle_beta 96.782096
_cell_angle_gamma 90.017011
_cell_formula_units_Z 4
loop_
_atom_site_label
_atom_site_type_symbol
_atom_site_fract_x
_atom_site_fract_y
_atom_site_fract_z
C1 C 0.32720 0.87239 0.13426
C2 C 0.12248 0.86118 0.10258
C3 C 0.05524 0.95473 0.29781
C4 C 0.25293 0.96660 0.32854
C5 C 0.08539 0.85084 -0.01357
S1 S -0.05297 0.85663 0.19718
S2 S 0.43590 0.88541 0.27482
N1 N 0.44075 0.87107 0.05262
S3 S 0.30794 0.85275 -0.06898
C6 C -0.07706 1.02844 0.34421
C7 C 0.31983 1.05207 0.40722
C8 C -0.09700 0.84072 -0.07978
N2 N -0.18496 1.09000 0.38235
N3 N 0.37155 1.12203 0.47298
N4 N -0.24630 0.83506 -0.13725
#END

data_XXII_70
#Standard_algorithm
#Number of QM macro iterations=7
#energy/Z=-143987.21865   V=958.6043
#energy/Z=-143987.443855   V=959.60059
#energy/Z=-143987.593412   V=961.9109
#energy/Z=-143987.637298   V=959.70222
#energy/Z=-143987.676927   V=960.48369
#energy/Z=-143987.694467   V=959.33588
#energy/Z=-143987.708993   V=959.73444

_chemical_formula_sum 'C8 N4 S3'
_chemical_formula_moiety
;
C8 N4 S3
;
_symmetry_cell_setting monoclinic
_space_group_name_H-M_alt 'P 1 21/c 1'
_symmetry_Int_Tables_number 14
loop_
_symmetry_equiv_pos_site_id
_symmetry_equiv_pos_as_xyz
1 x,y,z
2 -x,1/2+y,1/2-z
3 -x,-y,-z
4 x,1/2-y,1/2+z
_cell_length_a 6.871073
_cell_length_b 11.775961
_cell_length_c 11.942155
_cell_angle_alpha 90.002441
_cell_angle_beta 83.326529
_cell_angle_gamma 89.987874
_cell_formula_units_Z 4
loop_
_atom_site_label
_atom_site_type_symbol
_atom_site_fract_x
_atom_site_fract_y
_atom_site_fract_z
C1 C 0.16975 0.87347 0.13300
C2 C 0.37405 0.86198 0.10170
C3 C 0.44099 0.95511 0.29775
C4 C 0.24368 0.96743 0.32788
C5 C 0.41146 0.85138 -0.01466
S1 S 0.54883 0.85723 0.19687
S2 S 0.06074 0.88679 0.27362
N1 N 0.05677 0.87211 0.05089
S3 S 0.18957 0.85336 -0.07071
C6 C 0.57326 1.02840 0.34469
C7 C 0.17698 1.05295 0.40649
C8 C 0.59375 0.84088 -0.08048
N2 N 0.68091 1.08979 0.38325
N3 N 0.12524 1.12297 0.47217
N4 N 0.74307 0.83452 -0.13756
#END

data_XXII_71
#Standard_algorithm
#Number of QM macro iterations=7
#energy/Z=-143984.699988   V=1021.09681
#energy/Z=-143987.016533   V=1007.84599
#energy/Z=-143987.550703   V=995.55766
#energy/Z=-143987.64874   V=991.04316
#energy/Z=-143987.657077   V=989.63546
#energy/Z=-143987.651015   V=988.02663
#energy/Z=-143987.65398   V=987.42139

_chemical_formula_sum 'C8 N4 S3'
_chemical_formula_moiety
;
C8 N4 S3
;
_symmetry_cell_setting orthorhombic
_space_group_name_H-M_alt 'P n a 21'
_symmetry_Int_Tables_number 33
loop_
_symmetry_equiv_pos_site_id
_symmetry_equiv_pos_as_xyz
1 x,y,z
2 -x,-y,1/2+z
3 1/2-x,1/2+y,1/2+z
4 1/2+x,1/2-y,z
_cell_length_a 11.881377
_cell_length_b 18.953594
_cell_length_c 4.394575
_cell_angle_alpha 90.000707
_cell_angle_beta 89.996476
_cell_angle_gamma 90.001214
_cell_formula_units_Z 4
loop_
_atom_site_label
_atom_site_type_symbol
_atom_site_fract_x
_atom_site_fract_y
_atom_site_fract_z
C1 C 0.15287 0.46968 0.87907
C2 C 0.25461 0.47594 1.04510
C3 C 0.28247 0.33616 1.02816
C4 C 0.18497 0.32926 0.86442
C5 C 0.29610 0.54426 1.02353
S1 S 0.31648 0.40896 1.25906
S2 S 0.07397 0.39092 0.85944
N1 N 0.11685 0.52743 0.74165
S3 S 0.20220 0.59426 0.81257
C6 C 0.36633 0.28317 1.01966
C7 C 0.17060 0.26883 0.67814
C8 C 0.39684 0.56844 1.15448
N2 N 0.43523 0.23943 1.01929
N3 N 0.16350 0.21948 0.52110
N4 N 0.48181 0.58528 1.26486
#END

data_XXII_72
#Standard_algorithm
#Number of QM macro iterations=7
#energy/Z=-143984.583573   V=1003.58207
#energy/Z=-143987.093767   V=1003.59623
#energy/Z=-143987.59248   V=993.97229
#energy/Z=-143987.64171   V=990.71476
#energy/Z=-143987.65585   V=989.15459
#energy/Z=-143987.651428   V=988.2175
#energy/Z=-143987.645798   V=987.19698

_chemical_formula_sum 'C8 N4 S3'
_chemical_formula_moiety
;
C8 N4 S3
;
_symmetry_cell_setting orthorhombic
_space_group_name_H-M_alt 'P n a 21'
_symmetry_Int_Tables_number 33
loop_
_symmetry_equiv_pos_site_id
_symmetry_equiv_pos_as_xyz
1 x,y,z
2 -x,-y,1/2+z
3 1/2-x,1/2+y,1/2+z
4 1/2+x,1/2-y,z
_cell_length_a 11.880439
_cell_length_b 18.952992
_cell_length_c 4.392926
_cell_angle_alpha 90.003106
_cell_angle_beta 90.002736
_cell_angle_gamma 89.999653
_cell_formula_units_Z 4
loop_
_atom_site_label
_atom_site_type_symbol
_atom_site_fract_x
_atom_site_fract_y
_atom_site_fract_z
C1 C 0.15160 0.03037 0.50496
C2 C 0.25336 0.02405 0.67098
C3 C 0.28128 0.16385 0.65411
C4 C 0.18370 0.17080 0.49062
C5 C 0.29471 -0.04431 0.64952
S1 S 0.31539 0.09101 0.88486
S2 S 0.07271 0.10914 0.48563
N1 N 0.11543 -0.02739 0.36772
S3 S 0.20067 -0.09428 0.43877
C6 C 0.36513 0.21685 0.64567
C7 C 0.16928 0.23129 0.30451
C8 C 0.39544 -0.06852 0.78052
N2 N 0.43408 0.26055 0.64549
N3 N 0.16216 0.28063 0.14749
N4 N 0.48037 -0.08536 0.89118
#END

data_XXII_73
#Standard_algorithm
#Number of QM macro iterations=8
#energy/Z=-143987.396153   V=987.21806
#energy/Z=-143987.432032   V=985.46826
#energy/Z=-143987.442948   V=984.1203
#energy/Z=-143987.439528   V=980.0501
#energy/Z=-143987.49587   V=980.0076
#energy/Z=-143987.526662   V=972.2102
#energy/Z=-143987.587875   V=971.40847
#energy/Z=-143987.598057   V=966.13309

_chemical_formula_sum 'C8 N4 S3'
_chemical_formula_moiety
;
C8 N4 S3
;
_symmetry_cell_setting monoclinic
_space_group_name_H-M_alt 'P 1 21/c 1'
_symmetry_Int_Tables_number 14
loop_
_symmetry_equiv_pos_site_id
_symmetry_equiv_pos_as_xyz
1 x,y,z
2 -x,1/2+y,1/2-z
3 -x,-y,-z
4 x,1/2-y,1/2+z
_cell_length_a 10.121790
_cell_length_b 7.594358
_cell_length_c 12.701018
_cell_angle_alpha 89.993757
_cell_angle_beta 98.279237
_cell_angle_gamma 90.006219
_cell_formula_units_Z 4
loop_
_atom_site_label
_atom_site_type_symbol
_atom_site_fract_x
_atom_site_fract_y
_atom_site_fract_z
C1 C 0.60567 0.17877 -0.05545
C2 C 0.57001 0.25375 0.03879
C3 C 0.83120 0.30519 0.11479
C4 C 0.86628 0.23897 0.02254
C5 C 0.43354 0.28869 0.02389
S1 S 0.67506 0.28553 0.15908
S2 S 0.76686 0.11050 -0.07333
N1 N 0.50836 0.15512 -0.13517
S3 S 0.36433 0.21960 -0.10261
C6 C 0.92456 0.39864 0.18827
C7 C 0.99573 0.26701 -0.00381
C8 C 0.36140 0.36604 0.09844
N2 N 0.99656 0.47547 0.25198
N3 N 1.10117 0.28519 -0.02890
N4 N 0.30447 0.43306 0.16132
#END

data_XXII_74
#Standard_algorithm
#Number of QM macro iterations=8
#energy/Z=-143987.395337   V=986.83309
#energy/Z=-143987.434595   V=985.50218
#energy/Z=-143987.456697   V=983.96202
#energy/Z=-143987.446107   V=980.35272
#energy/Z=-143987.470085   V=978.39038
#energy/Z=-143987.50383   V=974.60068
#energy/Z=-143987.566982   V=972.37834
#energy/Z=-143987.586075   V=967.74749

_chemical_formula_sum 'C8 N4 S3'
_chemical_formula_moiety
;
C8 N4 S3
;
_symmetry_cell_setting monoclinic
_space_group_name_H-M_alt 'P 1 21/c 1'
_symmetry_Int_Tables_number 14
loop_
_symmetry_equiv_pos_site_id
_symmetry_equiv_pos_as_xyz
1 x,y,z
2 -x,1/2+y,1/2-z
3 -x,-y,-z
4 x,1/2-y,1/2+z
_cell_length_a 10.125671
_cell_length_b 7.629440
_cell_length_c 12.657095
_cell_angle_alpha 89.982855
_cell_angle_beta 98.223258
_cell_angle_gamma 90.015515
_cell_formula_units_Z 4
loop_
_atom_site_label
_atom_site_type_symbol
_atom_site_fract_x
_atom_site_fract_y
_atom_site_fract_z
C1 C 0.10582 0.82151 -0.05462
C2 C 0.07020 0.74501 0.03947
C3 C 0.33093 0.69231 0.11564
C4 C 0.36605 0.75971 0.02348
C5 C -0.06615 0.71039 0.02468
S1 S 0.17479 0.71143 0.16003
S2 S 0.26721 0.88962 -0.07198
N1 N 0.00842 0.84660 -0.13420
S3 S -0.13549 0.78149 -0.10164
C6 C 0.42423 0.59850 0.18901
C7 C 0.49556 0.73272 -0.00286
C8 C -0.13807 0.63202 0.09925
N2 N 0.49641 0.52239 0.25289
N3 N 0.60102 0.71563 -0.02829
N4 N -0.19527 0.56463 0.16202
#END

data_XXII_75
#Standard_algorithm
#Number of QM macro iterations=9
#energy/Z=-143983.53503   V=504.38578
#energy/Z=-143985.227485   V=510.72194
#energy/Z=-143986.370145   V=500.61123
#energy/Z=-143986.88385   V=498.7783
#energy/Z=-143987.10471   V=500.2611
#energy/Z=-143987.207815   V=501.65001
#energy/Z=-143987.24899   V=502.01214
#energy/Z=-143987.2878   V=501.03288
#energy/Z=-143987.36653   V=501.32584

_chemical_formula_sum 'C8 N4 S3'
_chemical_formula_moiety
;
C8 N4 S3
;
_symmetry_cell_setting monoclinic
_space_group_name_H-M_alt 'P 1 21 1'
_symmetry_Int_Tables_number 4
loop_
_symmetry_equiv_pos_site_id
_symmetry_equiv_pos_as_xyz
1 x,y,z
2 -x,1/2+y,-z
_cell_length_a 5.769200
_cell_length_b 9.296311
_cell_length_c 10.575346
_cell_angle_alpha 90.000000
_cell_angle_beta 117.884504
_cell_angle_gamma 90.000000
_cell_formula_units_Z 2
loop_
_atom_site_label
_atom_site_type_symbol
_atom_site_fract_x
_atom_site_fract_y
_atom_site_fract_z
C1 C 0.42413 0.74617 0.90837
C2 C 0.61790 0.83687 0.90425
C3 C 0.43644 0.78471 0.62436
C4 C 0.25254 0.69346 0.62722
C5 C 0.81736 0.85801 1.04251
S1 S 0.61581 0.91531 0.75360
S2 S 0.14428 0.68414 0.75637
N1 N 0.46282 0.70230 1.03562
S3 S 0.73859 0.76922 1.16089
C6 C 0.48827 0.77684 0.50612
C7 C 0.12569 0.59260 0.51542
C8 C 1.04661 0.93955 1.08400
N2 N 0.52453 0.76969 0.40660
N3 N 0.01697 0.50973 0.42370
N4 N 1.23626 1.00772 1.11850
#END

data_XXII_76
#Standard_algorithm
#Number of QM macro iterations=9
#energy/Z=-143983.536155   V=504.46878
#energy/Z=-143985.22234   V=510.92684
#energy/Z=-143986.350305   V=500.60084
#energy/Z=-143986.89303   V=499.00388
#energy/Z=-143987.096685   V=500.20915
#energy/Z=-143987.221275   V=502.08119
#energy/Z=-143987.25642   V=501.82276
#energy/Z=-143987.30303   V=501.67097
#energy/Z=-143987.364955   V=502.18942

_chemical_formula_sum 'C8 N4 S3'
_chemical_formula_moiety
;
C8 N4 S3
;
_symmetry_cell_setting monoclinic
_space_group_name_H-M_alt 'P 1 21 1'
_symmetry_Int_Tables_number 4
loop_
_symmetry_equiv_pos_site_id
_symmetry_equiv_pos_as_xyz
1 x,y,z
2 -x,1/2+y,-z
_cell_length_a 5.777544
_cell_length_b 9.280294
_cell_length_c 10.597908
_cell_angle_alpha 90.000000
_cell_angle_beta 117.898671
_cell_angle_gamma 90.000000
_cell_formula_units_Z 2
loop_
_atom_site_label
_atom_site_type_symbol
_atom_site_fract_x
_atom_site_fract_y
_atom_site_fract_z
C1 C 0.42183 0.06168 0.40626
C2 C 0.61654 -0.02873 0.40288
C3 C 0.43540 0.02194 0.12337
C4 C 0.25116 0.11351 0.12547
C5 C 0.81437 -0.05022 0.54121
S1 S 0.61658 -0.10748 0.25327
S2 S 0.14281 0.12405 0.25421
N1 N 0.45875 0.10489 0.53313
S3 S 0.73327 0.03773 0.65882
C6 C 0.48737 0.02796 0.00540
C7 C 0.12267 0.21297 0.01260
C8 C 1.04338 -0.13190 0.58317
N2 N 0.52316 0.03421 -0.09406
N3 N 0.01368 0.29485 -0.08001
N4 N 1.23291 -0.20016 0.61800
#END

data_XXII_77
#Standard_algorithm
#Number of QM macro iterations=8
#energy/Z=-143986.94537   V=979.44333
#energy/Z=-143987.176555   V=971.63416
#energy/Z=-143987.277253   V=974.41033
#energy/Z=-143987.297087   V=972.34813
#energy/Z=-143987.332048   V=972.51515
#energy/Z=-143987.33376   V=972.2587
#energy/Z=-143987.34933   V=972.86168
#energy/Z=-143987.355092   V=972.33722

_chemical_formula_sum 'C8 N4 S3'
_chemical_formula_moiety
;
C8 N4 S3
;
_symmetry_cell_setting monoclinic
_space_group_name_H-M_alt 'P 1 21/c 1'
_symmetry_Int_Tables_number 14
loop_
_symmetry_equiv_pos_site_id
_symmetry_equiv_pos_as_xyz
1 x,y,z
2 -x,1/2+y,1/2-z
3 -x,-y,-z
4 x,1/2-y,1/2+z
_cell_length_a 6.978178
_cell_length_b 16.243280
_cell_length_c 10.320587
_cell_angle_alpha 90.000000
_cell_angle_beta 56.220464
_cell_angle_gamma 90.000000
_cell_formula_units_Z 4
loop_
_atom_site_label
_atom_site_type_symbol
_atom_site_fract_x
_atom_site_fract_y
_atom_site_fract_z
C1 C 0.21594 0.09855 0.54967
C2 C -0.01617 0.09313 0.59369
C3 C 0.11019 0.15615 0.31253
C4 C 0.33528 0.16005 0.26832
C5 C -0.15259 0.06253 0.74461
S1 S -0.13225 0.12005 0.48713
S2 S 0.45728 0.13230 0.37091
N1 N 0.25634 0.07498 0.65463
S3 S 0.01823 0.04377 0.81554
C6 C 0.05805 0.18273 0.20451
C7 C 0.50436 0.18846 0.11644
C8 C -0.39139 0.04875 0.82796
N2 N 0.01824 0.20431 0.11410
N3 N 0.64658 0.21042 -0.00889
N4 N -0.58895 0.03639 0.89500
#END

data_XXII_78
#Standard_algorithm
#Number of QM macro iterations=6
#energy/Z=-143986.95385   V=980.69525
#energy/Z=-143987.16161   V=979.04577
#energy/Z=-143987.232038   V=979.71199
#energy/Z=-143987.245585   V=977.1649
#energy/Z=-143987.277622   V=976.84676
#energy/Z=-143987.282773   V=975.0917

_chemical_formula_sum 'C8 N4 S3'
_chemical_formula_moiety
;
C8 N4 S3
;
_symmetry_cell_setting monoclinic
_space_group_name_H-M_alt 'P 1 21/c 1'
_symmetry_Int_Tables_number 14
loop_
_symmetry_equiv_pos_site_id
_symmetry_equiv_pos_as_xyz
1 x,y,z
2 -x,1/2+y,1/2-z
3 -x,-y,-z
4 x,1/2-y,1/2+z
_cell_length_a 6.977669
_cell_length_b 16.563543
_cell_length_c 11.676547
_cell_angle_alpha 89.997937
_cell_angle_beta 46.265352
_cell_angle_gamma 89.994716
_cell_formula_units_Z 4
loop_
_atom_site_label
_atom_site_type_symbol
_atom_site_fract_x
_atom_site_fract_y
_atom_site_fract_z
C1 C 0.82131 0.09681 0.45624
C2 C 0.67757 0.09261 0.41113
C3 C 0.24674 0.15808 0.69401
C4 C 0.38270 0.16067 0.73955
C5 C 0.83758 0.05851 0.26108
S1 S 0.35570 0.12536 0.51447
S2 S 0.71139 0.13492 0.63383
N1 N 1.06666 0.06922 0.35275
S3 S 1.14619 0.03599 0.19165
C6 C -0.02200 0.18347 0.80464
C7 C 0.24573 0.18608 0.89570
C8 C 0.76378 0.04482 0.17722
N2 N -0.24278 0.20435 0.89708
N3 N 0.13542 0.20604 1.02427
N4 N 0.69949 0.03272 0.10941
#END

data_XXII_79
#Standard_algorithm
#Number of QM macro iterations=7
#energy/Z=-143983.669545   V=934.73168
#energy/Z=-143986.365098   V=939.92511
#energy/Z=-143986.761453   V=947.47111
#energy/Z=-143986.860818   V=944.33287
#energy/Z=-143986.97267   V=948.43786
#energy/Z=-143986.985172   V=947.34769
#energy/Z=-143987.017778   V=949.2035

_chemical_formula_sum 'C8 N4 S3'
_chemical_formula_moiety
;
C8 N4 S3
;
_symmetry_cell_setting monoclinic
_space_group_name_H-M_alt 'C 1 c 1'
_symmetry_Int_Tables_number 9
loop_
_symmetry_equiv_pos_site_id
_symmetry_equiv_pos_as_xyz
1 x,y,z
2 1/2+x,1/2+y,z
3 x,-y,1/2+z
4 1/2+x,1/2-y,1/2+z
_cell_length_a 12.926442
_cell_length_b 4.008519
_cell_length_c 20.625370
_cell_angle_alpha 89.988377
_cell_angle_beta 117.356189
_cell_angle_gamma 90.012721
_cell_formula_units_Z 4
loop_
_atom_site_label
_atom_site_type_symbol
_atom_site_fract_x
_atom_site_fract_y
_atom_site_fract_z
C1 C 0.51198 0.67709 0.21896
C2 C 0.63119 0.69601 0.23653
C3 C 0.57109 0.71027 0.09409
C4 C 0.45566 0.69161 0.07715
C5 C 0.69833 0.55330 0.30476
S1 S 0.68207 0.86176 0.17784
S2 S 0.39891 0.82423 0.13599
N1 N 0.48645 0.53251 0.26733
S3 S 0.60606 0.41985 0.33951
C6 C 0.61266 0.58686 0.04610
C7 C 0.37469 0.54651 0.01040
C8 C 0.82064 0.53128 0.34124
N2 N 0.65318 0.48074 0.01025
N3 N 0.30888 0.42219 -0.04403
N4 N 0.92202 0.52054 0.37005
#END

data_XXII_80
#Standard_algorithm
#Number of QM macro iterations=8
#energy/Z=-143983.732737   V=929.08287
#energy/Z=-143986.396395   V=940.52163
#energy/Z=-143986.769533   V=948.02855
#energy/Z=-143986.849153   V=944.27052
#energy/Z=-143986.963298   V=948.37724
#energy/Z=-143986.972185   V=946.95352
#energy/Z=-143987.006832   V=948.89539
#energy/Z=-143987.006627   V=948.48268

_chemical_formula_sum 'C8 N4 S3'
_chemical_formula_moiety
;
C8 N4 S3
;
_symmetry_cell_setting monoclinic
_space_group_name_H-M_alt 'C 1 c 1'
_symmetry_Int_Tables_number 9
loop_
_symmetry_equiv_pos_site_id
_symmetry_equiv_pos_as_xyz
1 x,y,z
2 1/2+x,1/2+y,z
3 x,-y,1/2+z
4 1/2+x,1/2-y,1/2+z
_cell_length_a 12.932424
_cell_length_b 4.006943
_cell_length_c 18.635048
_cell_angle_alpha 90.000119
_cell_angle_beta 100.691385
_cell_angle_gamma 89.999816
_cell_formula_units_Z 4
loop_
_atom_site_label
_atom_site_type_symbol
_atom_site_fract_x
_atom_site_fract_y
_atom_site_fract_z
C1 C 0.73470 0.42818 0.44149
C2 C 0.83630 0.44712 0.42394
C3 C 0.91852 0.46031 0.56633
C4 C 0.82010 0.44217 0.58328
C5 C 0.83522 0.30477 0.35566
S1 S 0.94576 0.61307 0.48268
S2 S 0.70458 0.57548 0.52445
N1 N 0.66080 0.28399 0.39304
S3 S 0.70820 0.17176 0.32082
C6 C 1.00796 0.33575 0.61429
C7 C 0.80585 0.29605 0.64993
C8 C 0.92103 0.28260 0.31919
N2 N 1.08422 0.22868 0.65011
N3 N 0.79436 0.17143 0.70433
N4 N 0.99351 0.27149 0.29035
#END

data_XXII_81
#Standard_algorithm
#Number of QM macro iterations=9
#energy/Z=-143983.08652   V=487.76393
#energy/Z=-143984.261665   V=495.97464
#energy/Z=-143984.81871   V=496.77912
#energy/Z=-143985.16093   V=497.23538
#energy/Z=-143985.85545   V=495.61592
#energy/Z=-143986.366415   V=492.76405
#energy/Z=-143986.557245   V=492.86151
#energy/Z=-143986.625535   V=492.75228
#energy/Z=-143986.656255   V=492.86184

_chemical_formula_sum 'C8 N4 S3'
_chemical_formula_moiety
;
C8 N4 S3
;
_symmetry_cell_setting triclinic
_space_group_name_H-M_alt 'P -1'
_symmetry_Int_Tables_number 2
loop_
_symmetry_equiv_pos_site_id
_symmetry_equiv_pos_as_xyz
1 x,y,z
2 -x,-y,-z
_cell_length_a 5.623067
_cell_length_b 10.225590
_cell_length_c 10.292111
_cell_angle_alpha 89.739754
_cell_angle_beta 97.153150
_cell_angle_gamma 122.675427
_cell_formula_units_Z 2
loop_
_atom_site_label
_atom_site_type_symbol
_atom_site_fract_x
_atom_site_fract_y
_atom_site_fract_z
C1 C 0.69664 0.42821 0.15454
C2 C 0.51891 0.42576 0.24229
C3 C 0.37951 0.13813 0.31003
C4 C 0.54859 0.13817 0.22492
C5 C 0.54077 0.56782 0.24660
S1 S 0.29135 0.27533 0.33374
S2 S 0.73667 0.27492 0.11325
N1 N 0.84344 0.55850 0.09668
S3 S 0.77721 0.68831 0.14292
C6 C 0.24858 0.01243 0.39101
C7 C 0.58766 0.01283 0.21692
C8 C 0.38830 0.60403 0.32155
N2 N 0.13795 -0.09031 0.45770
N3 N 0.62579 -0.08710 0.20240
N4 N 0.25212 0.62476 0.38508
#END

data_XXII_82
#Standard_algorithm
#Number of QM macro iterations=9
#energy/Z=-143983.06232   V=488.1318
#energy/Z=-143984.24551   V=496.12855
#energy/Z=-143984.74321   V=496.68361
#energy/Z=-143985.10083   V=497.07137
#energy/Z=-143985.66533   V=495.64923
#energy/Z=-143986.299775   V=492.86428
#energy/Z=-143986.534295   V=492.41686
#energy/Z=-143986.61843   V=492.56725
#energy/Z=-143986.653965   V=492.82431

_chemical_formula_sum 'C8 N4 S3'
_chemical_formula_moiety
;
C8 N4 S3
;
_symmetry_cell_setting triclinic
_space_group_name_H-M_alt 'P -1'
_symmetry_Int_Tables_number 2
loop_
_symmetry_equiv_pos_site_id
_symmetry_equiv_pos_as_xyz
1 x,y,z
2 -x,-y,-z
_cell_length_a 10.288028
_cell_length_b 5.622752
_cell_length_c 12.906866
_cell_angle_alpha 95.241657
_cell_angle_beta 41.704967
_cell_angle_gamma 97.183194
_cell_formula_units_Z 2
loop_
_atom_site_label
_atom_site_type_symbol
_atom_site_fract_x
_atom_site_fract_y
_atom_site_fract_z
C1 C 0.27399 0.23266 0.57148
C2 C 0.18376 0.40793 0.57396
C3 C -0.17156 0.25964 0.86160
C4 C -0.08636 0.09057 0.86149
C5 C 0.32142 0.52797 0.43186
S1 S -0.05810 0.48502 0.72441
S2 S 0.16210 0.03948 0.72480
N1 N 0.46205 0.21598 0.44114
S3 S 0.54550 0.41188 0.31132
C6 C -0.37827 0.26456 0.98731
C7 C -0.20372 -0.07394 0.98679
C8 C 0.28273 0.71659 0.39558
N2 N -0.54775 0.27194 1.09000
N3 N -0.28907 -0.21196 1.08673
N4 N 0.23985 0.87336 0.37483
#END

data_XXII_83
#Standard_algorithm
#Number of QM macro iterations=7
#energy/Z=-143983.420813   V=970.51179
#energy/Z=-143984.605413   V=996.06378
#energy/Z=-143984.928683   V=999.08262
#energy/Z=-143985.32663   V=997.25593
#energy/Z=-143985.892995   V=980.51168
#energy/Z=-143986.295405   V=973.52362
#energy/Z=-143986.48915   V=968.58564

_chemical_formula_sum 'C8 N4 S3'
_chemical_formula_moiety
;
C8 N4 S3
;
_symmetry_cell_setting monoclinic
_space_group_name_H-M_alt 'P 1 21/c 1'
_symmetry_Int_Tables_number 14
loop_
_symmetry_equiv_pos_site_id
_symmetry_equiv_pos_as_xyz
1 x,y,z
2 -x,1/2+y,1/2-z
3 -x,-y,-z
4 x,1/2-y,1/2+z
_cell_length_a 5.757236
_cell_length_b 17.272965
_cell_length_c 9.819494
_cell_angle_alpha 90.002676
_cell_angle_beta 82.702650
_cell_angle_gamma 89.985309
_cell_formula_units_Z 4
loop_
_atom_site_label
_atom_site_type_symbol
_atom_site_fract_x
_atom_site_fract_y
_atom_site_fract_z
C1 C 0.25759 0.82782 0.45861
C2 C 0.06372 0.87636 0.44236
C3 C 0.24666 0.90272 0.17643
C4 C 0.43418 0.85653 0.19272
C5 C -0.07750 0.88247 0.56813
S1 S -0.00439 0.92192 0.29280
S2 S 0.48970 0.80103 0.33409
N1 N 0.26717 0.79896 0.58216
S3 S 0.04410 0.82854 0.69015
C6 C 0.24352 0.93953 0.04763
C7 C 0.61427 0.84517 0.08196
C8 C -0.28628 0.92455 0.60077
N2 N 0.24322 0.96893 -0.05906
N3 N 0.76501 0.83104 -0.00527
N4 N -0.45933 0.95898 0.63123
#END

data_XXII_84
#Standard_algorithm
#Number of QM macro iterations=6
#energy/Z=-143983.469565   V=971.28628
#energy/Z=-143984.623152   V=997.83214
#energy/Z=-143984.955493   V=1001.52467
#energy/Z=-143985.326528   V=996.69545
#energy/Z=-143985.8938   V=978.72185
#energy/Z=-143986.31644   V=973.04656

_chemical_formula_sum 'C8 N4 S3'
_chemical_formula_moiety
;
C8 N4 S3
;
_symmetry_cell_setting monoclinic
_space_group_name_H-M_alt 'P 1 21/c 1'
_symmetry_Int_Tables_number 14
loop_
_symmetry_equiv_pos_site_id
_symmetry_equiv_pos_as_xyz
1 x,y,z
2 -x,1/2+y,1/2-z
3 -x,-y,-z
4 x,1/2-y,1/2+z
_cell_length_a 5.662960
_cell_length_b 17.765252
_cell_length_c 14.150227
_cell_angle_alpha 90.007497
_cell_angle_beta 43.119830
_cell_angle_gamma 90.006383
_cell_formula_units_Z 4
loop_
_atom_site_label
_atom_site_type_symbol
_atom_site_fract_x
_atom_site_fract_y
_atom_site_fract_z
C1 C 0.32040 0.82828 0.96076
C2 C 0.54746 0.87685 0.94448
C3 C 0.90401 0.90251 0.67744
C4 C 0.68404 0.85593 0.69357
C5 C 0.43356 0.88311 1.07085
S1 S 0.91975 0.92231 0.79434
S2 S 0.34260 0.80068 0.83530
N1 N 0.05918 0.79992 1.08513
S3 S 0.06302 0.82966 1.19370
C6 C 1.16562 0.93936 0.54827
C7 C 0.72780 0.84479 0.58234
C8 C 0.58056 0.92429 1.10258
N2 N 1.37800 0.96856 0.44084
N3 N 0.75402 0.83141 0.49435
N4 N 0.69857 0.95741 1.13156
#END

data_XXII_85
#Standard_algorithm
#Number of QM macro iterations=6
#energy/Z=-143986.041925   V=1023.36962
#energy/Z=-143986.032775   V=1023.13203
#energy/Z=-143985.77519   V=1024.62599
#energy/Z=-143985.392905   V=1025.61097
#energy/Z=-143984.956498   V=1024.42916
#energy/Z=-143984.860047   V=1000.76205

_chemical_formula_sum 'C8 N4 S3'
_chemical_formula_moiety
;
C8 N4 S3
;
_symmetry_cell_setting monoclinic
_space_group_name_H-M_alt 'P 1 21/c 1'
_symmetry_Int_Tables_number 14
loop_
_symmetry_equiv_pos_site_id
_symmetry_equiv_pos_as_xyz
1 x,y,z
2 -x,1/2+y,1/2-z
3 -x,-y,-z
4 x,1/2-y,1/2+z
_cell_length_a 7.031223
_cell_length_b 8.369805
_cell_length_c 19.343577
_cell_angle_alpha 88.816804
_cell_angle_beta 115.937566
_cell_angle_gamma 89.747509
_cell_formula_units_Z 4
loop_
_atom_site_label
_atom_site_type_symbol
_atom_site_fract_x
_atom_site_fract_y
_atom_site_fract_z
C1 C 0.43581 0.02093 0.09647
C2 C 0.24048 -0.03172 0.09298
C3 C 0.19940 0.24355 0.15700
C4 C 0.38405 0.29769 0.15775
C5 C 0.18274 -0.17113 0.05130
S1 S 0.09349 0.05109 0.13689
S2 S 0.57600 0.19156 0.14197
N1 N 0.52162 -0.06803 0.06174
S3 S 0.37636 -0.22392 0.02297
C6 C 0.07508 0.34916 0.17748
C7 C 0.43685 0.45968 0.17545
C8 C -0.00284 -0.25596 0.03516
N2 N -0.02562 0.43618 0.19492
N3 N 0.47716 0.59365 0.18953
N4 N -0.16012 -0.32235 0.02171
#END

data_XXII_86
#Standard_algorithm
#Number of QM macro iterations=6
#energy/Z=-143986.024987   V=1020.72565
#energy/Z=-143986.0194   V=1025.25057
#energy/Z=-143985.75092   V=1025.67178
#energy/Z=-143985.374877   V=1027.25992
#energy/Z=-143984.979417   V=1021.74013
#energy/Z=-143985.023568   V=1005.79831

_chemical_formula_sum 'C8 N4 S3'
_chemical_formula_moiety
;
C8 N4 S3
;
_symmetry_cell_setting monoclinic
_space_group_name_H-M_alt 'P 1 21/c 1'
_symmetry_Int_Tables_number 14
loop_
_symmetry_equiv_pos_site_id
_symmetry_equiv_pos_as_xyz
1 x,y,z
2 -x,1/2+y,1/2-z
3 -x,-y,-z
4 x,1/2-y,1/2+z
_cell_length_a 7.023720
_cell_length_b 8.379027
_cell_length_c 19.287980
_cell_angle_alpha 91.212520
_cell_angle_beta 64.094960
_cell_angle_gamma 89.734286
_cell_formula_units_Z 4
loop_
_atom_site_label
_atom_site_type_symbol
_atom_site_fract_x
_atom_site_fract_y
_atom_site_fract_z
C1 C 0.06988 0.39824 0.59886
C2 C 0.26751 0.34589 0.59454
C3 C 0.30365 0.62618 0.66004
C4 C 0.11767 0.67986 0.66114
C5 C 0.32848 0.20407 0.55117
S1 S 0.41364 0.43268 0.63898
S2 S -0.07455 0.57092 0.64696
N1 N -0.01383 0.30788 0.56278
S3 S 0.13505 0.14955 0.52247
C6 C 0.42767 0.73556 0.67913
C7 C 0.06738 0.84502 0.67514
C8 C 0.51546 0.11658 0.53373
N2 N 0.52826 0.82417 0.69625
N3 N 0.03064 0.98134 0.68491
N4 N 0.67313 0.04657 0.51812
#END

data_XXII_87
#Standard_algorithm
#Number of QM macro iterations=8
#energy/Z=-143983.258663   V=1004.96824
#energy/Z=-143984.165845   V=1003.93081
#energy/Z=-143985.039267   V=981.54862
#energy/Z=-143985.395755   V=965.03564
#energy/Z=-143985.54183   V=967.26629
#energy/Z=-143985.560043   V=965.63491
#energy/Z=-143985.59591   V=967.09121
#energy/Z=-143985.601353   V=966.89213

_chemical_formula_sum 'C8 N4 S3'
_chemical_formula_moiety
;
C8 N4 S3
;
_symmetry_cell_setting monoclinic
_space_group_name_H-M_alt 'P 1 21/c 1'
_symmetry_Int_Tables_number 14
loop_
_symmetry_equiv_pos_site_id
_symmetry_equiv_pos_as_xyz
1 x,y,z
2 -x,1/2+y,1/2-z
3 -x,-y,-z
4 x,1/2-y,1/2+z
_cell_length_a 4.098866
_cell_length_b 18.481973
_cell_length_c 12.812758
_cell_angle_alpha 89.999194
_cell_angle_beta 95.031371
_cell_angle_gamma 89.998097
_cell_formula_units_Z 4
loop_
_atom_site_label
_atom_site_type_symbol
_atom_site_fract_x
_atom_site_fract_y
_atom_site_fract_z
C1 C 0.74674 0.02854 0.16060
C2 C 0.92330 0.02112 0.26054
C3 C 0.73123 0.15543 0.31485
C4 C 0.56442 0.16379 0.21798
C5 C 1.06028 -0.04773 0.26967
S1 S 0.97324 0.08303 0.36374
S2 S 0.54206 0.10611 0.10894
N1 N 0.74573 -0.02860 0.09860
S3 S 0.95290 -0.09590 0.15615
C6 C 0.70656 0.21067 0.39059
C7 C 0.37074 0.22684 0.19866
C8 C 1.26361 -0.07342 0.35568
N2 N 0.68538 0.25650 0.45206
N3 N 0.20385 0.27753 0.18388
N4 N 1.44047 -0.09099 0.42739
#END

data_XXII_88
#Standard_algorithm
#Number of QM macro iterations=8
#energy/Z=-143983.201335   V=1002.52325
#energy/Z=-143984.169102   V=1001.75663
#energy/Z=-143984.932888   V=986.83937
#energy/Z=-143985.32344   V=966.26789
#energy/Z=-143985.52994   V=967.23091
#energy/Z=-143985.562792   V=965.90074
#energy/Z=-143985.589768   V=967.12454
#energy/Z=-143985.600513   V=966.85738

_chemical_formula_sum 'C8 N4 S3'
_chemical_formula_moiety
;
C8 N4 S3
;
_symmetry_cell_setting monoclinic
_space_group_name_H-M_alt 'P 1 21/c 1'
_symmetry_Int_Tables_number 14
loop_
_symmetry_equiv_pos_site_id
_symmetry_equiv_pos_as_xyz
1 x,y,z
2 -x,1/2+y,1/2-z
3 -x,-y,-z
4 x,1/2-y,1/2+z
_cell_length_a 4.100499
_cell_length_b 18.499089
_cell_length_c 12.794300
_cell_angle_alpha 90.001255
_cell_angle_beta 94.977848
_cell_angle_gamma 89.999542
_cell_formula_units_Z 4
loop_
_atom_site_label
_atom_site_type_symbol
_atom_site_fract_x
_atom_site_fract_y
_atom_site_fract_z
C1 C 0.75465 0.97157 0.33944
C2 C 0.57752 0.97900 0.23951
C3 C 0.76690 0.84471 0.18494
C4 C 0.93402 0.83625 0.28185
C5 C 0.44069 1.04779 0.23050
S1 S 0.52707 0.91730 0.13601
S2 S 0.95938 0.89401 0.39090
N1 N 0.75632 1.02872 0.40148
S3 S 0.54927 1.09599 0.34397
C6 C 0.78995 0.78954 0.10900
C7 C 1.12726 0.77320 0.30103
C8 C 0.23763 1.07353 0.14445
N2 N 0.80911 0.74379 0.04723
N3 N 1.29522 0.72273 0.31558
N4 N 0.06107 1.09114 0.07263
#END

data_XXII_89
#Standard_algorithm
#Number of QM macro iterations=7
#energy/Z=-143983.71556   V=987.51437
#energy/Z=-143984.85736   V=1015.17927
#energy/Z=-143985.14657   V=1006.64034
#energy/Z=-143985.277795   V=1003.05113
#energy/Z=-143985.451143   V=1007.23094
#energy/Z=-143985.495382   V=1004.5419
#energy/Z=-143985.55113   V=1005.98548

_chemical_formula_sum 'C8 N4 S3'
_chemical_formula_moiety
;
C8 N4 S3
;
_symmetry_cell_setting orthorhombic
_space_group_name_H-M_alt 'P 21 21 21'
_symmetry_Int_Tables_number 19
loop_
_symmetry_equiv_pos_site_id
_symmetry_equiv_pos_as_xyz
1 x,y,z
2 1/2-x,-y,1/2+z
3 1/2+x,1/2-y,-z
4 -x,1/2+y,1/2-z
_cell_length_a 5.168684
_cell_length_b 20.008606
_cell_length_c 9.727357
_cell_angle_alpha 89.999989
_cell_angle_beta 90.000325
_cell_angle_gamma 89.990041
_cell_formula_units_Z 4
loop_
_atom_site_label
_atom_site_type_symbol
_atom_site_fract_x
_atom_site_fract_y
_atom_site_fract_z
C1 C 0.51541 0.80254 0.15499
C2 C 0.33120 0.77861 0.25115
C3 C 0.17178 0.90559 0.29850
C4 C 0.35909 0.92979 0.21178
C5 C 0.36250 0.71012 0.26935
S1 S 0.08867 0.82300 0.33600
S2 S 0.56238 0.88547 0.09907
N1 N 0.67093 0.75738 0.10124
S3 S 0.61016 0.68242 0.16301
C6 C 0.01269 0.95205 0.36884
C7 C 0.39967 0.99984 0.21052
C8 C 0.21650 0.67146 0.36188
N2 N -0.12489 0.98996 0.42284
N3 N 0.43402 1.05731 0.21339
N4 N 0.08923 0.64398 0.44326
#END

data_XXII_90
#Standard_algorithm
#Number of QM macro iterations=1
#energy/Z=-143985.550496   V=1993.83589

_chemical_formula_sum 'C8 N4 S3'
_chemical_formula_moiety
;
C8 N4 S3
;
_symmetry_cell_setting monoclinic
_space_group_name_H-M_alt 'C 1 2/c 1'
_symmetry_Int_Tables_number 15
loop_
_symmetry_equiv_pos_site_id
_symmetry_equiv_pos_as_xyz
1 x,y,z
2 1/2+x,1/2+y,z
3 -x,y,1/2-z
4 1/2-x,1/2+y,1/2-z
5 -x,-y,-z
6 1/2-x,1/2-y,-z
7 x,-y,1/2+z
8 1/2+x,1/2-y,1/2+z
_cell_length_a 19.344410
_cell_length_b 7.888225
_cell_length_c 13.445978
_cell_angle_alpha 89.999956
_cell_angle_beta 103.647138
_cell_angle_gamma 90.000184
_cell_formula_units_Z 8
loop_
_atom_site_label
_atom_site_type_symbol
_atom_site_fract_x
_atom_site_fract_y
_atom_site_fract_z
C1 C 0.28121 0.79372 0.31084
C2 C 0.28032 0.89773 0.39633
C3 C 0.42005 0.84197 0.46879
C4 C 0.42260 0.74723 0.38442
C5 C 0.21104 0.91366 0.40736
S1 S 0.35433 0.99353 0.47551
S2 S 0.35845 0.75006 0.26730
N1 N 0.21954 0.73128 0.26058
S3 S 0.15488 0.80214 0.30953
C6 C 0.47517 0.83577 0.55915
C7 C 0.48155 0.64129 0.38334
C8 C 0.19032 1.00422 0.48547
N2 N 0.52040 0.84178 0.63377
N3 N 0.53018 0.55846 0.37672
N4 N 0.17544 1.07707 0.55296
#END

data_XXII_91
#Standard_algorithm
#Number of QM macro iterations=1
#energy/Z=-143985.537283   V=1992.86225

_chemical_formula_sum 'C8 N4 S3'
_chemical_formula_moiety
;
C8 N4 S3
;
_symmetry_cell_setting monoclinic
_space_group_name_H-M_alt 'C 1 2/c 1'
_symmetry_Int_Tables_number 15
loop_
_symmetry_equiv_pos_site_id
_symmetry_equiv_pos_as_xyz
1 x,y,z
2 1/2+x,1/2+y,z
3 -x,y,1/2-z
4 1/2-x,1/2+y,1/2-z
5 -x,-y,-z
6 1/2-x,1/2-y,-z
7 x,-y,1/2+z
8 1/2+x,1/2-y,1/2+z
_cell_length_a 19.330864
_cell_length_b 7.895872
_cell_length_c 13.435894
_cell_angle_alpha 89.999519
_cell_angle_beta 76.351303
_cell_angle_gamma 90.000234
_cell_formula_units_Z 8
loop_
_atom_site_label
_atom_site_type_symbol
_atom_site_fract_x
_atom_site_fract_y
_atom_site_fract_z
C1 C 0.21899 0.79346 0.31091
C2 C 0.21972 0.89773 0.39639
C3 C 0.07991 0.84175 0.46875
C4 C 0.07751 0.74660 0.38446
C5 C 0.28900 0.91394 0.40759
S1 S 0.14559 0.99343 0.47543
S2 S 0.14176 0.74937 0.26727
N1 N 0.28077 0.73114 0.26084
S3 S 0.34535 0.80243 0.30993
C6 C 0.02470 0.83572 0.55912
C7 C 0.01853 0.64064 0.38341
C8 C 0.30962 1.00477 0.48568
N2 N -0.02050 0.84193 0.63388
N3 N -0.03013 0.55781 0.37693
N4 N 0.32455 1.07787 0.55311
#END

data_XXII_92
#Standard_algorithm
#Number of QM macro iterations=7
#energy/Z=-143983.658683   V=986.812
#energy/Z=-143984.868958   V=1018.21535
#energy/Z=-143985.141017   V=1006.5937
#energy/Z=-143985.313678   V=1004.74466
#energy/Z=-143985.447975   V=1008.02643
#energy/Z=-143985.474493   V=1005.59912
#energy/Z=-143985.52376   V=1006.88294

_chemical_formula_sum 'C8 N4 S3'
_chemical_formula_moiety
;
C8 N4 S3
;
_symmetry_cell_setting orthorhombic
_space_group_name_H-M_alt 'P 21 21 21'
_symmetry_Int_Tables_number 19
loop_
_symmetry_equiv_pos_site_id
_symmetry_equiv_pos_as_xyz
1 x,y,z
2 1/2-x,-y,1/2+z
3 1/2+x,1/2-y,-z
4 -x,1/2+y,1/2-z
_cell_length_a 9.823716
_cell_length_b 5.122984
_cell_length_c 20.006920
_cell_angle_alpha 89.988120
_cell_angle_beta 89.991613
_cell_angle_gamma 90.001904
_cell_formula_units_Z 4
loop_
_atom_site_label
_atom_site_type_symbol
_atom_site_fract_x
_atom_site_fract_y
_atom_site_fract_z
C1 C 0.65592 0.51137 0.19773
C2 C 0.75208 0.32735 0.22166
C3 C 0.80009 0.16968 0.09454
C4 C 0.71308 0.35687 0.07043
C5 C 0.76972 0.35906 0.29018
S1 S 0.83706 0.08432 0.17710
S2 S 0.60006 0.55836 0.11491
N1 N 0.60168 0.66721 0.24286
S3 S 0.66291 0.60663 0.31784
C6 C 0.87160 0.01274 0.04797
C7 C 0.71244 0.39974 0.00041
C8 C 0.86181 0.21306 0.32901
N2 N 0.92624 -0.12352 0.00986
N3 N 0.71581 0.43434 -0.05705
N4 N 0.94256 0.08493 0.35629
#END

data_XXII_93
#Standard_algorithm
#Number of QM macro iterations=5
#energy/Z=-143980.712598   V=1022.60189
#energy/Z=-143981.88352   V=1041.9642
#energy/Z=-143982.74186   V=1028.77123
#energy/Z=-143983.80732   V=1006.85803
#energy/Z=-143985.144258   V=986.13486

_chemical_formula_sum 'C8 N4 S3'
_chemical_formula_moiety
;
C8 N4 S3
;
_symmetry_cell_setting monoclinic
_space_group_name_H-M_alt 'P 1 21/c 1'
_symmetry_Int_Tables_number 14
loop_
_symmetry_equiv_pos_site_id
_symmetry_equiv_pos_as_xyz
1 x,y,z
2 -x,1/2+y,1/2-z
3 -x,-y,-z
4 x,1/2-y,1/2+z
_cell_length_a 13.270069
_cell_length_b 6.055520
_cell_length_c 15.580902
_cell_angle_alpha 89.996713
_cell_angle_beta 51.964051
_cell_angle_gamma 90.004101
_cell_formula_units_Z 4
loop_
_atom_site_label
_atom_site_type_symbol
_atom_site_fract_x
_atom_site_fract_y
_atom_site_fract_z
C1 C 0.59714 0.26483 0.11752
C2 C 0.55919 0.06108 0.10030
C3 C 0.81072 -0.05657 -0.04543
C4 C 0.84735 0.13681 -0.02699
C5 C 0.42781 0.06347 0.15497
S1 S 0.65585 -0.16730 0.02719
S2 S 0.75080 0.33752 0.07312
N1 N 0.50577 0.41222 0.17751
S3 S 0.36599 0.31434 0.22139
C6 C 0.90402 -0.20265 -0.12792
C7 C 0.97840 0.19258 -0.08658
C8 C 0.35320 -0.10451 0.15711
N2 N 0.97828 -0.32746 -0.19408
N3 N 1.08293 0.24785 -0.12757
N4 N 0.29297 -0.24363 0.15624
#END

data_XXII_94
#Standard_algorithm
#Number of QM macro iterations=8
#energy/Z=-143982.645438   V=969.84726
#energy/Z=-143983.44634   V=993.70703
#energy/Z=-143983.654275   V=997.05454
#energy/Z=-143983.785318   V=994.60894
#energy/Z=-143983.93542   V=985.8984
#energy/Z=-143984.13625   V=979.09636
#energy/Z=-143984.355905   V=975.64487
#energy/Z=-143984.494743   V=973.73158

_chemical_formula_sum 'C8 N4 S3'
_chemical_formula_moiety
;
C8 N4 S3
;
_symmetry_cell_setting monoclinic
_space_group_name_H-M_alt 'P 1 21/c 1'
_symmetry_Int_Tables_number 14
loop_
_symmetry_equiv_pos_site_id
_symmetry_equiv_pos_as_xyz
1 x,y,z
2 -x,1/2+y,1/2-z
3 -x,-y,-z
4 x,1/2-y,1/2+z
_cell_length_a 12.018171
_cell_length_b 4.170786
_cell_length_c 19.438183
_cell_angle_alpha 90.018787
_cell_angle_beta 92.029706
_cell_angle_gamma 89.956636
_cell_formula_units_Z 4
loop_
_atom_site_label
_atom_site_type_symbol
_atom_site_fract_x
_atom_site_fract_y
_atom_site_fract_z
C1 C 0.84346 0.71725 0.95644
C2 C 0.74220 0.89438 0.95338
C3 C 0.71588 0.75182 0.81720
C4 C 0.81572 0.59166 0.81941
C5 C 0.71674 0.99216 1.01949
S1 S 0.65602 0.98297 0.88136
S2 S 0.91730 0.57050 0.88648
N1 N 0.89005 0.67326 1.01833
S3 S 0.81723 0.84933 1.07750
C6 C 0.64619 0.72621 0.75693
C7 C 0.84797 0.40535 0.76243
C8 C 0.62835 1.18468 1.04064
N2 N 0.59010 0.70025 0.70713
N3 N 0.87833 0.24330 0.71787
N4 N 0.55852 1.35229 1.06023
#END

data_XXII_95
#Standard_algorithm
#Number of QM macro iterations=8
#energy/Z=-143982.683963   V=968.61976
#energy/Z=-143983.467043   V=994.00439
#energy/Z=-143983.645395   V=997.14932
#energy/Z=-143983.761063   V=996.79008
#energy/Z=-143983.882222   V=987.84833
#energy/Z=-143984.074607   V=980.8919
#energy/Z=-143984.226267   V=975.56964
#energy/Z=-143984.457867   V=976.77

_chemical_formula_sum 'C8 N4 S3'
_chemical_formula_moiety
;
C8 N4 S3
;
_symmetry_cell_setting monoclinic
_space_group_name_H-M_alt 'P 1 21/c 1'
_symmetry_Int_Tables_number 14
loop_
_symmetry_equiv_pos_site_id
_symmetry_equiv_pos_as_xyz
1 x,y,z
2 -x,1/2+y,1/2-z
3 -x,-y,-z
4 x,1/2-y,1/2+z
_cell_length_a 11.953856
_cell_length_b 4.197066
_cell_length_c 19.483317
_cell_angle_alpha 89.965703
_cell_angle_beta 87.786379
_cell_angle_gamma 90.033108
_cell_formula_units_Z 4
loop_
_atom_site_label
_atom_site_type_symbol
_atom_site_fract_x
_atom_site_fract_y
_atom_site_fract_z
C1 C 0.65526 0.71745 0.95653
C2 C 0.75689 0.89436 0.95324
C3 C 0.78438 0.75009 0.81741
C4 C 0.68400 0.59055 0.81987
C5 C 0.78213 0.99220 1.01919
S1 S 0.84476 0.97814 0.88152
S2 S 0.58185 0.56726 0.88702
N1 N 0.60836 0.67378 1.01828
S3 S 0.68132 0.84916 1.07721
C6 C 0.85458 0.72466 0.75714
C7 C 0.65134 0.40633 0.76310
C8 C 0.87092 1.18354 1.04007
N2 N 0.91117 0.69696 0.70744
N3 N 0.61909 0.24532 0.71911
N4 N 0.94122 1.35058 1.05904
#END

data_XXII_96
#Standard_algorithm
#Number of QM macro iterations=9
#energy/Z=-143981.96854   V=241.63082
#energy/Z=-143983.136   V=252.35475
#energy/Z=-143983.3298   V=255.51347
#energy/Z=-143983.44157   V=256.87
#energy/Z=-143983.61214   V=257.79368
#energy/Z=-143983.98149   V=258.42679
#energy/Z=-143984.23368   V=258.87677
#energy/Z=-143984.37837   V=259.2144
#energy/Z=-143984.4351   V=259.46262

_chemical_formula_sum 'C8 N4 S3'
_chemical_formula_moiety
;
C8 N4 S3
;
_symmetry_cell_setting triclinic
_space_group_name_H-M_alt 'P 1'
_symmetry_Int_Tables_number 1
loop_
_symmetry_equiv_pos_site_id
_symmetry_equiv_pos_as_xyz
1 x,y,z
_cell_length_a 5.862574
_cell_length_b 5.253681
_cell_length_c 9.205185
_cell_angle_alpha 80.016665
_cell_angle_beta 74.295015
_cell_angle_gamma 101.585852
_cell_formula_units_Z 1
loop_
_atom_site_label
_atom_site_type_symbol
_atom_site_fract_x
_atom_site_fract_y
_atom_site_fract_z
C1 C 0.77406 0.76373 -0.04002
C2 C 0.59230 0.90653 -0.02191
C3 C 0.50387 0.79015 0.28604
C4 C 0.67615 0.64681 0.27153
C5 C 0.63560 1.09304 -0.15997
S1 S 0.34963 0.85254 0.14890
S2 S 0.78222 0.51109 0.11153
N1 N 0.94387 0.82746 -0.17724
S3 S 0.89295 1.06468 -0.29584
C6 C 0.44490 0.91248 0.41180
C7 C 0.78980 0.60118 0.38758
C8 C 0.49434 1.27441 -0.18287
N2 N 0.40015 1.02743 0.50908
N3 N 0.88818 0.55841 0.48008
N4 N 0.37305 1.42322 -0.19291
#END

data_XXII_97
#Standard_algorithm
#Number of QM macro iterations=9
#energy/Z=-143981.97277   V=241.66141
#energy/Z=-143983.13272   V=252.33834
#energy/Z=-143983.33003   V=255.47174
#energy/Z=-143983.43749   V=256.75756
#energy/Z=-143983.61398   V=257.56792
#energy/Z=-143983.99503   V=258.62387
#energy/Z=-143984.24517   V=258.76706
#energy/Z=-143984.38761   V=259.33818
#energy/Z=-143984.43315   V=259.54293

_chemical_formula_sum 'C8 N4 S3'
_chemical_formula_moiety
;
C8 N4 S3
;
_symmetry_cell_setting triclinic
_space_group_name_H-M_alt 'P 1'
_symmetry_Int_Tables_number 1
loop_
_symmetry_equiv_pos_site_id
_symmetry_equiv_pos_as_xyz
1 x,y,z
_cell_length_a 8.622743
_cell_length_b 5.249760
_cell_length_c 9.776481
_cell_angle_alpha 68.067980
_cell_angle_beta 118.329039
_cell_angle_gamma 138.191965
_cell_formula_units_Z 1
loop_
_atom_site_label
_atom_site_type_symbol
_atom_site_fract_x
_atom_site_fract_y
_atom_site_fract_z
C1 C 0.19221 0.77640 0.97239
C2 C 0.01040 0.75543 0.95424
C3 C -0.07796 0.85856 0.64641
C4 C 0.09439 0.87312 0.66099
C5 C 0.05356 0.84702 1.09232
S1 S -0.23218 0.62959 0.78343
S2 S 0.20049 0.68343 0.82088
N1 N 0.36177 0.87232 1.10967
S3 S 0.31069 0.93986 1.22827
C6 C -0.13703 1.04749 0.52060
C7 C 0.20798 1.05724 0.54501
C8 C -0.08784 0.86399 1.11519
N2 N -0.18189 1.21487 0.42333
N3 N 0.30627 1.20530 0.45254
N4 N -0.20921 0.88133 1.12521
#END

data_XXII_98
#Standard_algorithm
#Number of QM macro iterations=5
#energy/Z=-143980.7572   V=1023.28883
#energy/Z=-143981.887978   V=1040.32691
#energy/Z=-143982.55213   V=1039.96693
#energy/Z=-143983.220037   V=1026.74379
#energy/Z=-143983.845   V=1017.1457

_chemical_formula_sum 'C8 N4 S3'
_chemical_formula_moiety
;
C8 N4 S3
;
_symmetry_cell_setting monoclinic
_space_group_name_H-M_alt 'P 1 21/c 1'
_symmetry_Int_Tables_number 14
loop_
_symmetry_equiv_pos_site_id
_symmetry_equiv_pos_as_xyz
1 x,y,z
2 -x,1/2+y,1/2-z
3 -x,-y,-z
4 x,1/2-y,1/2+z
_cell_length_a 13.375773
_cell_length_b 5.832710
_cell_length_c 17.048191
_cell_angle_alpha 90.000228
_cell_angle_beta 130.115853
_cell_angle_gamma 89.998092
_cell_formula_units_Z 4
loop_
_atom_site_label
_atom_site_type_symbol
_atom_site_fract_x
_atom_site_fract_y
_atom_site_fract_z
C1 C 0.59368 0.29820 0.87549
C2 C 0.54606 0.10192 0.89138
C3 C 0.79784 -0.03500 1.04532
C4 C 0.84439 0.15339 1.03015
C5 C 0.41029 0.11242 0.82755
S1 S 0.63590 -0.13139 0.97169
S2 S 0.75670 0.36293 0.93348
N1 N 0.50493 0.44715 0.80720
S3 S 0.35673 0.36100 0.75486
C6 C 0.88459 -0.19251 1.12519
C7 C 0.98042 0.19622 1.09337
C8 C 0.32920 -0.05437 0.82084
N2 N 0.95008 -0.33237 1.18714
N3 N 1.08976 0.24420 1.13915
N4 N 0.26760 -0.20036 0.81841
#END
