# Supplementary material for: Report on the sixth blind test of organic crystal structure prediction methods
Source: Acta Crystallogr B Struct Sci Cryst Eng Mater. 2016 Aug 1;72(Pt 4):439–59. doi: 10.1107/S2052520616007447 (PMC4971545; doi:10.1107/S2052520616007447)
Supplement: Supplementary file 2 [file b-72-00439-sup2.zip › Group_06_Elking_FustiMolnar/XXIII-1_Elking_FustiMolnar.cif]

data_List_0
#E = -44.1190 (inter-molecular)
#E =  73.6437 (intra-molecular)
_chemical_formula_sum 'H17 C21 N1 O2 Cl2'
_chemical_formula_moiety
;
H17 C21 N1 O2 Cl2
;
_symmetry_cell_setting triclinic
_space_group_name_H-M_alt 'P -1'
_symmetry_Int_Tables_number 2
loop_
_symmetry_equiv_pos_site_id
_symmetry_equiv_pos_as_xyz
1 x,y,z
2 -x,-y,-z
_cell_length_a 6.962000
_cell_length_b 10.104004
_cell_length_c 18.665043
_cell_angle_alpha 110.048787
_cell_angle_beta 79.866463
_cell_angle_gamma 58.059656
_cell_formula_units_Z 2
loop_
_atom_site_label
_atom_site_type_symbol
_atom_site_fract_x
_atom_site_fract_y
_atom_site_fract_z
C1 C -0.01599 0.69577 0.57983
C2 C 0.13159 0.66481 0.50496
C3 C 0.02917 0.70825 0.45047
C4 C -0.22399 0.78494 0.47262
C5 C -0.37167 0.81572 0.54707
C6 C -0.26831 0.77155 0.60087
H1 H 0.32735 0.60687 0.48880
H2 H -0.30886 0.82178 0.43201
H3 H -0.56798 0.87519 0.56297
Cl1 Cl 0.12413 0.63797 0.64348
Cl2 Cl -0.46312 0.81471 0.69195
C7 C 0.18708 0.67543 0.36962
H4 H 0.10225 0.66813 0.32555
H5 H 0.37465 0.54061 0.33729
C8 C 0.21336 0.82289 0.38671
H6 H 0.02662 0.95910 0.42538
H7 H 0.31845 0.81883 0.42451
C9 C 0.34231 0.80413 0.30577
C10 C 0.59907 0.72121 0.27208
C11 C 0.20496 0.87120 0.26317
C12 C 0.71325 0.71118 0.19869
H8 H 0.71390 0.66252 0.30185
C13 C 0.32166 0.85780 0.18901
H9 H 0.00500 0.93617 0.28765
C14 C 0.57675 0.77899 0.15607
H10 H 0.91300 0.64604 0.17377
H11 H 0.20787 0.91582 0.15886
N1 N 0.70438 0.75693 0.08036
H12 H 0.82751 0.78258 0.08292
C15 C 0.67338 0.72950 0.00535
C16 C 0.55366 0.65652 -0.01650
C17 C 0.75821 0.77372 -0.04998
C18 C 0.52116 0.62503 -0.09054
H13 H 0.48610 0.62135 0.02462
C19 C 0.71944 0.74593 -0.12358
C20 C 0.60181 0.67163 -0.14359
H14 H 0.43193 0.56495 -0.10633
H15 H 0.77936 0.78343 -0.16551
H16 H 0.57231 0.65059 -0.20023
C21 C 0.88042 0.85758 -0.03404
O1 O 0.92840 0.91517 -0.07619
O2 O 0.93106 0.86843 0.03303
H17 H 0.99288 0.93735 0.04091
#END


data_List_1
#E = -45.0579 (inter-molecular)
#E =  74.6465 (intra-molecular)
_chemical_formula_sum 'H17 C21 N1 O2 Cl2'
_chemical_formula_moiety
;
H17 C21 N1 O2 Cl2
;
_symmetry_cell_setting monoclinic
_space_group_name_H-M_alt 'P 1 21/c 1'
_symmetry_Int_Tables_number 14
loop_
_symmetry_equiv_pos_site_id
_symmetry_equiv_pos_as_xyz
1 x,y,z
2 -x,1/2+y,1/2-z
3 -x,-y,-z
4 x,1/2-y,1/2+z
_cell_length_a 4.334062
_cell_length_b 24.676552
_cell_length_c 17.204453
_cell_angle_alpha 90.000000
_cell_angle_beta 81.449719
_cell_angle_gamma 90.000000
_cell_formula_units_Z 4
loop_
_atom_site_label
_atom_site_type_symbol
_atom_site_fract_x
_atom_site_fract_y
_atom_site_fract_z
C1 C 2.22697 0.14031 -0.15241
C2 C 2.36568 0.14641 -0.08446
C3 C 2.38580 0.10236 -0.03435
C4 C 2.25954 0.05254 -0.05228
C5 C 2.12228 0.04616 -0.12004
C6 C 2.10652 0.09001 -0.17050
H1 H 2.46115 0.18556 -0.07129
H2 H 2.26569 0.01853 -0.01254
H3 H 2.02964 0.00688 -0.13352
Cl1 Cl 2.21912 0.19635 -0.21191
Cl2 Cl 1.93746 0.07911 -0.25395
C7 C 2.53934 0.10789 0.03820
H4 H 2.73037 0.13721 0.02735
H5 H 2.65278 0.06953 0.04870
C8 C 2.30938 0.12359 0.11067
H6 H 2.21339 0.16403 0.10315
H7 H 2.10912 0.09600 0.11842
C9 C 2.46208 0.12176 0.18372
C10 C 2.58660 0.16850 0.21267
C11 C 2.49134 0.07258 0.22225
C12 C 2.73623 0.16601 0.27937
H8 H 2.57171 0.20731 0.18344
C13 C 2.64219 0.07051 0.28849
H9 H 2.39686 0.03537 0.20152
C14 C 2.76875 0.11716 0.31814
H10 H 2.83885 0.20295 0.29780
H11 H 2.65891 0.03161 0.31737
N1 N 2.90498 0.11171 0.38683
H12 H 3.00014 0.07407 0.39148
C15 C 2.96554 0.14605 0.44846
C16 C 2.84081 0.19856 0.45754
C17 C 3.14089 0.12749 0.50665
C18 C 2.88908 0.23183 0.52042
H13 H 2.68834 0.21399 0.41809
C19 C 3.18779 0.16139 0.56970
C20 C 3.06299 0.21342 0.57644
H14 H 2.78200 0.27162 0.52648
H15 H 3.32485 0.14748 0.61397
H16 H 3.09800 0.23900 0.62576
C21 C 3.28605 0.07266 0.50699
O1 O 3.47224 0.05888 0.55019
O2 O 3.19349 0.03819 0.45443
H17 H 3.30960 0.00446 0.45904
#END


data_List_2
#E = -44.8747 (inter-molecular)
#E =  74.4834 (intra-molecular)
_chemical_formula_sum 'H17 C21 N1 O2 Cl2'
_chemical_formula_moiety
;
H17 C21 N1 O2 Cl2
;
_symmetry_cell_setting triclinic
_space_group_name_H-M_alt 'P -1'
_symmetry_Int_Tables_number 2
loop_
_symmetry_equiv_pos_site_id
_symmetry_equiv_pos_as_xyz
1 x,y,z
2 -x,-y,-z
_cell_length_a 4.448131
_cell_length_b 18.932058
_cell_length_c 16.549753
_cell_angle_alpha 45.938820
_cell_angle_beta 81.514429
_cell_angle_gamma 97.191845
_cell_formula_units_Z 2
loop_
_atom_site_label
_atom_site_type_symbol
_atom_site_fract_x
_atom_site_fract_y
_atom_site_fract_z
C1 C 0.88524 0.78814 0.10466
C2 C 0.66466 0.79710 0.16449
C3 C 0.43714 0.70837 0.27625
C4 C 0.43428 0.61042 0.32783
C5 C 0.65271 0.60147 0.26791
C6 C 0.87799 0.68992 0.15633
H1 H 0.66980 0.87368 0.12376
H2 H 0.26049 0.54037 0.41450
H3 H 0.64311 0.52480 0.30876
Cl1 Cl 1.16121 0.90120 -0.03163
Cl2 Cl 1.13675 0.67187 0.08773
C7 C 0.20295 0.71784 0.34174
H4 H -0.02074 0.65280 0.39642
H5 H 0.13740 0.78796 0.27730
C8 C 0.34337 0.72104 0.41843
H6 H 0.43447 0.65564 0.47608
H7 H 0.55260 0.79090 0.36163
C9 C 0.10102 0.71955 0.49382
C10 C -0.07213 0.62678 0.61220
C11 C 0.03973 0.81035 0.44633
C12 C -0.29782 0.62550 0.68187
H8 H -0.03418 0.55425 0.65237
C13 C -0.18984 0.80803 0.51654
H9 H 0.16792 0.88392 0.35398
C14 C -0.36182 0.71614 0.63518
H10 H -0.42409 0.55194 0.77445
H11 H -0.23776 0.87958 0.47449
N1 N -0.58129 0.70869 0.71277
H12 H -0.75045 0.63664 0.77958
C15 C -0.64859 0.77711 0.71715
C16 C -0.44036 0.87833 0.64001
C17 C -0.92589 0.74412 0.80406
C18 C -0.50531 0.94543 0.64562
H13 H -0.21525 0.90685 0.57591
C19 C -0.98710 0.81195 0.80980
C20 C -0.77810 0.91244 0.73042
H14 H -0.34033 1.02375 0.58305
H15 H -1.20074 0.78691 0.87596
H16 H -0.82835 0.96429 0.73532
C21 C -1.16958 0.63887 0.89378
O1 O -1.42950 0.61340 0.95868
O2 O -1.07929 0.57190 0.89714
H17 H -1.25969 0.50695 0.95535
#END


data_List_3
#E = -45.0828 (inter-molecular)
#E =  74.7546 (intra-molecular)
_chemical_formula_sum 'H17 C21 N1 O2 Cl2'
_chemical_formula_moiety
;
H17 C21 N1 O2 Cl2
;
_symmetry_cell_setting monoclinic
_space_group_name_H-M_alt 'P 1 21/c 1'
_symmetry_Int_Tables_number 14
loop_
_symmetry_equiv_pos_site_id
_symmetry_equiv_pos_as_xyz
1 x,y,z
2 -x,1/2+y,1/2-z
3 -x,-y,-z
4 x,1/2-y,1/2+z
_cell_length_a 13.115373
_cell_length_b 10.325639
_cell_length_c 15.788324
_cell_angle_alpha 90.000000
_cell_angle_beta 59.297491
_cell_angle_gamma 90.000000
_cell_formula_units_Z 4
loop_
_atom_site_label
_atom_site_type_symbol
_atom_site_fract_x
_atom_site_fract_y
_atom_site_fract_z
C1 C 1.00232 -0.31638 0.49337
C2 C 0.89193 -0.29062 0.50329
C3 C 0.87279 -0.31603 0.42530
C4 C 0.96454 -0.37043 0.33835
C5 C 1.07443 -0.39554 0.32859
C6 C 1.09400 -0.36855 0.40566
H1 H 0.82103 -0.24912 0.57147
H2 H 0.95179 -0.39154 0.27684
H3 H 1.14534 -0.43376 0.25964
Cl1 Cl 1.02198 -0.27508 0.58975
Cl2 Cl 1.23412 -0.39738 0.38614
C7 C 0.75775 -0.27864 0.43153
H4 H 0.68821 -0.26419 0.50855
H5 H 0.72867 -0.35986 0.40433
C8 C 0.77410 -0.15437 0.37259
H6 H 0.79002 -0.07341 0.40954
H7 H 0.85401 -0.16026 0.29942
C9 C 0.67253 -0.12214 0.35721
C10 C 0.63530 -0.20879 0.31027
C11 C 0.61803 -0.00082 0.38462
C12 C 0.54326 -0.17645 0.29377
H8 H 0.67756 -0.30267 0.28610
C13 C 0.52692 0.03176 0.36730
H9 H 0.64540 0.06982 0.42019
C14 C 0.48906 -0.05493 0.32098
H10 H 0.51410 -0.24831 0.26035
H11 H 0.48546 0.12631 0.39008
N1 N 0.39262 -0.01761 0.31012
H12 H 0.31822 -0.01220 0.37915
C15 C 0.36091 -0.06590 0.24251
C16 C 0.45023 -0.09182 0.14469
C17 C 0.24155 -0.07378 0.26634
C18 C 0.42291 -0.13341 0.07445
H13 H 0.54279 -0.07593 0.12194
C19 C 0.21516 -0.11715 0.19526
C20 C 0.30532 -0.14771 0.10011
H14 H 0.49354 -0.15375 -0.00037
H15 H 0.12339 -0.12591 0.21373
H16 H 0.28378 -0.18060 0.04579
C21 C 0.13759 -0.04032 0.36442
O1 O 0.03512 -0.03614 0.38272
O2 O 0.16600 -0.01709 0.43368
H17 H 0.09099 -0.00153 0.49546
#END


data_List_4
#E = -46.0354 (inter-molecular)
#E =  75.7744 (intra-molecular)
_chemical_formula_sum 'H17 C21 N1 O2 Cl2'
_chemical_formula_moiety
;
H17 C21 N1 O2 Cl2
;
_symmetry_cell_setting triclinic
_space_group_name_H-M_alt 'P -1'
_symmetry_Int_Tables_number 2
loop_
_symmetry_equiv_pos_site_id
_symmetry_equiv_pos_as_xyz
1 x,y,z
2 -x,-y,-z
_cell_length_a 4.488536
_cell_length_b 16.089341
_cell_length_c 14.881117
_cell_angle_alpha 66.700962
_cell_angle_beta 93.328913
_cell_angle_gamma 69.827077
_cell_formula_units_Z 2
loop_
_atom_site_label
_atom_site_type_symbol
_atom_site_fract_x
_atom_site_fract_y
_atom_site_fract_z
C1 C 0.11770 -0.05099 1.30505
C2 C 0.20868 0.02633 1.25116
C3 C 0.27799 0.04098 1.15691
C4 C 0.25409 -0.02283 1.11734
C5 C 0.17218 -0.10167 1.17215
C6 C 0.10590 -0.11636 1.26645
H1 H 0.22493 0.07543 1.28282
H2 H 0.29838 -0.01142 1.04324
H3 H 0.16352 -0.15184 1.14116
Cl1 Cl 0.01522 -0.06014 1.41746
Cl2 Cl 0.01481 -0.21664 1.33209
C7 C 0.37404 0.12463 1.09828
H4 H 0.52982 0.10366 1.05021
H5 H 0.52797 0.13391 1.15020
C8 C 0.07984 0.22192 1.03629
H6 H -0.10338 0.21008 0.99661
H7 H -0.04139 0.25144 1.08546
C9 C 0.17646 0.29731 0.96046
C10 C 0.22002 0.29396 0.86969
C11 C 0.23424 0.36930 0.97967
C12 C 0.31845 0.36135 0.79975
H8 H 0.18030 0.23853 0.85253
C13 C 0.33566 0.43636 0.90918
H9 H 0.20657 0.37333 1.05016
C14 C 0.38013 0.43366 0.81817
H10 H 0.35111 0.35564 0.73021
H11 H 0.39246 0.48733 0.93007
N1 N 0.47455 0.49836 0.74233
H12 H 0.55651 0.47106 0.69273
C15 C 0.49664 0.59012 0.71582
C16 C 0.37034 0.64898 0.76450
C17 C 0.64454 0.62758 0.63590
C18 C 0.39196 0.74014 0.73696
H13 H 0.23842 0.62790 0.82227
C19 C 0.66350 0.71963 0.60853
C20 C 0.53833 0.77557 0.65923
H14 H 0.28998 0.78369 0.77620
H15 H 0.77719 0.74833 0.54734
H16 H 0.55091 0.84703 0.63654
C21 C 0.78845 0.57531 0.57549
O1 O 0.96235 0.59842 0.51840
O2 O 0.70972 0.49849 0.58824
H17 H 0.81957 0.47105 0.54501
#END


data_List_5
#E = -45.0835 (inter-molecular)
#E =  74.8369 (intra-molecular)
_chemical_formula_sum 'H17 C21 N1 O2 Cl2'
_chemical_formula_moiety
;
H17 C21 N1 O2 Cl2
;
_symmetry_cell_setting monoclinic
_space_group_name_H-M_alt 'P 1 21/c 1'
_symmetry_Int_Tables_number 14
loop_
_symmetry_equiv_pos_site_id
_symmetry_equiv_pos_as_xyz
1 x,y,z
2 -x,1/2+y,1/2-z
3 -x,-y,-z
4 x,1/2-y,1/2+z
_cell_length_a 4.383832
_cell_length_b 15.760996
_cell_length_c 26.387158
_cell_angle_alpha 90.000000
_cell_angle_beta 85.768363
_cell_angle_gamma 90.000000
_cell_formula_units_Z 4
loop_
_atom_site_label
_atom_site_type_symbol
_atom_site_fract_x
_atom_site_fract_y
_atom_site_fract_z
C1 C 0.11331 0.39742 0.22201
C2 C 0.28361 0.43024 0.26027
C3 C 0.35612 0.51668 0.26171
C4 C 0.25479 0.57013 0.22417
C5 C 0.08477 0.53765 0.18589
C6 C 0.01479 0.45135 0.18454
H1 H 0.35785 0.38868 0.28972
H2 H 0.30817 0.63745 0.22439
H3 H 0.00846 0.57985 0.15686
Cl1 Cl 0.03320 0.29023 0.22339
Cl2 Cl -0.19117 0.41604 0.13552
C7 C 0.53604 0.55168 0.30358
H4 H 0.63611 0.61284 0.29143
H5 H 0.72979 0.50964 0.30886
C8 C 0.34048 0.56127 0.35376
H6 H 0.12896 0.59543 0.34734
H7 H 0.27126 0.49886 0.36889
C9 C 0.50594 0.60934 0.39276
C10 C 0.51825 0.69776 0.39054
C11 C 0.65514 0.56772 0.43064
C12 C 0.67760 0.74337 0.42537
H8 H 0.40353 0.73188 0.36165
C13 C 0.81796 0.61408 0.46518
H9 H 0.65143 0.49882 0.43322
C14 C 0.83482 0.70247 0.46283
H10 H 0.68034 0.81219 0.42284
H11 H 0.94363 0.57874 0.49205
N1 N 0.98563 0.75443 0.49629
H12 H 1.04734 0.81142 0.47989
C15 C 1.11031 0.74530 0.54371
C16 C 1.03835 0.67578 0.57565
C17 C 1.30415 0.80866 0.56205
C18 C 1.15488 0.66811 0.62339
H13 H 0.87661 0.62784 0.56535
C19 C 1.42017 0.80004 0.61003
C20 C 1.34408 0.73051 0.64071
H14 H 1.09281 0.61374 0.64721
H15 H 1.56644 0.84897 0.62432
H16 H 1.42909 0.72663 0.67823
C21 C 1.39712 0.88812 0.53429
O1 O 1.58613 0.93842 0.54836
O2 O 1.24553 0.90255 0.49268
H17 H 1.31294 0.95866 0.48013
#END


data_List_6
#E = -45.9704 (inter-molecular)
#E =  75.7366 (intra-molecular)
_chemical_formula_sum 'H17 C21 N1 O2 Cl2'
_chemical_formula_moiety
;
H17 C21 N1 O2 Cl2
;
_symmetry_cell_setting triclinic
_space_group_name_H-M_alt 'P -1'
_symmetry_Int_Tables_number 2
loop_
_symmetry_equiv_pos_site_id
_symmetry_equiv_pos_as_xyz
1 x,y,z
2 -x,-y,-z
_cell_length_a 4.509202
_cell_length_b 28.687649
_cell_length_c 15.452652
_cell_angle_alpha 147.094864
_cell_angle_beta 102.749407
_cell_angle_gamma 62.462256
_cell_formula_units_Z 2
loop_
_atom_site_label
_atom_site_type_symbol
_atom_site_fract_x
_atom_site_fract_y
_atom_site_fract_z
C1 C -0.12273 1.30567 1.35744
C2 C -0.26119 1.25194 1.22642
C3 C -0.17243 1.15765 1.11734
C4 C 0.05768 1.11786 1.14125
C5 C 0.18853 1.17250 1.27468
C6 C 0.09664 1.26686 1.38388
H1 H -0.43862 1.28378 1.20927
H2 H 0.13754 1.04375 1.05569
H3 H 0.35915 1.14136 1.29363
Cl1 Cl -0.22556 1.41812 1.47915
Cl2 Cl 0.25779 1.33231 1.54962
C7 C -0.31912 1.09918 0.97521
H4 H -0.59408 1.15148 1.01843
H5 H -0.33792 1.05141 0.94863
C8 C -0.09632 1.03653 0.81471
H6 H -0.13188 1.08550 0.83391
H7 H 0.18888 0.99659 0.78638
C9 C -0.19248 0.96071 0.66351
C10 C -0.43231 0.98002 0.61091
C11 C -0.04868 0.86989 0.57603
C12 C -0.52729 0.90957 0.47346
H8 H -0.55306 1.05056 0.67748
C13 C -0.14239 0.79997 0.43875
H9 H 0.13581 0.85269 0.61425
C14 C -0.38461 0.81841 0.38484
H10 H -0.72763 0.93058 0.44364
H11 H -0.02575 0.73048 0.37508
N1 N -0.45828 0.74277 0.24465
H12 H -0.37777 0.69151 0.21931
C15 C -0.60944 0.71603 0.12583
C16 C -0.69874 0.76478 0.11569
C17 C -0.67410 0.63646 0.00904
C18 C -0.84846 0.73739 -0.00284
H13 H -0.64017 0.82251 0.19442
C19 C -0.82333 0.60923 -0.11021
C20 C -0.91122 0.65986 -0.11565
H14 H -0.91253 0.77670 -0.00712
H15 H -0.87297 0.54823 -0.19974
H16 H -1.02223 0.63734 -0.20961
C21 C -0.59324 0.57629 0.00141
O1 O -0.70441 0.52070 -0.07603
O2 O -0.38030 0.58731 0.08786
H17 H -0.34811 0.54399 0.07202
#END


data_List_7
#E = -45.3731 (inter-molecular)
#E =  75.1778 (intra-molecular)
_chemical_formula_sum 'H17 C21 N1 O2 Cl2'
_chemical_formula_moiety
;
H17 C21 N1 O2 Cl2
;
_symmetry_cell_setting monoclinic
_space_group_name_H-M_alt 'P 1 21/c 1'
_symmetry_Int_Tables_number 14
loop_
_symmetry_equiv_pos_site_id
_symmetry_equiv_pos_as_xyz
1 x,y,z
2 -x,1/2+y,1/2-z
3 -x,-y,-z
4 x,1/2-y,1/2+z
_cell_length_a 4.025592
_cell_length_b 24.822588
_cell_length_c 19.301316
_cell_angle_alpha 90.000000
_cell_angle_beta 68.603809
_cell_angle_gamma 90.000000
_cell_formula_units_Z 4
loop_
_atom_site_label
_atom_site_type_symbol
_atom_site_fract_x
_atom_site_fract_y
_atom_site_fract_z
C1 C 0.28803 0.86341 0.69870
C2 C 0.32542 0.86582 0.62372
C3 C 0.46435 0.91187 0.58069
C4 C 0.56192 0.95579 0.61476
C5 C 0.52564 0.95349 0.68937
C6 C 0.38824 0.90748 0.73150
H1 H 0.24403 0.83121 0.59938
H2 H 0.66733 0.99245 0.58363
H3 H 0.60174 0.98796 0.71493
Cl1 Cl 0.11139 0.80518 0.74738
Cl2 Cl 0.35029 0.90835 0.82331
C7 C 0.49636 0.91653 0.50024
H4 H 0.66142 0.95183 0.47584
H5 H 0.23165 0.92507 0.49934
C8 C 0.65524 0.86691 0.45216
H6 H 0.91804 0.85791 0.45375
H7 H 0.48821 0.83183 0.47625
C9 C 0.69162 0.87183 0.37169
C10 C 0.85443 0.91639 0.32846
C11 C 0.57295 0.83023 0.33751
C12 C 0.88957 0.91973 0.25368
H8 H 0.96161 0.94878 0.35184
C13 C 0.60785 0.83390 0.26277
H9 H 0.44588 0.79454 0.36876
C14 C 0.76273 0.87887 0.21981
H10 H 1.01840 0.95507 0.22180
H11 H 0.49804 0.80164 0.23984
N1 N 0.81197 0.88466 0.14435
H12 H 0.79875 0.92397 0.12944
C15 C 0.80014 0.84884 0.08846
C16 C 0.87448 0.79374 0.09119
C17 C 0.72185 0.86731 0.02671
C18 C 0.87203 0.75817 0.03523
H13 H 0.94895 0.77776 0.13590
C19 C 0.72471 0.83122 -0.02969
C20 C 0.80315 0.77705 -0.02581
H14 H 0.92820 0.71577 0.03907
H15 H 0.66656 0.84510 -0.07753
H16 H 0.81033 0.75006 -0.07058
C21 C 0.62856 0.92399 0.01631
O1 O 0.50136 0.93826 -0.02941
O2 O 0.70170 0.95963 0.06136
H17 H 0.63118 0.99469 0.04756
#END


data_List_8
#E = -43.3431 (inter-molecular)
#E =  73.1709 (intra-molecular)
_chemical_formula_sum 'H17 C21 N1 O2 Cl2'
_chemical_formula_moiety
;
H17 C21 N1 O2 Cl2
;
_symmetry_cell_setting monoclinic
_space_group_name_H-M_alt 'P 1 21/c 1'
_symmetry_Int_Tables_number 14
loop_
_symmetry_equiv_pos_site_id
_symmetry_equiv_pos_as_xyz
1 x,y,z
2 -x,1/2+y,1/2-z
3 -x,-y,-z
4 x,1/2-y,1/2+z
_cell_length_a 4.373868
_cell_length_b 15.736549
_cell_length_c 28.441627
_cell_angle_alpha 90.000000
_cell_angle_beta 68.412703
_cell_angle_gamma 90.000000
_cell_formula_units_Z 4
loop_
_atom_site_label
_atom_site_type_symbol
_atom_site_fract_x
_atom_site_fract_y
_atom_site_fract_z
C1 C 0.16847 0.60154 0.22177
C2 C 0.26363 0.56900 0.26007
C3 C 0.33588 0.48259 0.26155
C4 C 0.31005 0.42886 0.22405
C5 C 0.21513 0.46107 0.18575
C6 C 0.14573 0.54736 0.18433
H1 H 0.27833 0.61077 0.28949
H2 H 0.36482 0.36154 0.22431
H3 H 0.19784 0.41864 0.15673
Cl1 Cl 0.08296 0.70875 0.22308
Cl2 Cl 0.03703 0.58229 0.13517
C7 C 0.43466 0.44785 0.30333
H4 H 0.61477 0.49073 0.30909
H5 H 0.56287 0.38718 0.29109
C8 C 0.14026 0.43680 0.35293
H6 H 0.03709 0.49881 0.36825
H7 H -0.05627 0.40195 0.34605
C9 C 0.23040 0.38881 0.39181
C10 C 0.30766 0.43073 0.42933
C11 C 0.24526 0.30023 0.38992
C12 C 0.40252 0.38446 0.46389
H8 H 0.30075 0.49975 0.43160
C13 C 0.33555 0.25469 0.42484
H9 H 0.18575 0.26590 0.36127
C14 C 0.42097 0.29586 0.46201
H10 H 0.47791 0.41992 0.49047
H11 H 0.34055 0.18570 0.42268
N1 N 0.50536 0.24410 0.49566
H12 H 0.59924 0.18699 0.47947
C15 C 0.52875 0.25442 0.54350
C16 C 0.38702 0.32398 0.57484
C17 C 0.68759 0.19221 0.56258
C18 C 0.40222 0.33244 0.62289
H13 H 0.24561 0.37116 0.56377
C19 C 0.70092 0.20136 0.61093
C20 C 0.55670 0.27082 0.64106
H14 H 0.28746 0.38665 0.64633
H15 H 0.81595 0.15308 0.62622
H16 H 0.56063 0.27519 0.67889
C21 C 0.83276 0.11426 0.53282
O1 O 0.78888 0.09004 0.49494
O2 O 1.02049 0.07074 0.55275
H17 H 1.09446 0.01891 0.53265
#END


data_List_9
#E = -44.7554 (inter-molecular)
#E =  74.5966 (intra-molecular)
_chemical_formula_sum 'H17 C21 N1 O2 Cl2'
_chemical_formula_moiety
;
H17 C21 N1 O2 Cl2
;
_symmetry_cell_setting triclinic
_space_group_name_H-M_alt 'P -1'
_symmetry_Int_Tables_number 2
loop_
_symmetry_equiv_pos_site_id
_symmetry_equiv_pos_as_xyz
1 x,y,z
2 -x,-y,-z
_cell_length_a 12.321316
_cell_length_b 18.603571
_cell_length_c 4.488990
_cell_angle_alpha 112.314741
_cell_angle_beta 94.355691
_cell_angle_gamma 78.960855
_cell_formula_units_Z 2
loop_
_atom_site_label
_atom_site_type_symbol
_atom_site_fract_x
_atom_site_fract_y
_atom_site_fract_z
C1 C 0.31128 1.08917 0.21914
C2 C 0.31748 1.02535 0.31614
C3 C 0.22115 0.99937 0.34950
C4 C 0.11836 1.03805 0.28462
C5 C 0.11188 1.10190 0.18930
C6 C 0.20811 1.12746 0.15547
H1 H 0.39762 0.99548 0.36573
H2 H 0.04272 1.01835 0.30586
H3 H 0.03143 1.13197 0.14403
Cl1 Cl 0.43370 1.11779 0.18441
Cl2 Cl 0.19330 1.20651 0.03485
C7 C 0.22785 0.92953 0.44743
H4 H 0.15624 0.93916 0.59720
H5 H 0.30047 0.92611 0.60223
C8 C 0.23285 0.85261 0.15380
H6 H 0.16618 0.85787 -0.01684
H7 H 0.30974 0.83989 0.02039
C9 C 0.22519 0.78432 0.24860
C10 C 0.12253 0.76555 0.27335
C11 C 0.32052 0.73947 0.31964
C12 C 0.11608 0.70149 0.35809
H8 H 0.04652 0.79958 0.22260
C13 C 0.31300 0.67562 0.40447
H9 H 0.40164 0.75333 0.30840
C14 C 0.21152 0.65482 0.42166
H10 H 0.03512 0.68720 0.36757
H11 H 0.38841 0.64343 0.46513
N1 N 0.20013 0.58728 0.47730
H12 H 0.12916 0.59520 0.59947
C15 C 0.26719 0.51301 0.42712
C16 C 0.36593 0.48803 0.25100
C17 C 0.23388 0.45816 0.53466
C18 C 0.43037 0.41335 0.18917
H13 H 0.39330 0.52477 0.14392
C19 C 0.29934 0.38309 0.47065
C20 C 0.39682 0.36054 0.29710
H14 H 0.50616 0.39635 0.05203
H15 H 0.27488 0.34166 0.55952
H16 H 0.44592 0.30210 0.24660
C21 C 0.13119 0.47334 0.71917
O1 O 0.10489 0.42695 0.82226
O2 O 0.06881 0.54437 0.76840
H17 H 0.00841 0.54988 0.90972
#END


data_List_10
#E = -43.3072 (inter-molecular)
#E =  73.1512 (intra-molecular)
_chemical_formula_sum 'H17 C21 N1 O2 Cl2'
_chemical_formula_moiety
;
H17 C21 N1 O2 Cl2
;
_symmetry_cell_setting monoclinic
_space_group_name_H-M_alt 'P 1 21/c 1'
_symmetry_Int_Tables_number 14
loop_
_symmetry_equiv_pos_site_id
_symmetry_equiv_pos_as_xyz
1 x,y,z
2 -x,1/2+y,1/2-z
3 -x,-y,-z
4 x,1/2-y,1/2+z
_cell_length_a 4.375023
_cell_length_b 15.736554
_cell_length_c 28.436268
_cell_angle_alpha 90.000000
_cell_angle_beta 68.417291
_cell_angle_gamma 90.000000
_cell_formula_units_Z 4
loop_
_atom_site_label
_atom_site_type_symbol
_atom_site_fract_x
_atom_site_fract_y
_atom_site_fract_z
C1 C 1.33143 0.39842 0.27827
C2 C 1.23622 0.43097 0.23997
C3 C 1.16388 0.51737 0.23850
C4 C 1.18970 0.57109 0.27600
C5 C 1.28464 0.53889 0.31431
C6 C 1.35412 0.45260 0.31573
H1 H 1.22155 0.38919 0.21054
H2 H 1.13491 0.63841 0.27575
H3 H 1.30190 0.58132 0.34334
Cl1 Cl 1.41709 0.29122 0.27694
Cl2 Cl 1.46286 0.41767 0.36488
C7 C 1.06504 0.55210 0.19672
H4 H 0.93701 0.61280 0.20895
H5 H 0.88485 0.50924 0.19098
C8 C 1.35927 0.56310 0.14710
H6 H 1.55592 0.59790 0.15396
H7 H 1.46216 0.50107 0.13177
C9 C 1.26914 0.61112 0.10822
C10 C 1.25461 0.69971 0.11010
C11 C 1.19159 0.56923 0.07072
C12 C 1.16434 0.74528 0.07518
H8 H 1.31436 0.73401 0.13873
C13 C 1.09675 0.61553 0.03615
H9 H 1.19823 0.50021 0.06845
C14 C 1.07870 0.70414 0.03802
H10 H 1.15959 0.81427 0.07733
H11 H 1.02110 0.58010 0.00959
N1 N 0.99427 0.75591 0.00437
H12 H 0.90153 0.81314 0.02049
C15 C 0.97119 0.74561 -0.04350
C16 C 1.11301 0.67605 -0.07484
C17 C 0.81220 0.80778 -0.06258
C18 C 1.09794 0.66758 -0.12290
H13 H 1.25437 0.62889 -0.06375
C19 C 0.79898 0.79862 -0.11094
C20 C 0.94339 0.72917 -0.14108
H14 H 1.21280 0.61339 -0.14634
H15 H 0.68387 0.84687 -0.12623
H16 H 0.93957 0.72480 -0.17893
C21 C 0.66683 0.88570 -0.03280
O1 O 0.71070 0.90996 0.00507
O2 O 0.47880 0.92913 -0.05272
H17 H 0.40485 0.98097 -0.03262
#END


data_List_11
#E = -44.7168 (inter-molecular)
#E =  74.6617 (intra-molecular)
_chemical_formula_sum 'H17 C21 N1 O2 Cl2'
_chemical_formula_moiety
;
H17 C21 N1 O2 Cl2
;
_symmetry_cell_setting triclinic
_space_group_name_H-M_alt 'P -1'
_symmetry_Int_Tables_number 2
loop_
_symmetry_equiv_pos_site_id
_symmetry_equiv_pos_as_xyz
1 x,y,z
2 -x,-y,-z
_cell_length_a 4.337620
_cell_length_b 15.997225
_cell_length_c 16.054427
_cell_angle_alpha 78.717129
_cell_angle_beta 66.582509
_cell_angle_gamma 106.925935
_cell_formula_units_Z 2
loop_
_atom_site_label
_atom_site_type_symbol
_atom_site_fract_x
_atom_site_fract_y
_atom_site_fract_z
C1 C 0.56619 1.02881 -0.30015
C2 C 0.59065 0.95487 -0.24392
C3 C 0.50569 0.94324 -0.14772
C4 C 0.39205 1.00649 -0.10844
C5 C 0.37396 1.08147 -0.16478
C6 C 0.46268 1.09314 -0.26108
H1 H 0.67859 0.90641 -0.27572
H2 H 0.31264 0.99703 -0.03292
H3 H 0.29230 1.13082 -0.13330
Cl1 Cl 0.66805 1.03619 -0.41718
Cl2 Cl 0.44217 1.18813 -0.32792
C7 C 0.53394 0.86388 -0.08722
H4 H 0.62251 0.88776 -0.03779
H5 H 0.75408 0.84731 -0.13407
C8 C 0.17285 0.77637 -0.03011
H6 H -0.05787 0.79437 0.00692
H7 H 0.11116 0.74455 -0.07934
C9 C 0.18484 0.70601 0.04483
C10 C 0.10636 0.71418 0.13537
C11 C 0.28394 0.63364 0.02492
C12 C 0.12398 0.65076 0.20478
H8 H 0.02954 0.76975 0.15320
C13 C 0.30211 0.57042 0.09496
H9 H 0.35244 0.62633 -0.04547
C14 C 0.22324 0.57790 0.18577
H10 H 0.05835 0.65896 0.27470
H11 H 0.39663 0.51790 0.07521
N1 N 0.21974 0.51498 0.26089
H12 H 0.27346 0.54491 0.30720
C15 C 0.16071 0.41998 0.28866
C16 C 0.04287 0.36210 0.24220
C17 C 0.20418 0.37835 0.36750
C18 C -0.02625 0.26737 0.27114
H13 H -0.01507 0.38822 0.18498
C19 C 0.13056 0.28266 0.39654
C20 C 0.01584 0.22756 0.34848
H14 H -0.12234 0.22451 0.23448
H15 H 0.16298 0.25030 0.45705
H16 H -0.04740 0.15349 0.37284
C21 C 0.32154 0.42884 0.42587
O1 O 0.41255 0.39745 0.48380
O2 O 0.31483 0.51390 0.41057
H17 H 0.39886 0.53929 0.45242
#END


data_List_12
#E = -45.9284 (inter-molecular)
#E =  75.9247 (intra-molecular)
_chemical_formula_sum 'H17 C21 N1 O2 Cl2'
_chemical_formula_moiety
;
H17 C21 N1 O2 Cl2
;
_symmetry_cell_setting triclinic
_space_group_name_H-M_alt 'P -1'
_symmetry_Int_Tables_number 2
loop_
_symmetry_equiv_pos_site_id
_symmetry_equiv_pos_as_xyz
1 x,y,z
2 -x,-y,-z
_cell_length_a 17.299943
_cell_length_b 4.369020
_cell_length_c 14.995162
_cell_angle_alpha 89.377569
_cell_angle_beta 119.739291
_cell_angle_gamma 110.330368
_cell_formula_units_Z 2
loop_
_atom_site_label
_atom_site_type_symbol
_atom_site_fract_x
_atom_site_fract_y
_atom_site_fract_z
C1 C 0.79220 0.91025 0.25610
C2 C 0.73479 1.01864 0.27738
C3 C 0.64370 0.99414 0.19655
C4 C 0.61068 0.85706 0.09411
C5 C 0.66877 0.75733 0.07205
C6 C 0.75993 0.78474 0.15297
H1 H 0.76076 1.12053 0.35746
H2 H 0.53891 0.82505 0.03058
H3 H 0.64266 0.66128 -0.00859
Cl1 Cl 0.90118 0.93237 0.36089
Cl2 Cl 0.82928 0.66262 0.12078
C7 C 0.58164 1.11027 0.21920
H4 H 0.53152 1.17180 0.14808
H5 H 0.62685 1.34525 0.27639
C8 C 0.52625 0.85442 0.25915
H6 H 0.49058 0.60750 0.20936
H7 H 0.57629 0.83022 0.33799
C9 C 0.45010 0.94741 0.25908
C10 C 0.36322 0.88701 0.16491
C11 C 0.46542 1.10578 0.35029
C12 C 0.29344 0.98354 0.16221
H8 H 0.34897 0.76738 0.09225
C13 C 0.39489 1.20364 0.34678
H9 H 0.53288 1.15998 0.42471
C14 C 0.30806 1.14607 0.25285
H10 H 0.22709 0.93346 0.08697
H11 H 0.41233 1.34019 0.41858
N1 N 0.23275 1.23025 0.24103
H12 H 0.18736 1.23532 0.16457
C15 C 0.20246 1.31873 0.30490
C16 C 0.24595 1.30208 0.41137
C17 C 0.12337 1.41978 0.26162
C18 C 0.21377 1.38432 0.47318
H13 H 0.30278 1.20870 0.44798
C19 C 0.09148 1.50093 0.32447
C20 C 0.13685 1.48422 0.43001
H14 H 0.24814 1.36376 0.55496
H15 H 0.03097 1.57873 0.29155
H16 H 0.11047 1.54359 0.47713
C21 C 0.06822 1.44738 0.14982
O1 O 0.01111 1.58417 0.11561
O2 O 0.08598 1.30463 0.08674
H17 H 0.04600 1.34073 0.01646
#END


data_List_13
#E = -42.1112 (inter-molecular)
#E =  72.2216 (intra-molecular)
_chemical_formula_sum 'H17 C21 N1 O2 Cl2'
_chemical_formula_moiety
;
H17 C21 N1 O2 Cl2
;
_symmetry_cell_setting triclinic
_space_group_name_H-M_alt 'P -1'
_symmetry_Int_Tables_number 2
loop_
_symmetry_equiv_pos_site_id
_symmetry_equiv_pos_as_xyz
1 x,y,z
2 -x,-y,-z
_cell_length_a 10.090315
_cell_length_b 15.831369
_cell_length_c 8.723117
_cell_angle_alpha 95.053755
_cell_angle_beta 42.637814
_cell_angle_gamma 89.646387
_cell_formula_units_Z 2
loop_
_atom_site_label
_atom_site_type_symbol
_atom_site_fract_x
_atom_site_fract_y
_atom_site_fract_z
C1 C 0.82207 -0.58051 1.06210
C2 C 0.70435 -0.50542 1.13594
C3 C 0.76316 -0.45127 0.97977
C4 C 0.94066 -0.47396 0.74830
C5 C 1.05860 -0.54868 0.67392
C6 C 0.99957 -0.60214 0.83040
H1 H 0.56581 -0.48882 1.31585
H2 H 0.98869 -0.43356 0.62339
H3 H 1.19621 -0.56498 0.49320
Cl1 Cl 0.73994 -0.64366 1.26511
Cl2 Cl 1.15257 -0.69354 0.72548
C7 C 0.63688 -0.37017 1.05807
H4 H 0.72865 -0.32675 0.92921
H5 H 0.58411 -0.33730 1.21346
C8 C 0.46250 -0.38680 1.10231
H6 H 0.51299 -0.42617 0.95435
H7 H 0.36144 -0.42361 1.24581
C9 C 0.35218 -0.30569 1.14967
C10 C 0.42551 -0.26326 0.96918
C11 C 0.17528 -0.27174 1.37234
C12 C 0.32248 -0.18890 1.01072
H8 H 0.56280 -0.28796 0.79394
C13 C 0.07156 -0.19810 1.41194
H9 H 0.11627 -0.30149 1.51759
C14 C 0.14346 -0.15551 1.23224
H10 H 0.38117 -0.15891 0.86603
H11 H -0.06572 -0.17309 1.58654
N1 N 0.03739 -0.07963 1.28358
H12 H -0.11123 -0.08278 1.40612
C15 C 0.09729 -0.00509 1.17747
C16 C 0.28976 0.01600 1.03775
C17 C -0.03189 0.05106 1.20778
C18 C 0.35348 0.08991 0.93334
H13 H 0.39242 -0.02555 1.01136
C19 C 0.03382 0.12472 1.09850
C20 C 0.22587 0.14381 0.96216
H14 H 0.50275 0.10506 0.82947
H15 H -0.06304 0.16752 1.11683
H16 H 0.27606 0.20049 0.87820
C21 C -0.23621 0.03094 1.34931
O1 O -0.30891 -0.03075 1.45249
O2 O -0.33605 0.08762 1.34969
H17 H -0.46212 0.06555 1.43309
#END


data_List_14
#E = -44.4920 (inter-molecular)
#E =  74.6385 (intra-molecular)
_chemical_formula_sum 'H17 C21 N1 O2 Cl2'
_chemical_formula_moiety
;
H17 C21 N1 O2 Cl2
;
_symmetry_cell_setting triclinic
_space_group_name_H-M_alt 'P -1'
_symmetry_Int_Tables_number 2
loop_
_symmetry_equiv_pos_site_id
_symmetry_equiv_pos_as_xyz
1 x,y,z
2 -x,-y,-z
_cell_length_a 4.335579
_cell_length_b 17.739976
_cell_length_c 14.910910
_cell_angle_alpha 112.269645
_cell_angle_beta 81.198267
_cell_angle_gamma 120.383782
_cell_formula_units_Z 2
loop_
_atom_site_label
_atom_site_type_symbol
_atom_site_fract_x
_atom_site_fract_y
_atom_site_fract_z
C1 C 1.00471 -0.02876 0.19994
C2 C 0.94178 0.04521 0.25611
C3 C 0.84635 0.05686 0.35229
C4 C 0.81851 -0.00638 0.39163
C5 C 0.87439 -0.08136 0.33538
C6 C 0.96627 -0.09305 0.23909
H1 H 0.96554 0.09365 0.22426
H2 H 0.75645 0.00308 0.46713
H3 H 0.84413 -0.13067 0.36692
Cl1 Cl 1.12927 -0.03613 0.08294
Cl2 Cl 1.02558 -0.18804 0.17238
C7 C 0.77641 0.13622 0.41272
H4 H 0.56551 0.11238 0.46223
H5 H 0.66599 0.15277 0.36590
C8 C 1.11083 0.22374 0.46962
H6 H 1.30210 0.25557 0.42032
H7 H 1.25021 0.20578 0.50657
C9 C 1.01924 0.29403 0.54461
C10 C 0.90829 0.28565 0.63504
C11 C 1.03256 0.36658 0.52488
C12 C 0.81537 0.34904 0.70448
H8 H 0.89390 0.22999 0.65276
C13 C 0.93785 0.42982 0.59499
H9 H 1.11236 0.37405 0.45457
C14 C 0.82750 0.42213 0.68566
H10 H 0.73407 0.34099 0.77447
H11 H 0.93553 0.48243 0.57527
N1 N 0.74415 0.48505 0.76088
H12 H 0.56849 0.45511 0.80725
C15 C 0.84285 0.58008 0.78875
C16 C 1.11142 0.63801 0.74235
C17 C 0.68340 0.62165 0.86760
C18 C 1.21743 0.73275 0.77140
H13 H 1.25759 0.61192 0.68512
C19 C 0.79467 0.71735 0.89676
C20 C 1.06060 0.77251 0.84877
H14 H 1.42980 0.77569 0.73483
H15 H 0.67367 0.74967 0.95728
H16 H 1.14922 0.84660 0.87321
C21 C 0.39874 0.57108 0.92586
O1 O 0.22362 0.60247 0.98393
O2 O 0.35023 0.48587 0.91032
H17 H 0.15701 0.46053 0.95216
#END


data_List_15
#E = -43.7646 (inter-molecular)
#E =  73.9983 (intra-molecular)
_chemical_formula_sum 'H17 C21 N1 O2 Cl2'
_chemical_formula_moiety
;
H17 C21 N1 O2 Cl2
;
_symmetry_cell_setting triclinic
_space_group_name_H-M_alt 'P -1'
_symmetry_Int_Tables_number 2
loop_
_symmetry_equiv_pos_site_id
_symmetry_equiv_pos_as_xyz
1 x,y,z
2 -x,-y,-z
_cell_length_a 4.411741
_cell_length_b 17.776841
_cell_length_c 15.534152
_cell_angle_alpha 61.913646
_cell_angle_beta 102.949530
_cell_angle_gamma 122.290360
_cell_formula_units_Z 2
loop_
_atom_site_label
_atom_site_type_symbol
_atom_site_fract_x
_atom_site_fract_y
_atom_site_fract_z
C1 C 0.36163 -0.30131 1.04869
C2 C 0.22174 -0.24737 0.97146
C3 C 0.31965 -0.15277 0.95568
C4 C 0.56051 -0.11293 1.01830
C5 C 0.69287 -0.16752 1.09702
C6 C 0.59240 -0.26207 1.11272
H1 H 0.03600 -0.27927 0.92330
H2 H 0.64864 -0.03859 1.00582
H3 H 0.87219 -0.13607 1.14618
Cl1 Cl 0.24401 -0.41501 1.05982
Cl2 Cl 0.75843 -0.32690 1.21249
C7 C 0.17183 -0.09398 0.87217
H4 H 0.15910 -0.04453 0.89261
H5 H -0.10692 -0.14336 0.86209
C8 C 0.39127 -0.03616 0.77678
H6 H 0.67872 0.00149 0.78954
H7 H 0.35307 -0.08610 0.74783
C9 C 0.29364 0.03941 0.70158
C10 C 0.43782 0.12912 0.70579
C11 C 0.05229 0.02109 0.62888
C12 C 0.34236 0.19884 0.63864
H8 H 0.62478 0.14583 0.76150
C13 C -0.04375 0.09149 0.56196
H9 H -0.06870 -0.04854 0.62422
C14 C 0.09713 0.18120 0.56585
H10 H 0.46133 0.26777 0.64469
H11 H -0.24467 0.07179 0.51010
N1 N 0.02426 0.25698 0.50120
H12 H 0.07897 0.30314 0.53133
C15 C -0.12568 0.28329 0.40862
C16 C -0.19995 0.23635 0.34899
C17 C -0.19419 0.36261 0.37063
C18 C -0.33936 0.26530 0.25641
H13 H -0.13531 0.17915 0.37070
C19 C -0.33115 0.39184 0.27706
C20 C -0.40461 0.34287 0.22031
H14 H -0.39033 0.22775 0.21203
H15 H -0.38142 0.45301 0.24733
H16 H -0.50476 0.36704 0.14754
C21 C -0.11207 0.41830 0.42833
O1 O 0.06559 0.41314 0.50162
O2 O -0.25987 0.47606 0.39234
H17 H -0.20017 0.50733 0.43606
#END


data_List_16
#E = -43.5818 (inter-molecular)
#E =  73.8227 (intra-molecular)
_chemical_formula_sum 'H17 C21 N1 O2 Cl2'
_chemical_formula_moiety
;
H17 C21 N1 O2 Cl2
;
_symmetry_cell_setting triclinic
_space_group_name_H-M_alt 'P -1'
_symmetry_Int_Tables_number 2
loop_
_symmetry_equiv_pos_site_id
_symmetry_equiv_pos_as_xyz
1 x,y,z
2 -x,-y,-z
_cell_length_a 16.589904
_cell_length_b 7.449967
_cell_length_c 9.792479
_cell_angle_alpha 114.752823
_cell_angle_beta 100.344260
_cell_angle_gamma 113.430556
_cell_formula_units_Z 2
loop_
_atom_site_label
_atom_site_type_symbol
_atom_site_fract_x
_atom_site_fract_y
_atom_site_fract_z
C1 C 0.42447 0.61407 0.39402
C2 C 0.33349 0.55224 0.39601
C3 C 0.24949 0.40174 0.24804
C4 C 0.25784 0.31081 0.09789
C5 C 0.34847 0.37066 0.09571
C6 C 0.43174 0.52006 0.24326
H1 H 0.32780 0.62244 0.51364
H2 H 0.19385 0.19397 -0.01841
H3 H 0.35404 0.30040 -0.02169
Cl1 Cl 0.52438 0.80911 0.58120
Cl2 Cl 0.54042 0.57607 0.22967
C7 C 0.15145 0.33861 0.25063
H4 H 0.11302 0.36175 0.16199
H5 H 0.15989 0.46208 0.37220
C8 C 0.08964 0.08921 0.20650
H6 H 0.01686 0.05176 0.19494
H7 H 0.08037 -0.03716 0.08508
C9 C 0.13079 0.05007 0.33433
C10 C 0.19423 -0.02866 0.31937
C11 C 0.10886 0.09780 0.47195
C12 C 0.23313 -0.06319 0.43787
H8 H 0.21526 -0.06054 0.21685
C13 C 0.14634 0.05734 0.58844
H9 H 0.06230 0.16664 0.49010
C14 C 0.20875 -0.02441 0.57273
H10 H 0.28185 -0.12541 0.42220
H11 H 0.12803 0.09683 0.69411
N1 N 0.24377 -0.08090 0.68041
H12 H 0.31076 -0.05628 0.69413
C15 C 0.19754 -0.21640 0.74063
C16 C 0.09806 -0.31737 0.69931
C17 C 0.25005 -0.24810 0.85002
C18 C 0.05140 -0.44940 0.75942
H13 H 0.05406 -0.29861 0.61628
C19 C 0.20259 -0.37862 0.91165
C20 C 0.10361 -0.47967 0.86616
H14 H -0.02603 -0.52979 0.72150
H15 H 0.24351 -0.40007 0.99715
H16 H 0.06763 -0.58078 0.91393
C21 C 0.35613 -0.14998 0.90923
O1 O 0.40358 -0.14492 1.02318
O2 O 0.39475 -0.07002 0.82250
H17 H 0.46451 -0.00328 0.87502
#END


data_List_17
#E = -42.3187 (inter-molecular)
#E =  72.5642 (intra-molecular)
_chemical_formula_sum 'H17 C21 N1 O2 Cl2'
_chemical_formula_moiety
;
H17 C21 N1 O2 Cl2
;
_symmetry_cell_setting triclinic
_space_group_name_H-M_alt 'P -1'
_symmetry_Int_Tables_number 2
loop_
_symmetry_equiv_pos_site_id
_symmetry_equiv_pos_as_xyz
1 x,y,z
2 -x,-y,-z
_cell_length_a 4.427231
_cell_length_b 13.126499
_cell_length_c 16.679450
_cell_angle_alpha 78.358705
_cell_angle_beta 81.333205
_cell_angle_gamma 88.651760
_cell_formula_units_Z 2
loop_
_atom_site_label
_atom_site_type_symbol
_atom_site_fract_x
_atom_site_fract_y
_atom_site_fract_z
C1 C -0.08587 0.78977 0.60440
C2 C 0.14519 0.79787 0.53612
C3 C 0.27960 0.70840 0.51277
C4 C 0.17853 0.61056 0.55833
C5 C -0.05047 0.60243 0.62668
C6 C -0.18275 0.69165 0.65011
H1 H 0.22125 0.87437 0.50096
H2 H 0.27853 0.53998 0.54133
H3 H -0.12251 0.52581 0.66184
Cl1 Cl -0.24309 0.90373 0.62815
Cl2 Cl -0.46163 0.67475 0.73608
C7 C 0.52491 0.71704 0.43834
H4 H 0.68294 0.65177 0.44871
H5 H 0.66266 0.78731 0.43246
C8 C 0.38748 0.71947 0.35924
H6 H 0.23039 0.65361 0.36703
H7 H 0.24707 0.78917 0.34648
C9 C 0.62975 0.71803 0.28574
C10 C 0.71243 0.62492 0.26038
C11 C 0.78096 0.80936 0.24251
C12 C 0.93807 0.62387 0.19225
H8 H 0.60240 0.55200 0.29264
C13 C 1.00908 0.80723 0.17488
H9 H 0.72504 0.88317 0.26117
C14 C 1.09088 0.71512 0.14814
H10 H 0.99260 0.55002 0.17344
H11 H 1.12846 0.87913 0.14547
N1 N 1.30355 0.70815 0.07800
H12 H 1.40313 0.63632 0.08326
C15 C 1.43103 0.77767 0.00508
C16 C 1.31651 0.87798 -0.01813
C17 C 1.67492 0.74611 -0.04998
C18 C 1.44083 0.94542 -0.09111
H13 H 1.11971 0.90541 0.01838
C19 C 1.79587 0.81394 -0.12395
C20 C 1.67979 0.91357 -0.14410
H14 H 1.34829 1.02302 -0.10630
H15 H 1.98316 0.79018 -0.16623
H16 H 1.77512 0.96571 -0.20109
C21 C 1.80431 0.63992 -0.03044
O1 O 1.70132 0.57113 0.02771
O2 O 2.05775 0.62607 -0.08243
H17 H 2.13364 0.55706 -0.06036
#END


data_List_18
#E = -42.7073 (inter-molecular)
#E =  72.9609 (intra-molecular)
_chemical_formula_sum 'H17 C21 N1 O2 Cl2'
_chemical_formula_moiety
;
H17 C21 N1 O2 Cl2
;
_symmetry_cell_setting monoclinic
_space_group_name_H-M_alt 'P 1 21/c 1'
_symmetry_Int_Tables_number 14
loop_
_symmetry_equiv_pos_site_id
_symmetry_equiv_pos_as_xyz
1 x,y,z
2 -x,1/2+y,1/2-z
3 -x,-y,-z
4 x,1/2-y,1/2+z
_cell_length_a 4.318944
_cell_length_b 24.744792
_cell_length_c 17.217449
_cell_angle_alpha 90.000000
_cell_angle_beta 82.063628
_cell_angle_gamma 90.000000
_cell_formula_units_Z 4
loop_
_atom_site_label
_atom_site_type_symbol
_atom_site_fract_x
_atom_site_fract_y
_atom_site_fract_z
C1 C -0.77058 0.35966 0.84815
C2 C -0.63156 0.35384 0.91645
C3 C -0.61285 0.39788 0.96647
C4 C -0.74119 0.44738 0.94810
C5 C -0.87907 0.45348 0.88002
C6 C -0.89312 0.40965 0.82962
H1 H -0.53461 0.31492 0.92993
H2 H -0.73590 0.48138 0.98774
H3 H -0.97352 0.49250 0.86624
Cl1 Cl -0.77578 0.30367 0.78875
Cl2 Cl -1.06273 0.42016 0.74570
C7 C -0.45805 0.39266 1.03928
H4 H -0.34457 0.43100 1.04973
H5 H -0.26660 0.36344 1.02896
C8 C -0.68716 0.37716 1.11137
H6 H -0.88645 0.40495 1.11900
H7 H -0.78535 0.33697 1.10367
C9 C -0.53184 0.37859 1.18443
C10 C -0.50020 0.42747 1.22324
C11 C -0.40712 0.33177 1.21310
C12 C -0.34723 0.42913 1.28957
H8 H -0.59465 0.46476 1.20274
C13 C -0.25521 0.33388 1.27985
H9 H -0.42338 0.29321 1.18359
C14 C -0.22068 0.38239 1.31901
H10 H -0.32900 0.46780 1.31872
H11 H -0.15203 0.29693 1.29802
N1 N -0.08117 0.38750 1.38770
H12 H 0.01666 0.42493 1.39186
C15 C -0.02142 0.35268 1.44903
C16 C -0.14770 0.30044 1.45755
C17 C 0.15486 0.37085 1.50776
C18 C -0.09983 0.26712 1.52040
H13 H -0.30101 0.28532 1.41767
C19 C 0.20041 0.33706 1.57101
C20 C 0.07426 0.28526 1.57705
H14 H -0.20712 0.22743 1.52592
H15 H 0.33612 0.35068 1.61600
H16 H 0.10800 0.25962 1.62640
C21 C 0.29010 0.42641 1.50417
O1 O 0.23871 0.46170 1.45784
O2 O 0.48761 0.43448 1.55694
H17 H 0.57566 0.47072 1.54722
#END


data_List_19
#E = -43.4097 (inter-molecular)
#E =  73.6985 (intra-molecular)
_chemical_formula_sum 'H17 C21 N1 O2 Cl2'
_chemical_formula_moiety
;
H17 C21 N1 O2 Cl2
;
_symmetry_cell_setting triclinic
_space_group_name_H-M_alt 'P -1'
_symmetry_Int_Tables_number 2
loop_
_symmetry_equiv_pos_site_id
_symmetry_equiv_pos_as_xyz
1 x,y,z
2 -x,-y,-z
_cell_length_a 20.330794
_cell_length_b 10.540684
_cell_length_c 6.850073
_cell_angle_alpha 57.247049
_cell_angle_beta 67.349151
_cell_angle_gamma 49.073374
_cell_formula_units_Z 2
loop_
_atom_site_label
_atom_site_type_symbol
_atom_site_fract_x
_atom_site_fract_y
_atom_site_fract_z
C1 C 1.09057 0.28078 0.37197
C2 C 1.01143 0.31304 0.37716
C3 C 0.95861 0.30056 0.58246
C4 C 0.98584 0.25722 0.78207
C5 C 1.06471 0.22552 0.77669
C6 C 1.11769 0.23499 0.57298
H1 H 0.99058 0.34824 0.22048
H2 H 0.94577 0.24821 0.94306
H3 H 1.08503 0.19287 0.93220
Cl1 Cl 1.15134 0.30055 0.11230
Cl2 Cl 1.21576 0.18720 0.58235
C7 C 0.87439 0.33006 0.58935
H4 H 0.83615 0.45788 0.44148
H5 H 0.83485 0.35098 0.74575
C8 C 0.89137 0.16689 0.58567
H6 H 0.92867 0.15043 0.42570
H7 H 0.93215 0.03884 0.72894
C9 C 0.80935 0.18592 0.60374
C10 C 0.78266 0.21688 0.41364
C11 C 0.75951 0.16843 0.81281
C12 C 0.70740 0.23049 0.43373
H8 H 0.81971 0.23083 0.24808
C13 C 0.68439 0.18162 0.83145
H9 H 0.77904 0.14267 0.96445
C14 C 0.65676 0.21385 0.64214
H10 H 0.68802 0.25527 0.28284
H11 H 0.64968 0.16000 0.99965
N1 N 0.57926 0.24033 0.64384
H12 H 0.58309 0.19904 0.53243
C15 C 0.50307 0.28095 0.79067
C16 C 0.47835 0.36743 0.93019
C17 C 0.44925 0.23485 0.80507
C18 C 0.40605 0.39956 1.08649
H13 H 0.51520 0.41336 0.91624
C19 C 0.37583 0.26981 0.96103
C20 C 0.35488 0.35044 1.10221
H14 H 0.38955 0.46411 1.19466
H15 H 0.33550 0.23034 0.97719
H16 H 0.29885 0.37488 1.22381
C21 C 0.46623 0.14313 0.66878
O1 O 0.42570 0.08483 0.69862
O2 O 0.53203 0.12749 0.50746
H17 H 0.53988 0.05795 0.43737
#END


data_List_20
#E = -43.6231 (inter-molecular)
#E =  73.9417 (intra-molecular)
_chemical_formula_sum 'H17 C21 N1 O2 Cl2'
_chemical_formula_moiety
;
H17 C21 N1 O2 Cl2
;
_symmetry_cell_setting triclinic
_space_group_name_H-M_alt 'P -1'
_symmetry_Int_Tables_number 2
loop_
_symmetry_equiv_pos_site_id
_symmetry_equiv_pos_as_xyz
1 x,y,z
2 -x,-y,-z
_cell_length_a 4.425090
_cell_length_b 15.147664
_cell_length_c 16.196994
_cell_angle_alpha 122.781710
_cell_angle_beta 84.313603
_cell_angle_gamma 93.655840
_cell_formula_units_Z 2
loop_
_atom_site_label
_atom_site_type_symbol
_atom_site_fract_x
_atom_site_fract_y
_atom_site_fract_z
C1 C -0.41853 0.74766 0.19826
C2 C -0.24764 0.72425 0.25208
C3 C -0.17116 0.80295 0.34672
C4 C -0.26897 0.90546 0.38674
C5 C -0.43225 0.92970 0.33227
C6 C -0.50618 0.85096 0.23768
H1 H -0.17439 0.64417 0.22005
H2 H -0.21991 0.96725 0.46110
H3 H -0.49902 1.01033 0.36384
Cl1 Cl -0.51827 0.64519 0.08451
Cl2 Cl -0.70251 0.88609 0.17301
C7 C 0.01106 0.77808 0.40538
H4 H 0.14371 0.84792 0.45468
H5 H 0.17962 0.71858 0.35574
C8 C -0.18705 0.74041 0.46352
H6 H -0.38561 0.79073 0.50129
H7 H -0.27785 0.66148 0.41368
C9 C -0.01314 0.74080 0.53912
C10 C 0.02685 0.83471 0.62888
C11 C 0.11874 0.64984 0.52075
C12 C 0.19482 0.83731 0.69864
H8 H -0.07070 0.90710 0.64559
C13 C 0.28899 0.65335 0.59116
H9 H 0.09553 0.57557 0.45105
C14 C 0.33142 0.74690 0.68101
H10 H 0.22061 0.91232 0.76754
H11 H 0.39870 0.58188 0.57140
N1 N 0.49239 0.75798 0.75662
H12 H 0.55361 0.83469 0.80435
C15 C 0.60138 0.69170 0.78316
C16 C 0.52261 0.58502 0.73612
C17 C 0.79168 0.73297 0.86223
C18 C 0.62795 0.52132 0.76499
H13 H 0.36536 0.54948 0.67891
C19 C 0.89410 0.66855 0.89139
C20 C 0.81279 0.56277 0.84246
H14 H 0.55971 0.43929 0.72741
H15 H 1.03759 0.70000 0.95245
H16 H 0.88901 0.51408 0.86655
C21 C 0.87871 0.84639 0.91787
O1 O 0.76183 0.91480 0.91367
O2 O 1.10924 0.86785 0.97433
H17 H 1.15451 0.94304 1.00615
#END


data_List_21
#E = -45.1480 (inter-molecular)
#E =  75.4688 (intra-molecular)
_chemical_formula_sum 'H17 C21 N1 O2 Cl2'
_chemical_formula_moiety
;
H17 C21 N1 O2 Cl2
;
_symmetry_cell_setting monoclinic
_space_group_name_H-M_alt 'P 1 21/c 1'
_symmetry_Int_Tables_number 14
loop_
_symmetry_equiv_pos_site_id
_symmetry_equiv_pos_as_xyz
1 x,y,z
2 -x,1/2+y,1/2-z
3 -x,-y,-z
4 x,1/2-y,1/2+z
_cell_length_a 4.382373
_cell_length_b 28.640447
_cell_length_c 14.735512
_cell_angle_alpha 90.000000
_cell_angle_beta 80.927163
_cell_angle_gamma 90.000000
_cell_formula_units_Z 4
loop_
_atom_site_label
_atom_site_type_symbol
_atom_site_fract_x
_atom_site_fract_y
_atom_site_fract_z
C1 C 1.51497 0.23451 0.41622
C2 C 1.31370 0.27242 0.43516
C3 C 1.20378 0.28521 0.52591
C4 C 1.29574 0.25909 0.59725
C5 C 1.49586 0.22119 0.57859
C6 C 1.60411 0.20849 0.48790
H1 H 1.24041 0.29186 0.37896
H2 H 1.21520 0.26877 0.66819
H3 H 1.56708 0.20179 0.63514
Cl1 Cl 1.64458 0.22172 0.30270
Cl2 Cl 1.84201 0.16023 0.46907
C7 C 0.99113 0.32648 0.54752
H4 H 0.81409 0.31683 0.60549
H5 H 0.86471 0.33316 0.49031
C8 C 1.16075 0.37077 0.56967
H6 H 1.33405 0.36262 0.61344
H7 H 1.28845 0.38597 0.50664
C9 C 0.93945 0.40605 0.61942
C10 C 0.84424 0.40152 0.71414
C11 C 0.81774 0.44238 0.57290
C12 C 0.62797 0.43230 0.76094
H8 H 0.93769 0.37399 0.75245
C13 C 0.60223 0.47342 0.62073
H9 H 0.88576 0.44663 0.49909
C14 C 0.50093 0.46859 0.71502
H10 H 0.55971 0.42778 0.83466
H11 H 0.50403 0.50000 0.58164
N1 N 0.29279 0.49879 0.76833
H12 H 0.16667 0.48210 0.82331
C15 C 0.19908 0.54565 0.76248
C16 C 0.35145 0.57618 0.69581
C17 C -0.04243 0.56455 0.82751
C18 C 0.26815 0.62321 0.69229
H13 H 0.54926 0.56475 0.64721
C19 C -0.12107 0.61210 0.82396
C20 C 0.03333 0.64139 0.75664
H14 H 0.39373 0.64561 0.63994
H15 H -0.30523 0.62638 0.87438
H16 H -0.02710 0.67817 0.75550
C21 C -0.22894 0.53753 0.90330
O1 O -0.46462 0.55198 0.95067
O2 O -0.11482 0.49494 0.91655
H17 H -0.26202 0.48101 0.96638
#END


data_List_22
#E = -44.2391 (inter-molecular)
#E =  74.5660 (intra-molecular)
_chemical_formula_sum 'H17 C21 N1 O2 Cl2'
_chemical_formula_moiety
;
H17 C21 N1 O2 Cl2
;
_symmetry_cell_setting monoclinic
_space_group_name_H-M_alt 'C 1 2/c 1'
_symmetry_Int_Tables_number 15
loop_
_symmetry_equiv_pos_site_id
_symmetry_equiv_pos_as_xyz
1 x,y,z
2 1/2+x,1/2+y,z
3 -x,y,1/2-z
4 1/2-x,1/2+y,1/2-z
5 -x,-y,-z
6 1/2-x,1/2-y,-z
7 x,-y,1/2+z
8 1/2+x,1/2-y,1/2+z
_cell_length_a 34.000751
_cell_length_b 4.461451
_cell_length_c 25.319963
_cell_angle_alpha 90.000000
_cell_angle_beta 100.080515
_cell_angle_gamma 90.000000
_cell_formula_units_Z 8
loop_
_atom_site_label
_atom_site_type_symbol
_atom_site_fract_x
_atom_site_fract_y
_atom_site_fract_z
C1 C -0.04600 2.02762 0.15345
C2 C -0.01354 1.83238 0.15567
C3 C -0.00292 1.71901 0.10841
C4 C -0.02513 1.80385 0.05881
C5 C -0.05763 1.99717 0.05655
C6 C -0.06810 2.11003 0.10368
H1 H 0.00376 1.76848 0.19434
H2 H -0.01745 1.71871 0.02165
H3 H -0.07506 2.05564 0.01779
Cl1 Cl -0.05708 2.15845 0.21344
Cl2 Cl -0.10865 2.34812 0.09738
C7 C 0.03253 1.51297 0.11083
H4 H 0.02668 1.35297 0.07752
H5 H 0.03579 1.37699 0.14746
C8 C 0.07081 1.68941 0.10904
H6 H 0.06688 1.83946 0.07423
H7 H 0.07755 1.83659 0.14418
C9 C 0.10582 1.48519 0.10740
C10 C 0.11659 1.40361 0.05865
C11 C 0.12766 1.36814 0.15478
C12 C 0.14926 1.21483 0.05765
H8 H 0.10014 1.48717 0.02090
C13 C 0.15998 1.17591 0.15335
H9 H 0.11950 1.42494 0.19320
C14 C 0.17168 1.09920 0.10504
H10 H 0.15737 1.16120 0.01902
H11 H 0.17509 1.07958 0.19071
N1 N 0.20556 0.92717 0.10100
H12 H 0.20239 0.80962 0.06576
C15 C 0.24261 0.86804 0.13424
C16 C 0.25477 1.01844 0.18305
C17 C 0.27023 0.66493 0.11797
C18 C 0.29211 0.96859 0.21507
H13 H 0.23629 1.19043 0.19641
C19 C 0.30757 0.61445 0.15062
C20 C 0.31850 0.76595 0.19887
H14 H 0.30048 1.09299 0.25228
H15 H 0.32855 0.45489 0.13855
H16 H 0.34771 0.72641 0.22298
C21 C 0.26311 0.49332 0.06681
O1 O 0.28562 0.30139 0.05463
O2 O 0.22898 0.56813 0.03424
H17 H 0.22651 0.43288 0.00335
#END


data_List_23
#E = -43.3882 (inter-molecular)
#E =  73.7273 (intra-molecular)
_chemical_formula_sum 'H17 C21 N1 O2 Cl2'
_chemical_formula_moiety
;
H17 C21 N1 O2 Cl2
;
_symmetry_cell_setting monoclinic
_space_group_name_H-M_alt 'P 1 21/c 1'
_symmetry_Int_Tables_number 14
loop_
_symmetry_equiv_pos_site_id
_symmetry_equiv_pos_as_xyz
1 x,y,z
2 -x,1/2+y,1/2-z
3 -x,-y,-z
4 x,1/2-y,1/2+z
_cell_length_a 7.473695
_cell_length_b 27.647007
_cell_length_c 9.817387
_cell_angle_alpha 90.000000
_cell_angle_beta 65.042183
_cell_angle_gamma 90.000000
_cell_formula_units_Z 4
loop_
_atom_site_label
_atom_site_type_symbol
_atom_site_fract_x
_atom_site_fract_y
_atom_site_fract_z
C1 C 0.78635 0.96359 0.94868
C2 C 0.72649 0.91895 1.02041
C3 C 0.76504 0.87591 0.93725
C4 C 0.86657 0.87812 0.78083
C5 C 0.92711 0.92264 0.70900
C6 C 0.88928 0.96536 0.79247
H1 H 0.64925 0.91758 1.14223
H2 H 0.89869 0.84520 0.71403
H3 H 1.00430 0.92395 0.58740
Cl1 Cl 0.72643 1.01474 1.05982
Cl2 Cl 0.97816 1.01859 0.69568
C7 C 0.69768 0.82798 1.01597
H4 H 0.62179 0.80842 0.95850
H5 H 0.58671 0.83388 1.13103
C8 C 0.86327 0.79630 1.01941
H6 H 0.80079 0.76096 1.06560
H7 H 0.97591 0.78940 0.90523
C9 C 0.95996 0.81684 1.11388
C10 C 1.11817 0.84886 1.05042
C11 C 0.89259 0.80498 1.26593
C12 C 1.21005 0.86760 1.13632
H8 H 1.17091 0.85980 0.93374
C13 C 0.98712 0.82367 1.35091
H9 H 0.76673 0.78106 1.31974
C14 C 1.14846 0.85470 1.28704
H10 H 1.33477 0.89171 1.08309
H11 H 0.93118 0.81431 1.46895
N1 N 1.25927 0.87088 1.36323
H12 H 1.31557 0.90500 1.33293
C15 C 1.32549 0.84825 1.46262
C16 C 1.29638 0.79848 1.49371
C17 C 1.41926 0.87491 1.53732
C18 C 1.35368 0.77592 1.59650
H13 H 1.22955 0.77590 1.43726
C19 C 1.47769 0.85166 1.63965
C20 C 1.44430 0.80245 1.66969
H14 H 1.32699 0.73752 1.61882
H15 H 1.54750 0.87227 1.69840
H16 H 1.48788 0.78508 1.75037
C21 C 1.46170 0.92788 1.51742
O1 O 1.52254 0.95168 1.59393
O2 O 1.42788 0.94726 1.40504
H17 H 1.45125 0.98220 1.40675
#END


data_List_24
#E = -45.3382 (inter-molecular)
#E =  75.7050 (intra-molecular)
_chemical_formula_sum 'H17 C21 N1 O2 Cl2'
_chemical_formula_moiety
;
H17 C21 N1 O2 Cl2
;
_symmetry_cell_setting triclinic
_space_group_name_H-M_alt 'P -1'
_symmetry_Int_Tables_number 2
loop_
_symmetry_equiv_pos_site_id
_symmetry_equiv_pos_as_xyz
1 x,y,z
2 -x,-y,-z
_cell_length_a 11.912041
_cell_length_b 9.387240
_cell_length_c 14.822870
_cell_angle_alpha 52.745714
_cell_angle_beta 90.300801
_cell_angle_gamma 55.748960
_cell_formula_units_Z 2
loop_
_atom_site_label
_atom_site_type_symbol
_atom_site_fract_x
_atom_site_fract_y
_atom_site_fract_z
C1 C 0.31102 -0.07452 0.90869
C2 C 0.37927 0.01631 0.88928
C3 C 0.46082 0.01488 0.82113
C4 C 0.47613 -0.08596 0.77581
C5 C 0.40857 -0.17780 0.79574
C6 C 0.32508 -0.17058 0.86099
H1 H 0.36710 0.09208 0.92627
H2 H 0.54139 -0.09630 0.72534
H3 H 0.42172 -0.25665 0.76073
Cl1 Cl 0.21290 -0.06516 0.99317
Cl2 Cl 0.24441 -0.28539 0.87986
C7 C 0.53650 0.10827 0.80635
H4 H 0.66009 -0.05610 0.89106
H5 H 0.47498 0.23634 0.81548
C8 C 0.53393 0.24777 0.67564
H6 H 0.60814 0.11811 0.66916
H7 H 0.41284 0.39856 0.59004
C9 C 0.59275 0.36137 0.66401
C10 C 0.75417 0.22480 0.70960
C11 C 0.48791 0.60017 0.61376
C12 C 0.81023 0.32214 0.70874
H8 H 0.83893 0.03833 0.74993
C13 C 0.54511 0.69598 0.61280
H9 H 0.36162 0.71231 0.57687
C14 C 0.70651 0.55806 0.66091
H10 H 0.93673 0.20846 0.75010
H11 H 0.46274 0.88009 0.57507
N1 N 0.76170 0.64563 0.67635
H12 H 0.78324 0.58291 0.76599
C15 C 0.87864 0.63958 0.65182
C16 C 0.88595 0.68196 0.54428
C17 C 0.97307 0.62829 0.71909
C18 C 0.98424 0.70973 0.50485
H13 H 0.81059 0.70058 0.48747
C19 C 1.07114 0.65802 0.67783
C20 C 1.07623 0.69925 0.57110
H14 H 0.98652 0.74345 0.42102
H15 H 1.14441 0.64995 0.72861
H16 H 1.15092 0.72473 0.53920
C21 C 0.98249 0.57436 0.83779
O1 O 1.07770 0.53425 0.90599
O2 O 0.87503 0.57462 0.86490
H17 H 0.89479 0.53444 0.94510
#END


data_List_25
#E = -44.8423 (inter-molecular)
#E =  75.2356 (intra-molecular)
_chemical_formula_sum 'H17 C21 N1 O2 Cl2'
_chemical_formula_moiety
;
H17 C21 N1 O2 Cl2
;
_symmetry_cell_setting triclinic
_space_group_name_H-M_alt 'P -1'
_symmetry_Int_Tables_number 2
loop_
_symmetry_equiv_pos_site_id
_symmetry_equiv_pos_as_xyz
1 x,y,z
2 -x,-y,-z
_cell_length_a 7.152554
_cell_length_b 19.624111
_cell_length_c 8.278332
_cell_angle_alpha 69.859100
_cell_angle_beta 62.108967
_cell_angle_gamma 92.778076
_cell_formula_units_Z 2
loop_
_atom_site_label
_atom_site_type_symbol
_atom_site_fract_x
_atom_site_fract_y
_atom_site_fract_z
C1 C 0.91606 0.38752 1.24787
C2 C 0.90929 0.35405 1.12565
C3 C 0.78073 0.37205 1.03867
C4 C 0.66708 0.42680 1.06911
C5 C 0.67283 0.46013 1.19140
C6 C 0.79518 0.44001 1.28285
H1 H 1.00549 0.31381 1.09733
H2 H 0.57215 0.44407 0.99812
H3 H 0.58225 0.50213 1.21402
Cl1 Cl 1.07984 0.36259 1.34743
Cl2 Cl 0.79053 0.48237 1.43525
C7 C 0.77316 0.33484 0.90861
H4 H 0.86424 0.29148 0.91337
H5 H 0.86085 0.37658 0.75257
C8 C 0.54001 0.29997 0.97077
H6 H 0.45382 0.25684 1.12590
H7 H 0.44648 0.34261 0.97070
C9 C 0.53148 0.26486 0.83738
C10 C 0.63474 0.20743 0.81270
C11 C 0.40826 0.28569 0.74606
C12 C 0.61433 0.17136 0.70062
H8 H 0.73016 0.18940 0.88253
C13 C 0.38853 0.24932 0.63392
H9 H 0.32574 0.33022 0.76105
C14 C 0.49109 0.19165 0.60974
H10 H 0.68971 0.12502 0.69149
H11 H 0.29318 0.26686 0.56353
N1 N 0.47311 0.15857 0.49016
H12 H 0.31956 0.14794 0.51247
C15 C 0.62016 0.12977 0.36102
C16 C 0.84517 0.15048 0.28755
C17 C 0.54954 0.07983 0.29989
C18 C 0.99522 0.12414 0.15696
H13 H 0.90815 0.18884 0.32926
C19 C 0.70292 0.05352 0.16772
C20 C 0.92503 0.07666 0.09447
H14 H 1.16755 0.14118 0.10310
H15 H 0.64945 0.01540 0.11946
H16 H 1.04470 0.05843 -0.01180
C21 C 0.31668 0.04989 0.37072
O1 O 0.25302 -0.00053 0.33940
O2 O 0.17784 0.08268 0.47680
H17 H 0.03105 0.05439 0.52608
#END


data_List_26
#E = -45.2433 (inter-molecular)
#E =  75.6885 (intra-molecular)
_chemical_formula_sum 'H17 C21 N1 O2 Cl2'
_chemical_formula_moiety
;
H17 C21 N1 O2 Cl2
;
_symmetry_cell_setting triclinic
_space_group_name_H-M_alt 'P -1'
_symmetry_Int_Tables_number 2
loop_
_symmetry_equiv_pos_site_id
_symmetry_equiv_pos_as_xyz
1 x,y,z
2 -x,-y,-z
_cell_length_a 9.390861
_cell_length_b 12.387362
_cell_length_c 11.805472
_cell_angle_alpha 58.950710
_cell_angle_beta 88.017701
_cell_angle_gamma 120.536586
_cell_formula_units_Z 2
loop_
_atom_site_label
_atom_site_type_symbol
_atom_site_fract_x
_atom_site_fract_y
_atom_site_fract_z
C1 C 0.16585 -0.18886 0.59749
C2 C 0.09450 -0.12057 0.50982
C3 C 0.16398 -0.03910 0.36021
C4 C 0.30998 -0.02391 0.29966
C5 C 0.38184 -0.09150 0.38716
C6 C 0.30946 -0.17491 0.53582
H1 H -0.01816 -0.13268 0.55894
H2 H 0.37070 0.04124 0.18401
H3 H 0.49558 -0.07844 0.33906
Cl1 Cl 0.07210 -0.28689 0.77998
Cl2 Cl 0.40528 -0.25566 0.63536
C7 C 0.08547 0.03664 0.26976
H4 H 0.16534 0.16033 0.23077
H5 H -0.05157 -0.02467 0.34036
C8 C 0.07625 0.03373 0.14182
H6 H 0.21222 0.10775 0.06115
H7 H 0.01087 -0.08747 0.17742
C9 C -0.02566 0.09259 0.07139
C10 C 0.06535 0.25399 -0.04444
C11 C -0.21416 -0.01217 0.12597
C12 C -0.03102 0.31012 -0.10139
H8 H 0.21146 0.33871 -0.08886
C13 C -0.30891 0.04510 0.06779
H9 H -0.28944 -0.13845 0.21538
C14 C -0.21905 0.20648 -0.04552
H10 H 0.04134 0.43661 -0.18653
H11 H -0.45526 -0.03721 0.11241
N1 N -0.32193 0.26175 -0.08536
H12 H -0.34897 0.28321 -0.01723
C15 C -0.29138 0.37867 -0.22676
C16 C -0.22606 0.38611 -0.34161
C17 C -0.34747 0.47301 -0.25388
C18 C -0.21444 0.48437 -0.47927
H13 H -0.18777 0.31082 -0.32310
C19 C -0.33601 0.57103 -0.39313
C20 C -0.27039 0.57621 -0.50495
H14 H -0.16427 0.48669 -0.56537
H15 H -0.37892 0.64414 -0.41555
H16 H -0.26408 0.65083 -0.61147
C21 C -0.41250 0.48226 -0.14457
O1 O -0.44110 0.57715 -0.17146
O2 O -0.43953 0.37500 -0.01011
H17 H -0.47984 0.39458 0.05038
#END


data_List_27
#E = -43.0865 (inter-molecular)
#E =  73.5459 (intra-molecular)
_chemical_formula_sum 'H17 C21 N1 O2 Cl2'
_chemical_formula_moiety
;
H17 C21 N1 O2 Cl2
;
_symmetry_cell_setting triclinic
_space_group_name_H-M_alt 'P -1'
_symmetry_Int_Tables_number 2
loop_
_symmetry_equiv_pos_site_id
_symmetry_equiv_pos_as_xyz
1 x,y,z
2 -x,-y,-z
_cell_length_a 15.783751
_cell_length_b 11.114166
_cell_length_c 6.590125
_cell_angle_alpha 76.257183
_cell_angle_beta 58.726610
_cell_angle_gamma 76.972000
_cell_formula_units_Z 2
loop_
_atom_site_label
_atom_site_type_symbol
_atom_site_fract_x
_atom_site_fract_y
_atom_site_fract_z
C1 C -0.26790 0.50844 0.63415
C2 C -0.21244 0.59645 0.61625
C3 C -0.13255 0.63747 0.39418
C4 C -0.10846 0.58825 0.19146
C5 C -0.16362 0.50082 0.20827
C6 C -0.24350 0.46084 0.42939
H1 H -0.23211 0.63363 0.77587
H2 H -0.04592 0.61779 0.01875
H3 H -0.14420 0.46429 0.04833
Cl1 Cl -0.36579 0.46336 0.91330
Cl2 Cl -0.30928 0.35418 0.43519
C7 C -0.07154 0.73144 0.37209
H4 H -0.12194 0.80629 0.47533
H5 H -0.03268 0.77633 0.18503
C8 C 0.00345 0.67133 0.45816
H6 H -0.03553 0.63051 0.64736
H7 H 0.05127 0.59306 0.36145
C9 C 0.06834 0.76300 0.42486
C10 C 0.04140 0.83027 0.60835
C11 C 0.15710 0.78186 0.20840
C12 C 0.10384 0.91232 0.57738
H8 H -0.02830 0.81980 0.77631
C13 C 0.21901 0.86440 0.17788
H9 H 0.18013 0.73051 0.06297
C14 C 0.19245 0.93179 0.36069
H10 H 0.08201 0.96314 0.72282
H11 H 0.28951 0.87316 0.01169
N1 N 0.25490 1.01151 0.34247
H12 H 0.29035 0.96794 0.43921
C15 C 0.31825 1.08954 0.13664
C16 C 0.29007 1.14433 -0.03869
C17 C 0.40222 1.12817 0.11560
C18 C 0.34523 1.23002 -0.23333
H13 H 0.22319 1.12175 -0.02315
C19 C 0.45619 1.21642 -0.07956
C20 C 0.42797 1.26670 -0.25357
H14 H 0.32306 1.26838 -0.36861
H15 H 0.52087 1.24657 -0.09655
H16 H 0.47000 1.33476 -0.40369
C21 C 0.44250 1.07758 0.28338
O1 O 0.51647 1.10911 0.26188
O2 O 0.39130 0.98974 0.46070
H17 H 0.42738 0.96015 0.55114
#END


data_List_28
#E = -42.6155 (inter-molecular)
#E =  73.0752 (intra-molecular)
_chemical_formula_sum 'H17 C21 N1 O2 Cl2'
_chemical_formula_moiety
;
H17 C21 N1 O2 Cl2
;
_symmetry_cell_setting monoclinic
_space_group_name_H-M_alt 'C 1 2/c 1'
_symmetry_Int_Tables_number 15
loop_
_symmetry_equiv_pos_site_id
_symmetry_equiv_pos_as_xyz
1 x,y,z
2 1/2+x,1/2+y,z
3 -x,y,1/2-z
4 1/2-x,1/2+y,1/2-z
5 -x,-y,-z
6 1/2-x,1/2-y,-z
7 x,-y,1/2+z
8 1/2+x,1/2-y,1/2+z
_cell_length_a 39.593618
_cell_length_b 4.473015
_cell_length_c 34.450775
_cell_angle_alpha 90.000000
_cell_angle_beta 37.163870
_cell_angle_gamma 90.000000
_cell_formula_units_Z 8
loop_
_atom_site_label
_atom_site_type_symbol
_atom_site_fract_x
_atom_site_fract_y
_atom_site_fract_z
C1 C 0.83696 -0.73225 0.96802
C2 C 0.83493 -0.53866 0.93799
C3 C 0.88423 -0.42218 0.87684
C4 C 0.93549 -0.49883 0.84673
C5 C 0.93765 -0.69501 0.87615
C6 C 0.88855 -0.81319 0.93664
H1 H 0.79472 -0.47694 0.96247
H2 H 0.97427 -0.40449 0.80038
H3 H 0.97789 -0.75078 0.85187
Cl1 Cl 0.77452 -0.86161 1.04387
Cl2 Cl 0.89457 -1.05392 0.96997
C7 C 0.88250 -0.22313 0.84302
H4 H 0.91653 -0.05916 0.81364
H5 H 0.84364 -0.09252 0.87876
C8 C 0.88724 -0.40629 0.80122
H6 H 0.92469 -0.54795 0.76769
H7 H 0.85219 -0.56286 0.83098
C9 C 0.88882 -0.21191 0.76406
C10 C 0.93950 -0.15306 0.69902
C11 C 0.84001 -0.08300 0.79393
C12 C 0.94136 0.03295 0.66474
H8 H 0.97823 -0.25185 0.67391
C13 C 0.84212 0.10326 0.75933
H9 H 0.79990 -0.12331 0.84457
C14 C 0.89280 0.16518 0.69441
H10 H 0.98152 0.07306 0.61408
H11 H 0.80369 0.20701 0.78452
N1 N 0.89697 0.34264 0.65701
H12 H 0.93468 0.44978 0.62038
C15 C 0.86866 0.32884 0.64689
C16 C 0.82187 0.14438 0.68426
C17 C 0.88589 0.50563 0.59916
C18 C 0.79258 0.13715 0.67598
H13 H 0.80765 -0.00372 0.72017
C19 C 0.85627 0.49486 0.59098
C20 C 0.80954 0.31303 0.62955
H14 H 0.75677 -0.00938 0.70565
H15 H 0.86913 0.63057 0.55470
H16 H 0.78709 0.30607 0.62271
C21 C 0.93578 0.70393 0.55651
O1 O 0.96698 0.72052 0.55597
O2 O 0.94384 0.87215 0.51728
H17 H 0.97544 1.00482 0.49380
#END


data_List_29
#E = -42.4091 (inter-molecular)
#E =  72.8718 (intra-molecular)
_chemical_formula_sum 'H17 C21 N1 O2 Cl2'
_chemical_formula_moiety
;
H17 C21 N1 O2 Cl2
;
_symmetry_cell_setting triclinic
_space_group_name_H-M_alt 'P -1'
_symmetry_Int_Tables_number 2
loop_
_symmetry_equiv_pos_site_id
_symmetry_equiv_pos_as_xyz
1 x,y,z
2 -x,-y,-z
_cell_length_a 20.722210
_cell_length_b 13.412233
_cell_length_c 4.459760
_cell_angle_alpha 65.933688
_cell_angle_beta 57.067131
_cell_angle_gamma 68.977670
_cell_formula_units_Z 2
loop_
_atom_site_label
_atom_site_type_symbol
_atom_site_fract_x
_atom_site_fract_y
_atom_site_fract_z
C1 C -0.08606 0.18756 1.11987
C2 C -0.02244 0.18167 1.16149
C3 C 0.00334 0.27852 1.06959
C4 C -0.03533 0.38147 0.93541
C5 C -0.09894 0.38767 0.89497
C6 C -0.12429 0.29093 0.98585
H1 H 0.00741 0.10141 1.26559
H2 H -0.01567 0.45745 0.85824
H3 H -0.12897 0.46827 0.79502
Cl1 Cl -0.11462 0.06459 1.24075
Cl2 Cl -0.20308 0.30534 0.92639
C7 C 0.07294 0.27224 1.10668
H4 H 0.07657 0.19994 1.33432
H5 H 0.06376 0.34470 1.18944
C8 C 0.14873 0.26625 0.74508
H6 H 0.16089 0.18879 0.68014
H7 H 0.14329 0.33282 0.51005
C9 C 0.21684 0.27390 0.76605
C10 C 0.26181 0.17816 0.89035
C11 C 0.23530 0.37696 0.66880
C12 C 0.32547 0.18570 0.90574
H8 H 0.24818 0.09674 0.97500
C13 C 0.29917 0.38343 0.68512
H9 H 0.20099 0.45330 0.57521
C14 C 0.34599 0.28759 0.79972
H10 H 0.35782 0.11009 1.01215
H11 H 0.31299 0.46476 0.60001
N1 N 0.41314 0.29864 0.78064
H12 H 0.40588 0.37069 0.83217
C15 C 0.48824 0.23285 0.70511
C16 C 0.51220 0.13528 0.59852
C17 C 0.54431 0.26597 0.71713
C18 C 0.58725 0.07212 0.51373
H13 H 0.47412 0.10803 0.56273
C19 C 0.61971 0.20181 0.63171
C20 C 0.64125 0.10554 0.52830
H14 H 0.60361 -0.00262 0.43110
H15 H 0.66220 0.22566 0.64920
H16 H 0.69983 0.05713 0.45968
C21 C 0.52457 0.36935 0.82019
O1 O 0.46182 0.43295 0.89542
O2 O 0.58330 0.38634 0.83075
H17 H 0.56330 0.45176 0.92237
#END


data_List_30
#E = -44.0571 (inter-molecular)
#E =  74.5280 (intra-molecular)
_chemical_formula_sum 'H17 C21 N1 O2 Cl2'
_chemical_formula_moiety
;
H17 C21 N1 O2 Cl2
;
_symmetry_cell_setting triclinic
_space_group_name_H-M_alt 'P -1'
_symmetry_Int_Tables_number 2
loop_
_symmetry_equiv_pos_site_id
_symmetry_equiv_pos_as_xyz
1 x,y,z
2 -x,-y,-z
_cell_length_a 7.399236
_cell_length_b 9.560758
_cell_length_c 14.616225
_cell_angle_alpha 98.282394
_cell_angle_beta 103.452868
_cell_angle_gamma 71.584215
_cell_formula_units_Z 2
loop_
_atom_site_label
_atom_site_type_symbol
_atom_site_fract_x
_atom_site_fract_y
_atom_site_fract_z
C1 C 1.66419 0.58821 0.70625
C2 C 1.51528 0.63728 0.62908
C3 C 1.35831 0.57766 0.60298
C4 C 1.34763 0.47356 0.65806
C5 C 1.49530 0.42545 0.73586
C6 C 1.65448 0.48175 0.75966
H1 H 1.52471 0.71830 0.58658
H2 H 1.22565 0.42769 0.64041
H3 H 1.48532 0.34305 0.77707
Cl1 Cl 1.85717 0.66120 0.73055
Cl2 Cl 1.83483 0.41502 0.85493
C7 C 1.20699 0.62345 0.51512
H4 H 1.13228 0.53879 0.48890
H5 H 1.28372 0.62623 0.46009
C8 C 1.06126 0.77419 0.53048
H6 H 0.98114 0.76876 0.58344
H7 H 1.13883 0.85586 0.56007
C9 C 0.92064 0.83084 0.44173
C10 C 0.72046 0.87848 0.43932
C11 C 0.98669 0.84470 0.36209
C12 C 0.59023 0.94055 0.35954
H8 H 0.66380 0.86916 0.49968
C13 C 0.85544 0.90711 0.28264
H9 H 1.14104 0.81005 0.36102
C14 C 0.65592 0.95779 0.28058
H10 H 0.43545 0.97808 0.35987
H11 H 0.91149 0.91400 0.22161
N1 N 0.52033 1.03155 0.20593
H12 H 0.38360 1.02204 0.19828
C15 C 0.52694 1.12561 0.14137
C16 C 0.67895 1.18986 0.15595
C17 C 0.38203 1.15572 0.05836
C18 C 0.68997 1.27800 0.09020
H13 H 0.78934 1.17484 0.22030
C19 C 0.39542 1.24326 -0.00784
C20 C 0.54899 1.30371 0.00816
H14 H 0.80839 1.32708 0.10313
H15 H 0.28645 1.26415 -0.07266
H16 H 0.55727 1.37211 -0.04290
C21 C 0.21170 1.09697 0.03375
O1 O 0.10387 1.10185 -0.04384
O2 O 0.18430 1.03686 0.10524
H17 H 0.07560 0.99596 0.07853
#END


data_List_31
#E = -42.3573 (inter-molecular)
#E =  72.8618 (intra-molecular)
_chemical_formula_sum 'H17 C21 N1 O2 Cl2'
_chemical_formula_moiety
;
H17 C21 N1 O2 Cl2
;
_symmetry_cell_setting triclinic
_space_group_name_H-M_alt 'P -1'
_symmetry_Int_Tables_number 2
loop_
_symmetry_equiv_pos_site_id
_symmetry_equiv_pos_as_xyz
1 x,y,z
2 -x,-y,-z
_cell_length_a 12.290048
_cell_length_b 18.671178
_cell_length_c 4.461603
_cell_angle_alpha 111.405241
_cell_angle_beta 94.700779
_cell_angle_gamma 78.703439
_cell_formula_units_Z 2
loop_
_atom_site_label
_atom_site_type_symbol
_atom_site_fract_x
_atom_site_fract_y
_atom_site_fract_z
C1 C 0.81239 0.58621 -0.27887
C2 C 0.81831 0.52258 -0.17954
C3 C 0.72149 0.49681 -0.14863
C4 C 0.61854 0.53549 -0.21830
C5 C 0.61232 0.59912 -0.31605
C6 C 0.70903 0.62446 -0.34752
H1 H 0.89857 0.49269 -0.12623
H2 H 0.54256 0.51590 -0.19921
H3 H 0.53171 0.62913 -0.36532
Cl1 Cl 0.93533 0.61475 -0.30984
Cl2 Cl 0.69459 0.70324 -0.47142
C7 C 0.72780 0.42721 -0.04823
H4 H 0.65542 0.43644 0.09815
H5 H 0.80015 0.42355 0.11037
C8 C 0.73365 0.35136 -0.34000
H6 H 0.66704 0.35681 -0.51361
H7 H 0.81106 0.33914 -0.47053
C9 C 0.72602 0.28325 -0.24327
C10 C 0.62299 0.26477 -0.21893
C11 C 0.82175 0.23828 -0.16982
C12 C 0.61654 0.20089 -0.13229
H8 H 0.54664 0.29907 -0.27046
C13 C 0.81423 0.17461 -0.08323
H9 H 0.90314 0.25191 -0.18028
C14 C 0.71238 0.15408 -0.06676
H10 H 0.53523 0.18706 -0.12222
H11 H 0.88985 0.14227 -0.02016
N1 N 0.70135 0.08691 -0.00770
H12 H 0.62931 0.09417 0.10863
C15 C 0.76720 0.01180 -0.07365
C16 C 0.86477 -0.01219 -0.25381
C17 C 0.73414 -0.04424 0.02776
C18 C 0.92798 -0.08725 -0.32653
H13 H 0.89199 0.02587 -0.35511
C19 C 0.79834 -0.11966 -0.04623
C20 C 0.89460 -0.14123 -0.22439
H14 H 1.00272 -0.10363 -0.46755
H15 H 0.77450 -0.16215 0.03770
H16 H 0.94304 -0.19983 -0.28274
C21 C 0.63077 -0.02447 0.21448
O1 O 0.56701 0.03823 0.28981
O2 O 0.61398 -0.08310 0.30181
H17 H 0.54856 -0.06301 0.43889
#END


data_List_32
#E = -44.6116 (inter-molecular)
#E =  75.1192 (intra-molecular)
_chemical_formula_sum 'H17 C21 N1 O2 Cl2'
_chemical_formula_moiety
;
H17 C21 N1 O2 Cl2
;
_symmetry_cell_setting triclinic
_space_group_name_H-M_alt 'P -1'
_symmetry_Int_Tables_number 2
loop_
_symmetry_equiv_pos_site_id
_symmetry_equiv_pos_as_xyz
1 x,y,z
2 -x,-y,-z
_cell_length_a 4.488802
_cell_length_b 19.318507
_cell_length_c 14.924888
_cell_angle_alpha 118.856876
_cell_angle_beta 109.659300
_cell_angle_gamma 55.161509
_cell_formula_units_Z 2
loop_
_atom_site_label
_atom_site_type_symbol
_atom_site_fract_x
_atom_site_fract_y
_atom_site_fract_z
C1 C 0.94456 0.42691 0.27071
C2 C 0.96937 0.50102 0.28629
C3 C 0.97374 0.51458 0.20263
C4 C 0.94681 0.45380 0.10306
C5 C 0.92486 0.37957 0.08764
C6 C 0.92726 0.36534 0.17114
H1 H 0.98687 0.54821 0.36411
H2 H 0.94637 0.46313 0.03673
H3 H 0.90925 0.33253 0.00994
Cl1 Cl 0.92918 0.41625 0.37721
Cl2 Cl 0.91224 0.27031 0.14608
C7 C 0.99878 0.59464 0.21918
H4 H 1.14047 0.57610 0.15723
H5 H 1.17100 0.60898 0.29002
C8 C 0.62239 0.67899 0.22460
H6 H 0.43730 0.66250 0.15904
H7 H 0.49828 0.70168 0.29239
C9 C 0.63988 0.75542 0.22702
C10 C 0.57097 0.76861 0.13662
C11 C 0.73529 0.81273 0.31795
C12 C 0.59799 0.83742 0.13747
H8 H 0.49771 0.72540 0.06415
C13 C 0.76491 0.88128 0.31813
H9 H 0.79699 0.80354 0.38961
C14 C 0.69858 0.89465 0.22802
H10 H 0.54268 0.84504 0.06497
H11 H 0.85830 0.92051 0.38983
N1 N 0.71458 0.96205 0.22059
H12 H 0.74384 0.94662 0.14698
C15 C 0.70852 1.04514 0.28681
C16 C 0.63642 1.08673 0.38993
C17 C 0.76708 1.09139 0.24963
C18 C 0.62702 1.16966 0.45433
H13 H 0.56960 1.05800 0.42213
C19 C 0.75428 1.17513 0.31503
C20 C 0.68741 1.21375 0.41737
H14 H 0.57094 1.19977 0.53383
H15 H 0.80067 1.21042 0.28679
H16 H 0.68004 1.27822 0.46737
C21 C 0.84675 1.05671 0.14213
O1 O 0.96308 1.08587 0.11330
O2 O 0.78161 0.98775 0.07664
H17 H 0.85376 0.96946 0.01007
#END


data_List_33
#E = -44.1549 (inter-molecular)
#E =  74.6955 (intra-molecular)
_chemical_formula_sum 'H17 C21 N1 O2 Cl2'
_chemical_formula_moiety
;
H17 C21 N1 O2 Cl2
;
_symmetry_cell_setting triclinic
_space_group_name_H-M_alt 'P -1'
_symmetry_Int_Tables_number 2
loop_
_symmetry_equiv_pos_site_id
_symmetry_equiv_pos_as_xyz
1 x,y,z
2 -x,-y,-z
_cell_length_a 13.506139
_cell_length_b 6.999532
_cell_length_c 11.473015
_cell_angle_alpha 62.420958
_cell_angle_beta 75.695456
_cell_angle_gamma 88.990468
_cell_formula_units_Z 2
loop_
_atom_site_label
_atom_site_type_symbol
_atom_site_fract_x
_atom_site_fract_y
_atom_site_fract_z
C1 C 0.07822 0.37977 1.35430
C2 C -0.00044 0.36829 1.29726
C3 C -0.05398 0.54743 1.24045
C4 C -0.02827 0.73801 1.24321
C5 C 0.05078 0.75008 1.29903
C6 C 0.10505 0.57234 1.35326
H1 H -0.02041 0.21815 1.29760
H2 H -0.06970 0.87868 1.20224
H3 H 0.07040 0.89966 1.29919
Cl1 Cl 0.13846 0.15024 1.42484
Cl2 Cl 0.20422 0.60169 1.41620
C7 C -0.13998 0.53184 1.18137
H4 H -0.21118 0.55833 1.23997
H5 H -0.15319 0.36572 1.19807
C8 C -0.11811 0.69159 1.02857
H6 H -0.09906 0.85686 1.00989
H7 H -0.05005 0.65451 0.97066
C9 C -0.20703 0.68988 0.97112
C10 C -0.25816 0.87444 0.92021
C11 C -0.23871 0.50767 0.96405
C12 C -0.33865 0.87769 0.86271
H8 H -0.23538 1.01985 0.92347
C13 C -0.31941 0.51211 0.90657
H9 H -0.20086 0.36100 1.00188
C14 C -0.37054 0.69730 0.85432
H10 H -0.37208 1.02853 0.81907
H11 H -0.34230 0.36720 0.90298
N1 N -0.45243 0.68600 0.80147
H12 H -0.44261 0.57983 0.76221
C15 C -0.53007 0.81864 0.75963
C16 C -0.56461 0.96131 0.81162
C17 C -0.57770 0.81014 0.66475
C18 C -0.64022 1.09554 0.76883
H13 H -0.53553 0.96709 0.89020
C19 C -0.65421 0.94519 0.62304
C20 C -0.68513 1.08812 0.67444
H14 H -0.66317 1.20579 0.81026
H15 H -0.68916 0.94130 0.54819
H16 H -0.74343 1.19311 0.64030
C21 C -0.55037 0.66896 0.59920
O1 O -0.58560 0.67435 0.50938
O2 O -0.48127 0.53391 0.64646
H17 H -0.46482 0.45935 0.59094
#END


data_List_34
#E = -45.0687 (inter-molecular)
#E =  75.6228 (intra-molecular)
_chemical_formula_sum 'H17 C21 N1 O2 Cl2'
_chemical_formula_moiety
;
H17 C21 N1 O2 Cl2
;
_symmetry_cell_setting triclinic
_space_group_name_H-M_alt 'P -1'
_symmetry_Int_Tables_number 2
loop_
_symmetry_equiv_pos_site_id
_symmetry_equiv_pos_as_xyz
1 x,y,z
2 -x,-y,-z
_cell_length_a 26.047994
_cell_length_b 4.522768
_cell_length_c 18.977334
_cell_angle_alpha 121.839974
_cell_angle_beta 49.830009
_cell_angle_gamma 80.488250
_cell_formula_units_Z 2
loop_
_atom_site_label
_atom_site_type_symbol
_atom_site_fract_x
_atom_site_fract_y
_atom_site_fract_z
C1 C 0.83658 -0.59703 -0.39359
C2 C 0.77912 -0.41362 -0.25706
C3 C 0.68946 -0.27186 -0.15833
C4 C 0.65650 -0.30239 -0.19527
C5 C 0.71379 -0.48507 -0.33123
C6 C 0.80457 -0.63982 -0.43194
H1 H 0.80519 -0.38798 -0.22905
H2 H 0.58650 -0.18881 -0.11938
H3 H 0.68805 -0.51331 -0.35959
Cl1 Cl 0.94536 -0.75822 -0.50895
Cl2 Cl 0.87427 -0.88736 -0.60285
C7 C 0.62759 -0.08017 -0.01217
H4 H 0.68170 -0.27514 -0.03923
H5 H 0.59854 -0.23260 -0.00473
C8 C 0.53393 0.55156 0.15702
H6 H 0.56325 0.69924 0.15595
H7 H 0.48729 0.74367 0.17345
C9 C 0.46154 0.75146 0.30694
C10 C 0.49308 0.66709 0.33857
C11 C 0.36110 1.01378 0.41529
C12 C 0.42619 0.83008 0.47374
H8 H 0.57156 0.45596 0.25512
C13 C 0.29457 1.18005 0.55039
H9 H 0.33369 1.08692 0.39503
C14 C 0.32622 1.08516 0.58109
H10 H 0.45729 0.72422 0.48606
H11 H 0.21690 1.38190 0.63142
N1 N 0.25321 1.26689 0.71982
H12 H 0.19809 1.31949 0.75480
C15 C 0.23162 1.41700 0.82964
C16 C 0.28680 1.44695 0.82344
C17 C 0.14976 1.55885 0.95530
C18 C 0.26288 1.60848 0.93577
H13 H 0.34658 1.36976 0.73616
C19 C 0.12658 1.71961 1.06734
C20 C 0.18340 1.74162 1.05701
H14 H 0.30608 1.63603 0.92907
H15 H 0.06411 1.82690 1.16333
H16 H 0.16427 1.86953 1.14496
C21 C 0.08268 1.55552 0.98020
O1 O 0.02723 1.56795 1.06232
O2 O 0.08718 1.54074 0.90349
H17 H 0.04067 1.53711 0.92864
#END


data_List_35
#E = -42.4884 (inter-molecular)
#E =  73.1047 (intra-molecular)
_chemical_formula_sum 'H17 C21 N1 O2 Cl2'
_chemical_formula_moiety
;
H17 C21 N1 O2 Cl2
;
_symmetry_cell_setting triclinic
_space_group_name_H-M_alt 'P -1'
_symmetry_Int_Tables_number 2
loop_
_symmetry_equiv_pos_site_id
_symmetry_equiv_pos_as_xyz
1 x,y,z
2 -x,-y,-z
_cell_length_a 14.892009
_cell_length_b 15.891791
_cell_length_c 4.322104
_cell_angle_alpha 105.106204
_cell_angle_beta 82.301123
_cell_angle_gamma 111.772332
_cell_formula_units_Z 2
loop_
_atom_site_label
_atom_site_type_symbol
_atom_site_fract_x
_atom_site_fract_y
_atom_site_fract_z
C1 C -0.29975 -0.02834 0.70773
C2 C -0.24348 0.04562 0.93798
C3 C -0.14743 0.05713 0.97266
C4 C -0.10830 -0.00617 0.77001
C5 C -0.16462 -0.08108 0.54374
C6 C -0.26079 -0.09269 0.51284
H1 H -0.27519 0.09411 1.09230
H2 H -0.03291 0.00317 0.78523
H3 H -0.13322 -0.13043 0.39345
Cl1 Cl -0.41672 -0.03579 0.67824
Cl2 Cl -0.32761 -0.18765 0.23329
C7 C -0.08691 0.13635 1.22240
H4 H -0.03763 0.11243 1.31313
H5 H -0.13348 0.15341 1.42950
C8 C -0.02991 0.22309 1.09408
H6 H 0.00714 0.20464 0.86413
H7 H -0.07895 0.25480 1.04521
C9 C 0.04470 0.29343 1.32448
C10 C 0.13513 0.28534 1.32142
C11 C 0.02462 0.36578 1.54969
C12 C 0.20432 0.34894 1.53731
H8 H 0.15311 0.22979 1.15050
C13 C 0.09441 0.42913 1.76647
H9 H -0.04572 0.37295 1.56162
C14 C 0.18518 0.42187 1.76422
H10 H 0.27425 0.34093 1.52555
H11 H 0.07465 0.48167 1.94751
N1 N 0.26009 0.48498 1.96407
H12 H 0.30512 0.45440 2.00889
C15 C 0.28769 0.58039 2.11808
C16 C 0.24139 0.63745 2.06364
C17 C 0.36689 0.62321 2.32385
C18 C 0.27081 0.73245 2.20761
H13 H 0.18386 0.61024 1.89574
C19 C 0.39673 0.71920 2.46467
C20 C 0.34858 0.77336 2.40661
H14 H 0.23430 0.77468 2.15596
H15 H 0.45762 0.75281 2.62136
H16 H 0.37332 0.84763 2.51104
C21 C 0.42185 0.56813 2.38676
O1 O 0.41254 0.48798 2.24704
O2 O 0.48413 0.61546 2.62330
H17 H 0.51469 0.57355 2.65514
#END


data_List_36
#E = -41.4158 (inter-molecular)
#E =  72.0327 (intra-molecular)
_chemical_formula_sum 'H17 C21 N1 O2 Cl2'
_chemical_formula_moiety
;
H17 C21 N1 O2 Cl2
;
_symmetry_cell_setting triclinic
_space_group_name_H-M_alt 'P -1'
_symmetry_Int_Tables_number 2
loop_
_symmetry_equiv_pos_site_id
_symmetry_equiv_pos_as_xyz
1 x,y,z
2 -x,-y,-z
_cell_length_a 6.863962
_cell_length_b 23.673702
_cell_length_c 15.345810
_cell_angle_alpha 139.626445
_cell_angle_beta 144.718692
_cell_angle_gamma 52.391835
_cell_formula_units_Z 2
loop_
_atom_site_label
_atom_site_type_symbol
_atom_site_fract_x
_atom_site_fract_y
_atom_site_fract_z
C1 C 0.99652 0.41024 0.78094
C2 C 0.94485 0.48923 0.81203
C3 C 0.67644 0.54187 0.79955
C4 C 0.46194 0.51453 0.75695
C5 C 0.51397 0.43579 0.72632
C6 C 0.77839 0.38305 0.73615
H1 H 1.11459 0.51012 0.84640
H2 H 0.25345 0.55447 0.74788
H3 H 0.34718 0.41537 0.69426
Cl1 Cl 1.33419 0.34971 0.80079
Cl2 Cl 0.81912 0.28519 0.69004
C7 C 0.61618 0.62613 0.82868
H4 H 0.85416 0.66430 0.95574
H5 H 0.44523 0.66581 0.85130
C8 C 0.46926 0.60929 0.66440
H6 H 0.64710 0.57237 0.64700
H7 H 0.23913 0.56816 0.53681
C9 C 0.38725 0.69165 0.68339
C10 C 0.57748 0.71905 0.71297
C11 C 0.11440 0.74121 0.66761
C12 C 0.49555 0.79480 0.72722
H8 H 0.79085 0.68215 0.72526
C13 C 0.03386 0.81687 0.68160
H9 H -0.04055 0.72114 0.64279
C14 C 0.22413 0.84536 0.71295
H10 H 0.64826 0.81456 0.75041
H11 H -0.18776 0.85140 0.66149
N1 N 0.17169 0.92349 0.74035
H12 H 0.24334 0.91988 0.69832
C15 C -0.00897 0.99922 0.78212
C16 C -0.08154 1.02298 0.86961
C17 C -0.12744 1.05342 0.73516
C18 C -0.27718 1.09468 0.90168
H13 H 0.01869 0.98595 0.91645
C19 C -0.32007 1.12636 0.77040
C20 C -0.39684 1.14623 0.85182
H14 H -0.33389 1.11046 0.96684
H15 H -0.41758 1.16724 0.73137
H16 H -0.54898 1.20184 0.87651
C21 C -0.05491 1.03246 0.64433
O1 O 0.12417 0.97379 0.61618
O2 O -0.21370 1.08445 0.59131
H17 H -0.16526 1.06205 0.52441
#END


data_List_37
#E = -44.4509 (inter-molecular)
#E =  75.0744 (intra-molecular)
_chemical_formula_sum 'H17 C21 N1 O2 Cl2'
_chemical_formula_moiety
;
H17 C21 N1 O2 Cl2
;
_symmetry_cell_setting triclinic
_space_group_name_H-M_alt 'P -1'
_symmetry_Int_Tables_number 2
loop_
_symmetry_equiv_pos_site_id
_symmetry_equiv_pos_as_xyz
1 x,y,z
2 -x,-y,-z
_cell_length_a 17.124900
_cell_length_b 17.088589
_cell_length_c 4.502022
_cell_angle_alpha 57.832358
_cell_angle_beta 112.382612
_cell_angle_gamma 123.888230
_cell_formula_units_Z 2
loop_
_atom_site_label
_atom_site_type_symbol
_atom_site_fract_x
_atom_site_fract_y
_atom_site_fract_z
C1 C 1.05080 0.22746 -1.42419
C2 C 0.97543 0.21052 -1.30822
C3 C 0.96853 0.29420 -1.35239
C4 C 1.03753 0.39523 -1.51834
C5 C 1.11331 0.41195 -1.62969
C6 C 1.12080 0.32837 -1.57974
H1 H 0.92210 0.13163 -1.18110
H2 H 1.03363 0.46166 -1.55829
H3 H 1.16717 0.49064 -1.75121
Cl1 Cl 1.05224 0.12097 -1.37500
Cl2 Cl 1.21855 0.35481 -1.71042
C7 C 0.88690 0.27621 -1.23022
H4 H 0.91101 0.33732 -1.14923
H5 H 0.86593 0.20346 -0.99112
C8 C 0.80250 0.27329 -1.51836
H6 H 0.82543 0.34068 -1.76910
H7 H 0.77298 0.20596 -1.57296
C9 C 0.72614 0.27060 -1.41920
C10 C 0.72024 0.36180 -1.54904
C11 C 0.66186 0.17882 -1.18989
C12 C 0.65156 0.36104 -1.45155
H8 H 0.76917 0.43482 -1.72580
C13 C 0.59351 0.17876 -1.09021
H9 H 0.66575 0.10673 -1.07799
C14 C 0.58733 0.26978 -1.21815
H10 H 0.64970 0.43414 -1.55876
H11 H 0.54897 0.10674 -0.89627
N1 N 0.52077 0.27739 -1.13939
H12 H 0.54198 0.35187 -1.18766
C15 C 0.43125 0.21061 -1.01471
C16 C 0.38063 0.10709 -0.96936
C17 C 0.38789 0.24741 -0.93765
C18 C 0.29142 0.04159 -0.84907
H13 H 0.40739 0.07610 -1.04293
C19 C 0.29805 0.18102 -0.81754
C20 C 0.25038 0.07812 -0.77034
H14 H 0.25362 -0.03753 -0.82438
H15 H 0.26483 0.20879 -0.75629
H16 H 0.18102 0.02777 -0.67734
C21 C 0.43183 0.35570 -0.97623
O1 O 0.40567 0.38426 -0.84988
O2 O 0.50550 0.42251 -1.16773
H17 H 0.52914 0.48988 -1.16911
#END


data_List_38
#E = -41.9156 (inter-molecular)
#E =  72.5452 (intra-molecular)
_chemical_formula_sum 'H17 C21 N1 O2 Cl2'
_chemical_formula_moiety
;
H17 C21 N1 O2 Cl2
;
_symmetry_cell_setting monoclinic
_space_group_name_H-M_alt 'P 1 21/c 1'
_symmetry_Int_Tables_number 14
loop_
_symmetry_equiv_pos_site_id
_symmetry_equiv_pos_as_xyz
1 x,y,z
2 -x,1/2+y,1/2-z
3 -x,-y,-z
4 x,1/2-y,1/2+z
_cell_length_a 7.675812
_cell_length_b 11.487415
_cell_length_c 23.120125
_cell_angle_alpha 90.000000
_cell_angle_beta 66.902399
_cell_angle_gamma 90.000000
_cell_formula_units_Z 4
loop_
_atom_site_label
_atom_site_type_symbol
_atom_site_fract_x
_atom_site_fract_y
_atom_site_fract_z
C1 C 0.87619 0.85255 0.12402
C2 C 0.86851 0.74148 0.14984
C3 C 0.84375 0.72815 0.21273
C4 C 0.82434 0.82742 0.24966
C5 C 0.83119 0.93788 0.22411
C6 C 0.85975 0.95126 0.16108
H1 H 0.88616 0.66528 0.12030
H2 H 0.80692 0.81926 0.29844
H3 H 0.81747 1.01299 0.25388
Cl1 Cl 0.91051 0.86141 0.04586
Cl2 Cl 0.88082 1.09111 0.13172
C7 C 0.83921 0.60960 0.24110
H4 H 0.90475 0.61748 0.27538
H5 H 0.92856 0.54907 0.20487
C8 C 0.63845 0.56121 0.27335
H6 H 0.54489 0.62565 0.30565
H7 H 0.57895 0.54339 0.23829
C9 C 0.63537 0.45120 0.30934
C10 C 0.65121 0.45551 0.36750
C11 C 0.62048 0.34261 0.28454
C12 C 0.65477 0.35279 0.39951
H8 H 0.66364 0.53856 0.38811
C13 C 0.62403 0.24038 0.31692
H9 H 0.60509 0.33594 0.23990
C14 C 0.64466 0.24331 0.37422
H10 H 0.66846 0.35898 0.44450
H11 H 0.61473 0.15864 0.29516
N1 N 0.65255 0.14333 0.40818
H12 H 0.71994 0.15802 0.43794
C15 C 0.59453 0.02653 0.40906
C16 C 0.45247 -0.00474 0.38808
C17 C 0.67732 -0.06382 0.43145
C18 C 0.39069 -0.11983 0.39037
H13 H 0.38240 0.06191 0.37185
C19 C 0.61279 -0.17939 0.43452
C20 C 0.46950 -0.20702 0.41413
H14 H 0.27761 -0.14058 0.37488
H15 H 0.67241 -0.24843 0.45336
H16 H 0.41871 -0.29607 0.41715
C21 C 0.82699 -0.03664 0.45525
O1 O 0.86344 0.06048 0.46892
O2 O 0.92003 -0.13177 0.46108
H17 H 1.00303 -0.10657 0.48186
#END


data_List_39
#E = -41.4038 (inter-molecular)
#E =  72.0453 (intra-molecular)
_chemical_formula_sum 'H17 C21 N1 O2 Cl2'
_chemical_formula_moiety
;
H17 C21 N1 O2 Cl2
;
_symmetry_cell_setting triclinic
_space_group_name_H-M_alt 'P -1'
_symmetry_Int_Tables_number 2
loop_
_symmetry_equiv_pos_site_id
_symmetry_equiv_pos_as_xyz
1 x,y,z
2 -x,-y,-z
_cell_length_a 20.246925
_cell_length_b 10.517464
_cell_length_c 6.860124
_cell_angle_alpha 122.563951
_cell_angle_beta 67.850347
_cell_angle_gamma 130.718944
_cell_formula_units_Z 2
loop_
_atom_site_label
_atom_site_type_symbol
_atom_site_fract_x
_atom_site_fract_y
_atom_site_fract_z
C1 C 0.58956 0.71894 0.37376
C2 C 0.51062 0.68804 0.37812
C3 C 0.45801 0.70078 0.58198
C4 C 0.48532 0.74339 0.78115
C5 C 0.56401 0.77383 0.77664
C6 C 0.61672 0.76379 0.57425
H1 H 0.48974 0.65361 0.22188
H2 H 0.44541 0.75265 0.94105
H3 H 0.58440 0.80589 0.93174
Cl1 Cl 0.65004 0.69878 0.11580
Cl2 Cl 0.71454 0.80978 0.58458
C7 C 0.37379 0.67181 0.58770
H4 H 0.33427 0.65009 0.74254
H5 H 0.33548 0.54440 0.43942
C8 C 0.39063 0.83558 0.58559
H6 H 0.43176 0.96341 0.72869
H7 H 0.42749 0.85231 0.42655
C9 C 0.30831 0.81660 0.60434
C10 C 0.25881 0.83314 0.81239
C11 C 0.28090 0.78630 0.41581
C12 C 0.18322 0.81925 0.83136
H8 H 0.27889 0.85846 0.96293
C13 C 0.20520 0.77212 0.43632
H9 H 0.31771 0.77331 0.25116
C14 C 0.15474 0.78724 0.64350
H10 H 0.14875 0.83996 0.99873
H11 H 0.18540 0.74826 0.28665
N1 N 0.07666 0.75987 0.64537
H12 H 0.08033 0.80184 0.53502
C15 C 0.00086 0.71804 0.79245
C16 C -0.02288 0.63076 0.92931
C17 C -0.05342 0.76465 0.80959
C18 C -0.09470 0.59832 1.08546
H13 H 0.01431 0.58438 0.91306
C19 C -0.12646 0.72914 0.96477
C20 C -0.14635 0.64777 1.10345
H14 H -0.11048 0.53326 1.19185
H15 H -0.16723 0.76859 0.98317
H16 H -0.20200 0.62303 1.22500
C21 C -0.03238 0.85561 0.66700
O1 O 0.02642 0.88403 0.51827
O2 O -0.08439 0.90854 0.72103
H17 H -0.06192 0.97566 0.62809
#END


data_List_40
#E = -42.7728 (inter-molecular)
#E =  73.4191 (intra-molecular)
_chemical_formula_sum 'H17 C21 N1 O2 Cl2'
_chemical_formula_moiety
;
H17 C21 N1 O2 Cl2
;
_symmetry_cell_setting monoclinic
_space_group_name_H-M_alt 'P 1 21/c 1'
_symmetry_Int_Tables_number 14
loop_
_symmetry_equiv_pos_site_id
_symmetry_equiv_pos_as_xyz
1 x,y,z
2 -x,1/2+y,1/2-z
3 -x,-y,-z
4 x,1/2-y,1/2+z
_cell_length_a 11.972294
_cell_length_b 13.846012
_cell_length_c 11.393140
_cell_angle_alpha 90.000000
_cell_angle_beta 77.888299
_cell_angle_gamma 90.000000
_cell_formula_units_Z 4
loop_
_atom_site_label
_atom_site_type_symbol
_atom_site_fract_x
_atom_site_fract_y
_atom_site_fract_z
C1 C 0.88440 -0.14795 1.24844
C2 C 0.83667 -0.08647 1.17499
C3 C 0.85015 0.01382 1.18035
C4 C 0.91374 0.05190 1.25912
C5 C 0.96456 -0.00941 1.33015
C6 C 0.94975 -0.10937 1.32532
H1 H 0.78655 -0.11593 1.11428
H2 H 0.92343 0.12961 1.26595
H3 H 1.01514 0.02165 1.38950
Cl1 Cl 0.85741 -0.26991 1.24119
Cl2 Cl 1.01332 -0.18095 1.41674
C7 C 0.79317 0.07877 1.10443
H4 H 0.79007 0.15267 1.13924
H5 H 0.70419 0.05538 1.11572
C8 C 0.85283 0.07931 0.97171
H6 H 0.93193 0.12132 0.95982
H7 H 0.87858 0.00597 0.94084
C9 C 0.77723 0.12161 0.89409
C10 C 0.74042 0.21746 0.90761
C11 C 0.74031 0.06434 0.80852
C12 C 0.66502 0.25337 0.83966
H8 H 0.76735 0.26452 0.97287
C13 C 0.66580 0.10151 0.74005
H9 H 0.76832 -0.01028 0.79480
C14 C 0.62495 0.19589 0.75578
H10 H 0.63437 0.32713 0.85502
H11 H 0.64109 0.05485 0.67362
N1 N 0.54283 0.23552 0.69773
H12 H 0.54605 0.30935 0.69455
C15 C 0.46725 0.19715 0.62952
C16 C 0.43335 0.09987 0.63849
C17 C 0.42518 0.25556 0.54625
C18 C 0.36483 0.06044 0.56513
H13 H 0.45739 0.05314 0.70559
C19 C 0.35828 0.21469 0.47124
C20 C 0.32778 0.11771 0.48105
H14 H 0.33910 -0.01483 0.57497
H15 H 0.33027 0.25761 0.40320
H16 H 0.27379 0.08774 0.42448
C21 C 0.45249 0.36073 0.53578
O1 O 0.50312 0.40631 0.60045
O2 O 0.41679 0.40296 0.44391
H17 H 0.44583 0.46929 0.43960
#END


data_List_41
#E = -42.8988 (inter-molecular)
#E =  73.5474 (intra-molecular)
_chemical_formula_sum 'H17 C21 N1 O2 Cl2'
_chemical_formula_moiety
;
H17 C21 N1 O2 Cl2
;
_symmetry_cell_setting triclinic
_space_group_name_H-M_alt 'P -1'
_symmetry_Int_Tables_number 2
loop_
_symmetry_equiv_pos_site_id
_symmetry_equiv_pos_as_xyz
1 x,y,z
2 -x,-y,-z
_cell_length_a 13.186962
_cell_length_b 10.900326
_cell_length_c 10.705109
_cell_angle_alpha 133.916452
_cell_angle_beta 74.975263
_cell_angle_gamma 80.246305
_cell_formula_units_Z 2
loop_
_atom_site_label
_atom_site_type_symbol
_atom_site_fract_x
_atom_site_fract_y
_atom_site_fract_z
C1 C 0.65172 -0.08321 0.34069
C2 C 0.61315 0.09680 0.42023
C3 C 0.63430 0.23995 0.56811
C4 C 0.69527 0.19959 0.63454
C5 C 0.73174 0.02125 0.55811
C6 C 0.70939 -0.11987 0.41234
H1 H 0.56559 0.12650 0.36753
H2 H 0.71292 0.30778 0.74907
H3 H 0.77590 -0.00515 0.61586
Cl1 Cl 0.62371 -0.25194 0.15723
Cl2 Cl 0.75285 -0.33389 0.32991
C7 C 0.58443 0.43888 0.66277
H4 H 0.58153 0.42146 0.55008
H5 H 0.64603 0.49631 0.69934
C8 C 0.45785 0.58279 0.85556
H6 H 0.40259 0.51185 0.82822
H7 H 0.46440 0.62268 0.97826
C9 C 0.38992 0.76623 0.92908
C10 C 0.39688 0.93476 1.07113
C11 C 0.31737 0.77067 0.85627
C12 C 0.32854 1.10724 1.14533
H8 H 0.45437 0.93506 1.12774
C13 C 0.25013 0.94305 0.93057
H9 H 0.31155 0.64108 0.74270
C14 C 0.25243 1.11541 1.07911
H10 H 0.33874 1.23327 1.25249
H11 H 0.19554 0.94244 0.86994
N1 N 0.17466 1.28612 1.15687
H12 H 0.15031 1.25681 1.05905
C15 C 0.11970 1.48978 1.34252
C16 C 0.11667 1.56206 1.51507
C17 C 0.06674 1.62916 1.36011
C18 C 0.06685 1.76298 1.69604
H13 H 0.14888 1.46295 1.51433
C19 C 0.01939 1.83095 1.54134
C20 C 0.02063 1.89724 1.70801
H14 H 0.06416 1.81289 1.82735
H15 H -0.02078 1.93913 1.55626
H16 H -0.01766 2.05380 1.84797
C21 C 0.05263 1.56441 1.19223
O1 O 0.06171 1.40504 1.05318
O2 O 0.02242 1.70439 1.21344
H17 H 0.00352 1.65413 1.10850
#END


data_List_42
#E = -42.8182 (inter-molecular)
#E =  73.5219 (intra-molecular)
_chemical_formula_sum 'H17 C21 N1 O2 Cl2'
_chemical_formula_moiety
;
H17 C21 N1 O2 Cl2
;
_symmetry_cell_setting monoclinic
_space_group_name_H-M_alt 'P 1 21/c 1'
_symmetry_Int_Tables_number 14
loop_
_symmetry_equiv_pos_site_id
_symmetry_equiv_pos_as_xyz
1 x,y,z
2 -x,1/2+y,1/2-z
3 -x,-y,-z
4 x,1/2-y,1/2+z
_cell_length_a 4.393682
_cell_length_b 27.486264
_cell_length_c 17.556649
_cell_angle_alpha 90.000000
_cell_angle_beta 118.694172
_cell_angle_gamma 90.000000
_cell_formula_units_Z 4
loop_
_atom_site_label
_atom_site_type_symbol
_atom_site_fract_x
_atom_site_fract_y
_atom_site_fract_z
C1 C 1.88871 0.77124 0.92251
C2 C 1.74452 0.73327 0.94782
C3 C 1.82052 0.72829 1.03463
C4 C 2.03989 0.76219 1.09571
C5 C 2.18286 0.80014 1.07056
C6 C 2.10790 0.80488 0.98411
H1 H 1.57475 0.70703 0.90003
H2 H 2.10112 0.75925 1.16338
H3 H 2.35269 0.82599 1.11897
Cl1 Cl 1.78842 0.77428 0.81473
Cl2 Cl 2.29380 0.85295 0.95818
C7 C 1.67530 0.68652 1.06281
H4 H 1.40039 0.68208 1.01612
H5 H 1.68356 0.69594 1.12451
C8 C 1.87048 0.63895 1.07130
H6 H 1.81713 0.62583 1.00714
H7 H 2.15134 0.64499 1.10810
C9 C 1.77556 0.60027 1.11696
C10 C 1.52772 0.56459 1.07086
C11 C 1.93013 0.60067 1.20744
C12 C 1.43231 0.53030 1.11475
H8 H 1.40172 0.56349 1.00031
C13 C 1.83537 0.56620 1.25042
H9 H 2.12500 0.62776 1.24531
C14 C 1.58128 0.53083 1.20502
H10 H 1.22706 0.50492 1.07611
H11 H 1.96183 0.56733 1.32094
N1 N 1.50577 0.49818 1.25513
H12 H 1.56934 0.51283 1.31459
C15 C 1.33575 0.45306 1.24308
C16 C 1.25224 0.42337 1.17088
C17 C 1.25434 0.43521 1.30708
C18 C 1.09470 0.37795 1.16195
H13 H 1.32371 0.43366 1.12196
C19 C 1.09670 0.38956 1.29758
C20 C 1.01902 0.36087 1.22537
H14 H 1.03748 0.35554 1.10581
H15 H 1.04158 0.37549 1.34750
H16 H 0.90625 0.32505 1.21995
C21 C 1.34487 0.46410 1.38700
O1 O 1.53622 0.49961 1.41091
O2 O 1.19074 0.44729 1.43185
H17 H 1.27191 0.46812 1.48319
#END


data_List_43
#E = -43.2636 (inter-molecular)
#E =  73.9875 (intra-molecular)
_chemical_formula_sum 'H17 C21 N1 O2 Cl2'
_chemical_formula_moiety
;
H17 C21 N1 O2 Cl2
;
_symmetry_cell_setting monoclinic
_space_group_name_H-M_alt 'P 1 21/c 1'
_symmetry_Int_Tables_number 14
loop_
_symmetry_equiv_pos_site_id
_symmetry_equiv_pos_as_xyz
1 x,y,z
2 -x,1/2+y,1/2-z
3 -x,-y,-z
4 x,1/2-y,1/2+z
_cell_length_a 4.026306
_cell_length_b 24.902553
_cell_length_c 19.357473
_cell_angle_alpha 90.000000
_cell_angle_beta 111.559689
_cell_angle_gamma 90.000000
_cell_formula_units_Z 4
loop_
_atom_site_label
_atom_site_type_symbol
_atom_site_fract_x
_atom_site_fract_y
_atom_site_fract_z
C1 C 0.28303 0.63719 0.30508
C2 C 0.32312 0.63455 0.37998
C3 C 0.46481 0.58863 0.42271
C4 C 0.56293 0.54509 0.38843
C5 C 0.52384 0.54760 0.31387
C6 C 0.38316 0.59347 0.27205
H1 H 0.24171 0.66887 0.40451
H2 H 0.67150 0.50862 0.41936
H3 H 0.60075 0.51345 0.28815
Cl1 Cl 0.10349 0.69525 0.25678
Cl2 Cl 0.34128 0.59296 0.18027
C7 C 0.49848 0.58371 0.50302
H4 H 0.66565 0.54866 0.52727
H5 H 0.23407 0.57488 0.50385
C8 C 0.65549 0.63316 0.55123
H6 H 0.91864 0.64231 0.55000
H7 H 0.48758 0.66804 0.52699
C9 C 0.68979 0.62823 0.63139
C10 C 0.84894 0.58365 0.67466
C11 C 0.57164 0.66992 0.66517
C12 C 0.88123 0.58045 0.74912
H8 H 0.95540 0.55112 0.65166
C13 C 0.60308 0.66632 0.73952
H9 H 0.44680 0.70557 0.63385
C14 C 0.75480 0.62143 0.78260
H10 H 1.00733 0.54506 0.78103
H11 H 0.49278 0.69863 0.76197
N1 N 0.79953 0.61566 0.85769
H12 H 0.79182 0.57634 0.87248
C15 C 0.79060 0.65174 0.91338
C16 C 0.86481 0.70662 0.91062
C17 C 0.71211 0.63350 0.97500
C18 C 0.86382 0.74205 0.96657
H13 H 0.93836 0.72247 0.86593
C19 C 0.71774 0.66932 1.03161
C20 C 0.79651 0.72328 1.02762
H14 H 0.91992 0.78433 0.96277
H15 H 0.66220 0.65561 1.07958
H16 H 0.80581 0.75019 1.07239
C21 C 0.62755 0.57597 0.98150
O1 O 0.67939 0.53893 0.94518
O2 O 0.47799 0.56819 1.03227
H17 H 0.42850 0.52983 1.03385
#END


data_List_44
#E = -44.3601 (inter-molecular)
#E =  75.0934 (intra-molecular)
_chemical_formula_sum 'H17 C21 N1 O2 Cl2'
_chemical_formula_moiety
;
H17 C21 N1 O2 Cl2
;
_symmetry_cell_setting monoclinic
_space_group_name_H-M_alt 'P 1 21/c 1'
_symmetry_Int_Tables_number 14
loop_
_symmetry_equiv_pos_site_id
_symmetry_equiv_pos_as_xyz
1 x,y,z
2 -x,1/2+y,1/2-z
3 -x,-y,-z
4 x,1/2-y,1/2+z
_cell_length_a 7.772742
_cell_length_b 33.524507
_cell_length_c 7.966076
_cell_angle_alpha 90.000000
_cell_angle_beta 65.944526
_cell_angle_gamma 90.000000
_cell_formula_units_Z 4
loop_
_atom_site_label
_atom_site_type_symbol
_atom_site_fract_x
_atom_site_fract_y
_atom_site_fract_z
C1 C -0.60468 0.21568 0.58029
C2 C -0.45422 0.23721 0.58889
C3 C -0.44673 0.27897 0.57482
C4 C -0.59471 0.29855 0.55200
C5 C -0.74663 0.27723 0.54574
C6 C -0.75163 0.23578 0.55906
H1 H -0.34231 0.22127 0.60887
H2 H -0.59569 0.33075 0.53856
H3 H -0.85905 0.29344 0.52793
Cl1 Cl -0.60161 0.16446 0.59876
Cl2 Cl -0.94099 0.21116 0.54741
C7 C -0.27827 0.30032 0.58304
H4 H -0.15242 0.29034 0.46496
H5 H -0.26263 0.29018 0.70697
C8 C -0.28534 0.34605 0.58211
H6 H -0.29679 0.35585 0.45571
H7 H -0.41223 0.35714 0.69569
C9 C -0.11638 0.36587 0.59379
C10 C 0.00444 0.38906 0.44767
C11 C -0.07854 0.36242 0.75016
C12 C 0.15982 0.40833 0.45724
H8 H -0.02088 0.39253 0.32404
C13 C 0.07930 0.38120 0.75724
H9 H -0.16998 0.34486 0.86712
C14 C 0.20115 0.40460 0.61109
H10 H 0.24492 0.42704 0.34245
H11 H 0.10846 0.37694 0.87853
N1 N 0.36282 0.42057 0.62370
H12 H 0.33868 0.42841 0.75569
C15 C 0.53150 0.43765 0.49532
C16 C 0.60461 0.42684 0.30862
C17 C 0.63509 0.46570 0.54963
C18 C 0.76904 0.44394 0.17855
H13 H 0.53672 0.40376 0.26176
C19 C 0.79959 0.48299 0.41738
C20 C 0.86658 0.47208 0.23312
H14 H 0.82118 0.43475 0.03548
H15 H 0.87713 0.50540 0.45695
H16 H 0.99628 0.48513 0.13451
C21 C 0.58235 0.47926 0.74235
O1 O 0.67054 0.50391 0.78893
O2 O 0.42548 0.46204 0.86565
H17 H 0.40274 0.47487 0.98350
#END


data_List_45
#E = -41.8336 (inter-molecular)
#E =  72.5715 (intra-molecular)
_chemical_formula_sum 'H17 C21 N1 O2 Cl2'
_chemical_formula_moiety
;
H17 C21 N1 O2 Cl2
;
_symmetry_cell_setting monoclinic
_space_group_name_H-M_alt 'P 1 21/c 1'
_symmetry_Int_Tables_number 14
loop_
_symmetry_equiv_pos_site_id
_symmetry_equiv_pos_as_xyz
1 x,y,z
2 -x,1/2+y,1/2-z
3 -x,-y,-z
4 x,1/2-y,1/2+z
_cell_length_a 7.530128
_cell_length_b 27.637596
_cell_length_c 9.712448
_cell_angle_alpha 90.000000
_cell_angle_beta 114.826437
_cell_angle_gamma 90.000000
_cell_formula_units_Z 4
loop_
_atom_site_label
_atom_site_type_symbol
_atom_site_fract_x
_atom_site_fract_y
_atom_site_fract_z
C1 C 1.20766 -0.46574 0.95044
C2 C 1.26518 -0.42111 1.02353
C3 C 1.21988 -0.37783 0.94038
C4 C 1.11352 -0.37986 0.78286
C5 C 1.05473 -0.42436 0.70987
C6 C 1.10001 -0.46731 0.79324
H1 H 1.34630 -0.42007 1.14627
H2 H 1.07664 -0.34678 0.71608
H3 H 0.97342 -0.42550 0.58749
Cl1 Cl 1.27630 -0.51718 1.06101
Cl2 Cl 1.01492 -0.52065 0.69514
C7 C 1.28675 -0.32986 1.01972
H4 H 1.36459 -0.31073 0.96266
H5 H 1.39470 -0.33578 1.13647
C8 C 1.12275 -0.29753 1.02103
H6 H 1.18537 -0.26217 1.06684
H7 H 1.01234 -0.29073 0.90530
C9 C 1.02466 -0.31732 1.11608
C10 C 0.86678 -0.34903 1.05203
C11 C 1.09064 -0.30516 1.26935
C12 C 0.77415 -0.36724 1.13863
H8 H 0.81490 -0.36015 0.93439
C13 C 0.99552 -0.32334 1.35507
H9 H 1.21607 -0.28143 1.32361
C14 C 0.83491 -0.35419 1.29073
H10 H 0.64995 -0.39121 1.08490
H11 H 1.05075 -0.31381 1.47415
N1 N 0.72465 -0.37033 1.36780
H12 H 0.67020 -0.40457 1.33711
C15 C 0.65810 -0.34726 1.46737
C16 C 0.68727 -0.29751 1.49854
C17 C 0.56277 -0.37374 1.54179
C18 C 0.62808 -0.27479 1.60092
H13 H 0.75558 -0.27510 1.44246
C19 C 0.50194 -0.35036 1.64345
C20 C 0.53564 -0.30113 1.67357
H14 H 0.65451 -0.23637 1.62326
H15 H 0.43062 -0.37052 1.70207
H16 H 0.49056 -0.28354 1.75384
C21 C 0.52563 -0.42670 1.51351
O1 O 0.56466 -0.45030 1.42340
O2 O 0.44592 -0.44648 1.60049
H17 H 0.43575 -0.48144 1.58142
#END


data_List_46
#E = -44.4477 (inter-molecular)
#E =  75.2118 (intra-molecular)
_chemical_formula_sum 'H17 C21 N1 O2 Cl2'
_chemical_formula_moiety
;
H17 C21 N1 O2 Cl2
;
_symmetry_cell_setting triclinic
_space_group_name_H-M_alt 'P -1'
_symmetry_Int_Tables_number 2
loop_
_symmetry_equiv_pos_site_id
_symmetry_equiv_pos_as_xyz
1 x,y,z
2 -x,-y,-z
_cell_length_a 11.141379
_cell_length_b 10.720968
_cell_length_c 10.890988
_cell_angle_alpha 134.094340
_cell_angle_beta 83.295879
_cell_angle_gamma 91.791081
_cell_formula_units_Z 2
loop_
_atom_site_label
_atom_site_type_symbol
_atom_site_fract_x
_atom_site_fract_y
_atom_site_fract_z
C1 C 0.65248 1.00667 1.43046
C2 C 0.61457 0.96471 1.28818
C3 C 0.63584 0.79525 1.12339
C4 C 0.69641 0.66849 1.10311
C5 C 0.73229 0.70946 1.24583
C6 C 0.70969 0.87796 1.40980
H1 H 0.56745 1.06459 1.30582
H2 H 0.71410 0.53594 0.97693
H3 H 0.77592 0.60796 1.22840
Cl1 Cl 0.62433 1.21862 1.62770
Cl2 Cl 0.75228 0.91820 1.58142
C7 C 0.58620 0.74935 0.97365
H4 H 0.64711 0.64994 0.85385
H5 H 0.58436 0.86432 0.99312
C8 C 0.45931 0.68439 0.95789
H6 H 0.46492 0.55525 0.91150
H7 H 0.40472 0.76798 1.08512
C9 C 0.39134 0.67882 0.84276
C10 C 0.39752 0.52955 0.66660
C11 C 0.31947 0.82457 0.91205
C12 C 0.32914 0.52389 0.56294
H8 H 0.45456 0.41519 0.60792
C13 C 0.25208 0.81767 0.80748
H9 H 0.31429 0.94413 1.04799
C14 C 0.25361 0.66660 0.63218
H10 H 0.33887 0.40645 0.42607
H11 H 0.19805 0.93319 0.86366
N1 N 0.17659 0.66704 0.53944
H12 H 0.14859 0.78924 0.59661
C15 C 0.12002 0.53784 0.39152
C16 C 0.11672 0.36750 0.32019
C17 C 0.06642 0.57491 0.30726
C18 C 0.06592 0.23719 0.16915
H13 H 0.14983 0.33446 0.38506
C19 C 0.01881 0.44140 0.15223
C20 C 0.01940 0.27282 0.08276
H14 H 0.06263 0.10811 0.12070
H15 H -0.02099 0.46806 0.08531
H16 H -0.01938 0.17173 -0.03574
C21 C 0.05042 0.75333 0.37791
O1 O 0.02151 0.78624 0.29761
O2 O 0.05892 0.87965 0.54803
H17 H 0.03275 0.99034 0.58706
#END


data_List_47
#E = -43.1120 (inter-molecular)
#E =  73.8782 (intra-molecular)
_chemical_formula_sum 'H17 C21 N1 O2 Cl2'
_chemical_formula_moiety
;
H17 C21 N1 O2 Cl2
;
_symmetry_cell_setting monoclinic
_space_group_name_H-M_alt 'C 1 2/c 1'
_symmetry_Int_Tables_number 15
loop_
_symmetry_equiv_pos_site_id
_symmetry_equiv_pos_as_xyz
1 x,y,z
2 1/2+x,1/2+y,z
3 -x,y,1/2-z
4 1/2-x,1/2+y,1/2-z
5 -x,-y,-z
6 1/2-x,1/2-y,-z
7 x,-y,1/2+z
8 1/2+x,1/2-y,1/2+z
_cell_length_a 25.665869
_cell_length_b 4.472345
_cell_length_c 34.989764
_cell_angle_alpha 90.000000
_cell_angle_beta 110.441832
_cell_angle_gamma 90.000000
_cell_formula_units_Z 8
loop_
_atom_site_label
_atom_site_type_symbol
_atom_site_fract_x
_atom_site_fract_y
_atom_site_fract_z
C1 C 0.59335 0.75713 0.23515
C2 C 0.59378 0.56595 0.26685
C3 C 0.64411 0.47736 0.29651
C4 C 0.69417 0.57984 0.29372
C5 C 0.69385 0.77027 0.26199
C6 C 0.64355 0.85884 0.23260
H1 H 0.55473 0.48747 0.26893
H2 H 0.73381 0.51244 0.31616
H3 H 0.73318 0.84767 0.26039
Cl1 Cl 0.52946 0.86007 0.20057
Cl2 Cl 0.64624 1.09117 0.19392
C7 C 0.64368 0.27960 0.33131
H4 H 0.68475 0.17707 0.34567
H5 H 0.61491 0.09330 0.31898
C8 C 0.62658 0.45208 0.36288
H6 H 0.65505 0.63775 0.37572
H7 H 0.58574 0.55670 0.34831
C9 C 0.62460 0.25091 0.39682
C10 C 0.67332 0.15657 0.42747
C11 C 0.57364 0.14686 0.39730
C12 C 0.67101 -0.04025 0.45798
H8 H 0.71366 0.23074 0.42754
C13 C 0.57179 -0.05193 0.42750
H9 H 0.53490 0.21966 0.37438
C14 C 0.62036 -0.14895 0.45844
H10 H 0.70993 -0.11551 0.48014
H11 H 0.53135 -0.12988 0.42682
N1 N 0.61384 -0.33843 0.48845
H12 H 0.57823 -0.46326 0.47718
C15 C 0.64185 -0.38691 0.53055
C16 C 0.69008 -0.23097 0.55307
C17 C 0.61958 -0.58678 0.55243
C18 C 0.71582 -0.27234 0.59515
H13 H 0.70779 -0.06371 0.53884
C19 C 0.64561 -0.62608 0.59480
C20 C 0.69396 -0.47082 0.61605
H14 H 0.75253 -0.14288 0.61161
H15 H 0.62847 -0.77882 0.61151
H16 H 0.71387 -0.50169 0.64876
C21 C 0.56743 -0.75405 0.53075
O1 O 0.53815 -0.71664 0.49510
O2 O 0.55570 -0.96225 0.55417
H17 H 0.52324 -1.07047 0.53616
#END


data_List_48
#E = -43.4766 (inter-molecular)
#E =  74.2499 (intra-molecular)
_chemical_formula_sum 'H17 C21 N1 O2 Cl2'
_chemical_formula_moiety
;
H17 C21 N1 O2 Cl2
;
_symmetry_cell_setting monoclinic
_space_group_name_H-M_alt 'P 1 21/c 1'
_symmetry_Int_Tables_number 14
loop_
_symmetry_equiv_pos_site_id
_symmetry_equiv_pos_as_xyz
1 x,y,z
2 -x,1/2+y,1/2-z
3 -x,-y,-z
4 x,1/2-y,1/2+z
_cell_length_a 4.402023
_cell_length_b 28.220712
_cell_length_c 15.008246
_cell_angle_alpha 90.000000
_cell_angle_beta 83.881775
_cell_angle_gamma 90.000000
_cell_formula_units_Z 4
loop_
_atom_site_label
_atom_site_type_symbol
_atom_site_fract_x
_atom_site_fract_y
_atom_site_fract_z
C1 C 0.85378 0.26995 0.59838
C2 C 0.69020 0.23139 0.56937
C3 C 0.59300 0.23098 0.48340
C4 C 0.65605 0.27031 0.42772
C5 C 0.82007 0.30863 0.45642
C6 C 0.91877 0.30865 0.54162
H1 H 0.63903 0.20138 0.61375
H2 H 0.57773 0.27139 0.36143
H3 H 0.86962 0.33869 0.41228
Cl1 Cl 0.97155 0.26746 0.70430
Cl2 Cl 1.11648 0.35767 0.57230
C7 C 0.42412 0.18898 0.45051
H4 H 0.33813 0.19815 0.38667
H5 H 0.22261 0.18216 0.49790
C8 C 0.62182 0.14428 0.43925
H6 H 0.84701 0.15283 0.40470
H7 H 0.66323 0.12999 0.50481
C9 C 0.47953 0.10651 0.38613
C10 C 0.54214 0.10557 0.29292
C11 C 0.28148 0.07253 0.42780
C12 C 0.40755 0.07143 0.24267
H8 H 0.69850 0.13106 0.25860
C13 C 0.14472 0.03861 0.37676
H9 H 0.22896 0.07240 0.50020
C14 C 0.20184 0.03808 0.28343
H10 H 0.46740 0.07074 0.17055
H11 H -0.01848 0.01412 0.41101
N1 N 0.07572 0.00516 0.22773
H12 H 0.01744 0.02035 0.16997
C15 C -0.04154 -0.04112 0.23973
C16 C 0.03677 -0.06970 0.31048
C17 C -0.22619 -0.06150 0.17820
C18 C -0.06309 -0.11661 0.32051
H13 H 0.18998 -0.05656 0.35705
C19 C -0.32239 -0.10883 0.18865
C20 C -0.24084 -0.13634 0.25923
H14 H 0.00406 -0.13779 0.37547
H15 H -0.45717 -0.12487 0.14015
H16 H -0.31119 -0.17319 0.26483
C21 C -0.33372 -0.03615 0.10019
O1 O -0.53414 -0.05077 0.05666
O2 O -0.18921 0.00513 0.08045
H17 H -0.28271 0.01809 0.02907
#END


data_List_49
#E = -42.0369 (inter-molecular)
#E =  72.8422 (intra-molecular)
_chemical_formula_sum 'H17 C21 N1 O2 Cl2'
_chemical_formula_moiety
;
H17 C21 N1 O2 Cl2
;
_symmetry_cell_setting triclinic
_space_group_name_H-M_alt 'P -1'
_symmetry_Int_Tables_number 2
loop_
_symmetry_equiv_pos_site_id
_symmetry_equiv_pos_as_xyz
1 x,y,z
2 -x,-y,-z
_cell_length_a 7.523767
_cell_length_b 9.660971
_cell_length_c 18.524819
_cell_angle_alpha 98.290977
_cell_angle_beta 130.582374
_cell_angle_gamma 65.472396
_cell_formula_units_Z 2
loop_
_atom_site_label
_atom_site_type_symbol
_atom_site_fract_x
_atom_site_fract_y
_atom_site_fract_z
C1 C 0.82807 0.53106 0.57033
C2 C 1.04143 0.43666 0.66134
C3 C 1.13951 0.50057 0.74574
C4 C 1.01750 0.66019 0.73764
C5 C 0.80272 0.75420 0.64701
C6 C 0.70636 0.69011 0.56331
H1 H 1.13231 0.31246 0.66637
H2 H 1.09040 0.71246 0.80197
H3 H 0.71121 0.87793 0.64189
Cl1 Cl 0.72790 0.44435 0.46996
Cl2 Cl 0.43416 0.81360 0.45439
C7 C 1.37438 0.39928 0.84391
H4 H 1.51351 0.45021 0.88125
H5 H 1.46989 0.28452 0.83556
C8 C 1.31832 0.38218 0.90733
H6 H 1.50246 0.32024 0.97989
H7 H 1.22392 0.49578 0.91717
C9 C 1.15445 0.29498 0.86752
C10 C 0.88528 0.37469 0.80528
C11 C 1.26666 0.13362 0.88960
C12 C 0.73279 0.29458 0.76764
H8 H 0.79108 0.49967 0.78429
C13 C 1.11265 0.05410 0.85328
H9 H 1.47503 0.06786 0.93536
C14 C 0.84361 0.13346 0.79192
H10 H 0.52431 0.36012 0.71981
H11 H 1.20628 -0.07133 0.87158
N1 N 0.68085 0.06042 0.75735
H12 H 0.50419 0.11392 0.68989
C15 C 0.68811 -0.04739 0.80448
C16 C 0.88973 -0.10593 0.90400
C17 C 0.49672 -0.10444 0.75249
C18 C 0.89962 -0.21301 0.95127
H13 H 1.04195 -0.06664 0.94749
C19 C 0.50934 -0.21310 0.80062
C20 C 0.70999 -0.26706 0.89969
H14 H 1.05494 -0.25290 1.02873
H15 H 0.36394 -0.25784 0.76084
H16 H 0.71827 -0.35073 0.93637
C21 C 0.27808 -0.04961 0.64621
O1 O 0.23432 0.05389 0.59848
O2 O 0.13435 -0.12931 0.60714
H17 H 0.00358 -0.09266 0.53703
#END


data_List_50
#E = -44.4585 (inter-molecular)
#E =  75.2875 (intra-molecular)
_chemical_formula_sum 'H17 C21 N1 O2 Cl2'
_chemical_formula_moiety
;
H17 C21 N1 O2 Cl2
;
_symmetry_cell_setting triclinic
_space_group_name_H-M_alt 'P -1'
_symmetry_Int_Tables_number 2
loop_
_symmetry_equiv_pos_site_id
_symmetry_equiv_pos_as_xyz
1 x,y,z
2 -x,-y,-z
_cell_length_a 9.544902
_cell_length_b 8.553082
_cell_length_c 14.032898
_cell_angle_alpha 115.760740
_cell_angle_beta 113.723906
_cell_angle_gamma 70.541285
_cell_formula_units_Z 2
loop_
_atom_site_label
_atom_site_type_symbol
_atom_site_fract_x
_atom_site_fract_y
_atom_site_fract_z
C1 C 0.19986 0.86042 0.19071
C2 C 0.20565 0.85358 0.29014
C3 C 0.30243 0.71245 0.32542
C4 C 0.39188 0.57832 0.25965
C5 C 0.38492 0.58413 0.16011
C6 C 0.28887 0.72484 0.12527
H1 H 0.13405 0.95796 0.33971
H2 H 0.46861 0.46900 0.28663
H3 H 0.45657 0.47980 0.11088
Cl1 Cl 0.08257 1.04057 0.15372
Cl2 Cl 0.29103 0.72606 0.00333
C7 C 0.30623 0.69682 0.42957
H4 H 0.29687 0.82806 0.49403
H5 H 0.42021 0.62123 0.46286
C8 C 0.17398 0.60796 0.40423
H6 H 0.06256 0.70078 0.39090
H7 H 0.16421 0.49534 0.32562
C9 C 0.19209 0.54559 0.49445
C10 C 0.17938 0.66605 0.59801
C11 C 0.21782 0.36476 0.47466
C12 C 0.19076 0.60575 0.67930
H8 H 0.15968 0.80756 0.61656
C13 C 0.22851 0.30553 0.55637
H9 H 0.22653 0.26777 0.39437
C14 C 0.21471 0.42488 0.65987
H10 H 0.18346 0.70264 0.75975
H11 H 0.24215 0.16460 0.53553
N1 N 0.22769 0.37516 0.74684
H12 H 0.14813 0.45771 0.78800
C15 C 0.29123 0.21753 0.77153
C16 C 0.40376 0.08529 0.72470
C17 C 0.25492 0.19347 0.85213
C18 C 0.47812 -0.06390 0.75585
H13 H 0.44290 0.10076 0.66711
C19 C 0.33019 0.04298 0.88297
C20 C 0.44214 -0.08407 0.83576
H14 H 0.56725 -0.16130 0.71975
H15 H 0.30309 0.02590 0.94574
H16 H 0.50271 -0.19647 0.86309
C21 C 0.14354 0.32248 0.91332
O1 O 0.13813 0.32219 0.99883
O2 O 0.04678 0.44072 0.86512
H17 H -0.01893 0.51786 0.91328
#END


data_List_51
#E = -43.1938 (inter-molecular)
#E =  74.0292 (intra-molecular)
_chemical_formula_sum 'H17 C21 N1 O2 Cl2'
_chemical_formula_moiety
;
H17 C21 N1 O2 Cl2
;
_symmetry_cell_setting monoclinic
_space_group_name_H-M_alt 'P 1 21/c 1'
_symmetry_Int_Tables_number 14
loop_
_symmetry_equiv_pos_site_id
_symmetry_equiv_pos_as_xyz
1 x,y,z
2 -x,1/2+y,1/2-z
3 -x,-y,-z
4 x,1/2-y,1/2+z
_cell_length_a 4.323221
_cell_length_b 17.287899
_cell_length_c 25.742646
_cell_angle_alpha 90.000000
_cell_angle_beta 103.229021
_cell_angle_gamma 90.000000
_cell_formula_units_Z 4
loop_
_atom_site_label
_atom_site_type_symbol
_atom_site_fract_x
_atom_site_fract_y
_atom_site_fract_z
C1 C 0.23572 -0.67118 0.14509
C2 C 0.41308 -0.60275 0.15152
C3 C 0.47822 -0.56421 0.10729
C4 C 0.36501 -0.59559 0.05639
C5 C 0.18996 -0.66408 0.04998
C6 C 0.12405 -0.70193 0.09411
H1 H 0.49958 -0.57944 0.19136
H2 H 0.41456 -0.56751 0.02134
H3 H 0.10861 -0.68833 0.01035
Cl1 Cl 0.16386 -0.71416 0.20173
Cl2 Cl -0.09261 -0.78643 0.08265
C7 C 0.66648 -0.48994 0.11394
H4 H 0.73864 -0.47740 0.07665
H5 H 0.88761 -0.49861 0.14407
C8 C 0.48119 -0.42161 0.12926
H6 H 0.24352 -0.41951 0.10289
H7 H 0.44280 -0.42899 0.16962
C9 C 0.63882 -0.34492 0.12511
C10 C 0.56147 -0.30394 0.07711
C11 C 0.86093 -0.31319 0.16792
C12 C 0.69647 -0.23177 0.07250
H8 H 0.39370 -0.32758 0.04284
C13 C 0.99650 -0.24066 0.16300
H9 H 0.93124 -0.34408 0.20556
C14 C 0.91655 -0.19911 0.11528
H10 H 0.62672 -0.20099 0.03476
H11 H 1.17369 -0.21828 0.19659
N1 N 1.03403 -0.12542 0.10807
H12 H 1.05347 -0.11549 0.06976
C15 C 1.13469 -0.06128 0.14140
C16 C 1.06512 -0.05518 0.19185
C17 C 1.30563 0.00006 0.12454
C18 C 1.15879 0.00931 0.22440
H13 H 0.92379 -0.09918 0.20576
C19 C 1.40508 0.06378 0.15815
C20 C 1.33243 0.06828 0.20800
H14 H 1.09226 0.01323 0.26253
H15 H 1.53924 0.11065 0.14559
H16 H 1.40848 0.11822 0.23335
C21 C 1.38883 0.00250 0.07153
O1 O 1.58427 0.04606 0.05961
O2 O 1.22114 -0.04782 0.03609
H17 H 1.29448 -0.04095 0.00303
#END


data_List_52
#E = -42.9978 (inter-molecular)
#E =  73.8448 (intra-molecular)
_chemical_formula_sum 'H17 C21 N1 O2 Cl2'
_chemical_formula_moiety
;
H17 C21 N1 O2 Cl2
;
_symmetry_cell_setting monoclinic
_space_group_name_H-M_alt 'P 1 2/c 1'
_symmetry_Int_Tables_number 13
loop_
_symmetry_equiv_pos_site_id
_symmetry_equiv_pos_as_xyz
1 x,y,z
2 -x,y,1/2-z
3 -x,-y,-z
4 x,-y,1/2+z
_cell_length_a 12.877219
_cell_length_b 4.488161
_cell_length_c 33.642222
_cell_angle_alpha 90.000000
_cell_angle_beta 103.041930
_cell_angle_gamma 90.000000
_cell_formula_units_Z 4
loop_
_atom_site_label
_atom_site_type_symbol
_atom_site_fract_x
_atom_site_fract_y
_atom_site_fract_z
C1 C 0.69225 0.23288 0.79665
C2 C 0.68858 0.43155 0.76422
C3 C 0.78294 0.54240 0.75551
C4 C 0.88084 0.45450 0.78007
C5 C 0.88468 0.25440 0.81205
C6 C 0.79078 0.14249 0.82041
H1 H 0.61190 0.50079 0.74562
H2 H 0.95525 0.54246 0.77491
H3 H 0.96154 0.18953 0.83063
Cl1 Cl 0.57289 0.10733 0.80583
Cl2 Cl 0.80280 -0.10439 0.86050
C7 C 0.77982 0.74787 0.71969
H4 H 0.85112 0.88963 0.72583
H5 H 0.71215 0.90106 0.71677
C8 C 0.77175 0.57224 0.68011
H6 H 0.83472 0.40276 0.68393
H7 H 0.69657 0.44744 0.67288
C9 C 0.77785 0.76974 0.64447
C10 C 0.87361 0.80432 0.63207
C11 C 0.68818 0.92442 0.62331
C12 C 0.87906 0.98934 0.59910
H8 H 0.94496 0.68557 0.64744
C13 C 0.69466 1.10994 0.59046
H9 H 0.61229 0.90378 0.63218
C14 C 0.78966 1.14568 0.57771
H10 H 0.95457 1.00773 0.58990
H11 H 0.62428 1.23394 0.57577
N1 N 0.79926 1.31413 0.54356
H12 H 0.87288 1.40948 0.54668
C15 C 0.72874 1.39976 0.50678
C16 C 0.62711 1.27153 0.49428
C17 C 0.75915 1.60907 0.48004
C18 C 0.55767 1.34787 0.45740
H13 H 0.60082 1.09890 0.51227
C19 C 0.68876 1.68169 0.44282
C20 C 0.58863 1.55159 0.43144
H14 H 0.47968 1.24482 0.44889
H15 H 0.71120 1.84484 0.42250
H16 H 0.53578 1.60889 0.40244
C21 C 0.86352 1.76679 0.48791
O1 O 0.88491 1.97126 0.46704
O2 O 0.93487 1.66371 0.52051
H17 H 0.99796 1.79034 0.52244
#END


data_List_53
#E = -44.1420 (inter-molecular)
#E =  74.9929 (intra-molecular)
_chemical_formula_sum 'H17 C21 N1 O2 Cl2'
_chemical_formula_moiety
;
H17 C21 N1 O2 Cl2
;
_symmetry_cell_setting triclinic
_space_group_name_H-M_alt 'P -1'
_symmetry_Int_Tables_number 2
loop_
_symmetry_equiv_pos_site_id
_symmetry_equiv_pos_as_xyz
1 x,y,z
2 -x,-y,-z
_cell_length_a 7.138739
_cell_length_b 7.503352
_cell_length_c 23.157834
_cell_angle_alpha 103.165272
_cell_angle_beta 66.306200
_cell_angle_gamma 67.973735
_cell_formula_units_Z 2
loop_
_atom_site_label
_atom_site_type_symbol
_atom_site_fract_x
_atom_site_fract_y
_atom_site_fract_z
C1 C 0.17395 0.12773 1.03749
C2 C 0.21161 0.22227 0.99158
C3 C 0.32929 0.09988 0.91870
C4 C 0.40135 -0.11710 0.89316
C5 C 0.37058 -0.21313 0.93841
C6 C 0.25717 -0.09157 1.01053
H1 H 0.15036 0.39235 1.01273
H2 H 0.48361 -0.21468 0.83759
H3 H 0.43524 -0.38340 0.91674
Cl1 Cl 0.02032 0.29093 1.12662
Cl2 Cl 0.22729 -0.22340 1.06252
C7 C 0.36814 0.20394 0.86963
H4 H 0.33535 0.36128 0.89813
H5 H 0.23216 0.23438 0.85614
C8 C 0.61964 0.06986 0.80202
H6 H 0.75683 0.00436 0.81416
H7 H 0.63917 -0.07068 0.76675
C9 C 0.67584 0.19542 0.76236
C10 C 0.81577 0.27891 0.76838
C11 C 0.59294 0.22771 0.71807
C12 C 0.87534 0.38824 0.72962
H8 H 0.88406 0.25687 0.80209
C13 C 0.65427 0.33675 0.67913
H9 H 0.48317 0.16513 0.71251
C14 C 0.79727 0.41757 0.68399
H10 H 0.98408 0.45186 0.73553
H11 H 0.59551 0.35022 0.64289
N1 N 0.85804 0.53517 0.64873
H12 H 1.02224 0.51401 0.63601
C15 C 0.75141 0.66677 0.62282
C16 C 0.50946 0.74822 0.64519
C17 C 0.88361 0.72363 0.57404
C18 C 0.40160 0.87930 0.62017
H13 H 0.39780 0.71584 0.68429
C19 C 0.77143 0.85946 0.55022
C20 C 0.53059 0.93845 0.57388
H14 H 0.21498 0.93756 0.63785
H15 H 0.87087 0.90556 0.51329
H16 H 0.44217 1.04773 0.55705
C21 C 1.14320 0.64539 0.54416
O1 O 1.26698 0.67084 0.49590
O2 O 1.23479 0.53768 0.57460
H17 H 1.40772 0.48220 0.54842
#END


data_List_54
#E = -41.3627 (inter-molecular)
#E =  72.2234 (intra-molecular)
_chemical_formula_sum 'H17 C21 N1 O2 Cl2'
_chemical_formula_moiety
;
H17 C21 N1 O2 Cl2
;
_symmetry_cell_setting monoclinic
_space_group_name_H-M_alt 'P 1 21/c 1'
_symmetry_Int_Tables_number 14
loop_
_symmetry_equiv_pos_site_id
_symmetry_equiv_pos_as_xyz
1 x,y,z
2 -x,1/2+y,1/2-z
3 -x,-y,-z
4 x,1/2-y,1/2+z
_cell_length_a 16.346705
_cell_length_b 15.440215
_cell_length_c 7.403451
_cell_angle_alpha 90.000000
_cell_angle_beta 84.216103
_cell_angle_gamma 90.000000
_cell_formula_units_Z 4
loop_
_atom_site_label
_atom_site_type_symbol
_atom_site_fract_x
_atom_site_fract_y
_atom_site_fract_z
C1 C 0.49369 0.45707 0.26984
C2 C 0.54358 0.52595 0.20392
C3 C 0.62708 0.51250 0.14753
C4 C 0.65991 0.42902 0.15661
C5 C 0.61000 0.36001 0.22071
C6 C 0.52711 0.37402 0.27886
H1 H 0.51747 0.59054 0.19857
H2 H 0.72487 0.41739 0.11595
H3 H 0.63643 0.29559 0.22737
Cl1 Cl 0.39207 0.47928 0.34109
Cl2 Cl 0.47011 0.28652 0.36385
C7 C 0.68192 0.58750 0.08452
H4 H 0.64711 0.63391 0.01048
H5 H 0.73146 0.56395 -0.01437
C8 C 0.71705 0.63191 0.24436
H6 H 0.66770 0.66362 0.33170
H7 H 0.74313 0.58364 0.33102
C9 C 0.78316 0.69655 0.18371
C10 C 0.86261 0.66786 0.12641
C11 C 0.76711 0.78525 0.18370
C12 C 0.92530 0.72663 0.07304
H8 H 0.87598 0.59907 0.12358
C13 C 0.82973 0.84393 0.12841
H9 H 0.70597 0.80958 0.22626
C14 C 0.90943 0.81540 0.07059
H10 H 0.98605 0.70167 0.02909
H11 H 0.81594 0.91278 0.12985
N1 N 0.96989 0.87763 0.01588
H12 H 0.94780 0.92360 -0.06626
C15 C 1.05641 0.87053 -0.00722
C16 C 1.09788 0.82651 0.12217
C17 C 1.10383 0.90576 -0.15955
C18 C 1.18344 0.81939 0.10405
H13 H 1.06340 0.79843 0.24105
C19 C 1.18996 0.89846 -0.17708
C20 C 1.22959 0.85574 -0.04481
H14 H 1.21368 0.78605 0.20791
H15 H 1.22668 0.92649 -0.29305
H16 H 1.29624 0.85079 -0.05784
C21 C 1.06248 0.94986 -0.30344
O1 O 0.99441 0.98310 -0.28212
O2 O 1.10641 0.94402 -0.46651
H17 H 1.07058 0.96751 -0.55307
#END


data_List_55
#E = -40.7678 (inter-molecular)
#E =  71.6286 (intra-molecular)
_chemical_formula_sum 'H17 C21 N1 O2 Cl2'
_chemical_formula_moiety
;
H17 C21 N1 O2 Cl2
;
_symmetry_cell_setting triclinic
_space_group_name_H-M_alt 'P -1'
_symmetry_Int_Tables_number 2
loop_
_symmetry_equiv_pos_site_id
_symmetry_equiv_pos_as_xyz
1 x,y,z
2 -x,-y,-z
_cell_length_a 12.579897
_cell_length_b 13.461317
_cell_length_c 11.989495
_cell_angle_alpha 109.239143
_cell_angle_beta 121.824132
_cell_angle_gamma 33.914264
_cell_formula_units_Z 2
loop_
_atom_site_label
_atom_site_type_symbol
_atom_site_fract_x
_atom_site_fract_y
_atom_site_fract_z
C1 C 1.05756 0.16412 0.50898
C2 C 1.06876 0.19373 0.63597
C3 C 1.00920 0.33852 0.68184
C4 C 0.93453 0.45497 0.59771
C5 C 0.92112 0.42657 0.47073
C6 C 0.98230 0.28166 0.42589
H1 H 1.12225 0.10445 0.69877
H2 H 0.88546 0.56932 0.63040
H3 H 0.85964 0.51996 0.40606
Cl1 Cl 1.13839 -0.01910 0.46004
Cl2 Cl 0.95420 0.26028 0.26591
C7 C 1.02453 0.37062 0.81958
H4 H 1.07299 0.42021 0.85844
H5 H 1.15686 0.24036 0.88947
C8 C 0.81161 0.51090 0.81949
H6 H 0.82243 0.55581 0.91449
H7 H 0.67530 0.63470 0.73999
C9 C 0.76150 0.43632 0.80650
C10 C 0.87454 0.31608 0.91531
C11 C 0.59980 0.48714 0.68540
C12 C 0.82666 0.24780 0.90257
H8 H 1.00050 0.27484 1.01131
C13 C 0.55310 0.41847 0.67363
H9 H 0.50631 0.58260 0.59971
C14 C 0.66530 0.29788 0.78165
H10 H 0.92136 0.15094 0.98776
H11 H 0.42541 0.46174 0.57803
N1 N 0.60341 0.24041 0.76442
H12 H 0.54053 0.23721 0.66668
C15 C 0.58653 0.20670 0.84975
C16 C 0.61006 0.25075 0.97637
C17 C 0.55149 0.12130 0.81198
C18 C 0.60079 0.21161 1.06277
H13 H 0.63081 0.32117 1.00916
C19 C 0.53846 0.08526 0.89839
C20 C 0.56230 0.13101 1.02325
H14 H 0.62222 0.24621 1.16055
H15 H 0.50785 0.02256 0.86788
H16 H 0.54901 0.10541 1.08896
C21 C 0.52198 0.07302 0.67841
O1 O 0.47588 0.13602 0.58276
O2 O 0.55689 -0.05325 0.67331
H17 H 0.53895 -0.07672 0.58291
#END


data_List_56
#E = -41.3648 (inter-molecular)
#E =  72.2277 (intra-molecular)
_chemical_formula_sum 'H17 C21 N1 O2 Cl2'
_chemical_formula_moiety
;
H17 C21 N1 O2 Cl2
;
_symmetry_cell_setting monoclinic
_space_group_name_H-M_alt 'P 1 21/c 1'
_symmetry_Int_Tables_number 14
loop_
_symmetry_equiv_pos_site_id
_symmetry_equiv_pos_as_xyz
1 x,y,z
2 -x,1/2+y,1/2-z
3 -x,-y,-z
4 x,1/2-y,1/2+z
_cell_length_a 18.610292
_cell_length_b 15.441170
_cell_length_c 7.402898
_cell_angle_alpha 90.000000
_cell_angle_beta 119.088067
_cell_angle_gamma 90.000000
_cell_formula_units_Z 4
loop_
_atom_site_label
_atom_site_type_symbol
_atom_site_fract_x
_atom_site_fract_y
_atom_site_fract_z
C1 C 1.00633 -0.04294 1.27615
C2 C 0.95643 0.02593 1.16038
C3 C 0.87294 0.01248 1.02047
C4 C 0.84011 -0.07101 0.99665
C5 C 0.89002 -0.14001 1.11062
C6 C 0.97291 -0.12600 1.25168
H1 H 0.98253 0.09053 1.18119
H2 H 0.77516 -0.08264 0.89102
H3 H 0.86360 -0.20443 1.09081
Cl1 Cl 1.10794 -0.02074 1.44904
Cl2 Cl 1.02991 -0.21350 1.39362
C7 C 0.81809 0.08747 0.90265
H4 H 0.76857 0.06394 0.75419
H5 H 0.85291 0.13391 0.86348
C8 C 0.78293 0.13185 1.02735
H6 H 0.75683 0.08356 1.08786
H7 H 0.83226 0.16355 1.16409
C9 C 0.71682 0.19648 0.90059
C10 C 0.63738 0.16779 0.76374
C11 C 0.73286 0.28519 0.91669
C12 C 0.57469 0.22656 0.64767
H8 H 0.62403 0.09901 0.74748
C13 C 0.67025 0.34386 0.79875
H9 H 0.79399 0.30952 1.02047
C14 C 0.59056 0.31533 0.66115
H10 H 0.51396 0.20160 0.54288
H11 H 0.68403 0.41271 0.81404
N1 N 0.53011 0.37756 0.54595
H12 H 0.55222 0.42352 0.48594
C15 C 0.44359 0.37048 0.43636
C16 C 0.40210 0.32644 0.52425
C17 C 0.39617 0.40575 0.23666
C18 C 0.31654 0.31935 0.42062
H13 H 0.43658 0.29832 0.67757
C19 C 0.31003 0.39848 0.13304
C20 C 0.27040 0.35575 0.22567
H14 H 0.28629 0.28601 0.49422
H15 H 0.27332 0.42654 -0.01961
H16 H 0.20374 0.35083 0.14602
C21 C 0.43752 0.44986 0.13411
O1 O 0.50558 0.48313 0.22347
O2 O 0.39361 0.44396 -0.07289
H17 H 0.42944 0.46744 -0.12365
#END


data_List_57
#E = -43.4786 (inter-molecular)
#E =  74.3554 (intra-molecular)
_chemical_formula_sum 'H17 C21 N1 O2 Cl2'
_chemical_formula_moiety
;
H17 C21 N1 O2 Cl2
;
_symmetry_cell_setting monoclinic
_space_group_name_H-M_alt 'C 1 2/c 1'
_symmetry_Int_Tables_number 15
loop_
_symmetry_equiv_pos_site_id
_symmetry_equiv_pos_as_xyz
1 x,y,z
2 1/2+x,1/2+y,z
3 -x,y,1/2-z
4 1/2-x,1/2+y,1/2-z
5 -x,-y,-z
6 1/2-x,1/2-y,-z
7 x,-y,1/2+z
8 1/2+x,1/2-y,1/2+z
_cell_length_a 10.714499
_cell_length_b 24.526479
_cell_length_c 14.630823
_cell_angle_alpha 90.000000
_cell_angle_beta 74.324453
_cell_angle_gamma 90.000000
_cell_formula_units_Z 8
loop_
_atom_site_label
_atom_site_type_symbol
_atom_site_fract_x
_atom_site_fract_y
_atom_site_fract_z
C1 C 0.33438 0.29127 1.18823
C2 C 0.38411 0.23850 1.16821
C3 C 0.51594 0.23023 1.12294
C4 C 0.59625 0.27597 1.09778
C5 C 0.54590 0.32860 1.11465
C6 C 0.41538 0.33633 1.16088
H1 H 0.31994 0.20385 1.19058
H2 H 0.70008 0.27128 1.06767
H3 H 0.60967 0.36343 1.09373
Cl1 Cl 0.17339 0.29852 1.24979
Cl2 Cl 0.36085 0.40220 1.18451
C7 C 0.57381 0.17362 1.10700
H4 H 0.57008 0.15589 1.17628
H5 H 0.67737 0.17651 1.06986
C8 C 0.50756 0.13549 1.05151
H6 H 0.40624 0.12813 1.09064
H7 H 0.50477 0.15474 0.98434
C9 C 0.57657 0.08135 1.03171
C10 C 0.55529 0.04047 1.10082
C11 C 0.66511 0.07150 0.94385
C12 C 0.62268 -0.00900 1.08224
H8 H 0.48527 0.04645 1.16932
C13 C 0.73287 0.02216 0.92597
H9 H 0.68216 0.10223 0.88828
C14 C 0.71308 -0.01882 0.99473
H10 H 0.60467 -0.03999 1.13743
H11 H 0.80037 0.01597 0.85663
N1 N 0.78260 -0.06808 0.98099
H12 H 0.73523 -0.09972 1.02122
C15 C 0.90912 -0.08242 0.92794
C16 C 1.00280 -0.04213 0.89182
C17 C 0.94592 -0.13744 0.90699
C18 C 1.12630 -0.05502 0.83476
H13 H 0.98182 0.00040 0.91039
C19 C 1.07081 -0.14984 0.84926
C20 C 1.15997 -0.10886 0.81250
H14 H 1.19679 -0.02302 0.80843
H15 H 1.09933 -0.19200 0.83326
H16 H 1.25597 -0.11859 0.76793
C21 C 0.86259 -0.18554 0.94458
O1 O 0.89444 -0.23302 0.92618
O2 O 0.74804 -0.17250 1.00494
H17 H 0.70357 -0.20709 1.02635
#END


data_List_58
#E = -47.3196 (inter-molecular)
#E =  78.2325 (intra-molecular)
_chemical_formula_sum 'H17 C21 N1 O2 Cl2'
_chemical_formula_moiety
;
H17 C21 N1 O2 Cl2
;
_symmetry_cell_setting monoclinic
_space_group_name_H-M_alt 'P 1 21/c 1'
_symmetry_Int_Tables_number 14
loop_
_symmetry_equiv_pos_site_id
_symmetry_equiv_pos_as_xyz
1 x,y,z
2 -x,1/2+y,1/2-z
3 -x,-y,-z
4 x,1/2-y,1/2+z
_cell_length_a 23.563270
_cell_length_b 6.595838
_cell_length_c 16.421142
_cell_angle_alpha 90.000000
_cell_angle_beta 136.079870
_cell_angle_gamma 90.000000
_cell_formula_units_Z 4
loop_
_atom_site_label
_atom_site_type_symbol
_atom_site_fract_x
_atom_site_fract_y
_atom_site_fract_z
C1 C -0.29727 0.00284 0.48675
C2 C -0.21779 0.06725 0.55096
C3 C -0.16146 -0.06542 0.57302
C4 C -0.18542 -0.26540 0.53217
C5 C -0.26501 -0.32911 0.46710
C6 C -0.32137 -0.19479 0.44299
H1 H -0.20047 0.22340 0.58132
H2 H -0.14282 -0.37273 0.54903
H3 H -0.28326 -0.48333 0.43399
Cl1 Cl -0.36292 0.17588 0.46275
Cl2 Cl -0.42015 -0.28009 0.35554
C7 C -0.07683 0.00851 0.63838
H4 H -0.03177 -0.08338 0.71764
H5 H -0.06889 0.16425 0.66835
C8 C -0.06191 0.00125 0.56186
H6 H -0.06768 -0.15450 0.53319
H7 H -0.10945 0.08715 0.48072
C9 C 0.02082 0.08156 0.62331
C10 C 0.08906 -0.04500 0.69402
C11 C 0.03099 0.28316 0.61007
C12 C 0.16511 0.02847 0.74710
H8 H 0.08350 -0.20252 0.70683
C13 C 0.10745 0.35477 0.66290
H9 H -0.02063 0.38726 0.55745
C14 C 0.17598 0.22932 0.73148
H10 H 0.21678 -0.07535 0.80032
H11 H 0.11036 0.51221 0.64877
N1 N 0.25332 0.28014 0.78007
H12 H 0.29650 0.17487 0.84140
C15 C 0.29212 0.44008 0.77767
C16 C 0.25310 0.62271 0.71792
C17 C 0.37333 0.41574 0.83218
C18 C 0.29287 0.77829 0.71638
H13 H 0.19098 0.65363 0.67174
C19 C 0.41208 0.57041 0.82748
C20 C 0.37222 0.75196 0.77068
H14 H 0.26136 0.92064 0.67231
H15 H 0.47391 0.54914 0.86832
H16 H 0.40299 0.87100 0.76855
C21 C 0.42429 0.23144 0.89771
O1 O 0.48832 0.19599 0.92829
O2 O 0.39463 0.10796 0.92491
H17 H 0.43595 0.00118 0.97415
#END


data_List_59
#E = -43.3155 (inter-molecular)
#E =  74.2406 (intra-molecular)
_chemical_formula_sum 'H17 C21 N1 O2 Cl2'
_chemical_formula_moiety
;
H17 C21 N1 O2 Cl2
;
_symmetry_cell_setting monoclinic
_space_group_name_H-M_alt 'P 1 21/c 1'
_symmetry_Int_Tables_number 14
loop_
_symmetry_equiv_pos_site_id
_symmetry_equiv_pos_as_xyz
1 x,y,z
2 -x,1/2+y,1/2-z
3 -x,-y,-z
4 x,1/2-y,1/2+z
_cell_length_a 4.449252
_cell_length_b 12.899016
_cell_length_c 33.560178
_cell_angle_alpha 90.000000
_cell_angle_beta 101.538387
_cell_angle_gamma 90.000000
_cell_formula_units_Z 4
loop_
_atom_site_label
_atom_site_type_symbol
_atom_site_fract_x
_atom_site_fract_y
_atom_site_fract_z
C1 C -0.69011 0.72027 0.19065
C2 C -0.47210 0.73578 0.22638
C3 C -0.27808 0.65488 0.24354
C4 C -0.30766 0.55752 0.22474
C5 C -0.52393 0.54195 0.18887
C6 C -0.71458 0.62328 0.17166
H1 H -0.45094 0.81165 0.24091
H2 H -0.15799 0.49383 0.23740
H3 H -0.53752 0.46677 0.17392
Cl1 Cl -0.91947 0.82433 0.17191
Cl2 Cl -0.97195 0.59935 0.12680
C7 C -0.03705 0.67410 0.28129
H4 H 0.07393 0.74861 0.27780
H5 H 0.14484 0.61562 0.28350
C8 C -0.16794 0.67449 0.32007
H6 H -0.35459 0.73108 0.31789
H7 H -0.27039 0.59894 0.32440
C9 C 0.07817 0.69986 0.35657
C10 C 0.25197 0.62111 0.37859
C11 C 0.14450 0.80272 0.36816
C12 C 0.48380 0.64505 0.41203
H8 H 0.20961 0.54030 0.37005
C13 C 0.37577 0.82566 0.40179
H9 H 0.01529 0.86601 0.35154
C14 C 0.54894 0.74704 0.42444
H10 H 0.61871 0.58197 0.42753
H11 H 0.41774 0.90640 0.41055
N1 N 0.76342 0.77522 0.45937
H12 H 0.86152 0.84583 0.45627
C15 C 0.90674 0.72488 0.49562
C16 C 0.79903 0.62991 0.50756
C17 C 1.15705 0.77112 0.52256
C18 C 0.93699 0.58071 0.54370
H13 H 0.59687 0.59327 0.48975
C19 C 1.29206 0.72158 0.55916
C20 C 1.18361 0.62638 0.56948
H14 H 0.84883 0.50677 0.55171
H15 H 1.48596 0.75652 0.57972
H16 H 1.29058 0.58862 0.59770
C21 C 1.29790 0.87192 0.51502
O1 O 1.53096 0.90772 0.53613
O2 O 1.14676 0.92138 0.48176
H17 H 1.26801 0.98324 0.47875
#END


data_List_60
#E = -42.4843 (inter-molecular)
#E =  73.4143 (intra-molecular)
_chemical_formula_sum 'H17 C21 N1 O2 Cl2'
_chemical_formula_moiety
;
H17 C21 N1 O2 Cl2
;
_symmetry_cell_setting triclinic
_space_group_name_H-M_alt 'P -1'
_symmetry_Int_Tables_number 2
loop_
_symmetry_equiv_pos_site_id
_symmetry_equiv_pos_as_xyz
1 x,y,z
2 -x,-y,-z
_cell_length_a 8.942365
_cell_length_b 8.509026
_cell_length_c 12.933491
_cell_angle_alpha 85.859236
_cell_angle_beta 101.918650
_cell_angle_gamma 96.843445
_cell_formula_units_Z 2
loop_
_atom_site_label
_atom_site_type_symbol
_atom_site_fract_x
_atom_site_fract_y
_atom_site_fract_z
C1 C 0.22873 1.09098 1.28025
C2 C 0.25805 0.94941 1.24360
C3 C 0.17993 0.80434 1.27010
C4 C 0.07209 0.80317 1.33459
C5 C 0.03972 0.94472 1.36911
C6 C 0.11763 1.08888 1.34214
H1 H 0.34191 0.95225 1.19328
H2 H 0.01001 0.69240 1.35683
H3 H -0.04919 0.94153 1.41526
Cl1 Cl 0.33331 1.26297 1.24550
Cl2 Cl 0.06725 1.25865 1.38523
C7 C 0.20967 0.65219 1.22850
H4 H 0.17642 0.55402 1.28141
H5 H 0.33357 0.65081 1.23485
C8 C 0.12162 0.62019 1.11552
H6 H 0.12829 0.49693 1.09866
H7 H -0.00077 0.63155 1.10931
C9 C 0.18340 0.72608 1.03177
C10 C 0.09506 0.83788 0.97178
C11 C 0.33124 0.71687 1.01426
C12 C 0.15568 0.94235 0.89864
H8 H -0.02144 0.84606 0.98179
C13 C 0.39031 0.82030 0.93995
H9 H 0.40176 0.62925 1.05836
C14 C 0.30422 0.93611 0.88231
H10 H 0.08390 1.02800 0.85411
H11 H 0.50559 0.81120 0.92792
N1 N 0.36726 1.03208 0.80468
H12 H 0.37445 0.96131 0.74510
C15 C 0.33438 1.18517 0.76077
C16 C 0.29230 1.29548 0.82254
C17 C 0.36224 1.23926 0.65960
C18 C 0.27015 1.45048 0.78381
H13 H 0.27968 1.26242 0.90333
C19 C 0.34160 1.39610 0.62180
C20 C 0.29422 1.50074 0.68338
H14 H 0.23499 1.53223 0.83261
H15 H 0.36318 1.43779 0.54405
H16 H 0.27855 1.62170 0.65365
C21 C 0.41729 1.13969 0.58823
O1 O 0.48326 1.19109 0.51703
O2 O 0.38549 0.98378 0.60963
H17 H 0.42920 0.92848 0.56070
#END


data_List_61
#E = -44.0745 (inter-molecular)
#E =  75.0196 (intra-molecular)
_chemical_formula_sum 'H17 C21 N1 O2 Cl2'
_chemical_formula_moiety
;
H17 C21 N1 O2 Cl2
;
_symmetry_cell_setting triclinic
_space_group_name_H-M_alt 'P -1'
_symmetry_Int_Tables_number 2
loop_
_symmetry_equiv_pos_site_id
_symmetry_equiv_pos_as_xyz
1 x,y,z
2 -x,-y,-z
_cell_length_a 21.104104
_cell_length_b 14.303804
_cell_length_c 4.380017
_cell_angle_alpha 103.032625
_cell_angle_beta 123.920987
_cell_angle_gamma 60.406509
_cell_formula_units_Z 2
loop_
_atom_site_label
_atom_site_type_symbol
_atom_site_fract_x
_atom_site_fract_y
_atom_site_fract_z
C1 C 0.63899 0.34825 -0.10261
C2 C 0.58113 0.33232 -0.08247
C3 C 0.59416 0.22795 -0.05051
C4 C 0.66608 0.13959 -0.03871
C5 C 0.72462 0.15552 -0.05235
C6 C 0.71124 0.25942 -0.08598
H1 H 0.52530 0.40151 -0.09155
H2 H 0.67754 0.05772 -0.01808
H3 H 0.78113 0.08601 -0.03394
Cl1 Cl 0.61823 0.47894 -0.14405
Cl2 Cl 0.78640 0.27229 -0.10263
C7 C 0.53024 0.21267 -0.03483
H4 H 0.50337 0.27972 0.10511
H5 H 0.56326 0.13999 0.14057
C8 C 0.45914 0.20600 -0.41866
H6 H 0.43490 0.26922 -0.61224
H7 H 0.48462 0.12942 -0.53072
C9 C 0.38506 0.21765 -0.41121
C10 C 0.31783 0.31992 -0.46015
C11 C 0.38296 0.12832 -0.34603
C12 C 0.25061 0.33235 -0.43844
H8 H 0.31701 0.39091 -0.51623
C13 C 0.31493 0.14151 -0.32668
H9 H 0.43454 0.04778 -0.30566
C14 C 0.24822 0.24352 -0.36802
H10 H 0.19911 0.41313 -0.47941
H11 H 0.31789 0.07033 -0.26127
N1 N 0.17650 0.26375 -0.36369
H12 H 0.15184 0.33825 -0.27470
C15 C 0.13207 0.20614 -0.43079
C16 C 0.15127 0.10438 -0.57387
C17 C 0.06270 0.25167 -0.37501
C18 C 0.10530 0.04861 -0.65449
H13 H 0.20061 0.06781 -0.63991
C19 C 0.01647 0.19522 -0.45928
C20 C 0.03771 0.09410 -0.59860
H14 H 0.12206 -0.03037 -0.76368
H15 H -0.03627 0.22975 -0.41333
H16 H 0.00127 0.05158 -0.66565
C21 C 0.03270 0.35928 -0.22954
O1 O -0.01861 0.39233 -0.13215
O2 O 0.06718 0.41921 -0.21445
H17 H 0.04425 0.48607 -0.10726
#END


data_List_62
#E = -40.6442 (inter-molecular)
#E =  71.5963 (intra-molecular)
_chemical_formula_sum 'H17 C21 N1 O2 Cl2'
_chemical_formula_moiety
;
H17 C21 N1 O2 Cl2
;
_symmetry_cell_setting triclinic
_space_group_name_H-M_alt 'P -1'
_symmetry_Int_Tables_number 2
loop_
_symmetry_equiv_pos_site_id
_symmetry_equiv_pos_as_xyz
1 x,y,z
2 -x,-y,-z
_cell_length_a 13.445870
_cell_length_b 7.642655
_cell_length_c 11.985257
_cell_angle_alpha 73.347486
_cell_angle_beta 70.800378
_cell_angle_gamma 113.279868
_cell_formula_units_Z 2
loop_
_atom_site_label
_atom_site_type_symbol
_atom_site_fract_x
_atom_site_fract_y
_atom_site_fract_z
C1 C 0.77828 0.44246 0.00864
C2 C 0.73721 0.43102 0.13569
C3 C 0.65200 0.49093 0.18137
C4 C 0.61056 0.56624 0.09697
C5 C 0.65259 0.57979 -0.03005
C6 C 0.73624 0.51818 -0.07467
H1 H 0.77279 0.37714 0.19870
H2 H 0.54544 0.61584 0.12944
H3 H 0.62089 0.64156 -0.09493
Cl1 Cl 0.88068 0.36136 -0.04010
Cl2 Cl 0.78589 0.54633 -0.23465
C7 C 0.60435 0.47542 0.31914
H4 H 0.60244 0.34331 0.38890
H5 H 0.50623 0.42683 0.35782
C8 C 0.67670 0.68801 0.31951
H6 H 0.68892 0.82408 0.24030
H7 H 0.62089 0.67693 0.41458
C9 C 0.80155 0.73838 0.30649
C10 C 0.91230 0.90000 0.18558
C11 C 0.80902 0.62559 0.41509
C12 C 1.02782 0.94690 0.17381
H8 H 0.91013 0.99330 0.10005
C13 C 0.92532 0.67347 0.40230
H9 H 0.72440 0.49943 0.51086
C14 C 1.03647 0.83483 0.28159
H10 H 1.11215 1.07469 0.07842
H11 H 0.92768 0.57880 0.48727
N1 N 1.15595 0.89693 0.26437
H12 H 1.22187 0.95878 0.16681
C15 C 1.20660 0.91324 0.34980
C16 C 1.13906 0.88980 0.47640
C17 C 1.32712 0.94816 0.31206
C18 C 1.18754 0.89889 0.56286
H13 H 1.04787 0.86924 0.50911
C19 C 1.37623 0.96100 0.39855
C20 C 1.30669 0.93719 0.52341
H14 H 1.13154 0.87752 0.66061
H15 H 1.46960 0.99148 0.36813
H16 H 1.34563 0.95040 0.58916
C21 C 1.40491 0.97782 0.17844
O1 O 1.38726 1.02212 0.08321
O2 O 1.49736 0.94553 0.17268
H17 H 1.53903 0.96434 0.08208
#END


data_List_63
#E = -42.1840 (inter-molecular)
#E =  73.1632 (intra-molecular)
_chemical_formula_sum 'H17 C21 N1 O2 Cl2'
_chemical_formula_moiety
;
H17 C21 N1 O2 Cl2
;
_symmetry_cell_setting monoclinic
_space_group_name_H-M_alt 'C 1 2/c 1'
_symmetry_Int_Tables_number 15
loop_
_symmetry_equiv_pos_site_id
_symmetry_equiv_pos_as_xyz
1 x,y,z
2 1/2+x,1/2+y,z
3 -x,y,1/2-z
4 1/2-x,1/2+y,1/2-z
5 -x,-y,-z
6 1/2-x,1/2-y,-z
7 x,-y,1/2+z
8 1/2+x,1/2-y,1/2+z
_cell_length_a 24.324988
_cell_length_b 13.140911
_cell_length_c 13.187706
_cell_angle_alpha 90.000000
_cell_angle_beta 114.516173
_cell_angle_gamma 90.000000
_cell_formula_units_Z 8
loop_
_atom_site_label
_atom_site_type_symbol
_atom_site_fract_x
_atom_site_fract_y
_atom_site_fract_z
C1 C 0.50219 0.30069 1.02081
C2 C 0.46184 0.36073 0.93420
C3 C 0.43286 0.32071 0.82637
C4 C 0.44471 0.21985 0.80664
C5 C 0.48537 0.16035 0.89262
C6 C 0.51412 0.20053 0.99981
H1 H 0.45227 0.43826 0.95090
H2 H 0.42234 0.18704 0.72368
H3 H 0.49421 0.08263 0.87537
Cl1 Cl 0.53572 0.35431 1.15179
Cl2 Cl 0.56425 0.12284 1.10187
C7 C 0.38879 0.38390 0.73200
H4 H 0.37696 0.45355 0.76429
H5 H 0.34686 0.34029 0.69372
C8 C 0.41344 0.41108 0.64585
H6 H 0.44715 0.47194 0.67712
H7 H 0.43763 0.34603 0.63202
C9 C 0.36454 0.44238 0.53530
C10 C 0.33692 0.53762 0.52034
C11 C 0.34598 0.37520 0.44499
C12 C 0.29189 0.56464 0.41637
H8 H 0.34987 0.59155 0.58889
C13 C 0.30138 0.40294 0.34112
H9 H 0.36627 0.30021 0.45411
C14 C 0.27360 0.49804 0.32505
H10 H 0.27065 0.63898 0.40718
H11 H 0.28962 0.34894 0.27310
N1 N 0.22716 0.52986 0.22333
H12 H 0.23312 0.60486 0.20894
C15 C 0.19552 0.47598 0.12262
C16 C 0.17404 0.37728 0.12453
C17 C 0.18389 0.51933 0.01746
C18 C 0.14325 0.32247 0.02644
H13 H 0.18023 0.34269 0.20337
C19 C 0.15211 0.46399 -0.08112
C20 C 0.13201 0.36567 -0.07634
H14 H 0.12802 0.24572 0.03060
H15 H 0.14361 0.49639 -0.16218
H16 H 0.10767 0.32273 -0.15230
C21 C 0.20733 0.62235 0.01111
O1 O 0.23654 0.67596 0.09125
O2 O 0.19434 0.65217 -0.09368
H17 H 0.21874 0.71333 -0.08605
#END


data_List_64
#E = -42.8582 (inter-molecular)
#E =  73.8384 (intra-molecular)
_chemical_formula_sum 'H17 C21 N1 O2 Cl2'
_chemical_formula_moiety
;
H17 C21 N1 O2 Cl2
;
_symmetry_cell_setting monoclinic
_space_group_name_H-M_alt 'P 1 21/c 1'
_symmetry_Int_Tables_number 14
loop_
_symmetry_equiv_pos_site_id
_symmetry_equiv_pos_as_xyz
1 x,y,z
2 -x,1/2+y,1/2-z
3 -x,-y,-z
4 x,1/2-y,1/2+z
_cell_length_a 4.354038
_cell_length_b 23.894835
_cell_length_c 18.425664
_cell_angle_alpha 90.000000
_cell_angle_beta 73.216105
_cell_angle_gamma 90.000000
_cell_formula_units_Z 4
loop_
_atom_site_label
_atom_site_type_symbol
_atom_site_fract_x
_atom_site_fract_y
_atom_site_fract_z
C1 C 1.76036 0.63814 1.15671
C2 C 1.63792 0.64955 1.09588
C3 C 1.60953 0.60683 1.04627
C4 C 1.70747 0.55267 1.05830
C5 C 1.82212 0.54093 1.11992
C6 C 1.84753 0.58355 1.16956
H1 H 1.56309 0.69185 1.08736
H2 H 1.69882 0.51916 1.01916
H3 H 1.88881 0.49830 1.12899
Cl1 Cl 1.80125 0.69331 1.21339
Cl2 Cl 1.98482 0.56625 1.24569
C7 C 1.48032 0.61861 0.98016
H4 H 1.30353 0.65254 0.99467
H5 H 1.34821 0.58168 0.97057
C8 C 1.74586 0.63344 0.90837
H6 H 1.83937 0.67539 0.91349
H7 H 1.95031 0.60503 0.90074
C9 C 1.63259 0.63022 0.83859
C10 C 1.51440 0.67727 0.81051
C11 C 1.64047 0.57903 0.80125
C12 C 1.41484 0.67319 0.74491
H8 H 1.49842 0.71739 0.83925
C13 C 1.54192 0.57513 0.73582
H9 H 1.72499 0.54157 0.82258
C14 C 1.42965 0.62232 0.70662
H10 H 1.31902 0.71003 0.72449
H11 H 1.55747 0.53502 0.70712
N1 N 1.35113 0.61792 0.63778
H12 H 1.26930 0.57857 0.63108
C15 C 1.51643 0.64137 0.56614
C16 C 1.72019 0.68782 0.56037
C17 C 1.46498 0.62094 0.49839
C18 C 1.86799 0.71331 0.49074
H13 H 1.77358 0.70454 0.61014
C19 C 1.61126 0.64739 0.42868
C20 C 1.81219 0.69337 0.42496
H14 H 2.02996 0.74837 0.48827
H15 H 1.56946 0.63244 0.37666
H16 H 1.92868 0.71292 0.37073
C21 C 1.26574 0.56995 0.49987
O1 O 1.16752 0.53889 0.55448
O2 O 1.20500 0.56004 0.43358
H17 H 1.07269 0.52617 0.44101
#END


data_List_65
#E = -43.0129 (inter-molecular)
#E =  74.0111 (intra-molecular)
_chemical_formula_sum 'H17 C21 N1 O2 Cl2'
_chemical_formula_moiety
;
H17 C21 N1 O2 Cl2
;
_symmetry_cell_setting monoclinic
_space_group_name_H-M_alt 'P 1 21/c 1'
_symmetry_Int_Tables_number 14
loop_
_symmetry_equiv_pos_site_id
_symmetry_equiv_pos_as_xyz
1 x,y,z
2 -x,1/2+y,1/2-z
3 -x,-y,-z
4 x,1/2-y,1/2+z
_cell_length_a 7.604882
_cell_length_b 11.372955
_cell_length_c 22.745789
_cell_angle_alpha 90.000000
_cell_angle_beta 74.300072
_cell_angle_gamma 90.000000
_cell_formula_units_Z 4
loop_
_atom_site_label
_atom_site_type_symbol
_atom_site_fract_x
_atom_site_fract_y
_atom_site_fract_z
C1 C 0.36851 1.35336 0.62297
C2 C 0.31759 1.24540 0.65214
C3 C 0.22393 1.24097 0.71423
C4 C 0.18303 1.34606 0.74691
C5 C 0.23305 1.45355 0.71781
C6 C 0.32379 1.45797 0.65574
H1 H 0.34762 1.16446 0.62599
H2 H 0.10943 1.34500 0.79507
H3 H 0.19776 1.53395 0.74386
Cl1 Cl 0.48216 1.35103 0.54632
Cl2 Cl 0.36936 1.59492 0.62245
C7 C 0.16698 1.12515 0.74575
H4 H 0.13270 1.06323 0.71351
H5 H 0.04014 1.13910 0.78198
C8 C 0.31366 1.07245 0.77249
H6 H 0.43547 1.05143 0.73555
H7 H 0.35715 1.13646 0.80176
C9 C 0.24689 0.96281 0.80907
C10 C 0.31016 0.85217 0.78622
C11 C 0.11913 0.96947 0.86618
C12 C 0.24502 0.75038 0.81957
H8 H 0.41152 0.84358 0.74238
C13 C 0.05504 0.86727 0.89921
H9 H 0.06577 1.05391 0.88529
C14 C 0.11408 0.75578 0.87588
H10 H 0.29721 0.66685 0.79962
H11 H -0.04495 0.87546 0.94338
N1 N 0.04144 0.65635 0.91072
H12 H -0.08545 0.67096 0.93969
C15 C 0.09342 0.53727 0.91012
C16 C 0.27746 0.50388 0.88866
C17 C -0.03688 0.44704 0.93106
C18 C 0.33251 0.38665 0.88855
H13 H 0.38170 0.57067 0.87379
C19 C 0.01956 0.32910 0.93120
C20 C 0.20361 0.29932 0.91025
H14 H 0.47666 0.36431 0.87293
H15 H -0.08009 0.26000 0.94867
H16 H 0.24655 0.20851 0.91163
C21 C -0.23659 0.46813 0.95604
O1 O -0.35348 0.39150 0.96560
O2 O -0.27756 0.58118 0.97027
H17 H -0.40781 0.58514 0.99206
#END


data_List_66
#E = -44.6133 (inter-molecular)
#E =  75.6186 (intra-molecular)
_chemical_formula_sum 'H17 C21 N1 O2 Cl2'
_chemical_formula_moiety
;
H17 C21 N1 O2 Cl2
;
_symmetry_cell_setting triclinic
_space_group_name_H-M_alt 'P -1'
_symmetry_Int_Tables_number 2
loop_
_symmetry_equiv_pos_site_id
_symmetry_equiv_pos_as_xyz
1 x,y,z
2 -x,-y,-z
_cell_length_a 13.156921
_cell_length_b 18.201967
_cell_length_c 4.462630
_cell_angle_alpha 79.323858
_cell_angle_beta 78.855665
_cell_angle_gamma 66.512883
_cell_formula_units_Z 2
loop_
_atom_site_label
_atom_site_type_symbol
_atom_site_fract_x
_atom_site_fract_y
_atom_site_fract_z
C1 C 0.18969 0.52534 1.79117
C2 C 0.18719 0.46440 1.64613
C3 C 0.28670 0.40289 1.54343
C4 C 0.38898 0.40358 1.58587
C5 C 0.39161 0.46454 1.73020
C6 C 0.29222 0.52571 1.83166
H1 H 0.10729 0.46417 1.61522
H2 H 0.46749 0.35691 1.50652
H3 H 0.47174 0.46412 1.76150
Cl1 Cl 0.06347 0.59778 1.91630
Cl2 Cl 0.30145 0.60019 2.00196
C7 C 0.28254 0.33626 1.39522
H4 H 0.36365 0.30680 1.26040
H5 H 0.22234 0.36293 1.22863
C8 C 0.24987 0.27441 1.63280
H6 H 0.30839 0.24755 1.80272
H7 H 0.16859 0.30407 1.76593
C9 C 0.24510 0.20855 1.48244
C10 C 0.34285 0.14620 1.37940
C11 C 0.14243 0.21024 1.43511
C12 C 0.33783 0.08677 1.22981
H8 H 0.42411 0.14385 1.40998
C13 C 0.13822 0.15092 1.28508
H9 H 0.06475 0.25731 1.51538
C14 C 0.23574 0.08801 1.18003
H10 H 0.41602 0.04172 1.14311
H11 H 0.05678 0.15359 1.25410
N1 N 0.22250 0.02897 1.04600
H12 H 0.15246 0.05224 0.93706
C15 C 0.28050 -0.05413 1.02162
C16 C 0.37794 -0.09956 1.15742
C17 C 0.23720 -0.09668 0.87726
C18 C 0.43200 -0.18276 1.14685
H13 H 0.41209 -0.07228 1.28773
C19 C 0.29233 -0.18055 0.86849
C20 C 0.38996 -0.22336 1.00092
H14 H 0.50604 -0.21582 1.25984
H15 H 0.25931 -0.21285 0.75558
H16 H 0.43204 -0.28802 0.99382
C21 C 0.13332 -0.05848 0.72698
O1 O 0.10033 -0.09319 0.58053
O2 O 0.07787 0.01984 0.76305
H17 H 0.01598 0.04041 0.63931
#END


data_List_67
#E = -43.9373 (inter-molecular)
#E =  74.9487 (intra-molecular)
_chemical_formula_sum 'H17 C21 N1 O2 Cl2'
_chemical_formula_moiety
;
H17 C21 N1 O2 Cl2
;
_symmetry_cell_setting monoclinic
_space_group_name_H-M_alt 'P 1 21/c 1'
_symmetry_Int_Tables_number 14
loop_
_symmetry_equiv_pos_site_id
_symmetry_equiv_pos_as_xyz
1 x,y,z
2 -x,1/2+y,1/2-z
3 -x,-y,-z
4 x,1/2-y,1/2+z
_cell_length_a 4.508716
_cell_length_b 24.571814
_cell_length_c 17.493816
_cell_angle_alpha 90.000000
_cell_angle_beta 99.710945
_cell_angle_gamma 90.000000
_cell_formula_units_Z 4
loop_
_atom_site_label
_atom_site_type_symbol
_atom_site_fract_x
_atom_site_fract_y
_atom_site_fract_z
C1 C 0.38497 1.07714 0.40169
C2 C 0.23751 1.07293 0.46568
C3 C 0.14350 1.11965 0.50073
C4 C 0.19622 1.17061 0.46992
C5 C 0.34436 1.17503 0.40631
C6 C 0.44001 1.12832 0.37220
H1 H 0.19748 1.03296 0.48849
H2 H 0.12809 1.20755 0.49626
H3 H 0.38313 1.21513 0.38375
Cl1 Cl 0.49219 1.01760 0.36182
Cl2 Cl 0.62394 1.13654 0.29421
C7 C -0.00796 1.11536 0.57116
H4 H -0.07465 1.07300 0.57875
H5 H -0.21810 1.13859 0.56043
C8 C 0.19458 1.13577 0.64490
H6 H 0.40238 1.11176 0.65585
H7 H 0.26486 1.17784 0.63725
C9 C 0.04102 1.13239 0.71492
C10 C -0.07169 1.17888 0.74629
C11 C 0.00210 1.08199 0.74869
C12 C -0.22290 1.17480 0.80991
H8 H -0.04621 1.21880 0.72124
C13 C -0.15087 1.07819 0.81145
H9 H 0.08696 1.04499 0.72616
C14 C -0.26748 1.12441 0.84297
H10 H -0.31617 1.21162 0.83045
H11 H -0.17811 1.03817 0.83600
N1 N -0.41153 1.11651 0.90718
H12 H -0.50889 1.07882 0.90672
C15 C -0.45541 1.14667 0.97293
C16 C -0.31800 1.19733 0.99055
C17 C -0.63180 1.12549 1.02599
C18 C -0.35344 1.22623 1.05740
H13 H -0.16945 1.21442 0.95413
C19 C -0.66825 1.15516 1.09256
C20 C -0.53013 1.20545 1.10813
H14 H -0.24211 1.26516 1.07001
H15 H -0.80539 1.13897 1.13291
H16 H -0.55752 1.22777 1.16013
C21 C -0.78494 1.07154 1.01758
O1 O -0.97292 1.05636 1.05581
O2 O -0.69316 1.03953 0.96381
H17 H -0.80908 1.00568 0.96294
#END


data_List_68
#E = -42.3792 (inter-molecular)
#E =  73.3980 (intra-molecular)
_chemical_formula_sum 'H17 C21 N1 O2 Cl2'
_chemical_formula_moiety
;
H17 C21 N1 O2 Cl2
;
_symmetry_cell_setting triclinic
_space_group_name_H-M_alt 'P -1'
_symmetry_Int_Tables_number 2
loop_
_symmetry_equiv_pos_site_id
_symmetry_equiv_pos_as_xyz
1 x,y,z
2 -x,-y,-z
_cell_length_a 8.944603
_cell_length_b 8.515590
_cell_length_c 14.946872
_cell_angle_alpha 59.597137
_cell_angle_beta 96.448011
_cell_angle_gamma 83.057625
_cell_formula_units_Z 2
loop_
_atom_site_label
_atom_site_type_symbol
_atom_site_fract_x
_atom_site_fract_y
_atom_site_fract_z
C1 C 0.72884 -0.37078 1.28008
C2 C 0.75828 -0.19294 1.24370
C3 C 0.68033 -0.07447 1.27036
C4 C 0.57270 -0.13760 1.33486
C5 C 0.54031 -0.31333 1.36919
C6 C 0.61788 -0.43032 1.34194
H1 H 0.84213 -0.14567 1.19347
H2 H 0.51077 -0.04910 1.35719
H3 H 0.45152 -0.35611 1.41532
Cl1 Cl 0.83298 -0.50783 1.24500
Cl2 Cl 0.56707 -0.64248 1.38453
C7 C 0.70992 0.11906 1.22885
H4 H 0.83383 0.11390 1.23512
H5 H 0.67703 0.16412 1.28193
C8 C 0.62124 0.26425 1.11578
H6 H 0.49888 0.25901 1.10956
H7 H 0.62759 0.40423 1.09902
C9 C 0.68290 0.24242 1.03188
C10 C 0.59481 0.19021 0.97194
C11 C 0.83050 0.26961 1.01428
C12 C 0.65554 0.15876 0.89886
H8 H 0.47844 0.17175 0.98199
C13 C 0.88964 0.24047 0.93997
H9 H 0.90082 0.31344 1.05833
C14 C 0.80382 0.18191 0.88238
H10 H 0.58397 0.11725 0.85440
H11 H 1.00474 0.26197 0.92789
N1 N 0.86691 0.16354 0.80476
H12 H 0.87412 0.29380 0.74524
C15 C 0.83428 0.05459 0.76069
C16 C 0.79250 -0.11739 0.82237
C17 C 0.86204 0.10179 0.65944
C18 C 0.77058 -0.23344 0.78349
H13 H 0.77955 -0.16502 0.90313
C19 C 0.84170 -0.01707 0.62150
C20 C 0.79463 -0.18320 0.68300
H14 H 0.73600 -0.36412 0.83233
H15 H 0.86317 0.01911 0.54370
H16 H 0.77924 -0.27435 0.65320
C21 C 0.91668 0.27268 0.58810
O1 O 0.98248 0.29271 0.51682
O2 O 0.88479 0.40703 0.60959
H17 H 0.92834 0.51110 0.56061
#END


data_List_69
#E = -42.2318 (inter-molecular)
#E =  73.2712 (intra-molecular)
_chemical_formula_sum 'H17 C21 N1 O2 Cl2'
_chemical_formula_moiety
;
H17 C21 N1 O2 Cl2
;
_symmetry_cell_setting triclinic
_space_group_name_H-M_alt 'P -1'
_symmetry_Int_Tables_number 2
loop_
_symmetry_equiv_pos_site_id
_symmetry_equiv_pos_as_xyz
1 x,y,z
2 -x,-y,-z
_cell_length_a 7.449880
_cell_length_b 7.190294
_cell_length_c 19.484906
_cell_angle_alpha 87.310719
_cell_angle_beta 76.844857
_cell_angle_gamma 68.239392
_cell_formula_units_Z 2
loop_
_atom_site_label
_atom_site_type_symbol
_atom_site_fract_x
_atom_site_fract_y
_atom_site_fract_z
C1 C 0.05313 0.75080 1.03755
C2 C 0.23996 0.69528 0.99119
C3 C 0.26171 0.66433 0.91864
C4 C 0.09378 0.68398 0.89390
C5 C -0.09318 0.74504 0.93955
C6 C -0.11426 0.77868 1.01133
H1 H 0.36932 0.67761 1.01169
H2 H 0.10630 0.65298 0.83867
H3 H -0.22178 0.76561 0.91849
Cl1 Cl 0.03986 0.77931 1.12633
Cl2 Cl -0.35074 0.85437 1.06388
C7 C 0.46398 0.60474 0.86887
H4 H 0.51695 0.44470 0.85448
H5 H 0.56859 0.62190 0.89708
C8 C 0.46515 0.72592 0.80193
H6 H 0.39142 0.68097 0.76660
H7 H 0.37814 0.88548 0.81501
C9 C 0.67149 0.70206 0.76182
C10 C 0.78963 0.53335 0.71746
C11 C 0.74704 0.85047 0.76742
C12 C 0.97786 0.51607 0.67809
H8 H 0.73521 0.41506 0.71224
C13 C 0.93517 0.83192 0.72810
H9 H 0.65981 0.98393 0.80121
C14 C 1.05315 0.66520 0.68250
H10 H 1.06159 0.38740 0.64172
H11 H 0.99000 0.94987 0.73367
N1 N 1.24300 0.65421 0.64666
H12 H 1.24884 0.79187 0.63384
C15 C 1.42522 0.49489 0.62142
C16 C 1.45815 0.29966 0.64438
C17 C 1.58248 0.52756 0.57241
C18 C 1.63854 0.14211 0.61986
H13 H 1.34529 0.26729 0.68352
C19 C 1.76543 0.36856 0.54917
C20 C 1.79328 0.17691 0.57354
H14 H 1.65821 -0.00768 0.63796
H15 H 1.88789 0.39230 0.51231
H16 H 1.93559 0.05486 0.55717
C21 C 1.55414 0.73143 0.54531
O1 O 1.40671 0.88235 0.56535
O2 O 1.70765 0.73501 0.49401
H17 H 1.66515 0.87177 0.47720
#END


data_List_70
#E = -43.3412 (inter-molecular)
#E =  74.3837 (intra-molecular)
_chemical_formula_sum 'H17 C21 N1 O2 Cl2'
_chemical_formula_moiety
;
H17 C21 N1 O2 Cl2
;
_symmetry_cell_setting triclinic
_space_group_name_H-M_alt 'P -1'
_symmetry_Int_Tables_number 2
loop_
_symmetry_equiv_pos_site_id
_symmetry_equiv_pos_as_xyz
1 x,y,z
2 -x,-y,-z
_cell_length_a 18.352297
_cell_length_b 6.468439
_cell_length_c 10.243864
_cell_angle_alpha 96.528198
_cell_angle_beta 49.650222
_cell_angle_gamma 91.582396
_cell_formula_units_Z 2
loop_
_atom_site_label
_atom_site_type_symbol
_atom_site_fract_x
_atom_site_fract_y
_atom_site_fract_z
C1 C 1.12047 0.43628 0.73412
C2 C 1.06063 0.30599 0.72730
C3 C 0.97332 0.38648 0.78255
C4 C 0.94770 0.59961 0.84160
C5 C 1.00763 0.72935 0.84765
C6 C 1.09376 0.64789 0.79470
H1 H 1.08246 0.14168 0.67883
H2 H 0.88037 0.66594 0.88478
H3 H 0.98647 0.89368 0.89465
Cl1 Cl 1.22763 0.33009 0.66257
Cl2 Cl 1.16517 0.81611 0.80368
C7 C 0.90641 0.24732 0.78114
H4 H 0.83323 0.28872 0.90301
H5 H 0.92164 0.08504 0.78238
C8 C 0.91227 0.26395 0.62667
H6 H 0.91925 0.42703 0.60183
H7 H 0.97678 0.17768 0.50905
C9 C 0.82527 0.18444 0.65540
C10 C 0.79449 -0.01505 0.70014
C11 C 0.77334 0.31306 0.63671
C12 C 0.71240 -0.08105 0.72863
H8 H 0.83284 -0.12108 0.71527
C13 C 0.69183 0.24561 0.66411
H9 H 0.79612 0.46803 0.60013
C14 C 0.65977 0.04769 0.71122
H10 H 0.68881 -0.23495 0.76686
H11 H 0.65574 0.34876 0.64253
N1 N 0.57601 -0.02605 0.74737
H12 H 0.58622 -0.17666 0.69259
C15 C 0.49704 0.08139 0.78533
C16 C 0.46647 0.28270 0.87810
C17 C 0.44557 -0.00608 0.73579
C18 C 0.39107 0.39892 0.91416
H13 H 0.50117 0.34960 0.92621
C19 C 0.36944 0.11241 0.77327
C20 C 0.34309 0.31435 0.85997
H14 H 0.37039 0.55506 0.98409
H15 H 0.33136 0.04834 0.73102
H16 H 0.28580 0.40548 0.88403
C21 C 0.46697 -0.21813 0.63981
O1 O 0.42418 -0.28918 0.59188
O2 O 0.53927 -0.32734 0.60795
H17 H 0.54729 -0.46040 0.54191
#END


data_List_71
#E = -41.2146 (inter-molecular)
#E =  72.2647 (intra-molecular)
_chemical_formula_sum 'H17 C21 N1 O2 Cl2'
_chemical_formula_moiety
;
H17 C21 N1 O2 Cl2
;
_symmetry_cell_setting orthorhombic
_space_group_name_H-M_alt 'P b c a'
_symmetry_Int_Tables_number 61
loop_
_symmetry_equiv_pos_site_id
_symmetry_equiv_pos_as_xyz
1 x,y,z
2 1/2-x,-y,1/2+z
3 1/2+x,1/2-y,-z
4 -x,1/2+y,1/2-z
5 -x,-y,-z
6 1/2+x,y,1/2-z
7 1/2-x,1/2+y,z
8 x,1/2-y,1/2+z
_cell_length_a 15.296163
_cell_length_b 7.414231
_cell_length_c 32.960388
_cell_angle_alpha 90.000000
_cell_angle_beta 90.000000
_cell_angle_gamma 90.000000
_cell_formula_units_Z 8
loop_
_atom_site_label
_atom_site_type_symbol
_atom_site_fract_x
_atom_site_fract_y
_atom_site_fract_z
C1 C -0.04462 0.55008 0.74827
C2 C 0.02710 0.51972 0.77365
C3 C 0.01774 0.52766 0.81590
C4 C -0.06428 0.56845 0.83244
C5 C -0.13587 0.59997 0.80716
C6 C -0.12626 0.59064 0.76507
H1 H 0.09038 0.48771 0.76044
H2 H -0.07285 0.57518 0.86521
H3 H -0.19909 0.63150 0.82047
Cl1 Cl -0.02779 0.53451 0.69661
Cl2 Cl -0.21754 0.63205 0.73578
C7 C 0.09465 0.49158 0.84336
H4 H 0.14626 0.42146 0.82647
H5 H 0.07377 0.39721 0.86712
C8 C 0.13153 0.66428 0.86201
H6 H 0.16158 0.74906 0.83857
H7 H 0.07894 0.74667 0.87503
C9 C 0.19707 0.62342 0.89484
C10 C 0.16848 0.59186 0.93446
C11 C 0.28630 0.61353 0.88653
C12 C 0.22796 0.55502 0.96546
H8 H 0.09923 0.59623 0.94133
C13 C 0.34567 0.57515 0.91753
H9 H 0.31043 0.63474 0.85596
C14 C 0.31728 0.54358 0.95732
H10 H 0.20310 0.53075 0.99577
H11 H 0.41493 0.56827 0.91041
N1 N 0.38028 0.50540 0.98726
H12 H 0.42726 0.41930 0.97657
C15 C 0.37288 0.50210 1.02994
C16 C 0.32936 0.64173 1.05038
C17 C 0.40676 0.35865 1.05330
C18 C 0.32153 0.64196 1.09258
H13 H 0.30253 0.75442 1.03336
C19 C 0.39873 0.35939 1.09576
C20 C 0.35671 0.50173 1.11533
H14 H 0.28858 0.75329 1.10751
H15 H 0.42574 0.25020 1.11381
H16 H 0.35144 0.50326 1.14822
C21 C 0.45049 0.20539 1.03271
O1 O 0.48533 0.21282 0.99941
O2 O 0.44203 0.05068 1.05358
H17 H 0.46523 -0.04241 1.03541
#END


data_List_72
#E = -42.4374 (inter-molecular)
#E =  73.4885 (intra-molecular)
_chemical_formula_sum 'H17 C21 N1 O2 Cl2'
_chemical_formula_moiety
;
H17 C21 N1 O2 Cl2
;
_symmetry_cell_setting monoclinic
_space_group_name_H-M_alt 'P 1 21/c 1'
_symmetry_Int_Tables_number 14
loop_
_symmetry_equiv_pos_site_id
_symmetry_equiv_pos_as_xyz
1 x,y,z
2 -x,1/2+y,1/2-z
3 -x,-y,-z
4 x,1/2-y,1/2+z
_cell_length_a 14.022138
_cell_length_b 10.626611
_cell_length_c 14.650245
_cell_angle_alpha 90.000000
_cell_angle_beta 117.312203
_cell_angle_gamma 90.000000
_cell_formula_units_Z 4
loop_
_atom_site_label
_atom_site_type_symbol
_atom_site_fract_x
_atom_site_fract_y
_atom_site_fract_z
C1 C 0.43143 0.79080 1.55042
C2 C 0.35595 0.79230 1.44659
C3 C 0.31296 0.67942 1.39434
C4 C 0.34747 0.56527 1.44711
C5 C 0.42216 0.56371 1.55095
C6 C 0.46456 0.67635 1.60269
H1 H 0.32950 0.88168 1.40654
H2 H 0.31722 0.47653 1.40730
H3 H 0.44795 0.47389 1.59033
Cl1 Cl 0.47984 0.93307 1.61036
Cl2 Cl 0.55742 0.66828 1.73063
C7 C 0.23156 0.67994 1.28228
H4 H 0.17997 0.76331 1.26558
H5 H 0.17789 0.59863 1.26679
C8 C 0.28653 0.67751 1.21311
H6 H 0.33148 0.76505 1.22205
H7 H 0.34622 0.60171 1.23612
C9 C 0.20675 0.65901 1.10196
C10 C 0.16867 0.76150 1.03494
C11 C 0.16942 0.53821 1.06461
C12 C 0.09512 0.74296 0.93188
H8 H 0.19804 0.85590 1.06174
C13 C 0.09567 0.52060 0.96172
H9 H 0.19713 0.45721 1.11548
C14 C 0.05651 0.62264 0.89460
H10 H 0.06975 0.82319 0.88019
H11 H 0.06567 0.42681 0.93384
N1 N -0.01329 0.59853 0.78991
H12 H 0.02996 0.56033 0.75604
C15 C -0.09592 0.67736 0.71952
C16 C -0.15456 0.75268 0.75496
C17 C -0.13073 0.67233 0.61252
C18 C -0.24176 0.82455 0.68796
H13 H -0.13334 0.75426 0.83625
C19 C -0.22104 0.74216 0.54517
C20 C -0.27576 0.81824 0.58296
H14 H -0.28410 0.88274 0.71849
H15 H -0.24890 0.73799 0.46257
H16 H -0.34520 0.87164 0.53045
C21 C -0.07680 0.59778 0.56358
O1 O -0.11289 0.58202 0.47096
O2 O 0.01821 0.55004 0.63139
H17 H 0.04771 0.50640 0.59092
#END


data_List_73
#E = -42.1988 (inter-molecular)
#E =  73.2511 (intra-molecular)
_chemical_formula_sum 'H17 C21 N1 O2 Cl2'
_chemical_formula_moiety
;
H17 C21 N1 O2 Cl2
;
_symmetry_cell_setting monoclinic
_space_group_name_H-M_alt 'C 1 2/c 1'
_symmetry_Int_Tables_number 15
loop_
_symmetry_equiv_pos_site_id
_symmetry_equiv_pos_as_xyz
1 x,y,z
2 1/2+x,1/2+y,z
3 -x,y,1/2-z
4 1/2-x,1/2+y,1/2-z
5 -x,-y,-z
6 1/2-x,1/2-y,-z
7 x,-y,1/2+z
8 1/2+x,1/2-y,1/2+z
_cell_length_a 10.814238
_cell_length_b 24.435809
_cell_length_c 15.570946
_cell_angle_alpha 90.000000
_cell_angle_beta 116.093844
_cell_angle_gamma 90.000000
_cell_formula_units_Z 8
loop_
_atom_site_label
_atom_site_type_symbol
_atom_site_fract_x
_atom_site_fract_y
_atom_site_fract_z
C1 C 0.22907 0.45985 0.31737
C2 C 0.19879 0.51291 0.33627
C3 C 0.10942 0.52153 0.37848
C4 C 0.05094 0.47585 0.40098
C5 C 0.08442 0.42292 0.38494
C6 C 0.17203 0.41485 0.34205
H1 H 0.24318 0.54758 0.31604
H2 H -0.02492 0.48088 0.42852
H3 H 0.03910 0.38809 0.40379
Cl1 Cl 0.33436 0.45222 0.26113
Cl2 Cl 0.20234 0.34867 0.31862
C7 C 0.06857 0.57850 0.39420
H4 H 0.00325 0.57577 0.43166
H5 H 0.00306 0.59613 0.32421
C8 C 0.18990 0.61685 0.44991
H6 H 0.26086 0.59753 0.51735
H7 H 0.25048 0.62444 0.41017
C9 C 0.14112 0.67101 0.47030
C10 C 0.14125 0.68049 0.55882
C11 C 0.09281 0.71226 0.40105
C12 C 0.09128 0.72976 0.57704
H8 H 0.18037 0.64950 0.61455
C13 C 0.04407 0.76168 0.42004
H9 H 0.09383 0.70655 0.33210
C14 C 0.04168 0.77108 0.50811
H10 H 0.09344 0.73571 0.64677
H11 H 0.00653 0.79297 0.36474
N1 N -0.01430 0.82032 0.52213
H12 H -0.00423 0.85243 0.48364
C15 C -0.08809 0.83362 0.57503
C16 C -0.14558 0.79255 0.60947
C17 C -0.10538 0.88852 0.59671
C18 C -0.21293 0.80460 0.66585
H13 H -0.14230 0.75009 0.58998
C19 C -0.17334 0.90019 0.65377
C20 C -0.22522 0.85835 0.68914
H14 H -0.25724 0.77202 0.69077
H15 H -0.18732 0.94216 0.67034
H16 H -0.27709 0.86741 0.73337
C21 C -0.05654 0.93482 0.55711
O1 O 0.00965 0.93049 0.51092
O2 O -0.09970 0.98375 0.57273
H17 H -0.06615 1.01121 0.54211
#END


data_List_74
#E = -42.4346 (inter-molecular)
#E =  73.4885 (intra-molecular)
_chemical_formula_sum 'H17 C21 N1 O2 Cl2'
_chemical_formula_moiety
;
H17 C21 N1 O2 Cl2
;
_symmetry_cell_setting monoclinic
_space_group_name_H-M_alt 'P 1 21/c 1'
_symmetry_Int_Tables_number 14
loop_
_symmetry_equiv_pos_site_id
_symmetry_equiv_pos_as_xyz
1 x,y,z
2 -x,1/2+y,1/2-z
3 -x,-y,-z
4 x,1/2-y,1/2+z
_cell_length_a 14.924425
_cell_length_b 10.626403
_cell_length_c 14.650436
_cell_angle_alpha 90.000000
_cell_angle_beta 56.596310
_cell_angle_gamma 90.000000
_cell_formula_units_Z 4
loop_
_atom_site_label
_atom_site_type_symbol
_atom_site_fract_x
_atom_site_fract_y
_atom_site_fract_z
C1 C 0.56857 -0.29080 0.38102
C2 C 0.64405 -0.29230 0.40936
C3 C 0.68705 -0.17942 0.41863
C4 C 0.65254 -0.06527 0.40036
C5 C 0.57785 -0.06370 0.37121
C6 C 0.53545 -0.17635 0.36187
H1 H 0.67050 -0.38168 0.42297
H2 H 0.68279 0.02347 0.40993
H3 H 0.55206 0.02612 0.35763
Cl1 Cl 0.52017 -0.43307 0.36948
Cl2 Cl 0.44259 -0.16827 0.32679
C7 C 0.76844 -0.17994 0.44928
H4 H 0.82211 -0.09864 0.41111
H5 H 0.82003 -0.26332 0.41440
C8 C 0.71348 -0.17752 0.57342
H6 H 0.65378 -0.10172 0.61011
H7 H 0.66852 -0.26506 0.60944
C9 C 0.79325 -0.15901 0.60479
C10 C 0.83059 -0.03821 0.60481
C11 C 0.83133 -0.26150 0.63374
C12 C 0.90433 -0.02060 0.63395
H8 H 0.80287 0.04279 0.58165
C13 C 0.90488 -0.24296 0.66324
H9 H 0.80196 -0.35590 0.63631
C14 C 0.94349 -0.12264 0.66191
H10 H 0.93433 0.07319 0.63182
H11 H 0.93025 -0.32319 0.68957
N1 N 1.01329 -0.09853 0.69679
H12 H 0.97004 -0.06033 0.77392
C15 C 1.09592 -0.17736 0.68456
C16 C 1.15457 -0.25268 0.59048
C17 C 1.13073 -0.17233 0.75675
C18 C 1.24176 -0.32454 0.57028
H13 H 1.13334 -0.25426 0.53041
C19 C 1.22104 -0.24216 0.73379
C20 C 1.27576 -0.31823 0.64127
H14 H 1.28411 -0.38273 0.49740
H15 H 1.24890 -0.23799 0.78853
H16 H 1.34520 -0.37163 0.62434
C21 C 1.07680 -0.09779 0.85962
O1 O 1.11289 -0.08203 0.91615
O2 O 0.98179 -0.05004 0.88682
H17 H 0.95229 -0.00640 0.95679
#END


data_List_75
#E = -42.1590 (inter-molecular)
#E =  73.2229 (intra-molecular)
_chemical_formula_sum 'H17 C21 N1 O2 Cl2'
_chemical_formula_moiety
;
H17 C21 N1 O2 Cl2
;
_symmetry_cell_setting triclinic
_space_group_name_H-M_alt 'P -1'
_symmetry_Int_Tables_number 2
loop_
_symmetry_equiv_pos_site_id
_symmetry_equiv_pos_as_xyz
1 x,y,z
2 -x,-y,-z
_cell_length_a 7.908047
_cell_length_b 13.144859
_cell_length_c 9.945628
_cell_angle_alpha 110.644717
_cell_angle_beta 78.813888
_cell_angle_gamma 103.860928
_cell_formula_units_Z 2
loop_
_atom_site_label
_atom_site_type_symbol
_atom_site_fract_x
_atom_site_fract_y
_atom_site_fract_z
C1 C -0.15414 0.04804 -0.35679
C2 C -0.01627 0.11818 -0.28063
C3 C 0.06168 0.08283 -0.19404
C4 C -0.00219 -0.02378 -0.18454
C5 C -0.14081 -0.09329 -0.25911
C6 C -0.21639 -0.05798 -0.34618
H1 H 0.03186 0.20032 -0.29052
H2 H 0.05596 -0.05413 -0.11909
H3 H -0.18871 -0.17529 -0.24957
Cl1 Cl -0.23890 0.09622 -0.46471
Cl2 Cl -0.38280 -0.15000 -0.43933
C7 C 0.21108 0.15869 -0.11223
H4 H 0.16785 0.17701 0.00391
H5 H 0.24004 0.23801 -0.13308
C8 C 0.37757 0.10889 -0.15418
H6 H 0.35036 0.02756 -0.13906
H7 H 0.42073 0.09304 -0.27021
C9 C 0.52626 0.18102 -0.06980
C10 C 0.56462 0.15720 0.04611
C11 C 0.63137 0.27082 -0.10762
C12 C 0.70981 0.21862 0.11886
H8 H 0.48342 0.08913 0.08000
C13 C 0.77563 0.33226 -0.03395
H9 H 0.60445 0.29203 -0.19662
C14 C 0.81916 0.30624 0.07905
H10 H 0.73671 0.19332 0.20400
H11 H 0.85658 0.40106 -0.06679
N1 N 0.96790 0.37258 0.14617
H12 H 1.06369 0.39331 0.06950
C15 C 1.04114 0.37695 0.26780
C16 C 0.93573 0.35492 0.38897
C17 C 1.22456 0.41002 0.27480
C18 C 1.00821 0.35992 0.50931
H13 H 0.79370 0.33703 0.39344
C19 C 1.29666 0.41329 0.39535
C20 C 1.18865 0.38830 0.51218
H14 H 0.92253 0.34311 0.60168
H15 H 1.43783 0.43437 0.39777
H16 H 1.24532 0.39213 0.60548
C21 C 1.34343 0.44302 0.15522
O1 O 1.29742 0.43761 0.04196
O2 O 1.50875 0.48552 0.18637
H17 H 1.57439 0.50307 0.10061
#END


data_List_76
#E = -43.6568 (inter-molecular)
#E =  74.7340 (intra-molecular)
_chemical_formula_sum 'H17 C21 N1 O2 Cl2'
_chemical_formula_moiety
;
H17 C21 N1 O2 Cl2
;
_symmetry_cell_setting triclinic
_space_group_name_H-M_alt 'P -1'
_symmetry_Int_Tables_number 2
loop_
_symmetry_equiv_pos_site_id
_symmetry_equiv_pos_as_xyz
1 x,y,z
2 -x,-y,-z
_cell_length_a 8.685058
_cell_length_b 19.867976
_cell_length_c 6.963888
_cell_angle_alpha 64.929850
_cell_angle_beta 119.916844
_cell_angle_gamma 99.293284
_cell_formula_units_Z 2
loop_
_atom_site_label
_atom_site_type_symbol
_atom_site_fract_x
_atom_site_fract_y
_atom_site_fract_z
C1 C -0.65403 0.07497 0.87108
C2 C -0.55825 0.11625 0.75082
C3 C -0.42895 0.16276 0.84088
C4 C -0.39484 0.16635 1.05519
C5 C -0.48915 0.12473 1.17613
C6 C -0.61999 0.07943 1.08362
H1 H -0.58654 0.11238 0.58545
H2 H -0.29423 0.20178 1.12919
H3 H -0.45848 0.12765 1.34361
Cl1 Cl -0.81451 0.02056 0.74573
Cl2 Cl -0.73646 0.03163 1.23713
C7 C -0.32400 0.20771 0.71439
H4 H -0.31466 0.26341 0.71399
H5 H -0.39606 0.21636 0.52329
C8 C -0.13839 0.17068 0.83841
H6 H -0.07560 0.15112 1.03584
H7 H -0.14875 0.12036 0.80550
C9 C -0.01604 0.22271 0.75707
C10 C 0.05347 0.28023 0.83674
C11 C 0.03070 0.21445 0.60287
C12 C 0.17192 0.32703 0.76895
H8 H 0.01601 0.28910 0.95223
C13 C 0.15027 0.26127 0.53701
H9 H -0.02179 0.17041 0.53755
C14 C 0.22457 0.31749 0.62200
H10 H 0.22078 0.37212 0.82928
H11 H 0.18804 0.25247 0.42182
N1 N 0.35394 0.35979 0.56602
H12 H 0.34377 0.36329 0.40918
C15 C 0.52490 0.37744 0.71464
C16 C 0.59009 0.35524 0.96367
C17 C 0.63450 0.42089 0.61599
C18 C 0.75571 0.37488 1.10956
H13 H 0.51424 0.32054 1.05115
C19 C 0.80206 0.43979 0.76505
C20 C 0.86230 0.41675 1.01084
H14 H 0.80130 0.35685 1.30115
H15 H 0.88665 0.47276 0.68917
H16 H 0.99208 0.43113 1.12502
C21 C 0.58453 0.45041 0.35582
O1 O 0.66268 0.49854 0.26313
O2 O 0.44355 0.41953 0.22734
H17 H 0.41951 0.44781 0.05951
#END


data_List_77
#E = -43.1855 (inter-molecular)
#E =  74.2657 (intra-molecular)
_chemical_formula_sum 'H17 C21 N1 O2 Cl2'
_chemical_formula_moiety
;
H17 C21 N1 O2 Cl2
;
_symmetry_cell_setting triclinic
_space_group_name_H-M_alt 'P -1'
_symmetry_Int_Tables_number 2
loop_
_symmetry_equiv_pos_site_id
_symmetry_equiv_pos_as_xyz
1 x,y,z
2 -x,-y,-z
_cell_length_a 7.189284
_cell_length_b 17.980283
_cell_length_c 7.997758
_cell_angle_alpha 90.329995
_cell_angle_beta 114.626896
_cell_angle_gamma 82.390439
_cell_formula_units_Z 2
loop_
_atom_site_label
_atom_site_type_symbol
_atom_site_fract_x
_atom_site_fract_y
_atom_site_fract_z
C1 C -0.66248 0.11256 -0.63536
C2 C -0.53231 0.14640 -0.48041
C3 C -0.31682 0.12867 -0.41211
C4 C -0.23486 0.07381 -0.49730
C5 C -0.36409 0.04022 -0.65246
C6 C -0.57786 0.06004 -0.72306
H1 H -0.59930 0.18673 -0.41180
H2 H -0.06905 0.05652 -0.44402
H3 H -0.29702 -0.00183 -0.71718
Cl1 Cl -0.92550 0.13694 -0.70840
Cl2 Cl -0.72702 0.01731 -0.91725
C7 C -0.17863 0.16597 -0.24463
H4 H -0.11516 0.12494 -0.12720
H5 H -0.27401 0.21119 -0.21135
C8 C -0.00236 0.19777 -0.26824
H6 H 0.09207 0.15302 -0.30367
H7 H -0.06636 0.23976 -0.38450
C9 C 0.13768 0.23392 -0.09983
C10 C 0.35276 0.21465 -0.02848
C11 C 0.05691 0.29108 -0.01931
C12 C 0.48266 0.25201 0.11969
H8 H 0.42225 0.17042 -0.08673
C13 C 0.18738 0.32815 0.12829
H9 H -0.10862 0.30827 -0.07165
C14 C 0.40187 0.30939 0.19999
H10 H 0.64888 0.23563 0.17304
H11 H 0.11886 0.37419 0.18214
N1 N 0.53752 0.34385 0.35183
H12 H 0.66904 0.35336 0.34057
C15 C 0.52063 0.37148 0.51136
C16 C 0.36974 0.35100 0.56364
C17 C 0.65358 0.42063 0.62440
C18 C 0.35293 0.37635 0.72248
H13 H 0.26342 0.31352 0.48209
C19 C 0.63602 0.44571 0.78528
C20 C 0.48808 0.42246 0.83510
H14 H 0.23484 0.35935 0.75879
H15 H 0.73952 0.48253 0.87454
H16 H 0.47770 0.43959 0.96160
C21 C 0.81176 0.44716 0.57343
O1 O 0.84888 0.42697 0.44297
O2 O 0.91010 0.49902 0.68525
H17 H 0.99844 0.51755 0.63374
#END


data_List_78
#E = -40.9387 (inter-molecular)
#E =  72.0346 (intra-molecular)
_chemical_formula_sum 'H17 C21 N1 O2 Cl2'
_chemical_formula_moiety
;
H17 C21 N1 O2 Cl2
;
_symmetry_cell_setting triclinic
_space_group_name_H-M_alt 'P -1'
_symmetry_Int_Tables_number 2
loop_
_symmetry_equiv_pos_site_id
_symmetry_equiv_pos_as_xyz
1 x,y,z
2 -x,-y,-z
_cell_length_a 8.980684
_cell_length_b 14.793616
_cell_length_c 8.542869
_cell_angle_alpha 59.650499
_cell_angle_beta 97.265629
_cell_angle_gamma 83.777491
_cell_formula_units_Z 2
loop_
_atom_site_label
_atom_site_type_symbol
_atom_site_fract_x
_atom_site_fract_y
_atom_site_fract_z
C1 C 0.27252 1.27986 -0.37005
C2 C 0.24174 1.24484 -0.19411
C3 C 0.31951 1.27225 -0.07625
C4 C 0.42824 1.33625 -0.13813
C5 C 0.46174 1.36930 -0.31203
C6 C 0.38456 1.34111 -0.42824
H1 H 0.15719 1.19489 -0.14758
H2 H 0.49013 1.35912 -0.05006
H3 H 0.55148 1.41480 -0.35383
Cl1 Cl 0.16865 1.24404 -0.50668
Cl2 Cl 0.43735 1.38159 -0.63753
C7 C 0.28903 1.23154 0.11574
H4 H 0.16555 1.23767 0.10953
H5 H 0.32092 1.28594 0.15945
C8 C 0.37745 1.11772 0.26220
H6 H 0.49951 1.11144 0.25817
H7 H 0.37068 1.10141 0.40120
C9 C 0.31633 1.03254 0.24096
C10 C 0.40362 0.97279 0.18769
C11 C 0.16990 1.01379 0.26917
C12 C 0.34323 0.89880 0.15621
H8 H 0.51906 0.98373 0.16839
C13 C 0.11130 0.93832 0.24048
H9 H 0.10013 1.05778 0.31354
C14 C 0.19636 0.88079 0.18114
H10 H 0.41414 0.85458 0.11378
H11 H -0.00276 0.92522 0.26319
N1 N 0.13388 0.80206 0.16289
H12 H 0.12380 0.74301 0.29203
C15 C 0.16498 0.75856 0.05253
C16 C 0.20639 0.82102 -0.11857
C17 C 0.13747 0.65630 0.09887
C18 C 0.22840 0.78185 -0.23432
H13 H 0.21919 0.90260 -0.16569
C19 C 0.15875 0.61766 -0.01895
C20 C 0.20518 0.68017 -0.18442
H14 H 0.26286 0.83138 -0.36423
H15 H 0.13860 0.53890 0.01668
H16 H 0.22104 0.65007 -0.27511
C21 C 0.08611 0.58802 0.27345
O1 O 0.10098 0.59883 0.40695
O2 O 0.01425 0.51480 0.26654
H17 H -0.02187 0.47692 0.38246
#END


data_List_79
#E = -44.0321 (inter-molecular)
#E =  75.1478 (intra-molecular)
_chemical_formula_sum 'H17 C21 N1 O2 Cl2'
_chemical_formula_moiety
;
H17 C21 N1 O2 Cl2
;
_symmetry_cell_setting triclinic
_space_group_name_H-M_alt 'P -1'
_symmetry_Int_Tables_number 2
loop_
_symmetry_equiv_pos_site_id
_symmetry_equiv_pos_as_xyz
1 x,y,z
2 -x,-y,-z
_cell_length_a 11.617187
_cell_length_b 7.637419
_cell_length_c 14.037876
_cell_angle_alpha 57.474238
_cell_angle_beta 113.864573
_cell_angle_gamma 95.374715
_cell_formula_units_Z 2
loop_
_atom_site_label
_atom_site_type_symbol
_atom_site_fract_x
_atom_site_fract_y
_atom_site_fract_z
C1 C 0.36250 0.17765 -0.39139
C2 C 0.45050 0.28321 -0.34666
C3 C 0.47034 0.26127 -0.23526
C4 C 0.39744 0.13841 -0.17159
C5 C 0.31019 0.03221 -0.21560
C6 C 0.29313 0.04981 -0.32484
H1 H 0.50663 0.37880 -0.39672
H2 H 0.40851 0.12361 -0.08674
H3 H 0.25647 -0.06557 -0.16338
Cl1 Cl 0.34568 0.20966 -0.52808
Cl2 Cl 0.18457 -0.08874 -0.37231
C7 C 0.56965 0.36637 -0.18347
H4 H 0.64372 0.39333 -0.21753
H5 H 0.61867 0.25584 -0.08211
C8 C 0.51127 0.57432 -0.21713
H6 H 0.47476 0.68960 -0.31811
H7 H 0.42836 0.55387 -0.19556
C9 C 0.60498 0.66098 -0.14776
C10 C 0.65226 0.84374 -0.20951
C11 C 0.64435 0.56127 -0.01957
C12 C 0.73579 0.92528 -0.14400
H8 H 0.62312 0.92758 -0.30936
C13 C 0.72880 0.64286 0.04534
H9 H 0.60795 0.42015 0.03110
C14 C 0.77721 0.82496 -0.01516
H10 H 0.76898 1.07025 -0.19537
H11 H 0.75266 0.56328 0.14378
N1 N 0.86616 0.91030 0.04521
H12 H 0.87168 1.06355 -0.01417
C15 C 0.94952 0.83515 0.17019
C16 C 0.98363 0.61947 0.26324
C17 C 0.99935 0.97593 0.20748
C18 C 1.05936 0.54502 0.38831
H13 H 0.95556 0.50327 0.23968
C19 C 1.07609 0.89923 0.33390
C20 C 1.10557 0.68439 0.42406
H14 H 1.08153 0.37699 0.45741
H15 H 1.11483 1.00766 0.36216
H16 H 1.16513 0.62557 0.52141
C21 C 0.98360 1.20789 0.11912
O1 O 1.02566 1.33019 0.15076
O2 O 0.92826 1.26925 -0.00098
H17 H 0.93994 1.41581 -0.04936
#END


data_List_80
#E = -43.3742 (inter-molecular)
#E =  74.4970 (intra-molecular)
_chemical_formula_sum 'H17 C21 N1 O2 Cl2'
_chemical_formula_moiety
;
H17 C21 N1 O2 Cl2
;
_symmetry_cell_setting orthorhombic
_space_group_name_H-M_alt 'P b c n'
_symmetry_Int_Tables_number 60
loop_
_symmetry_equiv_pos_site_id
_symmetry_equiv_pos_as_xyz
1 x,y,z
2 1/2-x,1/2-y,1/2+z
3 1/2+x,1/2-y,-z
4 -x,y,1/2-z
5 -x,-y,-z
6 1/2+x,1/2+y,1/2-z
7 1/2-x,1/2+y,z
8 x,-y,1/2+z
_cell_length_a 23.508406
_cell_length_b 7.366337
_cell_length_c 21.301148
_cell_angle_alpha 90.000000
_cell_angle_beta 90.000000
_cell_angle_gamma 90.000000
_cell_formula_units_Z 8
loop_
_atom_site_label
_atom_site_type_symbol
_atom_site_fract_x
_atom_site_fract_y
_atom_site_fract_z
C1 C 0.43650 1.17330 0.38584
C2 C 0.39971 1.12041 0.43392
C3 C 0.41540 1.14216 0.49691
C4 C 0.46758 1.22397 0.51117
C5 C 0.50390 1.28014 0.46312
C6 C 0.48877 1.25270 0.40050
H1 H 0.35890 1.05967 0.42202
H2 H 0.48012 1.24438 0.55987
H3 H 0.54402 1.34538 0.47471
Cl1 Cl 0.41487 1.13707 0.30954
Cl2 Cl 0.53654 1.31747 0.34350
C7 C 0.37616 1.07890 0.54845
H4 H 0.40008 0.99153 0.58075
H5 H 0.34257 0.99344 0.52833
C8 C 0.34995 1.23895 0.58377
H6 H 0.38267 1.31369 0.60994
H7 H 0.33171 1.33631 0.55046
C9 C 0.30442 1.17689 0.62847
C10 C 0.24713 1.19626 0.61284
C11 C 0.31862 1.09876 0.68612
C12 C 0.20508 1.14139 0.65500
H8 H 0.23475 1.25830 0.56861
C13 C 0.27620 1.04436 0.72817
H9 H 0.36295 1.07922 0.69875
C14 C 0.21876 1.06439 0.71337
H10 H 0.16094 1.16219 0.64196
H11 H 0.28944 0.97807 0.77120
N1 N 0.17357 1.01923 0.75380
H12 H 0.13991 0.96759 0.72901
C15 C 0.16938 0.97447 0.81810
C16 C 0.21074 1.03144 0.86160
C17 C 0.12099 0.88277 0.84209
C18 C 0.20696 0.98865 0.92546
H13 H 0.24630 1.11537 0.84684
C19 C 0.11777 0.84047 0.90637
C20 C 0.16076 0.89088 0.94779
H14 H 0.23995 1.03440 0.95758
H15 H 0.08130 0.76656 0.92443
H16 H 0.15734 0.85792 0.99740
C21 C 0.06983 0.83267 0.80413
O1 O 0.02407 0.78540 0.82621
O2 O 0.07740 0.84676 0.74175
H17 H 0.04126 0.80980 0.72233
#END


data_List_81
#E = -44.5403 (inter-molecular)
#E =  75.6700 (intra-molecular)
_chemical_formula_sum 'H17 C21 N1 O2 Cl2'
_chemical_formula_moiety
;
H17 C21 N1 O2 Cl2
;
_symmetry_cell_setting triclinic
_space_group_name_H-M_alt 'P -1'
_symmetry_Int_Tables_number 2
loop_
_symmetry_equiv_pos_site_id
_symmetry_equiv_pos_as_xyz
1 x,y,z
2 -x,-y,-z
_cell_length_a 22.716806
_cell_length_b 7.970412
_cell_length_c 7.782380
_cell_angle_alpha 67.179089
_cell_angle_beta 126.236279
_cell_angle_gamma 122.918403
_cell_formula_units_Z 2
loop_
_atom_site_label
_atom_site_type_symbol
_atom_site_fract_x
_atom_site_fract_y
_atom_site_fract_z
C1 C 0.56483 1.35954 0.07162
C2 C 0.52133 1.28220 0.17826
C3 C 0.44070 1.13976 0.09078
C4 C 0.40519 1.07405 -0.10520
C5 C 0.44820 1.15179 -0.21323
C6 C 0.52781 1.29547 -0.12599
H1 H 0.55055 1.33519 0.33073
H2 H 0.34367 0.96057 -0.17745
H3 H 0.41907 1.09703 -0.36463
Cl1 Cl 0.66381 1.53221 0.19366
Cl2 Cl 0.57721 1.38503 -0.26765
C7 C 0.39712 1.06468 0.21439
H4 H 0.40944 1.19741 0.26302
H5 H 0.42447 0.97627 0.36177
C8 C 0.30562 0.93874 0.09507
H6 H 0.27723 1.01430 -0.06306
H7 H 0.29375 0.79667 0.06567
C9 C 0.26456 0.89621 0.21403
C10 C 0.26446 1.05251 0.25351
C11 C 0.22452 0.69999 0.28392
C12 C 0.22834 1.01348 0.36878
H8 H 0.29331 1.20650 0.19711
C13 C 0.18631 0.66149 0.39392
H9 H 0.22215 0.57410 0.25300
C14 C 0.18832 0.81712 0.44075
H10 H 0.23221 1.13993 0.40356
H11 H 0.15359 0.50603 0.43757
N1 N 0.15727 0.79293 0.56454
H12 H 0.14079 0.90537 0.52422
C15 C 0.12519 0.63121 0.69035
C16 C 0.14788 0.47109 0.78810
C17 C 0.06899 0.62525 0.72332
C18 C 0.11370 0.30608 0.90490
H13 H 0.19429 0.47410 0.77883
C19 C 0.03486 0.45818 0.84066
C20 C 0.05707 0.29936 0.93101
H14 H 0.13192 0.18368 0.97594
H15 H -0.01023 0.44951 0.86066
H16 H 0.03085 0.17311 1.02358
C21 C 0.04093 0.78638 0.63782
O1 O -0.01135 0.77686 0.65347
O2 O 0.07850 0.94894 0.53806
H17 H 0.05259 1.03898 0.48131
#END


data_List_82
#E = -44.1711 (inter-molecular)
#E =  75.3078 (intra-molecular)
_chemical_formula_sum 'H17 C21 N1 O2 Cl2'
_chemical_formula_moiety
;
H17 C21 N1 O2 Cl2
;
_symmetry_cell_setting triclinic
_space_group_name_H-M_alt 'P -1'
_symmetry_Int_Tables_number 2
loop_
_symmetry_equiv_pos_site_id
_symmetry_equiv_pos_as_xyz
1 x,y,z
2 -x,-y,-z
_cell_length_a 7.959485
_cell_length_b 9.841832
_cell_length_c 13.149244
_cell_angle_alpha 69.843791
_cell_angle_beta 103.684450
_cell_angle_gamma 101.115043
_cell_formula_units_Z 2
loop_
_atom_site_label
_atom_site_type_symbol
_atom_site_fract_x
_atom_site_fract_y
_atom_site_fract_z
C1 C -0.15645 0.35799 0.54681
C2 C -0.02021 0.28132 0.61698
C3 C 0.05984 0.19541 0.58131
C4 C -0.00145 0.18609 0.47458
C5 C -0.13813 0.26149 0.40486
C6 C -0.21498 0.34862 0.44031
H1 H 0.02520 0.29045 0.69945
H2 H 0.05722 0.12031 0.44410
H3 H -0.18340 0.25259 0.32257
Cl1 Cl -0.24390 0.46492 0.59565
Cl2 Cl -0.37817 0.44345 0.34788
C7 C 0.20819 0.11390 0.65731
H4 H 0.16412 -0.00323 0.67816
H5 H 0.23906 0.13959 0.73494
C8 C 0.37263 0.15173 0.60684
H6 H 0.34372 0.13176 0.52710
H7 H 0.41667 0.26891 0.58838
C9 C 0.52046 0.06798 0.67933
C10 C 0.62411 0.10812 0.76850
C11 C 0.56008 -0.04925 0.65597
C12 C 0.76813 0.03544 0.82969
H8 H 0.59668 0.19858 0.78909
C13 C 0.70472 -0.12129 0.71734
H9 H 0.48037 -0.08457 0.58812
C14 C 0.81253 -0.07914 0.80430
H10 H 0.84894 0.07044 0.89752
H11 H 0.73249 -0.20744 0.69230
N1 N 0.96034 -0.14549 0.87076
H12 H 1.05537 -0.06744 0.89083
C15 C 1.03618 -0.26723 0.87617
C16 C 0.93385 -0.39009 0.85308
C17 C 1.21800 -0.27373 0.91220
C18 C 1.00787 -0.51146 0.85958
H13 H 0.79280 -0.39534 0.83313
C19 C 1.29136 -0.39566 0.91720
C20 C 1.18681 -0.51396 0.89083
H14 H 0.92437 -0.60490 0.84171
H15 H 1.43159 -0.39769 0.94155
H16 H 1.24475 -0.60819 0.89618
C21 C 1.34335 -0.15947 0.94991
O1 O 1.49463 -0.17340 0.99571
O2 O 1.27305 -0.03749 0.93134
H17 H 1.36459 0.02891 0.96058
#END


data_List_83
#E = -44.5191 (inter-molecular)
#E =  75.6642 (intra-molecular)
_chemical_formula_sum 'H17 C21 N1 O2 Cl2'
_chemical_formula_moiety
;
H17 C21 N1 O2 Cl2
;
_symmetry_cell_setting triclinic
_space_group_name_H-M_alt 'P -1'
_symmetry_Int_Tables_number 2
loop_
_symmetry_equiv_pos_site_id
_symmetry_equiv_pos_as_xyz
1 x,y,z
2 -x,-y,-z
_cell_length_a 13.125393
_cell_length_b 7.971587
_cell_length_c 19.569239
_cell_angle_alpha 77.081505
_cell_angle_beta 63.337012
_cell_angle_gamma 33.109329
_cell_formula_units_Z 2
loop_
_atom_site_label
_atom_site_type_symbol
_atom_site_fract_x
_atom_site_fract_y
_atom_site_fract_z
C1 C 0.42860 0.27691 0.56475
C2 C 0.32203 0.41722 0.52121
C3 C 0.40962 0.39124 0.44061
C4 C 0.60563 0.22528 0.40515
C5 C 0.71361 0.08263 0.44819
C6 C 0.62625 0.10615 0.52779
H1 H 0.16954 0.54607 0.55039
H2 H 0.67796 0.20475 0.34365
H3 H 0.86504 -0.04331 0.41910
Cl1 Cl 0.30635 0.32588 0.66372
Cl2 Cl 0.76784 -0.07559 0.57723
C7 C 0.28605 0.54626 0.39700
H4 H 0.23750 0.47440 0.40930
H5 H 0.13858 0.80955 0.42430
C8 C 0.40538 0.46123 0.30554
H6 H 0.43480 0.56198 0.29367
H7 H 0.56353 0.19901 0.27720
C9 C 0.28636 0.58179 0.26448
C10 C 0.24678 0.46502 0.26442
C11 C 0.21647 0.80784 0.22442
C12 C 0.13142 0.58336 0.22832
H8 H 0.30319 0.28346 0.29329
C13 C 0.10636 0.91830 0.18623
H9 H 0.24746 0.90033 0.22202
C14 C 0.05945 0.81165 0.18828
H10 H 0.09660 0.49564 0.23221
H11 H 0.06271 1.08469 0.15350
N1 N -0.06440 0.92871 0.15723
H12 H -0.02416 0.75953 0.14080
C15 C -0.19027 1.18428 0.12514
C16 C -0.28803 1.46489 0.14779
C17 C -0.22329 1.16707 0.06896
C18 C -0.40490 1.71264 0.11361
H13 H -0.27873 1.49900 0.19418
C19 C -0.34070 1.41745 0.03483
C20 C -0.43108 1.68891 0.05701
H14 H -0.47593 1.92432 0.13180
H15 H -0.36075 1.40109 -0.01025
H16 H -0.52373 1.88162 0.03080
C21 C -0.13782 0.89237 0.04094
O1 O -0.15339 0.86522 -0.01136
O2 O -0.03825 0.66773 0.07859
H17 H 0.01838 0.49510 0.05273
#END


data_List_84
#E = -43.5664 (inter-molecular)
#E =  74.7123 (intra-molecular)
_chemical_formula_sum 'H17 C21 N1 O2 Cl2'
_chemical_formula_moiety
;
H17 C21 N1 O2 Cl2
;
_symmetry_cell_setting monoclinic
_space_group_name_H-M_alt 'P 1 21/c 1'
_symmetry_Int_Tables_number 14
loop_
_symmetry_equiv_pos_site_id
_symmetry_equiv_pos_as_xyz
1 x,y,z
2 -x,1/2+y,1/2-z
3 -x,-y,-z
4 x,1/2-y,1/2+z
_cell_length_a 4.453879
_cell_length_b 33.743406
_cell_length_c 12.503953
_cell_angle_alpha 90.000000
_cell_angle_beta 85.066284
_cell_angle_gamma 90.000000
_cell_formula_units_Z 4
loop_
_atom_site_label
_atom_site_type_symbol
_atom_site_fract_x
_atom_site_fract_y
_atom_site_fract_z
C1 C 0.79130 0.70139 0.76035
C2 C 0.60460 0.73384 0.74548
C3 C 0.44643 0.75250 0.83318
C4 C 0.48069 0.73850 0.93672
C5 C 0.66959 0.70630 0.95226
C6 C 0.82354 0.68754 0.86403
H1 H 0.58269 0.74476 0.66490
H2 H 0.35587 0.75242 1.00533
H3 H 0.69243 0.69540 1.03305
Cl1 Cl 0.97545 0.68023 0.64728
Cl2 Cl 1.04748 0.64732 0.88795
C7 C 0.24432 0.78736 0.81561
H4 H 0.05891 0.78812 0.87939
H5 H 0.13779 0.78282 0.74065
C8 C 0.41671 0.82656 0.81144
H6 H 0.51858 0.83157 0.88716
H7 H 0.60564 0.82560 0.74917
C9 C 0.21423 0.86083 0.78934
C10 C 0.07047 0.88268 0.87366
C11 C 0.15998 0.87075 0.68426
C12 C -0.12071 0.91418 0.85310
H8 H 0.10577 0.87563 0.95643
C13 C -0.03173 0.90228 0.66466
H9 H 0.26876 0.85447 0.61661
C14 C -0.17411 0.92475 0.74872
H10 H -0.23483 0.92942 0.92107
H11 H -0.06567 0.90979 0.58199
N1 N -0.34471 0.95780 0.72242
H12 H -0.45233 0.95353 0.65417
C15 C -0.41293 0.99512 0.76973
C16 C -0.28101 1.00782 0.86191
C17 C -0.60197 1.02254 0.72171
C18 C -0.33709 1.04533 0.90676
H13 H -0.12045 0.98945 0.89949
C19 C -0.65353 1.06044 0.76694
C20 C -0.52248 1.07179 0.85914
H14 H -0.23103 1.05379 0.97835
H15 H -0.80110 1.08133 0.73107
H16 H -0.56462 1.10113 0.89306
C21 C -0.76036 1.01449 0.62359
O1 O -0.93776 1.03717 0.58575
O2 O -0.69474 0.97895 0.57927
H17 H -0.82642 0.97584 0.52080
#END


data_List_85
#E = -40.4186 (inter-molecular)
#E =  71.5731 (intra-molecular)
_chemical_formula_sum 'H17 C21 N1 O2 Cl2'
_chemical_formula_moiety
;
H17 C21 N1 O2 Cl2
;
_symmetry_cell_setting triclinic
_space_group_name_H-M_alt 'P -1'
_symmetry_Int_Tables_number 2
loop_
_symmetry_equiv_pos_site_id
_symmetry_equiv_pos_as_xyz
1 x,y,z
2 -x,-y,-z
_cell_length_a 22.720893
_cell_length_b 11.999689
_cell_length_c 12.238130
_cell_angle_alpha 36.735770
_cell_angle_beta 150.949481
_cell_angle_gamma 128.751503
_cell_formula_units_Z 2
loop_
_atom_site_label
_atom_site_type_symbol
_atom_site_fract_x
_atom_site_fract_y
_atom_site_fract_z
C1 C 0.27813 1.04882 -0.27887
C2 C 0.23660 0.93382 -0.33250
C3 C 0.15140 0.82785 -0.35719
C4 C 0.11038 0.83599 -0.32172
C5 C 0.15280 0.94895 -0.26525
C6 C 0.23643 1.05558 -0.24384
H1 H 0.27193 0.92544 -0.35191
H2 H 0.04521 0.75368 -0.33692
H3 H 0.12134 0.95152 -0.23427
Cl1 Cl 0.38073 1.17883 -0.25766
Cl2 Cl 0.28636 1.18700 -0.16543
C7 C 0.10333 0.70612 -0.42129
H4 H 0.10169 0.76853 -0.55486
H5 H 0.00493 0.71648 -0.56864
C8 C 0.17530 0.49310 -0.13698
H6 H 0.18736 0.43612 0.01106
H7 H 0.11918 0.40946 -0.20449
C9 C 0.30043 0.45550 0.03868
C10 C 0.41135 0.41462 0.31116
C11 C 0.30795 0.45996 -0.06671
C12 C 0.52709 0.37948 0.47372
H8 H 0.40913 0.40672 0.40225
C13 C 0.42447 0.42484 0.09762
H9 H 0.22320 0.49022 -0.27736
C14 C 0.53579 0.38406 0.37021
H10 H 0.61155 0.34703 0.68584
H11 H 0.42687 0.43485 0.00520
N1 N 0.65543 0.33978 0.55126
H12 H 0.72163 0.37459 0.68015
C15 C 0.70614 0.23748 0.61893
C16 C 0.63840 0.13412 0.52827
C17 C 0.82681 0.24040 0.77404
C18 C 0.68685 0.03839 0.58599
H13 H 0.54707 0.12200 0.41663
C19 C 0.87590 0.14090 0.83614
C20 C 0.80615 0.03965 0.74311
H14 H 0.63068 -0.03816 0.50889
H15 H 0.96937 0.14096 0.95971
H16 H 0.84503 -0.03927 0.79511
C21 C 0.90472 0.34491 0.88057
O1 O 0.88711 0.39668 0.90642
O2 O 0.99728 0.38289 0.94051
H17 H 1.03908 0.45470 1.00093
#END


data_List_86
#E = -44.5070 (inter-molecular)
#E =  75.6619 (intra-molecular)
_chemical_formula_sum 'H17 C21 N1 O2 Cl2'
_chemical_formula_moiety
;
H17 C21 N1 O2 Cl2
;
_symmetry_cell_setting triclinic
_space_group_name_H-M_alt 'P -1'
_symmetry_Int_Tables_number 2
loop_
_symmetry_equiv_pos_site_id
_symmetry_equiv_pos_as_xyz
1 x,y,z
2 -x,-y,-z
_cell_length_a 17.424631
_cell_length_b 7.971569
_cell_length_c 8.710938
_cell_angle_alpha 55.381652
_cell_angle_beta 79.630034
_cell_angle_gamma 95.517157
_cell_formula_units_Z 2
loop_
_atom_site_label
_atom_site_type_symbol
_atom_site_fract_x
_atom_site_fract_y
_atom_site_fract_z
C1 C 1.06474 1.26360 -0.05804
C2 C 1.02119 1.10372 0.13559
C3 C 0.94060 1.09172 0.20912
C4 C 0.90516 1.24688 0.08396
C5 C 0.94821 1.40627 -0.11010
C6 C 1.02780 1.41424 -0.18185
H1 H 1.05035 0.98592 0.22978
H2 H 0.84367 1.24804 0.13456
H3 H 0.91914 1.52504 -0.20342
Cl1 Cl 1.16370 1.26601 -0.13363
Cl2 Cl 1.07726 1.61458 -0.42233
C7 C 0.89697 0.91238 0.41991
H4 H 0.92427 0.93534 0.51280
H5 H 0.90928 0.76802 0.44387
C8 C 0.80553 0.88309 0.48341
H6 H 0.79366 1.01896 0.47769
H7 H 0.77720 0.88046 0.38191
C9 C 0.76447 0.68351 0.68454
C10 C 0.76442 0.48742 0.72436
C11 C 0.72437 0.68963 0.83453
C12 C 0.72832 0.30283 0.91194
H8 H 0.79330 0.47636 0.61028
C13 C 0.68618 0.50350 1.02104
H9 H 0.72195 0.83929 0.80830
C14 C 0.68825 0.30710 1.06394
H10 H 0.73222 0.15324 0.93901
H11 H 0.65342 0.51714 1.13010
N1 N 0.65720 0.11439 1.24991
H12 H 0.64086 -0.00729 1.24261
C15 C 0.62514 0.05407 1.43995
C16 C 0.64777 0.18456 1.49234
C17 C 0.56898 -0.14156 1.58535
C18 C 0.61360 0.13025 1.67755
H13 H 0.69414 0.33009 1.39023
C19 C 0.53485 -0.19422 1.77101
C20 C 0.55702 -0.05908 1.81697
H14 H 0.63176 0.23631 1.71217
H15 H 0.48979 -0.34086 1.88123
H16 H 0.53081 -0.10407 1.96204
C21 C 0.54099 -0.30145 1.55599
O1 O 0.48864 -0.46424 1.67608
O2 O 0.57875 -0.25191 1.38131
H17 H 0.55292 -0.36308 1.37645
#END


data_List_87
#E = -43.5791 (inter-molecular)
#E =  74.7346 (intra-molecular)
_chemical_formula_sum 'H17 C21 N1 O2 Cl2'
_chemical_formula_moiety
;
H17 C21 N1 O2 Cl2
;
_symmetry_cell_setting monoclinic
_space_group_name_H-M_alt 'P 1 21/c 1'
_symmetry_Int_Tables_number 14
loop_
_symmetry_equiv_pos_site_id
_symmetry_equiv_pos_as_xyz
1 x,y,z
2 -x,1/2+y,1/2-z
3 -x,-y,-z
4 x,1/2-y,1/2+z
_cell_length_a 15.296454
_cell_length_b 9.550633
_cell_length_c 15.743915
_cell_angle_alpha 90.000000
_cell_angle_beta 125.928523
_cell_angle_gamma 90.000000
_cell_formula_units_Z 4
loop_
_atom_site_label
_atom_site_type_symbol
_atom_site_fract_x
_atom_site_fract_y
_atom_site_fract_z
C1 C 0.63286 0.82618 0.32811
C2 C 0.56652 0.73676 0.33736
C3 C 0.55287 0.75743 0.41698
C4 C 0.60627 0.86934 0.48685
C5 C 0.67208 0.95879 0.47729
C6 C 0.68436 0.93862 0.39721
H1 H 0.52744 0.64838 0.28411
H2 H 0.59711 0.88812 0.54939
H3 H 0.71414 1.04398 0.53283
Cl1 Cl 0.65117 0.78967 0.23245
Cl2 Cl 0.76333 1.05690 0.38789
C7 C 0.48451 0.65820 0.42966
H4 H 0.53420 0.62033 0.51060
H5 H 0.46450 0.56523 0.38052
C8 C 0.38079 0.72576 0.40348
H6 H 0.39814 0.82934 0.43988
H7 H 0.32532 0.74444 0.31878
C9 C 0.32523 0.63910 0.43908
C10 C 0.35022 0.65726 0.53924
C11 C 0.24791 0.53903 0.37360
C12 C 0.29711 0.57988 0.57207
H8 H 0.41074 0.73330 0.59277
C13 C 0.19522 0.46213 0.40693
H9 H 0.22626 0.52044 0.29543
C14 C 0.21651 0.48353 0.50554
H10 H 0.32188 0.59530 0.65167
H11 H 0.13439 0.38684 0.35282
N1 N 0.15414 0.41085 0.53028
H12 H 0.11286 0.32755 0.48196
C15 C 0.12324 0.43646 0.59779
C16 C 0.14187 0.56625 0.64761
C17 C 0.07532 0.33034 0.62085
C18 C 0.11848 0.58996 0.71999
H13 H 0.17233 0.65375 0.62840
C19 C 0.05214 0.35487 0.69394
C20 C 0.07531 0.48342 0.74455
H14 H 0.13346 0.69234 0.75635
H15 H 0.01465 0.27371 0.71106
H16 H 0.05687 0.50131 0.80063
C21 C 0.04581 0.18892 0.57191
O1 O 0.02458 0.08836 0.60508
O2 O 0.03981 0.18111 0.48327
H17 H 0.01893 0.08418 0.45855
#END


data_List_88
#E = -43.9876 (inter-molecular)
#E =  75.1480 (intra-molecular)
_chemical_formula_sum 'H17 C21 N1 O2 Cl2'
_chemical_formula_moiety
;
H17 C21 N1 O2 Cl2
;
_symmetry_cell_setting triclinic
_space_group_name_H-M_alt 'P -1'
_symmetry_Int_Tables_number 2
loop_
_symmetry_equiv_pos_site_id
_symmetry_equiv_pos_as_xyz
1 x,y,z
2 -x,-y,-z
_cell_length_a 7.640523
_cell_length_b 11.830523
_cell_length_c 14.139831
_cell_angle_alpha 60.798437
_cell_angle_beta 117.154211
_cell_angle_gamma 89.556172
_cell_formula_units_Z 2
loop_
_atom_site_label
_atom_site_type_symbol
_atom_site_fract_x
_atom_site_fract_y
_atom_site_fract_z
C1 C 0.42395 0.75357 0.63787
C2 C 0.48628 0.79688 0.54988
C3 C 0.55594 0.70531 0.52999
C4 C 0.56957 0.56873 0.60280
C5 C 0.50653 0.52545 0.69002
C6 C 0.43197 0.61762 0.70715
H1 H 0.47575 0.90308 0.49382
H2 H 0.62853 0.49496 0.59167
H3 H 0.51461 0.41949 0.74366
Cl1 Cl 0.33616 0.87342 0.65480
Cl2 Cl 0.35445 0.55650 0.81570
C7 C 0.61362 0.75288 0.43071
H4 H 0.53238 0.86100 0.35664
H5 H 0.55566 0.70046 0.38171
C8 C 0.84614 0.72832 0.48907
H6 H 0.93017 0.62386 0.57196
H7 H 0.89671 0.79287 0.52556
C9 C 0.90851 0.75273 0.39535
C10 C 0.98231 0.86177 0.34818
C11 C 0.89756 0.66397 0.35584
C12 C 1.04565 0.87993 0.26452
H8 H 0.99555 0.93241 0.37746
C13 C 0.95945 0.68364 0.27129
H9 H 0.84347 0.57688 0.39215
C14 C 1.03255 0.79262 0.22289
H10 H 1.10600 0.96453 0.23136
H11 H 0.95434 0.60911 0.24728
N1 N 1.08870 0.82149 0.13362
H12 H 1.17738 0.88620 0.12826
C15 C 1.05534 0.77963 0.05039
C16 C 0.89863 0.72068 0.01633
C17 C 1.18358 0.79200 0.00059
C18 C 0.87357 0.67113 -0.05930
H13 H 0.78696 0.71633 0.04437
C19 C 1.15656 0.74215 -0.07607
C20 C 1.00247 0.68143 -0.10548
H14 H 0.75251 0.62418 -0.08141
H15 H 1.25447 0.75252 -0.11482
H16 H 0.98150 0.64348 -0.16495
C21 C 1.34277 0.86471 0.01619
O1 O 1.45411 0.87539 -0.02626
O2 O 1.34000 0.92917 0.07195
H17 H 1.42647 0.98922 0.06023
#END


data_List_89
#E = -43.4860 (inter-molecular)
#E =  74.6558 (intra-molecular)
_chemical_formula_sum 'H17 C21 N1 O2 Cl2'
_chemical_formula_moiety
;
H17 C21 N1 O2 Cl2
;
_symmetry_cell_setting monoclinic
_space_group_name_H-M_alt 'C 1 2/c 1'
_symmetry_Int_Tables_number 15
loop_
_symmetry_equiv_pos_site_id
_symmetry_equiv_pos_as_xyz
1 x,y,z
2 1/2+x,1/2+y,z
3 -x,y,1/2-z
4 1/2-x,1/2+y,1/2-z
5 -x,-y,-z
6 1/2-x,1/2-y,-z
7 x,-y,1/2+z
8 1/2+x,1/2-y,1/2+z
_cell_length_a 34.885816
_cell_length_b 4.314349
_cell_length_c 29.620401
_cell_angle_alpha 90.000000
_cell_angle_beta 123.823158
_cell_angle_gamma 90.000000
_cell_formula_units_Z 8
loop_
_atom_site_label
_atom_site_type_symbol
_atom_site_fract_x
_atom_site_fract_y
_atom_site_fract_z
C1 C 0.23514 -0.10368 0.13474
C2 C 0.27241 0.07516 0.14410
C3 C 0.27978 0.12089 0.10277
C4 C 0.24937 -0.01588 0.05201
C5 C 0.21186 -0.19099 0.04226
C6 C 0.20463 -0.23567 0.08362
H1 H 0.29537 0.18334 0.18352
H2 H 0.25500 0.01238 0.01970
H3 H 0.18818 -0.29049 0.00225
Cl1 Cl 0.22840 -0.14816 0.18779
Cl2 Cl 0.15741 -0.45330 0.06881
C7 C 0.31952 0.31525 0.11218
H4 H 0.32796 0.49326 0.14282
H5 H 0.30790 0.44278 0.07466
C8 C 0.36245 0.12393 0.12915
H6 H 0.37812 0.03310 0.17045
H7 H 0.35324 -0.07907 0.10284
C9 C 0.39712 0.31155 0.12553
C10 C 0.43453 0.45456 0.17130
C11 C 0.39130 0.35297 0.07525
C12 C 0.46557 0.63547 0.16671
H8 H 0.43978 0.42801 0.21086
C13 C 0.42238 0.53294 0.07099
H9 H 0.36264 0.24524 0.03880
C14 C 0.45991 0.67821 0.11658
H10 H 0.49316 0.75337 0.20268
H11 H 0.41707 0.55756 0.03135
N1 N 0.49076 0.84416 0.10946
H12 H 0.47517 0.94342 0.07179
C15 C 0.53886 0.89358 0.14107
C16 C 0.56783 0.74371 0.19123
C17 C 0.56003 1.08786 0.12242
C18 C 0.61568 0.78390 0.22218
H13 H 0.55385 0.57905 0.20608
C19 C 0.60820 1.12639 0.15381
C20 C 0.63584 0.97416 0.20327
H14 H 0.63710 0.65859 0.26018
H15 H 0.62459 1.27732 0.13988
H16 H 0.67302 1.00015 0.22612
C21 C 0.53487 1.25906 0.06980
O1 O 0.55223 1.45570 0.05675
O2 O 0.49039 1.17536 0.03641
H17 H 0.47783 1.30714 0.00412
#END


data_List_90
#E = -43.7958 (inter-molecular)
#E =  74.9776 (intra-molecular)
_chemical_formula_sum 'H17 C21 N1 O2 Cl2'
_chemical_formula_moiety
;
H17 C21 N1 O2 Cl2
;
_symmetry_cell_setting triclinic
_space_group_name_H-M_alt 'P -1'
_symmetry_Int_Tables_number 2
loop_
_symmetry_equiv_pos_site_id
_symmetry_equiv_pos_as_xyz
1 x,y,z
2 -x,-y,-z
_cell_length_a 8.389616
_cell_length_b 7.151872
_cell_length_c 18.349506
_cell_angle_alpha 92.358303
_cell_angle_beta 94.749947
_cell_angle_gamma 60.680536
_cell_formula_units_Z 2
loop_
_atom_site_label
_atom_site_type_symbol
_atom_site_fract_x
_atom_site_fract_y
_atom_site_fract_z
C1 C 0.69361 -0.50770 0.56941
C2 C 0.70531 -0.37996 0.51675
C3 C 0.75649 -0.45790 0.44615
C4 C 0.79868 -0.66889 0.42973
C5 C 0.78594 -0.79681 0.48212
C6 C 0.73460 -0.71755 0.55211
H1 H 0.67446 -0.21718 0.53101
H2 H 0.84085 -0.73751 0.37613
H3 H 0.81859 -0.95999 0.46778
Cl1 Cl 0.62922 -0.39534 0.65431
Cl2 Cl 0.72646 -0.88649 0.61442
C7 C 0.77078 -0.31111 0.39329
H4 H 0.90243 -0.31622 0.40749
H5 H 0.66269 -0.14663 0.40367
C8 C 0.75497 -0.35743 0.31126
H6 H 0.87620 -0.50586 0.29617
H7 H 0.63663 -0.38226 0.29814
C9 C 0.73719 -0.17553 0.26587
C10 C 0.57977 -0.05374 0.22038
C11 C 0.87680 -0.12165 0.27009
C12 C 0.56177 0.11996 0.18087
H8 H 0.46820 -0.09070 0.21561
C13 C 0.85599 0.05509 0.23216
H9 H 1.00227 -0.21507 0.30381
C14 C 0.69848 0.17879 0.18663
H10 H 0.43902 0.20622 0.14472
H11 H 0.96628 0.09448 0.23793
N1 N 0.68501 0.35804 0.15215
H12 H 0.80924 0.34329 0.14280
C15 C 0.53874 0.54046 0.11727
C16 C 0.35828 0.62198 0.13715
C17 C 0.56771 0.64424 0.05987
C18 C 0.21062 0.79611 0.10079
H13 H 0.32991 0.55375 0.18290
C19 C 0.41747 0.81737 0.02312
C20 C 0.24020 0.89380 0.04371
H14 H 0.07271 0.85370 0.11701
H15 H 0.43681 0.89420 -0.02258
H16 H 0.12666 1.02994 0.01529
C21 C 0.75095 0.58165 0.03385
O1 O 0.77545 0.64964 -0.02185
O2 O 0.89249 0.44559 0.07888
H17 H 1.00371 0.42287 0.05712
#END


data_List_91
#E = -41.5844 (inter-molecular)
#E =  72.7674 (intra-molecular)
_chemical_formula_sum 'H17 C21 N1 O2 Cl2'
_chemical_formula_moiety
;
H17 C21 N1 O2 Cl2
;
_symmetry_cell_setting triclinic
_space_group_name_H-M_alt 'P -1'
_symmetry_Int_Tables_number 2
loop_
_symmetry_equiv_pos_site_id
_symmetry_equiv_pos_as_xyz
1 x,y,z
2 -x,-y,-z
_cell_length_a 9.761415
_cell_length_b 15.845209
_cell_length_c 8.685154
_cell_angle_alpha 67.366100
_cell_angle_beta 95.644011
_cell_angle_gamma 128.783524
_cell_formula_units_Z 2
loop_
_atom_site_label
_atom_site_type_symbol
_atom_site_fract_x
_atom_site_fract_y
_atom_site_fract_z
C1 C 0.98118 0.37445 0.59191
C2 C 0.83094 0.32072 0.51828
C3 C 0.84702 0.32046 0.36004
C4 C 1.01561 0.37361 0.27760
C5 C 1.16675 0.43066 0.34840
C6 C 1.15028 0.43247 0.50469
H1 H 0.70063 0.27898 0.58475
H2 H 1.03125 0.37307 0.15575
H3 H 1.29729 0.47408 0.28056
Cl1 Cl 0.94704 0.36394 0.79150
Cl2 Cl 1.34337 0.50892 0.58135
C7 C 0.68522 0.26580 0.27877
H4 H 0.56321 0.21410 0.37220
H5 H 0.67288 0.20204 0.24382
C8 C 0.69815 0.36118 0.12338
H6 H 0.72622 0.42934 0.15839
H7 H 0.81152 0.40770 0.02326
C9 C 0.53038 0.31178 0.05041
C10 C 0.42436 0.34128 0.06004
C11 C 0.47840 0.23685 -0.02921
C12 C 0.26818 0.29497 -0.00671
H8 H 0.46126 0.39996 0.12008
C13 C 0.32149 0.19057 -0.09538
H9 H 0.55878 0.21293 -0.03959
C14 C 0.21384 0.21872 -0.08512
H10 H 0.18867 0.31970 0.00287
H11 H 0.28201 0.12898 -0.15029
N1 N 0.05853 0.17881 -0.15431
H12 H -0.03547 0.16800 -0.08693
C15 C -0.00040 0.14321 -0.28935
C16 C 0.11935 0.17172 -0.41490
C17 C -0.18259 0.07940 -0.30503
C18 C 0.06177 0.13714 -0.54911
H13 H 0.26166 0.22484 -0.41310
C19 C -0.23881 0.04621 -0.44191
C20 C -0.11700 0.07470 -0.56320
H14 H 0.15732 0.15859 -0.64206
H15 H -0.37781 -0.00172 -0.45573
H16 H -0.16129 0.04796 -0.66782
C21 C -0.31591 0.04864 -0.17814
O1 O -0.28867 0.06195 -0.04557
O2 O -0.47627 0.00408 -0.22358
H17 H -0.55159 -0.01354 -0.13035
#END


data_List_92
#E = -43.3220 (inter-molecular)
#E =  74.5106 (intra-molecular)
_chemical_formula_sum 'H17 C21 N1 O2 Cl2'
_chemical_formula_moiety
;
H17 C21 N1 O2 Cl2
;
_symmetry_cell_setting triclinic
_space_group_name_H-M_alt 'P -1'
_symmetry_Int_Tables_number 2
loop_
_symmetry_equiv_pos_site_id
_symmetry_equiv_pos_as_xyz
1 x,y,z
2 -x,-y,-z
_cell_length_a 21.104155
_cell_length_b 6.826432
_cell_length_c 8.902040
_cell_angle_alpha 65.835287
_cell_angle_beta 73.196445
_cell_angle_gamma 110.463167
_cell_formula_units_Z 2
loop_
_atom_site_label
_atom_site_type_symbol
_atom_site_fract_x
_atom_site_fract_y
_atom_site_fract_z
C1 C 0.91938 -0.18181 1.23120
C2 C 0.87117 -0.26554 1.16345
C3 C 0.84315 -0.12095 1.07681
C4 C 0.86075 0.10228 1.06852
C5 C 0.90941 0.18692 1.13460
C6 C 0.94004 0.04817 1.21247
H1 H 0.85530 -0.44455 1.17786
H2 H 0.83792 0.21475 1.00769
H3 H 0.92423 0.36318 1.12350
Cl1 Cl 0.95061 -0.37199 1.33779
Cl2 Cl 1.00218 0.17086 1.28355
C7 C 0.79421 -0.20862 0.99647
H4 H 0.73459 -0.26191 1.08210
H5 H 0.78993 -0.38124 1.01171
C8 C 0.82800 -0.00734 0.78574
H6 H 0.83317 0.16841 0.76535
H7 H 0.88794 0.04630 0.70014
C9 C 0.77889 -0.09830 0.70732
C10 C 0.72667 -0.02244 0.68653
C11 C 0.78424 -0.26220 0.65593
C12 C 0.68280 -0.10171 0.60869
H8 H 0.71957 0.09868 0.73095
C13 C 0.73940 -0.34324 0.58090
H9 H 0.82411 -0.32522 0.67112
C14 C 0.68895 -0.26123 0.55319
H10 H 0.64205 -0.04220 0.59688
H11 H 0.74551 -0.46761 0.53933
N1 N 0.65016 -0.33466 0.46392
H12 H 0.64120 -0.50272 0.48364
C15 C 0.63125 -0.21163 0.32899
C16 C 0.65741 0.04683 0.24137
C17 C 0.58280 -0.34813 0.28075
C18 C 0.63617 0.16573 0.11297
H13 H 0.69576 0.16172 0.27027
C19 C 0.56174 -0.22669 0.15132
C20 C 0.58839 0.02957 0.06776
H14 H 0.65694 0.36571 0.04838
H15 H 0.52424 -0.33241 0.11534
H16 H 0.57228 0.12311 -0.03259
C21 C 0.55015 -0.62314 0.36185
O1 O 0.49762 -0.75394 0.34972
O2 O 0.58385 -0.71905 0.45229
H17 H 0.55433 -0.90194 0.50818
#END


data_List_93
#E = -43.8968 (inter-molecular)
#E =  75.0894 (intra-molecular)
_chemical_formula_sum 'H17 C21 N1 O2 Cl2'
_chemical_formula_moiety
;
H17 C21 N1 O2 Cl2
;
_symmetry_cell_setting triclinic
_space_group_name_H-M_alt 'P -1'
_symmetry_Int_Tables_number 2
loop_
_symmetry_equiv_pos_site_id
_symmetry_equiv_pos_as_xyz
1 x,y,z
2 -x,-y,-z
_cell_length_a 7.619351
_cell_length_b 11.861385
_cell_length_c 11.620868
_cell_angle_alpha 65.222683
_cell_angle_beta 84.710128
_cell_angle_gamma 90.396203
_cell_formula_units_Z 2
loop_
_atom_site_label
_atom_site_type_symbol
_atom_site_fract_x
_atom_site_fract_y
_atom_site_fract_z
C1 C -0.21380 0.10842 0.63772
C2 C -0.06340 0.15334 0.54982
C3 C 0.02546 0.26470 0.53009
C4 C -0.03431 0.32811 0.60300
C5 C -0.18458 0.28389 0.69013
C6 C -0.27569 0.17471 0.70708
H1 H -0.01718 0.10334 0.49390
H2 H 0.03539 0.41299 0.59176
H3 H -0.23070 0.33572 0.74402
Cl1 Cl -0.31786 -0.02817 0.65444
Cl2 Cl -0.46192 0.12701 0.81549
C7 C 0.18236 0.31672 0.43084
H4 H 0.17272 0.41784 0.38210
H5 H 0.17523 0.28291 0.35664
C8 C 0.35731 0.28327 0.48909
H6 H 0.35869 0.30497 0.57185
H7 H 0.37190 0.18253 0.52565
C9 C 0.51322 0.35242 0.39522
C10 C 0.54162 0.48034 0.35574
C11 C 0.63409 0.29076 0.34773
C12 C 0.68771 0.54512 0.27079
H8 H 0.45117 0.53092 0.39225
C13 C 0.78080 0.35611 0.26376
H9 H 0.61815 0.19113 0.37692
C14 C 0.80918 0.48470 0.22216
H10 H 0.70626 0.64343 0.24664
H11 H 0.87421 0.30484 0.23031
N1 N 0.95392 0.54489 0.13213
H12 H 1.04934 0.48587 0.12811
C15 C 1.00450 0.66980 0.05031
C16 C 0.88154 0.76275 0.01632
C17 C 1.18307 0.70699 0.00124
C18 C 0.93223 0.88761 -0.05855
H13 H 0.74143 0.73919 0.04372
C19 C 1.23279 0.83322 -0.07475
C20 C 1.10777 0.92326 -0.10411
H14 H 0.83302 0.95661 -0.08069
H15 H 1.36983 0.86147 -0.11303
H16 H 1.14637 1.02044 -0.16312
C21 C 1.32728 0.61892 0.01691
O1 O 1.48072 0.65057 -0.02737
O2 O 1.26979 0.49896 0.07545
H17 H 1.36822 0.45055 0.06400
#END


data_List_94
#E = -43.3128 (inter-molecular)
#E =  74.5138 (intra-molecular)
_chemical_formula_sum 'H17 C21 N1 O2 Cl2'
_chemical_formula_moiety
;
H17 C21 N1 O2 Cl2
;
_symmetry_cell_setting triclinic
_space_group_name_H-M_alt 'P -1'
_symmetry_Int_Tables_number 2
loop_
_symmetry_equiv_pos_site_id
_symmetry_equiv_pos_as_xyz
1 x,y,z
2 -x,-y,-z
_cell_length_a 8.889416
_cell_length_b 17.676354
_cell_length_c 6.822922
_cell_angle_alpha 103.635122
_cell_angle_beta 114.044025
_cell_angle_gamma 90.040947
_cell_formula_units_Z 2
loop_
_atom_site_label
_atom_site_type_symbol
_atom_site_fract_x
_atom_site_fract_y
_atom_site_fract_z
C1 C -0.15102 0.41951 -0.10032
C2 C -0.03505 0.37130 -0.13609
C3 C 0.07987 0.34337 0.03635
C4 C 0.07074 0.36104 0.24213
C5 C -0.04414 0.40962 0.27826
C6 C -0.15281 0.44019 0.10906
H1 H -0.03397 0.35538 -0.29946
H2 H 0.15446 0.33821 0.37734
H3 H -0.04776 0.42436 0.43978
Cl1 Cl -0.28914 0.45063 -0.32161
Cl2 Cl -0.28606 0.50227 0.16990
C7 C 0.20911 0.29441 -0.00274
H4 H 0.19793 0.29006 -0.17125
H5 H 0.18303 0.23490 0.00418
C8 C 0.38617 0.32815 0.16397
H6 H 0.41201 0.38798 0.15712
H7 H 0.40147 0.33331 0.33459
C9 C 0.51367 0.27898 0.12199
C10 C 0.58654 0.22680 0.25027
C11 C 0.55982 0.28424 -0.04748
C12 C 0.70853 0.18302 0.21517
H8 H 0.54932 0.21989 0.37895
C13 C 0.67975 0.23938 -0.08363
H9 H 0.50454 0.32392 -0.15092
C14 C 0.75797 0.18907 0.04925
H10 H 0.76120 0.14242 0.31587
H11 H 0.71522 0.24536 -0.21444
N1 N 0.88627 0.15035 0.01476
H12 H 0.87516 0.14102 -0.14459
C15 C 1.03991 0.13128 0.15654
C16 C 1.10143 0.15755 0.38862
C17 C 1.13656 0.08273 0.06855
C18 C 1.25101 0.13626 0.52863
H13 H 1.03437 0.19609 0.46512
C19 C 1.28697 0.06160 0.21092
C20 C 1.34388 0.08834 0.44032
H14 H 1.29487 0.15715 0.70767
H15 H 1.36039 0.02401 0.14277
H16 H 1.46031 0.07220 0.54988
C21 C 1.08809 0.05001 -0.17360
O1 O 1.15259 -0.00260 -0.25173
O2 O 0.96407 0.08375 -0.30310
H17 H 0.93759 0.05429 -0.45638
#END


data_List_95
#E = -42.9727 (inter-molecular)
#E =  74.1920 (intra-molecular)
_chemical_formula_sum 'H17 C21 N1 O2 Cl2'
_chemical_formula_moiety
;
H17 C21 N1 O2 Cl2
;
_symmetry_cell_setting monoclinic
_space_group_name_H-M_alt 'P 1 21/c 1'
_symmetry_Int_Tables_number 14
loop_
_symmetry_equiv_pos_site_id
_symmetry_equiv_pos_as_xyz
1 x,y,z
2 -x,1/2+y,1/2-z
3 -x,-y,-z
4 x,1/2-y,1/2+z
_cell_length_a 14.038441
_cell_length_b 20.254989
_cell_length_c 7.504780
_cell_angle_alpha 90.000000
_cell_angle_beta 65.480339
_cell_angle_gamma 90.000000
_cell_formula_units_Z 4
loop_
_atom_site_label
_atom_site_type_symbol
_atom_site_fract_x
_atom_site_fract_y
_atom_site_fract_z
C1 C 1.00103 -0.06212 0.20169
C2 C 0.93804 -0.00643 0.27586
C3 C 0.84127 -0.00079 0.26386
C4 C 0.80791 -0.05225 0.17905
C5 C 0.87119 -0.10765 0.10382
C6 C 0.96808 -0.11263 0.11371
H1 H 0.96524 0.03321 0.34080
H2 H 0.73333 -0.04905 0.16719
H3 H 0.84393 -0.14658 0.03734
Cl1 Cl 1.11776 -0.06642 0.22573
Cl2 Cl 1.04317 -0.18218 0.01808
C7 C 0.77540 0.06055 0.33699
H4 H 0.74615 0.07577 0.22837
H5 H 0.82590 0.10107 0.34271
C8 C 0.68390 0.05150 0.53758
H6 H 0.63244 0.01180 0.53021
H7 H 0.71219 0.03584 0.64660
C9 C 0.62200 0.11452 0.60730
C10 C 0.51986 0.11924 0.62132
C11 C 0.66616 0.16986 0.65571
C12 C 0.46431 0.17864 0.67733
H8 H 0.48249 0.07720 0.58647
C13 C 0.61090 0.22941 0.70787
H9 H 0.74466 0.16770 0.65058
C14 C 0.51022 0.23526 0.71400
H10 H 0.38614 0.18013 0.68147
H11 H 0.64757 0.27162 0.74363
N1 N 0.45934 0.29679 0.76228
H12 H 0.50954 0.33604 0.71843
C15 C 0.35453 0.31519 0.81360
C16 C 0.27283 0.27437 0.93583
C17 C 0.32739 0.37305 0.74065
C18 C 0.16840 0.28906 0.98025
H13 H 0.29057 0.23083 1.00091
C19 C 0.22202 0.38652 0.78190
C20 C 0.14296 0.34410 0.89889
H14 H 0.10703 0.25749 1.08011
H15 H 0.20107 0.43030 0.72240
H16 H 0.06167 0.35471 0.93031
C21 C 0.40445 0.42322 0.62132
O1 O 0.38699 0.46530 0.52174
O2 O 0.49243 0.42298 0.65138
H17 H 0.53285 0.46151 0.58098
#END


data_List_96
#E = -43.8617 (inter-molecular)
#E =  75.1034 (intra-molecular)
_chemical_formula_sum 'H17 C21 N1 O2 Cl2'
_chemical_formula_moiety
;
H17 C21 N1 O2 Cl2
;
_symmetry_cell_setting triclinic
_space_group_name_H-M_alt 'P -1'
_symmetry_Int_Tables_number 2
loop_
_symmetry_equiv_pos_site_id
_symmetry_equiv_pos_as_xyz
1 x,y,z
2 -x,-y,-z
_cell_length_a 12.642990
_cell_length_b 11.831891
_cell_length_c 7.634661
_cell_angle_alpha 89.497164
_cell_angle_beta 84.632783
_cell_angle_gamma 56.625752
_cell_formula_units_Z 2
loop_
_atom_site_label
_atom_site_type_symbol
_atom_site_fract_x
_atom_site_fract_y
_atom_site_fract_z
C1 C 0.63864 0.75303 0.28559
C2 C 0.55077 0.79639 0.43594
C3 C 0.53055 0.70501 0.52560
C4 C 0.60301 0.56852 0.46662
C5 C 0.69019 0.52517 0.31641
C6 C 0.70760 0.61717 0.22456
H1 H 0.49472 0.90258 0.48109
H2 H 0.59164 0.49490 0.53684
H3 H 0.74375 0.41926 0.27105
Cl1 Cl 0.65581 0.87271 0.18058
Cl2 Cl 0.81610 0.55595 0.03860
C7 C 0.43130 0.75269 0.68247
H4 H 0.38211 0.70048 0.67351
H5 H 0.35748 0.86079 0.67507
C8 C 0.48958 0.72801 0.85690
H6 H 0.57223 0.62355 0.85829
H7 H 0.52626 0.79238 0.87097
C9 C 0.39583 0.75256 1.01295
C10 C 0.35610 0.66399 1.04165
C11 C 0.34875 0.86161 1.13369
C12 C 0.27142 0.68387 1.18798
H8 H 0.39229 0.57692 0.95141
C13 C 0.26488 0.88005 1.28049
H9 H 0.37820 0.93210 1.11754
C14 C 0.22305 0.79293 1.30916
H10 H 0.24722 0.60952 1.20701
H11 H 0.23162 0.96479 1.37368
N1 N 0.13328 0.82233 1.45406
H12 H 0.12859 0.88626 1.54862
C15 C 0.05047 0.77998 1.50412
C16 C 0.01657 0.72088 1.38144
C17 C 0.00074 0.79226 1.68222
C18 C -0.05872 0.67093 1.43205
H13 H 0.04450 0.71658 1.24160
C19 C -0.07570 0.74216 1.73189
C20 C -0.10489 0.68122 1.60719
H14 H -0.08079 0.62393 1.33311
H15 H -0.11437 0.75235 1.86860
H16 H -0.16416 0.64304 1.64577
C21 C 0.01616 0.86503 1.82590
O1 O -0.02708 0.87640 1.97947
O2 O 0.07295 0.92853 1.76776
H17 H 0.06142 0.98825 1.86622
#END


data_List_97
#E = -41.9797 (inter-molecular)
#E =  73.2254 (intra-molecular)
_chemical_formula_sum 'H17 C21 N1 O2 Cl2'
_chemical_formula_moiety
;
H17 C21 N1 O2 Cl2
;
_symmetry_cell_setting orthorhombic
_space_group_name_H-M_alt 'P b c n'
_symmetry_Int_Tables_number 60
loop_
_symmetry_equiv_pos_site_id
_symmetry_equiv_pos_as_xyz
1 x,y,z
2 1/2-x,1/2-y,1/2+z
3 1/2+x,1/2-y,-z
4 -x,y,1/2-z
5 -x,-y,-z
6 1/2+x,1/2+y,1/2-z
7 1/2-x,1/2+y,z
8 x,-y,1/2+z
_cell_length_a 23.306942
_cell_length_b 7.354336
_cell_length_c 21.452084
_cell_angle_alpha 90.000000
_cell_angle_beta 90.000000
_cell_angle_gamma 90.000000
_cell_formula_units_Z 8
loop_
_atom_site_label
_atom_site_type_symbol
_atom_site_fract_x
_atom_site_fract_y
_atom_site_fract_z
C1 C 0.06357 -0.17291 -0.11484
C2 C 0.10046 -0.11958 -0.06693
C3 C 0.08454 -0.14254 -0.00446
C4 C 0.03199 -0.22551 0.00934
C5 C -0.00444 -0.28209 -0.03851
C6 C 0.01099 -0.25384 -0.10058
H1 H 0.14147 -0.05741 -0.07856
H2 H 0.01921 -0.24677 0.05756
H3 H -0.04481 -0.34821 -0.02710
Cl1 Cl 0.08533 -0.13486 -0.19050
Cl2 Cl -0.03664 -0.31982 -0.15757
C7 C 0.12379 -0.07876 0.04699
H4 H 0.09972 0.01173 0.07813
H5 H 0.15842 0.00385 0.02705
C8 C 0.14889 -0.23843 0.08357
H6 H 0.11517 -0.31016 0.10953
H7 H 0.16728 -0.33871 0.05148
C9 C 0.19453 -0.17621 0.12830
C10 C 0.17989 -0.09895 0.18559
C11 C 0.25239 -0.19454 0.11301
C12 C 0.22247 -0.04448 0.22762
H8 H 0.13509 -0.08062 0.19799
C13 C 0.29458 -0.13956 0.15516
H9 H 0.26514 -0.25589 0.06905
C14 C 0.28051 -0.06352 0.21319
H10 H 0.20895 0.02101 0.27045
H11 H 0.33915 -0.15934 0.14226
N1 N 0.32589 -0.01797 0.25364
H12 H 0.36002 0.03266 0.22907
C15 C 0.32950 0.02340 0.31788
C16 C 0.28774 -0.03688 0.36045
C17 C 0.37781 0.11611 0.34250
C18 C 0.29101 0.00396 0.42406
H13 H 0.25221 -0.12128 0.34510
C19 C 0.38056 0.15687 0.40646
C20 C 0.33704 0.10330 0.44695
H14 H 0.25771 -0.04420 0.45550
H15 H 0.41668 0.23216 0.42525
H16 H 0.33995 0.13535 0.49633
C21 C 0.42735 0.16572 0.30157
O1 O 0.42779 0.16115 0.24462
O2 O 0.47429 0.21276 0.33446
H17 H 0.50586 0.21680 0.30419
#END


data_List_98
#E = -43.8579 (inter-molecular)
#E =  75.1059 (intra-molecular)
_chemical_formula_sum 'H17 C21 N1 O2 Cl2'
_chemical_formula_moiety
;
H17 C21 N1 O2 Cl2
;
_symmetry_cell_setting triclinic
_space_group_name_H-M_alt 'P -1'
_symmetry_Int_Tables_number 2
loop_
_symmetry_equiv_pos_site_id
_symmetry_equiv_pos_as_xyz
1 x,y,z
2 -x,-y,-z
_cell_length_a 14.140735
_cell_length_b 7.640362
_cell_length_c 11.833113
_cell_angle_alpha 89.502135
_cell_angle_beta 119.174217
_cell_angle_gamma 62.849188
_cell_formula_units_Z 2
loop_
_atom_site_label
_atom_site_type_symbol
_atom_site_fract_x
_atom_site_fract_y
_atom_site_fract_z
C1 C 0.63795 1.57602 0.74659
C2 C 0.54999 1.51366 0.70318
C3 C 0.52996 1.44398 0.79461
C4 C 0.60265 1.43020 0.93119
C5 C 0.68991 1.49312 0.97459
C6 C 0.70715 1.56778 0.88254
H1 H 0.49391 1.52456 0.59696
H2 H 0.59140 1.37121 1.00485
H3 H 0.74349 1.48483 1.08055
Cl1 Cl 0.65497 1.66404 0.62687
Cl2 Cl 0.81573 1.64511 0.94381
C7 C 0.43068 1.38635 0.74694
H4 H 0.35684 1.46732 0.63875
H5 H 0.38139 1.44466 0.79902
C8 C 0.48915 1.15372 0.77192
H6 H 0.52591 1.10280 0.70765
H7 H 0.57186 1.06991 0.87647
C9 C 0.39541 1.09140 0.74743
C10 C 0.34832 1.01772 0.63841
C11 C 0.35574 1.10238 0.83604
C12 C 0.26454 0.95460 0.62008
H8 H 0.37770 1.00451 0.56787
C13 C 0.27111 1.04065 0.81623
H9 H 0.39196 1.15645 0.92310
C14 C 0.22276 0.96773 0.70723
H10 H 0.23134 0.89453 0.53542
H11 H 0.24693 1.04581 0.89060
N1 N 0.13313 0.91230 0.67795
H12 H 0.12840 0.82260 0.61395
C15 C 0.05021 0.94504 0.72015
C16 C 0.01615 1.10159 0.77914
C17 C 0.00055 0.81663 0.70786
C18 C -0.05923 1.12622 0.82895
H13 H 0.04402 1.21349 0.78345
C19 C -0.07599 0.84335 0.75782
C20 C -0.10533 0.99721 0.81865
H14 H -0.08144 1.24721 0.87587
H15 H -0.11462 0.74530 0.74759
H16 H -0.16467 1.01787 0.85674
C21 C 0.01613 0.65755 0.63516
O1 O -0.02686 0.54693 0.62393
O2 O 0.07264 0.65942 0.57143
H17 H 0.06115 0.57256 0.51168
#END


data_List_99
#E = -41.1478 (inter-molecular)
#E =  72.4018 (intra-molecular)
_chemical_formula_sum 'H17 C21 N1 O2 Cl2'
_chemical_formula_moiety
;
H17 C21 N1 O2 Cl2
;
_symmetry_cell_setting orthorhombic
_space_group_name_H-M_alt 'P b c a'
_symmetry_Int_Tables_number 61
loop_
_symmetry_equiv_pos_site_id
_symmetry_equiv_pos_as_xyz
1 x,y,z
2 1/2-x,-y,1/2+z
3 1/2+x,1/2-y,-z
4 -x,1/2+y,1/2-z
5 -x,-y,-z
6 1/2+x,y,1/2-z
7 1/2-x,1/2+y,z
8 x,1/2-y,1/2+z
_cell_length_a 35.013479
_cell_length_b 7.407345
_cell_length_c 14.562289
_cell_angle_alpha 90.000000
_cell_angle_beta 90.000000
_cell_angle_gamma 90.000000
_cell_formula_units_Z 8
loop_
_atom_site_label
_atom_site_type_symbol
_atom_site_fract_x
_atom_site_fract_y
_atom_site_fract_z
C1 C -0.25647 0.35545 0.37766
C2 C -0.22520 0.31527 0.43379
C3 C -0.18785 0.33224 0.40028
C4 C -0.18221 0.39630 0.31088
C5 C -0.21336 0.43595 0.25454
C6 C -0.25054 0.41281 0.28726
H1 H -0.22997 0.26846 0.50372
H2 H -0.15344 0.41512 0.28437
H3 H -0.20835 0.48370 0.18493
Cl1 Cl -0.30145 0.33108 0.42453
Cl2 Cl -0.28763 0.45429 0.21217
C7 C -0.15416 0.28454 0.46024
H4 H -0.13319 0.20926 0.41928
H5 H -0.16345 0.19101 0.51425
C8 C -0.13589 0.45254 0.50252
H6 H -0.12590 0.54274 0.44802
H7 H -0.15708 0.53025 0.54145
C9 C -0.10316 0.40604 0.56525
C10 C -0.06536 0.43297 0.53785
C11 C -0.11023 0.33508 0.65248
C12 C -0.03520 0.39227 0.59749
H8 H -0.05903 0.48779 0.47032
C13 C -0.08001 0.29305 0.71124
H9 H -0.13937 0.31357 0.67548
C14 C -0.04199 0.32373 0.68532
H10 H -0.00638 0.42021 0.57442
H11 H -0.08630 0.23659 0.77853
N1 N -0.01316 0.27587 0.74802
H12 H -0.02222 0.28873 0.81455
C15 C 0.02705 0.26794 0.74171
C16 C 0.04508 0.20789 0.66153
C17 C 0.05054 0.32094 0.81589
C18 C 0.08482 0.19739 0.65491
H13 H 0.02808 0.16593 0.60314
C19 C 0.09052 0.31306 0.80872
C20 C 0.10753 0.25069 0.72833
H14 H 0.09788 0.14765 0.59204
H15 H 0.10852 0.35379 0.86591
H16 H 0.13842 0.24274 0.72334
C21 C 0.03278 0.38378 0.90261
O1 O -0.00015 0.35371 0.92615
O2 O 0.05633 0.48756 0.95278
H17 H 0.03993 0.54620 0.99846
#END
