# Supplementary material for: Report on the sixth blind test of organic crystal structure prediction methods
Source: Acta Crystallogr B Struct Sci Cryst Eng Mater. 2016 Aug 1;72(Pt 4):439–59. doi: 10.1107/S2052520616007447 (PMC4971545; doi:10.1107/S2052520616007447)
Supplement: Supplementary file 2 [file b-72-00439-sup2.zip › Group_06_Elking_FustiMolnar/XXIII-2_Elking_FustiMolnar.cif]

data_XXIII_1
#Standard_algorithm
#Number of QM macro iterations=3
#energy/Z=-212633.03886   V=895.52229
#energy/Z=-212633.16706   V=886.98193
#energy/Z=-212633.2142   V=884.2438

_chemical_formula_sum 'H17 C21 N1 O2 Cl2'
_chemical_formula_moiety
;
H17 C21 N1 O2 Cl2
;
_symmetry_cell_setting triclinic
_space_group_name_H-M_alt 'P -1'
_symmetry_Int_Tables_number 2
loop_
_symmetry_equiv_pos_site_id
_symmetry_equiv_pos_as_xyz
1 x,y,z
2 -x,-y,-z
_cell_length_a 9.827284
_cell_length_b 38.932833
_cell_length_c 9.316981
_cell_angle_alpha 120.234628
_cell_angle_beta 136.217235
_cell_angle_gamma 24.844460
_cell_formula_units_Z 2
loop_
_atom_site_label
_atom_site_type_symbol
_atom_site_fract_x
_atom_site_fract_y
_atom_site_fract_z
C1 C 0.62541 0.91911 0.31412
C2 C 1.02351 0.82752 0.48361
C3 C 1.43788 0.74625 0.54814
C4 C 1.44079 0.75894 0.43465
C5 C 1.04309 0.84965 0.26157
C6 C 0.63171 0.93020 0.19865
H1 H 1.00557 0.82063 0.56623
H2 H 1.75886 0.69687 0.48105
H3 H 1.04805 0.85905 0.17454
Cl1 Cl 0.13582 1.01702 0.25452
Cl2 Cl 0.13582 1.04202 -0.02307
C7 C 1.86903 0.64746 0.73263
H4 H 1.84812 0.65230 0.84453
H5 H 2.18641 0.60613 0.85665
C8 C 1.93642 0.59148 0.61771
H6 H 2.28206 0.51743 0.76414
H7 H 1.94811 0.58837 0.50210
C9 C 1.55405 0.63444 0.47016
C10 C 1.12430 0.70958 0.22719
C11 C 1.60995 0.60277 0.57369
C12 C 0.77369 0.74834 0.08979
H8 H 1.06526 0.73746 0.14298
C13 C 1.25927 0.64169 0.43851
H9 H 1.93422 0.54668 0.76502
C14 C 0.84177 0.71303 0.19155
H10 H 0.44424 0.80615 -0.09918
H11 H 1.30823 0.61740 0.52639
N1 N 0.47958 0.75330 0.04294
H12 H 0.13609 0.82452 -0.08975
C15 C 0.52740 0.70656 0.03301
C16 C 0.97563 0.60568 0.17406
C17 C 0.12134 0.75865 -0.12380
C18 C 1.02338 0.55904 0.16855
H13 H 1.28774 0.56408 0.28735
C19 C 0.18412 0.70890 -0.12252
C20 C 0.62842 0.61022 0.02304
H14 H 1.37715 0.48110 0.28096
H15 H -0.13073 0.75059 -0.24135
H16 H 0.66866 0.57345 0.02366
C21 C -0.36274 0.86312 -0.28722
O1 O -0.45292 0.91235 -0.31138
O2 O -0.69828 0.90181 -0.40796
H17 H -1.02470 0.97454 -0.51665
#END

data_XXIII_2
#Standard_algorithm
#Number of QM macro iterations=7
#energy/Z=-212630.995025   V=902.02419
#energy/Z=-212631.354205   V=895.34561
#energy/Z=-212631.33169   V=892.08208
#energy/Z=-212631.31843   V=890.16825
#energy/Z=-212631.30308   V=889.05922
#energy/Z=-212631.29488   V=888.19179
#energy/Z=-212631.27747   V=887.57986

_chemical_formula_sum 'H17 C21 N1 O2 Cl2'
_chemical_formula_moiety
;
H17 C21 N1 O2 Cl2
;
_symmetry_cell_setting triclinic
_space_group_name_H-M_alt 'P -1'
_symmetry_Int_Tables_number 2
loop_
_symmetry_equiv_pos_site_id
_symmetry_equiv_pos_as_xyz
1 x,y,z
2 -x,-y,-z
_cell_length_a 10.354947
_cell_length_b 11.405114
_cell_length_c 10.638536
_cell_angle_alpha 99.987578
_cell_angle_beta 72.721044
_cell_angle_gamma 131.691768
_cell_formula_units_Z 2
loop_
_atom_site_label
_atom_site_type_symbol
_atom_site_fract_x
_atom_site_fract_y
_atom_site_fract_z
C1 C 0.80664 0.89738 0.68787
C2 C 0.76820 0.86363 0.56503
C3 C 0.78045 0.96765 0.49898
C4 C 0.83412 1.10824 0.55946
C5 C 0.87718 1.14492 0.68035
C6 C 0.86391 1.03991 0.74563
H1 H 0.73273 0.75561 0.51967
H2 H 0.84352 1.19114 0.51096
H3 H 0.92029 1.25529 0.72544
Cl1 Cl 0.78515 0.76207 0.76616
Cl2 Cl 0.91972 1.08783 0.89524
C7 C 0.73906 0.92934 0.36603
H4 H 0.73953 0.83432 0.32513
H5 H 0.84607 1.03137 0.29785
C8 C 0.55936 0.88162 0.36912
H6 H 0.45556 0.79276 0.44897
H7 H 0.56747 0.98374 0.39309
C9 C 0.50373 0.81561 0.24158
C10 C 0.47665 0.68038 0.19164
C11 C 0.47363 0.88364 0.16975
C12 C 0.41894 0.61497 0.07715
H8 H 0.49841 0.62342 0.24425
C13 C 0.41492 0.81871 0.05472
H9 H 0.49688 0.99080 0.20409
C14 C 0.38584 0.68247 0.00703
H10 H 0.39665 0.50863 0.04126
H11 H 0.39547 0.87646 0.00087
N1 N 0.33434 0.61277 -0.11055
H12 H 0.38409 0.56060 -0.16024
C15 C 0.23865 0.61465 -0.17450
C16 C 0.13498 0.65700 -0.10921
C17 C 0.23728 0.57137 -0.30923
C18 C 0.03570 0.65668 -0.17200
H13 H 0.12943 0.68619 -0.00622
C19 C 0.13521 0.57368 -0.37036
C20 C 0.03412 0.61449 -0.30379
H14 H -0.04425 0.68787 -0.11680
H15 H 0.13846 0.54095 -0.47296
H16 H -0.04754 0.61214 -0.35088
C21 C 0.33992 0.52800 -0.39171
O1 O 0.36525 0.52298 -0.51416
O2 O 0.40614 0.49356 -0.32981
H17 H 0.49615 0.48641 -0.39716
#END

data_XXIII_3
#Standard_algorithm
#Number of QM macro iterations=8
#energy/Z=-212630.86532   V=882.18547
#energy/Z=-212631.14672   V=882.34474
#energy/Z=-212631.201865   V=880.41344
#energy/Z=-212631.2293   V=879.68085
#energy/Z=-212631.263645   V=879.50003
#energy/Z=-212631.272235   V=879.14762
#energy/Z=-212631.275525   V=879.14375
#energy/Z=-212631.277385   V=878.94047

_chemical_formula_sum 'H17 C21 N1 O2 Cl2'
_chemical_formula_moiety
;
H17 C21 N1 O2 Cl2
;
_symmetry_cell_setting triclinic
_space_group_name_H-M_alt 'P -1'
_symmetry_Int_Tables_number 2
loop_
_symmetry_equiv_pos_site_id
_symmetry_equiv_pos_as_xyz
1 x,y,z
2 -x,-y,-z
_cell_length_a 10.701629
_cell_length_b 9.156373
_cell_length_c 14.277868
_cell_angle_alpha 68.346198
_cell_angle_beta 42.527329
_cell_angle_gamma 74.071034
_cell_formula_units_Z 2
loop_
_atom_site_label
_atom_site_type_symbol
_atom_site_fract_x
_atom_site_fract_y
_atom_site_fract_z
C1 C -0.11843 1.01384 0.21684
C2 C -0.13441 0.85059 0.26355
C3 C 0.00808 0.75625 0.17195
C4 C 0.16682 0.83021 0.03245
C5 C 0.18561 0.99276 -0.01418
C6 C 0.04302 1.08598 0.07797
H1 H -0.26098 0.79741 0.37235
H2 H 0.27780 0.75966 -0.04237
H3 H 0.30967 1.04876 -0.12291
Cl1 Cl -0.30211 1.12718 0.32994
Cl2 Cl 0.06589 1.28814 0.01850
C7 C -0.00643 0.57976 0.22276
H4 H 0.09598 0.53077 0.12900
H5 H -0.14238 0.54328 0.28003
C8 C 0.02699 0.51216 0.31901
H6 H 0.13366 0.58272 0.27841
H7 H -0.09875 0.52905 0.42696
C9 C 0.08825 0.34237 0.32884
C10 C 0.18328 0.28776 0.36850
C11 C 0.05980 0.23570 0.29678
C12 C 0.25614 0.13690 0.36795
H8 H 0.20503 0.36700 0.39663
C13 C 0.12865 0.08240 0.29874
H9 H -0.01730 0.27135 0.26890
C14 C 0.23336 0.03259 0.32979
H10 H 0.33353 0.09877 0.39589
H11 H 0.09745 0.00170 0.27826
N1 N 0.31086 -0.11774 0.33262
H12 H 0.32794 -0.15387 0.39920
C15 C 0.38323 -0.21848 0.25106
C16 C 0.40168 -0.17573 0.13561
C17 C 0.44959 -0.37112 0.27736
C18 C 0.48002 -0.27702 0.05160
H13 H 0.35840 -0.05945 0.10957
C19 C 0.52265 -0.47282 0.19251
C20 C 0.53809 -0.42808 0.08083
H14 H 0.49796 -0.23703 -0.03962
H15 H 0.57190 -0.58736 0.21583
H16 H 0.59694 -0.50702 0.01506
C21 C 0.46014 -0.42852 0.38155
O1 O 0.49459 -0.56951 0.41415
O2 O 0.43594 -0.32343 0.43774
H17 H 0.46120 -0.37395 0.50121
#END

data_XXIII_4
#Standard_algorithm
#Number of QM macro iterations=1
#energy/Z=-212630.179492   V=1907.52731

_chemical_formula_sum 'H17 C21 N1 O2 Cl2'
_chemical_formula_moiety
;
H17 C21 N1 O2 Cl2
;
_symmetry_cell_setting monoclinic
_space_group_name_H-M_alt 'P 1 21/c 1'
_symmetry_Int_Tables_number 14
loop_
_symmetry_equiv_pos_site_id
_symmetry_equiv_pos_as_xyz
1 x,y,z
2 -x,1/2+y,1/2-z
3 -x,-y,-z
4 x,1/2-y,1/2+z
_cell_length_a 12.457796
_cell_length_b 7.702844
_cell_length_c 24.002039
_cell_angle_alpha 89.991976
_cell_angle_beta 55.913311
_cell_angle_gamma 89.991817
_cell_formula_units_Z 4
loop_
_atom_site_label
_atom_site_type_symbol
_atom_site_fract_x
_atom_site_fract_y
_atom_site_fract_z
C1 C 1.11185 -0.09042 -0.13861
C2 C 1.03909 0.04373 -0.09399
C3 C 0.95691 0.14514 -0.10287
C4 C 0.94898 0.10811 -0.15763
C5 C 1.02137 -0.02457 -0.20255
C6 C 1.10434 -0.12409 -0.19364
H1 H 1.04733 0.06867 -0.05186
H2 H 0.88365 0.18320 -0.16498
H3 H 1.01196 -0.05390 -0.24406
Cl1 Cl 1.21050 -0.21506 -0.12461
Cl2 Cl 1.19417 -0.29063 -0.24895
C7 C 0.87784 0.29045 -0.05544
H4 H 0.86362 0.26983 -0.00640
H5 H 0.78111 0.28961 -0.04642
C8 C 0.93879 0.47085 -0.08348
H6 H 1.02686 0.48577 -0.08364
H7 H 0.97019 0.47833 -0.13637
C9 C 0.84575 0.61678 -0.04495
C10 C 0.81557 0.67166 0.01793
C11 C 0.78567 0.70307 -0.07190
C12 C 0.72869 0.80662 0.05309
H8 H 0.86147 0.60966 0.04053
C13 C 0.69949 0.83786 -0.03766
H9 H 0.80679 0.66413 -0.12086
C14 C 0.66852 0.89123 0.02571
H10 H 0.71210 0.85123 0.10028
H11 H 0.65538 0.90541 -0.05999
N1 N 0.58809 1.03617 0.05347
H12 H 0.59025 1.11834 0.01921
C15 C 0.52239 1.10703 0.11673
C16 C 0.48558 1.00973 0.17463
C17 C 0.48165 1.28484 0.12590
C18 C 0.41806 1.08576 0.23775
H13 H 0.50649 0.87152 0.16960
C19 C 0.41559 1.35920 0.19053
C20 C 0.38493 1.26218 0.24608
H14 H 0.38831 1.00504 0.28143
H15 H 0.38812 1.49531 0.19542
H16 H 0.33278 1.32139 0.29570
C21 C 0.49800 1.38829 0.07068
O1 O 0.55553 1.33089 0.01148
O2 O 0.44415 1.54352 0.08674
H17 H 0.45018 1.59476 0.04558
#END

data_XXIII_5
#Standard_algorithm
#Number of QM macro iterations=1
#energy/Z=-212629.331903   V=1825.00299

_chemical_formula_sum 'H17 C21 N1 O2 Cl2'
_chemical_formula_moiety
;
H17 C21 N1 O2 Cl2
;
_symmetry_cell_setting monoclinic
_space_group_name_H-M_alt 'P 1 21/c 1'
_symmetry_Int_Tables_number 14
loop_
_symmetry_equiv_pos_site_id
_symmetry_equiv_pos_as_xyz
1 x,y,z
2 -x,1/2+y,1/2-z
3 -x,-y,-z
4 x,1/2-y,1/2+z
_cell_length_a 15.715843
_cell_length_b 15.571588
_cell_length_c 7.466790
_cell_angle_alpha 89.998818
_cell_angle_beta 87.140897
_cell_angle_gamma 90.000497
_cell_formula_units_Z 4
loop_
_atom_site_label
_atom_site_type_symbol
_atom_site_fract_x
_atom_site_fract_y
_atom_site_fract_z
C1 C 1.01033 1.04715 0.73130
C2 C 0.95905 0.97962 0.79497
C3 C 0.87476 0.99387 0.85620
C4 C 0.84328 1.07799 0.85546
C5 C 0.89430 1.14599 0.79443
C6 C 0.97780 1.13091 0.72978
H1 H 0.98569 0.91496 0.79468
H2 H 0.77736 1.09037 0.90106
H3 H 0.86982 1.21144 0.79495
Cl1 Cl 1.11370 1.02571 0.65346
Cl2 Cl 1.03920 1.21596 0.64745
C7 C 0.81808 0.92005 0.91341
H4 H 0.76970 0.94199 1.01471
H5 H 0.85556 0.87014 0.97751
C8 C 0.77276 0.88038 0.75426
H6 H 0.74085 0.93267 0.68441
H7 H 0.82031 0.85343 0.65698
C9 C 0.70850 0.81351 0.81453
C10 C 0.63012 0.83906 0.89422
C11 C 0.72476 0.72551 0.79973
C12 C 0.56889 0.78004 0.95286
H8 H 0.61780 0.90708 0.91460
C13 C 0.66440 0.66538 0.85945
H9 H 0.78545 0.70345 0.73984
C14 C 0.58568 0.69210 0.93618
H10 H 0.50907 0.80157 1.01760
H11 H 0.67811 0.59691 0.84689
N1 N 0.52820 0.63026 1.00598
H12 H 0.55405 0.58211 1.07743
C15 C 0.44138 0.63795 1.02798
C16 C 0.39474 0.68645 0.90641
C17 C 0.39466 0.59673 1.17296
C18 C 0.30672 0.69029 0.92171
H13 H 0.42882 0.71901 0.79563
C19 C 0.30531 0.60306 1.18658
C20 C 0.26081 0.64752 1.06084
H14 H 0.27333 0.72616 0.82146
H15 H 0.27143 0.57059 1.29795
H16 H 0.19143 0.64782 1.06878
C21 C 0.43601 0.55050 1.31636
O1 O 0.40549 0.54907 1.47392
O2 O 0.50789 0.51014 1.26732
H17 H 0.53784 0.48543 1.37565
#END

data_XXIII_6
#Standard_algorithm
#Number of QM macro iterations=7
#energy/Z=-212622.060645   V=948.17038
#energy/Z=-212622.956485   V=927.37861
#energy/Z=-212625.749145   V=925.94521
#energy/Z=-212627.493195   V=920.85363
#energy/Z=-212628.14017   V=920.65701
#energy/Z=-212628.43627   V=920.33728
#energy/Z=-212628.671265   V=918.34447

_chemical_formula_sum 'H17 C21 N1 O2 Cl2'
_chemical_formula_moiety
;
H17 C21 N1 O2 Cl2
;
_symmetry_cell_setting triclinic
_space_group_name_H-M_alt 'P -1'
_symmetry_Int_Tables_number 2
loop_
_symmetry_equiv_pos_site_id
_symmetry_equiv_pos_as_xyz
1 x,y,z
2 -x,-y,-z
_cell_length_a 23.880471
_cell_length_b 5.150153
_cell_length_c 7.990743
_cell_angle_alpha 103.919627
_cell_angle_beta 75.030721
_cell_angle_gamma 98.053501
_cell_formula_units_Z 2
loop_
_atom_site_label
_atom_site_type_symbol
_atom_site_fract_x
_atom_site_fract_y
_atom_site_fract_z
C1 C 0.93996 1.09138 -0.21713
C2 C 0.91920 0.91998 -0.09943
C3 C 0.86362 0.78592 -0.08624
C4 C 0.82932 0.82875 -0.19337
C5 C 0.85043 0.99340 -0.31428
C6 C 0.90592 1.12575 -0.32800
H1 H 0.94697 0.89054 -0.01785
H2 H 0.78571 0.72777 -0.18548
H3 H 0.82447 1.01635 -0.40250
Cl1 Cl 1.00798 1.26361 -0.22392
Cl2 Cl 0.93127 1.32863 -0.47944
C7 C 0.83971 0.60511 0.04267
H4 H 0.87275 0.47676 0.04292
H5 H 0.80412 0.46944 -0.00169
C8 C 0.81599 0.76321 0.23368
H6 H 0.85237 0.83623 0.29807
H7 H 0.79720 0.94208 0.22669
C9 C 0.76989 0.59929 0.34106
C10 C 0.78200 0.45419 0.45271
C11 C 0.71233 0.57724 0.32404
C12 C 0.73853 0.29999 0.54836
H8 H 0.82651 0.46037 0.46607
C13 C 0.66876 0.42221 0.41658
H9 H 0.70151 0.68510 0.23620
C14 C 0.68086 0.28298 0.53312
H10 H 0.75008 0.18525 0.63015
H11 H 0.62460 0.40485 0.39822
N1 N 0.63482 0.12597 0.61643
H12 H 0.60015 0.08334 0.55940
C15 C 0.62919 0.00173 0.75467
C16 C 0.66476 0.08327 0.87753
C17 C 0.58520 -0.21396 0.78112
C18 C 0.65811 -0.04291 1.01712
H13 H 0.69628 0.25568 0.86703
C19 C 0.57987 -0.33729 0.92413
C20 C 0.61554 -0.25545 1.04189
H14 H 0.68594 0.03096 1.11017
H15 H 0.54668 -0.50316 0.93877
H16 H 0.60981 -0.35342 1.15225
C21 C 0.54597 -0.33119 0.66273
O1 O 0.51726 -0.55205 0.67237
O2 O 0.54299 -0.19618 0.54358
H17 H 0.51716 -0.30600 0.45854
#END

data_XXIII_7
#Standard_algorithm
#Number of QM macro iterations=9
#energy/Z=-212627.655745   V=955.46733
#energy/Z=-212627.66171   V=946.3612
#energy/Z=-212627.75887   V=947.45002
#energy/Z=-212627.753125   V=945.91641
#energy/Z=-212627.758595   V=945.91755
#energy/Z=-212627.746875   V=945.20597
#energy/Z=-212627.754885   V=945.09598
#energy/Z=-212627.74373   V=944.53735
#energy/Z=-212627.742435   V=944.32612

_chemical_formula_sum 'H17 C21 N1 O2 Cl2'
_chemical_formula_moiety
;
H17 C21 N1 O2 Cl2
;
_symmetry_cell_setting monoclinic
_space_group_name_H-M_alt 'P 1 c 1'
_symmetry_Int_Tables_number 7
loop_
_symmetry_equiv_pos_site_id
_symmetry_equiv_pos_as_xyz
1 x,y,z
2 x,-y,1/2+z
_cell_length_a 13.833333
_cell_length_b 7.533984
_cell_length_c 9.518353
_cell_angle_alpha 90.000000
_cell_angle_beta 72.762968
_cell_angle_gamma 90.000000
_cell_formula_units_Z 2
loop_
_atom_site_label
_atom_site_type_symbol
_atom_site_fract_x
_atom_site_fract_y
_atom_site_fract_z
C1 C 1.18973 0.68425 0.69246
C2 C 1.10736 0.58916 0.67654
C3 C 1.09014 0.41373 0.72523
C4 C 1.15786 0.33551 0.79057
C5 C 1.24068 0.42934 0.80624
C6 C 1.25766 0.60398 0.75675
H1 H 1.05569 0.65392 0.62596
H2 H 1.14546 0.19944 0.83070
H3 H 1.29234 0.36905 0.85913
Cl1 Cl 1.20484 0.90370 0.63544
Cl2 Cl 1.36060 0.71778 0.77825
C7 C 1.00245 0.31179 0.70329
H4 H 0.93258 0.39094 0.73996
H5 H 0.99024 0.19112 0.77072
C8 C 1.02039 0.26153 0.54072
H6 H 1.02586 0.38282 0.47499
H7 H 1.09418 0.19441 0.50092
C9 C 0.93938 0.14224 0.51760
C10 C 0.86840 0.20192 0.44997
C11 C 0.93291 -0.03439 0.56528
C12 C 0.79555 0.08836 0.42542
H8 H 0.87089 0.33915 0.41247
C13 C 0.85993 -0.14866 0.54337
H9 H 0.98579 -0.08216 0.62192
C14 C 0.79183 -0.08893 0.47028
H10 H 0.74442 0.13722 0.36665
H11 H 0.85483 -0.28550 0.58236
N1 N 0.72668 -0.21786 0.43666
H12 H 0.76377 -0.32163 0.37156
C15 C 0.63686 -0.17970 0.40465
C16 C 0.57414 -0.03914 0.47471
C17 C 0.60321 -0.29289 0.30911
C18 C 0.48169 -0.00981 0.44993
H13 H 0.59760 0.04412 0.55209
C19 C 0.50880 -0.26000 0.28651
C20 C 0.44846 -0.11970 0.35496
H14 H 0.43383 0.09848 0.50734
H15 H 0.48415 -0.34866 0.21361
H16 H 0.37605 -0.09472 0.33545
C21 C 0.66507 -0.44345 0.23323
O1 O 0.74762 -0.48801 0.24871
O2 O 0.62339 -0.53054 0.14340
H17 H 0.67002 -0.62555 0.08856
#END

data_XXIII_8
#Standard_algorithm
#Number of QM macro iterations=1
#energy/Z=-212627.726235   V=1886.0449

_chemical_formula_sum 'H17 C21 N1 O2 Cl2'
_chemical_formula_moiety
;
H17 C21 N1 O2 Cl2
;
_symmetry_cell_setting orthorhombic
_space_group_name_H-M_alt 'P c a 21'
_symmetry_Int_Tables_number 29
loop_
_symmetry_equiv_pos_site_id
_symmetry_equiv_pos_as_xyz
1 x,y,z
2 -x,-y,1/2+z
3 1/2-x,y,1/2+z
4 1/2+x,-y,z
_cell_length_a 15.035817
_cell_length_b 12.909771
_cell_length_c 9.716424
_cell_angle_alpha 90.000000
_cell_angle_beta 90.000000
_cell_angle_gamma 90.000000
_cell_formula_units_Z 4
loop_
_atom_site_label
_atom_site_type_symbol
_atom_site_fract_x
_atom_site_fract_y
_atom_site_fract_z
C1 C 0.66060 0.71961 0.69117
C2 C 0.57277 0.68563 0.67973
C3 C 0.51593 0.72802 0.58062
C4 C 0.54938 0.80453 0.49247
C5 C 0.63602 0.84060 0.50544
C6 C 0.69181 0.79904 0.60577
H1 H 0.54897 0.62521 0.74886
H2 H 0.50644 0.83818 0.41397
H3 H 0.66080 0.90188 0.43883
Cl1 Cl 0.73037 0.66172 0.81044
Cl2 Cl 0.79841 0.84767 0.62450
C7 C 0.42182 0.68991 0.56550
H4 H 0.37783 0.75568 0.54254
H5 H 0.39854 0.65657 0.66295
C8 C 0.41113 0.60854 0.44950
H6 H 0.34012 0.58989 0.43904
H7 H 0.43196 0.64284 0.35129
C9 C 0.46385 0.51215 0.47786
C10 C 0.42868 0.43317 0.55989
C11 C 0.55172 0.50170 0.43172
C12 C 0.47927 0.34750 0.59719
H8 H 0.36051 0.43889 0.59765
C13 C 0.60272 0.41558 0.46641
H9 H 0.58062 0.56205 0.36726
C14 C 0.56704 0.33829 0.55132
H10 H 0.45066 0.28946 0.66511
H11 H 0.67056 0.40758 0.42842
N1 N 0.62490 0.25739 0.59548
H12 H 0.68211 0.28485 0.64255
C15 C 0.59760 0.16648 0.66107
C16 C 0.52090 0.11277 0.61935
C17 C 0.65205 0.12203 0.76519
C18 C 0.49912 0.01790 0.67733
H13 H 0.47961 0.14566 0.53847
C19 C 0.62918 0.02497 0.82074
C20 C 0.55367 -0.02717 0.77755
H14 H 0.43974 -0.02260 0.64199
H15 H 0.67243 -0.00858 0.89870
H16 H 0.53785 -0.10348 0.81832
C21 C 0.72966 0.17840 0.81929
O1 O 0.75651 0.26281 0.77536
O2 O 0.76927 0.13154 0.92597
H17 H 0.81377 0.18113 0.96528
#END

data_XXIII_9
#Standard_algorithm
#Number of QM macro iterations=1
#energy/Z=-212626.309925   V=1864.77561

_chemical_formula_sum 'H17 C21 N1 O2 Cl2'
_chemical_formula_moiety
;
H17 C21 N1 O2 Cl2
;
_symmetry_cell_setting orthorhombic
_space_group_name_H-M_alt 'P 21 21 21'
_symmetry_Int_Tables_number 19
loop_
_symmetry_equiv_pos_site_id
_symmetry_equiv_pos_as_xyz
1 x,y,z
2 1/2-x,-y,1/2+z
3 1/2+x,1/2-y,-z
4 -x,1/2+y,1/2-z
_cell_length_a 9.848905
_cell_length_b 22.447910
_cell_length_c 8.434566
_cell_angle_alpha 90.000000
_cell_angle_beta 90.000000
_cell_angle_gamma 89.988671
_cell_formula_units_Z 4
loop_
_atom_site_label
_atom_site_type_symbol
_atom_site_fract_x
_atom_site_fract_y
_atom_site_fract_z
C1 C 0.49869 1.12114 -0.06470
C2 C 0.56807 1.12862 0.07782
C3 C 0.52463 1.10026 0.21603
C4 C 0.41208 1.06225 0.20726
C5 C 0.34310 1.05401 0.06500
C6 C 0.38435 1.08419 -0.07126
H1 H 0.65437 1.15893 0.08148
H2 H 0.37629 1.03949 0.31338
H3 H 0.25391 1.02550 0.05946
Cl1 Cl 0.55294 1.16053 -0.22928
Cl2 Cl 0.28862 1.07808 -0.24265
C7 C 0.59781 1.11181 0.36936
H4 H 0.52379 1.11551 0.46629
H5 H 0.65027 1.15497 0.36134
C8 C 0.70356 1.06348 0.41228
H6 H 0.77341 1.05755 0.31225
H7 H 0.76442 1.08073 0.51174
C9 C 0.64096 1.00462 0.45669
C10 C 0.56711 0.99919 0.59757
C11 C 0.64826 0.95454 0.35832
C12 C 0.50269 0.94640 0.63948
H8 H 0.55834 1.03745 0.67634
C13 C 0.58583 0.90106 0.39973
H9 H 0.70499 0.95717 0.24763
C14 C 0.51136 0.89633 0.54096
H10 H 0.44354 0.94477 0.74822
H11 H 0.59529 0.86245 0.32228
N1 N 0.44220 0.84215 0.57402
H12 H 0.38143 0.82647 0.48319
C15 C 0.38717 0.82663 0.72068
C16 C 0.45238 0.84105 0.86419
C17 C 0.26535 0.79270 0.72783
C18 C 0.39643 0.82469 1.00888
H13 H 0.54892 0.86461 0.86109
C19 C 0.21038 0.77733 0.87631
C20 C 0.27385 0.79315 1.01666
H14 H 0.44894 0.83669 1.11809
H15 H 0.11621 0.75202 0.87894
H16 H 0.23011 0.78127 1.13097
C21 C 0.20019 0.77061 0.58246
O1 O 0.24783 0.77512 0.44722
O2 O 0.08236 0.74243 0.60910
H17 H 0.05019 0.72418 0.50881
#END

data_XXIII_10
#Standard_algorithm
#Number of QM macro iterations=9
#energy/Z=-212624.250825   V=912.62419
#energy/Z=-212624.977025   V=907.9071
#energy/Z=-212625.38212   V=906.1458
#energy/Z=-212625.537625   V=902.89893
#energy/Z=-212625.68012   V=902.82066
#energy/Z=-212625.699475   V=900.46701
#energy/Z=-212625.7458   V=900.4875
#energy/Z=-212625.741585   V=899.38619
#energy/Z=-212625.772755   V=899.51396

_chemical_formula_sum 'H17 C21 N1 O2 Cl2'
_chemical_formula_moiety
;
H17 C21 N1 O2 Cl2
;
_symmetry_cell_setting triclinic
_space_group_name_H-M_alt 'P -1'
_symmetry_Int_Tables_number 2
loop_
_symmetry_equiv_pos_site_id
_symmetry_equiv_pos_as_xyz
1 x,y,z
2 -x,-y,-z
_cell_length_a 7.038940
_cell_length_b 19.571495
_cell_length_c 7.647892
_cell_angle_alpha 95.047083
_cell_angle_beta 70.162243
_cell_angle_gamma 114.580425
_cell_formula_units_Z 2
loop_
_atom_site_label
_atom_site_type_symbol
_atom_site_fract_x
_atom_site_fract_y
_atom_site_fract_z
C1 C -0.51272 0.10594 1.14193
C2 C -0.32600 0.14870 0.99510
C3 C -0.13886 0.13241 0.93195
C4 C -0.14744 0.07073 1.01862
C5 C -0.33343 0.02767 1.16528
C6 C -0.51681 0.04516 1.22924
H1 H -0.32640 0.19579 0.92959
H2 H -0.00701 0.05555 0.97249
H3 H -0.33717 -0.01985 1.23218
Cl1 Cl -0.74101 0.12782 1.21326
Cl2 Cl -0.74539 -0.00852 1.41307
C7 C 0.06266 0.18139 0.77520
H4 H 0.01417 0.17969 0.65171
H5 H 0.11199 0.24020 0.81398
C8 C 0.25892 0.16015 0.72496
H6 H 0.29842 0.15819 0.85147
H7 H 0.20987 0.10245 0.67744
C9 C 0.46838 0.21048 0.57721
C10 C 0.65516 0.19391 0.52685
C11 C 0.48648 0.27243 0.48423
C12 C 0.84972 0.23629 0.38697
H8 H 0.64611 0.14566 0.59608
C13 C 0.68166 0.31599 0.34439
H9 H 0.34679 0.28795 0.51990
C14 C 0.86443 0.29748 0.29214
H10 H 0.99166 0.22161 0.34674
H11 H 0.69018 0.36440 0.27678
N1 N 1.06603 0.33916 0.15318
H12 H 1.21014 0.34587 0.17230
C15 C 1.09930 0.36335 -0.02151
C16 C 0.92295 0.34718 -0.09005
C17 C 1.32052 0.40391 -0.14495
C18 C 0.96356 0.36710 -0.27281
H13 H 0.75348 0.31694 0.00088
C19 C 1.35482 0.42482 -0.32823
C20 C 1.18015 0.40664 -0.39407
H14 H 0.82427 0.35081 -0.32330
H15 H 1.52447 0.45440 -0.41999
H16 H 1.21015 0.42231 -0.53719
C21 C 1.51106 0.42129 -0.08453
O1 O 1.50462 0.39661 0.06164
O2 O 1.70662 0.46904 -0.20578
H17 H 1.82149 0.47211 -0.15705
#END

data_XXIII_11
#Standard_algorithm
#Number of QM macro iterations=1
#energy/Z=-212625.650855   V=1777.84847

_chemical_formula_sum 'H17 C21 N1 O2 Cl2'
_chemical_formula_moiety
;
H17 C21 N1 O2 Cl2
;
_symmetry_cell_setting orthorhombic
_space_group_name_H-M_alt 'P c a 21'
_symmetry_Int_Tables_number 29
loop_
_symmetry_equiv_pos_site_id
_symmetry_equiv_pos_as_xyz
1 x,y,z
2 -x,-y,1/2+z
3 1/2-x,y,1/2+z
4 1/2+x,-y,z
_cell_length_a 33.327561
_cell_length_b 4.536159
_cell_length_c 11.759882
_cell_angle_alpha 89.999640
_cell_angle_beta 90.001547
_cell_angle_gamma 90.004880
_cell_formula_units_Z 4
loop_
_atom_site_label
_atom_site_type_symbol
_atom_site_fract_x
_atom_site_fract_y
_atom_site_fract_z
C1 C 1.05391 0.95585 0.02705
C2 C 1.02147 0.76418 0.03929
C3 C 0.99885 0.67482 -0.05469
C4 C 1.00950 0.78383 -0.16191
C5 C 1.04191 0.97374 -0.17504
C6 C 1.06441 1.06142 -0.08082
H1 H 1.01415 0.68252 0.12396
H2 H 0.99200 0.72001 -0.23628
H3 H 1.05045 1.05502 -0.25874
Cl1 Cl 1.08099 1.05863 0.14637
Cl2 Cl 1.10497 1.29230 -0.09963
C7 C 0.96336 0.47377 -0.03927
H4 H 0.95966 0.33285 -0.11459
H5 H 0.96882 0.32505 0.03293
C8 C 0.92413 0.64627 -0.01806
H6 H 0.92889 0.80299 0.05203
H7 H 0.91715 0.78076 -0.09329
C9 C 0.88932 0.44805 0.01006
C10 C 0.88356 0.34557 0.12110
C11 C 0.86198 0.35957 -0.07346
C12 C 0.85098 0.16731 0.14913
H8 H 0.90423 0.41310 0.18809
C13 C 0.82935 0.18105 -0.04673
H9 H 0.86592 0.43383 -0.16100
C14 C 0.82345 0.08650 0.06511
H10 H 0.84643 0.09241 0.23618
H11 H 0.80820 0.11863 -0.11283
N1 N 0.78913 -0.09370 0.09273
H12 H 0.79299 -0.18523 0.17242
C15 C 0.75103 0.06397 0.09275
C16 C 0.74242 0.26204 0.17989
C17 C 0.72269 0.01352 0.00624
C18 C 0.70577 0.40955 0.18185
H13 H 0.76462 0.30491 0.24587
C19 C 0.68611 0.16510 0.00918
C20 C 0.67750 0.36104 0.09643
H14 H 0.70001 0.56534 0.25025
H15 H 0.66479 0.12371 -0.05899
H16 H 0.64907 0.47942 0.09695
C21 C 0.72927 -0.20068 -0.08820
O1 O 0.70472 -0.23483 -0.16553
O2 O 0.76299 -0.35548 -0.08464
H17 H 0.77843 -0.29149 -0.01068
#END

data_XXIII_12
#Standard_algorithm
#Number of QM macro iterations=1
#energy/Z=-212625.614158   V=1878.51826

_chemical_formula_sum 'H17 C21 N1 O2 Cl2'
_chemical_formula_moiety
;
H17 C21 N1 O2 Cl2
;
_symmetry_cell_setting monoclinic
_space_group_name_H-M_alt 'P 1 21/c 1'
_symmetry_Int_Tables_number 14
loop_
_symmetry_equiv_pos_site_id
_symmetry_equiv_pos_as_xyz
1 x,y,z
2 -x,1/2+y,1/2-z
3 -x,-y,-z
4 x,1/2-y,1/2+z
_cell_length_a 30.739918
_cell_length_b 8.362426
_cell_length_c 7.334799
_cell_angle_alpha 89.998470
_cell_angle_beta 94.927105
_cell_angle_gamma 90.000005
_cell_formula_units_Z 4
loop_
_atom_site_label
_atom_site_type_symbol
_atom_site_fract_x
_atom_site_fract_y
_atom_site_fract_z
C1 C 0.11759 1.40297 0.35750
C2 C 0.15199 1.30399 0.42232
C3 C 0.14810 1.13775 0.41136
C4 C 0.10905 1.07291 0.33117
C5 C 0.07476 1.17071 0.26419
C6 C 0.07868 1.33665 0.27764
H1 H 0.18182 1.35790 0.48554
H2 H 0.10525 0.94356 0.32081
H3 H 0.04452 1.11929 0.20185
Cl1 Cl 0.12290 1.60838 0.38301
Cl2 Cl 0.03524 1.45668 0.19955
C7 C 0.18511 1.03073 0.48207
H4 H 0.17157 0.92063 0.53652
H5 H 0.20425 1.08886 0.59733
C8 C 0.21552 0.98565 0.33316
H6 H 0.19558 0.93785 0.21380
H7 H 0.23114 1.09518 0.28689
C9 C 0.24975 0.86540 0.39822
C10 C 0.24164 0.70122 0.37966
C11 C 0.29001 0.91298 0.48430
C12 C 0.27279 0.58911 0.44113
H8 H 0.21052 0.66055 0.31357
C13 C 0.32144 0.80214 0.54728
H9 H 0.29691 1.03981 0.50563
C14 C 0.31314 0.63833 0.52604
H10 H 0.26638 0.46157 0.42148
H11 H 0.35192 0.84228 0.61883
N1 N 0.34270 0.52229 0.59773
H12 H 0.32932 0.42483 0.65443
C15 C 0.38697 0.53959 0.63882
C16 C 0.41254 0.63604 0.53186
C17 C 0.40885 0.45906 0.79197
C18 C 0.45746 0.64521 0.56924
H13 H 0.39681 0.70044 0.41521
C19 C 0.45431 0.47051 0.82664
C20 C 0.47897 0.56098 0.71553
H14 H 0.47612 0.71661 0.47953
H15 H 0.46992 0.40487 0.94251
H16 H 0.51442 0.56556 0.74051
C21 C 0.38328 0.36572 0.91467
O1 O 0.35277 0.27659 0.85689
O2 O 0.39455 0.38714 1.09252
H17 H 0.37563 0.32147 1.16821
#END

data_XXIII_13
#Standard_algorithm
#Number of QM macro iterations=7
#energy/Z=-212625.40035   V=913.61515
#energy/Z=-212625.45386   V=906.63813
#energy/Z=-212625.48625   V=906.01484
#energy/Z=-212625.471495   V=904.97394
#energy/Z=-212625.51848   V=905.76056
#energy/Z=-212625.49225   V=904.72618
#energy/Z=-212625.53195   V=905.47597

_chemical_formula_sum 'H17 C21 N1 O2 Cl2'
_chemical_formula_moiety
;
H17 C21 N1 O2 Cl2
;
_symmetry_cell_setting triclinic
_space_group_name_H-M_alt 'P -1'
_symmetry_Int_Tables_number 2
loop_
_symmetry_equiv_pos_site_id
_symmetry_equiv_pos_as_xyz
1 x,y,z
2 -x,-y,-z
_cell_length_a 6.179206
_cell_length_b 10.702851
_cell_length_c 20.714284
_cell_angle_alpha 80.659617
_cell_angle_beta 112.025994
_cell_angle_gamma 133.884291
_cell_formula_units_Z 2
loop_
_atom_site_label
_atom_site_type_symbol
_atom_site_fract_x
_atom_site_fract_y
_atom_site_fract_z
C1 C 0.61384 0.63424 0.06928
C2 C 0.44327 0.50383 0.10821
C3 C 0.57563 0.44605 0.15703
C4 C 0.87961 0.51843 0.16428
C5 C 1.05194 0.64875 0.12570
C6 C 0.92181 0.70892 0.07849
H1 H 0.20719 0.45059 0.10104
H2 H 0.98688 0.47531 0.20228
H3 H 1.29163 0.70771 0.13291
Cl1 Cl 0.44773 0.70811 0.01236
Cl2 Cl 1.14672 0.87990 0.03461
C7 C 0.40198 0.31388 0.20255
H4 H 0.30948 0.34926 0.22402
H5 H 0.57560 0.32028 0.24794
C8 C 0.11894 0.12297 0.16472
H6 H -0.08178 0.10677 0.12614
H7 H 0.19655 0.09396 0.13467
C9 C 0.00839 -0.00306 0.21709
C10 C -0.16236 -0.01933 0.25245
C11 C 0.08582 -0.10290 0.23436
C12 C -0.25594 -0.13244 0.30236
H8 H -0.22577 0.05717 0.24057
C13 C -0.00601 -0.21649 0.28412
H9 H 0.21671 -0.09415 0.20755
C14 C -0.17853 -0.23242 0.31848
H10 H -0.39156 -0.14385 0.32847
H11 H 0.04899 -0.29663 0.29487
N1 N -0.29020 -0.35769 0.36621
H12 H -0.19645 -0.41278 0.37641
C15 C -0.26207 -0.30286 0.43055
C16 C 0.03771 -0.18811 0.48509
C17 C -0.54146 -0.37002 0.43849
C18 C 0.06287 -0.13963 0.54788
H13 H 0.25027 -0.13953 0.47814
C19 C -0.51150 -0.31750 0.50143
C20 C -0.21248 -0.20350 0.55580
H14 H 0.29710 -0.05387 0.59100
H15 H -0.72769 -0.37144 0.50824
H16 H -0.19552 -0.16674 0.60471
C21 C -0.87316 -0.50331 0.38404
O1 O -1.11254 -0.54999 0.38884
O2 O -0.89972 -0.57137 0.33025
H17 H -0.66267 -0.50338 0.33635
#END

data_XXIII_14
#Standard_algorithm
#Number of QM macro iterations=1
#energy/Z=-212625.44158   V=1902.26344

_chemical_formula_sum 'H17 C21 N1 O2 Cl2'
_chemical_formula_moiety
;
H17 C21 N1 O2 Cl2
;
_symmetry_cell_setting monoclinic
_space_group_name_H-M_alt 'P 1 21/c 1'
_symmetry_Int_Tables_number 14
loop_
_symmetry_equiv_pos_site_id
_symmetry_equiv_pos_as_xyz
1 x,y,z
2 -x,1/2+y,1/2-z
3 -x,-y,-z
4 x,1/2-y,1/2+z
_cell_length_a 21.059714
_cell_length_b 10.430796
_cell_length_c 12.144570
_cell_angle_alpha 90.002382
_cell_angle_beta 45.483434
_cell_angle_gamma 90.003044
_cell_formula_units_Z 4
loop_
_atom_site_label
_atom_site_type_symbol
_atom_site_fract_x
_atom_site_fract_y
_atom_site_fract_z
C1 C 0.90907 0.48868 0.21529
C2 C 0.84607 0.42076 0.23104
C3 C 0.85601 0.28968 0.19929
C4 C 0.93214 0.22829 0.14712
C5 C 0.99547 0.29486 0.13072
C6 C 0.98390 0.42515 0.16608
H1 H 0.78703 0.47104 0.27387
H2 H 0.94144 0.12592 0.12150
H3 H 1.05324 0.24582 0.09429
Cl1 Cl 0.89142 0.65004 0.26218
Cl2 Cl 1.06115 0.50441 0.15309
C7 C 0.78566 0.21496 0.22452
H4 H 0.72444 0.27185 0.29118
H5 H 0.76746 0.13028 0.29590
C8 C 0.81462 0.16843 0.07406
H6 H 0.83151 0.25111 0.00163
H7 H 0.87588 0.11116 0.00728
C9 C 0.74199 0.08992 0.11030
C10 C 0.68547 0.14066 0.09872
C11 C 0.72600 -0.03569 0.16532
C12 C 0.61450 0.07026 0.14214
H8 H 0.69735 0.23752 0.05396
C13 C 0.65529 -0.10687 0.21034
H9 H 0.76980 -0.07886 0.17356
C14 C 0.59832 -0.05353 0.20081
H10 H 0.57264 0.11133 0.12897
H11 H 0.64288 -0.20346 0.25531
N1 N 0.52780 -0.13201 0.24474
H12 H 0.50779 -0.19613 0.32975
C15 C 0.45199 -0.06908 0.28714
C16 C 0.39649 0.00940 0.41744
C17 C 0.43311 -0.08962 0.19788
C18 C 0.32275 0.06816 0.45890
H13 H 0.41149 0.02485 0.48591
C19 C 0.35887 -0.02970 0.24103
C20 C 0.30394 0.04888 0.37030
H14 H 0.28025 0.13031 0.56014
H15 H 0.34642 -0.04620 0.16899
H16 H 0.24627 0.09472 0.40290
C21 C 0.48760 -0.17555 0.05958
O1 O 0.46690 -0.19608 -0.01187
O2 O 0.55905 -0.22816 0.01774
H17 H 0.55854 -0.20096 0.10178
#END

data_XXIII_15
#Standard_algorithm
#Number of QM macro iterations=1
#energy/Z=-212625.372567   V=1869.25904

_chemical_formula_sum 'H17 C21 N1 O2 Cl2'
_chemical_formula_moiety
;
H17 C21 N1 O2 Cl2
;
_symmetry_cell_setting monoclinic
_space_group_name_H-M_alt 'P 1 21/c 1'
_symmetry_Int_Tables_number 14
loop_
_symmetry_equiv_pos_site_id
_symmetry_equiv_pos_as_xyz
1 x,y,z
2 -x,1/2+y,1/2-z
3 -x,-y,-z
4 x,1/2-y,1/2+z
_cell_length_a 8.602683
_cell_length_b 18.251538
_cell_length_c 11.977006
_cell_angle_alpha 89.995579
_cell_angle_beta 83.722188
_cell_angle_gamma 89.987682
_cell_formula_units_Z 4
loop_
_atom_site_label
_atom_site_type_symbol
_atom_site_fract_x
_atom_site_fract_y
_atom_site_fract_z
C1 C 0.55763 0.40243 1.22598
C2 C 0.41146 0.38165 1.19722
C3 C 0.27453 0.41348 1.24986
C4 C 0.28811 0.46464 1.33527
C5 C 0.43385 0.48529 1.36485
C6 C 0.56984 0.45494 1.30977
H1 H 0.40598 0.34128 1.13088
H2 H 0.18369 0.49036 1.37781
H3 H 0.44296 0.52671 1.42900
Cl1 Cl 0.72209 0.36325 1.15384
Cl2 Cl 0.74964 0.48443 1.34415
C7 C 0.11906 0.39728 1.20877
H4 H 0.10627 0.33815 1.19458
H5 H 0.02366 0.41354 1.27225
C8 C 0.09836 0.43794 1.09733
H6 H 0.12023 0.49666 1.10847
H7 H -0.02448 0.43255 1.08172
C9 C 0.20484 0.40853 0.99977
C10 C 0.17647 0.34005 0.95278
C11 C 0.34155 0.44538 0.95864
C12 C 0.28272 0.30919 0.87050
H8 H 0.07129 0.30930 0.98302
C13 C 0.45006 0.41484 0.87689
H9 H 0.36514 0.49927 0.99214
C14 C 0.42205 0.34590 0.83255
H10 H 0.26083 0.25511 0.83672
H11 H 0.55457 0.44544 0.84633
N1 N 0.52426 0.31013 0.74905
H12 H 0.46605 0.28683 0.68701
C15 C 0.67265 0.33296 0.70399
C16 C 0.78321 0.35981 0.77214
C17 C 0.72008 0.32306 0.58719
C18 C 0.93457 0.37644 0.72700
H13 H 0.75070 0.36495 0.86218
C19 C 0.87449 0.34008 0.54385
C20 C 0.98158 0.36674 0.61225
H14 H 1.01840 0.39613 0.78203
H15 H 0.90825 0.33174 0.45457
H16 H 1.10104 0.37906 0.57753
C21 C 0.61059 0.29404 0.51151
O1 O 0.47349 0.27652 0.54068
O2 O 0.67455 0.28740 0.40457
H17 H 0.59779 0.26481 0.35911
#END

data_XXIII_16
#Standard_algorithm
#Number of QM macro iterations=5
#energy/Z=-212624.928495   V=908.80232
#energy/Z=-212625.19901   V=904.85623
#energy/Z=-212625.27891   V=905.31618
#energy/Z=-212625.32897   V=906.0728
#energy/Z=-212625.3301   V=905.28944

_chemical_formula_sum 'H17 C21 N1 O2 Cl2'
_chemical_formula_moiety
;
H17 C21 N1 O2 Cl2
;
_symmetry_cell_setting triclinic
_space_group_name_H-M_alt 'P -1'
_symmetry_Int_Tables_number 2
loop_
_symmetry_equiv_pos_site_id
_symmetry_equiv_pos_as_xyz
1 x,y,z
2 -x,-y,-z
_cell_length_a 8.177508
_cell_length_b 13.153450
_cell_length_c 20.252238
_cell_angle_alpha 34.843530
_cell_angle_beta 113.844278
_cell_angle_gamma 130.435926
_cell_formula_units_Z 2
loop_
_atom_site_label
_atom_site_type_symbol
_atom_site_fract_x
_atom_site_fract_y
_atom_site_fract_z
C1 C 0.87583 -0.04380 0.69303
C2 C 0.76730 -0.05900 0.62538
C3 C 0.85683 0.12672 0.49995
C4 C 1.05925 0.32940 0.44372
C5 C 1.17256 0.34468 0.51083
C6 C 1.08140 0.15842 0.63577
H1 H 0.60807 -0.21821 0.67197
H2 H 1.12609 0.47866 0.34555
H3 H 1.33021 0.50278 0.46625
Cl1 Cl 0.75142 -0.27482 0.84685
Cl2 Cl 1.22069 0.18319 0.71707
C7 C 0.73769 0.11005 0.42718
H4 H 0.77742 0.27393 0.33580
H5 H 0.55511 -0.00835 0.46757
C8 C 0.79594 0.03363 0.41576
H6 H 0.97792 0.14731 0.37593
H7 H 0.75138 -0.13325 0.50628
C9 C 0.67264 0.03020 0.33819
C10 C 0.44592 -0.14682 0.38441
C11 C 0.77709 0.21216 0.21489
C12 C 0.32829 -0.14228 0.31041
H8 H 0.35866 -0.29174 0.48025
C13 C 0.66166 0.21931 0.13974
H9 H 0.95338 0.35278 0.17617
C14 C 0.43518 0.04134 0.18708
H10 H 0.15145 -0.28150 0.34804
H11 H 0.74847 0.36418 0.04417
N1 N 0.30543 0.04647 0.11317
H12 H 0.16154 -0.11074 0.16263
C15 C 0.40522 0.16888 0.00398
C16 C 0.58148 0.18463 -0.00639
C17 C 0.31403 0.26699 -0.09336
C18 C 0.66770 0.29678 -0.11196
H13 H 0.64957 0.10589 0.06937
C19 C 0.39992 0.37539 -0.19803
C20 C 0.57655 0.39242 -0.20808
H14 H 0.80327 0.30540 -0.11832
H15 H 0.32554 0.44798 -0.27158
H16 H 0.64301 0.47980 -0.29068
C21 C 0.13520 0.27214 -0.09526
O1 O 0.03779 0.32972 -0.17381
O2 O 0.08681 0.21900 -0.01123
H17 H 0.17180 0.16047 0.04903
#END

data_XXIII_17
#Standard_algorithm
#Number of QM macro iterations=4
#energy/Z=-212624.91776   V=908.40682
#energy/Z=-212625.188525   V=904.49311
#energy/Z=-212625.27168   V=905.0551
#energy/Z=-212625.323965   V=905.72714

_chemical_formula_sum 'H17 C21 N1 O2 Cl2'
_chemical_formula_moiety
;
H17 C21 N1 O2 Cl2
;
_symmetry_cell_setting triclinic
_space_group_name_H-M_alt 'P -1'
_symmetry_Int_Tables_number 2
loop_
_symmetry_equiv_pos_site_id
_symmetry_equiv_pos_as_xyz
1 x,y,z
2 -x,-y,-z
_cell_length_a 8.180531
_cell_length_b 14.778048
_cell_length_c 20.952532
_cell_angle_alpha 38.536290
_cell_angle_beta 35.580381
_cell_angle_gamma 54.786218
_cell_formula_units_Z 2
loop_
_atom_site_label
_atom_site_type_symbol
_atom_site_fract_x
_atom_site_fract_y
_atom_site_fract_z
C1 C 0.81824 -0.34208 1.14893
C2 C 0.85924 -0.19162 1.06577
C3 C 0.64453 -0.12602 1.12565
C4 C 0.38541 -0.21569 1.27191
C5 C 0.33907 -0.36515 1.35460
C6 C 0.55545 -0.42936 1.29386
H1 H 1.06514 -0.12610 0.95321
H2 H 0.22004 -0.16826 1.32270
H3 H 0.13656 -0.43363 1.46801
Cl1 Cl 1.09666 -0.41909 1.07210
Cl2 Cl 0.49768 -0.61678 1.40055
C7 C 0.69166 0.03594 1.03626
H4 H 0.91531 0.07344 0.95738
H5 H 0.56330 0.05441 1.10872
C8 C 0.61849 0.13550 0.94986
H6 H 0.75161 0.12192 0.87332
H7 H 0.39609 0.10173 1.02429
C9 C 0.66472 0.29372 0.86904
C10 C 0.43726 0.35846 0.92773
C11 C 0.93756 0.37812 0.73789
C12 C 0.47774 0.50174 0.85925
H8 H 0.22256 0.29513 1.03013
C13 C 0.98139 0.52165 0.66804
H9 H 1.12023 0.33095 0.68907
C14 C 0.75130 0.58502 0.72815
H10 H 0.29575 0.54803 0.90868
H11 H 1.19595 0.58523 0.56643
N1 N 0.80710 0.72766 0.65929
H12 H 1.00018 0.78585 0.55154
C15 C 0.59839 0.82376 0.67270
C16 C 0.41104 0.82933 0.67822
C17 C 0.59338 0.91984 0.67360
C18 C 0.21971 0.92858 0.68495
H13 H 0.41718 0.75670 0.67553
C19 C 0.40340 1.02106 0.67740
C20 C 0.21611 1.02483 0.68440
H14 H 0.07697 0.93303 0.68747
H15 H 0.40506 1.09519 0.67654
H16 H 0.06789 1.10307 0.68896
C21 C 0.76986 0.91720 0.67770
O1 O 0.78985 1.01633 0.65675
O2 O 0.89965 0.80137 0.70972
H17 H 0.87481 0.74024 0.71076
#END

data_XXIII_18
#Standard_algorithm
#Number of QM macro iterations=9
#energy/Z=-212621.24283   V=968.72843
#energy/Z=-212622.5326   V=938.77713
#energy/Z=-212623.711725   V=936.73378
#energy/Z=-212624.119575   V=932.33373
#energy/Z=-212624.450935   V=930.77422
#energy/Z=-212624.65585   V=929.51835
#energy/Z=-212624.76964   V=929.13151
#energy/Z=-212624.88068   V=928.90199
#energy/Z=-212624.92587   V=928.52488

_chemical_formula_sum 'H17 C21 N1 O2 Cl2'
_chemical_formula_moiety
;
H17 C21 N1 O2 Cl2
;
_symmetry_cell_setting monoclinic
_space_group_name_H-M_alt 'P 1 c 1'
_symmetry_Int_Tables_number 7
loop_
_symmetry_equiv_pos_site_id
_symmetry_equiv_pos_as_xyz
1 x,y,z
2 x,-y,1/2+z
_cell_length_a 10.305264
_cell_length_b 11.994260
_cell_length_c 7.603647
_cell_angle_alpha 90.000000
_cell_angle_beta 81.099760
_cell_angle_gamma 90.000000
_cell_formula_units_Z 2
loop_
_atom_site_label
_atom_site_type_symbol
_atom_site_fract_x
_atom_site_fract_y
_atom_site_fract_z
C1 C 0.59136 0.18566 0.10686
C2 C 0.51432 0.27120 0.18972
C3 C 0.37716 0.26424 0.21763
C4 C 0.31932 0.16860 0.15809
C5 C 0.39584 0.08369 0.06972
C6 C 0.53256 0.09177 0.04350
H1 H 0.56306 0.34382 0.23455
H2 H 0.21251 0.16107 0.18018
H3 H 0.35069 0.01033 0.02008
Cl1 Cl 0.76052 0.19711 0.08687
Cl2 Cl 0.62745 -0.01289 -0.06576
C7 C 0.29688 0.35744 0.31165
H4 H 0.19404 0.34860 0.29294
H5 H 0.33272 0.43723 0.25154
C8 C 0.30111 0.36334 0.51394
H6 H 0.24377 0.43694 0.56573
H7 H 0.25038 0.29012 0.57777
C9 C 0.43754 0.36840 0.56048
C10 C 0.51863 0.46179 0.52033
C11 C 0.49124 0.27537 0.63391
C12 C 0.64857 0.46128 0.54952
H8 H 0.48120 0.53555 0.46066
C13 C 0.62080 0.27368 0.66418
H9 H 0.43038 0.20167 0.66745
C14 C 0.70165 0.36673 0.62092
H10 H 0.71030 0.53450 0.51676
H11 H 0.65898 0.20022 0.72254
N1 N 0.83094 0.37142 0.65649
H12 H 0.86147 0.44595 0.69908
C15 C 0.91319 0.28308 0.67312
C16 C 0.90435 0.18313 0.57798
C17 C 1.00807 0.28892 0.79078
C18 C 0.98315 0.09244 0.60098
H13 H 0.83458 0.17818 0.48454
C19 C 1.08577 0.19532 0.81333
C20 C 1.07469 0.09763 0.71943
H14 H 0.97329 0.01673 0.52491
H15 H 1.15724 0.20200 0.90431
H16 H 1.13662 0.02633 0.73754
C21 C 1.02110 0.39067 0.89357
O1 O 0.99984 0.48623 0.84204
O2 O 1.05460 0.37157 1.05420
H17 H 1.04727 0.44046 1.12770
#END

data_XXIII_19
#Standard_algorithm
#Number of QM macro iterations=8
#energy/Z=-212624.531145   V=921.93823
#energy/Z=-212624.65825   V=914.61667
#energy/Z=-212624.730365   V=913.05485
#energy/Z=-212624.75226   V=910.79415
#energy/Z=-212624.778055   V=910.41442
#energy/Z=-212624.78245   V=909.32087
#energy/Z=-212624.79322   V=909.45288
#energy/Z=-212624.783195   V=908.67877

_chemical_formula_sum 'H17 C21 N1 O2 Cl2'
_chemical_formula_moiety
;
H17 C21 N1 O2 Cl2
;
_symmetry_cell_setting triclinic
_space_group_name_H-M_alt 'P -1'
_symmetry_Int_Tables_number 2
loop_
_symmetry_equiv_pos_site_id
_symmetry_equiv_pos_as_xyz
1 x,y,z
2 -x,-y,-z
_cell_length_a 18.247389
_cell_length_b 9.116842
_cell_length_c 8.197157
_cell_angle_alpha 52.302511
_cell_angle_beta 74.067409
_cell_angle_gamma 101.441525
_cell_formula_units_Z 2
loop_
_atom_site_label
_atom_site_type_symbol
_atom_site_fract_x
_atom_site_fract_y
_atom_site_fract_z
C1 C 0.93443 1.06215 0.25731
C2 C 0.85647 0.95761 0.46164
C3 C 0.83490 0.77068 0.68650
C4 C 0.89342 0.69090 0.70100
C5 C 0.97146 0.79480 0.49788
C6 C 0.99265 0.98132 0.27381
H1 H 0.81224 1.02356 0.44440
H2 H 0.87825 0.54571 0.87453
H3 H 1.01778 0.73507 0.51055
Cl1 Cl 0.95785 1.29438 -0.01662
Cl2 Cl 1.09010 1.10846 0.02373
C7 C 0.74897 0.65239 0.90513
H4 H 0.72689 0.76371 0.88411
H5 H 0.75674 0.57503 1.06226
C8 C 0.67833 0.48447 0.95055
H6 H 0.70084 0.37494 0.96761
H7 H 0.61933 0.39133 1.12275
C9 C 0.65855 0.58634 0.75136
C10 C 0.69631 0.60418 0.56263
C11 C 0.60470 0.67741 0.74408
C12 C 0.68092 0.70917 0.37295
H8 H 0.73802 0.53319 0.56450
C13 C 0.58999 0.78656 0.55374
H9 H 0.57306 0.66149 0.89172
C14 C 0.62862 0.80426 0.36547
H10 H 0.70984 0.71800 0.22997
H11 H 0.54886 0.85917 0.55010
N1 N 0.60986 0.90885 0.17809
H12 H 0.56848 0.96468 0.20403
C15 C 0.67598 1.04919 -0.06605
C16 C 0.76350 1.15823 -0.14657
C17 C 0.65271 1.08268 -0.23266
C18 C 0.82653 1.29693 -0.38666
H13 H 0.78176 1.13503 -0.01976
C19 C 0.71738 1.22168 -0.47333
C20 C 0.80401 1.32773 -0.55121
H14 H 0.89377 1.38524 -0.44677
H15 H 0.69699 1.24131 -0.59551
H16 H 0.85401 1.43563 -0.73834
C21 C 0.56190 0.97402 -0.16617
O1 O 0.53897 1.03681 -0.31482
O2 O 0.50443 0.79877 0.06546
H17 H 0.53362 0.78222 0.15977
#END

data_XXIII_20
#Standard_algorithm
#Number of QM macro iterations=1
#energy/Z=-212624.760865   V=1913.02351

_chemical_formula_sum 'H17 C21 N1 O2 Cl2'
_chemical_formula_moiety
;
H17 C21 N1 O2 Cl2
;
_symmetry_cell_setting orthorhombic
_space_group_name_H-M_alt 'P n a 21'
_symmetry_Int_Tables_number 33
loop_
_symmetry_equiv_pos_site_id
_symmetry_equiv_pos_as_xyz
1 x,y,z
2 -x,-y,1/2+z
3 1/2-x,1/2+y,1/2+z
4 1/2+x,1/2-y,z
_cell_length_a 16.929166
_cell_length_b 11.652364
_cell_length_c 9.697744
_cell_angle_alpha 90.000000
_cell_angle_beta 90.000000
_cell_angle_gamma 90.000000
_cell_formula_units_Z 4
loop_
_atom_site_label
_atom_site_type_symbol
_atom_site_fract_x
_atom_site_fract_y
_atom_site_fract_z
C1 C 0.42406 0.81094 0.13226
C2 C 0.39889 0.69845 0.15434
C3 C 0.34766 0.67191 0.26304
C4 C 0.32415 0.76024 0.35161
C5 C 0.34883 0.87251 0.33008
C6 C 0.39783 0.89888 0.21919
H1 H 0.42116 0.63189 0.08592
H2 H 0.28457 0.74162 0.43749
H3 H 0.32934 0.94051 0.39868
Cl1 Cl 0.48772 0.84144 -0.00209
Cl2 Cl 0.42494 1.04017 0.18942
C7 C 0.31639 0.55198 0.28427
H4 H 0.26485 0.55682 0.35301
H5 H 0.36012 0.49876 0.33890
C8 C 0.29164 0.48999 0.15067
H6 H 0.25906 0.54996 0.08397
H7 H 0.34432 0.46526 0.09201
C9 C 0.24185 0.38536 0.17828
C10 C 0.27576 0.27837 0.20720
C11 C 0.15924 0.39236 0.17738
C12 C 0.22938 0.18170 0.23242
H8 H 0.33990 0.26929 0.20857
C13 C 0.11249 0.29621 0.19911
H9 H 0.13001 0.47354 0.15398
C14 C 0.14691 0.18938 0.22661
H10 H 0.25780 0.10020 0.25512
H11 H 0.04859 0.30326 0.19179
N1 N 0.09513 0.09482 0.24887
H12 H 0.05363 0.10650 0.32601
C15 C 0.11639 -0.02097 0.23949
C16 C 0.17029 -0.05948 0.13937
C17 C 0.07970 -0.10358 0.32659
C18 C 0.18513 -0.17555 0.12204
H13 H 0.19891 0.00285 0.07253
C19 C 0.09605 -0.22079 0.30737
C20 C 0.14755 -0.25701 0.20552
H14 H 0.22673 -0.20302 0.04270
H15 H 0.06619 -0.28277 0.37331
H16 H 0.15835 -0.34809 0.19061
C21 C 0.02523 -0.06815 0.43654
O1 O -0.00358 0.02924 0.44728
O2 O 0.00980 -0.15028 0.52953
H17 H -0.02724 -0.11828 0.60051
#END

data_XXIII_21
#Standard_algorithm
#Number of QM macro iterations=7
#energy/Z=-212624.61275   V=930.03024
#energy/Z=-212624.694805   V=918.35862
#energy/Z=-212624.70195   V=913.71649
#energy/Z=-212624.722595   V=913.87206
#energy/Z=-212624.720655   V=913.09586
#energy/Z=-212624.73235   V=913.3332
#energy/Z=-212624.72724   V=912.9143

_chemical_formula_sum 'H17 C21 N1 O2 Cl2'
_chemical_formula_moiety
;
H17 C21 N1 O2 Cl2
;
_symmetry_cell_setting monoclinic
_space_group_name_H-M_alt 'P 1 21 1'
_symmetry_Int_Tables_number 4
loop_
_symmetry_equiv_pos_site_id
_symmetry_equiv_pos_as_xyz
1 x,y,z
2 -x,1/2+y,-z
_cell_length_a 12.714596
_cell_length_b 6.551343
_cell_length_c 15.855715
_cell_angle_alpha 90.003465
_cell_angle_beta 43.751280
_cell_angle_gamma 90.005128
_cell_formula_units_Z 2
loop_
_atom_site_label
_atom_site_type_symbol
_atom_site_fract_x
_atom_site_fract_y
_atom_site_fract_z
C1 C -0.39188 1.22605 1.25687
C2 C -0.33825 1.09809 1.16198
C3 C -0.24152 1.17115 1.04310
C4 C -0.20072 1.37787 1.02093
C5 C -0.25125 1.50527 1.11424
C6 C -0.34635 1.43058 1.23274
H1 H -0.37324 0.93865 1.18279
H2 H -0.12752 1.43948 0.92922
H3 H -0.21669 1.66473 1.09624
Cl1 Cl -0.51184 1.12552 1.40181
Cl2 Cl -0.40668 1.59307 1.34637
C7 C -0.17329 1.03046 0.93907
H4 H -0.17933 1.10041 0.87964
H5 H -0.23770 0.88680 0.97297
C8 C -0.00550 0.98277 0.86301
H6 H 0.05604 1.12842 0.83369
H7 H 0.00068 0.90852 0.92151
C9 C 0.06929 0.85074 0.75425
C10 C 0.08794 0.92118 0.66074
C11 C 0.11745 0.65198 0.74442
C12 C 0.14817 0.79809 0.56292
H8 H 0.04911 1.07394 0.66630
C13 C 0.17687 0.52592 0.64758
H9 H 0.10911 0.59481 0.81372
C14 C 0.18983 0.59635 0.55676
H10 H 0.15468 0.85521 0.49508
H11 H 0.21365 0.37139 0.64162
N1 N 0.23130 0.45571 0.47058
H12 H 0.19555 0.31160 0.50367
C15 C 0.27891 0.48578 0.36113
C16 C 0.36799 0.65524 0.28656
C17 C 0.24680 0.33521 0.31723
C18 C 0.42701 0.67168 0.17165
H13 H 0.39333 0.77076 0.31911
C19 C 0.31260 0.35259 0.19868
C20 C 0.40206 0.51938 0.12570
H14 H 0.49497 0.80536 0.11625
H15 H 0.28685 0.23512 0.16715
H16 H 0.45054 0.53364 0.03469
C21 C 0.13443 0.17316 0.39855
O1 O 0.03531 0.18225 0.51187
O2 O 0.14479 0.01192 0.34153
H17 H 0.06568 -0.09170 0.40295
#END

data_XXIII_22
#Standard_algorithm
#Number of QM macro iterations=9
#energy/Z=-212620.81   V=896.12983
#energy/Z=-212623.13545   V=908.17537
#energy/Z=-212624.063345   V=915.06735
#energy/Z=-212624.436455   V=917.47478
#energy/Z=-212624.51678   V=915.96569
#energy/Z=-212624.611705   V=917.01297
#energy/Z=-212624.621045   V=915.93274
#energy/Z=-212624.681865   V=917.03875
#energy/Z=-212624.67886   V=916.54257

_chemical_formula_sum 'H17 C21 N1 O2 Cl2'
_chemical_formula_moiety
;
H17 C21 N1 O2 Cl2
;
_symmetry_cell_setting monoclinic
_space_group_name_H-M_alt 'P 1 21 1'
_symmetry_Int_Tables_number 4
loop_
_symmetry_equiv_pos_site_id
_symmetry_equiv_pos_as_xyz
1 x,y,z
2 -x,1/2+y,-z
_cell_length_a 8.945077
_cell_length_b 5.906573
_cell_length_c 17.363323
_cell_angle_alpha 90.000000
_cell_angle_beta 88.421639
_cell_angle_gamma 90.000000
_cell_formula_units_Z 2
loop_
_atom_site_label
_atom_site_type_symbol
_atom_site_fract_x
_atom_site_fract_y
_atom_site_fract_z
C1 C 0.68900 0.90374 0.89732
C2 C 0.56771 0.92174 0.84906
C3 C 0.47208 1.10893 0.85352
C4 C 0.49799 1.27405 0.90928
C5 C 0.61672 1.25472 0.95896
C6 C 0.71421 1.07110 0.95259
H1 H 0.54930 0.78761 0.80736
H2 H 0.42494 1.42120 0.91377
H3 H 0.63605 1.38420 1.00209
Cl1 Cl 0.80808 0.67502 0.88721
Cl2 Cl 0.86616 1.05533 1.01186
C7 C 0.34049 1.12481 0.80176
H4 H 0.37056 1.05744 0.74447
H5 H 0.31026 1.30333 0.79320
C8 C 0.20463 0.99394 0.83567
H6 H 0.24048 0.82164 0.85040
H7 H 0.16682 1.07416 0.88997
C9 C 0.07769 0.98010 0.78104
C10 C 0.06158 0.79121 0.73341
C11 C -0.02786 1.15420 0.77562
C12 C -0.05568 0.77448 0.68270
H8 H 0.14162 0.65215 0.73676
C13 C -0.14602 1.14020 0.72529
H9 H -0.01930 1.30275 0.81257
C14 C -0.16087 0.94910 0.67831
H10 H -0.06643 0.62417 0.64691
H11 H -0.22908 1.27510 0.72416
N1 N -0.28726 0.92662 0.63075
H12 H -0.34302 1.07705 0.62110
C15 C -0.27100 0.78680 0.56300
C16 C -0.18116 0.85455 0.50006
C17 C -0.34495 0.57668 0.56164
C18 C -0.16735 0.71667 0.43513
H13 H -0.12222 1.01584 0.50255
C19 C -0.32887 0.43942 0.49609
C20 C -0.24170 0.50886 0.43318
H14 H -0.09905 0.77030 0.38547
H15 H -0.38858 0.27887 0.49539
H16 H -0.23189 0.40298 0.38209
C21 C -0.44168 0.49117 0.62719
O1 O -0.48521 0.29389 0.63003
O2 O -0.47937 0.63831 0.68223
H17 H -0.41377 0.78137 0.67094
#END

data_XXIII_23
#Standard_algorithm
#Number of QM macro iterations=1
#energy/Z=-212624.550883   V=1883.62884

_chemical_formula_sum 'H17 C21 N1 O2 Cl2'
_chemical_formula_moiety
;
H17 C21 N1 O2 Cl2
;
_symmetry_cell_setting monoclinic
_space_group_name_H-M_alt 'P 1 21/c 1'
_symmetry_Int_Tables_number 14
loop_
_symmetry_equiv_pos_site_id
_symmetry_equiv_pos_as_xyz
1 x,y,z
2 -x,1/2+y,1/2-z
3 -x,-y,-z
4 x,1/2-y,1/2+z
_cell_length_a 17.145703
_cell_length_b 8.383020
_cell_length_c 14.881551
_cell_angle_alpha 90.000000
_cell_angle_beta 118.282074
_cell_angle_gamma 90.000000
_cell_formula_units_Z 4
loop_
_atom_site_label
_atom_site_type_symbol
_atom_site_fract_x
_atom_site_fract_y
_atom_site_fract_z
C1 C 0.60406 0.95216 0.35530
C2 C 0.65073 0.94147 0.30010
C3 C 0.61261 0.87170 0.20338
C4 C 0.52554 0.81587 0.16183
C5 C 0.47807 0.82776 0.21562
C6 C 0.51708 0.89497 0.31299
H1 H 0.71871 0.98491 0.33463
H2 H 0.49476 0.76058 0.08668
H3 H 0.41053 0.78357 0.18285
Cl1 Cl 0.65703 1.03123 0.47743
Cl2 Cl 0.45822 0.90105 0.38050
C7 C 0.66449 0.85743 0.14601
H4 H 0.65759 0.73639 0.11440
H5 H 0.73500 0.87470 0.19957
C8 C 0.63611 0.97976 0.05833
H6 H 0.57067 0.94713 -0.00388
H7 H 0.62833 1.09713 0.08639
C9 C 0.70302 0.99000 0.02028
C10 C 0.68931 0.92119 -0.07153
C11 C 0.78472 1.06447 0.08011
C12 C 0.75396 0.92462 -0.10311
H8 H 0.62591 0.86499 -0.12068
C13 C 0.85017 1.06841 0.05047
H9 H 0.79810 1.11734 0.15309
C14 C 0.83579 0.99820 -0.04218
H10 H 0.73959 0.87272 -0.17636
H11 H 0.91390 1.12420 0.09932
N1 N 0.90265 1.00964 -0.06981
H12 H 0.94320 1.10648 -0.03981
C15 C 0.89718 0.95364 -0.16170
C16 C 0.88482 1.06454 -0.23775
C17 C 0.90752 0.79060 -0.17924
C18 C 0.88199 1.01775 -0.32901
H13 H 0.87633 1.18957 -0.22404
C19 C 0.90233 0.74486 -0.27277
C20 C 0.88962 0.85686 -0.34736
H14 H 0.87166 1.10739 -0.38667
H15 H 0.91081 0.62011 -0.28596
H16 H 0.88629 0.81770 -0.41882
C21 C 0.93829 0.66686 -0.09849
O1 O 0.99170 0.69411 -0.00743
O2 O 0.91014 0.52010 -0.13181
H17 H 0.94705 0.44112 -0.07594
#END

data_XXIII_24
#Standard_algorithm
#Number of QM macro iterations=9
#energy/Z=-212623.114375   V=870.68021
#energy/Z=-212623.93216   V=869.92915
#energy/Z=-212624.276185   V=874.83984
#energy/Z=-212624.341095   V=874.92517
#energy/Z=-212624.41287   V=876.37423
#energy/Z=-212624.43846   V=876.65744
#energy/Z=-212624.465235   V=877.40771
#energy/Z=-212624.47553   V=877.38501
#energy/Z=-212624.497405   V=877.91087

_chemical_formula_sum 'H17 C21 N1 O2 Cl2'
_chemical_formula_moiety
;
H17 C21 N1 O2 Cl2
;
_symmetry_cell_setting monoclinic
_space_group_name_H-M_alt 'P 1 21 1'
_symmetry_Int_Tables_number 4
loop_
_symmetry_equiv_pos_site_id
_symmetry_equiv_pos_as_xyz
1 x,y,z
2 -x,1/2+y,-z
_cell_length_a 4.566944
_cell_length_b 18.692907
_cell_length_c 11.509499
_cell_angle_alpha 90.000000
_cell_angle_beta 116.684421
_cell_angle_gamma 90.000000
_cell_formula_units_Z 2
loop_
_atom_site_label
_atom_site_type_symbol
_atom_site_fract_x
_atom_site_fract_y
_atom_site_fract_z
C1 C 0.63908 0.23032 0.69409
C2 C 0.69745 0.18595 0.60942
C3 C 0.76445 0.21474 0.51168
C4 C 0.77780 0.28914 0.50321
C5 C 0.71923 0.33380 0.58698
C6 C 0.64497 0.30477 0.68207
H1 H 0.68458 0.12826 0.61904
H2 H 0.83043 0.31282 0.42828
H3 H 0.72725 0.39171 0.57908
Cl1 Cl 0.55853 0.19204 0.81429
Cl2 Cl 0.55541 0.36212 0.77918
C7 C 0.81268 0.16758 0.41559
H4 H 0.85907 0.20199 0.34821
H5 H 1.03183 0.13407 0.46576
C8 C 0.51502 0.11909 0.33698
H6 H 0.50282 0.07684 0.40113
H7 H 0.28982 0.15070 0.30516
C9 C 0.52531 0.08636 0.21946
C10 C 0.74894 0.03237 0.23066
C11 C 0.30987 0.10931 0.09412
C12 C 0.75861 0.00224 0.12187
H8 H 0.92175 0.01354 0.32702
C13 C 0.31240 0.07894 -0.01568
H9 H 0.12807 0.15022 0.08150
C14 C 0.53695 0.02483 -0.00325
H10 H 0.94456 -0.03751 0.13469
H11 H 0.13639 0.09681 -0.11216
N1 N 0.54124 -0.00098 -0.11727
H12 H 0.49158 0.03657 -0.18735
C15 C 0.63858 -0.06736 -0.13849
C16 C 0.66049 -0.12574 -0.05765
C17 C 0.72215 -0.07989 -0.24241
C18 C 0.77714 -0.19163 -0.07285
H13 H 0.57882 -0.11913 0.01689
C19 C 0.85291 -0.14645 -0.25176
C20 C 0.88337 -0.20224 -0.16816
H14 H 0.78594 -0.23527 -0.00863
H15 H 0.92143 -0.15334 -0.33015
H16 H 0.98597 -0.25321 -0.17744
C21 C 0.67578 -0.02736 -0.34430
O1 O 0.86072 -0.02109 -0.39572
O2 O 0.41252 0.01587 -0.38722
H17 H 0.22460 -0.00410 -0.37380
#END

data_XXIII_25
#Standard_algorithm
#Number of QM macro iterations=1
#energy/Z=-212624.426192   V=1787.15231

_chemical_formula_sum 'H17 C21 N1 O2 Cl2'
_chemical_formula_moiety
;
H17 C21 N1 O2 Cl2
;
_symmetry_cell_setting orthorhombic
_space_group_name_H-M_alt 'P n a 21'
_symmetry_Int_Tables_number 33
loop_
_symmetry_equiv_pos_site_id
_symmetry_equiv_pos_as_xyz
1 x,y,z
2 -x,-y,1/2+z
3 1/2-x,1/2+y,1/2+z
4 1/2+x,1/2-y,z
_cell_length_a 20.141651
_cell_length_b 5.139736
_cell_length_c 17.263374
_cell_angle_alpha 90.000000
_cell_angle_beta 90.000000
_cell_angle_gamma 89.996352
_cell_formula_units_Z 4
loop_
_atom_site_label
_atom_site_type_symbol
_atom_site_fract_x
_atom_site_fract_y
_atom_site_fract_z
C1 C 1.08571 1.12947 0.01402
C2 C 1.04738 0.98440 0.06568
C3 C 1.00389 0.79302 0.03883
C4 C 1.00037 0.74711 -0.04098
C5 C 1.03820 0.89134 -0.09283
C6 C 1.08051 1.08640 -0.06587
H1 H 1.05125 1.02131 0.12766
H2 H 0.96754 0.59535 -0.06284
H3 H 1.03531 0.85581 -0.15483
Cl1 Cl 1.13968 1.36234 0.05012
Cl2 Cl 1.12440 1.27054 -0.13217
C7 C 0.95943 0.64822 0.09403
H4 H 0.98306 0.63417 0.15119
H5 H 0.95217 0.44864 0.07268
C8 C 0.89196 0.78569 0.09966
H6 H 0.89987 0.98379 0.12236
H7 H 0.87223 0.81148 0.04064
C9 C 0.83911 0.64994 0.14645
C10 C 0.77286 0.72938 0.13845
C11 C 0.85222 0.44249 0.19660
C12 C 0.72172 0.60637 0.17790
H8 H 0.76097 0.89173 0.10022
C13 C 0.80134 0.31603 0.23629
H9 H 0.90303 0.37499 0.20488
C14 C 0.73544 0.39653 0.22728
H10 H 0.67052 0.66871 0.16928
H11 H 0.81292 0.14835 0.27232
N1 N 0.68154 0.26563 0.26160
H12 H 0.64173 0.22868 0.22643
C15 C 0.68351 0.11270 0.32722
C16 C 0.72997 0.15760 0.38672
C17 C 0.63634 -0.09177 0.33740
C18 C 0.73042 0.00510 0.45278
H13 H 0.76475 0.31839 0.38137
C19 C 0.63850 -0.24509 0.40487
C20 C 0.68468 -0.19741 0.46260
H14 H 0.76633 0.04603 0.49834
H15 H 0.60106 -0.39597 0.41339
H16 H 0.68476 -0.31248 0.51540
C21 C 0.58344 -0.12937 0.27988
O1 O 0.56194 0.04680 0.23849
O2 O 0.55586 -0.36787 0.27219
H17 H 0.58359 -0.50125 0.29636
#END

data_XXIII_26
#Standard_algorithm
#Number of QM macro iterations=8
#energy/Z=-212623.90412   V=942.01611
#energy/Z=-212624.320045   V=928.33573
#energy/Z=-212624.3739   V=923.96175
#energy/Z=-212624.40552   V=923.70764
#energy/Z=-212624.40629   V=923.28222
#energy/Z=-212624.401665   V=923.02617
#energy/Z=-212624.40176   V=923.05393
#energy/Z=-212624.3986   V=922.84904

_chemical_formula_sum 'H17 C21 N1 O2 Cl2'
_chemical_formula_moiety
;
H17 C21 N1 O2 Cl2
;
_symmetry_cell_setting triclinic
_space_group_name_H-M_alt 'P -1'
_symmetry_Int_Tables_number 2
loop_
_symmetry_equiv_pos_site_id
_symmetry_equiv_pos_as_xyz
1 x,y,z
2 -x,-y,-z
_cell_length_a 10.733026
_cell_length_b 13.548045
_cell_length_c 10.016323
_cell_angle_alpha 41.361231
_cell_angle_beta 75.304158
_cell_angle_gamma 83.774444
_cell_formula_units_Z 2
loop_
_atom_site_label
_atom_site_type_symbol
_atom_site_fract_x
_atom_site_fract_y
_atom_site_fract_z
C1 C 1.06429 0.14708 0.14678
C2 C 0.97230 0.18476 0.22487
C3 C 1.00482 0.20764 0.32718
C4 C 1.13217 0.19491 0.34536
C5 C 1.22434 0.15845 0.26673
C6 C 1.19097 0.13310 0.16782
H1 H 0.87419 0.19519 0.20679
H2 H 1.15975 0.21154 0.42540
H3 H 1.32297 0.14981 0.28126
Cl1 Cl 1.01817 0.11328 0.02877
Cl2 Cl 1.30594 0.08412 0.07515
C7 C 0.90667 0.24397 0.41835
H4 H 0.91313 0.17208 0.57774
H5 H 0.80785 0.21682 0.43321
C8 C 0.92758 0.40962 0.29007
H6 H 1.03120 0.44095 0.25352
H7 H 0.90542 0.48261 0.13918
C9 C 0.84695 0.43742 0.40399
C10 C 0.74070 0.51821 0.34048
C11 C 0.87709 0.38472 0.57565
C12 C 0.67039 0.55152 0.43771
H8 H 0.71430 0.55870 0.20908
C13 C 0.80866 0.41844 0.67333
H9 H 0.95915 0.32109 0.62972
C14 C 0.70654 0.50549 0.60105
H10 H 0.58965 0.61723 0.38269
H11 H 0.83671 0.38073 0.80210
N1 N 0.63919 0.54584 0.69422
H12 H 0.67843 0.50641 0.80957
C15 C 0.61288 0.69927 0.55850
C16 C 0.69832 0.81865 0.36274
C17 C 0.49891 0.72970 0.62476
C18 C 0.67247 0.96665 0.23376
H13 H 0.78520 0.79519 0.31026
C19 C 0.47521 0.87941 0.49366
C20 C 0.56088 0.99745 0.29943
H14 H 0.74010 1.05840 0.08152
H15 H 0.38695 0.89996 0.54844
H16 H 0.54131 1.11339 0.19824
C21 C 0.40014 0.60954 0.82794
O1 O 0.31203 0.63603 0.90009
O2 O 0.41019 0.46792 0.93238
H17 H 0.49377 0.47143 0.85040
#END

data_XXIII_27
#Standard_algorithm
#Number of QM macro iterations=9
#energy/Z=-212622.064135   V=902.90594
#energy/Z=-212623.736045   V=901.14754
#energy/Z=-212624.03938   V=903.19155
#energy/Z=-212624.105255   V=902.04421
#energy/Z=-212624.159235   V=901.50618
#energy/Z=-212624.176425   V=900.86182
#energy/Z=-212624.204125   V=900.49161
#energy/Z=-212624.202165   V=899.87831
#energy/Z=-212624.234095   V=899.63556

_chemical_formula_sum 'H17 C21 N1 O2 Cl2'
_chemical_formula_moiety
;
H17 C21 N1 O2 Cl2
;
_symmetry_cell_setting monoclinic
_space_group_name_H-M_alt 'P 1 21 1'
_symmetry_Int_Tables_number 4
loop_
_symmetry_equiv_pos_site_id
_symmetry_equiv_pos_as_xyz
1 x,y,z
2 -x,1/2+y,-z
_cell_length_a 4.523133
_cell_length_b 10.745823
_cell_length_c 21.306898
_cell_angle_alpha 90.000000
_cell_angle_beta 119.692651
_cell_angle_gamma 90.000000
_cell_formula_units_Z 2
loop_
_atom_site_label
_atom_site_type_symbol
_atom_site_fract_x
_atom_site_fract_y
_atom_site_fract_z
C1 C -0.08457 -0.45707 0.60154
C2 C 0.19220 -0.38299 0.64692
C3 C 0.27971 -0.27935 0.61992
C4 C 0.09208 -0.25520 0.54575
C5 C -0.18653 -0.32800 0.50016
C6 C -0.28035 -0.42792 0.52805
H1 H 0.33537 -0.40454 0.70427
H2 H 0.16237 -0.17716 0.52329
H3 H -0.33589 -0.30716 0.44274
Cl1 Cl -0.18471 -0.58490 0.63738
Cl2 Cl -0.63817 -0.51336 0.47158
C7 C 0.55100 -0.19022 0.66987
H4 H 0.62041 -0.13014 0.63765
H5 H 0.78135 -0.24027 0.70864
C8 C 0.41948 -0.10837 0.71067
H6 H 0.15394 -0.08304 0.67335
H7 H 0.41693 -0.16482 0.75350
C9 C 0.61688 0.00974 0.74186
C10 C 0.95400 0.00922 0.79859
C11 C 0.46277 0.12550 0.71534
C12 C 1.13033 0.11914 0.82876
H8 H 1.08380 -0.07932 0.81966
C13 C 0.63368 0.23610 0.74571
H9 H 0.19995 0.12916 0.67126
C14 C 0.96949 0.23436 0.80319
H10 H 1.39530 0.11538 0.87127
H11 H 0.50395 0.32481 0.72539
N1 N 1.13498 0.34927 0.82929
H12 H 1.06906 0.41551 0.79060
C15 C 1.39727 0.37711 0.89739
C16 C 1.46874 0.30126 0.95733
C17 C 1.60883 0.48343 0.91006
C18 C 1.74238 0.32650 1.02514
H13 H 1.30198 0.22306 0.95011
C19 C 1.89196 0.50389 0.97878
C20 C 1.96144 0.42650 1.03644
H14 H 1.78803 0.26656 1.07026
H15 H 2.05253 0.58421 0.98582
H16 H 2.17778 0.44441 1.08972
C21 C 1.54877 0.57528 0.85371
O1 O 1.77740 0.62310 0.84609
O2 O 1.22890 0.61089 0.80816
H17 H 1.07032 0.59882 0.82830
#END

data_XXIII_28
#Standard_algorithm
#Number of QM macro iterations=9
#energy/Z=-212624.052355   V=971.82666
#energy/Z=-212624.02126   V=955.9858
#energy/Z=-212624.10313   V=951.11953
#energy/Z=-212624.060035   V=945.26663
#energy/Z=-212624.07895   V=943.74973
#energy/Z=-212624.038925   V=940.55635
#energy/Z=-212624.02702   V=939.76946
#energy/Z=-212624.014935   V=938.42598
#energy/Z=-212624.00214   V=938.00826

_chemical_formula_sum 'H17 C21 N1 O2 Cl2'
_chemical_formula_moiety
;
H17 C21 N1 O2 Cl2
;
_symmetry_cell_setting monoclinic
_space_group_name_H-M_alt 'P 1 21 1'
_symmetry_Int_Tables_number 4
loop_
_symmetry_equiv_pos_site_id
_symmetry_equiv_pos_as_xyz
1 x,y,z
2 -x,1/2+y,-z
_cell_length_a 11.875137
_cell_length_b 9.018478
_cell_length_c 8.940414
_cell_angle_alpha 90.000000
_cell_angle_beta 96.607594
_cell_angle_gamma 90.000000
_cell_formula_units_Z 2
loop_
_atom_site_label
_atom_site_type_symbol
_atom_site_fract_x
_atom_site_fract_y
_atom_site_fract_z
C1 C 0.44000 0.38397 0.34187
C2 C 0.42775 0.51225 0.25499
C3 C 0.32101 0.57649 0.21706
C4 C 0.22781 0.51018 0.27313
C5 C 0.23923 0.38092 0.35824
C6 C 0.34530 0.31522 0.39113
H1 H 0.50268 0.55986 0.21453
H2 H 0.14390 0.55856 0.24698
H3 H 0.16559 0.32795 0.39686
Cl1 Cl 0.57412 0.30722 0.38335
Cl2 Cl 0.35752 0.14892 0.48750
C7 C 0.30295 0.70791 0.11229
H4 H 0.21283 0.73794 0.10328
H5 H 0.31804 0.67242 -0.00168
C8 C 0.37321 0.84752 0.15623
H6 H 0.33535 0.93888 0.08558
H7 H 0.36290 0.87830 0.27281
C9 C 0.49827 0.84036 0.13941
C10 C 0.57610 0.92057 0.23766
C11 C 0.54058 0.75786 0.02556
C12 C 0.69171 0.91882 0.22377
H8 H 0.54571 0.98568 0.32765
C13 C 0.65596 0.75338 0.01163
H9 H 0.48326 0.69388 -0.05379
C14 C 0.73255 0.83368 0.11090
H10 H 0.75020 0.98151 0.30290
H11 H 0.68740 0.68875 -0.07765
N1 N 0.84983 0.83337 0.08942
H12 H 0.86499 0.75531 0.00766
C15 C 0.93271 0.82088 0.21978
C16 C 0.92147 0.71561 0.33181
C17 C 1.02846 0.91438 0.23208
C18 C 1.00509 0.70146 0.45364
H13 H 0.84665 0.64477 0.32242
C19 C 1.11237 0.89786 0.35497
C20 C 1.10106 0.79237 0.46530
H14 H 0.99589 0.61731 0.53877
H15 H 1.18562 0.97114 0.36170
H16 H 1.16684 0.78035 0.56010
C21 C 1.04293 1.03714 0.12344
O1 O 1.12678 1.11866 0.13804
O2 O 0.96020 1.05798 0.01262
H17 H 0.89944 0.97529 0.02463
#END

data_XXIII_29
#Standard_algorithm
#Number of QM macro iterations=1
#energy/Z=-212624.068273   V=1829.42803

_chemical_formula_sum 'H17 C21 N1 O2 Cl2'
_chemical_formula_moiety
;
H17 C21 N1 O2 Cl2
;
_symmetry_cell_setting orthorhombic
_space_group_name_H-M_alt 'P 21 21 21'
_symmetry_Int_Tables_number 19
loop_
_symmetry_equiv_pos_site_id
_symmetry_equiv_pos_as_xyz
1 x,y,z
2 1/2-x,-y,1/2+z
3 1/2+x,1/2-y,-z
4 -x,1/2+y,1/2-z
_cell_length_a 36.608364
_cell_length_b 8.701622
_cell_length_c 5.742947
_cell_angle_alpha 90.000000
_cell_angle_beta 90.000000
_cell_angle_gamma 90.000000
_cell_formula_units_Z 4
loop_
_atom_site_label
_atom_site_type_symbol
_atom_site_fract_x
_atom_site_fract_y
_atom_site_fract_z
C1 C 0.19157 1.17331 1.30804
C2 C 0.17259 1.03479 1.29412
C3 C 0.17956 0.92951 1.11529
C4 C 0.20654 0.96606 0.95183
C5 C 0.22579 1.10368 0.96523
C6 C 0.21828 1.20886 1.14195
H1 H 0.15162 1.01003 1.42308
H2 H 0.21275 0.88725 0.81022
H3 H 0.24656 1.13080 0.83608
Cl1 Cl 0.18104 1.30023 1.53042
Cl2 Cl 0.24165 1.38157 1.15057
C7 C 0.15825 0.78093 1.10740
H4 H 0.13112 0.80147 1.18347
H5 H 0.17200 0.69683 1.22114
C8 C 0.15356 0.71159 0.86355
H6 H 0.14297 0.79962 0.74402
H7 H 0.18049 0.67733 0.79518
C9 C 0.12855 0.57372 0.85614
C10 C 0.10535 0.54849 0.66599
C11 C 0.12827 0.46433 1.03531
C12 C 0.08288 0.41947 0.65285
H8 H 0.10524 0.63085 0.52273
C13 C 0.10601 0.33519 1.02487
H9 H 0.14614 0.47740 1.18562
C14 C 0.08316 0.31166 0.83311
H10 H 0.06547 0.40226 0.50117
H11 H 0.10707 0.25018 1.16403
N1 N 0.06292 0.17223 0.81833
H12 H 0.05932 0.11796 0.97618
C15 C 0.03132 0.16492 0.66997
C16 C -0.00135 0.23659 0.73155
C17 C 0.03374 0.08227 0.46014
C18 C -0.03189 0.22302 0.58857
H13 H -0.00261 0.30219 0.89292
C19 C 0.00279 0.06994 0.31688
C20 C -0.02983 0.13953 0.38100
H14 H -0.05752 0.27708 0.63721
H15 H 0.00482 0.00268 0.15710
H16 H -0.05391 0.12939 0.27086
C21 C 0.06807 0.00319 0.38553
O1 O 0.07239 -0.04167 0.18432
O2 O 0.09359 -0.01866 0.54637
H17 H 0.08592 0.05012 0.68778
#END

data_XXIII_30
#Standard_algorithm
#Number of QM macro iterations=1
#energy/Z=-212623.970767   V=1851.78613

_chemical_formula_sum 'H17 C21 N1 O2 Cl2'
_chemical_formula_moiety
;
H17 C21 N1 O2 Cl2
;
_symmetry_cell_setting orthorhombic
_space_group_name_H-M_alt 'P 21 21 21'
_symmetry_Int_Tables_number 19
loop_
_symmetry_equiv_pos_site_id
_symmetry_equiv_pos_as_xyz
1 x,y,z
2 1/2-x,-y,1/2+z
3 1/2+x,1/2-y,-z
4 -x,1/2+y,1/2-z
_cell_length_a 8.702146
_cell_length_b 5.644994
_cell_length_c 37.696496
_cell_angle_alpha 90.000000
_cell_angle_beta 90.000000
_cell_angle_gamma 90.000000
_cell_formula_units_Z 4
loop_
_atom_site_label
_atom_site_type_symbol
_atom_site_fract_x
_atom_site_fract_y
_atom_site_fract_z
C1 C 1.16190 0.14172 0.31105
C2 C 1.01514 0.15300 0.32590
C3 C 0.91102 0.32857 0.31578
C4 C 0.95662 0.49245 0.28995
C5 C 1.10213 0.48199 0.27482
C6 C 1.20608 0.30704 0.28533
H1 H 0.98332 0.02509 0.34616
H2 H 0.87738 0.63072 0.28149
H3 H 1.13617 0.61038 0.25477
Cl1 Cl 1.28663 -0.07783 0.32522
Cl2 Cl 1.38599 0.29634 0.26582
C7 C 0.75543 0.34528 0.33316
H4 H 0.73589 0.18590 0.34930
H5 H 0.66485 0.34928 0.31277
C8 C 0.74252 0.56608 0.35672
H6 H 0.83774 0.56336 0.37593
H7 H 0.76050 0.72506 0.34033
C9 C 0.59349 0.59224 0.37689
C10 C 0.56905 0.79199 0.39830
C11 C 0.47686 0.42173 0.37568
C12 C 0.43542 0.81992 0.41809
H8 H 0.65669 0.93019 0.39933
C13 C 0.34243 0.44722 0.39534
H9 H 0.48788 0.26584 0.35887
C14 C 0.32133 0.64568 0.41689
H10 H 0.41934 0.97842 0.43418
H11 H 0.25212 0.31412 0.39316
N1 N 0.17895 0.67568 0.43498
H12 H 0.11910 0.51969 0.43845
C15 C 0.17291 0.82673 0.46569
C16 C 0.24922 0.76662 0.49698
C17 C 0.08676 1.03707 0.46386
C18 C 0.23677 0.91130 0.52673
H13 H 0.31764 0.60512 0.49777
C19 C 0.07531 1.18160 0.49409
C20 C 0.14938 1.11899 0.52533
H14 H 0.29465 0.86456 0.55128
H15 H 0.00539 1.34151 0.49256
H16 H 0.13988 1.23010 0.54884
C21 C 0.00505 1.11251 0.43078
O1 O -0.04496 1.31511 0.42726
O2 O -0.01199 0.95200 0.40547
H17 H 0.06001 0.81063 0.41252
#END

data_XXIII_31
#Standard_algorithm
#Number of QM macro iterations=9
#energy/Z=-212622.3948   V=447.53906
#energy/Z=-212622.91171   V=448.69206
#energy/Z=-212623.09466   V=449.7086
#energy/Z=-212623.18256   V=449.8524
#energy/Z=-212623.26124   V=449.97588
#energy/Z=-212623.36989   V=449.48568
#energy/Z=-212623.49824   V=448.74804
#energy/Z=-212623.67256   V=447.2704
#energy/Z=-212623.9556   V=444.73952

_chemical_formula_sum 'H17 C21 N1 O2 Cl2'
_chemical_formula_moiety
;
H17 C21 N1 O2 Cl2
;
_symmetry_cell_setting triclinic
_space_group_name_H-M_alt 'P 1'
_symmetry_Int_Tables_number 1
loop_
_symmetry_equiv_pos_site_id
_symmetry_equiv_pos_as_xyz
1 x,y,z
_cell_length_a 12.610548
_cell_length_b 4.984880
_cell_length_c 9.325360
_cell_angle_alpha 106.062293
_cell_angle_beta 52.146187
_cell_angle_gamma 99.105832
_cell_formula_units_Z 1
loop_
_atom_site_label
_atom_site_type_symbol
_atom_site_fract_x
_atom_site_fract_y
_atom_site_fract_z
C1 C 0.76650 -0.21742 0.07179
C2 C 0.73588 0.03314 0.20424
C3 C 0.61601 0.17805 0.29579
C4 C 0.52806 0.06565 0.25125
C5 C 0.55850 -0.18128 0.11801
C6 C 0.67812 -0.32382 0.02709
H1 H 0.80552 0.11506 0.23752
H2 H 0.43351 0.17370 0.32215
H3 H 0.49074 -0.26366 0.08167
Cl1 Cl 0.91300 -0.39746 -0.03359
Cl2 Cl 0.71161 -0.63188 -0.13754
C7 C 0.57601 0.44012 0.44687
H4 H 0.51260 0.56965 0.44767
H5 H 0.66414 0.56345 0.42007
C8 C 0.49620 0.37072 0.64084
H6 H 0.43565 0.18445 0.64440
H7 H 0.56768 0.31401 0.65854
C9 C 0.40356 0.60325 0.80015
C10 C 0.26483 0.58547 0.89005
C11 C 0.45068 0.84756 0.86078
C12 C 0.17742 0.79852 1.03545
H8 H 0.22450 0.39758 0.84669
C13 C 0.36419 1.06403 1.00688
H9 H 0.55844 0.87175 0.79047
C14 C 0.22528 1.04084 1.09823
H10 H 0.07004 0.78019 1.10173
H11 H 0.40660 1.25393 1.04297
N1 N 0.12849 1.24494 1.24099
H12 H 0.03958 1.22632 1.25800
C15 C 0.12982 1.47724 1.35981
C16 C 0.22847 1.52089 1.38993
C17 C 0.02371 1.68197 1.46431
C18 C 0.22508 1.75669 1.51359
H13 H 0.30510 1.36119 1.32012
C19 C 0.02572 1.92205 1.58452
C20 C 0.12533 1.96242 1.60917
H14 H 0.30071 1.77865 1.53768
H15 H -0.05569 2.07603 1.66703
H16 H 0.12305 2.14789 1.70573
C21 C -0.08959 1.63250 1.45374
O1 O -0.12123 1.39828 1.40255
O2 O -0.16747 1.84923 1.50560
H17 H -0.12685 2.03092 1.51585
#END

data_XXIII_32
#Standard_algorithm
#Number of QM macro iterations=5
#energy/Z=-212623.01294   V=897.3023
#energy/Z=-212623.534745   V=893.54431
#energy/Z=-212623.681505   V=892.09315
#energy/Z=-212623.809675   V=891.64529
#energy/Z=-212623.905855   V=891.26324

_chemical_formula_sum 'H17 C21 N1 O2 Cl2'
_chemical_formula_moiety
;
H17 C21 N1 O2 Cl2
;
_symmetry_cell_setting triclinic
_space_group_name_H-M_alt 'P -1'
_symmetry_Int_Tables_number 2
loop_
_symmetry_equiv_pos_site_id
_symmetry_equiv_pos_as_xyz
1 x,y,z
2 -x,-y,-z
_cell_length_a 10.719595
_cell_length_b 7.685588
_cell_length_c 19.702435
_cell_angle_alpha 60.480185
_cell_angle_beta 136.520064
_cell_angle_gamma 96.815806
_cell_formula_units_Z 2
loop_
_atom_site_label
_atom_site_type_symbol
_atom_site_fract_x
_atom_site_fract_y
_atom_site_fract_z
C1 C -0.02040 0.40714 -0.21422
C2 C -0.00536 0.38462 -0.13368
C3 C 0.17935 0.28691 -0.01051
C4 C 0.34884 0.21390 0.02970
C5 C 0.33472 0.23718 -0.05060
C6 C 0.15021 0.33318 -0.17303
H1 H -0.14092 0.44704 -0.16935
H2 H 0.49378 0.13863 0.12522
H3 H 0.46717 0.17957 -0.01867
Cl1 Cl -0.25251 0.52789 -0.36554
Cl2 Cl 0.13631 0.35933 -0.27064
C7 C 0.19597 0.26170 0.07697
H4 H 0.14389 0.42380 0.04906
H5 H 0.35276 0.17909 0.16812
C8 C 0.07892 0.13601 0.08400
H6 H -0.07695 0.21784 -0.00833
H7 H 0.13250 -0.02608 0.11221
C9 C 0.08897 0.10873 0.16931
C10 C 0.26941 0.02041 0.29241
C11 C -0.08392 0.16174 0.12910
C12 C 0.27716 -0.02316 0.37303
H8 H 0.40837 -0.01904 0.32775
C13 C -0.07860 0.11947 0.20864
H9 H -0.22703 0.23431 0.03331
C14 C 0.10311 0.02017 0.33266
H10 H 0.41957 -0.09697 0.46888
H11 H -0.21546 0.15961 0.17530
N1 N 0.10896 -0.02973 0.41469
H12 H -0.03105 0.00316 0.37182
C15 C 0.24929 -0.23505 0.53425
C16 C 0.31854 -0.42108 0.55647
C17 C 0.31361 -0.25160 0.63094
C18 C 0.45052 -0.61931 0.67243
H13 H 0.26605 -0.41119 0.48188
C19 C 0.44470 -0.45356 0.74671
C20 C 0.51508 -0.63668 0.76841
H14 H 0.50047 -0.76232 0.68699
H15 H 0.48784 -0.46143 0.81835
H16 H 0.61493 -0.79344 0.85826
C21 C 0.24989 -0.06419 0.61757
O1 O 0.27122 -0.08825 0.69251
O2 O 0.17107 0.13636 0.52168
H17 H 0.15119 0.12140 0.46635
#END

data_XXIII_33
#Standard_algorithm
#Number of QM macro iterations=1
#energy/Z=-212623.705402   V=1848.60755

_chemical_formula_sum 'H17 C21 N1 O2 Cl2'
_chemical_formula_moiety
;
H17 C21 N1 O2 Cl2
;
_symmetry_cell_setting orthorhombic
_space_group_name_H-M_alt 'P 21 21 21'
_symmetry_Int_Tables_number 19
loop_
_symmetry_equiv_pos_site_id
_symmetry_equiv_pos_as_xyz
1 x,y,z
2 1/2-x,-y,1/2+z
3 1/2+x,1/2-y,-z
4 -x,1/2+y,1/2-z
_cell_length_a 30.130424
_cell_length_b 4.909941
_cell_length_c 12.495775
_cell_angle_alpha 90.000000
_cell_angle_beta 90.000000
_cell_angle_gamma 90.000000
_cell_formula_units_Z 4
loop_
_atom_site_label
_atom_site_type_symbol
_atom_site_fract_x
_atom_site_fract_y
_atom_site_fract_z
C1 C 0.50520 1.62837 1.03798
C2 C 0.53948 1.43828 1.04532
C3 C 0.56579 1.37795 0.95647
C4 C 0.55700 1.51189 0.85993
C5 C 0.52288 1.70150 0.85188
C6 C 0.49687 1.76223 0.94106
H1 H 0.54490 1.33317 1.12104
H2 H 0.57684 1.46603 0.78918
H3 H 0.51596 1.80124 0.77596
Cl1 Cl 0.47236 1.69040 1.14875
Cl2 Cl 0.45486 2.00211 0.93089
C7 C 0.60337 1.17823 0.96379
H4 H 0.60747 1.07775 0.88578
H5 H 0.59576 1.01757 1.02236
C8 C 0.64751 1.31822 0.99460
H6 H 0.65270 1.49762 0.94342
H7 H 0.64502 1.39527 1.07692
C9 C 0.68604 1.12568 0.98439
C10 C 0.69711 0.94937 1.06788
C11 C 0.70982 1.10060 0.88866
C12 C 0.73103 0.75853 1.05876
H8 H 0.67782 0.95394 1.14146
C13 C 0.74403 0.91306 0.87838
H9 H 0.70153 1.23058 0.82073
C14 C 0.75572 0.74061 0.96391
H10 H 0.73619 0.61680 1.12424
H11 H 0.76211 0.89782 0.80293
N1 N 0.78984 0.55516 0.94424
H12 H 0.79776 0.52891 0.86513
C15 C 0.81575 0.39882 1.01026
C16 C 0.81713 0.42970 1.12255
C17 C 0.84428 0.19688 0.96333
C18 C 0.84433 0.26774 1.18536
H13 H 0.79807 0.59183 1.15964
C19 C 0.87042 0.03137 1.02981
C20 C 0.87090 0.06426 1.13997
H14 H 0.84487 0.30082 1.27164
H15 H 0.89239 -0.12023 0.99435
H16 H 0.89203 -0.06453 1.18930
C21 C 0.84847 0.17518 0.84645
O1 O 0.83832 0.36021 0.78403
O2 O 0.86518 -0.05417 0.80245
H17 H 0.86673 -0.20548 0.85290
#END

data_XXIII_34
#Standard_algorithm
#Number of QM macro iterations=9
#energy/Z=-212623.549805   V=950.27742
#energy/Z=-212623.448965   V=937.35299
#energy/Z=-212623.486285   V=934.66844
#energy/Z=-212623.48284   V=931.82266
#energy/Z=-212623.504835   V=931.2433
#energy/Z=-212623.50212   V=929.74742
#energy/Z=-212623.51875   V=929.38202
#energy/Z=-212623.496155   V=928.48215
#energy/Z=-212623.500975   V=928.25952

_chemical_formula_sum 'H17 C21 N1 O2 Cl2'
_chemical_formula_moiety
;
H17 C21 N1 O2 Cl2
;
_symmetry_cell_setting monoclinic
_space_group_name_H-M_alt 'P 1 21 1'
_symmetry_Int_Tables_number 4
loop_
_symmetry_equiv_pos_site_id
_symmetry_equiv_pos_as_xyz
1 x,y,z
2 -x,1/2+y,-z
_cell_length_a 16.669491
_cell_length_b 7.658042
_cell_length_c 8.358594
_cell_angle_alpha 90.000000
_cell_angle_beta 117.052700
_cell_angle_gamma 90.000000
_cell_formula_units_Z 2
loop_
_atom_site_label
_atom_site_type_symbol
_atom_site_fract_x
_atom_site_fract_y
_atom_site_fract_z
C1 C -0.14273 0.28712 -0.46924
C2 C -0.07486 0.27953 -0.29219
C3 C 0.00964 0.35493 -0.24165
C4 C 0.02382 0.44235 -0.37374
C5 C -0.04277 0.44917 -0.55081
C6 C -0.12595 0.36956 -0.60056
H1 H -0.09012 0.21371 -0.19391
H2 H 0.08823 0.50613 -0.33751
H3 H -0.03097 0.51849 -0.65175
Cl1 Cl -0.24650 0.19624 -0.52158
Cl2 Cl -0.20701 0.37635 -0.82290
C7 C 0.08381 0.34719 -0.05100
H4 H 0.08067 0.46487 0.02198
H5 H 0.14939 0.35413 -0.05247
C8 C 0.08143 0.18613 0.05589
H6 H 0.01649 0.18108 0.05989
H7 H 0.08594 0.06734 -0.01396
C9 C 0.15508 0.18694 0.24603
C10 C 0.13920 0.25385 0.38444
C11 C 0.24095 0.12094 0.29070
C12 C 0.20571 0.25521 0.56188
H8 H 0.07226 0.30185 0.35422
C13 C 0.30811 0.12287 0.46709
H9 H 0.25568 0.06743 0.18596
C14 C 0.29151 0.19059 0.60525
H10 H 0.18953 0.30027 0.66699
H11 H 0.37447 0.06926 0.50050
N1 N 0.36344 0.18178 0.78105
H12 H 0.39710 0.06326 0.80861
C15 C 0.36830 0.25188 0.93920
C16 C 0.32986 0.41388 0.94457
C17 C 0.42352 0.16663 1.10514
C18 C 0.34533 0.48902 1.10750
H13 H 0.29155 0.48590 0.82074
C19 C 0.44005 0.24866 1.26736
C20 C 0.40097 0.40776 1.27044
H14 H 0.31436 0.61465 1.10693
H15 H 0.48441 0.18404 1.39263
H16 H 0.41318 0.46670 1.39807
C21 C 0.46577 -0.00278 1.10680
O1 O 0.45095 -0.08910 0.97137
O2 O 0.52415 -0.06078 1.27124
H17 H 0.55423 -0.16563 1.25151
#END

data_XXIII_35
#Standard_algorithm
#Number of QM macro iterations=1
#energy/Z=-212623.546173   V=1852.96268

_chemical_formula_sum 'H17 C21 N1 O2 Cl2'
_chemical_formula_moiety
;
H17 C21 N1 O2 Cl2
;
_symmetry_cell_setting orthorhombic
_space_group_name_H-M_alt 'P 21 21 21'
_symmetry_Int_Tables_number 19
loop_
_symmetry_equiv_pos_site_id
_symmetry_equiv_pos_as_xyz
1 x,y,z
2 1/2-x,-y,1/2+z
3 1/2+x,1/2-y,-z
4 -x,1/2+y,1/2-z
_cell_length_a 8.774832
_cell_length_b 5.617101
_cell_length_c 37.593751
_cell_angle_alpha 90.000000
_cell_angle_beta 90.000000
_cell_angle_gamma 90.000000
_cell_formula_units_Z 4
loop_
_atom_site_label
_atom_site_type_symbol
_atom_site_fract_x
_atom_site_fract_y
_atom_site_fract_z
C1 C 0.66246 -0.36553 0.81147
C2 C 0.51653 -0.35482 0.82615
C3 C 0.41311 -0.17915 0.81578
C4 C 0.45847 -0.01508 0.78981
C5 C 0.60318 -0.02505 0.77484
C6 C 0.70659 -0.19966 0.78567
H1 H 0.48488 -0.48304 0.84649
H2 H 0.37973 0.12308 0.78111
H3 H 0.63704 0.10358 0.75469
Cl1 Cl 0.78633 -0.58502 0.82599
Cl2 Cl 0.88578 -0.20901 0.76648
C7 C 0.25871 -0.16222 0.83317
H4 H 0.23934 -0.32190 0.84946
H5 H 0.16891 -0.15869 0.81271
C8 C 0.24592 0.06031 0.85668
H6 H 0.34087 0.05875 0.87581
H7 H 0.26301 0.21954 0.84009
C9 C 0.09849 0.08671 0.87706
C10 C 0.07512 0.28692 0.89870
C11 C -0.01767 -0.08385 0.87585
C12 C -0.05701 0.31559 0.91868
H8 H 0.16259 0.42492 0.89975
C13 C -0.15052 -0.05774 0.89571
H9 H -0.00757 -0.24011 0.85888
C14 C -0.17060 0.14121 0.91747
H10 H -0.07201 0.47459 0.93492
H11 H -0.24050 -0.19081 0.89354
N1 N -0.31148 0.17121 0.93574
H12 H -0.36948 0.01400 0.93964
C15 C -0.31793 0.32612 0.96618
C16 C -0.24149 0.27013 0.99762
C17 C -0.40473 0.53590 0.96391
C18 C -0.25382 0.41874 1.02711
H13 H -0.17295 0.10861 0.99876
C19 C -0.41651 0.68419 0.99390
C20 C -0.34169 0.62608 1.02526
H14 H -0.19561 0.37561 1.05178
H15 H -0.48748 0.84302 0.99212
H16 H -0.35123 0.74038 1.04855
C21 C -0.48673 0.60714 0.93063
O1 O -0.53707 0.80978 0.92665
O2 O -0.50372 0.44255 0.90570
H17 H -0.43148 0.30247 0.91294
#END

data_XXIII_36
#Standard_algorithm
#Number of QM macro iterations=1
#energy/Z=-212623.473525   V=1907.498

_chemical_formula_sum 'H17 C21 N1 O2 Cl2'
_chemical_formula_moiety
;
H17 C21 N1 O2 Cl2
;
_symmetry_cell_setting orthorhombic
_space_group_name_H-M_alt 'P 21 21 21'
_symmetry_Int_Tables_number 19
loop_
_symmetry_equiv_pos_site_id
_symmetry_equiv_pos_as_xyz
1 x,y,z
2 1/2-x,-y,1/2+z
3 1/2+x,1/2-y,-z
4 -x,1/2+y,1/2-z
_cell_length_a 16.736515
_cell_length_b 12.992906
_cell_length_c 8.771882
_cell_angle_alpha 90.000000
_cell_angle_beta 90.000000
_cell_angle_gamma 90.000000
_cell_formula_units_Z 4
loop_
_atom_site_label
_atom_site_type_symbol
_atom_site_fract_x
_atom_site_fract_y
_atom_site_fract_z
C1 C 0.91420 0.00748 -0.07644
C2 C 0.98189 0.05022 -0.00868
C3 C 0.99195 0.04881 0.14957
C4 C 0.93043 0.00836 0.23933
C5 C 0.86218 -0.03295 0.17301
C6 C 0.85417 -0.03537 0.01486
H1 H 1.02809 0.08318 -0.08128
H2 H 0.93681 0.00794 0.36312
H3 H 0.81502 -0.06525 0.24338
Cl1 Cl 0.90682 0.00483 -0.27356
Cl2 Cl 0.77049 -0.09280 -0.06501
C7 C 1.06791 0.08781 0.22093
H4 H 1.11925 0.06549 0.14972
H5 H 1.07611 0.05042 0.33205
C8 C 1.07079 0.20554 0.24540
H6 H 1.13033 0.22474 0.28958
H7 H 1.06472 0.24434 0.13448
C9 C 1.00801 0.24507 0.35335
C10 C 1.01904 0.24131 0.51185
C11 C 0.93632 0.28571 0.29765
C12 C 0.96206 0.28085 0.61172
H8 H 1.07398 0.20871 0.55796
C13 C 0.87889 0.32457 0.39629
H9 H 0.92525 0.28822 0.17508
C14 C 0.89234 0.32490 0.55347
H10 H 0.97284 0.27939 0.73434
H11 H 0.82349 0.35691 0.35232
N1 N 0.83747 0.37972 0.64721
H12 H 0.78579 0.39627 0.58606
C15 C 0.81416 0.34223 0.79478
C16 C 0.79496 0.23915 0.81961
C17 C 0.80363 0.41469 0.91281
C18 C 0.76291 0.20846 0.95904
H13 H 0.80299 0.18396 0.72742
C19 C 0.77195 0.38204 1.05228
C20 C 0.75056 0.28003 1.07547
H14 H 0.74639 0.12824 0.97679
H15 H 0.76558 0.43909 1.14195
H16 H 0.72521 0.25605 1.18413
C21 C 0.82567 0.52557 0.89737
O1 O 0.80769 0.59063 0.99374
O2 O 0.86716 0.55234 0.77477
H17 H 0.86621 0.48781 0.70386
#END

data_XXIII_37
#Standard_algorithm
#Number of QM macro iterations=1
#energy/Z=-212623.38447   V=1910.46097

_chemical_formula_sum 'H17 C21 N1 O2 Cl2'
_chemical_formula_moiety
;
H17 C21 N1 O2 Cl2
;
_symmetry_cell_setting orthorhombic
_space_group_name_H-M_alt 'P 21 21 21'
_symmetry_Int_Tables_number 19
loop_
_symmetry_equiv_pos_site_id
_symmetry_equiv_pos_as_xyz
1 x,y,z
2 1/2-x,-y,1/2+z
3 1/2+x,1/2-y,-z
4 -x,1/2+y,1/2-z
_cell_length_a 12.994976
_cell_length_b 8.778739
_cell_length_c 16.746751
_cell_angle_alpha 90.000000
_cell_angle_beta 90.000000
_cell_angle_gamma 90.000000
_cell_formula_units_Z 4
loop_
_atom_site_label
_atom_site_type_symbol
_atom_site_fract_x
_atom_site_fract_y
_atom_site_fract_z
C1 C 0.50871 0.57491 0.41487
C2 C 0.55115 0.50684 0.48253
C3 C 0.54910 0.34873 0.49257
C4 C 0.50833 0.25940 0.43109
C5 C 0.46737 0.32600 0.36283
C6 C 0.46558 0.48404 0.35483
H1 H 0.58440 0.57906 0.52871
H2 H 0.50735 0.13573 0.43752
H3 H 0.43475 0.25589 0.31575
Cl1 Cl 0.50677 0.77189 0.40755
Cl2 Cl 0.40841 0.56448 0.27124
C7 C 0.58778 0.27706 0.56848
H4 H 0.55031 0.16603 0.57648
H5 H 0.56527 0.34803 0.61980
C8 C 0.70547 0.25262 0.57161
H6 H 0.74423 0.36358 0.56607
H7 H 0.72441 0.20772 0.63100
C9 C 0.74528 0.14559 0.50859
C10 C 0.74204 -0.01288 0.51924
C11 C 0.78561 0.20216 0.43703
C12 C 0.78169 -0.11192 0.46200
H8 H 0.70969 -0.05967 0.57406
C13 C 0.82462 0.10437 0.37934
H9 H 0.78769 0.32472 0.42622
C14 C 0.82534 -0.05278 0.39240
H10 H 0.78061 -0.23455 0.47244
H11 H 0.85676 0.14895 0.32406
N1 N 0.88014 -0.14566 0.33720
H12 H 0.89599 -0.08422 0.28553
C15 C 0.84302 -0.29346 0.31412
C16 C 0.74007 -0.31874 0.29474
C17 C 0.91567 -0.41123 0.30401
C18 C 0.70967 -0.45848 0.26305
H13 H 0.68472 -0.22670 0.30239
C19 C 0.88332 -0.55106 0.27274
C20 C 0.78140 -0.57483 0.25130
H14 H 0.62955 -0.47661 0.24640
H15 H 0.94051 -0.64058 0.26679
H16 H 0.75769 -0.68374 0.22622
C21 C 1.02656 -0.39491 0.32581
O1 O 1.09181 -0.49091 0.30784
O2 O 1.05311 -0.27195 0.36697
H17 H 0.98846 -0.20133 0.36590
#END

data_XXIII_38
#Standard_algorithm
#Number of QM macro iterations=1
#energy/Z=-212623.290425   V=1844.96231

_chemical_formula_sum 'H17 C21 N1 O2 Cl2'
_chemical_formula_moiety
;
H17 C21 N1 O2 Cl2
;
_symmetry_cell_setting orthorhombic
_space_group_name_H-M_alt 'P 21 21 21'
_symmetry_Int_Tables_number 19
loop_
_symmetry_equiv_pos_site_id
_symmetry_equiv_pos_as_xyz
1 x,y,z
2 1/2-x,-y,1/2+z
3 1/2+x,1/2-y,-z
4 -x,1/2+y,1/2-z
_cell_length_a 5.623934
_cell_length_b 36.055592
_cell_length_c 9.098601
_cell_angle_alpha 90.000000
_cell_angle_beta 90.000000
_cell_angle_gamma 90.000000
_cell_formula_units_Z 4
loop_
_atom_site_label
_atom_site_type_symbol
_atom_site_fract_x
_atom_site_fract_y
_atom_site_fract_z
C1 C 0.31987 0.19608 -0.19830
C2 C 0.33578 0.17228 -0.07814
C3 C 0.51928 0.17594 0.02465
C4 C 0.68448 0.20452 0.00564
C5 C 0.66830 0.22873 -0.11309
C6 C 0.48680 0.22457 -0.21636
H1 H 0.20229 0.15066 -0.06538
H2 H 0.82895 0.20784 0.08438
H3 H 0.79886 0.25070 -0.12724
Cl1 Cl 0.09345 0.18955 -0.32414
Cl2 Cl 0.47299 0.25405 -0.36597
C7 C 0.53124 0.15011 0.15436
H4 H 0.71219 0.15018 0.20030
H5 H 0.49739 0.12157 0.11780
C8 C 0.35179 0.16070 0.27576
H6 H 0.39425 0.18860 0.31734
H7 H 0.17313 0.16260 0.22732
C9 C 0.34899 0.13348 0.40110
C10 C 0.53482 0.13264 0.50375
C11 C 0.16228 0.10833 0.41981
C12 C 0.53189 0.10833 0.62215
H8 H 0.68192 0.15222 0.49371
C13 C 0.15623 0.08375 0.53804
H9 H 0.01471 0.10859 0.34190
C14 C 0.34075 0.08384 0.64076
H10 H 0.67428 0.10928 0.70340
H11 H 0.00565 0.06504 0.55152
N1 N 0.32906 0.06208 0.77097
H12 H 0.49054 0.05801 0.82146
C15 C 0.17813 0.02996 0.77778
C16 C 0.23980 -0.00299 0.70709
C17 C -0.03195 0.03181 0.86126
C18 C 0.09726 -0.03433 0.72234
H13 H 0.40181 -0.00389 0.64156
C19 C -0.17474 0.00005 0.87515
C20 C -0.11039 -0.03283 0.80652
H14 H 0.14696 -0.06012 0.66875
H15 H -0.33464 0.00179 0.94265
H16 H -0.22084 -0.05746 0.81810
C21 C -0.10916 0.06621 0.93987
O1 O -0.31285 0.06957 0.98670
O2 O 0.05144 0.09278 0.95810
H17 H 0.19481 0.08517 0.89239
#END

data_XXIII_39
#Standard_algorithm
#Number of QM macro iterations=5
#energy/Z=-212622.70463   V=906.32621
#energy/Z=-212623.03269   V=897.38199
#energy/Z=-212623.143475   V=895.86964
#energy/Z=-212623.193355   V=893.95475
#energy/Z=-212623.2126   V=893.40384

_chemical_formula_sum 'H17 C21 N1 O2 Cl2'
_chemical_formula_moiety
;
H17 C21 N1 O2 Cl2
;
_symmetry_cell_setting triclinic
_space_group_name_H-M_alt 'P -1'
_symmetry_Int_Tables_number 2
loop_
_symmetry_equiv_pos_site_id
_symmetry_equiv_pos_as_xyz
1 x,y,z
2 -x,-y,-z
_cell_length_a 8.469902
_cell_length_b 9.463516
_cell_length_c 17.180643
_cell_angle_alpha 100.742866
_cell_angle_beta 54.506443
_cell_angle_gamma 125.182386
_cell_formula_units_Z 2
loop_
_atom_site_label
_atom_site_type_symbol
_atom_site_fract_x
_atom_site_fract_y
_atom_site_fract_z
C1 C 0.91352 0.74717 0.38295
C2 C 0.99915 0.90062 0.33123
C3 C 0.94045 1.01604 0.38084
C4 C 0.79201 0.97295 0.48344
C5 C 0.70933 0.82192 0.53548
C6 C 0.77142 0.70872 0.48552
H1 H 1.11328 0.92943 0.25139
H2 H 0.74654 1.06240 0.52335
H3 H 0.60089 0.79238 0.61514
Cl1 Cl 0.98162 0.60408 0.31833
Cl2 Cl 0.67347 0.52417 0.55137
C7 C 1.03038 1.18082 0.32541
H4 H 1.20225 1.22736 0.25402
H5 H 1.06402 1.28664 0.36582
C8 C 0.85312 1.15214 0.30931
H6 H 0.93035 1.27995 0.27093
H7 H 0.68586 1.11533 0.38077
C9 C 0.80406 1.01443 0.25049
C10 C 0.58240 0.84911 0.29214
C11 C 0.98625 1.04694 0.15184
C12 C 0.54451 0.72072 0.23734
H8 H 0.43608 0.81941 0.36876
C13 C 0.95138 0.91908 0.09672
H9 H 1.16141 1.17374 0.11770
C14 C 0.72939 0.75442 0.13952
H10 H 0.37031 0.59325 0.27075
H11 H 1.09795 0.94749 0.02073
N1 N 0.68863 0.62122 0.08409
H12 H 0.77949 0.67152 0.01207
C15 C 0.69247 0.47963 0.09563
C16 C 0.71543 0.46161 0.16724
C17 C 0.66243 0.34778 0.03950
C18 C 0.70439 0.31759 0.18450
H13 H 0.74375 0.56297 0.20950
C19 C 0.64678 0.20179 0.06038
C20 C 0.66628 0.18434 0.13215
H14 H 0.72846 0.31108 0.23914
H15 H 0.61764 0.10010 0.01843
H16 H 0.65123 0.06881 0.14719
C21 C 0.62690 0.34149 -0.03630
O1 O 0.53002 0.20542 -0.06096
O2 O 0.70397 0.49875 -0.07618
H17 H 0.61290 0.46716 -0.10312
#END

data_XXIII_40
#Standard_algorithm
#Number of QM macro iterations=7
#energy/Z=-212622.58697   V=930.24475
#energy/Z=-212622.80501   V=924.67503
#energy/Z=-212622.7772   V=919.74537
#energy/Z=-212622.76905   V=919.27457
#energy/Z=-212622.753365   V=918.23152
#energy/Z=-212622.751275   V=917.92713
#energy/Z=-212622.74368   V=917.46204

_chemical_formula_sum 'H17 C21 N1 O2 Cl2'
_chemical_formula_moiety
;
H17 C21 N1 O2 Cl2
;
_symmetry_cell_setting triclinic
_space_group_name_H-M_alt 'P -1'
_symmetry_Int_Tables_number 2
loop_
_symmetry_equiv_pos_site_id
_symmetry_equiv_pos_as_xyz
1 x,y,z
2 -x,-y,-z
_cell_length_a 9.976704
_cell_length_b 13.233822
_cell_length_c 10.823637
_cell_angle_alpha 44.417503
_cell_angle_beta 73.337619
_cell_angle_gamma 67.634013
_cell_formula_units_Z 2
loop_
_atom_site_label
_atom_site_type_symbol
_atom_site_fract_x
_atom_site_fract_y
_atom_site_fract_z
C1 C 0.28694 0.61086 0.10627
C2 C 0.42835 0.52916 0.16604
C3 C 0.49736 0.55190 0.23720
C4 C 0.42019 0.65903 0.24770
C5 C 0.28083 0.74421 0.18320
C6 C 0.21292 0.72125 0.11156
H1 H 0.48399 0.44431 0.15983
H2 H 0.47011 0.67746 0.30524
H3 H 0.22264 0.82960 0.18811
Cl1 Cl 0.20319 0.56966 0.03188
Cl2 Cl 0.03808 0.82502 0.03723
C7 C 0.65073 0.46240 0.29890
H4 H 0.68162 0.37595 0.29465
H5 H 0.65657 0.40442 0.43730
C8 C 0.76367 0.55603 0.18847
H6 H 0.87194 0.47838 0.21826
H7 H 0.74570 0.62988 0.04784
C9 C 0.75739 0.64559 0.22858
C10 C 0.81599 0.57466 0.38477
C11 C 0.68544 0.79793 0.11971
C12 C 0.79818 0.65010 0.43574
H8 H 0.87494 0.45669 0.47036
C13 C 0.66671 0.87522 0.16907
H9 H 0.64106 0.85577 -0.00383
C14 C 0.72030 0.80078 0.32940
H10 H 0.84252 0.59166 0.55942
H11 H 0.60849 0.99328 0.08478
N1 N 0.68667 0.87505 0.38854
H12 H 0.62736 0.98486 0.29774
C15 C 0.79461 0.85587 0.47183
C16 C 0.93878 0.84846 0.41140
C17 C 0.75330 0.84795 0.61411
C18 C 1.04114 0.83509 0.48951
H13 H 0.96858 0.85581 0.30067
C19 C 0.85793 0.83606 0.68983
C20 C 1.00100 0.82865 0.62929
H14 H 1.15276 0.83234 0.43922
H15 H 0.82474 0.83239 0.79773
H16 H 1.08063 0.81955 0.68960
C21 C 0.60315 0.84776 0.69214
O1 O 0.56134 0.86567 0.79515
O2 O 0.51313 0.82570 0.64675
H17 H 0.56557 0.82792 0.54848
#END

data_XXIII_41
#Standard_algorithm
#Number of QM macro iterations=1
#energy/Z=-212622.777412   V=1845.78112

_chemical_formula_sum 'H17 C21 N1 O2 Cl2'
_chemical_formula_moiety
;
H17 C21 N1 O2 Cl2
;
_symmetry_cell_setting monoclinic
_space_group_name_H-M_alt 'P 1 21/c 1'
_symmetry_Int_Tables_number 14
loop_
_symmetry_equiv_pos_site_id
_symmetry_equiv_pos_as_xyz
1 x,y,z
2 -x,1/2+y,1/2-z
3 -x,-y,-z
4 x,1/2-y,1/2+z
_cell_length_a 10.209587
_cell_length_b 14.288747
_cell_length_c 13.033773
_cell_angle_alpha 90.000000
_cell_angle_beta 76.108173
_cell_angle_gamma 90.000000
_cell_formula_units_Z 4
loop_
_atom_site_label
_atom_site_type_symbol
_atom_site_fract_x
_atom_site_fract_y
_atom_site_fract_z
C1 C 0.53469 0.36744 1.26853
C2 C 0.44195 0.37681 1.20615
C3 C 0.45648 0.32509 1.11296
C4 C 0.56721 0.26503 1.08281
C5 C 0.66130 0.25630 1.14375
C6 C 0.64581 0.30758 1.23676
H1 H 0.35720 0.42468 1.23195
H2 H 0.57996 0.22289 1.01144
H3 H 0.74474 0.20751 1.12018
Cl1 Cl 0.50748 0.42793 1.38700
Cl2 Cl 0.76375 0.29538 1.31210
C7 C 0.35532 0.33389 1.04616
H4 H 0.25217 0.33170 1.09644
H5 H 0.36458 0.27340 0.99272
C8 C 0.37358 0.42449 0.97991
H6 H 0.34624 0.48506 1.03274
H7 H 0.48114 0.43242 0.94137
C9 C 0.29503 0.42711 0.89600
C10 C 0.17774 0.48081 0.90793
C11 C 0.34046 0.37745 0.80148
C12 C 0.11089 0.48737 0.82687
H8 H 0.13932 0.51998 0.98091
C13 C 0.27591 0.38454 0.71917
H9 H 0.43126 0.33456 0.79025
C14 C 0.16183 0.44138 0.73077
H10 H 0.02073 0.53073 0.83587
H11 H 0.31728 0.34810 0.64516
N1 N 0.10159 0.46031 0.64541
H12 H 0.00590 0.48670 0.67406
C15 C 0.09494 0.38831 0.56907
C16 C 0.04205 0.30047 0.60258
C17 C 0.12917 0.41019 0.46052
C18 C 0.02067 0.23469 0.52971
H13 H 0.01285 0.28542 0.68688
C19 C 0.10750 0.34269 0.38807
C20 C 0.05315 0.25590 0.42203
H14 H -0.02341 0.16707 0.55699
H15 H 0.13465 0.36054 0.30439
H16 H 0.03784 0.20384 0.36508
C21 C 0.18400 0.50315 0.41693
O1 O 0.19620 0.52331 0.32331
O2 O 0.21764 0.56411 0.48315
H17 H 0.18535 0.53754 0.55763
#END

data_XXIII_42
#Standard_algorithm
#Number of QM macro iterations=1
#energy/Z=-212622.361762   V=1815.46351

_chemical_formula_sum 'H17 C21 N1 O2 Cl2'
_chemical_formula_moiety
;
H17 C21 N1 O2 Cl2
;
_symmetry_cell_setting monoclinic
_space_group_name_H-M_alt 'P 1 21/c 1'
_symmetry_Int_Tables_number 14
loop_
_symmetry_equiv_pos_site_id
_symmetry_equiv_pos_as_xyz
1 x,y,z
2 -x,1/2+y,1/2-z
3 -x,-y,-z
4 x,1/2-y,1/2+z
_cell_length_a 6.127173
_cell_length_b 7.904439
_cell_length_c 38.842472
_cell_angle_alpha 90.000000
_cell_angle_beta 74.807146
_cell_angle_gamma 90.000000
_cell_formula_units_Z 4
loop_
_atom_site_label
_atom_site_type_symbol
_atom_site_fract_x
_atom_site_fract_y
_atom_site_fract_z
C1 C 0.93886 1.12433 0.46642
C2 C 0.86920 0.98989 0.44867
C3 C 1.02009 0.91193 0.41970
C4 C 1.24357 0.97015 0.40956
C5 C 1.31496 1.10422 0.42714
C6 C 1.16204 1.18376 0.45550
H1 H 0.69390 0.94844 0.45765
H2 H 1.36407 0.91088 0.38704
H3 H 1.48843 1.14960 0.41863
Cl1 Cl 0.74463 1.21884 0.50155
Cl2 Cl 1.24648 1.35773 0.47559
C7 C 0.94364 0.77400 0.39879
H4 H 0.84964 0.83115 0.38110
H5 H 1.09285 0.71498 0.38066
C8 C 0.79578 0.63393 0.42102
H6 H 0.87886 0.58531 0.44091
H7 H 0.63229 0.68693 0.43591
C9 C 0.76103 0.49278 0.39696
C10 C 0.58055 0.49125 0.38106
C11 C 0.91975 0.36235 0.38783
C12 C 0.56387 0.36937 0.35593
H8 H 0.45078 0.58898 0.38820
C13 C 0.90305 0.23750 0.36345
H9 H 1.06170 0.35783 0.39985
C14 C 0.72845 0.24188 0.34635
H10 H 0.42421 0.37338 0.34340
H11 H 1.02852 0.13698 0.35768
N1 N 0.72213 0.12838 0.31861
H12 H 0.57293 0.12304 0.31134
C15 C 0.86938 -0.01236 0.30932
C16 C 0.78575 -0.17742 0.31395
C17 C 1.10340 0.01264 0.29412
C18 C 0.93036 -0.31528 0.30409
H13 H 0.60543 -0.19741 0.32555
C19 C 1.24722 -0.12709 0.28499
C20 C 1.16188 -0.29091 0.28993
H14 H 0.86222 -0.44288 0.30789
H15 H 1.42587 -0.10607 0.27236
H16 H 1.27304 -0.39940 0.28195
C21 C 1.20374 0.18326 0.28442
O1 O 1.40346 0.21594 0.28152
O2 O 1.06804 0.30287 0.27724
H17 H 0.91061 0.25704 0.28429
#END

data_XXIII_43
#Standard_algorithm
#Number of QM macro iterations=3
#energy/Z=-212622.00845   V=928.72889
#energy/Z=-212622.074865   V=924.23648
#energy/Z=-212622.150065   V=924.41656

_chemical_formula_sum 'H17 C21 N1 O2 Cl2'
_chemical_formula_moiety
;
H17 C21 N1 O2 Cl2
;
_symmetry_cell_setting triclinic
_space_group_name_H-M_alt 'P -1'
_symmetry_Int_Tables_number 2
loop_
_symmetry_equiv_pos_site_id
_symmetry_equiv_pos_as_xyz
1 x,y,z
2 -x,-y,-z
_cell_length_a 10.460269
_cell_length_b 27.731837
_cell_length_c 10.578313
_cell_angle_alpha 93.164535
_cell_angle_beta 48.966200
_cell_angle_gamma 136.597311
_cell_formula_units_Z 2
loop_
_atom_site_label
_atom_site_type_symbol
_atom_site_fract_x
_atom_site_fract_y
_atom_site_fract_z
C1 C 1.52260 0.87145 -0.29923
C2 C 1.33042 0.79910 -0.08167
C3 C 1.29111 0.73860 -0.05824
C4 C 1.44747 0.75204 -0.25870
C5 C 1.63654 0.82327 -0.47526
C6 C 1.67788 0.88415 -0.49865
H1 H 1.20701 0.78972 0.07214
H2 H 1.42305 0.70651 -0.24663
H3 H 1.75292 0.83194 -0.62798
Cl1 Cl 1.57144 0.94664 -0.31945
Cl2 Cl 1.92207 0.97386 -0.77387
C7 C 1.08691 0.66139 0.17582
H4 H 1.08151 0.62077 0.15842
H5 H 0.75490 0.58644 0.38660
C8 C 1.30953 0.73083 0.16718
H6 H 1.65220 0.81481 -0.05435
H7 H 1.27251 0.75984 0.21716
C9 C 1.15807 0.66130 0.36568
C10 C 0.73146 0.53818 0.64489
C11 C 1.45216 0.72024 0.27065
C12 C 0.60198 0.47604 0.82196
H8 H 0.48920 0.48769 0.72963
C13 C 1.33183 0.65913 0.43942
H9 H 1.78678 0.81632 0.05508
C14 C 0.90357 0.53561 0.71777
H10 H 0.26565 0.38124 1.04025
H11 H 1.56958 0.70656 0.35618
N1 N 0.80240 0.48077 0.88262
H12 H 1.07189 0.53510 0.75192
C15 C 0.43528 0.35542 1.11472
C16 C 0.22529 0.28083 1.13608
C17 C 0.28528 0.30520 1.32786
C18 C -0.12785 0.15921 1.36483
H13 H 0.34411 0.31874 0.96967
C19 C -0.06630 0.18300 1.55345
C20 C -0.27682 0.10953 1.57519
H14 H -0.28877 0.10275 1.37835
H15 H -0.17215 0.14735 1.71270
H16 H -0.55821 0.01384 1.75667
C21 C 0.47737 0.37499 1.33044
O1 O 0.41518 0.34104 1.47099
O2 O 0.72211 0.47821 1.17608
H17 H 0.75763 0.49422 1.06194
#END

data_XXIII_44
#Standard_algorithm
#Number of QM macro iterations=9
#energy/Z=-212620.36455   V=463.79983
#energy/Z=-212620.96901   V=459.3931
#energy/Z=-212621.15402   V=456.28933
#energy/Z=-212621.42199   V=454.32928
#energy/Z=-212621.64145   V=452.51452
#energy/Z=-212621.80956   V=451.08834
#energy/Z=-212621.95141   V=450.35942
#energy/Z=-212622.04134   V=449.85162
#energy/Z=-212622.09459   V=449.86353

_chemical_formula_sum 'H17 C21 N1 O2 Cl2'
_chemical_formula_moiety
;
H17 C21 N1 O2 Cl2
;
_symmetry_cell_setting triclinic
_space_group_name_H-M_alt 'P 1'
_symmetry_Int_Tables_number 1
loop_
_symmetry_equiv_pos_site_id
_symmetry_equiv_pos_as_xyz
1 x,y,z
_cell_length_a 7.959766
_cell_length_b 16.157852
_cell_length_c 4.390257
_cell_angle_alpha 87.759779
_cell_angle_beta 122.012703
_cell_angle_gamma 74.479300
_cell_formula_units_Z 1
loop_
_atom_site_label
_atom_site_type_symbol
_atom_site_fract_x
_atom_site_fract_y
_atom_site_fract_z
C1 C 1.39641 0.06114 1.78825
C2 C 1.26373 0.12944 1.47458
C3 C 1.09265 0.11962 1.15555
C4 C 1.05470 0.04003 1.16230
C5 C 1.18519 -0.02820 1.47425
C6 C 1.35864 -0.01850 1.78754
H1 H 1.29651 0.19089 1.48259
H2 H 0.92151 0.03057 0.91914
H3 H 1.15467 -0.08991 1.47523
Cl1 Cl 1.60719 0.07641 2.17414
Cl2 Cl 1.52473 -0.10541 2.16853
C7 C 0.95160 0.19287 0.81572
H4 H 0.90723 0.16472 0.57134
H5 H 1.03899 0.23527 0.81580
C8 C 0.74946 0.25028 0.77736
H6 H 0.66098 0.20841 0.77657
H7 H 0.79287 0.27897 1.02052
C9 C 0.61295 0.32266 0.43406
C10 C 0.67806 0.39265 0.40016
C11 C 0.41949 0.32217 0.13495
C12 C 0.55838 0.45981 0.08414
H8 H 0.82625 0.39657 0.62773
C13 C 0.29526 0.38969 -0.17855
H9 H 0.36459 0.26796 0.14840
C14 C 0.36157 0.46024 -0.21012
H10 H 0.62483 0.50938 0.07340
H11 H 0.14345 0.38868 -0.40642
N1 N 0.22313 0.52314 -0.54202
H12 H 0.10106 0.50557 -0.74255
C15 C 0.20975 0.60547 -0.66046
C16 C 0.34370 0.65041 -0.43356
C17 C 0.04521 0.65109 -1.03645
C18 C 0.31914 0.73473 -0.56734
H13 H 0.46448 0.62052 -0.14590
C19 C 0.02560 0.73715 -1.15822
C20 C 0.15936 0.77948 -0.93131
H14 H 0.42514 0.76688 -0.38034
H15 H -0.09966 0.77358 -1.43963
H16 H 0.14019 0.84587 -1.03517
C21 C -0.10057 0.60884 -1.29121
O1 O -0.11661 0.53987 -1.20119
O2 O -0.22946 0.64919 -1.65538
H17 H -0.18567 0.69601 -1.70476
#END

data_XXIII_45
#Standard_algorithm
#Number of QM macro iterations=7
#energy/Z=-212620.633985   V=937.24902
#energy/Z=-212621.125345   V=934.11903
#energy/Z=-212621.34433   V=933.81041
#energy/Z=-212621.46555   V=934.28177
#energy/Z=-212621.55827   V=933.47739
#energy/Z=-212621.66142   V=933.78445
#energy/Z=-212621.756485   V=933.17919

_chemical_formula_sum 'H17 C21 N1 O2 Cl2'
_chemical_formula_moiety
;
H17 C21 N1 O2 Cl2
;
_symmetry_cell_setting triclinic
_space_group_name_H-M_alt 'P -1'
_symmetry_Int_Tables_number 2
loop_
_symmetry_equiv_pos_site_id
_symmetry_equiv_pos_as_xyz
1 x,y,z
2 -x,-y,-z
_cell_length_a 12.767817
_cell_length_b 4.811451
_cell_length_c 20.137841
_cell_angle_alpha 116.141925
_cell_angle_beta 95.468023
_cell_angle_gamma 115.920785
_cell_formula_units_Z 2
loop_
_atom_site_label
_atom_site_type_symbol
_atom_site_fract_x
_atom_site_fract_y
_atom_site_fract_z
C1 C 0.90387 0.68109 0.59101
C2 C 0.85890 0.70959 0.52992
C3 C 0.73340 0.58671 0.50067
C4 C 0.65311 0.42721 0.53332
C5 C 0.69701 0.39776 0.59425
C6 C 0.82300 0.52748 0.62428
H1 H 0.92339 0.83286 0.50538
H2 H 0.55456 0.32819 0.51141
H3 H 0.63449 0.28195 0.62067
Cl1 Cl 1.06087 0.84326 0.62599
Cl2 Cl 0.87587 0.50494 0.70272
C7 C 0.68486 0.62280 0.43584
H4 H 0.75428 0.88074 0.44284
H5 H 0.60297 0.64031 0.44180
C8 C 0.64622 0.29915 0.35153
H6 H 0.72956 0.31773 0.33805
H7 H 0.59555 0.04090 0.34945
C9 C 0.56382 0.29029 0.29099
C10 C 0.60458 0.39918 0.23972
C11 C 0.44110 0.18329 0.28741
C12 C 0.52679 0.40217 0.18661
H8 H 0.70017 0.48922 0.24164
C13 C 0.36266 0.18351 0.23510
H9 H 0.40519 0.09377 0.32602
C14 C 0.40386 0.29101 0.18320
H10 H 0.56402 0.50471 0.15032
H11 H 0.26716 0.09439 0.23285
N1 N 0.31926 0.29774 0.13574
H12 H 0.24762 0.30339 0.15442
C15 C 0.30417 0.25702 0.06314
C16 C 0.37184 0.15965 0.01593
C17 C 0.21088 0.30096 0.03147
C18 C 0.34796 0.10389 -0.05891
H13 H 0.44029 0.11376 0.03729
C19 C 0.18950 0.24235 -0.04465
C20 C 0.25667 0.14421 -0.09014
H14 H 0.40081 0.02336 -0.09411
H15 H 0.11465 0.25683 -0.07085
H16 H 0.23621 0.09250 -0.14962
C21 C 0.13308 0.38523 0.07639
O1 O 0.11777 0.33684 0.13060
O2 O 0.07242 0.52275 0.05593
H17 H 0.09863 0.57924 0.01711
#END

data_XXIII_46
#Standard_algorithm
#Number of QM macro iterations=9
#energy/Z=-212620.864995   V=935.41846
#energy/Z=-212621.015455   V=919.28469
#energy/Z=-212621.051695   V=914.16005
#energy/Z=-212621.11974   V=913.32802
#energy/Z=-212621.155945   V=911.42405
#energy/Z=-212621.23531   V=911.51217
#energy/Z=-212621.236085   V=909.86131
#energy/Z=-212621.29315   V=909.85092
#energy/Z=-212621.310275   V=908.78599

_chemical_formula_sum 'H17 C21 N1 O2 Cl2'
_chemical_formula_moiety
;
H17 C21 N1 O2 Cl2
;
_symmetry_cell_setting monoclinic
_space_group_name_H-M_alt 'P 1 21 1'
_symmetry_Int_Tables_number 4
loop_
_symmetry_equiv_pos_site_id
_symmetry_equiv_pos_as_xyz
1 x,y,z
2 -x,1/2+y,-z
_cell_length_a 9.620353
_cell_length_b 4.536481
_cell_length_c 22.943815
_cell_angle_alpha 90.000000
_cell_angle_beta 114.826679
_cell_angle_gamma 90.000000
_cell_formula_units_Z 2
loop_
_atom_site_label
_atom_site_type_symbol
_atom_site_fract_x
_atom_site_fract_y
_atom_site_fract_z
C1 C -0.24861 0.65181 0.94710
C2 C -0.16223 0.50569 0.92012
C3 C -0.19232 0.54435 0.85559
C4 C -0.30984 0.73840 0.81873
C5 C -0.39575 0.88603 0.84539
C6 C -0.36732 0.84134 0.90961
H1 H -0.07207 0.35562 0.94993
H2 H -0.33518 0.77597 0.76828
H3 H -0.48539 1.03976 0.81693
Cl1 Cl -0.20712 0.59122 1.02720
Cl2 Cl -0.47957 1.01686 0.94102
C7 C -0.10305 0.37804 0.82590
H4 H -0.18416 0.28723 0.77972
H5 H -0.04654 0.18805 0.85605
C8 C 0.01643 0.56651 0.81390
H6 H -0.03098 0.78758 0.79822
H7 H 0.11881 0.59449 0.85929
C9 C 0.05690 0.43509 0.76276
C10 C -0.03027 0.50928 0.69836
C11 C 0.17557 0.23071 0.77638
C12 C 0.00129 0.39093 0.64933
H8 H -0.12291 0.66962 0.68611
C13 C 0.20707 0.10738 0.72759
H9 H 0.24490 0.16513 0.82598
C14 C 0.12211 0.19086 0.66365
H10 H -0.06901 0.45415 0.59979
H11 H 0.29697 -0.05754 0.73895
N1 N 0.15186 0.07015 0.61291
H12 H 0.07885 0.16136 0.56997
C15 C 0.30350 0.06185 0.61592
C16 C 0.42227 0.23398 0.65953
C17 C 0.33207 -0.11431 0.57115
C18 C 0.56502 0.23765 0.65768
H13 H 0.40093 0.37333 0.69353
C19 C 0.47587 -0.10209 0.56948
C20 C 0.59265 0.07201 0.61241
H14 H 0.65430 0.38090 0.69054
H15 H 0.49414 -0.23601 0.53392
H16 H 0.70271 0.08149 0.60963
C21 C 0.21951 -0.32704 0.52644
O1 O 0.23672 -0.45362 0.48299
O2 O 0.09426 -0.38607 0.53698
H17 H 0.09540 -0.25353 0.57254
#END

data_XXIII_47
#Standard_algorithm
#Number of QM macro iterations=1
#energy/Z=-212621.280767   V=1920.02991

_chemical_formula_sum 'H17 C21 N1 O2 Cl2'
_chemical_formula_moiety
;
H17 C21 N1 O2 Cl2
;
_symmetry_cell_setting monoclinic
_space_group_name_H-M_alt 'P 1 21/c 1'
_symmetry_Int_Tables_number 14
loop_
_symmetry_equiv_pos_site_id
_symmetry_equiv_pos_as_xyz
1 x,y,z
2 -x,1/2+y,1/2-z
3 -x,-y,-z
4 x,1/2-y,1/2+z
_cell_length_a 7.324300
_cell_length_b 12.063950
_cell_length_c 28.141169
_cell_angle_alpha 89.994853
_cell_angle_beta 129.451283
_cell_angle_gamma 90.006051
_cell_formula_units_Z 4
loop_
_atom_site_label
_atom_site_type_symbol
_atom_site_fract_x
_atom_site_fract_y
_atom_site_fract_z
C1 C 1.15569 1.35074 1.02018
C2 C 1.00481 1.26861 0.97791
C3 C 0.82655 1.22379 0.97682
C4 C 0.80238 1.26348 1.01936
C5 C 0.95175 1.34517 1.06168
C6 C 1.12946 1.38965 1.06241
H1 H 1.02845 1.23985 0.94543
H2 H 0.66457 1.23086 1.01966
H3 H 0.93095 1.37542 1.09444
Cl1 Cl 1.37614 1.40167 1.02013
Cl2 Cl 1.31617 1.48983 1.11583
C7 C 0.66435 1.13525 0.93094
H4 H 0.72093 1.11122 0.90441
H5 H 0.48432 1.16904 0.89718
C8 C 0.65097 1.03121 0.96042
H6 H 0.83048 0.99747 0.99486
H7 H 0.58767 1.05503 0.98541
C9 C 0.49093 0.94410 0.91333
C10 C 0.56709 0.87621 0.88854
C11 C 0.25934 0.93007 0.89129
C12 C 0.41624 0.79985 0.84265
H8 H 0.74815 0.88300 0.90539
C13 C 0.10681 0.85262 0.84584
H9 H 0.19483 0.98088 0.90996
C14 C 0.18281 0.78803 0.82015
H10 H 0.47833 0.74813 0.82369
H11 H -0.07101 0.84318 0.83054
N1 N 0.03485 0.71287 0.77067
H12 H 0.12913 0.64648 0.77329
C15 C -0.18368 0.67596 0.75272
C16 C -0.37088 0.75062 0.72820
C17 C -0.22051 0.56228 0.75693
C18 C -0.58939 0.71391 0.70842
H13 H -0.34467 0.83724 0.72282
C19 C -0.44189 0.52737 0.73721
C20 C -0.62561 0.60207 0.71328
H14 H -0.73288 0.77337 0.68848
H15 H -0.46763 0.43969 0.74014
H16 H -0.79602 0.57289 0.69811
C21 C -0.03504 0.47928 0.77764
O1 O 0.12944 0.49346 0.77690
O2 O -0.06497 0.38302 0.79617
H17 H 0.01786 0.32391 0.79189
#END

data_XXIII_48
#Standard_algorithm
#Number of QM macro iterations=1
#energy/Z=-212621.121187   V=1911.94113

_chemical_formula_sum 'H17 C21 N1 O2 Cl2'
_chemical_formula_moiety
;
H17 C21 N1 O2 Cl2
;
_symmetry_cell_setting orthorhombic
_space_group_name_H-M_alt 'P 21 21 21'
_symmetry_Int_Tables_number 19
loop_
_symmetry_equiv_pos_site_id
_symmetry_equiv_pos_as_xyz
1 x,y,z
2 1/2-x,-y,1/2+z
3 1/2+x,1/2-y,-z
4 -x,1/2+y,1/2-z
_cell_length_a 9.048617
_cell_length_b 4.950086
_cell_length_c 42.685423
_cell_angle_alpha 90.000000
_cell_angle_beta 90.000000
_cell_angle_gamma 90.000000
_cell_formula_units_Z 4
loop_
_atom_site_label
_atom_site_type_symbol
_atom_site_fract_x
_atom_site_fract_y
_atom_site_fract_z
C1 C -0.28792 -0.12450 0.80731
C2 C -0.18929 -0.07431 0.83178
C3 C -0.03795 -0.04508 0.82615
C4 C 0.01293 -0.06774 0.79531
C5 C -0.08451 -0.11704 0.77083
C6 C -0.23546 -0.14689 0.77653
H1 H -0.23264 -0.05911 0.85554
H2 H 0.13055 -0.04471 0.79031
H3 H -0.04434 -0.13273 0.74690
Cl1 Cl -0.47438 -0.15854 0.81561
Cl2 Cl -0.35290 -0.21345 0.74560
C7 C 0.06778 0.02420 0.85207
H4 H 0.17324 -0.08224 0.84867
H5 H 0.02428 -0.04426 0.87474
C8 C 0.09686 0.33114 0.85325
H6 H 0.13921 0.39690 0.83032
H7 H -0.00943 0.43588 0.85648
C9 C 0.20233 0.41004 0.87888
C10 C 0.14873 0.48643 0.90833
C11 C 0.35556 0.40809 0.87455
C12 C 0.24350 0.55670 0.93252
H8 H 0.02980 0.49542 0.91240
C13 C 0.45202 0.48058 0.89861
H9 H 0.40154 0.35139 0.85185
C14 C 0.39663 0.55579 0.92795
H10 H 0.19944 0.61183 0.95536
H11 H 0.57054 0.48302 0.89418
N1 N 0.48807 0.62046 0.95392
H12 H 0.42932 0.74252 0.96921
C15 C 0.63170 0.73589 0.94903
C16 C 0.65493 0.93289 0.92612
C17 C 0.74905 0.66179 0.96893
C18 C 0.79276 1.05396 0.92279
H13 H 0.56219 0.99520 0.91157
C19 C 0.88800 0.78090 0.96461
C20 C 0.91084 0.97606 0.94182
H14 H 0.80777 1.21347 0.90546
H15 H 0.97810 0.71114 0.97943
H16 H 1.01960 1.06660 0.93903
C21 C 0.73609 0.46219 0.99509
O1 O 0.83164 0.44263 1.01542
O2 O 0.61756 0.30341 0.99586
H17 H 0.54605 0.36779 0.97913
#END

data_XXIII_49
#Standard_algorithm
#Number of QM macro iterations=1
#energy/Z=-212620.632582   V=1887.30483

_chemical_formula_sum 'H17 C21 N1 O2 Cl2'
_chemical_formula_moiety
;
H17 C21 N1 O2 Cl2
;
_symmetry_cell_setting orthorhombic
_space_group_name_H-M_alt 'P 21 21 21'
_symmetry_Int_Tables_number 19
loop_
_symmetry_equiv_pos_site_id
_symmetry_equiv_pos_as_xyz
1 x,y,z
2 1/2-x,-y,1/2+z
3 1/2+x,1/2-y,-z
4 -x,1/2+y,1/2-z
_cell_length_a 23.361384
_cell_length_b 9.563122
_cell_length_c 8.447803
_cell_angle_alpha 90.000000
_cell_angle_beta 90.000000
_cell_angle_gamma 90.000000
_cell_formula_units_Z 4
loop_
_atom_site_label
_atom_site_type_symbol
_atom_site_fract_x
_atom_site_fract_y
_atom_site_fract_z
C1 C 0.53561 0.03230 0.60527
C2 C 0.53261 0.16393 0.53489
C3 C 0.57778 0.21398 0.44158
C4 C 0.62609 0.12918 0.42245
C5 C 0.63003 -0.00025 0.49631
C6 C 0.58486 -0.04961 0.58800
H1 H 0.49442 0.22688 0.55307
H2 H 0.66150 0.16414 0.34844
H3 H 0.66776 -0.06519 0.48185
Cl1 Cl 0.47728 -0.03102 0.71036
Cl2 Cl 0.58959 -0.21323 0.67513
C7 C 0.57498 0.35507 0.36208
H4 H 0.61747 0.37923 0.31341
H5 H 0.56584 0.43617 0.45106
C8 C 0.53022 0.36771 0.22821
H6 H 0.53830 0.46690 0.16607
H7 H 0.53721 0.28444 0.14090
C9 C 0.46937 0.36343 0.28693
C10 C 0.43137 0.25790 0.24213
C11 C 0.44975 0.46319 0.39577
C12 C 0.37630 0.24951 0.30500
H8 H 0.44509 0.17965 0.15640
C13 C 0.39503 0.45664 0.45909
H9 H 0.47817 0.54720 0.43385
C14 C 0.35776 0.34811 0.41590
H10 H 0.34815 0.16358 0.27172
H11 H 0.38104 0.53447 0.54498
N1 N 0.30361 0.33940 0.48996
H12 H 0.30554 0.34841 0.61031
C15 C 0.26188 0.24254 0.43985
C16 C 0.24949 0.12662 0.53483
C17 C 0.23180 0.25941 0.29583
C18 C 0.20800 0.02976 0.49072
H13 H 0.27378 0.11174 0.64350
C19 C 0.19039 0.16037 0.25219
C20 C 0.17814 0.04670 0.34908
H14 H 0.19979 -0.06056 0.56600
H15 H 0.16712 0.17493 0.14166
H16 H 0.14528 -0.02810 0.31484
C21 C 0.23851 0.38666 0.19681
O1 O 0.25030 0.50311 0.24900
O2 O 0.22842 0.36114 0.04301
H17 H 0.22943 0.44919 -0.02012
#END
