# Supplementary material for: Report on the sixth blind test of organic crystal structure prediction methods
Source: Acta Crystallogr B Struct Sci Cryst Eng Mater. 2016 Aug 1;72(Pt 4):439–59. doi: 10.1107/S2052520616007447 (PMC4971545; doi:10.1107/S2052520616007447)
Supplement: Supplementary file 2 [file b-72-00439-sup2.zip › Group_06_Elking_FustiMolnar/XXIV-1_Elking_FustiMolnar.cif]

data_List_0
#E = -183.1704 (inter-molecular)
#E = -84.0927 (intra-molecular)
_chemical_formula_sum 'H9 C4 N2 O3 S1 Cl1'
_chemical_formula_moiety
;
H9 C4 N2 O3 S1 Cl1
;
_symmetry_cell_setting monoclinic
_space_group_name_H-M_alt 'P 1 2/c 1'
_symmetry_Int_Tables_number 13
loop_
_symmetry_equiv_pos_site_id
_symmetry_equiv_pos_as_xyz
1 x,y,z
2 -x,y,1/2-z
3 -x,-y,-z
4 x,-y,1/2+z
_cell_length_a 10.664580
_cell_length_b 5.907422
_cell_length_c 14.491945
_cell_angle_alpha 90.000000
_cell_angle_beta 83.882796
_cell_angle_gamma 90.000000
_cell_formula_units_Z 12
loop_
_atom_site_label
_atom_site_type_symbol
_atom_site_fract_x
_atom_site_fract_y
_atom_site_fract_z
Cl1 Cl 0.14540 0.36877 0.10533
O1 O -0.08205 1.18357 0.00524
H1 H -0.10138 1.32934 -0.02101
H2 H 0.00811 1.19664 0.00973
C1 C -0.51844 0.51284 0.11809
O2 O -0.55738 0.31375 0.08756
H3 H -0.64947 0.32652 0.09016
O3 O -0.58915 0.66693 0.14437
C2 C -0.38051 0.51316 0.11458
H4 H -0.32964 0.36855 0.08352
C3 C -0.32352 0.69085 0.14966
H5 H -0.37979 0.83109 0.18008
S1 S -0.16140 0.69776 0.15063
C4 C -0.15360 0.91362 0.22984
N1 N -0.12679 1.11844 0.20014
H6 H -0.12081 1.24529 0.24609
H7 H -0.10851 1.14803 0.13124
N2 N -0.17207 0.87008 0.31858
H8 H -0.16345 0.99369 0.36557
H9 H -0.19530 0.71111 0.34041
#END


data_List_1
#E = -182.8526 (inter-molecular)
#E = -83.6993 (intra-molecular)
_chemical_formula_sum 'H9 C4 N2 O3 S1 Cl1'
_chemical_formula_moiety
;
H9 C4 N2 O3 S1 Cl1
;
_symmetry_cell_setting monoclinic
_space_group_name_H-M_alt 'P 1 21/c 1'
_symmetry_Int_Tables_number 14
loop_
_symmetry_equiv_pos_site_id
_symmetry_equiv_pos_as_xyz
1 x,y,z
2 -x,1/2+y,1/2-z
3 -x,-y,-z
4 x,1/2-y,1/2+z
_cell_length_a 6.029382
_cell_length_b 14.553307
_cell_length_c 10.555597
_cell_angle_alpha 90.000000
_cell_angle_beta 75.408881
_cell_angle_gamma 90.000000
_cell_formula_units_Z 12
loop_
_atom_site_label
_atom_site_type_symbol
_atom_site_fract_x
_atom_site_fract_y
_atom_site_fract_z
Cl1 Cl 0.89139 0.64254 0.38287
O1 O 0.58659 -0.01793 0.10273
H1 H 0.72721 -0.04606 0.05208
H2 H 0.47273 -0.04543 0.06368
C1 C 0.18435 0.95719 0.35752
O2 O 0.09991 0.94740 0.25237
H3 H 0.09557 1.00985 0.21796
O3 O 0.24081 1.03056 0.39530
C2 C 0.19598 0.86737 0.41825
H4 H 0.10435 0.81123 0.38766
C3 C 0.31426 0.85842 0.50926
H5 H 0.40280 0.91763 0.53604
S1 S 0.32938 0.75361 0.58526
C4 C 0.50996 0.78727 0.68011
N1 N 0.72162 0.75829 0.65053
H6 H 0.82721 0.77857 0.70571
H7 H 0.77690 0.71678 0.57187
N2 N 0.43374 0.84165 0.77997
H8 H 0.26931 0.86379 0.80271
H9 H 0.54213 0.86567 0.83101
#END


data_List_2
#E = -183.0628 (inter-molecular)
#E = -83.3414 (intra-molecular)
_chemical_formula_sum 'H9 C4 N2 O3 S1 Cl1'
_chemical_formula_moiety
;
H9 C4 N2 O3 S1 Cl1
;
_symmetry_cell_setting triclinic
_space_group_name_H-M_alt 'P -1'
_symmetry_Int_Tables_number 2
loop_
_symmetry_equiv_pos_site_id
_symmetry_equiv_pos_as_xyz
1 x,y,z
2 -x,-y,-z
_cell_length_a 6.280980
_cell_length_b 10.277477
_cell_length_c 6.926881
_cell_angle_alpha 90.875384
_cell_angle_beta 86.317847
_cell_angle_gamma 103.047043
_cell_formula_units_Z 6
loop_
_atom_site_label
_atom_site_type_symbol
_atom_site_fract_x
_atom_site_fract_y
_atom_site_fract_z
Cl1 Cl 0.21260 0.55312 0.64739
O1 O 1.07549 -0.25210 0.35876
H1 H 1.07316 -0.33992 0.41062
H2 H 0.99334 -0.21455 0.46048
C1 C 0.28572 -0.07029 0.71827
O2 O 0.42318 -0.14112 0.63827
H3 H 0.33117 -0.22779 0.60347
O3 O 0.08683 -0.10801 0.72859
C2 C 0.41196 0.05817 0.78584
H4 H 0.58655 0.08289 0.74865
C3 C 0.30986 0.14203 0.88430
H5 H 0.13436 0.11263 0.91902
S1 S 0.45663 0.29670 0.95735
C4 C 0.25028 0.35245 1.08673
N1 N 0.06822 0.35481 1.00716
H6 H -0.05254 0.38519 1.08531
H7 H 0.05290 0.33030 0.86572
N2 N 0.28243 0.39665 1.26249
H8 H 0.43095 0.40326 1.31566
H9 H 0.16925 0.43324 1.34303
#END


data_List_3
#E = -182.6304 (inter-molecular)
#E = -83.6629 (intra-molecular)
_chemical_formula_sum 'H9 C4 N2 O3 S1 Cl1'
_chemical_formula_moiety
;
H9 C4 N2 O3 S1 Cl1
;
_symmetry_cell_setting orthorhombic
_space_group_name_H-M_alt 'P 21 21 21'
_symmetry_Int_Tables_number 19
loop_
_symmetry_equiv_pos_site_id
_symmetry_equiv_pos_as_xyz
1 x,y,z
2 1/2-x,-y,1/2+z
3 1/2+x,1/2-y,-z
4 -x,1/2+y,1/2-z
_cell_length_a 6.025268
_cell_length_b 14.268965
_cell_length_c 10.164995
_cell_angle_alpha 90.000000
_cell_angle_beta 90.000000
_cell_angle_gamma 90.000000
_cell_formula_units_Z 12
loop_
_atom_site_label
_atom_site_type_symbol
_atom_site_fract_x
_atom_site_fract_y
_atom_site_fract_z
Cl1 Cl 0.32524 0.40313 0.61160
O1 O 0.91550 0.30854 0.47873
H1 H 1.05504 0.31080 0.52652
H2 H 0.90814 0.24378 0.44932
C1 C 0.63199 0.13945 0.07518
O2 O 0.48214 0.07585 0.03677
H3 H 0.56887 0.02582 -0.00478
O3 O 0.83092 0.13079 0.05773
C2 C 0.51720 0.21780 0.13909
H4 H 0.33801 0.21410 0.14716
C3 C 0.63734 0.28984 0.18452
H5 H 0.81707 0.28768 0.17574
S1 S 0.51260 0.38361 0.26392
C4 C 0.71808 0.46551 0.23604
N1 N 0.91078 0.45703 0.29390
H6 H 1.03000 0.50536 0.27737
H7 H 0.93512 0.40353 0.35775
N2 N 0.67598 0.53575 0.15771
H8 H 0.79418 0.58313 0.13452
H9 H 0.52115 0.54211 0.12002
#END


data_List_4
#E = -182.1806 (inter-molecular)
#E = -83.8573 (intra-molecular)
_chemical_formula_sum 'H9 C4 N2 O3 S1 Cl1'
_chemical_formula_moiety
;
H9 C4 N2 O3 S1 Cl1
;
_symmetry_cell_setting monoclinic
_space_group_name_H-M_alt 'P 1 21/c 1'
_symmetry_Int_Tables_number 14
loop_
_symmetry_equiv_pos_site_id
_symmetry_equiv_pos_as_xyz
1 x,y,z
2 -x,1/2+y,1/2-z
3 -x,-y,-z
4 x,1/2-y,1/2+z
_cell_length_a 16.080311
_cell_length_b 6.022471
_cell_length_c 27.173814
_cell_angle_alpha 90.000000
_cell_angle_beta 21.118306
_cell_angle_gamma 90.000000
_cell_formula_units_Z 12
loop_
_atom_site_label
_atom_site_type_symbol
_atom_site_fract_x
_atom_site_fract_y
_atom_site_fract_z
Cl1 Cl -0.21358 0.32940 0.49824
O1 O -0.12111 1.18758 0.55965
H1 H -0.16176 1.03212 0.57811
H2 H -0.17799 1.25741 0.56119
C1 C 0.20569 1.34650 1.15833
O2 O 0.00217 1.44929 1.27565
H3 H -0.05558 1.40512 1.34001
O3 O 0.28820 1.22688 1.14433
C2 C 0.30685 1.39962 1.05445
H4 H 0.22589 1.52870 1.07752
C3 C 0.49356 1.28751 0.93625
H5 H 0.56638 1.15852 0.91941
S1 S 0.62442 1.34638 0.80801
C4 C 0.81760 1.12788 0.70108
N1 N 0.74295 0.92528 0.73602
H6 H 0.57273 0.89773 0.82438
H7 H 0.85395 0.79673 0.67719
N2 N 1.03754 1.16713 0.58580
H8 H 1.09367 1.32587 0.55752
H9 H 1.15024 1.03960 0.52488
#END


data_List_5
#E = -181.9252 (inter-molecular)
#E = -83.6516 (intra-molecular)
_chemical_formula_sum 'H9 C4 N2 O3 S1 Cl1'
_chemical_formula_moiety
;
H9 C4 N2 O3 S1 Cl1
;
_symmetry_cell_setting orthorhombic
_space_group_name_H-M_alt 'P n a 21'
_symmetry_Int_Tables_number 33
loop_
_symmetry_equiv_pos_site_id
_symmetry_equiv_pos_as_xyz
1 x,y,z
2 -x,-y,1/2+z
3 1/2-x,1/2+y,1/2+z
4 1/2+x,1/2-y,z
_cell_length_a 9.362447
_cell_length_b 12.162536
_cell_length_c 8.008593
_cell_angle_alpha 90.000000
_cell_angle_beta 90.000000
_cell_angle_gamma 90.000000
_cell_formula_units_Z 12
loop_
_atom_site_label
_atom_site_type_symbol
_atom_site_fract_x
_atom_site_fract_y
_atom_site_fract_z
Cl1 Cl 0.73821 1.29766 0.78633
O1 O 0.53815 0.09953 0.66008
H1 H 0.44949 0.13146 0.70105
H2 H 0.60649 0.15643 0.69042
C1 C -0.03036 0.32087 0.29791
O2 O -0.12934 0.40048 0.28864
H3 H -0.08535 0.46217 0.22864
O3 O 0.08637 0.32457 0.22996
C2 C -0.08497 0.23024 0.40065
H4 H -0.19233 0.23759 0.44947
C3 C -0.00083 0.14494 0.43979
H5 H 0.10714 0.14019 0.39043
S1 S -0.06386 0.04081 0.56862
C4 C 0.07544 -0.05068 0.54543
N1 N 0.20299 -0.02715 0.60109
H6 H 0.21950 0.04582 0.65841
H7 H 0.28426 -0.08161 0.59514
N2 N 0.04926 -0.14467 0.47432
H8 H -0.05043 -0.16017 0.43177
H9 H 0.12727 -0.19893 0.44818
#END


data_List_6
#E = -183.5364 (inter-molecular)
#E = -81.7998 (intra-molecular)
_chemical_formula_sum 'H9 C4 N2 O3 S1 Cl1'
_chemical_formula_moiety
;
H9 C4 N2 O3 S1 Cl1
;
_symmetry_cell_setting monoclinic
_space_group_name_H-M_alt 'P 1 21 1'
_symmetry_Int_Tables_number 4
loop_
_symmetry_equiv_pos_site_id
_symmetry_equiv_pos_as_xyz
1 x,y,z
2 -x,1/2+y,-z
_cell_length_a 10.124953
_cell_length_b 11.489732
_cell_length_c 5.338921
_cell_angle_alpha 90.000000
_cell_angle_beta 139.390524
_cell_angle_gamma 90.000000
_cell_formula_units_Z 6
loop_
_atom_site_label
_atom_site_type_symbol
_atom_site_fract_x
_atom_site_fract_y
_atom_site_fract_z
Cl1 Cl 0.68576 1.03999 0.33864
O1 O 0.06535 0.46981 1.79976
H1 H 0.14952 0.45999 1.77257
H2 H 0.16259 0.48659 2.07228
C1 C 0.13600 0.19305 -0.06557
O2 O 0.01659 0.25375 -0.08161
H3 H -0.00854 0.32702 -0.20685
O3 O 0.17521 0.22301 -0.22269
C2 C 0.21484 0.09094 0.17944
H4 H 0.21767 0.09339 0.38655
C3 C 0.28441 0.00083 0.14607
H5 H 0.27362 0.00202 -0.07237
S1 S 0.39733 -0.11602 0.45675
C4 C 0.37040 -0.21980 0.18872
N1 N 0.25190 -0.30812 0.06191
H6 H 0.18334 -0.31547 0.13236
H7 H 0.23237 -0.37043 -0.09666
N2 N 0.47211 -0.21263 0.12572
H8 H 0.46332 -0.27858 -0.01218
H9 H 0.56312 -0.14284 0.22461
#END


data_List_7
#E = -184.4121 (inter-molecular)
#E = -80.9200 (intra-molecular)
_chemical_formula_sum 'H9 C4 N2 O3 S1 Cl1'
_chemical_formula_moiety
;
H9 C4 N2 O3 S1 Cl1
;
_symmetry_cell_setting monoclinic
_space_group_name_H-M_alt 'P 1 21/c 1'
_symmetry_Int_Tables_number 14
loop_
_symmetry_equiv_pos_site_id
_symmetry_equiv_pos_as_xyz
1 x,y,z
2 -x,1/2+y,1/2-z
3 -x,-y,-z
4 x,1/2-y,1/2+z
_cell_length_a 6.212010
_cell_length_b 8.749143
_cell_length_c 14.813139
_cell_angle_alpha 90.000000
_cell_angle_beta 81.301536
_cell_angle_gamma 90.000000
_cell_formula_units_Z 12
loop_
_atom_site_label
_atom_site_type_symbol
_atom_site_fract_x
_atom_site_fract_y
_atom_site_fract_z
Cl1 Cl 1.16316 0.99894 0.85571
O1 O -1.74152 0.35658 0.53654
H1 H -1.59823 0.35073 0.49966
H2 H -1.79349 0.45521 0.51809
C1 C 0.81131 0.30959 0.93476
O2 O 1.02655 0.32192 0.93427
H3 H 1.07642 0.21774 0.94521
O3 O 0.70791 0.19124 0.94800
C2 C 0.72640 0.45856 0.91215
H4 H 0.81510 0.55834 0.92941
C3 C 0.55165 0.46866 0.86932
H5 H 0.46402 0.36618 0.85456
S1 S 0.46080 0.64751 0.84145
C4 C 0.27335 0.59909 0.77185
N1 N 0.32254 0.50256 0.70469
H6 H 0.47882 0.46693 0.68872
H7 H 0.21456 0.47806 0.66209
N2 N 0.08493 0.66788 0.78550
H8 H -0.03061 0.64183 0.74701
H9 H 0.06371 0.75423 0.83178
#END


data_List_8
#E = -182.3241 (inter-molecular)
#E = -82.9152 (intra-molecular)
_chemical_formula_sum 'H9 C4 N2 O3 S1 Cl1'
_chemical_formula_moiety
;
H9 C4 N2 O3 S1 Cl1
;
_symmetry_cell_setting triclinic
_space_group_name_H-M_alt 'P -1'
_symmetry_Int_Tables_number 2
loop_
_symmetry_equiv_pos_site_id
_symmetry_equiv_pos_as_xyz
1 x,y,z
2 -x,-y,-z
_cell_length_a 5.702744
_cell_length_b 11.064073
_cell_length_c 8.345688
_cell_angle_alpha 60.592199
_cell_angle_beta 111.316690
_cell_angle_gamma 90.109036
_cell_formula_units_Z 6
loop_
_atom_site_label
_atom_site_type_symbol
_atom_site_fract_x
_atom_site_fract_y
_atom_site_fract_z
Cl1 Cl -1.27106 0.56554 0.25084
O1 O -0.72758 1.65407 0.32193
H1 H -0.81552 1.58548 0.39225
H2 H -0.65418 1.60805 0.27206
C1 C 0.07456 1.08683 0.75806
O2 O 0.20561 1.12298 0.89174
H3 H 0.15239 1.22692 0.82053
O3 O -0.06821 1.17135 0.58121
C2 C 0.13553 0.93210 0.85485
H4 H 0.29420 0.87142 1.00313
C3 C -0.00713 0.87068 0.76091
H5 H -0.16645 0.93553 0.61283
S1 S 0.06753 0.68829 0.87022
C4 C -0.22218 0.66822 0.73342
N1 N -0.40969 0.66056 0.79008
H6 H -0.57513 0.63873 0.72117
H7 H -0.37622 0.65843 0.91952
N2 N -0.24758 0.65491 0.58168
H8 H -0.09035 0.64631 0.55482
H9 H -0.41710 0.64640 0.49658
#END


data_List_9
#E = -182.5664 (inter-molecular)
#E = -82.4600 (intra-molecular)
_chemical_formula_sum 'H9 C4 N2 O3 S1 Cl1'
_chemical_formula_moiety
;
H9 C4 N2 O3 S1 Cl1
;
_symmetry_cell_setting monoclinic
_space_group_name_H-M_alt 'C 1 2/c 1'
_symmetry_Int_Tables_number 15
loop_
_symmetry_equiv_pos_site_id
_symmetry_equiv_pos_as_xyz
1 x,y,z
2 1/2+x,1/2+y,z
3 -x,y,1/2-z
4 1/2-x,1/2+y,1/2-z
5 -x,-y,-z
6 1/2-x,1/2-y,-z
7 x,-y,1/2+z
8 1/2+x,1/2-y,1/2+z
_cell_length_a 13.237470
_cell_length_b 7.712067
_cell_length_c 16.732452
_cell_angle_alpha 90.000000
_cell_angle_beta 91.243158
_cell_angle_gamma 90.000000
_cell_formula_units_Z 24
loop_
_atom_site_label
_atom_site_type_symbol
_atom_site_fract_x
_atom_site_fract_y
_atom_site_fract_z
Cl1 Cl 0.59321 0.41388 0.61081
O1 O 1.15119 1.02405 0.43623
H1 H 1.12092 0.91938 0.41368
H2 H 1.13116 1.01558 0.49156
C1 C 0.52798 0.84069 0.58059
O2 O 0.54462 0.80561 0.50338
H3 H 0.48978 0.72875 0.48463
O3 O 0.45585 0.78883 0.61794
C2 C 0.61109 0.94892 0.61142
H4 H 0.65774 1.01594 0.56892
C3 C 0.62772 0.96461 0.69024
H5 H 0.58377 0.89065 0.73250
S1 S 0.72824 1.08659 0.72781
C4 C 0.66826 1.17142 0.80896
N1 N 0.69476 1.12113 0.88081
H6 H 0.66183 1.17455 0.92875
H7 H 0.75225 1.03472 0.88687
N2 N 0.59902 1.28929 0.79641
H8 H 0.56324 1.34581 0.84232
H9 H 0.58704 1.33098 0.73946
#END


data_List_10
#E = -181.5394 (inter-molecular)
#E = -83.4574 (intra-molecular)
_chemical_formula_sum 'H9 C4 N2 O3 S1 Cl1'
_chemical_formula_moiety
;
H9 C4 N2 O3 S1 Cl1
;
_symmetry_cell_setting monoclinic
_space_group_name_H-M_alt 'C 1 2/c 1'
_symmetry_Int_Tables_number 15
loop_
_symmetry_equiv_pos_site_id
_symmetry_equiv_pos_as_xyz
1 x,y,z
2 1/2+x,1/2+y,z
3 -x,y,1/2-z
4 1/2-x,1/2+y,1/2-z
5 -x,-y,-z
6 1/2-x,1/2-y,-z
7 x,-y,1/2+z
8 1/2+x,1/2-y,1/2+z
_cell_length_a 20.746321
_cell_length_b 7.855785
_cell_length_c 13.049682
_cell_angle_alpha 90.000000
_cell_angle_beta 123.533343
_cell_angle_gamma 90.000000
_cell_formula_units_Z 24
loop_
_atom_site_label
_atom_site_type_symbol
_atom_site_fract_x
_atom_site_fract_y
_atom_site_fract_z
Cl1 Cl 0.69046 0.88885 -0.17010
O1 O 0.41553 0.55518 -0.21572
H1 H 0.46988 0.58696 -0.16882
H2 H 0.38956 0.66313 -0.25108
C1 C 0.59522 0.74781 1.04983
O2 O 0.66724 0.80891 1.12320
H3 H 0.69815 0.75176 1.09731
O3 O 0.57598 0.64584 0.96713
C2 C 0.54548 0.82178 1.08565
H4 H 0.56732 0.93125 1.14588
C3 C 0.47574 0.75522 1.04374
H5 H 0.45675 0.64293 0.98604
S1 S 0.41529 0.84340 1.08201
C4 C 0.33723 0.70958 0.99750
N1 N 0.29324 0.72185 0.87775
H6 H 0.24824 0.64127 0.82854
H7 H 0.30521 0.80832 0.83276
N2 N 0.32331 0.59459 1.05499
H8 H 0.28005 0.51013 1.00713
H9 H 0.36075 0.58024 1.14682
#END


data_List_11
#E = -184.0359 (inter-molecular)
#E = -80.9601 (intra-molecular)
_chemical_formula_sum 'H9 C4 N2 O3 S1 Cl1'
_chemical_formula_moiety
;
H9 C4 N2 O3 S1 Cl1
;
_symmetry_cell_setting orthorhombic
_space_group_name_H-M_alt 'P n a 21'
_symmetry_Int_Tables_number 33
loop_
_symmetry_equiv_pos_site_id
_symmetry_equiv_pos_as_xyz
1 x,y,z
2 -x,-y,1/2+z
3 1/2-x,1/2+y,1/2+z
4 1/2+x,1/2-y,z
_cell_length_a 9.284776
_cell_length_b 9.932891
_cell_length_c 9.224441
_cell_angle_alpha 90.000000
_cell_angle_beta 90.000000
_cell_angle_gamma 90.000000
_cell_formula_units_Z 12
loop_
_atom_site_label
_atom_site_type_symbol
_atom_site_fract_x
_atom_site_fract_y
_atom_site_fract_z
Cl1 Cl 0.39520 0.16240 0.93163
O1 O 0.84912 0.71116 0.63092
H1 H 0.78623 0.76277 0.56757
H2 H 0.89556 0.64952 0.56373
C1 C 0.57931 0.85585 0.99829
O2 O 0.63414 0.92324 1.11222
H3 H 0.58879 0.88278 1.19799
O3 O 0.49061 0.76614 1.01150
C2 C 0.63686 0.90520 0.85990
H4 H 0.56935 0.89039 0.76556
C3 C 0.76663 0.96370 0.85235
H5 H 0.83133 0.97372 0.94958
S1 S 0.83502 1.02664 0.69150
C4 C 1.01506 1.00427 0.73204
N1 N 1.08377 1.09688 0.80475
H6 H 1.18925 1.08901 0.82963
H7 H 1.02963 1.18047 0.83553
N2 N 1.07926 0.89460 0.68844
H8 H 1.18603 0.88003 0.70228
H9 H 1.02079 0.82340 0.63582
#END


data_List_12
#E = -181.6866 (inter-molecular)
#E = -83.1882 (intra-molecular)
_chemical_formula_sum 'H9 C4 N2 O3 S1 Cl1'
_chemical_formula_moiety
;
H9 C4 N2 O3 S1 Cl1
;
_symmetry_cell_setting triclinic
_space_group_name_H-M_alt 'P -1'
_symmetry_Int_Tables_number 2
loop_
_symmetry_equiv_pos_site_id
_symmetry_equiv_pos_as_xyz
1 x,y,z
2 -x,-y,-z
_cell_length_a 4.950344
_cell_length_b 8.484274
_cell_length_c 13.624947
_cell_angle_alpha 65.388374
_cell_angle_beta 107.602700
_cell_angle_gamma 125.111944
_cell_formula_units_Z 6
loop_
_atom_site_label
_atom_site_type_symbol
_atom_site_fract_x
_atom_site_fract_y
_atom_site_fract_z
Cl1 Cl 0.86991 0.15718 0.60833
O1 O 0.49822 0.13762 -0.23625
H1 H 0.27414 0.11037 -0.26328
H2 H 0.53624 0.07678 -0.27339
C1 C 0.87514 0.23253 0.02102
O2 O 0.95661 0.21861 -0.05890
H3 H 0.74756 0.15262 -0.10180
O3 O 0.59796 0.18741 0.02800
C2 C 1.16904 0.31586 0.09453
H4 H 1.39823 0.34852 0.07696
C3 C 1.15006 0.35132 0.17854
H5 H 0.91343 0.31295 0.19457
S1 S 1.50488 0.46599 0.25931
C4 C 1.32253 0.37840 0.37490
N1 N 1.22507 0.47974 0.39015
H6 H 1.11221 0.42606 0.45705
H7 H 1.26130 0.61402 0.33538
N2 N 1.28560 0.20988 0.44820
H8 H 1.36524 0.13230 0.43721
H9 H 1.19368 0.16199 0.51848
#END


data_List_13
#E = -182.0078 (inter-molecular)
#E = -82.7703 (intra-molecular)
_chemical_formula_sum 'H9 C4 N2 O3 S1 Cl1'
_chemical_formula_moiety
;
H9 C4 N2 O3 S1 Cl1
;
_symmetry_cell_setting monoclinic
_space_group_name_H-M_alt 'P 1 21/c 1'
_symmetry_Int_Tables_number 14
loop_
_symmetry_equiv_pos_site_id
_symmetry_equiv_pos_as_xyz
1 x,y,z
2 -x,1/2+y,1/2-z
3 -x,-y,-z
4 x,1/2-y,1/2+z
_cell_length_a 6.609806
_cell_length_b 5.215032
_cell_length_c 24.741208
_cell_angle_alpha 90.000000
_cell_angle_beta 95.693258
_cell_angle_gamma 90.000000
_cell_formula_units_Z 12
loop_
_atom_site_label
_atom_site_type_symbol
_atom_site_fract_x
_atom_site_fract_y
_atom_site_fract_z
Cl1 Cl -0.27256 0.84080 1.44350
O1 O 0.29185 0.64745 1.62678
H1 H 0.28097 0.81872 1.61125
H2 H 0.30691 0.67884 1.66562
C1 C 1.27042 1.26789 1.22593
O2 O 1.26440 1.38766 1.17805
H3 H 1.28376 1.26398 1.14892
O3 O 1.30699 1.04110 1.23343
C2 C 1.22016 1.45471 1.26683
H4 H 1.15981 1.63633 1.25167
C3 C 1.25191 1.40544 1.32014
H5 H 1.31664 1.22266 1.33419
S1 S 1.19778 1.63960 1.36659
C4 C 1.22308 1.45438 1.42465
N1 N 1.05995 1.38743 1.44669
H6 H 0.92381 1.45585 1.43033
H7 H 1.07082 1.27558 1.48014
N2 N 1.40336 1.38422 1.44571
H8 H 1.41785 1.27179 1.47910
H9 H 1.52715 1.44858 1.42870
#END


data_List_14
#E = -180.8977 (inter-molecular)
#E = -83.4939 (intra-molecular)
_chemical_formula_sum 'H9 C4 N2 O3 S1 Cl1'
_chemical_formula_moiety
;
H9 C4 N2 O3 S1 Cl1
;
_symmetry_cell_setting orthorhombic
_space_group_name_H-M_alt 'P 21 21 2'
_symmetry_Int_Tables_number 18
loop_
_symmetry_equiv_pos_site_id
_symmetry_equiv_pos_as_xyz
1 x,y,z
2 -x,-y,z
3 1/2+x,1/2-y,-z
4 1/2-x,1/2+y,-z
_cell_length_a 12.639588
_cell_length_b 14.725683
_cell_length_c 5.189802
_cell_angle_alpha 90.000000
_cell_angle_beta 90.000000
_cell_angle_gamma 90.000000
_cell_formula_units_Z 12
loop_
_atom_site_label
_atom_site_type_symbol
_atom_site_fract_x
_atom_site_fract_y
_atom_site_fract_z
Cl1 Cl 0.17219 0.85621 -0.78567
O1 O 0.02553 0.88212 -0.28545
H1 H 0.06502 0.86967 -0.44257
H2 H 0.07305 0.86072 -0.15076
C1 C 0.41306 0.86685 -0.35843
O2 O 0.31827 0.90490 -0.31857
H3 H 0.27578 0.88819 -0.46943
O3 O 0.43734 0.82537 -0.55267
C2 C 0.48205 0.88611 -0.13851
H4 H 0.44581 0.91612 0.03021
C3 C 0.58550 0.86714 -0.15526
H5 H 0.61642 0.83518 -0.32834
S1 S 0.67053 0.89175 0.09703
C4 C 0.78861 0.88859 -0.07042
N1 N 0.82573 0.81204 -0.15964
H6 H 0.89731 0.81015 -0.24619
H7 H 0.78343 0.75413 -0.13973
N2 N 0.84101 0.96388 -0.10430
H8 H 0.91110 0.96404 -0.19707
H9 H 0.81299 1.02231 -0.02765
#END


data_List_15
#E = -183.4352 (inter-molecular)
#E = -80.4790 (intra-molecular)
_chemical_formula_sum 'H9 C4 N2 O3 S1 Cl1'
_chemical_formula_moiety
;
H9 C4 N2 O3 S1 Cl1
;
_symmetry_cell_setting orthorhombic
_space_group_name_H-M_alt 'P n a 21'
_symmetry_Int_Tables_number 33
loop_
_symmetry_equiv_pos_site_id
_symmetry_equiv_pos_as_xyz
1 x,y,z
2 -x,-y,1/2+z
3 1/2-x,1/2+y,1/2+z
4 1/2+x,1/2-y,z
_cell_length_a 11.620690
_cell_length_b 8.776510
_cell_length_c 8.730058
_cell_angle_alpha 90.000000
_cell_angle_beta 90.000000
_cell_angle_gamma 90.000000
_cell_formula_units_Z 12
loop_
_atom_site_label
_atom_site_type_symbol
_atom_site_fract_x
_atom_site_fract_y
_atom_site_fract_z
Cl1 Cl -0.73359 -0.14800 0.90258
O1 O 0.86249 -0.07747 0.64912
H1 H 0.80274 -0.02278 0.59348
H2 H 0.82193 -0.13046 0.73095
C1 C 1.41298 1.39771 -0.04906
O2 O 1.47684 1.36705 -0.17349
H3 H 1.46297 1.45562 -0.24011
O3 O 1.36608 1.52055 -0.02992
C2 C 1.39935 1.26654 0.05268
H4 H 1.32204 1.26726 0.12141
C3 C 1.47825 1.15581 0.06218
H5 H 1.55783 1.16631 -0.00237
S1 S 1.46033 1.00431 0.18707
C4 C 1.56074 0.88483 0.10562
N1 N 1.52740 0.78574 0.00311
H6 H 1.58534 0.71449 -0.04441
H7 H 1.44336 0.78203 -0.02786
N2 N 1.66865 0.89524 0.14636
H8 H 1.69229 0.97249 0.22687
H9 H 1.72853 0.83175 0.09191
#END


data_List_16
#E = -179.8274 (inter-molecular)
#E = -83.8848 (intra-molecular)
_chemical_formula_sum 'H9 C4 N2 O3 S1 Cl1'
_chemical_formula_moiety
;
H9 C4 N2 O3 S1 Cl1
;
_symmetry_cell_setting orthorhombic
_space_group_name_H-M_alt 'P b c a'
_symmetry_Int_Tables_number 61
loop_
_symmetry_equiv_pos_site_id
_symmetry_equiv_pos_as_xyz
1 x,y,z
2 1/2-x,-y,1/2+z
3 1/2+x,1/2-y,-z
4 -x,1/2+y,1/2-z
5 -x,-y,-z
6 1/2+x,y,1/2-z
7 1/2-x,1/2+y,z
8 x,1/2-y,1/2+z
_cell_length_a 9.160339
_cell_length_b 21.327877
_cell_length_c 9.893226
_cell_angle_alpha 90.000000
_cell_angle_beta 90.000000
_cell_angle_gamma 90.000000
_cell_formula_units_Z 24
loop_
_atom_site_label
_atom_site_type_symbol
_atom_site_fract_x
_atom_site_fract_y
_atom_site_fract_z
Cl1 Cl 0.07085 0.18088 0.05977
O1 O 0.37540 0.69583 0.75453
H1 H 0.42085 0.70632 0.84022
H2 H 0.37295 0.73544 0.70582
C1 C 0.79059 -0.01876 1.02586
O2 O 0.90913 -0.04632 1.07841
H3 H 0.90727 -0.08940 1.04334
O3 O 0.70043 -0.04633 0.95758
C2 C 0.78651 0.04778 1.06290
H4 H 0.87982 0.06724 1.11532
C3 C 0.66938 0.08175 1.02807
H5 H 0.57871 0.05921 0.97621
S1 S 0.65902 0.16129 1.06314
C4 C 0.47119 0.16826 1.05190
N1 N 0.39603 0.17182 1.16364
H6 H 0.28631 0.17301 1.15973
H7 H 0.44830 0.17150 1.25360
N2 N 0.40716 0.16923 0.93378
H8 H 0.29762 0.17346 0.92622
H9 H 0.47017 0.16770 0.84974
#END


data_List_17
#E = -180.4673 (inter-molecular)
#E = -83.2363 (intra-molecular)
_chemical_formula_sum 'H9 C4 N2 O3 S1 Cl1'
_chemical_formula_moiety
;
H9 C4 N2 O3 S1 Cl1
;
_symmetry_cell_setting orthorhombic
_space_group_name_H-M_alt 'P c c n'
_symmetry_Int_Tables_number 56
loop_
_symmetry_equiv_pos_site_id
_symmetry_equiv_pos_as_xyz
1 x,y,z
2 1/2-x,1/2-y,z
3 1/2+x,-y,1/2-z
4 -x,1/2+y,1/2-z
5 -x,-y,-z
6 1/2+x,1/2+y,-z
7 1/2-x,y,1/2+z
8 x,1/2-y,1/2+z
_cell_length_a 20.169503
_cell_length_b 5.829692
_cell_length_c 15.135648
_cell_angle_alpha 90.000000
_cell_angle_beta 90.000000
_cell_angle_gamma 90.000000
_cell_formula_units_Z 24
loop_
_atom_site_label
_atom_site_type_symbol
_atom_site_fract_x
_atom_site_fract_y
_atom_site_fract_z
Cl1 Cl 0.18336 -0.00512 0.48582
O1 O 0.68828 0.92070 0.38601
H1 H 0.68829 0.77489 0.41703
H2 H 0.72540 0.99867 0.41444
C1 C 1.01804 0.09347 0.38615
O2 O 1.03800 0.19174 0.46155
H3 H 1.08230 0.12790 0.47221
O3 O 1.05324 -0.03063 0.34144
C2 C 0.94920 0.15653 0.36692
H4 H 0.92321 0.26868 0.41229
C3 C 0.92012 0.06480 0.29565
H5 H 0.94836 -0.04895 0.25291
S1 S 0.83795 0.12253 0.26943
C4 C 0.83032 -0.07509 0.18557
N1 N 0.82744 -0.29315 0.20546
H6 H 0.82738 -0.41062 0.15659
H7 H 0.82889 -0.34444 0.26937
N2 N 0.82673 -0.00723 0.10358
H8 H 0.82695 0.16142 0.08728
H9 H 0.81603 -0.12234 0.05592
#END


data_List_18
#E = -183.4537 (inter-molecular)
#E = -80.2446 (intra-molecular)
_chemical_formula_sum 'H9 C4 N2 O3 S1 Cl1'
_chemical_formula_moiety
;
H9 C4 N2 O3 S1 Cl1
;
_symmetry_cell_setting orthorhombic
_space_group_name_H-M_alt 'P 21 21 21'
_symmetry_Int_Tables_number 19
loop_
_symmetry_equiv_pos_site_id
_symmetry_equiv_pos_as_xyz
1 x,y,z
2 1/2-x,-y,1/2+z
3 1/2+x,1/2-y,-z
4 -x,1/2+y,1/2-z
_cell_length_a 7.956098
_cell_length_b 8.176638
_cell_length_c 13.228844
_cell_angle_alpha 90.000000
_cell_angle_beta 90.000000
_cell_angle_gamma 90.000000
_cell_formula_units_Z 12
loop_
_atom_site_label
_atom_site_type_symbol
_atom_site_fract_x
_atom_site_fract_y
_atom_site_fract_z
Cl1 Cl 1.31448 0.46065 0.11847
O1 O -0.48594 0.53551 0.48248
H1 H -0.57197 0.56409 0.53171
H2 H -0.50224 0.41796 0.47677
C1 C 1.22171 0.24303 0.37850
O2 O 1.10861 0.28845 0.44821
H3 H 1.17142 0.34290 0.50267
O3 O 1.37326 0.25088 0.39190
C2 C 1.14471 0.18537 0.28450
H4 H 1.23100 0.13010 0.23090
C3 C 0.98287 0.21224 0.26146
H5 H 0.90105 0.27242 0.31554
S1 S 0.90629 0.15419 0.14451
C4 C 0.71719 0.25678 0.14352
N1 N 0.60421 0.23347 0.21379
H6 H 0.62519 0.15102 0.26947
H7 H 0.49371 0.29410 0.21022
N2 N 0.68850 0.35835 0.06938
H8 H 0.77853 0.37303 0.01598
H9 H 0.57711 0.41655 0.06480
#END


data_List_19
#E = -180.7023 (inter-molecular)
#E = -82.7157 (intra-molecular)
_chemical_formula_sum 'H9 C4 N2 O3 S1 Cl1'
_chemical_formula_moiety
;
H9 C4 N2 O3 S1 Cl1
;
_symmetry_cell_setting orthorhombic
_space_group_name_H-M_alt 'P 21 21 21'
_symmetry_Int_Tables_number 19
loop_
_symmetry_equiv_pos_site_id
_symmetry_equiv_pos_as_xyz
1 x,y,z
2 1/2-x,-y,1/2+z
3 1/2+x,1/2-y,-z
4 -x,1/2+y,1/2-z
_cell_length_a 11.814059
_cell_length_b 9.368010
_cell_length_c 8.577267
_cell_angle_alpha 90.000000
_cell_angle_beta 90.000000
_cell_angle_gamma 90.000000
_cell_formula_units_Z 12
loop_
_atom_site_label
_atom_site_type_symbol
_atom_site_fract_x
_atom_site_fract_y
_atom_site_fract_z
Cl1 Cl 0.43602 0.93280 0.36489
O1 O 0.05879 0.26643 -0.43759
H1 H 0.04610 0.22108 -0.33714
H2 H 0.03526 0.36460 -0.41974
C1 C 0.11471 -0.14849 0.28809
O2 O 0.19763 -0.07396 0.21919
H3 H 0.26759 -0.11487 0.26229
O3 O 0.13233 -0.25538 0.36543
C2 C 0.00456 -0.08403 0.25356
H4 H 0.00319 0.01131 0.18225
C3 C -0.09051 -0.14768 0.30271
H5 H -0.08684 -0.24343 0.37431
S1 S -0.22285 -0.07871 0.25737
C4 C -0.28905 -0.23881 0.21802
N1 N -0.25704 -0.31431 0.09763
H6 H -0.29873 -0.40461 0.06862
H7 H -0.19227 -0.27882 0.03089
N2 N -0.37175 -0.28196 0.30684
H8 H -0.40140 -0.21659 0.39191
H9 H -0.41064 -0.37565 0.28555
#END


data_List_20
#E = -181.5745 (inter-molecular)
#E = -81.7965 (intra-molecular)
_chemical_formula_sum 'H9 C4 N2 O3 S1 Cl1'
_chemical_formula_moiety
;
H9 C4 N2 O3 S1 Cl1
;
_symmetry_cell_setting monoclinic
_space_group_name_H-M_alt 'P 1 21/c 1'
_symmetry_Int_Tables_number 14
loop_
_symmetry_equiv_pos_site_id
_symmetry_equiv_pos_as_xyz
1 x,y,z
2 -x,1/2+y,1/2-z
3 -x,-y,-z
4 x,1/2-y,1/2+z
_cell_length_a 6.499074
_cell_length_b 14.703660
_cell_length_c 14.523814
_cell_angle_alpha 90.000000
_cell_angle_beta 41.943095
_cell_angle_gamma 90.000000
_cell_formula_units_Z 12
loop_
_atom_site_label
_atom_site_type_symbol
_atom_site_fract_x
_atom_site_fract_y
_atom_site_fract_z
Cl1 Cl 1.11101 0.62693 1.70758
O1 O 1.22120 0.33965 1.37633
H1 H 1.13609 0.34731 1.34333
H2 H 1.14769 0.27967 1.41787
C1 C -0.16530 1.11379 -0.44575
O2 O -0.29039 1.05200 -0.34765
H3 H -0.23015 1.07336 -0.30614
O3 O 0.02352 1.17003 -0.48364
C2 C -0.27830 1.10106 -0.50217
H4 H -0.49739 1.06709 -0.43717
C3 C -0.11374 1.13193 -0.62841
H5 H 0.10579 1.16556 -0.68966
S1 S -0.25204 1.12035 -0.69371
C4 C 0.09421 1.12742 -0.86626
N1 N 0.23159 1.20564 -0.92300
H6 H 0.43519 1.20740 -1.02439
H7 H 0.12772 1.26347 -0.86643
N2 N 0.21707 1.05305 -0.93948
H8 H 0.11232 0.99251 -0.89317
H9 H 0.41370 1.05734 -1.04153
#END


data_List_21
#E = -179.7533 (inter-molecular)
#E = -83.5555 (intra-molecular)
_chemical_formula_sum 'H9 C4 N2 O3 S1 Cl1'
_chemical_formula_moiety
;
H9 C4 N2 O3 S1 Cl1
;
_symmetry_cell_setting monoclinic
_space_group_name_H-M_alt 'P 1 2/c 1'
_symmetry_Int_Tables_number 13
loop_
_symmetry_equiv_pos_site_id
_symmetry_equiv_pos_as_xyz
1 x,y,z
2 -x,y,1/2-z
3 -x,-y,-z
4 x,-y,1/2+z
_cell_length_a 6.760199
_cell_length_b 9.092438
_cell_length_c 14.641295
_cell_angle_alpha 90.000000
_cell_angle_beta 79.900450
_cell_angle_gamma 90.000000
_cell_formula_units_Z 12
loop_
_atom_site_label
_atom_site_type_symbol
_atom_site_fract_x
_atom_site_fract_y
_atom_site_fract_z
Cl1 Cl 0.75161 0.83630 1.10802
O1 O 0.54283 0.57470 0.42083
H1 H 0.46609 0.66312 0.41393
H2 H 0.43800 0.50432 0.44474
C1 C 1.04416 -0.41931 0.88911
O2 O 1.01846 -0.55732 0.86095
H3 H 1.12589 -0.61708 0.87936
O3 O 1.18082 -0.38142 0.92833
C2 C 0.88423 -0.32757 0.86354
H4 H 0.76038 -0.38487 0.84121
C3 C 0.88722 -0.18061 0.86927
H5 H 1.01280 -0.12354 0.89058
S1 S 0.68897 -0.07984 0.84088
C4 C 0.74528 0.09031 0.88156
N1 N 0.77302 0.19980 0.82310
H6 H 0.80349 0.30220 0.84322
H7 H 0.75647 0.18053 0.75674
N2 N 0.75721 0.10881 0.96902
H8 H 0.79138 0.20757 0.99354
H9 H 0.73682 0.02136 1.01258
#END


data_List_22
#E = -181.9939 (inter-molecular)
#E = -81.2854 (intra-molecular)
_chemical_formula_sum 'H9 C4 N2 O3 S1 Cl1'
_chemical_formula_moiety
;
H9 C4 N2 O3 S1 Cl1
;
_symmetry_cell_setting monoclinic
_space_group_name_H-M_alt 'C 1 2/c 1'
_symmetry_Int_Tables_number 15
loop_
_symmetry_equiv_pos_site_id
_symmetry_equiv_pos_as_xyz
1 x,y,z
2 1/2+x,1/2+y,z
3 -x,y,1/2-z
4 1/2-x,1/2+y,1/2-z
5 -x,-y,-z
6 1/2-x,1/2-y,-z
7 x,-y,1/2+z
8 1/2+x,1/2-y,1/2+z
_cell_length_a 10.138774
_cell_length_b 9.588672
_cell_length_c 20.382522
_cell_angle_alpha 90.000000
_cell_angle_beta 102.707184
_cell_angle_gamma 90.000000
_cell_formula_units_Z 24
loop_
_atom_site_label
_atom_site_type_symbol
_atom_site_fract_x
_atom_site_fract_y
_atom_site_fract_z
Cl1 Cl 1.26751 1.32657 0.69113
O1 O 2.05214 1.11761 0.16081
H1 H 2.11973 1.12210 0.20273
H2 H 1.97509 1.16258 0.17295
C1 C 1.36069 2.11372 0.49037
O2 O 1.31254 2.01137 0.44682
H3 H 1.30259 2.05666 0.40274
O3 O 1.39364 2.22720 0.47201
C2 C 1.37454 2.07417 0.56096
H4 H 1.39618 2.16014 0.59628
C3 C 1.36548 1.94241 0.58156
H5 H 1.34416 1.85800 0.54516
S1 S 1.38701 1.90587 0.66647
C4 C 1.40469 1.72682 0.66495
N1 N 1.49241 1.66720 0.63563
H6 H 1.55970 1.72500 0.61708
H7 H 1.50496 1.56278 0.63566
N2 N 1.33161 1.65146 0.69683
H8 H 1.33480 1.54652 0.69710
H9 H 1.27210 1.70056 0.72352
#END


data_List_23
#E = -183.1301 (inter-molecular)
#E = -80.1297 (intra-molecular)
_chemical_formula_sum 'H9 C4 N2 O3 S1 Cl1'
_chemical_formula_moiety
;
H9 C4 N2 O3 S1 Cl1
;
_symmetry_cell_setting monoclinic
_space_group_name_H-M_alt 'P 1 21 1'
_symmetry_Int_Tables_number 4
loop_
_symmetry_equiv_pos_site_id
_symmetry_equiv_pos_as_xyz
1 x,y,z
2 -x,1/2+y,-z
_cell_length_a 5.982951
_cell_length_b 8.424087
_cell_length_c 8.848566
_cell_angle_alpha 90.000000
_cell_angle_beta 108.650779
_cell_angle_gamma 90.000000
_cell_formula_units_Z 6
loop_
_atom_site_label
_atom_site_type_symbol
_atom_site_fract_x
_atom_site_fract_y
_atom_site_fract_z
Cl1 Cl -0.03803 0.27620 0.75775
O1 O 0.00731 0.57420 0.55086
H1 H 0.03359 0.64672 0.47271
H2 H 0.12035 0.48965 0.55677
C1 C -0.52214 0.29857 1.40502
O2 O -0.31969 0.36166 1.39894
H3 H -0.25311 0.42685 1.49522
O3 O -0.61648 0.33871 1.50244
C2 C -0.61897 0.18186 1.27665
H4 H -0.79293 0.13630 1.26493
C3 C -0.49673 0.13558 1.18110
H5 H -0.31897 0.18049 1.20217
S1 S -0.60687 0.00187 1.02610
C4 C -0.43046 0.06347 0.91621
N1 N -0.20862 0.02115 0.95983
H6 H -0.10378 0.06468 0.90004
H7 H -0.14182 -0.05067 1.05565
N2 N -0.51941 0.15479 0.79250
H8 H -0.41484 0.20027 0.73363
H9 H -0.69128 0.18664 0.76075
#END


data_List_24
#E = -180.8552 (inter-molecular)
#E = -82.3944 (intra-molecular)
_chemical_formula_sum 'H9 C4 N2 O3 S1 Cl1'
_chemical_formula_moiety
;
H9 C4 N2 O3 S1 Cl1
;
_symmetry_cell_setting monoclinic
_space_group_name_H-M_alt 'P 1 21/c 1'
_symmetry_Int_Tables_number 14
loop_
_symmetry_equiv_pos_site_id
_symmetry_equiv_pos_as_xyz
1 x,y,z
2 -x,1/2+y,1/2-z
3 -x,-y,-z
4 x,1/2-y,1/2+z
_cell_length_a 4.339773
_cell_length_b 10.391807
_cell_length_c 24.252445
_cell_angle_alpha 90.000000
_cell_angle_beta 122.471742
_cell_angle_gamma 90.000000
_cell_formula_units_Z 12
loop_
_atom_site_label
_atom_site_type_symbol
_atom_site_fract_x
_atom_site_fract_y
_atom_site_fract_z
Cl1 Cl 0.67822 0.62342 -0.17064
O1 O 2.87052 0.59643 0.18126
H1 H 2.97771 0.54645 0.16186
H2 H 2.69356 0.53580 0.17894
C1 C -0.90984 0.71625 0.49120
O2 O -1.05485 0.83446 0.47674
H3 H -1.17838 0.84516 0.42930
O3 O -0.98456 0.63173 0.45090
C2 C -0.66364 0.70510 0.56223
H4 H -0.65779 0.78491 0.59150
C3 C -0.45227 0.60106 0.58919
H5 H -0.46046 0.52330 0.55846
S1 S -0.15845 0.59054 0.67335
C4 C -0.00920 0.43426 0.68019
N1 N -0.24016 0.33973 0.65139
H6 H -0.51324 0.35501 0.62712
H7 H -0.14765 0.24838 0.65757
N2 N 0.34084 0.41121 0.71675
H8 H 0.51049 0.48461 0.74330
H9 H 0.43941 0.32105 0.72166
#END


data_List_25
#E = -180.3971 (inter-molecular)
#E = -82.7978 (intra-molecular)
_chemical_formula_sum 'H9 C4 N2 O3 S1 Cl1'
_chemical_formula_moiety
;
H9 C4 N2 O3 S1 Cl1
;
_symmetry_cell_setting triclinic
_space_group_name_H-M_alt 'P -1'
_symmetry_Int_Tables_number 2
loop_
_symmetry_equiv_pos_site_id
_symmetry_equiv_pos_as_xyz
1 x,y,z
2 -x,-y,-z
_cell_length_a 5.698649
_cell_length_b 6.171779
_cell_length_c 18.666242
_cell_angle_alpha 62.159395
_cell_angle_beta 117.412455
_cell_angle_gamma 83.634049
_cell_formula_units_Z 6
loop_
_atom_site_label
_atom_site_type_symbol
_atom_site_fract_x
_atom_site_fract_y
_atom_site_fract_z
Cl1 Cl 0.76170 -0.34869 0.09663
O1 O 0.25532 1.72952 0.44911
H1 H 0.35391 1.84600 0.43563
H2 H 0.30005 1.61559 0.43069
C1 C 0.34598 1.79362 0.62451
O2 O 0.21385 1.64419 0.60298
H3 H 0.21195 1.66867 0.54684
O3 O 0.43586 1.92402 0.57890
C2 C 0.36772 1.76758 0.70961
H4 H 0.23580 1.68119 0.73096
C3 C 0.55296 1.84101 0.76001
H5 H 0.68606 1.92060 0.73728
S1 S 0.59357 1.79422 0.86477
C4 C 0.83024 1.94111 0.89137
N1 N 1.08642 1.84982 0.91145
H6 H 1.22726 1.93139 0.93118
H7 H 1.15125 1.68659 0.91332
N2 N 0.75019 2.14429 0.89286
H8 H 0.87826 2.24275 0.90261
H9 H 0.56089 2.20111 0.88471
#END


data_List_26
#E = -179.5194 (inter-molecular)
#E = -83.5508 (intra-molecular)
_chemical_formula_sum 'H9 C4 N2 O3 S1 Cl1'
_chemical_formula_moiety
;
H9 C4 N2 O3 S1 Cl1
;
_symmetry_cell_setting monoclinic
_space_group_name_H-M_alt 'P 1 2/c 1'
_symmetry_Int_Tables_number 13
loop_
_symmetry_equiv_pos_site_id
_symmetry_equiv_pos_as_xyz
1 x,y,z
2 -x,y,1/2-z
3 -x,-y,-z
4 x,-y,1/2+z
_cell_length_a 6.008546
_cell_length_b 10.264857
_cell_length_c 17.588901
_cell_angle_alpha 90.000000
_cell_angle_beta 55.089563
_cell_angle_gamma 90.000000
_cell_formula_units_Z 12
loop_
_atom_site_label
_atom_site_type_symbol
_atom_site_fract_x
_atom_site_fract_y
_atom_site_fract_z
Cl1 Cl 1.59129 0.95322 0.83444
O1 O 0.05135 0.15916 0.82450
H1 H 0.20734 0.11536 0.77172
H2 H -0.09774 0.10814 0.83253
C1 C 0.50322 0.42085 0.14412
O2 O 0.28858 0.34134 0.18591
H3 H 0.34835 0.26093 0.19940
O3 O 0.71962 0.39468 0.13166
C2 C 0.43912 0.54044 0.11478
H4 H 0.23017 0.55669 0.13882
C3 C 0.64023 0.62437 0.06017
H5 H 0.84610 0.60153 0.03765
S1 S 0.57956 0.76633 0.02176
C4 C 0.89929 0.83455 -0.03693
N1 N 1.02320 0.85194 0.00377
H6 H 1.21142 0.89049 -0.03284
H7 H 0.92928 0.83304 0.07219
N2 N 1.01415 0.87119 -0.12262
H8 H 1.20172 0.91095 -0.16044
H9 H 0.90695 0.86498 -0.15059
#END


data_List_27
#E = -179.1643 (inter-molecular)
#E = -83.8001 (intra-molecular)
_chemical_formula_sum 'H9 C4 N2 O3 S1 Cl1'
_chemical_formula_moiety
;
H9 C4 N2 O3 S1 Cl1
;
_symmetry_cell_setting orthorhombic
_space_group_name_H-M_alt 'P b c n'
_symmetry_Int_Tables_number 60
loop_
_symmetry_equiv_pos_site_id
_symmetry_equiv_pos_as_xyz
1 x,y,z
2 1/2-x,1/2-y,1/2+z
3 1/2+x,1/2-y,-z
4 -x,y,1/2-z
5 -x,-y,-z
6 1/2+x,1/2+y,1/2-z
7 1/2-x,1/2+y,z
8 x,-y,1/2+z
_cell_length_a 14.969566
_cell_length_b 9.090494
_cell_length_c 13.489179
_cell_angle_alpha 90.000000
_cell_angle_beta 90.000000
_cell_angle_gamma 90.000000
_cell_formula_units_Z 24
loop_
_atom_site_label
_atom_site_type_symbol
_atom_site_fract_x
_atom_site_fract_y
_atom_site_fract_z
Cl1 Cl 0.16122 0.53551 0.81987
O1 O -0.04030 0.56049 0.36140
H1 H 0.02018 0.52202 0.36612
H2 H -0.05743 0.53029 0.29494
C1 C 1.09502 0.08888 0.38944
O2 O 1.17604 0.11943 0.42643
H3 H 1.21715 0.06538 0.38284
O3 O 1.08398 0.00290 0.32152
C2 C 1.02558 0.17189 0.44180
H4 H 1.04548 0.24205 0.50272
C3 C 0.94046 0.15915 0.41209
H5 H 0.92390 0.08583 0.35117
S1 S 0.85562 0.25541 0.47091
C4 C 0.76565 0.18529 0.40631
N1 N 0.70499 0.11242 0.45540
H6 H 0.65107 0.06841 0.42201
H7 H 0.70879 0.10740 0.53031
N2 N 0.75758 0.20730 0.31102
H8 H 0.80156 0.27257 0.27461
H9 H 0.70692 0.16110 0.27262
#END


data_List_28
#E = -179.6430 (inter-molecular)
#E = -83.2019 (intra-molecular)
_chemical_formula_sum 'H9 C4 N2 O3 S1 Cl1'
_chemical_formula_moiety
;
H9 C4 N2 O3 S1 Cl1
;
_symmetry_cell_setting orthorhombic
_space_group_name_H-M_alt 'P b c a'
_symmetry_Int_Tables_number 61
loop_
_symmetry_equiv_pos_site_id
_symmetry_equiv_pos_as_xyz
1 x,y,z
2 1/2-x,-y,1/2+z
3 1/2+x,1/2-y,-z
4 -x,1/2+y,1/2-z
5 -x,-y,-z
6 1/2+x,y,1/2-z
7 1/2-x,1/2+y,z
8 x,1/2-y,1/2+z
_cell_length_a 11.626782
_cell_length_b 12.251197
_cell_length_c 14.338880
_cell_angle_alpha 90.000000
_cell_angle_beta 90.000000
_cell_angle_gamma 90.000000
_cell_formula_units_Z 24
loop_
_atom_site_label
_atom_site_type_symbol
_atom_site_fract_x
_atom_site_fract_y
_atom_site_fract_z
Cl1 Cl 1.06007 -0.27173 0.26054
O1 O 0.40300 1.12790 0.58515
H1 H 0.32123 1.11351 0.57957
H2 H 0.40404 1.20003 0.61331
C1 C 0.08495 0.13048 0.52590
O2 O -0.02247 0.16580 0.54082
H3 H -0.02334 0.19511 0.60457
O3 O 0.15950 0.12864 0.58567
C2 C 0.09515 0.09278 0.42921
H4 H 0.01849 0.09710 0.38648
C3 C 0.19487 0.05366 0.39642
H5 H 0.27044 0.05078 0.44100
S1 S 0.20509 0.00924 0.28178
C4 C 0.32609 -0.07116 0.29353
N1 N 0.42675 -0.02582 0.30519
H6 H 0.49727 -0.07172 0.31771
H7 H 0.43280 0.05665 0.30600
N2 N 0.31480 -0.17700 0.28975
H8 H 0.38535 -0.22463 0.28757
H9 H 0.23596 -0.20916 0.27774
#END


data_List_29
#E = -184.1140 (inter-molecular)
#E = -78.7297 (intra-molecular)
_chemical_formula_sum 'H9 C4 N2 O3 S1 Cl1'
_chemical_formula_moiety
;
H9 C4 N2 O3 S1 Cl1
;
_symmetry_cell_setting orthorhombic
_space_group_name_H-M_alt 'P 21 21 2'
_symmetry_Int_Tables_number 18
loop_
_symmetry_equiv_pos_site_id
_symmetry_equiv_pos_as_xyz
1 x,y,z
2 -x,-y,z
3 1/2+x,1/2-y,-z
4 1/2-x,1/2+y,-z
_cell_length_a 12.780622
_cell_length_b 12.494586
_cell_length_c 5.530594
_cell_angle_alpha 90.000000
_cell_angle_beta 90.000000
_cell_angle_gamma 90.000000
_cell_formula_units_Z 12
loop_
_atom_site_label
_atom_site_type_symbol
_atom_site_fract_x
_atom_site_fract_y
_atom_site_fract_z
Cl1 Cl 0.81405 0.58515 0.40568
O1 O 0.56044 -0.13099 0.64402
H1 H 0.48525 -0.12208 0.62621
H2 H 0.58415 -0.05807 0.67070
C1 C 0.06456 0.87464 0.17646
O2 O 0.08391 0.87984 0.41441
H3 H 0.15726 0.90299 0.42843
O3 O 0.12667 0.90126 0.02080
C2 C -0.04266 0.83692 0.13754
H4 H -0.08165 0.79820 0.28738
C3 C -0.08714 0.85051 -0.07945
H5 H -0.04300 0.88589 -0.22757
S1 S -0.21123 0.80530 -0.15241
C4 C -0.28061 0.85865 0.08677
N1 N -0.30061 0.96106 0.09536
H6 H -0.33359 0.99466 0.24267
H7 H -0.27605 1.00927 -0.04076
N2 N -0.31207 0.79441 0.25817
H8 H -0.35614 0.82070 0.39713
H9 H -0.29184 0.71604 0.24949
#END


data_List_30
#E = -177.0248 (inter-molecular)
#E = -85.7584 (intra-molecular)
_chemical_formula_sum 'H9 C4 N2 O3 S1 Cl1'
_chemical_formula_moiety
;
H9 C4 N2 O3 S1 Cl1
;
_symmetry_cell_setting monoclinic
_space_group_name_H-M_alt 'P 1 21/c 1'
_symmetry_Int_Tables_number 14
loop_
_symmetry_equiv_pos_site_id
_symmetry_equiv_pos_as_xyz
1 x,y,z
2 -x,1/2+y,1/2-z
3 -x,-y,-z
4 x,1/2-y,1/2+z
_cell_length_a 8.124046
_cell_length_b 8.323323
_cell_length_c 14.013937
_cell_angle_alpha 90.000000
_cell_angle_beta 120.765958
_cell_angle_gamma 90.000000
_cell_formula_units_Z 12
loop_
_atom_site_label
_atom_site_type_symbol
_atom_site_fract_x
_atom_site_fract_y
_atom_site_fract_z
Cl1 Cl 0.78374 1.05180 0.07167
O1 O 0.09460 0.26233 0.53412
H1 H 0.14151 0.35206 0.51020
H2 H 0.00092 0.31319 0.54790
C1 C 0.29033 0.54894 0.14014
O2 O 0.14327 0.59089 0.15263
H3 H 0.04021 0.62321 0.07850
O3 O 0.28338 0.55194 0.05117
C2 C 0.45738 0.51122 0.24959
H4 H 0.43112 0.51598 0.31815
C3 C 0.63448 0.47452 0.27236
H5 H 0.73883 0.44292 0.35766
S1 S 0.71212 0.45292 0.17922
C4 C 0.72564 0.65391 0.15336
N1 N 0.88716 0.73074 0.21156
H6 H 0.89705 0.84664 0.19431
H7 H 1.00286 0.67267 0.27234
N2 N 0.57513 0.72756 0.07517
H8 H 0.44765 0.66796 0.03345
H9 H 0.57844 0.84289 0.05436
#END


data_List_31
#E = -180.8696 (inter-molecular)
#E = -81.8802 (intra-molecular)
_chemical_formula_sum 'H9 C4 N2 O3 S1 Cl1'
_chemical_formula_moiety
;
H9 C4 N2 O3 S1 Cl1
;
_symmetry_cell_setting triclinic
_space_group_name_H-M_alt 'P -1'
_symmetry_Int_Tables_number 2
loop_
_symmetry_equiv_pos_site_id
_symmetry_equiv_pos_as_xyz
1 x,y,z
2 -x,-y,-z
_cell_length_a 6.155652
_cell_length_b 5.836940
_cell_length_c 15.313449
_cell_angle_alpha 91.406545
_cell_angle_beta 130.239636
_cell_angle_gamma 82.430237
_cell_formula_units_Z 6
loop_
_atom_site_label
_atom_site_type_symbol
_atom_site_fract_x
_atom_site_fract_y
_atom_site_fract_z
Cl1 Cl 0.12406 1.16748 0.36542
O1 O 0.64374 1.16095 0.09540
H1 H 0.78633 1.20014 0.17406
H2 H 0.72276 1.00097 0.10116
C1 C 0.09265 0.74197 0.08746
O2 O -0.10038 0.76550 -0.02763
H3 H -0.29094 0.79793 -0.04957
O3 O 0.02641 0.75904 0.14713
C2 C 0.38325 0.69242 0.12512
H4 H 0.38613 0.65685 0.05576
C3 C 0.63727 0.68991 0.23100
H5 H 0.82352 0.66111 0.23636
S1 S 0.70968 0.75947 0.35692
C4 C 0.54456 0.56045 0.36876
N1 N 0.59031 0.34038 0.35798
H6 H 0.48416 0.22874 0.36190
H7 H 0.73441 0.28337 0.34761
N2 N 0.37931 0.63114 0.39272
H8 H 0.27599 0.51832 0.39745
H9 H 0.35259 0.80112 0.40429
#END


data_List_32
#E = -179.4849 (inter-molecular)
#E = -83.2420 (intra-molecular)
_chemical_formula_sum 'H9 C4 N2 O3 S1 Cl1'
_chemical_formula_moiety
;
H9 C4 N2 O3 S1 Cl1
;
_symmetry_cell_setting monoclinic
_space_group_name_H-M_alt 'C 1 c 1'
_symmetry_Int_Tables_number 9
loop_
_symmetry_equiv_pos_site_id
_symmetry_equiv_pos_as_xyz
1 x,y,z
2 1/2+x,1/2+y,z
3 x,-y,1/2+z
4 1/2+x,1/2-y,1/2+z
_cell_length_a 8.438534
_cell_length_b 12.416443
_cell_length_c 8.937383
_cell_angle_alpha 90.000000
_cell_angle_beta 89.335602
_cell_angle_gamma 90.000000
_cell_formula_units_Z 12
loop_
_atom_site_label
_atom_site_type_symbol
_atom_site_fract_x
_atom_site_fract_y
_atom_site_fract_z
Cl1 Cl 0.94334 0.58417 0.22839
O1 O 0.65059 -0.07661 0.02753
H1 H 0.58303 -0.06930 -0.05913
H2 H 0.62048 -0.01510 0.08875
C1 C 0.51552 0.38303 0.37853
O2 O 0.59130 0.28985 0.40255
H3 H 0.53292 0.23545 0.34481
O3 O 0.39759 0.39049 0.30228
C2 C 0.59806 0.47261 0.45008
H4 H 0.70818 0.45731 0.50676
C3 C 0.53747 0.57164 0.43458
H5 H 0.42431 0.58287 0.37934
S1 S 0.63104 0.68427 0.50627
C4 C 0.59139 0.76986 0.35893
N1 N 0.50679 0.85606 0.38433
H6 H 0.48437 0.91123 0.30430
H7 H 0.47043 0.87016 0.49091
N2 N 0.65021 0.74832 0.22647
H8 H 0.63667 0.79962 0.14013
H9 H 0.72650 0.68573 0.21638
#END


data_List_33
#E = -179.0597 (inter-molecular)
#E = -83.6668 (intra-molecular)
_chemical_formula_sum 'H9 C4 N2 O3 S1 Cl1'
_chemical_formula_moiety
;
H9 C4 N2 O3 S1 Cl1
;
_symmetry_cell_setting monoclinic
_space_group_name_H-M_alt 'P 1 21/c 1'
_symmetry_Int_Tables_number 14
loop_
_symmetry_equiv_pos_site_id
_symmetry_equiv_pos_as_xyz
1 x,y,z
2 -x,1/2+y,1/2-z
3 -x,-y,-z
4 x,1/2-y,1/2+z
_cell_length_a 10.488796
_cell_length_b 8.238007
_cell_length_c 11.342706
_cell_angle_alpha 90.000000
_cell_angle_beta 103.295875
_cell_angle_gamma 90.000000
_cell_formula_units_Z 12
loop_
_atom_site_label
_atom_site_type_symbol
_atom_site_fract_x
_atom_site_fract_y
_atom_site_fract_z
Cl1 Cl -0.15202 1.42080 0.29333
O1 O 0.98491 0.19397 1.06122
H1 H 0.92752 0.17308 0.98245
H2 H 1.05637 0.11746 1.06613
C1 C 0.63465 0.26101 1.01113
O2 O 0.73825 0.35526 1.00931
H3 H 0.78473 0.36784 1.09457
O3 O 0.61012 0.20720 1.10360
C2 C 0.55703 0.23246 0.88827
H4 H 0.60058 0.26216 0.81364
C3 C 0.43663 0.16952 0.87301
H5 H 0.39846 0.14030 0.95200
S1 S 0.34062 0.13019 0.72934
C4 C 0.19581 0.09641 0.77323
N1 N 0.15327 -0.05134 0.78017
H6 H 0.20457 -0.14736 0.75922
H7 H 0.07194 -0.07353 0.81093
N2 N 0.13080 0.22044 0.80072
H8 H 0.04316 0.20316 0.82097
H9 H 0.16265 0.33406 0.78894
#END


data_List_34
#E = -182.0292 (inter-molecular)
#E = -80.6897 (intra-molecular)
_chemical_formula_sum 'H9 C4 N2 O3 S1 Cl1'
_chemical_formula_moiety
;
H9 C4 N2 O3 S1 Cl1
;
_symmetry_cell_setting monoclinic
_space_group_name_H-M_alt 'P 1 21/c 1'
_symmetry_Int_Tables_number 14
loop_
_symmetry_equiv_pos_site_id
_symmetry_equiv_pos_as_xyz
1 x,y,z
2 -x,1/2+y,1/2-z
3 -x,-y,-z
4 x,1/2-y,1/2+z
_cell_length_a 11.280597
_cell_length_b 6.719959
_cell_length_c 14.208574
_cell_angle_alpha 90.000000
_cell_angle_beta 66.059207
_cell_angle_gamma 90.000000
_cell_formula_units_Z 12
loop_
_atom_site_label
_atom_site_type_symbol
_atom_site_fract_x
_atom_site_fract_y
_atom_site_fract_z
Cl1 Cl -0.15577 1.22389 0.40893
O1 O 1.10951 2.00840 1.27453
H1 H 1.02157 2.04210 1.32173
H2 H 1.09841 1.95638 1.21478
C1 C 0.52324 0.33771 0.89972
O2 O 0.57130 0.15771 0.90462
H3 H 0.65799 0.18540 0.90254
O3 O 0.58921 0.48830 0.88073
C2 C 0.38577 0.33782 0.91837
H4 H 0.34263 0.48468 0.92776
C3 C 0.31719 0.17308 0.92215
H5 H 0.36158 0.02690 0.91392
S1 S 0.15514 0.19131 0.94207
C4 C 0.15944 0.01819 0.85098
N1 N 0.16364 0.08165 0.76288
H6 H 0.16492 0.23037 0.75084
H7 H 0.17787 -0.01264 0.70404
N2 N 0.15990 -0.17150 0.87094
H8 H 0.15889 -0.27779 0.82112
H9 H 0.15529 -0.21241 0.94092
#END


data_List_35
#E = -181.9166 (inter-molecular)
#E = -80.6403 (intra-molecular)
_chemical_formula_sum 'H9 C4 N2 O3 S1 Cl1'
_chemical_formula_moiety
;
H9 C4 N2 O3 S1 Cl1
;
_symmetry_cell_setting monoclinic
_space_group_name_H-M_alt 'P 1 21/c 1'
_symmetry_Int_Tables_number 14
loop_
_symmetry_equiv_pos_site_id
_symmetry_equiv_pos_as_xyz
1 x,y,z
2 -x,1/2+y,1/2-z
3 -x,-y,-z
4 x,1/2-y,1/2+z
_cell_length_a 8.704602
_cell_length_b 6.103453
_cell_length_c 19.636124
_cell_angle_alpha 90.000000
_cell_angle_beta 124.174575
_cell_angle_gamma 90.000000
_cell_formula_units_Z 12
loop_
_atom_site_label
_atom_site_type_symbol
_atom_site_fract_x
_atom_site_fract_y
_atom_site_fract_z
Cl1 Cl 0.21348 0.14605 0.47181
O1 O 0.82278 -0.11560 0.37597
H1 H 0.93635 -0.03139 0.39893
H2 H 0.80330 -0.11066 0.42003
C1 C 0.24246 -0.10969 0.14410
O2 O 0.15063 -0.13291 0.06203
H3 H 0.02189 -0.16205 0.04397
O3 O 0.16512 -0.10229 0.18023
C2 C 0.44454 -0.10208 0.18548
H4 H 0.52618 -0.14902 0.24964
C3 C 0.52293 -0.03124 0.14724
H5 H 0.43643 0.02084 0.08349
S1 S 0.76187 -0.02217 0.19626
C4 C 0.76338 0.18853 0.13782
N1 N 0.74844 0.38944 0.15642
H6 H 0.73903 0.41560 0.20488
H7 H 0.74516 0.51449 0.12211
N2 N 0.77897 0.14578 0.07685
H8 H 0.79364 -0.01174 0.06531
H9 H 0.78006 0.26955 0.04296
#END


data_List_36
#E = -182.0161 (inter-molecular)
#E = -80.5254 (intra-molecular)
_chemical_formula_sum 'H9 C4 N2 O3 S1 Cl1'
_chemical_formula_moiety
;
H9 C4 N2 O3 S1 Cl1
;
_symmetry_cell_setting monoclinic
_space_group_name_H-M_alt 'P 1 21/c 1'
_symmetry_Int_Tables_number 14
loop_
_symmetry_equiv_pos_site_id
_symmetry_equiv_pos_as_xyz
1 x,y,z
2 -x,1/2+y,1/2-z
3 -x,-y,-z
4 x,1/2-y,1/2+z
_cell_length_a 9.233496
_cell_length_b 10.357339
_cell_length_c 8.861001
_cell_angle_alpha 90.000000
_cell_angle_beta 81.734922
_cell_angle_gamma 90.000000
_cell_formula_units_Z 12
loop_
_atom_site_label
_atom_site_type_symbol
_atom_site_fract_x
_atom_site_fract_y
_atom_site_fract_z
Cl1 Cl 0.82188 -0.42667 0.45692
O1 O 2.06679 -0.28776 0.59637
H1 H 2.00639 -0.30763 0.51826
H2 H 2.11920 -0.36883 0.60089
C1 C 0.44923 -0.16829 -0.10353
O2 O 0.51674 -0.18165 0.02005
H3 H 0.57602 -0.10290 0.02319
O3 O 0.45897 -0.07053 -0.18105
C2 C 0.36083 -0.28202 -0.13035
H4 H 0.30092 -0.27544 -0.22657
C3 C 0.34970 -0.38451 -0.03704
H5 H 0.41227 -0.38831 0.05768
S1 S 0.23412 -0.51368 -0.05712
C4 C 0.18573 -0.54416 0.13515
N1 N 0.21133 -0.65722 0.19004
H6 H 0.18340 -0.67370 0.30256
H7 H 0.24997 -0.73006 0.11917
N2 N 0.12092 -0.45503 0.22488
H8 H 0.08791 -0.47431 0.33621
H9 H 0.09523 -0.36931 0.18124
#END


data_List_37
#E = -179.1903 (inter-molecular)
#E = -83.3303 (intra-molecular)
_chemical_formula_sum 'H9 C4 N2 O3 S1 Cl1'
_chemical_formula_moiety
;
H9 C4 N2 O3 S1 Cl1
;
_symmetry_cell_setting tetragonal
_space_group_name_H-M_alt 'P 41 21 2'
_symmetry_Int_Tables_number 92
loop_
_symmetry_equiv_pos_site_id
_symmetry_equiv_pos_as_xyz
1 x,y,z
2 1/2-y,1/2+x,1/4+z
3 -x,-y,1/2+z
4 1/2+y,1/2-x,3/4+z
5 1/2+x,1/2-y,3/4-z
6 y,x,-z
7 1/2-x,1/2+y,1/4-z
8 -y,-x,1/2-z
_cell_length_a 7.928986
_cell_length_b 7.928986
_cell_length_c 28.417930
_cell_angle_alpha 90.000000
_cell_angle_beta 90.000000
_cell_angle_gamma 90.000000
_cell_formula_units_Z 24
loop_
_atom_site_label
_atom_site_type_symbol
_atom_site_fract_x
_atom_site_fract_y
_atom_site_fract_z
Cl1 Cl 2.22066 0.13683 0.40839
O1 O 0.01431 1.46201 0.41589
H1 H 0.10115 1.38991 0.40252
H2 H -0.08192 1.43640 0.39580
C1 C 0.10566 -0.15841 0.32097
O2 O -0.00530 -0.08871 0.35073
H3 H 0.03319 0.02825 0.35504
O3 O 0.21668 -0.08120 0.30065
C2 C 0.07165 -0.33941 0.31709
H4 H -0.04681 -0.38550 0.33044
C3 C 0.18647 -0.43897 0.29670
H5 H 0.30540 -0.38436 0.28587
S1 S 0.15308 -0.65231 0.28720
C4 C 0.30731 -0.67763 0.24491
N1 N 0.28144 -0.62119 0.20219
H6 H 0.37355 -0.63166 0.17784
H7 H 0.16949 -0.56764 0.19347
N2 N 0.44947 -0.75077 0.25586
H8 H 0.54132 -0.76313 0.23153
H9 H 0.46769 -0.79680 0.28871
#END


data_List_38
#E = -182.6290 (inter-molecular)
#E = -79.8483 (intra-molecular)
_chemical_formula_sum 'H9 C4 N2 O3 S1 Cl1'
_chemical_formula_moiety
;
H9 C4 N2 O3 S1 Cl1
;
_symmetry_cell_setting orthorhombic
_space_group_name_H-M_alt 'P c a 21'
_symmetry_Int_Tables_number 29
loop_
_symmetry_equiv_pos_site_id
_symmetry_equiv_pos_as_xyz
1 x,y,z
2 -x,-y,1/2+z
3 1/2-x,y,1/2+z
4 1/2+x,-y,z
_cell_length_a 13.683870
_cell_length_b 5.774742
_cell_length_c 11.081836
_cell_angle_alpha 90.000000
_cell_angle_beta 90.000000
_cell_angle_gamma 90.000000
_cell_formula_units_Z 12
loop_
_atom_site_label
_atom_site_type_symbol
_atom_site_fract_x
_atom_site_fract_y
_atom_site_fract_z
Cl1 Cl 0.96996 0.57545 0.89196
O1 O 0.33030 0.36208 0.31942
H1 H 0.38399 0.46714 0.30206
H2 H 0.29476 0.44497 0.38195
C1 C 0.26815 0.70817 1.10839
O2 O 0.36516 0.67840 1.10460
H3 H 0.38031 0.58938 1.03143
O3 O 0.21319 0.64604 1.02806
C2 C 0.24429 0.83537 1.22017
H4 H 0.30659 0.86872 1.27853
C3 C 0.15694 0.91499 1.25585
H5 H 0.15383 1.00447 1.34211
S1 S 0.04787 0.88279 1.17905
C4 C 0.06266 1.10984 1.07925
N1 N 0.08282 1.31790 1.11837
H6 H 0.08610 1.34723 1.20824
H7 H 0.09008 1.45191 1.06039
N2 N 0.05121 1.07067 0.96441
H8 H 0.03074 0.91058 0.93725
H9 H 0.06201 1.19866 0.90423
#END


data_List_39
#E = -180.0179 (inter-molecular)
#E = -82.4075 (intra-molecular)
_chemical_formula_sum 'H9 C4 N2 O3 S1 Cl1'
_chemical_formula_moiety
;
H9 C4 N2 O3 S1 Cl1
;
_symmetry_cell_setting triclinic
_space_group_name_H-M_alt 'P -1'
_symmetry_Int_Tables_number 2
loop_
_symmetry_equiv_pos_site_id
_symmetry_equiv_pos_as_xyz
1 x,y,z
2 -x,-y,-z
_cell_length_a 6.802103
_cell_length_b 11.473358
_cell_length_c 5.867348
_cell_angle_alpha 76.862603
_cell_angle_beta 106.368151
_cell_angle_gamma 96.675539
_cell_formula_units_Z 6
loop_
_atom_site_label
_atom_site_type_symbol
_atom_site_fract_x
_atom_site_fract_y
_atom_site_fract_z
Cl1 Cl 0.24347 0.16533 1.21062
O1 O 0.05278 0.29219 -0.36278
H1 H 0.11931 0.36776 -0.42405
H2 H 0.11273 0.28177 -0.18842
C1 C 0.26559 -0.49178 1.10987
O2 O 0.29229 -0.57632 1.31395
H3 H 0.26552 -0.65235 1.25787
O3 O 0.21736 -0.51328 0.90661
C2 C 0.30132 -0.37302 1.17182
H4 H 0.36705 -0.36889 1.36101
C3 C 0.25191 -0.27513 0.99701
H5 H 0.18106 -0.28437 0.81055
S1 S 0.29546 -0.13388 1.06825
C4 C 0.25036 -0.04402 0.78187
N1 N 0.15856 0.05530 0.74026
H6 H 0.14270 0.11592 0.58237
H7 H 0.12718 0.07968 0.88126
N2 N 0.31876 -0.06988 0.61373
H8 H 0.41092 -0.13922 0.65560
H9 H 0.29398 -0.01479 0.44930
#END


data_List_40
#E = -182.3347 (inter-molecular)
#E = -80.0427 (intra-molecular)
_chemical_formula_sum 'H9 C4 N2 O3 S1 Cl1'
_chemical_formula_moiety
;
H9 C4 N2 O3 S1 Cl1
;
_symmetry_cell_setting orthorhombic
_space_group_name_H-M_alt 'P b c a'
_symmetry_Int_Tables_number 61
loop_
_symmetry_equiv_pos_site_id
_symmetry_equiv_pos_as_xyz
1 x,y,z
2 1/2-x,-y,1/2+z
3 1/2+x,1/2-y,-z
4 -x,1/2+y,1/2-z
5 -x,-y,-z
6 1/2+x,y,1/2-z
7 1/2-x,1/2+y,z
8 x,1/2-y,1/2+z
_cell_length_a 11.800100
_cell_length_b 16.501418
_cell_length_c 8.950891
_cell_angle_alpha 90.000000
_cell_angle_beta 90.000000
_cell_angle_gamma 90.000000
_cell_formula_units_Z 24
loop_
_atom_site_label
_atom_site_type_symbol
_atom_site_fract_x
_atom_site_fract_y
_atom_site_fract_z
Cl1 Cl 0.64797 0.48281 1.28291
O1 O 0.72425 1.11058 -0.51139
H1 H 0.75053 1.06597 -0.57336
H2 H 0.71349 1.08441 -0.41511
C1 C 0.08626 0.65880 0.65450
O2 O 0.05042 0.58866 0.59556
H3 H -0.00804 0.56956 0.66485
O3 O 0.04935 0.68639 0.77143
C2 C 0.16736 0.70047 0.55769
H4 H 0.17056 0.76577 0.56925
C3 C 0.23687 0.66013 0.46560
H5 H 0.23525 0.59435 0.45989
S1 S 0.33338 0.71207 0.35662
C4 C 0.43466 0.63776 0.33458
N1 N 0.45961 0.61328 0.19995
H6 H 0.52261 0.57305 0.18267
H7 H 0.41246 0.63318 0.11270
N2 N 0.48796 0.60777 0.45009
H8 H 0.55007 0.56659 0.43471
H9 H 0.46613 0.62427 0.55534
#END


data_List_41
#E = -179.2810 (inter-molecular)
#E = -83.0908 (intra-molecular)
_chemical_formula_sum 'H9 C4 N2 O3 S1 Cl1'
_chemical_formula_moiety
;
H9 C4 N2 O3 S1 Cl1
;
_symmetry_cell_setting orthorhombic
_space_group_name_H-M_alt 'A b a 2'
_symmetry_Int_Tables_number 41
loop_
_symmetry_equiv_pos_site_id
_symmetry_equiv_pos_as_xyz
1 x,y,z
2 x,1/2+y,1/2+z
3 -x,-y,z
4 -x,1/2-y,1/2+z
5 1/2-x,1/2+y,z
6 1/2-x,y,1/2+z
7 1/2+x,1/2-y,z
8 1/2+x,-y,1/2+z
_cell_length_a 12.706010
_cell_length_b 15.358006
_cell_length_c 9.462363
_cell_angle_alpha 90.000000
_cell_angle_beta 90.000000
_cell_angle_gamma 90.000000
_cell_formula_units_Z 24
loop_
_atom_site_label
_atom_site_type_symbol
_atom_site_fract_x
_atom_site_fract_y
_atom_site_fract_z
Cl1 Cl 1.08491 0.81191 0.10626
O1 O 0.90823 0.84455 0.34403
H1 H 0.91059 0.80749 0.42776
H2 H 0.95720 0.81548 0.28040
C1 C 0.07434 0.63000 0.29006
O2 O 0.10647 0.68252 0.39491
H3 H 0.04432 0.68840 0.45573
O3 O -0.01607 0.60498 0.27650
C2 C 0.16457 0.60734 0.20025
H4 H 0.23424 0.64765 0.20880
C3 C 0.15846 0.53815 0.11477
H5 H 0.08850 0.49802 0.11488
S1 S 0.26437 0.50536 0.01384
C4 C 0.19997 0.43834 -0.10387
N1 N 0.23187 0.35823 -0.12008
H6 H 0.19573 0.31829 -0.18977
H7 H 0.29452 0.33778 -0.06252
N2 N 0.12207 0.46949 -0.17883
H8 H 0.10201 0.53310 -0.16766
H9 H 0.08982 0.43188 -0.25498
#END


data_List_42
#E = -179.7332 (inter-molecular)
#E = -82.6103 (intra-molecular)
_chemical_formula_sum 'H9 C4 N2 O3 S1 Cl1'
_chemical_formula_moiety
;
H9 C4 N2 O3 S1 Cl1
;
_symmetry_cell_setting monoclinic
_space_group_name_H-M_alt 'C 1 c 1'
_symmetry_Int_Tables_number 9
loop_
_symmetry_equiv_pos_site_id
_symmetry_equiv_pos_as_xyz
1 x,y,z
2 1/2+x,1/2+y,z
3 x,-y,1/2+z
4 1/2+x,1/2-y,1/2+z
_cell_length_a 8.643808
_cell_length_b 11.347314
_cell_length_c 9.861104
_cell_angle_alpha 90.000000
_cell_angle_beta 70.390568
_cell_angle_gamma 90.000000
_cell_formula_units_Z 12
loop_
_atom_site_label
_atom_site_type_symbol
_atom_site_fract_x
_atom_site_fract_y
_atom_site_fract_z
Cl1 Cl 0.45653 -0.01919 0.09482
O1 O 0.13358 -0.16196 0.25644
H1 H 0.22829 -0.11039 0.23764
H2 H 0.12809 -0.19953 0.34654
C1 C -0.08373 1.14391 0.18416
O2 O -0.01728 1.20946 0.06547
H3 H -0.00602 1.28890 0.10092
O3 O -0.11184 1.18098 0.30611
C2 C -0.11644 1.02454 0.14377
H4 H -0.07435 1.00090 0.03073
C3 C -0.19682 0.94948 0.24878
H5 H -0.23814 0.97938 0.35977
S1 S -0.23688 0.80594 0.21036
C4 C -0.25501 0.73895 0.37243
N1 N -0.17482 0.64100 0.36872
H6 H -0.11016 0.60539 0.27241
H7 H -0.17136 0.59955 0.45798
N2 N -0.34779 0.78203 0.49570
H8 H -0.41468 0.85580 0.49892
H9 H -0.35816 0.74107 0.58923
#END


data_List_43
#E = -181.1957 (inter-molecular)
#E = -81.0873 (intra-molecular)
_chemical_formula_sum 'H9 C4 N2 O3 S1 Cl1'
_chemical_formula_moiety
;
H9 C4 N2 O3 S1 Cl1
;
_symmetry_cell_setting monoclinic
_space_group_name_H-M_alt 'P 1 21/c 1'
_symmetry_Int_Tables_number 14
loop_
_symmetry_equiv_pos_site_id
_symmetry_equiv_pos_as_xyz
1 x,y,z
2 -x,1/2+y,1/2-z
3 -x,-y,-z
4 x,1/2-y,1/2+z
_cell_length_a 5.606447
_cell_length_b 10.090091
_cell_length_c 19.060751
_cell_angle_alpha 90.000000
_cell_angle_beta 126.550159
_cell_angle_gamma 90.000000
_cell_formula_units_Z 12
loop_
_atom_site_label
_atom_site_type_symbol
_atom_site_fract_x
_atom_site_fract_y
_atom_site_fract_z
Cl1 Cl -0.19779 -0.33575 0.99421
O1 O 1.46687 1.10423 0.40358
H1 H 1.52170 1.01326 0.42348
H2 H 1.36044 1.13178 0.42669
C1 C 0.95745 -0.06461 0.89427
O2 O 1.14465 -0.10282 0.97782
H3 H 1.03544 -0.17223 0.98414
O3 O 0.71279 -0.11397 0.84220
C2 C 1.09962 0.03425 0.87404
H4 H 1.25349 0.10273 0.92531
C3 C 1.04287 0.03341 0.79503
H5 H 0.89620 -0.04102 0.74718
S1 S 1.20180 0.14927 0.76716
C4 C 1.10520 0.07862 0.67110
N1 N 0.87196 0.12005 0.59610
H6 H 0.83980 0.08774 0.54087
H7 H 0.73032 0.18776 0.59200
N2 N 1.26743 -0.01703 0.67401
H8 H 1.20976 -0.06411 0.61912
H9 H 1.44854 -0.05003 0.73167
#END


data_List_44
#E = -178.4918 (inter-molecular)
#E = -83.7738 (intra-molecular)
_chemical_formula_sum 'H9 C4 N2 O3 S1 Cl1'
_chemical_formula_moiety
;
H9 C4 N2 O3 S1 Cl1
;
_symmetry_cell_setting orthorhombic
_space_group_name_H-M_alt 'P b c a'
_symmetry_Int_Tables_number 61
loop_
_symmetry_equiv_pos_site_id
_symmetry_equiv_pos_as_xyz
1 x,y,z
2 1/2-x,-y,1/2+z
3 1/2+x,1/2-y,-z
4 -x,1/2+y,1/2-z
5 -x,-y,-z
6 1/2+x,y,1/2-z
7 1/2-x,1/2+y,z
8 x,1/2-y,1/2+z
_cell_length_a 17.234782
_cell_length_b 9.780168
_cell_length_c 10.086970
_cell_angle_alpha 90.000000
_cell_angle_beta 90.000000
_cell_angle_gamma 90.000000
_cell_formula_units_Z 24
loop_
_atom_site_label
_atom_site_type_symbol
_atom_site_fract_x
_atom_site_fract_y
_atom_site_fract_z
Cl1 Cl 0.64932 0.94914 0.16774
O1 O 0.39619 0.17433 0.50257
H1 H 0.44124 0.20633 0.55114
H2 H 0.37668 0.25824 0.46294
C1 C 0.61019 0.90175 0.78232
O2 O 0.55637 0.80287 0.77544
H3 H 0.58587 0.72399 0.74281
O3 O 0.67808 0.88525 0.75256
C2 C 0.57542 1.02679 0.83562
H4 H 0.51353 1.02772 0.85379
C3 C 0.62266 1.13101 0.86538
H5 H 0.68444 1.12249 0.84440
S1 S 0.58800 1.28070 0.93506
C4 C 0.67309 1.33224 1.00974
N1 N 0.70532 1.25534 1.10066
H6 H 0.67989 1.16632 1.12853
H7 H 0.75540 1.28368 1.14495
N2 N 0.70384 1.44837 0.97450
H8 H 0.75201 1.48200 1.02078
H9 H 0.67617 1.50684 0.90592
#END


data_List_45
#E = -185.3325 (inter-molecular)
#E = -76.9219 (intra-molecular)
_chemical_formula_sum 'H9 C4 N2 O3 S1 Cl1'
_chemical_formula_moiety
;
H9 C4 N2 O3 S1 Cl1
;
_symmetry_cell_setting triclinic
_space_group_name_H-M_alt 'P -1'
_symmetry_Int_Tables_number 2
loop_
_symmetry_equiv_pos_site_id
_symmetry_equiv_pos_as_xyz
1 x,y,z
2 -x,-y,-z
_cell_length_a 12.409742
_cell_length_b 7.007257
_cell_length_c 5.715014
_cell_angle_alpha 77.751500
_cell_angle_beta 65.819816
_cell_angle_gamma 99.932186
_cell_formula_units_Z 6
loop_
_atom_site_label
_atom_site_type_symbol
_atom_site_fract_x
_atom_site_fract_y
_atom_site_fract_z
Cl1 Cl 0.34010 0.83808 0.41029
O1 O 0.48997 0.30069 1.05865
H1 H 0.43895 0.16453 1.18009
H2 H 0.56241 0.27306 0.93498
C1 C -0.07297 0.25909 0.78204
O2 O -0.19383 0.24266 0.90982
H3 H -0.22051 0.23350 0.77162
O3 O -0.02042 0.26822 0.54610
C2 C -0.02121 0.26124 0.97176
H4 H -0.08692 0.25479 1.17257
C3 C 0.09491 0.26940 0.92470
H5 H 0.11354 0.26534 1.09538
S1 S 0.21299 0.27345 0.62524
C4 C 0.33033 0.29523 0.71534
N1 N 0.37909 0.14519 0.72921
H6 H 0.45318 0.15592 0.76303
H7 H 0.34765 0.02248 0.68250
N2 N 0.36873 0.45985 0.76642
H8 H 0.43198 0.47059 0.83528
H9 H 0.33390 0.57826 0.73600
#END


data_List_46
#E = -180.4297 (inter-molecular)
#E = -81.7460 (intra-molecular)
_chemical_formula_sum 'H9 C4 N2 O3 S1 Cl1'
_chemical_formula_moiety
;
H9 C4 N2 O3 S1 Cl1
;
_symmetry_cell_setting monoclinic
_space_group_name_H-M_alt 'P 1 2/c 1'
_symmetry_Int_Tables_number 13
loop_
_symmetry_equiv_pos_site_id
_symmetry_equiv_pos_as_xyz
1 x,y,z
2 -x,y,1/2-z
3 -x,-y,-z
4 x,-y,1/2+z
_cell_length_a 14.022809
_cell_length_b 5.915374
_cell_length_c 21.953365
_cell_angle_alpha 90.000000
_cell_angle_beta 151.495395
_cell_angle_gamma 90.000000
_cell_formula_units_Z 12
loop_
_atom_site_label
_atom_site_type_symbol
_atom_site_fract_x
_atom_site_fract_y
_atom_site_fract_z
Cl1 Cl 1.10816 -0.10452 1.21332
O1 O 0.58566 1.22684 0.18594
H1 H 0.66100 1.31188 0.25842
H2 H 0.68538 1.11933 0.22771
C1 C 0.22358 0.72108 1.10246
O2 O 0.18818 0.89433 1.12017
H3 H 0.14291 0.82997 1.13359
O3 O 0.21365 0.52256 1.11146
C2 C 0.28198 0.80803 1.07533
H4 H 0.32654 0.98374 1.09740
C3 C 0.27672 0.67087 1.02385
H5 H 0.22593 0.49727 1.00080
S1 S 0.35309 0.76826 0.99578
C4 C 0.27181 0.55076 0.90444
N1 N 0.30681 0.34009 0.93818
H6 H 0.38457 0.30068 1.01983
H7 H 0.24861 0.21633 0.87939
N2 N 0.17847 0.59995 0.80150
H8 H 0.15442 0.76357 0.77648
H9 H 0.13625 0.47439 0.74950
#END


data_List_47
#E = -182.9321 (inter-molecular)
#E = -79.2011 (intra-molecular)
_chemical_formula_sum 'H9 C4 N2 O3 S1 Cl1'
_chemical_formula_moiety
;
H9 C4 N2 O3 S1 Cl1
;
_symmetry_cell_setting monoclinic
_space_group_name_H-M_alt 'P 1 21/c 1'
_symmetry_Int_Tables_number 14
loop_
_symmetry_equiv_pos_site_id
_symmetry_equiv_pos_as_xyz
1 x,y,z
2 -x,1/2+y,1/2-z
3 -x,-y,-z
4 x,1/2-y,1/2+z
_cell_length_a 8.202233
_cell_length_b 11.061312
_cell_length_c 9.265346
_cell_angle_alpha 90.000000
_cell_angle_beta 81.582868
_cell_angle_gamma 90.000000
_cell_formula_units_Z 12
loop_
_atom_site_label
_atom_site_type_symbol
_atom_site_fract_x
_atom_site_fract_y
_atom_site_fract_z
Cl1 Cl 0.32176 -0.12684 0.24536
O1 O -0.15961 1.17248 0.03994
H1 H -0.19015 1.25214 0.07935
H2 H -0.17329 1.18110 -0.06210
C1 C 0.25990 -0.04720 0.64741
O2 O 0.38983 -0.09326 0.70119
H3 H 0.35337 -0.17367 0.73802
O3 O 0.12636 -0.09729 0.65810
C2 C 0.30525 0.06810 0.57451
H4 H 0.43228 0.09618 0.56789
C3 C 0.19345 0.13121 0.51407
H5 H 0.06791 0.09842 0.51964
S1 S 0.24702 0.25581 0.40398
C4 C 0.27418 0.35880 0.53716
N1 N 0.14567 0.40617 0.61691
H6 H 0.16116 0.47127 0.69001
H7 H 0.03119 0.38045 0.60082
N2 N 0.42349 0.38934 0.55526
H8 H 0.44159 0.44933 0.63377
H9 H 0.52038 0.35611 0.48595
#END


data_List_48
#E = -179.0878 (inter-molecular)
#E = -83.0069 (intra-molecular)
_chemical_formula_sum 'H9 C4 N2 O3 S1 Cl1'
_chemical_formula_moiety
;
H9 C4 N2 O3 S1 Cl1
;
_symmetry_cell_setting monoclinic
_space_group_name_H-M_alt 'P 1 21/c 1'
_symmetry_Int_Tables_number 14
loop_
_symmetry_equiv_pos_site_id
_symmetry_equiv_pos_as_xyz
1 x,y,z
2 -x,1/2+y,1/2-z
3 -x,-y,-z
4 x,1/2-y,1/2+z
_cell_length_a 8.666812
_cell_length_b 7.376511
_cell_length_c 14.445016
_cell_angle_alpha 90.000000
_cell_angle_beta 113.568993
_cell_angle_gamma 90.000000
_cell_formula_units_Z 12
loop_
_atom_site_label
_atom_site_type_symbol
_atom_site_fract_x
_atom_site_fract_y
_atom_site_fract_z
Cl1 Cl 0.55372 0.96291 0.64590
O1 O 0.32136 0.35175 0.62004
H1 H 0.36740 0.37534 0.69215
H2 H 0.42045 0.32466 0.60676
C1 C 0.25546 0.65273 0.44023
O2 O 0.41629 0.69613 0.46196
H3 H 0.43005 0.82239 0.48629
O3 O 0.15265 0.75327 0.45175
C2 C 0.22373 0.46803 0.39952
H4 H 0.32252 0.40105 0.38440
C3 C 0.07820 0.38533 0.38490
H5 H -0.01696 0.45482 0.40309
S1 S 0.04187 0.16657 0.33753
C4 C -0.14752 0.12435 0.34505
N1 N -0.16197 -0.02517 0.38922
H6 H -0.27226 -0.05912 0.39295
H7 H -0.06423 -0.11321 0.41501
N2 N -0.27509 0.23455 0.30562
H8 H -0.27119 0.34593 0.26555
H9 H -0.38200 0.20769 0.31473
#END


data_List_49
#E = -189.0482 (inter-molecular)
#E = -73.0071 (intra-molecular)
_chemical_formula_sum 'H9 C4 N2 O3 S1 Cl1'
_chemical_formula_moiety
;
H9 C4 N2 O3 S1 Cl1
;
_symmetry_cell_setting monoclinic
_space_group_name_H-M_alt 'P 1 21/c 1'
_symmetry_Int_Tables_number 14
loop_
_symmetry_equiv_pos_site_id
_symmetry_equiv_pos_as_xyz
1 x,y,z
2 -x,1/2+y,1/2-z
3 -x,-y,-z
4 x,1/2-y,1/2+z
_cell_length_a 6.008878
_cell_length_b 19.774722
_cell_length_c 7.288034
_cell_angle_alpha 90.000000
_cell_angle_beta 88.947902
_cell_angle_gamma 90.000000
_cell_formula_units_Z 12
loop_
_atom_site_label
_atom_site_type_symbol
_atom_site_fract_x
_atom_site_fract_y
_atom_site_fract_z
Cl1 Cl 0.42424 0.32545 0.86600
O1 O 0.70703 0.96436 0.83736
H1 H 0.64797 0.92201 0.79072
H2 H 0.86176 0.95256 0.85817
C1 C 0.91337 0.14875 1.05560
O2 O 0.76546 0.19909 1.04174
H3 H 0.63629 0.18611 1.11860
O3 O 0.87763 0.09478 1.13132
C2 C 1.12142 0.16967 0.96443
H4 H 1.20041 0.21346 1.02434
C3 C 1.21706 0.13934 0.81891
H5 H 1.37554 0.15978 0.77036
S1 S 1.11962 0.06739 0.71156
C4 C 0.89921 0.10364 0.59750
N1 N 0.92481 0.15968 0.50460
H6 H 0.79130 0.18199 0.44823
H7 H 1.07937 0.17908 0.48643
N2 N 0.70639 0.07321 0.60387
H8 H 0.57811 0.09294 0.53477
H9 H 0.69140 0.02879 0.67233
#END


data_List_50
#E = -180.6944 (inter-molecular)
#E = -81.2499 (intra-molecular)
_chemical_formula_sum 'H9 C4 N2 O3 S1 Cl1'
_chemical_formula_moiety
;
H9 C4 N2 O3 S1 Cl1
;
_symmetry_cell_setting orthorhombic
_space_group_name_H-M_alt 'P c a 21'
_symmetry_Int_Tables_number 29
loop_
_symmetry_equiv_pos_site_id
_symmetry_equiv_pos_as_xyz
1 x,y,z
2 -x,-y,1/2+z
3 1/2-x,y,1/2+z
4 1/2+x,-y,z
_cell_length_a 9.365416
_cell_length_b 7.445197
_cell_length_c 11.466254
_cell_angle_alpha 90.000000
_cell_angle_beta 90.000000
_cell_angle_gamma 90.000000
_cell_formula_units_Z 12
loop_
_atom_site_label
_atom_site_type_symbol
_atom_site_fract_x
_atom_site_fract_y
_atom_site_fract_z
Cl1 Cl 0.35557 0.76881 0.60929
O1 O 0.54324 0.11913 0.60982
H1 H 0.47937 0.02585 0.58194
H2 H 0.63507 0.05857 0.61496
C1 C -0.30049 0.86573 0.32078
O2 O -0.41472 0.97387 0.32604
H3 H -0.42457 1.03019 0.24903
O3 O -0.22633 0.84715 0.23445
C2 C -0.28439 0.77643 0.43467
H4 H -0.36927 0.80540 0.49641
C3 C -0.17861 0.66787 0.46952
H5 H -0.18237 0.62143 0.55935
S1 S -0.02736 0.61079 0.39167
C4 C -0.10221 0.45571 0.29812
N1 N -0.08297 0.47532 0.18631
H6 H -0.02384 0.58046 0.15806
H7 H -0.12330 0.38390 0.13044
N2 N -0.17335 0.31759 0.33761
H8 H -0.18189 0.29622 0.42435
H9 H -0.21940 0.23411 0.27950
#END


data_List_51
#E = -180.3170 (inter-molecular)
#E = -81.5967 (intra-molecular)
_chemical_formula_sum 'H9 C4 N2 O3 S1 Cl1'
_chemical_formula_moiety
;
H9 C4 N2 O3 S1 Cl1
;
_symmetry_cell_setting orthorhombic
_space_group_name_H-M_alt 'P 21 21 21'
_symmetry_Int_Tables_number 19
loop_
_symmetry_equiv_pos_site_id
_symmetry_equiv_pos_as_xyz
1 x,y,z
2 1/2-x,-y,1/2+z
3 1/2+x,1/2-y,-z
4 -x,1/2+y,1/2-z
_cell_length_a 12.060194
_cell_length_b 6.479830
_cell_length_c 11.132641
_cell_angle_alpha 90.000000
_cell_angle_beta 90.000000
_cell_angle_gamma 90.000000
_cell_formula_units_Z 12
loop_
_atom_site_label
_atom_site_type_symbol
_atom_site_fract_x
_atom_site_fract_y
_atom_site_fract_z
Cl1 Cl 0.30930 0.57304 0.21952
O1 O 0.13530 1.46753 -0.01491
H1 H 0.17612 1.50411 0.05761
H2 H 0.19306 1.42664 -0.07091
C1 C 0.48361 4.80802 -0.21875
O2 O 0.58135 4.76512 -0.16840
H3 H 0.63928 4.76946 -0.23024
O3 O 0.46692 4.81061 -0.32649
C2 C 0.40509 4.85725 -0.12262
H4 H 0.43809 4.85902 -0.03206
C3 C 0.29952 4.90607 -0.14652
H5 H 0.26921 4.90533 -0.23846
S1 S 0.21462 4.98254 -0.02957
C4 C 0.08558 4.96366 -0.09510
N1 N 0.05599 4.80080 -0.15654
H6 H 0.10795 4.67820 -0.16242
H7 H -0.02024 4.79466 -0.19389
N2 N 0.01551 5.11477 -0.07883
H8 H -0.06266 5.10478 -0.11070
H9 H 0.04002 5.23430 -0.02617
#END


data_List_52
#E = -182.4888 (inter-molecular)
#E = -79.3965 (intra-molecular)
_chemical_formula_sum 'H9 C4 N2 O3 S1 Cl1'
_chemical_formula_moiety
;
H9 C4 N2 O3 S1 Cl1
;
_symmetry_cell_setting orthorhombic
_space_group_name_H-M_alt 'P b c a'
_symmetry_Int_Tables_number 61
loop_
_symmetry_equiv_pos_site_id
_symmetry_equiv_pos_as_xyz
1 x,y,z
2 1/2-x,-y,1/2+z
3 1/2+x,1/2-y,-z
4 -x,1/2+y,1/2-z
5 -x,-y,-z
6 1/2+x,y,1/2-z
7 1/2-x,1/2+y,z
8 x,1/2-y,1/2+z
_cell_length_a 14.023285
_cell_length_b 8.518607
_cell_length_c 14.100639
_cell_angle_alpha 90.000000
_cell_angle_beta 90.000000
_cell_angle_gamma 90.000000
_cell_formula_units_Z 24
loop_
_atom_site_label
_atom_site_type_symbol
_atom_site_fract_x
_atom_site_fract_y
_atom_site_fract_z
Cl1 Cl 1.05930 0.83824 0.13627
O1 O 0.37388 3.57519 -0.01293
H1 H 0.41948 3.63365 -0.05111
H2 H 0.41136 3.48510 0.00672
C1 C 0.37468 2.00957 -0.05791
O2 O 0.39209 2.16429 -0.05157
H3 H 0.44013 2.17414 -0.00091
O3 O 0.41599 1.91093 -0.01066
C2 C 0.29415 1.97492 -0.12047
H4 H 0.25481 1.86966 -0.10212
C3 C 0.26663 2.07142 -0.19033
H5 H 0.31022 2.17251 -0.20783
S1 S 0.16488 2.03135 -0.25517
C4 C 0.15377 2.20490 -0.31687
N1 N 0.07740 2.29029 -0.30344
H6 H 0.06844 2.39499 -0.33594
H7 H 0.02834 2.25273 -0.25567
N2 N 0.21970 2.24855 -0.37674
H8 H 0.20619 2.33882 -0.42087
H9 H 0.28132 2.18749 -0.38353
#END


data_List_53
#E = -180.1481 (inter-molecular)
#E = -81.7244 (intra-molecular)
_chemical_formula_sum 'H9 C4 N2 O3 S1 Cl1'
_chemical_formula_moiety
;
H9 C4 N2 O3 S1 Cl1
;
_symmetry_cell_setting orthorhombic
_space_group_name_H-M_alt 'P 21 21 21'
_symmetry_Int_Tables_number 19
loop_
_symmetry_equiv_pos_site_id
_symmetry_equiv_pos_as_xyz
1 x,y,z
2 1/2-x,-y,1/2+z
3 1/2+x,1/2-y,-z
4 -x,1/2+y,1/2-z
_cell_length_a 6.262283
_cell_length_b 21.338896
_cell_length_c 6.886800
_cell_angle_alpha 90.000000
_cell_angle_beta 90.000000
_cell_angle_gamma 90.000000
_cell_formula_units_Z 12
loop_
_atom_site_label
_atom_site_type_symbol
_atom_site_fract_x
_atom_site_fract_y
_atom_site_fract_z
Cl1 Cl -0.02088 0.71958 0.85503
O1 O 0.69115 1.14231 -0.61662
H1 H 0.81103 1.16448 -0.55918
H2 H 0.58086 1.17439 -0.61395
C1 C 0.96787 0.53804 1.94824
O2 O 1.00958 0.57376 1.79293
H3 H 1.01192 0.61690 1.84222
O3 O 0.95363 0.55805 2.11333
C2 C 0.93498 0.47312 1.88571
H4 H 0.94180 0.46296 1.73186
C3 C 0.89668 0.42891 2.01897
H5 H 0.89505 0.44056 2.17255
S1 S 0.83873 0.35215 1.95439
C4 C 1.05231 0.31879 2.07578
N1 N 1.24412 0.32614 2.00409
H6 H 1.26043 0.34943 1.87659
H7 H 1.37258 0.31003 2.07663
N2 N 1.01903 0.28769 2.23633
H8 H 0.86855 0.28316 2.28882
H9 H 1.14119 0.26938 2.31393
#END


data_List_54
#E = -189.0308 (inter-molecular)
#E = -72.7629 (intra-molecular)
_chemical_formula_sum 'H9 C4 N2 O3 S1 Cl1'
_chemical_formula_moiety
;
H9 C4 N2 O3 S1 Cl1
;
_symmetry_cell_setting monoclinic
_space_group_name_H-M_alt 'P 1 21/c 1'
_symmetry_Int_Tables_number 14
loop_
_symmetry_equiv_pos_site_id
_symmetry_equiv_pos_as_xyz
1 x,y,z
2 -x,1/2+y,1/2-z
3 -x,-y,-z
4 x,1/2-y,1/2+z
_cell_length_a 6.010620
_cell_length_b 19.729776
_cell_length_c 7.272381
_cell_angle_alpha 90.000000
_cell_angle_beta 91.317425
_cell_angle_gamma 90.000000
_cell_formula_units_Z 12
loop_
_atom_site_label
_atom_site_type_symbol
_atom_site_fract_x
_atom_site_fract_y
_atom_site_fract_z
Cl1 Cl -0.07286 0.82490 -0.36280
O1 O -0.20683 -0.03477 0.83437
H1 H -0.14688 -0.07763 0.79150
H2 H -0.36084 -0.04677 0.85699
C1 C 0.58429 0.14802 2.05232
O2 O 0.73215 0.19832 2.03564
H3 H 0.86158 0.18580 2.11343
O3 O 0.62053 0.09439 2.13056
C2 C 0.37521 0.16860 1.96125
H4 H 0.29532 0.21216 2.02189
C3 C 0.27977 0.13827 1.81490
H5 H 0.12045 0.15842 1.76663
S1 S 0.37858 0.06667 1.70617
C4 C 0.59800 0.10362 1.59279
N1 N 0.79010 0.07268 1.59606
H6 H 0.80532 0.02737 1.66082
H7 H 0.91743 0.09279 1.52688
N2 N 0.57246 0.16054 1.50296
H8 H 0.41806 0.18031 1.48629
H9 H 0.70562 0.18312 1.44702
#END


data_List_55
#E = -180.7530 (inter-molecular)
#E = -81.0361 (intra-molecular)
_chemical_formula_sum 'H9 C4 N2 O3 S1 Cl1'
_chemical_formula_moiety
;
H9 C4 N2 O3 S1 Cl1
;
_symmetry_cell_setting monoclinic
_space_group_name_H-M_alt 'P 1 c 1'
_symmetry_Int_Tables_number 7
loop_
_symmetry_equiv_pos_site_id
_symmetry_equiv_pos_as_xyz
1 x,y,z
2 x,-y,1/2+z
_cell_length_a 16.093702
_cell_length_b 4.395444
_cell_length_c 16.990227
_cell_angle_alpha 90.000000
_cell_angle_beta 158.032517
_cell_angle_gamma 90.000000
_cell_formula_units_Z 6
loop_
_atom_site_label
_atom_site_type_symbol
_atom_site_fract_x
_atom_site_fract_y
_atom_site_fract_z
Cl1 Cl 0.72994 -0.87752 -0.04703
O1 O 0.07355 1.39608 0.70033
H1 H -0.03729 1.24393 0.61671
H2 H -0.01476 1.58055 0.62044
C1 C 1.53141 1.71083 1.05485
O2 O 1.46924 1.76836 1.07459
H3 H 1.59278 1.70896 1.21761
O3 O 1.69276 1.55789 1.17881
C2 C 1.37172 1.85419 0.86122
H4 H 1.27079 2.03186 0.79841
C3 C 1.34450 1.77382 0.76181
H5 H 1.44113 1.59093 0.82042
S1 S 1.14334 1.96398 0.53072
C4 C 1.13103 1.73642 0.43763
N1 N 0.94840 1.58390 0.26465
H6 H 0.92457 1.45676 0.19508
H7 H 0.82185 1.60419 0.19230
N2 N 1.29743 1.72270 0.53476
H8 H 1.43683 1.84462 0.66798
H9 H 1.27907 1.60677 0.46774
#END


data_List_56
#E = -189.0054 (inter-molecular)
#E = -72.7692 (intra-molecular)
_chemical_formula_sum 'H9 C4 N2 O3 S1 Cl1'
_chemical_formula_moiety
;
H9 C4 N2 O3 S1 Cl1
;
_symmetry_cell_setting monoclinic
_space_group_name_H-M_alt 'P 1 21/c 1'
_symmetry_Int_Tables_number 14
loop_
_symmetry_equiv_pos_site_id
_symmetry_equiv_pos_as_xyz
1 x,y,z
2 -x,1/2+y,1/2-z
3 -x,-y,-z
4 x,1/2-y,1/2+z
_cell_length_a 6.009989
_cell_length_b 19.731626
_cell_length_c 7.272849
_cell_angle_alpha 90.000000
_cell_angle_beta 88.693996
_cell_angle_gamma 90.000000
_cell_formula_units_Z 12
loop_
_atom_site_label
_atom_site_type_symbol
_atom_site_fract_x
_atom_site_fract_y
_atom_site_fract_z
Cl1 Cl 0.42721 0.67502 1.36295
O1 O 0.29351 0.96523 0.66527
H1 H 0.13942 0.95324 0.64288
H2 H 0.35345 0.92239 0.70829
C1 C 0.91598 0.85195 0.55250
O2 O 0.76820 0.80162 0.53610
H3 H 0.63875 0.81417 0.61383
O3 O 0.87971 0.90560 0.63059
C2 C 1.12501 0.83138 0.46133
H4 H 1.20491 0.78780 0.52186
C3 C 1.22041 0.86175 0.31504
H5 H 1.37971 0.84160 0.26670
S1 S 1.12156 0.93337 0.20645
C4 C 0.90212 0.89644 0.09298
N1 N 0.71003 0.92740 0.09617
H6 H 0.69484 0.97270 0.16094
H7 H 0.58269 0.90730 0.02694
N2 N 0.92763 0.83954 0.00314
H8 H 1.08203 0.81975 -0.01350
H9 H 0.79445 0.81697 -0.05285
#END


data_List_57
#E = -186.3332 (inter-molecular)
#E = -75.3988 (intra-molecular)
_chemical_formula_sum 'H9 C4 N2 O3 S1 Cl1'
_chemical_formula_moiety
;
H9 C4 N2 O3 S1 Cl1
;
_symmetry_cell_setting monoclinic
_space_group_name_H-M_alt 'P 1 21/c 1'
_symmetry_Int_Tables_number 14
loop_
_symmetry_equiv_pos_site_id
_symmetry_equiv_pos_as_xyz
1 x,y,z
2 -x,1/2+y,1/2-z
3 -x,-y,-z
4 x,1/2-y,1/2+z
_cell_length_a 11.922275
_cell_length_b 5.891543
_cell_length_c 12.028143
_cell_angle_alpha 90.000000
_cell_angle_beta 89.476567
_cell_angle_gamma 90.000000
_cell_formula_units_Z 12
loop_
_atom_site_label
_atom_site_type_symbol
_atom_site_fract_x
_atom_site_fract_y
_atom_site_fract_z
Cl1 Cl -0.13968 1.18469 0.39928
O1 O 0.60863 0.11718 0.91861
H1 H 0.68366 0.17006 0.89960
H2 H 0.62076 -0.03924 0.94138
C1 C 0.39064 0.42763 0.90654
O2 O 0.40150 0.64909 0.88463
H3 H 0.41067 0.72368 0.95674
O3 O 0.38961 0.34322 0.99918
C2 C 0.38052 0.30140 0.80279
H4 H 0.45913 0.24470 0.76660
C3 C 0.28211 0.25578 0.75509
H5 H 0.28381 0.16343 0.67708
S1 S 0.15187 0.34556 0.80283
C4 C 0.12989 0.13020 0.89810
N1 N 0.11774 0.18002 1.00338
H6 H 0.11819 0.34436 1.02826
H7 H 0.10806 0.05526 1.06003
N2 N 0.12627 -0.08065 0.86452
H8 H 0.13412 -0.11880 0.78272
H9 H 0.11944 -0.20826 0.92012
#END


data_List_58
#E = -177.3569 (inter-molecular)
#E = -84.3134 (intra-molecular)
_chemical_formula_sum 'H9 C4 N2 O3 S1 Cl1'
_chemical_formula_moiety
;
H9 C4 N2 O3 S1 Cl1
;
_symmetry_cell_setting monoclinic
_space_group_name_H-M_alt 'P 1 21/c 1'
_symmetry_Int_Tables_number 14
loop_
_symmetry_equiv_pos_site_id
_symmetry_equiv_pos_as_xyz
1 x,y,z
2 -x,1/2+y,1/2-z
3 -x,-y,-z
4 x,1/2-y,1/2+z
_cell_length_a 12.192189
_cell_length_b 5.988362
_cell_length_c 15.905720
_cell_angle_alpha 90.000000
_cell_angle_beta 47.483885
_cell_angle_gamma 90.000000
_cell_formula_units_Z 12
loop_
_atom_site_label
_atom_site_type_symbol
_atom_site_fract_x
_atom_site_fract_y
_atom_site_fract_z
Cl1 Cl 0.25250 0.81775 0.07158
O1 O 0.58137 0.51258 0.34980
H1 H 0.61276 0.43951 0.38510
H2 H 0.48629 0.57794 0.41450
C1 C 0.74599 0.67304 0.09532
O2 O 0.64444 0.56733 0.10078
H3 H 0.69239 0.43376 0.05256
O3 O 0.87158 0.60232 0.04151
C2 C 0.67980 0.87830 0.16407
H4 H 0.57088 0.91816 0.19513
C3 C 0.73801 1.01666 0.19141
H5 H 0.67492 1.16648 0.23884
S1 S 0.91150 0.99801 0.14810
C4 C 0.87410 0.77744 0.23403
N1 N 0.91598 0.57633 0.19131
H6 H 0.89054 0.44356 0.24067
H7 H 0.96814 0.55624 0.10789
N2 N 0.80334 0.81436 0.34107
H8 H 0.77629 0.68476 0.39246
H9 H 0.77168 0.97194 0.37152
#END


data_List_59
#E = -180.2787 (inter-molecular)
#E = -81.3907 (intra-molecular)
_chemical_formula_sum 'H9 C4 N2 O3 S1 Cl1'
_chemical_formula_moiety
;
H9 C4 N2 O3 S1 Cl1
;
_symmetry_cell_setting monoclinic
_space_group_name_H-M_alt 'C 1 c 1'
_symmetry_Int_Tables_number 9
loop_
_symmetry_equiv_pos_site_id
_symmetry_equiv_pos_as_xyz
1 x,y,z
2 1/2+x,1/2+y,z
3 x,-y,1/2+z
4 1/2+x,1/2-y,1/2+z
_cell_length_a 9.058478
_cell_length_b 7.730297
_cell_length_c 14.596204
_cell_angle_alpha 90.000000
_cell_angle_beta 112.387026
_cell_angle_gamma 90.000000
_cell_formula_units_Z 12
loop_
_atom_site_label
_atom_site_type_symbol
_atom_site_fract_x
_atom_site_fract_y
_atom_site_fract_z
Cl1 Cl -0.02552 1.52124 0.06368
O1 O 0.53966 0.71550 0.41284
H1 H 0.48642 0.80176 0.43806
H2 H 0.63011 0.78001 0.41037
C1 C 0.88103 -0.18403 0.34158
O2 O 1.02366 -0.12488 0.34788
H3 H 1.04504 -0.02446 0.39233
O3 O 0.80799 -0.12373 0.38912
C2 C 0.82542 -0.31775 0.26471
H4 H 0.91238 -0.37329 0.23877
C3 C 0.66888 -0.35269 0.22285
H5 H 0.58692 -0.28937 0.25039
S1 S 0.59386 -0.48671 0.12007
C4 C 0.39272 -0.47718 0.09772
N1 N 0.30984 -0.61994 0.07641
H6 H 0.19195 -0.61794 0.06250
H7 H 0.36444 -0.73193 0.07193
N2 N 0.32063 -0.33072 0.09769
H8 H 0.20388 -0.33078 0.08719
H9 H 0.37908 -0.21713 0.10351
#END


data_List_60
#E = -181.6337 (inter-molecular)
#E = -80.0203 (intra-molecular)
_chemical_formula_sum 'H9 C4 N2 O3 S1 Cl1'
_chemical_formula_moiety
;
H9 C4 N2 O3 S1 Cl1
;
_symmetry_cell_setting orthorhombic
_space_group_name_H-M_alt 'P c a 21'
_symmetry_Int_Tables_number 29
loop_
_symmetry_equiv_pos_site_id
_symmetry_equiv_pos_as_xyz
1 x,y,z
2 -x,-y,1/2+z
3 1/2-x,y,1/2+z
4 1/2+x,-y,z
_cell_length_a 13.296351
_cell_length_b 7.695412
_cell_length_c 9.140651
_cell_angle_alpha 90.000000
_cell_angle_beta 90.000000
_cell_angle_gamma 90.000000
_cell_formula_units_Z 12
loop_
_atom_site_label
_atom_site_type_symbol
_atom_site_fract_x
_atom_site_fract_y
_atom_site_fract_z
Cl1 Cl 0.10855 0.67605 0.77043
O1 O 1.04425 1.00352 1.32055
H1 H 0.99102 1.09016 1.31561
H2 H 1.08476 1.03340 1.23560
C1 C 0.74051 0.83206 0.05686
O2 O 0.82686 0.82899 -0.01790
H3 H 0.85716 0.94525 -0.02198
O3 O 0.70687 0.95937 0.11897
C2 C 0.69940 0.65514 0.05531
H4 H 0.71123 0.57830 -0.04227
C3 C 0.65692 0.59025 0.17612
H5 H 0.64614 0.67310 0.27027
S1 S 0.61815 0.37561 0.18536
C4 C 0.61541 0.35733 0.37390
N1 N 0.54176 0.42727 0.44747
H6 H 0.54152 0.41857 0.55762
H7 H 0.48780 0.49441 0.39337
N2 N 0.68856 0.27685 0.44158
H8 H 0.74874 0.23542 0.38290
H9 H 0.68819 0.26742 0.55187
#END


data_List_61
#E = -181.5317 (inter-molecular)
#E = -80.0797 (intra-molecular)
_chemical_formula_sum 'H9 C4 N2 O3 S1 Cl1'
_chemical_formula_moiety
;
H9 C4 N2 O3 S1 Cl1
;
_symmetry_cell_setting orthorhombic
_space_group_name_H-M_alt 'P b c a'
_symmetry_Int_Tables_number 61
loop_
_symmetry_equiv_pos_site_id
_symmetry_equiv_pos_as_xyz
1 x,y,z
2 1/2-x,-y,1/2+z
3 1/2+x,1/2-y,-z
4 -x,1/2+y,1/2-z
5 -x,-y,-z
6 1/2+x,y,1/2-z
7 1/2-x,1/2+y,z
8 x,1/2-y,1/2+z
_cell_length_a 15.488435
_cell_length_b 13.155309
_cell_length_c 8.875372
_cell_angle_alpha 90.000000
_cell_angle_beta 90.000000
_cell_angle_gamma 90.000000
_cell_formula_units_Z 24
loop_
_atom_site_label
_atom_site_type_symbol
_atom_site_fract_x
_atom_site_fract_y
_atom_site_fract_z
Cl1 Cl 0.87399 0.89793 -0.92654
O1 O 0.92714 0.36873 -0.48484
H1 H 0.90900 0.43689 -0.45648
H2 H 0.98653 0.38104 -0.51550
C1 C 0.09463 -0.10402 1.34331
O2 O 0.04002 -0.17744 1.38729
H3 H 0.07481 -0.23878 1.40422
O3 O 0.17239 -0.11618 1.33442
C2 C 0.04548 -0.00943 1.32077
H4 H -0.02359 -0.02038 1.30782
C3 C 0.07708 0.08537 1.31576
H5 H 0.03174 0.14686 1.29444
S1 S 0.18509 0.11872 1.32562
C4 C 0.19512 0.11681 1.51895
N1 N 0.23759 0.04350 1.58377
H6 H 0.26592 -0.01107 1.51956
H7 H 0.25022 0.04754 1.69518
N2 N 0.16081 0.18941 1.59879
H8 H 0.13201 0.24840 1.54563
H9 H 0.16304 0.18539 1.71226
#END


data_List_62
#E = -181.5231 (inter-molecular)
#E = -80.0868 (intra-molecular)
_chemical_formula_sum 'H9 C4 N2 O3 S1 Cl1'
_chemical_formula_moiety
;
H9 C4 N2 O3 S1 Cl1
;
_symmetry_cell_setting monoclinic
_space_group_name_H-M_alt 'P 1 21/c 1'
_symmetry_Int_Tables_number 14
loop_
_symmetry_equiv_pos_site_id
_symmetry_equiv_pos_as_xyz
1 x,y,z
2 -x,1/2+y,1/2-z
3 -x,-y,-z
4 x,1/2-y,1/2+z
_cell_length_a 5.995945
_cell_length_b 9.455366
_cell_length_c 17.731991
_cell_angle_alpha 90.000000
_cell_angle_beta 124.202327
_cell_angle_gamma 90.000000
_cell_formula_units_Z 12
loop_
_atom_site_label
_atom_site_type_symbol
_atom_site_fract_x
_atom_site_fract_y
_atom_site_fract_z
Cl1 Cl 0.62092 -0.02413 0.86375
O1 O -0.41624 1.19628 0.40300
H1 H -0.37452 1.29593 0.40360
H2 H -0.43802 1.16224 0.34749
C1 C 1.20203 1.11414 0.48458
O2 O 1.20447 0.98814 0.45001
H3 H 1.27305 0.92361 0.50200
O3 O 1.27965 1.12724 0.56414
C2 C 1.10432 1.22997 0.41829
H4 H 1.13717 1.33570 0.44628
C3 C 0.98659 1.20368 0.32940
H5 H 0.95181 1.09552 0.30521
S1 S 0.88824 1.33581 0.24932
C4 C 1.00961 1.25473 0.19169
N1 N 0.87440 1.15265 0.13368
H6 H 0.95632 1.10270 0.10431
H7 H 0.69894 1.11896 0.12360
N2 N 1.24068 1.29650 0.20816
H8 H 1.31138 1.25304 0.17343
H9 H 1.34187 1.37680 0.25253
#END


data_List_63
#E = -183.9840 (inter-molecular)
#E = -77.5907 (intra-molecular)
_chemical_formula_sum 'H9 C4 N2 O3 S1 Cl1'
_chemical_formula_moiety
;
H9 C4 N2 O3 S1 Cl1
;
_symmetry_cell_setting triclinic
_space_group_name_H-M_alt 'P -1'
_symmetry_Int_Tables_number 2
loop_
_symmetry_equiv_pos_site_id
_symmetry_equiv_pos_as_xyz
1 x,y,z
2 -x,-y,-z
_cell_length_a 5.360459
_cell_length_b 13.409798
_cell_length_c 7.180519
_cell_angle_alpha 60.613741
_cell_angle_beta 106.740343
_cell_angle_gamma 108.722769
_cell_formula_units_Z 6
loop_
_atom_site_label
_atom_site_type_symbol
_atom_site_fract_x
_atom_site_fract_y
_atom_site_fract_z
Cl1 Cl 0.68049 0.34509 0.57715
O1 O 1.03687 -0.51463 1.20954
H1 H 1.18081 -0.47588 1.28584
H2 H 0.93791 -0.57509 1.32502
C1 C -0.12595 1.06831 -0.29276
O2 O -0.20297 1.09756 -0.16782
H3 H -0.15210 1.18372 -0.23325
O3 O 0.03515 1.13429 -0.41530
C2 C -0.26450 0.95069 -0.27420
H4 H -0.22450 0.92878 -0.38791
C3 C -0.43597 0.87700 -0.13498
H5 H -0.48152 0.90165 -0.02722
S1 S -0.62556 0.74690 -0.14270
C4 C -0.38151 0.66611 -0.01521
N1 N -0.30257 0.63162 -0.12577
H6 H -0.16299 0.58263 -0.05715
H7 H -0.38933 0.65136 -0.28169
N2 N -0.28237 0.64031 0.18796
H8 H -0.13349 0.59631 0.26278
H9 H -0.35831 0.66383 0.27108
#END


data_List_64
#E = -177.9734 (inter-molecular)
#E = -83.5985 (intra-molecular)
_chemical_formula_sum 'H9 C4 N2 O3 S1 Cl1'
_chemical_formula_moiety
;
H9 C4 N2 O3 S1 Cl1
;
_symmetry_cell_setting monoclinic
_space_group_name_H-M_alt 'P 1 c 1'
_symmetry_Int_Tables_number 7
loop_
_symmetry_equiv_pos_site_id
_symmetry_equiv_pos_as_xyz
1 x,y,z
2 x,-y,1/2+z
_cell_length_a 9.000599
_cell_length_b 7.012470
_cell_length_c 7.887109
_cell_angle_alpha 90.000000
_cell_angle_beta 67.421199
_cell_angle_gamma 90.000000
_cell_formula_units_Z 6
loop_
_atom_site_label
_atom_site_type_symbol
_atom_site_fract_x
_atom_site_fract_y
_atom_site_fract_z
Cl1 Cl 1.16303 1.23659 0.04333
O1 O 0.35187 -0.12114 0.12734
H1 H 0.30234 -0.01093 0.09555
H2 H 0.30307 -0.12095 0.26056
C1 C 0.59599 -0.45693 0.43251
O2 O 0.45541 -0.49237 0.41675
H3 H 0.40317 -0.36771 0.42708
O3 O 0.64675 -0.29777 0.44279
C2 C 0.67285 -0.63850 0.44051
H4 H 0.61824 -0.76747 0.41532
C3 C 0.79987 -0.64284 0.48898
H5 H 0.84847 -0.51164 0.52051
S1 S 0.87640 -0.85985 0.52205
C4 C 1.03045 -0.77176 0.57816
N1 N 1.16820 -0.72930 0.44784
H6 H 1.26153 -0.68451 0.47882
H7 H 1.17987 -0.74547 0.31566
N2 N 1.00290 -0.74871 0.75195
H8 H 1.08928 -0.70851 0.79672
H9 H 0.89235 -0.78233 0.84573
#END


data_List_65
#E = -179.8526 (inter-molecular)
#E = -81.6635 (intra-molecular)
_chemical_formula_sum 'H9 C4 N2 O3 S1 Cl1'
_chemical_formula_moiety
;
H9 C4 N2 O3 S1 Cl1
;
_symmetry_cell_setting triclinic
_space_group_name_H-M_alt 'P -1'
_symmetry_Int_Tables_number 2
loop_
_symmetry_equiv_pos_site_id
_symmetry_equiv_pos_as_xyz
1 x,y,z
2 -x,-y,-z
_cell_length_a 6.000922
_cell_length_b 10.642136
_cell_length_c 7.767831
_cell_angle_alpha 78.810068
_cell_angle_beta 117.077127
_cell_angle_gamma 91.415898
_cell_formula_units_Z 6
loop_
_atom_site_label
_atom_site_type_symbol
_atom_site_fract_x
_atom_site_fract_y
_atom_site_fract_z
Cl1 Cl -0.17894 0.63020 0.68095
O1 O 1.35639 0.83907 0.37857
H1 H 1.29842 0.87229 0.46040
H2 H 1.50378 0.78402 0.47713
C1 C -0.82425 -0.05484 0.79116
O2 O -0.90775 -0.14955 0.88300
H3 H -0.96011 -0.21413 0.79999
O3 O -0.78186 -0.06314 0.65464
C2 C -0.79247 0.05640 0.88388
H4 H -0.79326 0.04056 1.02574
C3 C -0.76089 0.17187 0.79567
H5 H -0.76126 0.18446 0.65368
S1 S -0.73328 0.30328 0.90276
C4 C -0.57402 0.40286 0.80115
N1 N -0.65313 0.52403 0.73127
H6 H -0.55628 0.58433 0.67807
H7 H -0.81420 0.55498 0.72691
N2 N -0.37147 0.36162 0.79980
H8 H -0.30887 0.26766 0.84735
H9 H -0.27390 0.42470 0.75126
#END


data_List_66
#E = -179.9445 (inter-molecular)
#E = -81.5678 (intra-molecular)
_chemical_formula_sum 'H9 C4 N2 O3 S1 Cl1'
_chemical_formula_moiety
;
H9 C4 N2 O3 S1 Cl1
;
_symmetry_cell_setting monoclinic
_space_group_name_H-M_alt 'P 1 21/c 1'
_symmetry_Int_Tables_number 14
loop_
_symmetry_equiv_pos_site_id
_symmetry_equiv_pos_as_xyz
1 x,y,z
2 -x,1/2+y,1/2-z
3 -x,-y,-z
4 x,1/2-y,1/2+z
_cell_length_a 6.257454
_cell_length_b 12.963020
_cell_length_c 10.104099
_cell_angle_alpha 90.000000
_cell_angle_beta 99.109513
_cell_angle_gamma 90.000000
_cell_formula_units_Z 12
loop_
_atom_site_label
_atom_site_type_symbol
_atom_site_fract_x
_atom_site_fract_y
_atom_site_fract_z
Cl1 Cl -0.06535 0.64810 0.31927
O1 O 1.16335 0.75154 1.09415
H1 H 1.06472 0.73062 1.15456
H2 H 1.06739 0.77194 1.01291
C1 C 0.45047 0.35421 0.05509
O2 O 0.51571 0.38561 -0.05833
H3 H 0.64740 0.34577 -0.06344
O3 O 0.56509 0.30521 0.14134
C2 C 0.23109 0.39352 0.05782
H4 H 0.13640 0.40389 -0.04095
C3 C 0.14130 0.41400 0.16675
H5 H -0.02837 0.43602 0.15150
S1 S 0.25861 0.39969 0.33279
C4 C 0.47021 0.48534 0.33592
N1 N 0.43588 0.58487 0.33376
H6 H 0.56096 0.63389 0.33124
H7 H 0.28375 0.61228 0.33087
N2 N 0.66588 0.44863 0.34479
H8 H 0.68714 0.37084 0.34348
H9 H 0.79355 0.49639 0.35015
#END


data_List_67
#E = -180.7300 (inter-molecular)
#E = -80.7766 (intra-molecular)
_chemical_formula_sum 'H9 C4 N2 O3 S1 Cl1'
_chemical_formula_moiety
;
H9 C4 N2 O3 S1 Cl1
;
_symmetry_cell_setting triclinic
_space_group_name_H-M_alt 'P -1'
_symmetry_Int_Tables_number 2
loop_
_symmetry_equiv_pos_site_id
_symmetry_equiv_pos_as_xyz
1 x,y,z
2 -x,-y,-z
_cell_length_a 5.557533
_cell_length_b 10.200345
_cell_length_c 8.768125
_cell_angle_alpha 92.191296
_cell_angle_beta 93.680588
_cell_angle_gamma 121.454993
_cell_formula_units_Z 6
loop_
_atom_site_label
_atom_site_type_symbol
_atom_site_fract_x
_atom_site_fract_y
_atom_site_fract_z
Cl1 Cl 0.45058 0.57074 0.81108
O1 O 0.47804 0.35290 0.55366
H1 H 0.66280 0.41982 0.51728
H2 H 0.44225 0.42573 0.60663
C1 C 0.85947 1.22607 0.38713
O2 O 1.03512 1.18755 0.33049
H3 H 1.22636 1.27680 0.36336
O3 O 0.94277 1.34719 0.46300
C2 C 0.56014 1.10420 0.34798
H4 H 0.40871 1.11849 0.40655
C3 C 0.48146 0.98315 0.24746
H5 H 0.64201 0.97647 0.18901
S1 S 0.12921 0.83684 0.20528
C4 C 0.18631 0.71594 0.09061
N1 N 0.06371 0.67309 -0.04915
H6 H 0.11008 0.61126 -0.12075
H7 H -0.08638 0.69649 -0.08462
N2 N 0.35196 0.66901 0.14298
H8 H 0.39439 0.60239 0.07527
H9 H 0.42940 0.69259 0.25496
#END


data_List_68
#E = -179.7607 (inter-molecular)
#E = -81.7089 (intra-molecular)
_chemical_formula_sum 'H9 C4 N2 O3 S1 Cl1'
_chemical_formula_moiety
;
H9 C4 N2 O3 S1 Cl1
;
_symmetry_cell_setting orthorhombic
_space_group_name_H-M_alt 'P b c n'
_symmetry_Int_Tables_number 60
loop_
_symmetry_equiv_pos_site_id
_symmetry_equiv_pos_as_xyz
1 x,y,z
2 1/2-x,1/2-y,1/2+z
3 1/2+x,1/2-y,-z
4 -x,y,1/2-z
5 -x,-y,-z
6 1/2+x,1/2+y,1/2-z
7 1/2-x,1/2+y,z
8 x,-y,1/2+z
_cell_length_a 13.988936
_cell_length_b 7.949689
_cell_length_c 15.050290
_cell_angle_alpha 90.000000
_cell_angle_beta 90.000000
_cell_angle_gamma 90.000000
_cell_formula_units_Z 24
loop_
_atom_site_label
_atom_site_type_symbol
_atom_site_fract_x
_atom_site_fract_y
_atom_site_fract_z
Cl1 Cl 0.08628 0.72843 0.58327
O1 O 0.78396 0.79100 0.07779
H1 H 0.73103 0.71720 0.06248
H2 H 0.81335 0.81333 0.02061
C1 C 0.57891 -0.34121 0.92642
O2 O 0.61393 -0.38241 1.00668
H3 H 0.56818 -0.46259 1.03253
O3 O 0.50424 -0.39492 0.89524
C2 C 0.64373 -0.22092 0.88376
H4 H 0.69656 -0.15858 0.92464
C3 C 0.63476 -0.18675 0.79709
H5 H 0.58356 -0.25487 0.75642
S1 S 0.71132 -0.04547 0.74559
C4 C 0.62582 0.05315 0.68157
N1 N 0.59326 0.19816 0.70849
H6 H 0.54291 0.25839 0.67260
H7 H 0.61453 0.24128 0.76875
N2 N 0.59321 -0.01566 0.60889
H8 H 0.53978 0.04127 0.57530
H9 H 0.62005 -0.12692 0.58778
#END


data_List_69
#E = -178.0442 (inter-molecular)
#E = -83.3971 (intra-molecular)
_chemical_formula_sum 'H9 C4 N2 O3 S1 Cl1'
_chemical_formula_moiety
;
H9 C4 N2 O3 S1 Cl1
;
_symmetry_cell_setting monoclinic
_space_group_name_H-M_alt 'C 1 c 1'
_symmetry_Int_Tables_number 9
loop_
_symmetry_equiv_pos_site_id
_symmetry_equiv_pos_as_xyz
1 x,y,z
2 1/2+x,1/2+y,z
3 x,-y,1/2+z
4 1/2+x,1/2-y,1/2+z
_cell_length_a 5.606818
_cell_length_b 9.882506
_cell_length_c 17.708303
_cell_angle_alpha 90.000000
_cell_angle_beta 70.758797
_cell_angle_gamma 90.000000
_cell_formula_units_Z 12
loop_
_atom_site_label
_atom_site_type_symbol
_atom_site_fract_x
_atom_site_fract_y
_atom_site_fract_z
Cl1 Cl 0.50602 0.44730 0.34634
O1 O 0.22640 0.76054 0.77163
H1 H 0.17237 0.70818 0.82089
H2 H 0.17449 0.85127 0.79179
C1 C -0.10536 0.39974 0.49142
O2 O -0.09455 0.34953 0.42008
H3 H -0.22499 0.39884 0.40548
O3 O -0.24021 0.49496 0.52324
C2 C 0.06620 0.32412 0.52312
H4 H 0.17597 0.24420 0.48551
C3 C 0.09003 0.35699 0.59372
H5 H -0.02261 0.43872 0.62910
S1 S 0.29820 0.26900 0.62984
C4 C 0.30231 0.38020 0.70459
N1 N 0.41824 0.49597 0.68432
H6 H 0.42625 0.56227 0.72674
H7 H 0.50683 0.51704 0.62595
N2 N 0.19553 0.34876 0.77972
H8 H 0.10631 0.25877 0.79474
H9 H 0.22115 0.40954 0.82220
#END


data_List_70
#E = -178.3339 (inter-molecular)
#E = -83.1067 (intra-molecular)
_chemical_formula_sum 'H9 C4 N2 O3 S1 Cl1'
_chemical_formula_moiety
;
H9 C4 N2 O3 S1 Cl1
;
_symmetry_cell_setting orthorhombic
_space_group_name_H-M_alt 'P c a 21'
_symmetry_Int_Tables_number 29
loop_
_symmetry_equiv_pos_site_id
_symmetry_equiv_pos_as_xyz
1 x,y,z
2 -x,-y,1/2+z
3 1/2-x,y,1/2+z
4 1/2+x,-y,z
_cell_length_a 11.743955
_cell_length_b 7.917777
_cell_length_c 11.736174
_cell_angle_alpha 90.000000
_cell_angle_beta 90.000000
_cell_angle_gamma 90.000000
_cell_formula_units_Z 12
loop_
_atom_site_label
_atom_site_type_symbol
_atom_site_fract_x
_atom_site_fract_y
_atom_site_fract_z
Cl1 Cl 0.52565 0.54833 0.47215
O1 O -0.60131 0.94578 1.25920
H1 H -0.58731 0.93947 1.34062
H2 H -0.68039 0.91216 1.25052
C1 C -0.12088 1.02986 -0.40248
O2 O -0.05148 1.08002 -0.48696
H3 H -0.04224 1.20267 -0.47918
O3 O -0.17441 1.12625 -0.34149
C2 C -0.12051 0.84452 -0.39832
H4 H -0.05449 0.78061 -0.44647
C3 C -0.19634 0.76015 -0.33485
H5 H -0.26180 0.82781 -0.28814
S1 S -0.19107 0.54170 -0.32688
C4 C -0.30017 0.51217 -0.23118
N1 N -0.27739 0.50337 -0.12255
H6 H -0.34136 0.48646 -0.06658
H7 H -0.19610 0.51402 -0.09512
N2 N -0.40470 0.49886 -0.26763
H8 H -0.46835 0.48007 -0.21132
H9 H -0.42106 0.50619 -0.35208
#END


data_List_71
#E = -180.9788 (inter-molecular)
#E = -80.4316 (intra-molecular)
_chemical_formula_sum 'H9 C4 N2 O3 S1 Cl1'
_chemical_formula_moiety
;
H9 C4 N2 O3 S1 Cl1
;
_symmetry_cell_setting monoclinic
_space_group_name_H-M_alt 'P 1 21/c 1'
_symmetry_Int_Tables_number 14
loop_
_symmetry_equiv_pos_site_id
_symmetry_equiv_pos_as_xyz
1 x,y,z
2 -x,1/2+y,1/2-z
3 -x,-y,-z
4 x,1/2-y,1/2+z
_cell_length_a 9.249205
_cell_length_b 5.911070
_cell_length_c 15.023865
_cell_angle_alpha 90.000000
_cell_angle_beta 74.514677
_cell_angle_gamma 90.000000
_cell_formula_units_Z 12
loop_
_atom_site_label
_atom_site_type_symbol
_atom_site_fract_x
_atom_site_fract_y
_atom_site_fract_z
Cl1 Cl 0.78257 0.24063 0.16013
O1 O 0.97708 1.05178 0.29087
H1 H 1.00991 0.89624 0.29248
H2 H 0.93402 1.05446 0.23862
C1 C 0.22456 1.27662 0.00442
O2 O 0.10806 1.34087 -0.02692
H3 H 0.13584 1.48737 -0.05778
O3 O 0.34065 1.38467 -0.00927
C2 C 0.18959 1.05979 0.05366
H4 H 0.08836 0.97747 0.04642
C3 C 0.26998 0.95200 0.10280
H5 H 0.23187 0.78402 0.12768
S1 S 0.43844 1.03548 0.12142
C4 C 0.37813 1.26468 0.19245
N1 N 0.26581 1.24448 0.26606
H6 H 0.23274 1.37749 0.30838
H7 H 0.21201 1.09462 0.28041
N2 N 0.44853 1.45723 0.17334
H8 H 0.41078 1.59591 0.21167
H9 H 0.53980 1.46399 0.11787
#END


data_List_72
#E = -176.3379 (inter-molecular)
#E = -85.0445 (intra-molecular)
_chemical_formula_sum 'H9 C4 N2 O3 S1 Cl1'
_chemical_formula_moiety
;
H9 C4 N2 O3 S1 Cl1
;
_symmetry_cell_setting monoclinic
_space_group_name_H-M_alt 'C 1 c 1'
_symmetry_Int_Tables_number 9
loop_
_symmetry_equiv_pos_site_id
_symmetry_equiv_pos_as_xyz
1 x,y,z
2 1/2+x,1/2+y,z
3 x,-y,1/2+z
4 1/2+x,1/2-y,1/2+z
_cell_length_a 10.522626
_cell_length_b 11.200657
_cell_length_c 8.364614
_cell_angle_alpha 90.000000
_cell_angle_beta 116.284119
_cell_angle_gamma 90.000000
_cell_formula_units_Z 12
loop_
_atom_site_label
_atom_site_type_symbol
_atom_site_fract_x
_atom_site_fract_y
_atom_site_fract_z
Cl1 Cl 1.50677 0.11734 0.68896
O1 O 0.90312 0.63293 0.27147
H1 H 0.94126 0.55705 0.25658
H2 H 0.95126 0.64430 0.39978
C1 C 1.33527 0.46872 1.12427
O2 O 1.25027 0.53603 1.16766
H3 H 1.17530 0.48292 1.16530
O3 O 1.31741 0.36281 1.08929
C2 C 1.45133 0.54262 1.12617
H4 H 1.42238 0.63403 1.08184
C3 C 1.58602 0.50768 1.18051
H5 H 1.66070 0.57464 1.18018
S1 S 1.65870 0.37347 1.28265
C4 C 1.61118 0.28900 1.09239
N1 N 1.68860 0.29205 1.00604
H6 H 1.65908 0.24288 0.89422
H7 H 1.77866 0.34094 1.05412
N2 N 1.49846 0.22213 1.03684
H8 H 1.43895 0.22336 1.10552
H9 H 1.46813 0.17239 0.92589
#END


data_List_73
#E = -182.7664 (inter-molecular)
#E = -78.5715 (intra-molecular)
_chemical_formula_sum 'H9 C4 N2 O3 S1 Cl1'
_chemical_formula_moiety
;
H9 C4 N2 O3 S1 Cl1
;
_symmetry_cell_setting monoclinic
_space_group_name_H-M_alt 'P 1 21 1'
_symmetry_Int_Tables_number 4
loop_
_symmetry_equiv_pos_site_id
_symmetry_equiv_pos_as_xyz
1 x,y,z
2 -x,1/2+y,-z
_cell_length_a 4.919771
_cell_length_b 12.101888
_cell_length_c 8.292767
_cell_angle_alpha 90.000000
_cell_angle_beta 120.751100
_cell_angle_gamma 90.000000
_cell_formula_units_Z 6
loop_
_atom_site_label
_atom_site_type_symbol
_atom_site_fract_x
_atom_site_fract_y
_atom_site_fract_z
Cl1 Cl 0.91423 1.11430 0.95533
O1 O 1.13034 0.04566 0.66145
H1 H 1.35486 0.06455 0.72917
H2 H 1.07575 0.06358 0.75593
C1 C 0.47056 0.79864 0.81782
O2 O 0.30845 0.70352 0.77408
H3 H 0.26130 0.69184 0.87480
O3 O 0.50941 0.85710 0.94753
C2 C 0.60215 0.82359 0.69796
H4 H 0.76168 0.89384 0.74386
C3 C 0.53200 0.76648 0.54297
H5 H 0.37236 0.69621 0.49760
S1 S 0.70368 0.79798 0.41096
C4 C 0.44428 0.90073 0.27815
N1 N 0.15576 0.87503 0.15015
H6 H 0.09528 0.79395 0.12716
H7 H -0.00197 0.93471 0.07378
N2 N 0.54261 1.00276 0.30695
H8 H 0.76948 1.01982 0.40723
H9 H 0.40017 1.06275 0.22013
#END


data_List_74
#E = -181.0113 (inter-molecular)
#E = -80.3235 (intra-molecular)
_chemical_formula_sum 'H9 C4 N2 O3 S1 Cl1'
_chemical_formula_moiety
;
H9 C4 N2 O3 S1 Cl1
;
_symmetry_cell_setting monoclinic
_space_group_name_H-M_alt 'P 1 21/c 1'
_symmetry_Int_Tables_number 14
loop_
_symmetry_equiv_pos_site_id
_symmetry_equiv_pos_as_xyz
1 x,y,z
2 -x,1/2+y,1/2-z
3 -x,-y,-z
4 x,1/2-y,1/2+z
_cell_length_a 9.361845
_cell_length_b 5.857577
_cell_length_c 15.048076
_cell_angle_alpha 90.000000
_cell_angle_beta 73.626284
_cell_angle_gamma 90.000000
_cell_formula_units_Z 12
loop_
_atom_site_label
_atom_site_type_symbol
_atom_site_fract_x
_atom_site_fract_y
_atom_site_fract_z
Cl1 Cl 0.77371 0.74381 0.15763
O1 O 0.97465 -0.45077 0.27884
H1 H 0.97715 -0.61530 0.27048
H2 H 0.91956 -0.40152 0.23641
C1 C 0.77537 0.22582 0.99499
O2 O 0.89052 0.16278 1.02602
H3 H 0.86264 0.01465 1.05670
O3 O 0.66182 0.11347 1.00786
C2 C 0.80890 0.44666 0.94690
H4 H 0.90745 0.53148 0.95538
C3 C 0.72988 0.55593 0.89827
H5 H 0.76645 0.72736 0.87509
S1 S 0.56496 0.47046 0.87861
C4 C 0.62594 0.23861 0.80763
N1 N 0.55137 0.04769 0.82526
H6 H 0.45663 0.04496 0.87893
H7 H 0.58756 -0.09305 0.78685
N2 N 0.74211 0.25536 0.73546
H8 H 0.79690 0.40583 0.72119
H9 H 0.77369 0.12173 0.69232
#END


data_List_75
#E = -181.8331 (inter-molecular)
#E = -79.4140 (intra-molecular)
_chemical_formula_sum 'H9 C4 N2 O3 S1 Cl1'
_chemical_formula_moiety
;
H9 C4 N2 O3 S1 Cl1
;
_symmetry_cell_setting triclinic
_space_group_name_H-M_alt 'P -1'
_symmetry_Int_Tables_number 2
loop_
_symmetry_equiv_pos_site_id
_symmetry_equiv_pos_as_xyz
1 x,y,z
2 -x,-y,-z
_cell_length_a 8.719299
_cell_length_b 6.902337
_cell_length_c 8.917782
_cell_angle_alpha 56.094040
_cell_angle_beta 117.899789
_cell_angle_gamma 108.532692
_cell_formula_units_Z 6
loop_
_atom_site_label
_atom_site_type_symbol
_atom_site_fract_x
_atom_site_fract_y
_atom_site_fract_z
Cl1 Cl 0.75261 0.56796 0.09607
O1 O 0.51415 0.24664 1.34770
H1 H 0.61284 0.31765 1.30594
H2 H 0.41682 0.29997 1.22328
C1 C 0.00163 0.06060 0.19081
O2 O 0.06078 -0.15232 0.29810
H3 H -0.02070 -0.23753 0.22783
O3 O -0.11914 0.12298 0.03342
C2 C 0.09159 0.21028 0.28045
H4 H 0.06077 0.39183 0.18390
C3 C 0.19788 0.13497 0.46697
H5 H 0.22238 -0.04875 0.56560
S1 S 0.28151 0.32873 0.55642
C4 C 0.47817 0.22251 0.73697
N1 N 0.53811 0.26550 0.88092
H6 H 0.66045 0.23679 0.98027
H7 H 0.46556 0.35372 0.88192
N2 N 0.56914 0.10919 0.73209
H8 H 0.67929 0.03772 0.84503
H9 H 0.52750 0.08203 0.61797
#END


data_List_76
#E = -178.7369 (inter-molecular)
#E = -82.5093 (intra-molecular)
_chemical_formula_sum 'H9 C4 N2 O3 S1 Cl1'
_chemical_formula_moiety
;
H9 C4 N2 O3 S1 Cl1
;
_symmetry_cell_setting monoclinic
_space_group_name_H-M_alt 'P 1 2/c 1'
_symmetry_Int_Tables_number 13
loop_
_symmetry_equiv_pos_site_id
_symmetry_equiv_pos_as_xyz
1 x,y,z
2 -x,y,1/2-z
3 -x,-y,-z
4 x,-y,1/2+z
_cell_length_a 7.731758
_cell_length_b 8.827023
_cell_length_c 14.253469
_cell_angle_alpha 90.000000
_cell_angle_beta 112.507484
_cell_angle_gamma 90.000000
_cell_formula_units_Z 12
loop_
_atom_site_label
_atom_site_type_symbol
_atom_site_fract_x
_atom_site_fract_y
_atom_site_fract_z
Cl1 Cl 0.17361 0.23194 0.15164
O1 O 0.80265 0.92087 0.64911
H1 H 0.74539 0.83907 0.67297
H2 H 0.92848 0.88121 0.66700
C1 C 0.25301 0.48625 0.85516
O2 O 0.19993 0.62188 0.87605
H3 H 0.06818 0.61414 0.86814
O3 O 0.15570 0.37244 0.83742
C2 C 0.44803 0.49441 0.86424
H4 H 0.50328 0.60311 0.85383
C3 C 0.55016 0.36735 0.88491
H5 H 0.48855 0.26184 0.89682
S1 S 0.78192 0.36774 0.89635
C4 C 0.79900 0.17599 0.87930
N1 N 0.80922 0.13047 0.79445
H6 H 0.80943 0.01922 0.77807
H7 H 0.81360 0.20868 0.74336
N2 N 0.79671 0.07952 0.94834
H8 H 0.80102 -0.03261 0.93567
H9 H 0.79084 0.11625 1.01441
#END


data_List_77
#E = -178.8857 (inter-molecular)
#E = -82.3419 (intra-molecular)
_chemical_formula_sum 'H9 C4 N2 O3 S1 Cl1'
_chemical_formula_moiety
;
H9 C4 N2 O3 S1 Cl1
;
_symmetry_cell_setting orthorhombic
_space_group_name_H-M_alt 'P b c n'
_symmetry_Int_Tables_number 60
loop_
_symmetry_equiv_pos_site_id
_symmetry_equiv_pos_as_xyz
1 x,y,z
2 1/2-x,1/2-y,1/2+z
3 1/2+x,1/2-y,-z
4 -x,y,1/2-z
5 -x,-y,-z
6 1/2+x,1/2+y,1/2-z
7 1/2-x,1/2+y,z
8 x,-y,1/2+z
_cell_length_a 18.154886
_cell_length_b 9.386918
_cell_length_c 11.018263
_cell_angle_alpha 90.000000
_cell_angle_beta 90.000000
_cell_angle_gamma 90.000000
_cell_formula_units_Z 24
loop_
_atom_site_label
_atom_site_type_symbol
_atom_site_fract_x
_atom_site_fract_y
_atom_site_fract_z
Cl1 Cl 1.21694 0.85636 -0.19963
O1 O 0.35996 -0.05387 0.25646
H1 H 0.33833 -0.14501 0.27822
H2 H 0.32212 0.01352 0.28077
C1 C 0.38230 0.75647 -0.39450
O2 O 0.32057 0.82182 -0.43167
H3 H 0.28934 0.82600 -0.35887
O3 O 0.39257 0.72002 -0.28986
C2 C 0.43386 0.73809 -0.49572
H4 H 0.41411 0.75893 -0.58658
C3 C 0.50321 0.69834 -0.47163
H5 H 0.52012 0.67994 -0.37827
S1 S 0.56657 0.66870 -0.58647
C4 C 0.64419 0.72147 -0.50817
N1 N 0.67527 0.63630 -0.43000
H6 H 0.65535 0.53812 -0.41072
H7 H 0.71796 0.67217 -0.38019
N2 N 0.67144 0.84844 -0.52661
H8 H 0.71506 0.88177 -0.47751
H9 H 0.64858 0.91169 -0.59089
#END


data_List_78
#E = -178.6364 (inter-molecular)
#E = -82.5889 (intra-molecular)
_chemical_formula_sum 'H9 C4 N2 O3 S1 Cl1'
_chemical_formula_moiety
;
H9 C4 N2 O3 S1 Cl1
;
_symmetry_cell_setting orthorhombic
_space_group_name_H-M_alt 'P 21 21 2'
_symmetry_Int_Tables_number 18
loop_
_symmetry_equiv_pos_site_id
_symmetry_equiv_pos_as_xyz
1 x,y,z
2 -x,-y,z
3 1/2+x,1/2-y,-z
4 1/2-x,1/2+y,-z
_cell_length_a 22.090390
_cell_length_b 7.506371
_cell_length_c 5.885392
_cell_angle_alpha 90.000000
_cell_angle_beta 90.000000
_cell_angle_gamma 90.000000
_cell_formula_units_Z 12
loop_
_atom_site_label
_atom_site_type_symbol
_atom_site_fract_x
_atom_site_fract_y
_atom_site_fract_z
Cl1 Cl 0.57775 -0.87782 -0.28651
O1 O 0.13048 0.00234 2.14396
H1 H 0.10810 0.10980 2.18122
H2 H 0.17128 0.04944 2.13002
C1 C 0.74497 0.67166 0.30588
O2 O 0.78426 0.54575 0.37121
H3 H 0.82483 0.58533 0.32577
O3 O 0.75878 0.80885 0.20762
C2 C 0.68355 0.61638 0.36866
H4 H 0.67817 0.48645 0.44614
C3 C 0.63651 0.72406 0.32608
H5 H 0.64380 0.85486 0.25145
S1 S 0.56351 0.65849 0.39410
C4 C 0.52380 0.75295 0.17222
N1 N 0.54541 0.75740 -0.03415
H6 H 0.58616 0.70348 -0.07217
H7 H 0.52336 0.82193 -0.16043
N2 N 0.46989 0.81642 0.21236
H8 H 0.45374 0.81494 0.37314
H9 H 0.44436 0.86309 0.08341
#END


data_List_79
#E = -179.2894 (inter-molecular)
#E = -81.9345 (intra-molecular)
_chemical_formula_sum 'H9 C4 N2 O3 S1 Cl1'
_chemical_formula_moiety
;
H9 C4 N2 O3 S1 Cl1
;
_symmetry_cell_setting orthorhombic
_space_group_name_H-M_alt 'P 21 21 21'
_symmetry_Int_Tables_number 19
loop_
_symmetry_equiv_pos_site_id
_symmetry_equiv_pos_as_xyz
1 x,y,z
2 1/2-x,-y,1/2+z
3 1/2+x,1/2-y,-z
4 -x,1/2+y,1/2-z
_cell_length_a 10.373744
_cell_length_b 11.813264
_cell_length_c 7.831544
_cell_angle_alpha 90.000000
_cell_angle_beta 90.000000
_cell_angle_gamma 90.000000
_cell_formula_units_Z 12
loop_
_atom_site_label
_atom_site_type_symbol
_atom_site_fract_x
_atom_site_fract_y
_atom_site_fract_z
Cl1 Cl 0.43943 1.09426 1.84530
O1 O 0.40494 0.45278 0.38429
H1 H 0.43247 0.45413 0.26555
H2 H 0.46851 0.50012 0.44069
C1 C 0.36794 0.40787 -0.05615
O2 O 0.34348 0.42482 -0.22217
H3 H 0.40905 0.47944 -0.25923
O3 O 0.46221 0.44636 0.01775
C2 C 0.26912 0.33605 0.02171
H4 H 0.17173 0.34207 -0.02628
C3 C 0.30284 0.27101 0.15437
H5 H 0.40401 0.26533 0.18991
S1 S 0.19138 0.19169 0.26716
C4 C 0.28473 0.15859 0.44297
N1 N 0.28747 0.05408 0.49650
H6 H 0.34579 0.03219 0.59418
H7 H 0.23205 -0.00467 0.43774
N2 N 0.35002 0.23646 0.52440
H8 H 0.39817 0.21554 0.63186
H9 H 0.34701 0.31852 0.48696
#END


data_List_80
#E = -180.2097 (inter-molecular)
#E = -80.9859 (intra-molecular)
_chemical_formula_sum 'H9 C4 N2 O3 S1 Cl1'
_chemical_formula_moiety
;
H9 C4 N2 O3 S1 Cl1
;
_symmetry_cell_setting monoclinic
_space_group_name_H-M_alt 'C 1 2 1'
_symmetry_Int_Tables_number 5
loop_
_symmetry_equiv_pos_site_id
_symmetry_equiv_pos_as_xyz
1 x,y,z
2 1/2+x,1/2+y,z
3 -x,y,-z
4 1/2-x,1/2+y,-z
_cell_length_a 25.829766
_cell_length_b 6.005522
_cell_length_c 6.712735
_cell_angle_alpha 90.000000
_cell_angle_beta 67.163590
_cell_angle_gamma 90.000000
_cell_formula_units_Z 12
loop_
_atom_site_label
_atom_site_type_symbol
_atom_site_fract_x
_atom_site_fract_y
_atom_site_fract_z
Cl1 Cl 0.34961 1.19017 -0.06273
O1 O 0.24401 0.49868 0.21149
H1 H 0.22215 0.55440 0.13259
H2 H 0.27280 0.40932 0.10382
C1 C 0.01368 -0.36631 -0.27229
O2 O -0.02376 -0.20197 -0.19349
H3 H -0.06030 -0.27590 -0.15401
O3 O -0.00022 -0.56085 -0.26681
C2 C 0.07182 -0.28757 -0.36742
H4 H 0.10146 -0.40661 -0.47192
C3 C 0.08790 -0.08592 -0.32760
H5 H 0.05707 0.03147 -0.22405
S1 S 0.15810 -0.00727 -0.44199
C4 C 0.15623 0.20991 -0.27070
N1 N 0.13380 0.18780 -0.06049
H6 H 0.13151 0.31999 0.03548
H7 H 0.12038 0.03636 0.00576
N2 N 0.17922 0.39835 -0.35732
H8 H 0.19895 0.40857 -0.51999
H9 H 0.17892 0.52922 -0.26289
#END


data_List_81
#E = -184.6045 (inter-molecular)
#E = -76.5431 (intra-molecular)
_chemical_formula_sum 'H9 C4 N2 O3 S1 Cl1'
_chemical_formula_moiety
;
H9 C4 N2 O3 S1 Cl1
;
_symmetry_cell_setting orthorhombic
_space_group_name_H-M_alt 'P b c a'
_symmetry_Int_Tables_number 61
loop_
_symmetry_equiv_pos_site_id
_symmetry_equiv_pos_as_xyz
1 x,y,z
2 1/2-x,-y,1/2+z
3 1/2+x,1/2-y,-z
4 -x,1/2+y,1/2-z
5 -x,-y,-z
6 1/2+x,y,1/2-z
7 1/2-x,1/2+y,z
8 x,1/2-y,1/2+z
_cell_length_a 12.386537
_cell_length_b 5.655548
_cell_length_c 24.344258
_cell_angle_alpha 90.000000
_cell_angle_beta 90.000000
_cell_angle_gamma 90.000000
_cell_formula_units_Z 24
loop_
_atom_site_label
_atom_site_type_symbol
_atom_site_fract_x
_atom_site_fract_y
_atom_site_fract_z
Cl1 Cl 0.64650 0.01066 0.53487
O1 O 1.32411 0.36494 0.37391
H1 H 1.35213 0.22884 0.39376
H2 H 1.27514 0.42857 0.40158
C1 C 1.14038 -0.81131 0.26551
O2 O 1.24422 -0.82891 0.28045
H3 H 1.24871 -0.76643 0.31798
O3 O 1.06745 -0.74099 0.29477
C2 C 1.13239 -0.88305 0.20803
H4 H 1.15938 -1.06020 0.19820
C3 C 1.09925 -0.72607 0.17041
H5 H 1.07632 -0.54873 0.18297
S1 S 1.09806 -0.80798 0.10202
C4 C 1.07482 -0.54108 0.06957
N1 N 1.13137 -0.48869 0.02609
H6 H 1.12542 -0.32996 0.00751
H7 H 1.18385 -0.60893 0.01039
N2 N 1.00100 -0.39377 0.08682
H8 H 0.94869 -0.44165 0.11677
H9 H 0.98490 -0.24357 0.06592
#END


data_List_82
#E = -177.7434 (inter-molecular)
#E = -83.3769 (intra-molecular)
_chemical_formula_sum 'H9 C4 N2 O3 S1 Cl1'
_chemical_formula_moiety
;
H9 C4 N2 O3 S1 Cl1
;
_symmetry_cell_setting monoclinic
_space_group_name_H-M_alt 'C 1 2 1'
_symmetry_Int_Tables_number 5
loop_
_symmetry_equiv_pos_site_id
_symmetry_equiv_pos_as_xyz
1 x,y,z
2 1/2+x,1/2+y,z
3 -x,y,-z
4 1/2-x,1/2+y,-z
_cell_length_a 25.277011
_cell_length_b 5.588894
_cell_length_c 6.541213
_cell_angle_alpha 90.000000
_cell_angle_beta 104.129340
_cell_angle_gamma 90.000000
_cell_formula_units_Z 12
loop_
_atom_site_label
_atom_site_type_symbol
_atom_site_fract_x
_atom_site_fract_y
_atom_site_fract_z
Cl1 Cl 0.82695 0.36197 0.70329
O1 O 0.77584 -0.14662 -0.25256
H1 H 0.79025 0.00835 -0.27810
H2 H 0.80645 -0.25409 -0.24536
C1 C 0.47624 0.62586 0.73167
O2 O 0.42629 0.53473 0.71115
H3 H 0.40167 0.67283 0.69696
O3 O 0.48583 0.83814 0.72182
C2 C 0.51659 0.43247 0.76777
H4 H 0.50199 0.25359 0.78406
C3 C 0.56922 0.48218 0.78231
H5 H 0.58143 0.66589 0.76363
S1 S 0.61778 0.25649 0.83150
C4 C 0.67156 0.40568 0.76896
N1 N 0.69554 0.30483 0.63514
H6 H 0.72944 0.37527 0.60277
H7 H 0.68154 0.14631 0.56659
N2 N 0.68868 0.61049 0.85829
H8 H 0.71882 0.70090 0.81632
H9 H 0.67289 0.67876 0.97455
#END


data_List_83
#E = -178.9426 (inter-molecular)
#E = -82.1757 (intra-molecular)
_chemical_formula_sum 'H9 C4 N2 O3 S1 Cl1'
_chemical_formula_moiety
;
H9 C4 N2 O3 S1 Cl1
;
_symmetry_cell_setting tetragonal
_space_group_name_H-M_alt 'P 43'
_symmetry_Int_Tables_number 78
loop_
_symmetry_equiv_pos_site_id
_symmetry_equiv_pos_as_xyz
1 x,y,z
2 -y,x,3/4+z
3 -x,-y,1/2+z
4 y,-x,1/4+z
_cell_length_a 5.270393
_cell_length_b 5.270393
_cell_length_c 34.691280
_cell_angle_alpha 90.000000
_cell_angle_beta 90.000000
_cell_angle_gamma 90.000000
_cell_formula_units_Z 12
loop_
_atom_site_label
_atom_site_type_symbol
_atom_site_fract_x
_atom_site_fract_y
_atom_site_fract_z
Cl1 Cl 2.75620 -0.77875 0.38325
O1 O 2.54066 0.72981 0.34370
H1 H 2.65114 0.86066 0.35403
H2 H 2.60029 0.57767 0.35667
C1 C 2.00144 1.50894 0.27855
O2 O 2.02540 1.49019 0.31687
H3 H 1.90288 1.36245 0.32578
O3 O 1.85039 1.38702 0.25935
C2 C 2.17914 1.70150 0.26439
H4 H 2.34122 1.73907 0.28270
C3 C 2.14173 1.83029 0.23157
H5 H 1.97471 1.79794 0.21379
S1 S 2.36202 2.05884 0.21823
C4 C 2.21702 2.17769 0.17755
N1 N 2.32644 2.14410 0.14429
H6 H 2.25833 2.22449 0.12002
H7 H 2.48900 2.04252 0.14310
N2 N 2.00739 2.30828 0.18069
H8 H 1.92932 2.39519 0.15764
H9 H 1.93062 2.33930 0.20699
#END


data_List_84
#E = -179.6786 (inter-molecular)
#E = -81.4372 (intra-molecular)
_chemical_formula_sum 'H9 C4 N2 O3 S1 Cl1'
_chemical_formula_moiety
;
H9 C4 N2 O3 S1 Cl1
;
_symmetry_cell_setting orthorhombic
_space_group_name_H-M_alt 'A b a 2'
_symmetry_Int_Tables_number 41
loop_
_symmetry_equiv_pos_site_id
_symmetry_equiv_pos_as_xyz
1 x,y,z
2 x,1/2+y,1/2+z
3 -x,-y,z
4 -x,1/2-y,1/2+z
5 1/2-x,1/2+y,z
6 1/2-x,y,1/2+z
7 1/2+x,1/2-y,z
8 1/2+x,-y,1/2+z
_cell_length_a 21.558287
_cell_length_b 9.016153
_cell_length_c 10.244859
_cell_angle_alpha 90.000000
_cell_angle_beta 90.000000
_cell_angle_gamma 90.000000
_cell_formula_units_Z 24
loop_
_atom_site_label
_atom_site_type_symbol
_atom_site_fract_x
_atom_site_fract_y
_atom_site_fract_z
Cl1 Cl 0.17044 0.90611 -0.12528
O1 O 0.65303 0.63546 0.16879
H1 H 0.66219 0.58543 0.08714
H2 H 0.60928 0.65894 0.15760
C1 C 1.00091 0.30577 0.48110
O2 O 1.02910 0.34975 0.37131
H3 H 1.07317 0.36002 0.39259
O3 O 1.02756 0.28327 0.58410
C2 C 0.93436 0.29063 0.45519
H4 H 0.91678 0.34133 0.36668
C3 C 0.89776 0.21457 0.53688
H5 H 0.91622 0.16465 0.62545
S1 S 0.81889 0.19919 0.50553
C4 C 0.81599 0.00772 0.49736
N1 N 0.81208 -0.07080 0.60427
H6 H 0.81207 -0.18274 0.60343
H7 H 0.81127 -0.01811 0.69145
N2 N 0.81874 -0.05448 0.38249
H8 H 0.82140 0.01236 0.30332
H9 H 0.81693 -0.16539 0.37146
#END


data_List_85
#E = -178.2525 (inter-molecular)
#E = -82.8477 (intra-molecular)
_chemical_formula_sum 'H9 C4 N2 O3 S1 Cl1'
_chemical_formula_moiety
;
H9 C4 N2 O3 S1 Cl1
;
_symmetry_cell_setting monoclinic
_space_group_name_H-M_alt 'P 1 21/c 1'
_symmetry_Int_Tables_number 14
loop_
_symmetry_equiv_pos_site_id
_symmetry_equiv_pos_as_xyz
1 x,y,z
2 -x,1/2+y,1/2-z
3 -x,-y,-z
4 x,1/2-y,1/2+z
_cell_length_a 10.660496
_cell_length_b 6.216902
_cell_length_c 15.644527
_cell_angle_alpha 90.000000
_cell_angle_beta 56.413101
_cell_angle_gamma 90.000000
_cell_formula_units_Z 12
loop_
_atom_site_label
_atom_site_type_symbol
_atom_site_fract_x
_atom_site_fract_y
_atom_site_fract_z
Cl1 Cl 0.78873 0.64979 0.05499
O1 O 0.09059 -0.38578 -0.17212
H1 H 0.15938 -0.47752 -0.16618
H2 H -0.00058 -0.39260 -0.10338
C1 C 0.34915 1.13246 0.70219
O2 O 0.44393 1.15243 0.73254
H3 H 0.39786 1.26454 0.78565
O3 O 0.24119 1.25035 0.73074
C2 C 0.38733 0.94264 0.63701
H4 H 0.48710 0.85261 0.61640
C3 C 0.29315 0.88196 0.61019
H5 H 0.19639 0.98159 0.63085
S1 S 0.32430 0.64863 0.54083
C4 C 0.13894 0.60065 0.58320
N1 N 0.08296 0.69304 0.53644
H6 H -0.02627 0.68091 0.56021
H7 H 0.14895 0.79873 0.47937
N2 N 0.05867 0.47593 0.66282
H8 H -0.04529 0.42555 0.68526
H9 H 0.10733 0.41482 0.69784
#END


data_List_86
#E = -182.1102 (inter-molecular)
#E = -78.9450 (intra-molecular)
_chemical_formula_sum 'H9 C4 N2 O3 S1 Cl1'
_chemical_formula_moiety
;
H9 C4 N2 O3 S1 Cl1
;
_symmetry_cell_setting monoclinic
_space_group_name_H-M_alt 'P 1 21/c 1'
_symmetry_Int_Tables_number 14
loop_
_symmetry_equiv_pos_site_id
_symmetry_equiv_pos_as_xyz
1 x,y,z
2 -x,1/2+y,1/2-z
3 -x,-y,-z
4 x,1/2-y,1/2+z
_cell_length_a 7.300536
_cell_length_b 7.798030
_cell_length_c 15.020229
_cell_angle_alpha 90.000000
_cell_angle_beta 76.329208
_cell_angle_gamma 90.000000
_cell_formula_units_Z 12
loop_
_atom_site_label
_atom_site_type_symbol
_atom_site_fract_x
_atom_site_fract_y
_atom_site_fract_z
Cl1 Cl 1.06295 0.79590 0.59259
O1 O 0.31114 0.09537 0.46848
H1 H 0.20011 0.09874 0.44330
H2 H 0.28112 -0.00009 0.51131
C1 C 0.69601 0.20575 0.14402
O2 O 0.84687 0.30830 0.12344
H3 H 0.89903 0.29214 0.05747
O3 O 0.65308 0.10273 0.09142
C2 C 0.58911 0.23557 0.23818
H4 H 0.66631 0.22185 0.29123
C3 C 0.40607 0.27759 0.26024
H5 H 0.34076 0.30089 0.33196
S1 S 0.27344 0.33222 0.18334
C4 C 0.21025 0.13187 0.15293
N1 N 0.12110 0.02458 0.21488
H6 H 0.07854 -0.08901 0.19477
H7 H 0.08589 0.05875 0.28177
N2 N 0.24589 0.09348 0.06605
H8 H 0.30889 0.18363 0.02028
H9 H 0.22002 -0.02450 0.04412
#END


data_List_87
#E = -179.8261 (inter-molecular)
#E = -81.2074 (intra-molecular)
_chemical_formula_sum 'H9 C4 N2 O3 S1 Cl1'
_chemical_formula_moiety
;
H9 C4 N2 O3 S1 Cl1
;
_symmetry_cell_setting monoclinic
_space_group_name_H-M_alt 'C 1 2/c 1'
_symmetry_Int_Tables_number 15
loop_
_symmetry_equiv_pos_site_id
_symmetry_equiv_pos_as_xyz
1 x,y,z
2 1/2+x,1/2+y,z
3 -x,y,1/2-z
4 1/2-x,1/2+y,1/2-z
5 -x,-y,-z
6 1/2-x,1/2-y,-z
7 x,-y,1/2+z
8 1/2+x,1/2-y,1/2+z
_cell_length_a 9.341427
_cell_length_b 11.623947
_cell_length_c 17.988174
_cell_angle_alpha 90.000000
_cell_angle_beta 66.882081
_cell_angle_gamma 90.000000
_cell_formula_units_Z 24
loop_
_atom_site_label
_atom_site_type_symbol
_atom_site_fract_x
_atom_site_fract_y
_atom_site_fract_z
Cl1 Cl 0.24017 1.15060 0.62248
O1 O 0.38138 0.11511 0.43072
H1 H 0.33589 0.11556 0.48950
H2 H 0.33938 0.18515 0.41755
C1 C -0.22708 0.64900 0.91111
O2 O -0.10819 0.59399 0.85430
H3 H -0.08435 0.52969 0.88318
O3 O -0.28290 0.61861 0.98174
C2 C -0.28369 0.74740 0.87930
H4 H -0.37585 0.79685 0.92403
C3 C -0.22938 0.77466 0.80061
H5 H -0.13879 0.72301 0.75626
S1 S -0.30967 0.88759 0.76669
C4 C -0.14112 0.93629 0.69129
N1 N -0.09148 1.03791 0.70037
H6 H 0.00936 1.07107 0.66078
H7 H -0.15293 1.08227 0.75166
N2 N -0.06623 0.87341 0.62758
H8 H 0.03346 0.90041 0.58330
H9 H -0.11126 0.79617 0.62199
#END


data_List_88
#E = -178.5854 (inter-molecular)
#E = -82.4225 (intra-molecular)
_chemical_formula_sum 'H9 C4 N2 O3 S1 Cl1'
_chemical_formula_moiety
;
H9 C4 N2 O3 S1 Cl1
;
_symmetry_cell_setting monoclinic
_space_group_name_H-M_alt 'P 1 21/c 1'
_symmetry_Int_Tables_number 14
loop_
_symmetry_equiv_pos_site_id
_symmetry_equiv_pos_as_xyz
1 x,y,z
2 -x,1/2+y,1/2-z
3 -x,-y,-z
4 x,1/2-y,1/2+z
_cell_length_a 11.320868
_cell_length_b 19.757853
_cell_length_c 6.351727
_cell_angle_alpha 90.000000
_cell_angle_beta 41.041283
_cell_angle_gamma 90.000000
_cell_formula_units_Z 12
loop_
_atom_site_label
_atom_site_type_symbol
_atom_site_fract_x
_atom_site_fract_y
_atom_site_fract_z
Cl1 Cl 0.58618 0.17528 -0.29702
O1 O -0.10467 0.26467 2.48712
H1 H -0.18686 0.23159 2.53813
H2 H -0.18978 0.29528 2.66900
C1 C -1.70058 0.53544 8.53847
O2 O -1.80327 0.57692 8.79194
H3 H -1.72151 0.60411 8.76937
O3 O -1.53680 0.53705 8.31627
C2 C -1.81701 0.49074 8.57080
H4 H -1.95527 0.50630 8.73331
C3 C -1.75108 0.43263 8.40572
H5 H -1.61165 0.41935 8.24772
S1 S -1.88590 0.37809 8.44316
C4 C -1.73514 0.31347 8.19223
N1 N -1.58218 0.32547 7.89265
H6 H -1.49773 0.28679 7.74619
H7 H -1.55260 0.37273 7.80225
N2 N -1.78026 0.25151 8.30129
H8 H -1.90504 0.24216 8.52692
H9 H -1.69217 0.21355 8.15666
#END


data_List_89
#E = -177.8948 (inter-molecular)
#E = -83.0992 (intra-molecular)
_chemical_formula_sum 'H9 C4 N2 O3 S1 Cl1'
_chemical_formula_moiety
;
H9 C4 N2 O3 S1 Cl1
;
_symmetry_cell_setting orthorhombic
_space_group_name_H-M_alt 'P n a 21'
_symmetry_Int_Tables_number 33
loop_
_symmetry_equiv_pos_site_id
_symmetry_equiv_pos_as_xyz
1 x,y,z
2 -x,-y,1/2+z
3 1/2-x,1/2+y,1/2+z
4 1/2+x,1/2-y,z
_cell_length_a 11.921895
_cell_length_b 8.512984
_cell_length_c 9.767336
_cell_angle_alpha 90.000000
_cell_angle_beta 90.000000
_cell_angle_gamma 90.000000
_cell_formula_units_Z 12
loop_
_atom_site_label
_atom_site_type_symbol
_atom_site_fract_x
_atom_site_fract_y
_atom_site_fract_z
Cl1 Cl 0.43995 -0.31962 0.80606
O1 O 0.95294 0.18744 0.87905
H1 H 0.94625 0.08024 0.84629
H2 H 0.88701 0.19900 0.93654
C1 C 0.33960 -0.11885 0.48228
O2 O 0.42593 -0.07942 0.56320
H3 H 0.41389 -0.13923 0.64775
O3 O 0.25883 -0.19333 0.52326
C2 C 0.36012 -0.06241 0.34266
H4 H 0.43234 0.01324 0.32803
C3 C 0.29467 -0.10910 0.23877
H5 H 0.22592 -0.19017 0.25652
S1 S 0.32285 -0.04979 0.07287
C4 C 0.19715 -0.09545 -0.00419
N1 N 0.19834 -0.18597 -0.11199
H6 H 0.12665 -0.20950 -0.16282
H7 H 0.27278 -0.22811 -0.14555
N2 N 0.10246 -0.03800 0.04072
H8 H 0.03008 -0.06559 -0.00726
H9 H 0.10136 0.03744 0.12085
#END


data_List_90
#E = -181.9799 (inter-molecular)
#E = -78.9698 (intra-molecular)
_chemical_formula_sum 'H9 C4 N2 O3 S1 Cl1'
_chemical_formula_moiety
;
H9 C4 N2 O3 S1 Cl1
;
_symmetry_cell_setting monoclinic
_space_group_name_H-M_alt 'P 1 21/c 1'
_symmetry_Int_Tables_number 14
loop_
_symmetry_equiv_pos_site_id
_symmetry_equiv_pos_as_xyz
1 x,y,z
2 -x,1/2+y,1/2-z
3 -x,-y,-z
4 x,1/2-y,1/2+z
_cell_length_a 7.304022
_cell_length_b 7.795245
_cell_length_c 15.017465
_cell_angle_alpha 90.000000
_cell_angle_beta 103.654551
_cell_angle_gamma 90.000000
_cell_formula_units_Z 12
loop_
_atom_site_label
_atom_site_type_symbol
_atom_site_fract_x
_atom_site_fract_y
_atom_site_fract_z
Cl1 Cl 0.43710 0.79592 0.59254
O1 O 0.18855 0.40476 -0.03173
H1 H 0.21860 0.49997 0.01128
H2 H 0.29977 0.40125 -0.05672
C1 C -0.19575 0.29412 0.64403
O2 O -0.34679 0.19184 0.62352
H3 H -0.39890 0.20798 0.55754
O3 O -0.15267 0.39699 0.59138
C2 C -0.08892 0.26426 0.73820
H4 H -0.16611 0.27796 0.79126
C3 C 0.09403 0.22227 0.76025
H5 H 0.15932 0.19899 0.83197
S1 S 0.22665 0.16766 0.68333
C4 C 0.28980 0.36810 0.65294
N1 N 0.37896 0.47538 0.71488
H6 H 0.42150 0.58902 0.69476
H7 H 0.41417 0.44119 0.78178
N2 N 0.25408 0.40653 0.56604
H8 H 0.19096 0.31638 0.52030
H9 H 0.27994 0.52456 0.54411
#END


data_List_91
#E = -177.1339 (inter-molecular)
#E = -83.7609 (intra-molecular)
_chemical_formula_sum 'H9 C4 N2 O3 S1 Cl1'
_chemical_formula_moiety
;
H9 C4 N2 O3 S1 Cl1
;
_symmetry_cell_setting monoclinic
_space_group_name_H-M_alt 'P 1 21/c 1'
_symmetry_Int_Tables_number 14
loop_
_symmetry_equiv_pos_site_id
_symmetry_equiv_pos_as_xyz
1 x,y,z
2 -x,1/2+y,1/2-z
3 -x,-y,-z
4 x,1/2-y,1/2+z
_cell_length_a 5.779299
_cell_length_b 18.242542
_cell_length_c 10.747641
_cell_angle_alpha 90.000000
_cell_angle_beta 131.613464
_cell_angle_gamma 90.000000
_cell_formula_units_Z 12
loop_
_atom_site_label
_atom_site_type_symbol
_atom_site_fract_x
_atom_site_fract_y
_atom_site_fract_z
Cl1 Cl 0.65892 0.63170 0.63018
O1 O 0.88467 0.46168 0.70060
H1 H 0.71590 0.43660 0.59853
H2 H 0.81714 0.51249 0.67641
C1 C 0.46027 0.36991 0.04013
O2 O 0.43789 0.41590 0.12917
H3 H 0.33998 0.38942 0.16338
O3 O 0.35357 0.30813 0.00257
C2 C 0.61811 0.40759 -0.00672
H4 H 0.71614 0.46030 0.05338
C3 C 0.65704 0.38483 -0.11027
H5 H 0.79208 0.42002 -0.12291
S1 S 0.55143 0.30143 -0.21064
C4 C 0.15536 0.31417 -0.35192
N1 N 0.02922 0.35710 -0.47982
H6 H -0.19939 0.36723 -0.55836
H7 H 0.16222 0.37966 -0.49949
N2 N -0.01507 0.27993 -0.33108
H8 H 0.09481 0.24645 -0.23008
H9 H -0.24625 0.28751 -0.40976
#END


data_List_92
#E = -179.0112 (inter-molecular)
#E = -81.8809 (intra-molecular)
_chemical_formula_sum 'H9 C4 N2 O3 S1 Cl1'
_chemical_formula_moiety
;
H9 C4 N2 O3 S1 Cl1
;
_symmetry_cell_setting monoclinic
_space_group_name_H-M_alt 'P 1 21/c 1'
_symmetry_Int_Tables_number 14
loop_
_symmetry_equiv_pos_site_id
_symmetry_equiv_pos_as_xyz
1 x,y,z
2 -x,1/2+y,1/2-z
3 -x,-y,-z
4 x,1/2-y,1/2+z
_cell_length_a 10.127498
_cell_length_b 8.788576
_cell_length_c 12.312522
_cell_angle_alpha 90.000000
_cell_angle_beta 126.304162
_cell_angle_gamma 90.000000
_cell_formula_units_Z 12
loop_
_atom_site_label
_atom_site_type_symbol
_atom_site_fract_x
_atom_site_fract_y
_atom_site_fract_z
Cl1 Cl 1.25948 0.55305 0.71833
O1 O 0.87613 -0.04138 1.07992
H1 H 0.99298 -0.03870 1.12207
H2 H 0.83064 -0.01588 0.98717
C1 C 0.21426 0.37788 -0.00439
O2 O 0.11848 0.41188 -0.13628
H3 H 0.19428 0.44211 -0.15755
O3 O 0.36273 0.38958 0.06587
C2 C 0.11089 0.33851 0.03922
H4 H -0.01632 0.31408 -0.04232
C3 C 0.15966 0.33055 0.16684
H5 H 0.06924 0.29816 0.18339
S1 S 0.35874 0.35215 0.31067
C4 C 0.36788 0.54819 0.31000
N1 N 0.28200 0.62829 0.33701
H6 H 0.28545 0.74256 0.33347
H7 H 0.20874 0.57508 0.35541
N2 N 0.46105 0.61494 0.28376
H8 H 0.52461 0.54985 0.26086
H9 H 0.47177 0.72941 0.28774
#END


data_List_93
#E = -178.7097 (inter-molecular)
#E = -82.1747 (intra-molecular)
_chemical_formula_sum 'H9 C4 N2 O3 S1 Cl1'
_chemical_formula_moiety
;
H9 C4 N2 O3 S1 Cl1
;
_symmetry_cell_setting orthorhombic
_space_group_name_H-M_alt 'P c a 21'
_symmetry_Int_Tables_number 29
loop_
_symmetry_equiv_pos_site_id
_symmetry_equiv_pos_as_xyz
1 x,y,z
2 -x,-y,1/2+z
3 1/2-x,y,1/2+z
4 1/2+x,-y,z
_cell_length_a 9.322543
_cell_length_b 7.511351
_cell_length_c 11.444085
_cell_angle_alpha 90.000000
_cell_angle_beta 90.000000
_cell_angle_gamma 90.000000
_cell_formula_units_Z 12
loop_
_atom_site_label
_atom_site_type_symbol
_atom_site_fract_x
_atom_site_fract_y
_atom_site_fract_z
Cl1 Cl 0.64374 0.27251 0.16925
O1 O 0.95790 0.37773 1.16578
H1 H 1.02025 0.47074 1.19555
H2 H 0.86275 0.43014 1.17052
C1 C 0.79929 0.64105 0.45724
O2 O 0.90603 0.52201 0.45000
H3 H 0.91660 0.47016 0.52828
O3 O 0.73085 0.67009 0.54573
C2 C 0.78242 0.72734 0.34255
H4 H 0.86662 0.69679 0.28015
C3 C 0.67594 0.83499 0.30807
H5 H 0.67831 0.88022 0.21786
S1 S 0.52438 0.89149 0.38666
C4 C 0.60038 1.04311 0.48124
N1 N 0.66738 1.18375 0.44209
H6 H 0.71396 1.26636 0.50024
H7 H 0.67273 1.20734 0.35527
N2 N 0.58672 1.01809 0.59332
H8 H 0.53189 0.90944 0.62088
H9 H 0.62829 1.10674 0.65008
#END


data_List_94
#E = -177.1326 (inter-molecular)
#E = -83.7138 (intra-molecular)
_chemical_formula_sum 'H9 C4 N2 O3 S1 Cl1'
_chemical_formula_moiety
;
H9 C4 N2 O3 S1 Cl1
;
_symmetry_cell_setting orthorhombic
_space_group_name_H-M_alt 'P b c a'
_symmetry_Int_Tables_number 61
loop_
_symmetry_equiv_pos_site_id
_symmetry_equiv_pos_as_xyz
1 x,y,z
2 1/2-x,-y,1/2+z
3 1/2+x,1/2-y,-z
4 -x,1/2+y,1/2-z
5 -x,-y,-z
6 1/2+x,y,1/2-z
7 1/2-x,1/2+y,z
8 x,1/2-y,1/2+z
_cell_length_a 13.209200
_cell_length_b 16.615734
_cell_length_c 7.970694
_cell_angle_alpha 90.000000
_cell_angle_beta 90.000000
_cell_angle_gamma 90.000000
_cell_formula_units_Z 24
loop_
_atom_site_label
_atom_site_type_symbol
_atom_site_fract_x
_atom_site_fract_y
_atom_site_fract_z
Cl1 Cl 0.56646 0.30584 0.94093
O1 O 0.13290 0.13753 0.41024
H1 H 0.10901 0.18534 0.46834
H2 H 0.09210 0.13763 0.30877
C1 C 0.63006 0.51171 1.24751
O2 O 0.61891 0.43409 1.28942
H3 H 0.62163 0.43198 1.41241
O3 O 0.64306 0.56537 1.35014
C2 C 0.62489 0.51901 1.06436
H4 H 0.59949 0.46723 0.99387
C3 C 0.64822 0.58899 0.99121
H5 H 0.67486 0.63836 1.06826
S1 S 0.63942 0.60323 0.77625
C4 C 0.67891 0.70240 0.77563
N1 N 0.76877 0.71970 0.71830
H6 H 0.79881 0.77531 0.72997
H7 H 0.81476 0.67618 0.67135
N2 N 0.61899 0.75824 0.83521
H8 H 0.63707 0.81727 0.83014
H9 H 0.54975 0.74144 0.87800
#END


data_List_95
#E = -174.4312 (inter-molecular)
#E = -86.3988 (intra-molecular)
_chemical_formula_sum 'H9 C4 N2 O3 S1 Cl1'
_chemical_formula_moiety
;
H9 C4 N2 O3 S1 Cl1
;
_symmetry_cell_setting triclinic
_space_group_name_H-M_alt 'P -1'
_symmetry_Int_Tables_number 2
loop_
_symmetry_equiv_pos_site_id
_symmetry_equiv_pos_as_xyz
1 x,y,z
2 -x,-y,-z
_cell_length_a 15.294282
_cell_length_b 5.274118
_cell_length_c 9.138480
_cell_angle_alpha 94.147681
_cell_angle_beta 58.468329
_cell_angle_gamma 133.129068
_cell_formula_units_Z 6
loop_
_atom_site_label
_atom_site_type_symbol
_atom_site_fract_x
_atom_site_fract_y
_atom_site_fract_z
Cl1 Cl 0.36217 1.50223 0.82808
O1 O 0.81644 0.32199 0.91758
H1 H 0.74885 0.33079 1.01289
H2 H 0.75438 0.05335 0.98036
C1 C 0.35952 1.51414 0.32191
O2 O 0.41610 1.43787 0.18265
H3 H 0.47020 1.41478 0.19607
O3 O 0.37495 1.54999 0.44247
C2 C 0.28145 1.55912 0.30069
H4 H 0.32602 1.65622 0.15460
C3 C 0.16430 1.49285 0.44247
H5 H 0.11584 1.52847 0.40385
S1 S 0.06313 1.28635 0.68621
C4 C 0.17815 1.71046 0.70279
N1 N 0.11914 1.82189 0.79031
H6 H 0.18585 2.07232 0.79830
H7 H 0.01010 1.66136 0.84247
N2 N 0.31895 1.91196 0.63277
H8 H 0.36469 1.82456 0.56211
H9 H 0.38420 2.15554 0.64658
#END


data_List_96
#E = -178.7052 (inter-molecular)
#E = -82.1209 (intra-molecular)
_chemical_formula_sum 'H9 C4 N2 O3 S1 Cl1'
_chemical_formula_moiety
;
H9 C4 N2 O3 S1 Cl1
;
_symmetry_cell_setting orthorhombic
_space_group_name_H-M_alt 'P c a 21'
_symmetry_Int_Tables_number 29
loop_
_symmetry_equiv_pos_site_id
_symmetry_equiv_pos_as_xyz
1 x,y,z
2 -x,-y,1/2+z
3 1/2-x,y,1/2+z
4 1/2+x,-y,z
_cell_length_a 11.998263
_cell_length_b 7.269233
_cell_length_c 11.799460
_cell_angle_alpha 90.000000
_cell_angle_beta 90.000000
_cell_angle_gamma 90.000000
_cell_formula_units_Z 12
loop_
_atom_site_label
_atom_site_type_symbol
_atom_site_fract_x
_atom_site_fract_y
_atom_site_fract_z
Cl1 Cl -0.46739 0.00168 0.70598
O1 O 0.14702 -0.65631 0.83229
H1 H 0.09796 -0.73951 0.79152
H2 H 0.19390 -0.60874 0.77190
C1 C 0.39103 0.46229 0.60474
O2 O 0.49484 0.39362 0.60619
H3 H 0.48854 0.27528 0.64546
O3 O 0.30951 0.37904 0.63884
C2 C 0.39453 0.65003 0.55971
H4 H 0.47676 0.70989 0.55110
C3 C 0.30137 0.74272 0.53408
H5 H 0.22005 0.67822 0.54366
S1 S 0.31086 0.97179 0.49381
C4 C 0.19828 0.98240 0.40335
N1 N 0.21573 0.98858 0.29442
H6 H 0.29498 0.99255 0.26552
H7 H 0.15118 0.99962 0.24035
N2 N 0.09686 0.98589 0.44345
H8 H 0.08463 0.98444 0.52824
H9 H 0.03118 0.99225 0.39003
#END


data_List_97
#E = -180.0344 (inter-molecular)
#E = -80.7655 (intra-molecular)
_chemical_formula_sum 'H9 C4 N2 O3 S1 Cl1'
_chemical_formula_moiety
;
H9 C4 N2 O3 S1 Cl1
;
_symmetry_cell_setting orthorhombic
_space_group_name_H-M_alt 'P 21 21 2'
_symmetry_Int_Tables_number 18
loop_
_symmetry_equiv_pos_site_id
_symmetry_equiv_pos_as_xyz
1 x,y,z
2 -x,-y,z
3 1/2+x,1/2-y,-z
4 1/2-x,1/2+y,-z
_cell_length_a 16.176110
_cell_length_b 9.534503
_cell_length_c 5.979152
_cell_angle_alpha 90.000000
_cell_angle_beta 90.000000
_cell_angle_gamma 90.000000
_cell_formula_units_Z 12
loop_
_atom_site_label
_atom_site_type_symbol
_atom_site_fract_x
_atom_site_fract_y
_atom_site_fract_z
Cl1 Cl 0.80879 0.34009 0.01814
O1 O 0.64312 0.16255 0.04831
H1 H 0.68964 0.22427 0.07884
H2 H 0.67074 0.07418 0.01606
C1 C 0.18834 -0.01972 0.57206
O2 O 0.14225 -0.06980 0.74128
H3 H 0.17675 -0.14101 0.81567
O3 O 0.25619 -0.06680 0.52471
C2 C 0.14696 0.09395 0.44877
H4 H 0.18007 0.13537 0.30570
C3 C 0.07380 0.14625 0.51253
H5 H 0.04256 0.10294 0.65780
S1 S 0.02639 0.28369 0.37145
C4 C -0.04405 0.33028 0.57446
N1 N -0.12082 0.35327 0.51877
H6 H -0.16235 0.38532 0.63417
H7 H -0.13882 0.34499 0.35707
N2 N -0.01999 0.34539 0.78178
H8 H -0.06231 0.36565 0.90097
H9 H 0.04017 0.33208 0.82310
#END


data_List_98
#E = -177.3406 (inter-molecular)
#E = -83.4077 (intra-molecular)
_chemical_formula_sum 'H9 C4 N2 O3 S1 Cl1'
_chemical_formula_moiety
;
H9 C4 N2 O3 S1 Cl1
;
_symmetry_cell_setting orthorhombic
_space_group_name_H-M_alt 'P 21 21 21'
_symmetry_Int_Tables_number 19
loop_
_symmetry_equiv_pos_site_id
_symmetry_equiv_pos_as_xyz
1 x,y,z
2 1/2-x,-y,1/2+z
3 1/2+x,1/2-y,-z
4 -x,1/2+y,1/2-z
_cell_length_a 7.870924
_cell_length_b 8.333320
_cell_length_c 12.940241
_cell_angle_alpha 90.000000
_cell_angle_beta 90.000000
_cell_angle_gamma 90.000000
_cell_formula_units_Z 12
loop_
_atom_site_label
_atom_site_type_symbol
_atom_site_fract_x
_atom_site_fract_y
_atom_site_fract_z
Cl1 Cl 0.55497 -0.40529 0.05323
O1 O 0.43177 -0.17445 -0.12410
H1 H 0.32136 -0.15560 -0.09279
H2 H 0.49231 -0.22848 -0.06874
C1 C -0.14610 0.35393 -0.16438
O2 O -0.13198 0.49199 -0.21727
H3 H -0.14357 0.46083 -0.29017
O3 O -0.18495 0.22509 -0.20250
C2 C -0.10675 0.38364 -0.05548
H4 H -0.04775 0.49690 -0.03558
C3 C -0.14657 0.27220 0.01513
H5 H -0.20647 0.16105 -0.00927
S1 S -0.09912 0.30094 0.14457
C4 C -0.18208 0.12745 0.19648
N1 N -0.14426 -0.01200 0.15681
H6 H -0.18904 -0.11605 0.18613
H7 H -0.06537 -0.01894 0.09506
N2 N -0.28199 0.14092 0.27661
H8 H -0.33507 0.04571 0.31269
H9 H -0.30779 0.25167 0.30515
#END


data_List_99
#E = -176.6659 (inter-molecular)
#E = -84.0763 (intra-molecular)
_chemical_formula_sum 'H9 C4 N2 O3 S1 Cl1'
_chemical_formula_moiety
;
H9 C4 N2 O3 S1 Cl1
;
_symmetry_cell_setting monoclinic
_space_group_name_H-M_alt 'P 1 21/c 1'
_symmetry_Int_Tables_number 14
loop_
_symmetry_equiv_pos_site_id
_symmetry_equiv_pos_as_xyz
1 x,y,z
2 -x,1/2+y,1/2-z
3 -x,-y,-z
4 x,1/2-y,1/2+z
_cell_length_a 6.066835
_cell_length_b 9.057659
_cell_length_c 15.975582
_cell_angle_alpha 90.000000
_cell_angle_beta 85.445749
_cell_angle_gamma 90.000000
_cell_formula_units_Z 12
loop_
_atom_site_label
_atom_site_type_symbol
_atom_site_fract_x
_atom_site_fract_y
_atom_site_fract_z
Cl1 Cl 0.41403 0.84087 1.13118
O1 O 1.56206 1.16348 1.07001
H1 H 1.49348 1.06720 1.07829
H2 H 1.57396 1.17274 1.00924
C1 C 0.77571 0.91066 1.44338
O2 O 0.74294 0.85579 1.52126
H3 H 0.59667 0.88974 1.54420
O3 O 0.64882 0.99486 1.41221
C2 C 0.98593 0.85209 1.40440
H4 H 1.04486 0.75365 1.43456
C3 C 1.11134 0.90740 1.33891
H5 H 1.26916 0.85305 1.32274
S1 S 1.07057 1.07174 1.28728
C4 C 0.86223 1.01543 1.22707
N1 N 0.66221 1.06392 1.24592
H6 H 0.53561 1.02917 1.21391
H7 H 0.63576 1.13078 1.29686
N2 N 0.90577 0.92734 1.16312
H8 H 0.78120 0.89178 1.13004
H9 H 1.06209 0.89152 1.14927
#END
