# Supplementary material for: Report on the sixth blind test of organic crystal structure prediction methods
Source: Acta Crystallogr B Struct Sci Cryst Eng Mater. 2016 Aug 1;72(Pt 4):439–59. doi: 10.1107/S2052520616007447 (PMC4971545; doi:10.1107/S2052520616007447)
Supplement: Supplementary file 2 [file b-72-00439-sup2.zip › Group_06_Elking_FustiMolnar/XXIV-2_Elking_FustiMolnar.cif]

data_XXIV_1
#Experimental_algorithm
#Number of QM macro iterations=9
#energy/Z=-129156.196743   V=750.96325
#energy/Z=-129162.33981   V=734.03953
#energy/Z=-129166.182577   V=705.07341
#energy/Z=-129167.389377   V=701.86375
#energy/Z=-129171.050513   V=710.23786
#energy/Z=-129172.992473   V=709.83339
#energy/Z=-129173.262697   V=703.38595
#energy/Z=-129173.34667   V=699.70029
#energy/Z=-129173.345777   V=697.95994

_chemical_formula_sum 'H9 C4 N2 O3 S1 Cl1'
_chemical_formula_moiety
;
H9 C4 N2 O3 S1 Cl1
;
_symmetry_cell_setting trigonal
_space_group_name_H-M_alt 'P 31'
_symmetry_Int_Tables_number 144
loop_
_symmetry_equiv_pos_site_id
_symmetry_equiv_pos_as_xyz
1 x,y,z
2 -y,x-y,1/3+z
3 -x+y,-x,2/3+z
_cell_length_a 9.011034
_cell_length_b 9.011034
_cell_length_c 9.950207
_cell_angle_alpha 90.000000
_cell_angle_beta 90.000000
_cell_angle_gamma 120.000000
_cell_formula_units_Z 9
loop_
_atom_site_label
_atom_site_type_symbol
_atom_site_fract_x
_atom_site_fract_y
_atom_site_fract_z
O1 O 0.89474 0.34269 -0.27146
H1 H 0.98553 0.39273 -0.20352
H2 H 0.94027 0.30234 -0.34488
Cl1 Cl 0.50401 -0.29430 0.29538
C1 C 0.87531 0.13893 0.43059
O2 O 0.72616 0.01628 0.48127
H3 H 0.65185 -0.06936 0.41197
O3 O 0.99005 0.23811 0.50672
C2 C 0.90067 0.15222 0.28426
H4 H 1.03416 0.21110 0.25271
C3 C 0.77256 0.10676 0.19532
H5 H 0.64001 0.05791 0.22683
S1 S 0.81883 0.14887 0.02511
C4 C 0.62394 0.00418 -0.05404
N1 N 0.61452 0.04188 -0.18057
H6 H 0.51537 -0.04214 -0.24166
H7 H 0.71429 0.15493 -0.22104
N2 N 0.50284 -0.13034 0.00964
H8 H 0.39644 -0.22426 -0.03898
H9 H 0.52218 -0.16557 0.10346
#END

data_XXIV_2
#Experimental_algorithm
#Number of QM macro iterations=9
#energy/Z=-129158.76591   V=440.41328
#energy/Z=-129166.952695   V=448.4126
#energy/Z=-129169.476745   V=453.60049
#energy/Z=-129170.86165   V=454.71552
#energy/Z=-129171.46693   V=453.46374
#energy/Z=-129171.997205   V=453.16433
#energy/Z=-129172.49078   V=454.02987
#energy/Z=-129172.851055   V=454.40838
#energy/Z=-129173.1217   V=454.80877

_chemical_formula_sum 'H9 C4 N2 O3 S1 Cl1'
_chemical_formula_moiety
;
H9 C4 N2 O3 S1 Cl1
;
_symmetry_cell_setting triclinic
_space_group_name_H-M_alt 'P -1'
_symmetry_Int_Tables_number 2
loop_
_symmetry_equiv_pos_site_id
_symmetry_equiv_pos_as_xyz
1 x,y,z
2 -x,-y,-z
_cell_length_a 9.644994
_cell_length_b 10.156800
_cell_length_c 5.266109
_cell_angle_alpha 78.186256
_cell_angle_beta 114.164656
_cell_angle_gamma 103.075280
_cell_formula_units_Z 6
loop_
_atom_site_label
_atom_site_type_symbol
_atom_site_fract_x
_atom_site_fract_y
_atom_site_fract_z
O1 O 0.05692 1.33166 0.65609
H1 H -0.01075 1.36948 0.46905
H2 H 0.09884 1.40849 0.76842
Cl1 Cl 0.47206 0.74488 0.75734
C1 C 0.19955 0.62920 1.08605
O2 O 0.27597 0.55974 1.32686
H3 H 0.33724 0.62150 1.47977
O3 O 0.13106 0.57197 0.87226
C2 C 0.20177 0.77492 1.08825
H4 H 0.23428 0.80902 1.29058
C3 C 0.17463 0.86288 0.85238
H5 H 0.14777 0.83013 0.65043
S1 S 0.16868 1.03361 0.85120
C4 C 0.27531 1.11246 0.64085
N1 N 0.26139 1.23997 0.53288
H6 H 0.33178 1.29298 0.43215
H7 H 0.19008 1.28937 0.57507
N2 N 0.36560 1.04608 0.59821
H8 H 0.42618 1.10067 0.47533
H9 H 0.38737 0.95028 0.69606
#END

data_XXIV_3
#Experimental_algorithm
#Number of QM macro iterations=6
#energy/Z=-129156.47123   V=971.31299
#energy/Z=-129158.481995   V=953.75753
#energy/Z=-129163.332378   V=879.84601
#energy/Z=-129171.011018   V=871.33049
#energy/Z=-129172.501757   V=871.57348
#energy/Z=-129172.605412   V=862.79691

_chemical_formula_sum 'H9 C4 N2 O3 S1 Cl1'
_chemical_formula_moiety
;
H9 C4 N2 O3 S1 Cl1
;
_symmetry_cell_setting monoclinic
_space_group_name_H-M_alt 'P 1 21/c 1'
_symmetry_Int_Tables_number 14
loop_
_symmetry_equiv_pos_site_id
_symmetry_equiv_pos_as_xyz
1 x,y,z
2 -x,1/2+y,1/2-z
3 -x,-y,-z
4 x,1/2-y,1/2+z
_cell_length_a 12.320254
_cell_length_b 10.395105
_cell_length_c 6.910190
_cell_angle_alpha 89.998056
_cell_angle_beta 102.858569
_cell_angle_gamma 90.001055
_cell_formula_units_Z 12
loop_
_atom_site_label
_atom_site_type_symbol
_atom_site_fract_x
_atom_site_fract_y
_atom_site_fract_z
O1 O 0.06850 0.13423 0.37875
H1 H 0.01191 0.14996 0.45586
H2 H 0.08692 0.04150 0.40034
Cl1 Cl 0.48284 0.67223 0.82819
C1 C 0.20875 0.84160 0.44799
O2 O 0.28844 0.92912 0.46026
H3 H 0.36157 0.88961 0.44403
O3 O 0.11138 0.87843 0.43416
C2 C 0.24074 0.70510 0.45326
H4 H 0.32834 0.68329 0.46680
C3 C 0.15869 0.61794 0.44090
H5 H 0.07319 0.65402 0.41741
S1 S 0.14818 0.45314 0.44140
C4 C 0.27995 0.37699 0.50043
N1 N 0.27150 0.25160 0.47005
H6 H 0.34235 0.19699 0.51973
H7 H 0.19327 0.20698 0.43136
N2 N 0.37673 0.43379 0.56903
H8 H 0.44442 0.37324 0.60896
H9 H 0.38702 0.52513 0.62698
#END

data_XXIV_4
#Standard_algorithm
#Number of QM macro iterations=9
#energy/Z=-129171.85097   V=853.14382
#energy/Z=-129172.37635   V=856.92842
#energy/Z=-129172.50298   V=862.46198
#energy/Z=-129172.525902   V=864.28661
#energy/Z=-129172.537808   V=865.20285
#energy/Z=-129172.54453   V=865.44626
#energy/Z=-129172.54663   V=865.70744
#energy/Z=-129172.549183   V=865.87128
#energy/Z=-129172.549353   V=865.87796

_chemical_formula_sum 'H9 C4 N2 O3 S1 Cl1'
_chemical_formula_moiety
;
H9 C4 N2 O3 S1 Cl1
;
_symmetry_cell_setting orthorhombic
_space_group_name_H-M_alt 'P 21 21 21'
_symmetry_Int_Tables_number 19
loop_
_symmetry_equiv_pos_site_id
_symmetry_equiv_pos_as_xyz
1 x,y,z
2 1/2-x,-y,1/2+z
3 1/2+x,1/2-y,-z
4 -x,1/2+y,1/2-z
_cell_length_a 7.801136
_cell_length_b 11.146088
_cell_length_c 9.958097
_cell_angle_alpha 90.000139
_cell_angle_beta 89.999981
_cell_angle_gamma 89.999956
_cell_formula_units_Z 12
loop_
_atom_site_label
_atom_site_type_symbol
_atom_site_fract_x
_atom_site_fract_y
_atom_site_fract_z
Cl1 Cl 0.05825 0.07946 0.15036
O1 O 0.64993 0.54510 0.54451
H1 H 0.74432 0.54483 0.47682
H2 H 0.63165 0.45996 0.56646
C1 C 0.30393 0.71009 -0.08709
O2 O 0.30473 0.70259 -0.21948
H3 H 0.35461 0.78012 -0.25999
O3 O 0.35629 0.79836 -0.02399
C2 C 0.22769 0.60408 -0.02107
H4 H 0.12677 0.55936 -0.07808
C3 C 0.27066 0.55889 0.09871
H5 H 0.20352 0.48066 0.13801
S1 S 0.45204 0.59858 0.19781
C4 C 0.37912 0.71746 0.30121
N1 N 0.43907 0.71691 0.42532
H6 H 0.43243 0.79186 0.48661
H7 H 0.50538 0.64385 0.46308
N2 N 0.27833 0.80191 0.25299
H8 H 0.26890 0.80906 0.15062
H9 H 0.22764 0.86724 0.31593
#END

data_XXIV_5
#Experimental_algorithm
#Number of QM macro iterations=9
#energy/Z=-129157.45473   V=456.04505
#energy/Z=-129161.68275   V=465.67827
#energy/Z=-129163.915765   V=466.66114
#energy/Z=-129166.02013   V=461.68119
#energy/Z=-129170.86929   V=442.97497
#energy/Z=-129172.10876   V=440.05541
#energy/Z=-129172.41356   V=440.48617
#energy/Z=-129172.46084   V=440.04242
#energy/Z=-129172.478065   V=440.21377

_chemical_formula_sum 'H9 C4 N2 O3 S1 Cl1'
_chemical_formula_moiety
;
H9 C4 N2 O3 S1 Cl1
;
_symmetry_cell_setting triclinic
_space_group_name_H-M_alt 'P -1'
_symmetry_Int_Tables_number 2
loop_
_symmetry_equiv_pos_site_id
_symmetry_equiv_pos_as_xyz
1 x,y,z
2 -x,-y,-z
_cell_length_a 9.450885
_cell_length_b 7.720096
_cell_length_c 7.518249
_cell_angle_alpha 124.120634
_cell_angle_beta 95.572891
_cell_angle_gamma 97.598744
_cell_formula_units_Z 6
loop_
_atom_site_label
_atom_site_type_symbol
_atom_site_fract_x
_atom_site_fract_y
_atom_site_fract_z
O1 O 0.96044 0.37560 1.18477
H1 H 0.89577 0.45057 1.28507
H2 H 0.96474 0.24900 1.18773
Cl1 Cl 0.28310 0.40804 0.55778
C1 C 0.13627 0.05187 0.75391
O2 O 0.10312 0.19162 0.71464
H3 H 0.17626 0.24044 0.65445
O3 O 0.04019 -0.04377 0.78749
C2 C 0.28685 0.01936 0.76175
H4 H 0.29924 -0.12331 0.75380
C3 C 0.40213 0.16031 0.78847
H5 H 0.38789 0.30460 0.80115
S1 S 0.58028 0.13011 0.81619
C4 C 0.67670 0.30876 0.76927
N1 N 0.81967 0.34345 0.81953
H6 H 0.88793 0.44195 0.79453
H7 H 0.86828 0.31147 0.92496
N2 N 0.61008 0.39278 0.68247
H8 H 0.66938 0.48559 0.64371
H9 H 0.49893 0.35722 0.62824
#END

data_XXIV_6
#Experimental_algorithm
#Number of QM macro iterations=9
#energy/Z=-129164.653135   V=470.82964
#energy/Z=-129168.0566   V=480.40702
#energy/Z=-129169.7259   V=480.99378
#energy/Z=-129171.321985   V=470.3935
#energy/Z=-129171.932745   V=463.25402
#energy/Z=-129172.0753   V=460.6424
#energy/Z=-129172.10182   V=458.48413
#energy/Z=-129172.10536   V=457.01748
#energy/Z=-129172.107305   V=456.0858

_chemical_formula_sum 'H9 C4 N2 O3 S1 Cl1'
_chemical_formula_moiety
;
H9 C4 N2 O3 S1 Cl1
;
_symmetry_cell_setting triclinic
_space_group_name_H-M_alt 'P -1'
_symmetry_Int_Tables_number 2
loop_
_symmetry_equiv_pos_site_id
_symmetry_equiv_pos_as_xyz
1 x,y,z
2 -x,-y,-z
_cell_length_a 8.412494
_cell_length_b 9.092738
_cell_length_c 8.640870
_cell_angle_alpha 123.197782
_cell_angle_beta 98.724211
_cell_angle_gamma 57.379630
_cell_formula_units_Z 6
loop_
_atom_site_label
_atom_site_type_symbol
_atom_site_fract_x
_atom_site_fract_y
_atom_site_fract_z
O1 O 0.06320 0.79664 0.69296
H1 H 0.13406 0.86315 0.72273
H2 H 0.05724 0.74116 0.55821
Cl1 Cl 1.03060 0.62419 0.27456
C1 C 0.69097 0.93895 0.14270
O2 O 0.82680 0.83373 -0.00393
H3 H 0.86975 0.68111 -0.09293
O3 O 0.62985 1.12570 0.26758
C2 C 0.61899 0.82468 0.14680
H4 H 0.70685 0.65365 0.05252
C3 C 0.44993 0.93068 0.25888
H5 H 0.36071 1.10258 0.34091
S1 S 0.33766 0.83086 0.28837
C4 C 0.52491 0.59810 0.27331
N1 N 0.46237 0.48844 0.26503
H6 H 0.55030 0.35458 0.26547
H7 H 0.31840 0.54102 0.26800
N2 N 0.70535 0.54060 0.27885
H8 H 0.80190 0.40738 0.28353
H9 H 0.75610 0.62358 0.28590
#END

data_XXIV_7
#Experimental_algorithm
#Number of QM macro iterations=9
#energy/Z=-129155.89402   V=458.46038
#energy/Z=-129161.626995   V=459.43493
#energy/Z=-129164.33614   V=465.21198
#energy/Z=-129167.790415   V=453.01599
#energy/Z=-129171.34848   V=446.44741
#energy/Z=-129171.88676   V=448.51261
#energy/Z=-129171.97929   V=449.59934
#energy/Z=-129172.024335   V=450.21393
#energy/Z=-129172.034235   V=450.52293

_chemical_formula_sum 'H9 C4 N2 O3 S1 Cl1'
_chemical_formula_moiety
;
H9 C4 N2 O3 S1 Cl1
;
_symmetry_cell_setting triclinic
_space_group_name_H-M_alt 'P -1'
_symmetry_Int_Tables_number 2
loop_
_symmetry_equiv_pos_site_id
_symmetry_equiv_pos_as_xyz
1 x,y,z
2 -x,-y,-z
_cell_length_a 10.627134
_cell_length_b 11.496593
_cell_length_c 11.558141
_cell_angle_alpha 107.997675
_cell_angle_beta 32.409653
_cell_angle_gamma 131.178694
_cell_formula_units_Z 6
loop_
_atom_site_label
_atom_site_type_symbol
_atom_site_fract_x
_atom_site_fract_y
_atom_site_fract_z
O1 O 0.47027 -0.15039 0.34782
H1 H 0.22164 -0.22921 0.48676
H2 H 0.56842 -0.17498 0.21206
Cl1 Cl 0.43174 0.50332 0.36177
C1 C 0.32186 0.25889 0.10186
O2 O 0.19628 0.31345 0.26112
H3 H 0.30365 0.38079 0.27729
O3 O 0.26218 0.21302 0.03148
C2 C 0.51891 0.25197 0.02303
H4 H 0.71104 0.26674 -0.16405
C3 C 0.45371 0.22004 0.17837
H5 H 0.25802 0.20322 0.36668
S1 S 0.65229 0.18959 0.10373
C4 C 0.57712 0.22073 0.31165
N1 N 0.63181 0.16603 0.33829
H6 H 0.59566 0.17867 0.45563
H7 H 0.65519 0.08268 0.27962
N2 N 0.48243 0.29773 0.42504
H8 H 0.47417 0.32984 0.52437
H9 H 0.48924 0.36655 0.37667
#END

data_XXIV_8
#Experimental_algorithm
#Number of QM macro iterations=6
#energy/Z=-129155.902752   V=943.64536
#energy/Z=-129162.934418   V=938.70311
#energy/Z=-129169.38894   V=931.95214
#energy/Z=-129170.9765   V=919.35972
#energy/Z=-129171.575852   V=924.5311
#energy/Z=-129171.809153   V=925.07673

_chemical_formula_sum 'H9 C4 N2 O3 S1 Cl1'
_chemical_formula_moiety
;
H9 C4 N2 O3 S1 Cl1
;
_symmetry_cell_setting orthorhombic
_space_group_name_H-M_alt 'P 21 21 21'
_symmetry_Int_Tables_number 19
loop_
_symmetry_equiv_pos_site_id
_symmetry_equiv_pos_as_xyz
1 x,y,z
2 1/2-x,-y,1/2+z
3 1/2+x,1/2-y,-z
4 -x,1/2+y,1/2-z
_cell_length_a 11.782757
_cell_length_b 7.164649
_cell_length_c 10.958117
_cell_angle_alpha 89.999506
_cell_angle_beta 90.008902
_cell_angle_gamma 89.990631
_cell_formula_units_Z 12
loop_
_atom_site_label
_atom_site_type_symbol
_atom_site_fract_x
_atom_site_fract_y
_atom_site_fract_z
O1 O 0.95152 0.66163 0.27592
H1 H 0.90002 0.76853 0.28393
H2 H 0.95301 0.62843 0.18836
Cl1 Cl 0.75906 0.04638 0.81608
C1 C 0.92024 0.45308 0.96126
O2 O 0.83285 0.34622 0.99451
H3 H 0.80954 0.25542 0.92906
O3 O 0.96901 0.55171 1.03642
C2 C 0.95809 0.45411 0.83249
H4 H 1.04818 0.48179 0.81852
C3 C 0.88759 0.44126 0.73648
H5 H 0.79643 0.42008 0.74636
S1 S 0.93743 0.48073 0.58866
C4 C 0.84924 0.33502 0.50075
N1 N 0.85601 0.35884 0.38160
H6 H 0.82502 0.25441 0.32697
H7 H 0.89870 0.47319 0.34242
N2 N 0.78312 0.20619 0.54994
H8 H 0.74432 0.11546 0.49029
H9 H 0.78760 0.16603 0.64005
#END

data_XXIV_9
#Experimental_algorithm
#Number of QM macro iterations=6
#energy/Z=-129158.294055   V=915.7862
#energy/Z=-129162.525225   V=903.28247
#energy/Z=-129166.125408   V=878.1725
#energy/Z=-129169.485698   V=879.23759
#energy/Z=-129170.096772   V=876.57085
#energy/Z=-129170.620227   V=878.83027

_chemical_formula_sum 'H9 C4 N2 O3 S1 Cl1'
_chemical_formula_moiety
;
H9 C4 N2 O3 S1 Cl1
;
_symmetry_cell_setting monoclinic
_space_group_name_H-M_alt 'P 1 21/c 1'
_symmetry_Int_Tables_number 14
loop_
_symmetry_equiv_pos_site_id
_symmetry_equiv_pos_as_xyz
1 x,y,z
2 -x,1/2+y,1/2-z
3 -x,-y,-z
4 x,1/2-y,1/2+z
_cell_length_a 8.458243
_cell_length_b 7.287858
_cell_length_c 14.415731
_cell_angle_alpha 89.993657
_cell_angle_beta 98.513178
_cell_angle_gamma 90.007727
_cell_formula_units_Z 12
loop_
_atom_site_label
_atom_site_type_symbol
_atom_site_fract_x
_atom_site_fract_y
_atom_site_fract_z
O1 O 0.51890 0.74787 0.92020
H1 H 0.59528 0.81885 0.96508
H2 H 0.49788 0.83125 0.86669
Cl1 Cl 1.23544 0.07611 0.91925
C1 C 1.28846 0.46239 0.74312
O2 O 1.38398 0.36443 0.80747
H3 H 1.32462 0.27816 0.84394
O3 O 1.34576 0.53661 0.67929
C2 C 1.11635 0.47888 0.75024
H4 H 1.03897 0.51844 0.68602
C3 C 1.05370 0.45441 0.82976
H5 H 1.12741 0.41722 0.89551
S1 S 0.85160 0.49469 0.83306
C4 C 0.81404 0.37047 0.93234
N1 N 0.67665 0.41015 0.96050
H6 H 0.62944 0.33101 1.00980
H7 H 0.60783 0.51621 0.92859
N2 N 0.91430 0.24752 0.97520
H8 H 0.87109 0.15869 1.02150
H9 H 1.01526 0.20475 0.94897
#END

data_XXIV_10
#Experimental_algorithm
#Number of QM macro iterations=9
#energy/Z=-129162.91998   V=497.02581
#energy/Z=-129169.873525   V=477.29702
#energy/Z=-129170.4304   V=467.36902
#energy/Z=-129170.48948   V=464.0915
#energy/Z=-129170.497395   V=462.84612
#energy/Z=-129170.502225   V=462.14297
#energy/Z=-129170.513195   V=461.53355
#energy/Z=-129170.52965   V=461.37797
#energy/Z=-129170.53157   V=460.88715

_chemical_formula_sum 'H9 C4 N2 O3 S1 Cl1'
_chemical_formula_moiety
;
H9 C4 N2 O3 S1 Cl1
;
_symmetry_cell_setting monoclinic
_space_group_name_H-M_alt 'P 1 c 1'
_symmetry_Int_Tables_number 7
loop_
_symmetry_equiv_pos_site_id
_symmetry_equiv_pos_as_xyz
1 x,y,z
2 x,-y,1/2+z
_cell_length_a 6.240665
_cell_length_b 8.889177
_cell_length_c 9.864205
_cell_angle_alpha 90.000000
_cell_angle_beta 122.621711
_cell_angle_gamma 90.000000
_cell_formula_units_Z 6
loop_
_atom_site_label
_atom_site_type_symbol
_atom_site_fract_x
_atom_site_fract_y
_atom_site_fract_z
O1 O 1.91100 0.25027 0.72172
H1 H 1.77637 0.30306 0.62289
H2 H 1.82401 0.21484 0.77473
Cl1 Cl 0.57019 0.12268 -0.16146
C1 C 0.42716 0.49425 -0.06117
O2 O 0.21689 0.46555 -0.20048
H3 H 0.11447 0.36991 -0.20795
O3 O 0.56200 0.60195 -0.04934
C2 C 0.49533 0.39270 0.07585
H4 H 0.34630 0.35132 0.09221
C3 C 0.73883 0.34952 0.16868
H5 H 0.87972 0.38980 0.14434
S1 S 0.86073 0.23661 0.33972
C4 C 1.09201 0.13601 0.32775
N1 N 1.28163 0.07672 0.46303
H6 H 1.40585 0.00710 0.45411
H7 H 1.33759 0.11685 0.57540
N2 N 1.07574 0.11408 0.18966
H8 H 1.21646 0.04969 0.19505
H9 H 0.90597 0.12471 0.07979
#END

data_XXIV_11
#Experimental_algorithm
#Number of QM macro iterations=6
#energy/Z=-129160.537265   V=917.31878
#energy/Z=-129164.46519   V=897.85325
#energy/Z=-129166.481225   V=890.55296
#energy/Z=-129167.37053   V=894.90812
#energy/Z=-129169.591555   V=901.4027
#energy/Z=-129170.373602   V=907.06379

_chemical_formula_sum 'H9 C4 N2 O3 S1 Cl1'
_chemical_formula_moiety
;
H9 C4 N2 O3 S1 Cl1
;
_symmetry_cell_setting monoclinic
_space_group_name_H-M_alt 'P 1 2/c 1'
_symmetry_Int_Tables_number 13
loop_
_symmetry_equiv_pos_site_id
_symmetry_equiv_pos_as_xyz
1 x,y,z
2 -x,y,1/2-z
3 -x,-y,-z
4 x,-y,1/2+z
_cell_length_a 11.901690
_cell_length_b 4.082849
_cell_length_c 18.707162
_cell_angle_alpha 90.000000
_cell_angle_beta 93.772408
_cell_angle_gamma 90.000000
_cell_formula_units_Z 12
loop_
_atom_site_label
_atom_site_type_symbol
_atom_site_fract_x
_atom_site_fract_y
_atom_site_fract_z
O1 O 0.07447 0.52424 0.67154
H1 H 0.08909 0.70944 0.70455
H2 H 0.07504 0.33384 0.70425
Cl1 Cl 0.46482 0.41297 0.36993
C1 C 0.20529 -0.12600 0.30737
O2 O 0.27976 -0.31468 0.27778
H3 H 0.34490 -0.38883 0.31240
O3 O 0.12095 -0.03026 0.27068
C2 C 0.22614 -0.04075 0.38378
H4 H 0.30195 -0.13898 0.41139
C3 C 0.15180 0.15667 0.41368
H5 H 0.07739 0.23895 0.38068
S1 S 0.14384 0.32260 0.49806
C4 C 0.27667 0.29529 0.54598
N1 N 0.27388 0.36672 0.61451
H6 H 0.34962 0.40378 0.64300
H7 H 0.19861 0.42744 0.63777
N2 N 0.37180 0.22127 0.51669
H8 H 0.44341 0.26133 0.55006
H9 H 0.38235 0.25679 0.46269
#END

data_XXIV_12
#Experimental_algorithm
#Number of QM macro iterations=9
#energy/Z=-129148.167845   V=459.40735
#energy/Z=-129158.180915   V=452.7311
#energy/Z=-129163.90024   V=456.50519
#energy/Z=-129168.10301   V=473.20682
#energy/Z=-129169.79589   V=485.04762
#energy/Z=-129170.15217   V=486.62404
#energy/Z=-129170.248465   V=487.38087
#energy/Z=-129170.29264   V=487.08218
#energy/Z=-129170.344835   V=486.77048

_chemical_formula_sum 'H9 C4 N2 O3 S1 Cl1'
_chemical_formula_moiety
;
H9 C4 N2 O3 S1 Cl1
;
_symmetry_cell_setting triclinic
_space_group_name_H-M_alt 'P -1'
_symmetry_Int_Tables_number 2
loop_
_symmetry_equiv_pos_site_id
_symmetry_equiv_pos_as_xyz
1 x,y,z
2 -x,-y,-z
_cell_length_a 9.529026
_cell_length_b 10.529643
_cell_length_c 10.742474
_cell_angle_alpha 128.994535
_cell_angle_beta 42.650914
_cell_angle_gamma 137.190930
_cell_formula_units_Z 6
loop_
_atom_site_label
_atom_site_type_symbol
_atom_site_fract_x
_atom_site_fract_y
_atom_site_fract_z
O1 O 0.98468 0.22348 0.85792
H1 H 1.15728 0.26503 0.76856
H2 H 0.91511 0.11954 0.90228
Cl1 Cl 0.52352 0.31198 0.57466
C1 C 0.79774 0.79306 0.86756
O2 O 0.77718 0.73268 0.72619
H3 H 0.70613 0.59151 0.67692
O3 O 0.82367 0.95062 0.96868
C2 C 0.79100 0.67488 0.90417
H4 H 0.76374 0.72214 1.04114
C3 C 0.82603 0.52710 0.78161
H5 H 0.85735 0.47984 0.64291
S1 S 0.84032 0.41108 0.83371
C4 C 0.73605 0.17971 0.70118
N1 N 0.75596 0.06407 0.69515
H6 H 0.68133 -0.07570 0.63357
H7 H 0.84683 0.11647 0.75413
N2 N 0.64178 0.12371 0.61595
H8 H 0.57897 -0.01676 0.54740
H9 H 0.59938 0.20220 0.63436
#END

data_XXIV_13
#Standard_algorithm
#Number of QM macro iterations=9
#energy/Z=-129169.32052   V=436.2742
#energy/Z=-129169.68806   V=436.64448
#energy/Z=-129169.816505   V=434.64998
#energy/Z=-129169.895035   V=434.16355
#energy/Z=-129169.90574   V=432.87367
#energy/Z=-129169.92733   V=432.06147
#energy/Z=-129169.92903   V=431.34354
#energy/Z=-129169.93272   V=430.80539
#energy/Z=-129169.942635   V=430.42671

_chemical_formula_sum 'H9 C4 N2 O3 S1 Cl1'
_chemical_formula_moiety
;
H9 C4 N2 O3 S1 Cl1
;
_symmetry_cell_setting triclinic
_space_group_name_H-M_alt 'P -1'
_symmetry_Int_Tables_number 2
loop_
_symmetry_equiv_pos_site_id
_symmetry_equiv_pos_as_xyz
1 x,y,z
2 -x,-y,-z
_cell_length_a 7.772671
_cell_length_b 10.673535
_cell_length_c 5.873522
_cell_angle_alpha 103.267359
_cell_angle_beta 112.867078
_cell_angle_gamma 75.869315
_cell_formula_units_Z 6
loop_
_atom_site_label
_atom_site_type_symbol
_atom_site_fract_x
_atom_site_fract_y
_atom_site_fract_z
Cl1 Cl 0.39448 0.71630 0.33929
O1 O 0.34019 0.55649 0.68489
H1 H 0.42099 0.46925 0.67921
H2 H 0.34090 0.59704 0.55027
C1 C 0.06207 0.32594 0.19675
O2 O -0.04284 0.44134 0.22430
H3 H -0.15079 0.43715 0.28224
O3 O 0.04972 0.22825 0.26488
C2 C 0.19664 0.32903 0.07646
H4 H 0.25184 0.42011 0.12697
C3 C 0.24494 0.24024 -0.09980
H5 H 0.33419 0.26380 -0.18351
S1 S 0.16313 0.09135 -0.25953
C4 C 0.27008 -0.02245 -0.04801
N1 N 0.29530 0.01000 0.19214
H6 H 0.34523 -0.06474 0.29715
H7 H 0.21550 0.09676 0.24778
N2 N 0.31547 -0.14396 -0.14926
H8 H 0.33773 -0.21866 -0.05250
H9 H 0.31985 -0.16797 -0.32680
#END

data_XXIV_14
#Experimental_algorithm
#Number of QM macro iterations=9
#energy/Z=-129158.79712   V=494.89563
#energy/Z=-129161.16104   V=491.4064
#energy/Z=-129162.3869   V=487.47379
#energy/Z=-129162.888155   V=477.85449
#energy/Z=-129166.057465   V=451.013
#energy/Z=-129169.69049   V=444.20844
#energy/Z=-129169.870105   V=443.14733
#energy/Z=-129169.91152   V=442.60636
#energy/Z=-129169.93137   V=442.65917

_chemical_formula_sum 'H9 C4 N2 O3 S1 Cl1'
_chemical_formula_moiety
;
H9 C4 N2 O3 S1 Cl1
;
_symmetry_cell_setting triclinic
_space_group_name_H-M_alt 'P -1'
_symmetry_Int_Tables_number 2
loop_
_symmetry_equiv_pos_site_id
_symmetry_equiv_pos_as_xyz
1 x,y,z
2 -x,-y,-z
_cell_length_a 7.224240
_cell_length_b 9.351986
_cell_length_c 8.483566
_cell_angle_alpha 113.136853
_cell_angle_beta 122.815651
_cell_angle_gamma 79.341301
_cell_formula_units_Z 6
loop_
_atom_site_label
_atom_site_type_symbol
_atom_site_fract_x
_atom_site_fract_y
_atom_site_fract_z
O1 O 1.18931 0.99748 1.23133
H1 H 1.30469 0.92040 1.25386
H2 H 1.24879 1.08550 1.35891
Cl1 Cl 0.46064 0.26591 0.67140
C1 C 0.79349 0.26751 0.41920
O2 O 0.70636 0.16309 0.43725
H3 H 0.63753 0.21138 0.52025
O3 O 0.85714 0.22312 0.30092
C2 C 0.81097 0.43372 0.54210
H4 H 0.82884 0.51224 0.48395
C3 C 0.82156 0.49125 0.71911
H5 H 0.80605 0.41788 0.78494
S1 S 0.88453 0.68898 0.85860
C4 C 0.76176 0.72988 1.00240
N1 N 0.81797 0.86850 1.14495
H6 H 0.74177 0.91191 1.22530
H7 H 0.94664 0.93452 1.18024
N2 N 0.62090 0.63247 0.96719
H8 H 0.56609 0.66187 1.06558
H9 H 0.57050 0.52706 0.85208
#END

data_XXIV_15
#Standard_algorithm
#Number of QM macro iterations=9
#energy/Z=-129169.418295   V=914.21465
#energy/Z=-129169.664525   V=916.32716
#energy/Z=-129169.743257   V=918.70426
#energy/Z=-129169.760252   V=919.62145
#energy/Z=-129169.780863   V=920.68059
#energy/Z=-129169.794023   V=921.25434
#energy/Z=-129169.802338   V=921.71965
#energy/Z=-129169.810578   V=921.90317
#energy/Z=-129169.812728   V=922.16831

_chemical_formula_sum 'H9 C4 N2 O3 S1 Cl1'
_chemical_formula_moiety
;
H9 C4 N2 O3 S1 Cl1
;
_symmetry_cell_setting monoclinic
_space_group_name_H-M_alt 'P 1 21/c 1'
_symmetry_Int_Tables_number 14
loop_
_symmetry_equiv_pos_site_id
_symmetry_equiv_pos_as_xyz
1 x,y,z
2 -x,1/2+y,1/2-z
3 -x,-y,-z
4 x,1/2-y,1/2+z
_cell_length_a 9.654937
_cell_length_b 9.147057
_cell_length_c 10.608824
_cell_angle_alpha 90.000000
_cell_angle_beta 79.822502
_cell_angle_gamma 90.000000
_cell_formula_units_Z 12
loop_
_atom_site_label
_atom_site_type_symbol
_atom_site_fract_x
_atom_site_fract_y
_atom_site_fract_z
Cl1 Cl 0.10568 0.13545 0.64677
O1 O 0.75434 0.76188 0.62859
H1 H 0.81927 0.74276 0.68812
H2 H 0.80996 0.80893 0.55299
C1 C 0.49578 0.66282 0.87996
O2 O 0.58975 0.55612 0.85022
H3 H 0.68658 0.59212 0.85732
O3 O 0.52424 0.78641 0.91258
C2 C 0.35345 0.61304 0.86518
H4 H 0.35023 0.53630 0.78687
C3 C 0.23160 0.64550 0.94123
H5 H 0.13389 0.59948 0.92043
S1 S 0.20431 0.73999 1.09029
C4 C 0.20584 0.92650 1.04632
N1 N 0.11499 1.01008 1.12315
H6 H 0.12142 1.12244 1.12001
H7 H 0.03937 0.96337 1.19165
N2 N 0.29352 0.97698 0.94709
H8 H 0.38032 0.91381 0.91193
H9 H 0.28723 1.08605 0.91948
#END

data_XXIV_16
#Standard_algorithm
#Number of QM macro iterations=9
#energy/Z=-129169.437738   V=914.63011
#energy/Z=-129169.664792   V=916.28179
#energy/Z=-129169.744682   V=918.70194
#energy/Z=-129169.763883   V=919.70897
#energy/Z=-129169.782478   V=920.77314
#energy/Z=-129169.791357   V=921.16055
#energy/Z=-129169.80165   V=921.68851
#energy/Z=-129169.809137   V=921.84527
#energy/Z=-129169.812612   V=922.11289

_chemical_formula_sum 'H9 C4 N2 O3 S1 Cl1'
_chemical_formula_moiety
;
H9 C4 N2 O3 S1 Cl1
;
_symmetry_cell_setting monoclinic
_space_group_name_H-M_alt 'P 1 21/c 1'
_symmetry_Int_Tables_number 14
loop_
_symmetry_equiv_pos_site_id
_symmetry_equiv_pos_as_xyz
1 x,y,z
2 -x,1/2+y,1/2-z
3 -x,-y,-z
4 x,1/2-y,1/2+z
_cell_length_a 9.655518
_cell_length_b 9.147088
_cell_length_c 10.607625
_cell_angle_alpha 90.000000
_cell_angle_beta 100.180853
_cell_angle_gamma 90.000000
_cell_formula_units_Z 12
loop_
_atom_site_label
_atom_site_type_symbol
_atom_site_fract_x
_atom_site_fract_y
_atom_site_fract_z
Cl1 Cl 0.10573 0.36457 0.35324
O1 O 0.24573 0.26187 0.62859
H1 H 0.19014 0.30893 0.55297
H2 H 0.18078 0.24277 0.68811
C1 C 0.49574 0.66279 0.62000
O2 O 0.58971 0.55612 0.64980
H3 H 0.68654 0.59210 0.64268
O3 O 0.52420 0.78637 0.58733
C2 C 0.35342 0.61304 0.63481
H4 H 0.35022 0.53632 0.71315
C3 C 0.23156 0.64550 0.55878
H5 H 0.13386 0.59950 0.57961
S1 S 0.20422 0.73999 0.40969
C4 C 0.20579 0.92650 0.45368
N1 N 0.29351 0.97696 0.55291
H6 H 0.28726 1.08604 0.58052
H7 H 0.38031 0.91378 0.58804
N2 N 0.11497 1.01011 0.37685
H8 H 0.12142 1.12247 0.37998
H9 H 0.03933 0.96340 0.30834
#END

data_XXIV_17
#Experimental_algorithm
#Number of QM macro iterations=6
#energy/Z=-129160.123533   V=961.12159
#energy/Z=-129163.379993   V=957.39853
#energy/Z=-129166.335948   V=941.46008
#energy/Z=-129168.282225   V=956.42147
#energy/Z=-129169.277513   V=946.84428
#energy/Z=-129169.730078   V=942.89588

_chemical_formula_sum 'H9 C4 N2 O3 S1 Cl1'
_chemical_formula_moiety
;
H9 C4 N2 O3 S1 Cl1
;
_symmetry_cell_setting monoclinic
_space_group_name_H-M_alt 'P 1 21/c 1'
_symmetry_Int_Tables_number 14
loop_
_symmetry_equiv_pos_site_id
_symmetry_equiv_pos_as_xyz
1 x,y,z
2 -x,1/2+y,1/2-z
3 -x,-y,-z
4 x,1/2-y,1/2+z
_cell_length_a 9.008529
_cell_length_b 13.880361
_cell_length_c 7.690734
_cell_angle_alpha 90.000000
_cell_angle_beta 101.337614
_cell_angle_gamma 90.000000
_cell_formula_units_Z 12
loop_
_atom_site_label
_atom_site_type_symbol
_atom_site_fract_x
_atom_site_fract_y
_atom_site_fract_z
O1 O -0.47910 0.45443 -0.27703
H1 H -0.39532 0.48456 -0.32355
H2 H -0.55502 0.43585 -0.38214
Cl1 Cl 0.22986 0.43664 0.42826
C1 C 0.29455 0.29082 0.05354
O2 O 0.40885 0.25395 0.16775
H3 H 0.37483 0.21672 0.26527
O3 O 0.31941 0.33942 -0.07314
C2 C 0.13915 0.27297 0.08193
H4 H 0.12167 0.21135 0.16306
C3 C 0.02544 0.33249 0.01348
H5 H 0.04391 0.39699 -0.06094
S1 S -0.16187 0.30202 0.02284
C4 C -0.22027 0.40061 0.13853
N1 N -0.36650 0.41776 0.10511
H6 H -0.41975 0.46547 0.17953
H7 H -0.43335 0.38827 -0.00442
N2 N -0.12234 0.44853 0.25883
H8 H -0.16222 0.49620 0.34303
H9 H -0.01100 0.42743 0.29761
#END

data_XXIV_18
#Experimental_algorithm
#Number of QM macro iterations=6
#energy/Z=-129157.178712   V=902.4454
#energy/Z=-129163.995693   V=920.37272
#energy/Z=-129166.618365   V=905.53598
#energy/Z=-129168.232778   V=895.76335
#energy/Z=-129168.96758   V=892.18218
#energy/Z=-129169.718535   V=895.63401

_chemical_formula_sum 'H9 C4 N2 O3 S1 Cl1'
_chemical_formula_moiety
;
H9 C4 N2 O3 S1 Cl1
;
_symmetry_cell_setting monoclinic
_space_group_name_H-M_alt 'P 1 21/c 1'
_symmetry_Int_Tables_number 14
loop_
_symmetry_equiv_pos_site_id
_symmetry_equiv_pos_as_xyz
1 x,y,z
2 -x,1/2+y,1/2-z
3 -x,-y,-z
4 x,1/2-y,1/2+z
_cell_length_a 4.068121
_cell_length_b 9.845131
_cell_length_c 22.495446
_cell_angle_alpha 90.001557
_cell_angle_beta 96.238398
_cell_angle_gamma 89.971561
_cell_formula_units_Z 12
loop_
_atom_site_label
_atom_site_type_symbol
_atom_site_fract_x
_atom_site_fract_y
_atom_site_fract_z
O1 O 0.48653 0.17288 0.53551
H1 H 0.36339 0.09068 0.54550
H2 H 0.62271 0.14391 0.50423
Cl1 Cl 0.69946 0.81588 0.73718
C1 C 1.10473 0.88884 0.60663
O2 O 1.04523 0.97419 0.64965
H3 H 0.94330 0.92366 0.68260
O3 O 1.19538 0.93204 0.55941
C2 C 1.05538 0.74214 0.61769
H4 H 1.10071 0.70884 0.66392
C3 C 0.93837 0.66226 0.57190
H5 H 0.89031 0.70576 0.52690
S1 S 0.82594 0.49186 0.56884
C4 C 0.71143 0.43780 0.63856
N1 N 0.65153 0.30625 0.64007
H6 H 0.55383 0.27066 0.67731
H7 H 0.63157 0.24731 0.60110
N2 N 0.67105 0.51712 0.68448
H8 H 0.57168 0.47187 0.72003
H9 H 0.70426 0.62012 0.68618
#END

data_XXIV_19
#Standard_algorithm
#Number of QM macro iterations=9
#energy/Z=-129169.433272   V=908.26245
#energy/Z=-129169.5955   V=904.05242
#energy/Z=-129169.668138   V=906.36627
#energy/Z=-129169.675723   V=904.62088
#energy/Z=-129169.69961   V=905.92981
#energy/Z=-129169.689825   V=904.82201
#energy/Z=-129169.696118   V=905.39202
#energy/Z=-129169.68955   V=904.70346
#energy/Z=-129169.694448   V=905.10259

_chemical_formula_sum 'H9 C4 N2 O3 S1 Cl1'
_chemical_formula_moiety
;
H9 C4 N2 O3 S1 Cl1
;
_symmetry_cell_setting monoclinic
_space_group_name_H-M_alt 'P 1 21/c 1'
_symmetry_Int_Tables_number 14
loop_
_symmetry_equiv_pos_site_id
_symmetry_equiv_pos_as_xyz
1 x,y,z
2 -x,1/2+y,1/2-z
3 -x,-y,-z
4 x,1/2-y,1/2+z
_cell_length_a 10.149924
_cell_length_b 11.485184
_cell_length_c 8.367610
_cell_angle_alpha 89.969319
_cell_angle_beta 68.238694
_cell_angle_gamma 89.975870
_cell_formula_units_Z 12
loop_
_atom_site_label
_atom_site_type_symbol
_atom_site_fract_x
_atom_site_fract_y
_atom_site_fract_z
Cl1 Cl 0.74601 0.66215 0.71944
O1 O 0.25121 0.41270 0.92272
H1 H 0.24006 0.33798 0.87072
H2 H 0.23595 0.39132 1.04259
C1 C 0.82152 0.45415 0.35156
O2 O 0.89924 0.53657 0.38544
H3 H 0.84065 0.57701 0.49662
O3 O 0.69560 0.43783 0.43965
C2 C 0.90534 0.38583 0.19761
H4 H 0.99072 0.43326 0.09998
C3 C 0.89350 0.27225 0.16939
H5 H 0.96909 0.23433 0.05140
S1 S 0.78851 0.16330 0.30997
C4 C 0.61467 0.17934 0.31238
N1 N 0.54598 0.08006 0.32401
H6 H 0.43675 0.07904 0.35165
H7 H 0.60315 0.00434 0.29031
N2 N 0.55883 0.28283 0.31104
H8 H 0.60497 0.35316 0.34846
H9 H 0.45935 0.29119 0.30594
#END

data_XXIV_20
#Standard_algorithm
#Number of QM macro iterations=9
#energy/Z=-129168.896845   V=892.76458
#energy/Z=-129169.373685   V=886.76561
#energy/Z=-129169.515835   V=884.33209
#energy/Z=-129169.591192   V=885.72678
#energy/Z=-129169.616583   V=886.03822
#energy/Z=-129169.641553   V=886.91852
#energy/Z=-129169.65571   V=887.61863
#energy/Z=-129169.677263   V=888.71338
#energy/Z=-129169.69154   V=889.20962

_chemical_formula_sum 'H9 C4 N2 O3 S1 Cl1'
_chemical_formula_moiety
;
H9 C4 N2 O3 S1 Cl1
;
_symmetry_cell_setting monoclinic
_space_group_name_H-M_alt 'P 1 21/c 1'
_symmetry_Int_Tables_number 14
loop_
_symmetry_equiv_pos_site_id
_symmetry_equiv_pos_as_xyz
1 x,y,z
2 -x,1/2+y,1/2-z
3 -x,-y,-z
4 x,1/2-y,1/2+z
_cell_length_a 8.756873
_cell_length_b 16.193490
_cell_length_c 7.272256
_cell_angle_alpha 90.000399
_cell_angle_beta 59.572911
_cell_angle_gamma 90.000770
_cell_formula_units_Z 12
loop_
_atom_site_label
_atom_site_type_symbol
_atom_site_fract_x
_atom_site_fract_y
_atom_site_fract_z
Cl1 Cl 0.02211 0.38416 0.53153
O1 O 0.80404 0.71207 -0.10445
H1 H 0.90343 0.74297 -0.11269
H2 H 0.85604 0.68337 -0.24346
C1 C 0.30677 0.78077 0.29224
O2 O 0.32674 0.70001 0.30503
H3 H 0.20804 0.67187 0.35620
O3 O 0.16493 0.81293 0.33452
C2 C 0.47396 0.82615 0.22074
H4 H 0.59419 0.79039 0.12141
C3 C 0.49279 0.90363 0.27093
H5 H 0.62691 0.92578 0.21532
S1 S 0.33068 0.97609 0.44437
C4 C 0.23840 1.01639 0.29624
N1 N 0.21644 0.96891 0.16276
H6 H 0.14935 0.99293 0.09321
H7 H 0.20586 0.90624 0.19330
N2 N 0.18995 1.09444 0.33045
H8 H 0.11756 1.11648 0.26501
H9 H 0.21257 1.13387 0.42761
#END

data_XXIV_21
#Standard_algorithm
#Number of QM macro iterations=9
#energy/Z=-129168.92749   V=892.94429
#energy/Z=-129169.379708   V=886.93208
#energy/Z=-129169.53559   V=884.99574
#energy/Z=-129169.607675   V=886.51357
#energy/Z=-129169.624235   V=886.25209
#energy/Z=-129169.646627   V=887.17636
#energy/Z=-129169.661923   V=887.86753
#energy/Z=-129169.67139   V=888.51174
#energy/Z=-129169.688372   V=889.20607

_chemical_formula_sum 'H9 C4 N2 O3 S1 Cl1'
_chemical_formula_moiety
;
H9 C4 N2 O3 S1 Cl1
;
_symmetry_cell_setting monoclinic
_space_group_name_H-M_alt 'P 1 21/c 1'
_symmetry_Int_Tables_number 14
loop_
_symmetry_equiv_pos_site_id
_symmetry_equiv_pos_as_xyz
1 x,y,z
2 -x,1/2+y,1/2-z
3 -x,-y,-z
4 x,1/2-y,1/2+z
_cell_length_a 8.756525
_cell_length_b 16.191245
_cell_length_c 7.272943
_cell_angle_alpha 89.999910
_cell_angle_beta 120.419281
_cell_angle_gamma 90.000119
_cell_formula_units_Z 12
loop_
_atom_site_label
_atom_site_type_symbol
_atom_site_fract_x
_atom_site_fract_y
_atom_site_fract_z
Cl1 Cl 0.97788 0.38415 0.53160
O1 O 1.19591 0.71206 -0.10445
H1 H 1.14382 0.68341 -0.24353
H2 H 1.09660 0.74303 -0.11271
C1 C 0.69302 0.78075 0.29210
O2 O 0.67297 0.69998 0.30493
H3 H 0.79167 0.67182 0.35611
O3 O 0.83481 0.81287 0.33412
C2 C 0.52590 0.82619 0.22063
H4 H 0.40564 0.79047 0.12127
C3 C 0.50703 0.90367 0.27085
H5 H 0.37289 0.92583 0.21517
S1 S 0.66920 0.97608 0.44431
C4 C 0.76153 1.01639 0.29620
N1 N 0.80990 1.09445 0.33036
H6 H 0.88240 1.11650 0.26506
H7 H 0.78732 1.13383 0.42762
N2 N 0.78360 0.96890 0.16283
H8 H 0.79415 0.90622 0.19344
H9 H 0.85064 0.99292 0.09320
#END

data_XXIV_22
#Standard_algorithm
#Number of QM macro iterations=9
#energy/Z=-129168.97379   V=912.99049
#energy/Z=-129169.205145   V=899.05548
#energy/Z=-129169.31415   V=899.35747
#energy/Z=-129169.373365   V=899.1271
#energy/Z=-129169.42756   V=900.91226
#energy/Z=-129169.46268   V=902.28054
#energy/Z=-129169.50158   V=904.32543
#energy/Z=-129169.520772   V=905.24857
#energy/Z=-129169.543583   V=906.62428

_chemical_formula_sum 'H9 C4 N2 O3 S1 Cl1'
_chemical_formula_moiety
;
H9 C4 N2 O3 S1 Cl1
;
_symmetry_cell_setting monoclinic
_space_group_name_H-M_alt 'P 1 21/c 1'
_symmetry_Int_Tables_number 14
loop_
_symmetry_equiv_pos_site_id
_symmetry_equiv_pos_as_xyz
1 x,y,z
2 -x,1/2+y,1/2-z
3 -x,-y,-z
4 x,1/2-y,1/2+z
_cell_length_a 5.513758
_cell_length_b 9.440623
_cell_length_c 17.495582
_cell_angle_alpha 90.000000
_cell_angle_beta 84.575383
_cell_angle_gamma 90.000000
_cell_formula_units_Z 12
loop_
_atom_site_label
_atom_site_type_symbol
_atom_site_fract_x
_atom_site_fract_y
_atom_site_fract_z
Cl1 Cl 0.19800 0.87562 0.20768
O1 O 0.28434 0.26644 0.36021
H1 H 0.42607 0.31469 0.33372
H2 H 0.14411 0.29385 0.33278
C1 C 0.26391 0.67102 0.49333
O2 O 0.23810 0.56003 0.53978
H3 H 0.22972 0.59170 0.59525
O3 O 0.27195 0.79466 0.51505
C2 C 0.27420 0.62878 0.41141
H4 H 0.13359 0.55463 0.39722
C3 C 0.44008 0.67111 0.35566
H5 H 0.43140 0.63377 0.29714
S1 S 0.71043 0.76743 0.36828
C4 C 0.61887 0.94597 0.36180
N1 N 0.40979 0.99043 0.39554
H6 H 0.35190 1.09382 0.38667
H7 H 0.32158 0.92595 0.43692
N2 N 0.78089 1.02970 0.32324
H8 H 0.76892 1.13813 0.32635
H9 H 0.92424 0.98586 0.28948
#END

data_XXIV_23
#Experimental_algorithm
#Number of QM macro iterations=7
#energy/Z=-129159.497465   V=861.06478
#energy/Z=-129168.034387   V=863.20515
#energy/Z=-129169.182755   V=865.64051
#energy/Z=-129169.366552   V=865.73358
#energy/Z=-129169.464075   V=867.31474
#energy/Z=-129169.489175   V=866.98851
#energy/Z=-129169.52812   V=867.05634

_chemical_formula_sum 'H9 C4 N2 O3 S1 Cl1'
_chemical_formula_moiety
;
H9 C4 N2 O3 S1 Cl1
;
_symmetry_cell_setting monoclinic
_space_group_name_H-M_alt 'P 1 21/c 1'
_symmetry_Int_Tables_number 14
loop_
_symmetry_equiv_pos_site_id
_symmetry_equiv_pos_as_xyz
1 x,y,z
2 -x,1/2+y,1/2-z
3 -x,-y,-z
4 x,1/2-y,1/2+z
_cell_length_a 4.181371
_cell_length_b 10.919694
_cell_length_c 19.556255
_cell_angle_alpha 89.991497
_cell_angle_beta 103.825109
_cell_angle_gamma 90.005999
_cell_formula_units_Z 12
loop_
_atom_site_label
_atom_site_type_symbol
_atom_site_fract_x
_atom_site_fract_y
_atom_site_fract_z
O1 O 1.02392 0.37189 0.74070
H1 H 1.12832 0.44305 0.72301
H2 H 0.93820 0.40116 0.78122
Cl1 Cl 0.77560 0.05875 0.36851
C1 C 0.53419 0.36483 0.32462
O2 O 0.41780 0.30964 0.26395
H3 H 0.27053 0.23357 0.26423
O3 O 0.73058 0.45063 0.32968
C2 C 0.42029 0.32228 0.38762
H4 H 0.20352 0.26349 0.38055
C3 C 0.59255 0.35804 0.45122
H5 H 0.81442 0.41297 0.45569
S1 S 0.46739 0.33435 0.53029
C4 C 0.69908 0.20510 0.56634
N1 N 0.77255 0.19554 0.63567
H6 H 0.88735 0.11687 0.65717
H7 H 0.78069 0.26987 0.66837
N2 N 0.77527 0.11836 0.52626
H8 H 0.92155 0.04764 0.55242
H9 H 0.71621 0.12090 0.47206
#END

data_XXIV_24
#Experimental_algorithm
#Number of QM macro iterations=4
#energy/Z=-129161.053365   V=928.87879
#energy/Z=-129165.373405   V=919.46895
#energy/Z=-129166.785485   V=910.77605
#energy/Z=-129169.42636   V=916.11411

_chemical_formula_sum 'H9 C4 N2 O3 S1 Cl1'
_chemical_formula_moiety
;
H9 C4 N2 O3 S1 Cl1
;
_symmetry_cell_setting monoclinic
_space_group_name_H-M_alt 'P 1 2/c 1'
_symmetry_Int_Tables_number 13
loop_
_symmetry_equiv_pos_site_id
_symmetry_equiv_pos_as_xyz
1 x,y,z
2 -x,y,1/2-z
3 -x,-y,-z
4 x,-y,1/2+z
_cell_length_a 14.760149
_cell_length_b 4.052298
_cell_length_c 18.949167
_cell_angle_alpha 90.000000
_cell_angle_beta 53.929213
_cell_angle_gamma 90.000000
_cell_formula_units_Z 12
loop_
_atom_site_label
_atom_site_type_symbol
_atom_site_fract_x
_atom_site_fract_y
_atom_site_fract_z
O1 O 0.06567 0.93002 0.37946
H1 H 0.02210 1.12443 0.41295
H2 H 0.07642 0.80939 0.41989
Cl1 Cl 0.46461 0.85726 -0.11055
C1 C 0.19793 0.29190 -0.02899
O2 O 0.27245 0.12339 -0.10012
H3 H 0.34167 0.05936 -0.10346
O3 O 0.10600 0.35972 -0.01377
C2 C 0.22753 0.39471 0.02997
H4 H 0.30866 0.31829 0.01296
C3 C 0.15264 0.58199 0.09919
H5 H 0.07338 0.63941 0.10861
S1 S 0.14619 0.76673 0.18388
C4 C 0.28067 0.79312 0.16109
N1 N 0.27815 0.89316 0.22850
H6 H 0.35286 0.96015 0.21727
H7 H 0.20167 0.93164 0.28944
N2 N 0.37578 0.73131 0.08410
H8 H 0.44682 0.79313 0.07999
H9 H 0.38401 0.74070 0.02599
#END

data_XXIV_25
#Standard_algorithm
#Number of QM macro iterations=9
#energy/Z=-129167.98952   V=858.23683
#energy/Z=-129168.884073   V=858.40008
#energy/Z=-129169.203443   V=859.50936
#energy/Z=-129169.285742   V=858.56025
#energy/Z=-129169.336295   V=859.50371
#energy/Z=-129169.349785   V=859.11388
#energy/Z=-129169.368098   V=859.59905
#energy/Z=-129169.371765   V=859.38004
#energy/Z=-129169.37271   V=859.54387

_chemical_formula_sum 'H9 C4 N2 O3 S1 Cl1'
_chemical_formula_moiety
;
H9 C4 N2 O3 S1 Cl1
;
_symmetry_cell_setting monoclinic
_space_group_name_H-M_alt 'P 1 21/c 1'
_symmetry_Int_Tables_number 14
loop_
_symmetry_equiv_pos_site_id
_symmetry_equiv_pos_as_xyz
1 x,y,z
2 -x,1/2+y,1/2-z
3 -x,-y,-z
4 x,1/2-y,1/2+z
_cell_length_a 6.111674
_cell_length_b 7.675258
_cell_length_c 19.315257
_cell_angle_alpha 90.000000
_cell_angle_beta 108.437674
_cell_angle_gamma 90.000000
_cell_formula_units_Z 12
loop_
_atom_site_label
_atom_site_type_symbol
_atom_site_fract_x
_atom_site_fract_y
_atom_site_fract_z
Cl1 Cl 0.18083 -1.80993 0.54590
O1 O 0.69537 1.26749 0.43662
H1 H 0.65012 1.35536 0.46591
H2 H 0.84659 1.22803 0.46941
C1 C -0.25648 1.07619 0.14142
O2 O -0.39386 1.10092 0.07309
H3 H -0.53495 1.17364 0.07191
O3 O -0.30387 1.12979 0.19505
C2 C -0.04803 0.97815 0.14249
H4 H -0.06451 0.90300 0.09310
C3 C 0.16328 0.97944 0.19206
H5 H 0.29548 0.90613 0.17751
S1 S 0.29083 1.10179 0.27225
C4 C 0.16452 1.03954 0.33907
N1 N 0.30414 1.05764 0.40678
H6 H 0.23715 1.06631 0.44950
H7 H 0.46871 1.10855 0.41679
N2 N -0.04803 0.98073 0.32281
H8 H -0.16279 1.01417 0.27259
H9 H -0.10748 0.93500 0.36400
#END

data_XXIV_26
#Standard_algorithm
#Number of QM macro iterations=9
#energy/Z=-129168.000303   V=858.57301
#energy/Z=-129168.903135   V=858.56534
#energy/Z=-129169.207125   V=859.55674
#energy/Z=-129169.28223   V=858.34689
#energy/Z=-129169.341402   V=859.42864
#energy/Z=-129169.352567   V=859.18451
#energy/Z=-129169.3656   V=859.42139
#energy/Z=-129169.370425   V=859.38813
#energy/Z=-129169.372692   V=859.45681

_chemical_formula_sum 'H9 C4 N2 O3 S1 Cl1'
_chemical_formula_moiety
;
H9 C4 N2 O3 S1 Cl1
;
_symmetry_cell_setting monoclinic
_space_group_name_H-M_alt 'P 1 21/c 1'
_symmetry_Int_Tables_number 14
loop_
_symmetry_equiv_pos_site_id
_symmetry_equiv_pos_as_xyz
1 x,y,z
2 -x,1/2+y,1/2-z
3 -x,-y,-z
4 x,1/2-y,1/2+z
_cell_length_a 6.111418
_cell_length_b 7.674630
_cell_length_c 19.317290
_cell_angle_alpha 90.000000
_cell_angle_beta 71.548113
_cell_angle_gamma 90.000000
_cell_formula_units_Z 12
loop_
_atom_site_label
_atom_site_type_symbol
_atom_site_fract_x
_atom_site_fract_y
_atom_site_fract_z
Cl1 Cl 0.41099 0.69007 0.95410
O1 O 0.67783 -0.23240 0.06339
H1 H 0.78162 -0.14448 0.03413
H2 H 0.59221 -0.27183 0.03059
C1 C 0.96070 0.42373 0.64142
O2 O 0.96000 0.39899 0.57309
H3 H 0.82122 0.32631 0.57191
O3 O 0.80599 0.37017 0.69504
C2 C 1.16698 0.52180 0.64252
H4 H 1.24941 0.59690 0.59312
C3 C 1.27916 0.52047 0.69208
H5 H 1.44050 0.59373 0.67754
S1 S 1.24629 0.39806 0.77227
C4 C 0.98639 0.46036 0.83909
N1 N 0.80633 0.51914 0.82283
H6 H 0.66449 0.56486 0.86402
H7 H 0.79195 0.48568 0.77262
N2 N 0.99061 0.44225 0.90679
H8 H 0.83818 0.43369 0.94952
H9 H 1.13523 0.39143 0.91678
#END

data_XXIV_27
#Standard_algorithm
#Number of QM macro iterations=9
#energy/Z=-129168.075635   V=896.66775
#energy/Z=-129168.579607   V=886.76177
#energy/Z=-129168.952098   V=879.56284
#energy/Z=-129169.16235   V=878.06356
#energy/Z=-129169.218378   V=876.20522
#energy/Z=-129169.254037   V=876.12328
#energy/Z=-129169.262835   V=875.80817
#energy/Z=-129169.270318   V=875.9285
#energy/Z=-129169.268625   V=875.82573

_chemical_formula_sum 'H9 C4 N2 O3 S1 Cl1'
_chemical_formula_moiety
;
H9 C4 N2 O3 S1 Cl1
;
_symmetry_cell_setting orthorhombic
_space_group_name_H-M_alt 'P 21 21 21'
_symmetry_Int_Tables_number 19
loop_
_symmetry_equiv_pos_site_id
_symmetry_equiv_pos_as_xyz
1 x,y,z
2 1/2-x,-y,1/2+z
3 1/2+x,1/2-y,-z
4 -x,1/2+y,1/2-z
_cell_length_a 11.293222
_cell_length_b 4.368387
_cell_length_c 17.755366
_cell_angle_alpha 89.999880
_cell_angle_beta 89.995551
_cell_angle_gamma 89.998743
_cell_formula_units_Z 12
loop_
_atom_site_label
_atom_site_type_symbol
_atom_site_fract_x
_atom_site_fract_y
_atom_site_fract_z
Cl1 Cl 0.42638 0.67746 0.06169
O1 O 0.47270 1.16698 -0.06018
H1 H 0.47121 0.99682 -0.02335
H2 H 0.44516 1.34100 -0.02946
C1 C 0.33732 0.60665 0.36230
O2 O 0.35449 0.78727 0.42155
H3 H 0.42978 0.91091 0.41629
O3 O 0.40167 0.60009 0.30656
C2 C 0.23391 0.40188 0.37282
H4 H 0.22204 0.31171 0.42971
C3 C 0.15596 0.31433 0.32045
H5 H 0.08647 0.15282 0.33615
S1 S 0.13997 0.46731 0.22804
C4 C 0.23357 0.22959 0.17352
N1 N 0.19477 0.15488 0.10583
H6 H 0.25298 0.05473 0.06933
H7 H 0.11076 0.22200 0.08708
N2 N 0.33645 0.14195 0.20080
H8 H 0.37298 0.26641 0.24415
H9 H 0.38995 0.00225 0.16932
#END

data_XXIV_28
#Standard_algorithm
#Number of QM macro iterations=9
#energy/Z=-129168.023465   V=898.22621
#energy/Z=-129168.54699   V=888.1564
#energy/Z=-129168.9395   V=880.08607
#energy/Z=-129169.153455   V=878.46242
#energy/Z=-129169.212955   V=876.31202
#energy/Z=-129169.251878   V=875.98333
#energy/Z=-129169.262145   V=875.81478
#energy/Z=-129169.27013   V=875.92348
#energy/Z=-129169.268793   V=875.81105

_chemical_formula_sum 'H9 C4 N2 O3 S1 Cl1'
_chemical_formula_moiety
;
H9 C4 N2 O3 S1 Cl1
;
_symmetry_cell_setting orthorhombic
_space_group_name_H-M_alt 'P 21 21 21'
_symmetry_Int_Tables_number 19
loop_
_symmetry_equiv_pos_site_id
_symmetry_equiv_pos_as_xyz
1 x,y,z
2 1/2-x,-y,1/2+z
3 1/2+x,1/2-y,-z
4 -x,1/2+y,1/2-z
_cell_length_a 17.756577
_cell_length_b 4.368291
_cell_length_c 11.292636
_cell_angle_alpha 90.000756
_cell_angle_beta 89.999842
_cell_angle_gamma 90.000035
_cell_formula_units_Z 12
loop_
_atom_site_label
_atom_site_type_symbol
_atom_site_fract_x
_atom_site_fract_y
_atom_site_fract_z
Cl1 Cl 0.18833 0.57257 0.67592
O1 O 0.81014 0.41652 0.27736
H1 H 0.77945 0.59046 0.30503
H2 H 0.77333 0.24630 0.27896
C1 C 0.11232 0.14328 0.91256
O2 O 0.17151 -0.03757 0.89532
H3 H 0.16621 -0.16101 0.81998
O3 O 0.05660 0.15031 0.84817
C2 C 0.12287 0.34778 1.01604
H4 H 0.17977 0.43780 1.02795
C3 C 0.07051 0.43530 1.09403
H5 H 0.08621 0.59661 1.16358
S1 S -0.02192 0.28250 1.11000
C4 C -0.07638 0.52064 1.01647
N1 N -0.04910 0.60835 0.91358
H6 H -0.08057 0.74822 0.86015
H7 H -0.00577 0.48380 0.87700
N2 N -0.14404 0.59558 1.05530
H8 H -0.18051 0.69610 0.99713
H9 H -0.16284 0.52801 1.13923
#END

data_XXIV_29
#Standard_algorithm
#Number of QM macro iterations=9
#energy/Z=-129168.88444   V=466.45534
#energy/Z=-129169.151595   V=461.99038
#energy/Z=-129169.220085   V=462.4752
#energy/Z=-129169.230645   V=462.44555
#energy/Z=-129169.244315   V=462.67464
#energy/Z=-129169.251355   V=462.79761
#energy/Z=-129169.25755   V=462.86805
#energy/Z=-129169.258765   V=462.86732
#energy/Z=-129169.260565   V=462.896

_chemical_formula_sum 'H9 C4 N2 O3 S1 Cl1'
_chemical_formula_moiety
;
H9 C4 N2 O3 S1 Cl1
;
_symmetry_cell_setting triclinic
_space_group_name_H-M_alt 'P -1'
_symmetry_Int_Tables_number 2
loop_
_symmetry_equiv_pos_site_id
_symmetry_equiv_pos_as_xyz
1 x,y,z
2 -x,-y,-z
_cell_length_a 9.159063
_cell_length_b 7.624041
_cell_length_c 10.362546
_cell_angle_alpha 101.577104
_cell_angle_beta 102.998040
_cell_angle_gamma 131.555594
_cell_formula_units_Z 6
loop_
_atom_site_label
_atom_site_type_symbol
_atom_site_fract_x
_atom_site_fract_y
_atom_site_fract_z
Cl1 Cl 0.71359 0.91400 0.09161
O1 O 0.59069 0.50314 0.79856
H1 H 0.47411 0.36828 0.81828
H2 H 0.68395 0.67022 0.89014
C1 C 0.98765 0.27116 0.50959
O2 O 1.06094 0.25947 0.41463
H3 H 0.93887 0.15167 0.30658
O3 O 0.80280 0.17779 0.47057
C2 C 1.16005 0.41551 0.66746
H4 H 1.33239 0.57291 0.69076
C3 C 1.12763 0.36240 0.77964
H5 H 1.27396 0.47997 0.88833
S1 S 0.87385 0.09091 0.77194
C4 C 0.75365 0.19757 0.78834
N1 N 0.75374 0.32116 0.71647
H6 H 0.69496 0.39702 0.73769
H7 H 0.78346 0.30673 0.62683
N2 N 0.65697 0.13307 0.87398
H8 H 0.54183 0.13060 0.86738
H9 H 0.68915 0.07333 0.94559
#END

data_XXIV_30
#Standard_algorithm
#Number of QM macro iterations=7
#energy/Z=-129168.462897   V=867.76101
#energy/Z=-129168.888682   V=877.51981
#energy/Z=-129168.973798   V=878.29494
#energy/Z=-129168.997695   V=879.3573
#energy/Z=-129169.00549   V=878.93072
#energy/Z=-129169.011495   V=879.31378
#energy/Z=-129169.007835   V=878.79605

_chemical_formula_sum 'H9 C4 N2 O3 S1 Cl1'
_chemical_formula_moiety
;
H9 C4 N2 O3 S1 Cl1
;
_symmetry_cell_setting monoclinic
_space_group_name_H-M_alt 'P 1 21/c 1'
_symmetry_Int_Tables_number 14
loop_
_symmetry_equiv_pos_site_id
_symmetry_equiv_pos_as_xyz
1 x,y,z
2 -x,1/2+y,1/2-z
3 -x,-y,-z
4 x,1/2-y,1/2+z
_cell_length_a 11.819115
_cell_length_b 5.959880
_cell_length_c 15.275148
_cell_angle_alpha 90.000000
_cell_angle_beta 125.193100
_cell_angle_gamma 90.000000
_cell_formula_units_Z 12
loop_
_atom_site_label
_atom_site_type_symbol
_atom_site_fract_x
_atom_site_fract_y
_atom_site_fract_z
Cl1 Cl 1.71873 1.02129 0.31571
O1 O 1.45438 0.55952 0.81109
H1 H 1.41214 0.69441 0.76555
H2 H 1.54251 0.53624 0.81859
C1 C 0.65689 0.25060 0.54209
O2 O 0.53724 0.23906 0.52996
H3 H 0.54283 0.14483 0.58851
O3 O 0.75946 0.13646 0.60606
C2 C 0.65173 0.41790 0.46793
H4 H 0.55338 0.42573 0.38882
C3 C 0.74925 0.56796 0.49086
H5 H 0.72869 0.69267 0.43101
S1 S 0.90861 0.62235 0.61644
C4 C 1.02283 0.41457 0.62791
N1 N 1.15159 0.48090 0.67204
H6 H 1.22961 0.36491 0.70193
H7 H 1.17739 0.64762 0.68179
N2 N 0.98232 0.20544 0.59814
H8 H 0.89272 0.15379 0.58980
H9 H 1.05510 0.09099 0.61036
#END

data_XXIV_31
#Experimental_algorithm
#Number of QM macro iterations=4
#energy/Z=-129155.721925   V=951.77582
#energy/Z=-129160.050165   V=881.37732
#energy/Z=-129162.75695   V=853.06225
#energy/Z=-129168.873518   V=853.17431

_chemical_formula_sum 'H9 C4 N2 O3 S1 Cl1'
_chemical_formula_moiety
;
H9 C4 N2 O3 S1 Cl1
;
_symmetry_cell_setting monoclinic
_space_group_name_H-M_alt 'P 1 21/c 1'
_symmetry_Int_Tables_number 14
loop_
_symmetry_equiv_pos_site_id
_symmetry_equiv_pos_as_xyz
1 x,y,z
2 -x,1/2+y,1/2-z
3 -x,-y,-z
4 x,1/2-y,1/2+z
_cell_length_a 7.594706
_cell_length_b 7.323268
_cell_length_c 20.578244
_cell_angle_alpha 89.995399
_cell_angle_beta 48.197039
_cell_angle_gamma 89.995965
_cell_formula_units_Z 12
loop_
_atom_site_label
_atom_site_type_symbol
_atom_site_fract_x
_atom_site_fract_y
_atom_site_fract_z
O1 O -0.38630 0.47886 0.09149
H1 H -0.31303 0.43917 0.11397
H2 H -0.28079 0.56976 0.04576
Cl1 Cl 0.52062 0.99161 0.14257
C1 C -0.01815 0.82514 0.37258
O2 O 0.21551 0.83409 0.32452
H3 H 0.30719 0.88277 0.26333
O3 O -0.14737 0.78527 0.45050
C2 C -0.11695 0.86564 0.33241
H4 H -0.29426 0.92477 0.37504
C3 C -0.00604 0.82545 0.24917
H5 H 0.16430 0.75623 0.20662
S1 S -0.13917 0.87092 0.20755
C4 C 0.09801 0.84564 0.09481
N1 N 0.03691 0.83974 0.04798
H6 H 0.16826 0.84841 -0.01874
H7 H -0.13623 0.86421 0.07690
N2 N 0.32036 0.82668 0.05916
H8 H 0.44625 0.80164 -0.00600
H9 H 0.38059 0.86702 0.08977
#END

data_XXIV_32
#Standard_algorithm
#Number of QM macro iterations=9
#energy/Z=-129168.682777   V=883.70124
#energy/Z=-129168.786222   V=883.84706
#energy/Z=-129168.820335   V=884.88865
#energy/Z=-129168.833823   V=885.14946
#energy/Z=-129168.84339   V=885.53367
#energy/Z=-129168.85277   V=885.9712
#energy/Z=-129168.854045   V=886.09386
#energy/Z=-129168.860353   V=886.49666
#energy/Z=-129168.862655   V=886.62549

_chemical_formula_sum 'H9 C4 N2 O3 S1 Cl1'
_chemical_formula_moiety
;
H9 C4 N2 O3 S1 Cl1
;
_symmetry_cell_setting monoclinic
_space_group_name_H-M_alt 'P 1 21/c 1'
_symmetry_Int_Tables_number 14
loop_
_symmetry_equiv_pos_site_id
_symmetry_equiv_pos_as_xyz
1 x,y,z
2 -x,1/2+y,1/2-z
3 -x,-y,-z
4 x,1/2-y,1/2+z
_cell_length_a 11.085251
_cell_length_b 6.539926
_cell_length_c 14.567205
_cell_angle_alpha 90.000000
_cell_angle_beta 57.092435
_cell_angle_gamma 90.000000
_cell_formula_units_Z 12
loop_
_atom_site_label
_atom_site_type_symbol
_atom_site_fract_x
_atom_site_fract_y
_atom_site_fract_z
Cl1 Cl 0.53549 1.07758 0.62888
O1 O -0.28971 0.03307 0.12888
H1 H -0.35467 0.14102 0.13291
H2 H -0.34572 -0.03533 0.20056
C1 C 0.02101 0.33080 0.60570
O2 O -0.08075 0.24210 0.59870
H3 H -0.15858 0.34633 0.61152
O3 O 0.02249 0.51472 0.62408
C2 C 0.13459 0.18484 0.58713
H4 H 0.15771 0.06247 0.52877
C3 C 0.20866 0.18823 0.63510
H5 H 0.29093 0.07301 0.61371
S1 S 0.18448 0.35524 0.74093
C4 C 0.30068 0.55620 0.65909
N1 N 0.28722 0.63479 0.58185
H6 H 0.35934 0.73740 0.52460
H7 H 0.19594 0.59525 0.58275
N2 N 0.39498 0.62308 0.68094
H8 H 0.44898 0.75953 0.64978
H9 H 0.40384 0.55507 0.74033
#END

data_XXIV_33
#Standard_algorithm
#Number of QM macro iterations=9
#energy/Z=-129168.676698   V=883.34597
#energy/Z=-129168.78102   V=883.64782
#energy/Z=-129168.81509   V=884.88295
#energy/Z=-129168.831843   V=885.09807
#energy/Z=-129168.840122   V=885.39201
#energy/Z=-129168.85008   V=885.79784
#energy/Z=-129168.85273   V=886.02967
#energy/Z=-129168.860242   V=886.45801
#energy/Z=-129168.862648   V=886.59727

_chemical_formula_sum 'H9 C4 N2 O3 S1 Cl1'
_chemical_formula_moiety
;
H9 C4 N2 O3 S1 Cl1
;
_symmetry_cell_setting monoclinic
_space_group_name_H-M_alt 'P 1 21/c 1'
_symmetry_Int_Tables_number 14
loop_
_symmetry_equiv_pos_site_id
_symmetry_equiv_pos_as_xyz
1 x,y,z
2 -x,1/2+y,1/2-z
3 -x,-y,-z
4 x,1/2-y,1/2+z
_cell_length_a 11.085379
_cell_length_b 6.540135
_cell_length_c 14.567426
_cell_angle_alpha 90.000000
_cell_angle_beta 57.084429
_cell_angle_gamma 90.000000
_cell_formula_units_Z 12
loop_
_atom_site_label
_atom_site_type_symbol
_atom_site_fract_x
_atom_site_fract_y
_atom_site_fract_z
Cl1 Cl 0.53549 0.57754 0.62889
O1 O 0.28972 0.03307 0.37115
H1 H 0.34572 -0.03530 0.29946
H2 H 0.35468 0.14104 0.36710
C1 C 0.02100 0.66921 0.10574
O2 O -0.08075 0.75793 0.09872
H3 H -0.15857 0.65372 0.11152
O3 O 0.02243 0.48530 0.12413
C2 C 0.13460 0.81514 0.08715
H4 H 0.15772 0.93752 0.02879
C3 C 0.20869 0.81174 0.13509
H5 H 0.29098 0.92697 0.11366
S1 S 0.18449 0.64478 0.24094
C4 C 0.30067 0.44380 0.15909
N1 N 0.39496 0.37690 0.18095
H6 H 0.44896 0.24045 0.14977
H7 H 0.40383 0.44491 0.24033
N2 N 0.28720 0.36520 0.08187
H8 H 0.19593 0.40478 0.08277
H9 H 0.35930 0.26256 0.02463
#END

data_XXIV_34
#Standard_algorithm
#Number of QM macro iterations=9
#energy/Z=-129167.138912   V=866.42453
#energy/Z=-129167.942382   V=882.20185
#energy/Z=-129168.131015   V=882.62807
#energy/Z=-129168.244723   V=884.69725
#energy/Z=-129168.320657   V=887.43595
#energy/Z=-129168.364058   V=889.03617
#energy/Z=-129168.41203   V=890.96394
#energy/Z=-129168.4401   V=892.13318
#energy/Z=-129168.465508   V=893.50825

_chemical_formula_sum 'H9 C4 N2 O3 S1 Cl1'
_chemical_formula_moiety
;
H9 C4 N2 O3 S1 Cl1
;
_symmetry_cell_setting orthorhombic
_space_group_name_H-M_alt 'P 21 21 21'
_symmetry_Int_Tables_number 19
loop_
_symmetry_equiv_pos_site_id
_symmetry_equiv_pos_as_xyz
1 x,y,z
2 1/2-x,-y,1/2+z
3 1/2+x,1/2-y,-z
4 -x,1/2+y,1/2-z
_cell_length_a 9.170621
_cell_length_b 11.925934
_cell_length_c 8.169725
_cell_angle_alpha 89.998652
_cell_angle_beta 90.000611
_cell_angle_gamma 89.996366
_cell_formula_units_Z 12
loop_
_atom_site_label
_atom_site_type_symbol
_atom_site_fract_x
_atom_site_fract_y
_atom_site_fract_z
Cl1 Cl 0.72791 0.57215 0.67061
O1 O 0.71671 0.32990 0.82312
H1 H 0.73422 0.39317 0.74845
H2 H 0.74331 0.36141 0.93090
C1 C 0.31623 0.29646 0.49275
O2 O 0.37069 0.19451 0.52092
H3 H 0.31245 0.15717 0.60964
O3 O 0.20407 0.33046 0.55899
C2 C 0.40928 0.36097 0.37929
H4 H 0.48744 0.31143 0.30917
C3 C 0.41757 0.47285 0.36311
H5 H 0.50290 0.50556 0.28301
S1 S 0.32702 0.58360 0.46718
C4 C 0.14569 0.58187 0.39433
N1 N 0.07830 0.48643 0.36507
H6 H -0.02153 0.48477 0.30821
H7 H 0.11539 0.41583 0.42584
N2 N 0.08217 0.68045 0.37535
H8 H -0.03025 0.68368 0.35355
H9 H 0.14193 0.75307 0.37244
#END

data_XXIV_35
#Standard_algorithm
#Number of QM macro iterations=9
#energy/Z=-129167.145778   V=866.62864
#energy/Z=-129167.942415   V=881.51573
#energy/Z=-129168.13508   V=882.34101
#energy/Z=-129168.236685   V=884.42704
#energy/Z=-129168.318695   V=887.13812
#energy/Z=-129168.365165   V=889.06968
#energy/Z=-129168.40572   V=890.62613
#energy/Z=-129168.435718   V=892.06501
#energy/Z=-129168.458263   V=893.23475

_chemical_formula_sum 'H9 C4 N2 O3 S1 Cl1'
_chemical_formula_moiety
;
H9 C4 N2 O3 S1 Cl1
;
_symmetry_cell_setting orthorhombic
_space_group_name_H-M_alt 'P 21 21 21'
_symmetry_Int_Tables_number 19
loop_
_symmetry_equiv_pos_site_id
_symmetry_equiv_pos_as_xyz
1 x,y,z
2 1/2-x,-y,1/2+z
3 1/2+x,1/2-y,-z
4 -x,1/2+y,1/2-z
_cell_length_a 11.927125
_cell_length_b 8.170045
_cell_length_c 9.166539
_cell_angle_alpha 90.000426
_cell_angle_beta 90.007464
_cell_angle_gamma 90.001397
_cell_formula_units_Z 12
loop_
_atom_site_label
_atom_site_type_symbol
_atom_site_fract_x
_atom_site_fract_y
_atom_site_fract_z
Cl1 Cl 0.42798 0.17057 0.22781
O1 O 0.32983 -0.17706 0.28321
H1 H 0.36137 -0.06926 0.25671
H2 H 0.39313 -0.25169 0.26581
C1 C 0.29659 0.49309 0.68388
O2 O 0.19461 0.52119 0.62949
H3 H 0.15720 0.60980 0.68780
O3 O 0.33056 0.55937 0.79611
C2 C 0.36104 0.37947 0.59088
H4 H 0.31146 0.30930 0.51273
C3 C 0.47291 0.36330 0.58254
H5 H 0.50555 0.28308 0.49724
S1 S 0.58367 0.46738 0.67309
C4 C 0.58191 0.39451 0.85449
N1 N 0.68047 0.37542 0.91805
H6 H 0.68370 0.35343 1.03049
H7 H 0.75306 0.37251 0.85825
N2 N 0.48646 0.36536 0.92191
H8 H 0.41590 0.42619 0.88481
H9 H 0.48482 0.30837 1.02173
#END

data_XXIV_36
#Experimental_algorithm
#Number of QM macro iterations=5
#energy/Z=-129155.929167   V=920.5733
#energy/Z=-129162.017113   V=911.87204
#energy/Z=-129163.65731   V=912.11023
#energy/Z=-129166.233845   V=910.38791
#energy/Z=-129168.406708   V=926.15298

_chemical_formula_sum 'H9 C4 N2 O3 S1 Cl1'
_chemical_formula_moiety
;
H9 C4 N2 O3 S1 Cl1
;
_symmetry_cell_setting orthorhombic
_space_group_name_H-M_alt 'P 21 21 21'
_symmetry_Int_Tables_number 19
loop_
_symmetry_equiv_pos_site_id
_symmetry_equiv_pos_as_xyz
1 x,y,z
2 1/2-x,-y,1/2+z
3 1/2+x,1/2-y,-z
4 -x,1/2+y,1/2-z
_cell_length_a 4.517512
_cell_length_b 14.439363
_cell_length_c 14.198268
_cell_angle_alpha 90.003120
_cell_angle_beta 90.002353
_cell_angle_gamma 89.991777
_cell_formula_units_Z 12
loop_
_atom_site_label
_atom_site_type_symbol
_atom_site_fract_x
_atom_site_fract_y
_atom_site_fract_z
O1 O -0.02976 0.41540 0.66752
H1 H 0.11509 0.46648 0.66572
H2 H -0.13897 0.41926 0.72766
Cl1 Cl 0.38991 -0.11692 0.64980
C1 C -0.03397 -0.06835 0.44131
O2 O 0.12174 -0.14145 0.46451
H3 H 0.20583 -0.13584 0.53164
O3 O -0.13713 -0.06045 0.36083
C2 C -0.09424 0.00450 0.51397
H4 H -0.24531 -0.01553 0.57087
C3 C 0.02439 0.08899 0.50565
H5 H 0.17834 0.10551 0.44870
S1 S -0.07563 0.18345 0.57894
C4 C 0.16924 0.17466 0.67539
N1 N 0.20286 0.25129 0.72448
H6 H 0.32547 0.25367 0.78495
H7 H 0.12181 0.31474 0.69980
N2 N 0.29845 0.09578 0.69851
H8 H 0.43305 0.09232 0.75712
H9 H 0.27182 0.03577 0.66115
#END

data_XXIV_37
#Experimental_algorithm
#Number of QM macro iterations=6
#energy/Z=-129159.901318   V=937.88026
#energy/Z=-129166.19709   V=925.81018
#energy/Z=-129167.428618   V=922.1308
#energy/Z=-129168.208465   V=929.0718
#energy/Z=-129168.357257   V=919.63808
#energy/Z=-129168.373262   V=909.43582

_chemical_formula_sum 'H9 C4 N2 O3 S1 Cl1'
_chemical_formula_moiety
;
H9 C4 N2 O3 S1 Cl1
;
_symmetry_cell_setting orthorhombic
_space_group_name_H-M_alt 'P n a 21'
_symmetry_Int_Tables_number 33
loop_
_symmetry_equiv_pos_site_id
_symmetry_equiv_pos_as_xyz
1 x,y,z
2 -x,-y,1/2+z
3 1/2-x,1/2+y,1/2+z
4 1/2+x,1/2-y,z
_cell_length_a 17.954207
_cell_length_b 11.205126
_cell_length_c 4.520527
_cell_angle_alpha 89.999719
_cell_angle_beta 89.999785
_cell_angle_gamma 89.994572
_cell_formula_units_Z 12
loop_
_atom_site_label
_atom_site_type_symbol
_atom_site_fract_x
_atom_site_fract_y
_atom_site_fract_z
O1 O 0.26681 0.65955 0.32840
H1 H 0.24280 0.58902 0.41917
H2 H 0.30601 0.62634 0.19477
Cl1 Cl -0.12168 0.93020 -0.10922
C1 C -0.16377 0.60942 -0.18646
O2 O -0.22091 0.66064 -0.31963
H3 H -0.21125 0.73457 -0.44657
O3 O -0.17343 0.52640 -0.01200
C2 C -0.08721 0.65427 -0.25482
H4 H -0.07871 0.70901 -0.45127
C3 C -0.03114 0.62919 -0.06937
H5 H -0.04188 0.57861 0.13248
S1 S 0.06282 0.66507 -0.14411
C4 C 0.07856 0.78371 0.10376
N1 N 0.14825 0.80526 0.17790
H6 H 0.15914 0.88561 0.28070
H7 H 0.19044 0.74267 0.16566
N2 N 0.02298 0.85078 0.20160
H8 H 0.03894 0.92458 0.32252
H9 H -0.02723 0.85810 0.08931
#END

data_XXIV_38
#Standard_algorithm
#Number of QM macro iterations=9
#energy/Z=-129167.753238   V=903.20604
#energy/Z=-129168.080027   V=899.05589
#energy/Z=-129168.192508   V=895.76396
#energy/Z=-129168.257372   V=890.22552
#energy/Z=-129168.319385   V=890.18967
#energy/Z=-129168.335105   V=887.49726
#energy/Z=-129168.346445   V=888.04689
#energy/Z=-129168.34787   V=887.06123
#energy/Z=-129168.347122   V=887.18904

_chemical_formula_sum 'H9 C4 N2 O3 S1 Cl1'
_chemical_formula_moiety
;
H9 C4 N2 O3 S1 Cl1
;
_symmetry_cell_setting monoclinic
_space_group_name_H-M_alt 'P 1 21/c 1'
_symmetry_Int_Tables_number 14
loop_
_symmetry_equiv_pos_site_id
_symmetry_equiv_pos_as_xyz
1 x,y,z
2 -x,1/2+y,1/2-z
3 -x,-y,-z
4 x,1/2-y,1/2+z
_cell_length_a 11.212829
_cell_length_b 4.400730
_cell_length_c 19.831484
_cell_angle_alpha 90.000000
_cell_angle_beta 65.023423
_cell_angle_gamma 90.000000
_cell_formula_units_Z 12
loop_
_atom_site_label
_atom_site_type_symbol
_atom_site_fract_x
_atom_site_fract_y
_atom_site_fract_z
Cl1 Cl 0.71975 -0.41851 0.56586
O1 O 0.16469 -0.08345 0.55527
H1 H 0.19535 -0.26202 0.52211
H2 H 0.20869 0.08605 0.52110
C1 C 0.42558 0.34103 0.13719
O2 O 0.48732 0.52835 0.08091
H3 H 0.55911 0.64560 0.08727
O3 O 0.44830 0.31960 0.19250
C2 C 0.32850 0.14754 0.12447
H4 H 0.35959 0.06384 0.06768
C3 C 0.20993 0.06233 0.17496
H5 H 0.15078 -0.09000 0.15801
S1 S 0.12486 0.20212 0.26748
C4 C 0.17873 -0.04441 0.31954
N1 N 0.30201 -0.13511 0.29171
H6 H 0.33280 -0.27459 0.32256
H7 H 0.37097 -0.00718 0.24978
N2 N 0.08992 -0.12572 0.38590
H8 H 0.12273 -0.23908 0.41991
H9 H -0.00653 -0.04360 0.40712
#END

data_XXIV_39
#Standard_algorithm
#Number of QM macro iterations=9
#energy/Z=-129167.825725   V=878.20871
#energy/Z=-129168.196953   V=891.51026
#energy/Z=-129168.26051   V=893.47983
#energy/Z=-129168.275555   V=894.45726
#energy/Z=-129168.282042   V=895.12121
#energy/Z=-129168.285012   V=895.35564
#energy/Z=-129168.288175   V=895.6223
#energy/Z=-129168.28871   V=895.65295
#energy/Z=-129168.289105   V=895.65796

_chemical_formula_sum 'H9 C4 N2 O3 S1 Cl1'
_chemical_formula_moiety
;
H9 C4 N2 O3 S1 Cl1
;
_symmetry_cell_setting orthorhombic
_space_group_name_H-M_alt 'P n a 21'
_symmetry_Int_Tables_number 33
loop_
_symmetry_equiv_pos_site_id
_symmetry_equiv_pos_as_xyz
1 x,y,z
2 -x,-y,1/2+z
3 1/2-x,1/2+y,1/2+z
4 1/2+x,1/2-y,z
_cell_length_a 8.428673
_cell_length_b 11.743256
_cell_length_c 9.048873
_cell_angle_alpha 90.000000
_cell_angle_beta 90.000000
_cell_angle_gamma 90.000000
_cell_formula_units_Z 12
loop_
_atom_site_label
_atom_site_type_symbol
_atom_site_fract_x
_atom_site_fract_y
_atom_site_fract_z
Cl1 Cl 0.64569 1.16537 1.74257
O1 O 0.79121 -0.58915 1.76741
H1 H 0.89934 -0.61526 1.74278
H2 H 0.72570 -0.65729 1.75035
C1 C 0.45055 0.56197 0.83840
O2 O 0.35776 0.49205 0.91481
H3 H 0.28668 0.44739 0.84568
O3 O 0.44654 0.57121 0.70317
C2 C 0.56093 0.62610 0.93485
H4 H 0.61209 0.57835 1.02687
C3 C 0.59839 0.73625 0.92117
H5 H 0.68073 0.77404 1.00019
S1 S 0.50452 0.83825 0.80484
C4 C 0.60347 0.82932 0.63324
N1 N 0.65151 0.73019 0.58038
H6 H 0.71250 0.72678 0.48284
H7 H 0.59993 0.65675 0.62091
N2 N 0.61812 0.92603 0.56056
H8 H 0.65920 0.92524 0.45136
H9 H 0.61126 1.00194 0.61642
#END

data_XXIV_40
#Experimental_algorithm
#Number of QM macro iterations=6
#energy/Z=-129157.391713   V=911.07853
#energy/Z=-129161.440213   V=944.32171
#energy/Z=-129164.76683   V=913.98742
#energy/Z=-129166.93219   V=904.59483
#energy/Z=-129167.71711   V=898.40673
#energy/Z=-129168.214793   V=899.95538

_chemical_formula_sum 'H9 C4 N2 O3 S1 Cl1'
_chemical_formula_moiety
;
H9 C4 N2 O3 S1 Cl1
;
_symmetry_cell_setting monoclinic
_space_group_name_H-M_alt 'P 1 21/c 1'
_symmetry_Int_Tables_number 14
loop_
_symmetry_equiv_pos_site_id
_symmetry_equiv_pos_as_xyz
1 x,y,z
2 -x,1/2+y,1/2-z
3 -x,-y,-z
4 x,1/2-y,1/2+z
_cell_length_a 4.047553
_cell_length_b 22.957213
_cell_length_c 10.561492
_cell_angle_alpha 90.000000
_cell_angle_beta 113.504183
_cell_angle_gamma 90.000000
_cell_formula_units_Z 12
loop_
_atom_site_label
_atom_site_type_symbol
_atom_site_fract_x
_atom_site_fract_y
_atom_site_fract_z
O1 O 0.21412 0.53112 0.68259
H1 H 0.26251 0.54229 0.60125
H2 H 0.02554 0.50108 0.64747
Cl1 Cl 0.58831 0.74196 1.30431
C1 C 0.30501 0.60616 1.39094
O2 O 0.45730 0.65050 1.47243
H3 H 0.49143 0.68482 1.41658
O3 O 0.27867 0.55836 1.44017
C2 C 0.16361 0.61557 1.23916
H4 H 0.04100 0.65773 1.20056
C3 C 0.19561 0.57278 1.15865
H5 H 0.32355 0.53123 1.20296
S1 S 0.04393 0.57331 0.97795
C4 C 0.20934 0.63656 0.92876
N1 N 0.16761 0.63592 0.79796
H6 H 0.25111 0.67244 0.76234
H7 H 0.13781 0.59655 0.74454
N2 N 0.36111 0.68107 1.01035
H8 H 0.44775 0.71454 0.96617
H9 H 0.36953 0.68841 1.10739
#END

data_XXIV_41
#Standard_algorithm
#Number of QM macro iterations=9
#energy/Z=-129167.078015   V=853.99229
#energy/Z=-129167.935297   V=866.17902
#energy/Z=-129168.05688   V=863.25107
#energy/Z=-129168.10538   V=864.71839
#energy/Z=-129168.123357   V=865.07755
#energy/Z=-129168.132275   V=865.54628
#energy/Z=-129168.133105   V=865.78616
#energy/Z=-129168.135025   V=866.00335
#energy/Z=-129168.136328   V=866.09798

_chemical_formula_sum 'H9 C4 N2 O3 S1 Cl1'
_chemical_formula_moiety
;
H9 C4 N2 O3 S1 Cl1
;
_symmetry_cell_setting monoclinic
_space_group_name_H-M_alt 'P 1 21/c 1'
_symmetry_Int_Tables_number 14
loop_
_symmetry_equiv_pos_site_id
_symmetry_equiv_pos_as_xyz
1 x,y,z
2 -x,1/2+y,1/2-z
3 -x,-y,-z
4 x,1/2-y,1/2+z
_cell_length_a 10.207962
_cell_length_b 8.101481
_cell_length_c 11.671331
_cell_angle_alpha 89.989135
_cell_angle_beta 116.193127
_cell_angle_gamma 90.004848
_cell_formula_units_Z 12
loop_
_atom_site_label
_atom_site_type_symbol
_atom_site_fract_x
_atom_site_fract_y
_atom_site_fract_z
Cl1 Cl 0.41155 -0.13577 0.17996
O1 O 0.70351 0.00710 0.39031
H1 H 0.65263 0.11404 0.37733
H2 H 0.62793 -0.06288 0.32558
C1 C 0.26458 0.21403 0.94121
O2 O 0.39963 0.16343 1.01721
H3 H 0.39510 0.07144 1.07381
O3 O 0.15594 0.15906 0.94810
C2 C 0.26193 0.33946 0.84808
H4 H 0.36125 0.41227 0.87623
C3 C 0.15478 0.36716 0.73069
H5 H 0.17439 0.45734 0.67042
S1 S -0.00999 0.25698 0.64344
C4 C -0.13030 0.31084 0.70769
N1 N -0.27124 0.30319 0.62653
H6 H -0.34642 0.28879 0.66136
H7 H -0.30767 0.30959 0.52936
N2 N -0.08549 0.35129 0.82811
H8 H 0.01503 0.30747 0.89218
H9 H -0.15902 0.40464 0.85675
#END

data_XXIV_42
#Standard_algorithm
#Number of QM macro iterations=9
#energy/Z=-129167.083315   V=854.1561
#energy/Z=-129167.948065   V=865.20206
#energy/Z=-129168.056338   V=863.23329
#energy/Z=-129168.101655   V=864.43622
#energy/Z=-129168.121167   V=864.98298
#energy/Z=-129168.132425   V=865.49859
#energy/Z=-129168.132263   V=865.77122
#energy/Z=-129168.135103   V=865.98551
#energy/Z=-129168.135497   V=866.10136

_chemical_formula_sum 'H9 C4 N2 O3 S1 Cl1'
_chemical_formula_moiety
;
H9 C4 N2 O3 S1 Cl1
;
_symmetry_cell_setting monoclinic
_space_group_name_H-M_alt 'P 1 21/c 1'
_symmetry_Int_Tables_number 14
loop_
_symmetry_equiv_pos_site_id
_symmetry_equiv_pos_as_xyz
1 x,y,z
2 -x,1/2+y,1/2-z
3 -x,-y,-z
4 x,1/2-y,1/2+z
_cell_length_a 10.207970
_cell_length_b 8.101358
_cell_length_c 11.671422
_cell_angle_alpha 90.011754
_cell_angle_beta 63.808107
_cell_angle_gamma 90.005260
_cell_formula_units_Z 12
loop_
_atom_site_label
_atom_site_type_symbol
_atom_site_fract_x
_atom_site_fract_y
_atom_site_fract_z
Cl1 Cl 0.41154 0.36373 0.82005
O1 O 0.29622 0.00668 0.89044
H1 H 0.34706 0.11365 0.87750
H2 H 0.37183 -0.06330 0.82572
C1 C 0.73528 0.21348 0.44137
O2 O 0.60023 0.16291 0.51738
H3 H 0.60474 0.07089 0.57393
O3 O 0.84394 0.15843 0.44816
C2 C 0.73787 0.33897 0.34833
H4 H 0.63854 0.41178 0.37657
C3 C 0.84495 0.36673 0.23093
H5 H 0.82527 0.45693 0.17075
S1 S 1.00974 0.25663 0.14353
C4 C 1.13008 0.31040 0.20779
N1 N 1.08531 0.35077 0.32823
H6 H 1.15888 0.40410 0.35685
H7 H 0.98483 0.30689 0.39230
N2 N 1.27101 0.30280 0.12660
H8 H 1.34622 0.28839 0.16139
H9 H 1.30741 0.30924 0.02944
#END

data_XXIV_43
#Standard_algorithm
#Number of QM macro iterations=9
#energy/Z=-129167.58051   V=907.15311
#energy/Z=-129167.806422   V=910.36231
#energy/Z=-129167.844378   V=908.06113
#energy/Z=-129167.891167   V=906.7518
#energy/Z=-129167.90855   V=905.25435
#energy/Z=-129167.953485   V=903.92083
#energy/Z=-129167.971645   V=902.66472
#energy/Z=-129167.978702   V=901.90958
#energy/Z=-129167.978538   V=901.35808

_chemical_formula_sum 'H9 C4 N2 O3 S1 Cl1'
_chemical_formula_moiety
;
H9 C4 N2 O3 S1 Cl1
;
_symmetry_cell_setting monoclinic
_space_group_name_H-M_alt 'C 1 2 1'
_symmetry_Int_Tables_number 5
loop_
_symmetry_equiv_pos_site_id
_symmetry_equiv_pos_as_xyz
1 x,y,z
2 1/2+x,1/2+y,z
3 -x,y,-z
4 1/2-x,1/2+y,-z
_cell_length_a 19.943638
_cell_length_b 4.378428
_cell_length_c 11.446953
_cell_angle_alpha 90.000000
_cell_angle_beta 115.538072
_cell_angle_gamma 90.000000
_cell_formula_units_Z 12
loop_
_atom_site_label
_atom_site_type_symbol
_atom_site_fract_x
_atom_site_fract_y
_atom_site_fract_z
Cl1 Cl 0.93630 0.02596 0.20564
O1 O 1.05520 0.54127 0.34336
H1 H 1.02490 0.36671 0.29429
H2 H 1.01998 0.71410 0.30995
C1 C 0.86283 0.41886 0.92332
O2 O 0.92091 0.59889 0.98406
H3 H 0.91560 0.72482 1.05317
O3 O 0.80725 0.41390 0.94412
C2 C 0.87415 0.21268 0.83034
H4 H 0.93087 0.12840 0.86192
C3 C 0.82314 0.11866 0.71505
H5 H 0.83972 -0.04013 0.65874
S1 S 0.73048 0.25619 0.62827
C4 C 0.67922 0.02200 0.68712
N1 N 0.70716 -0.04566 0.81105
H6 H 0.67712 -0.17899 0.84477
H7 H 0.74895 0.09086 0.87527
N2 N 0.61330 -0.07206 0.60216
H8 H 0.58104 -0.18414 0.63823
H9 H 0.59263 -0.02786 0.50267
#END

data_XXIV_44
#Experimental_algorithm
#Number of QM macro iterations=6
#energy/Z=-129156.04755   V=972.35179
#energy/Z=-129161.681817   V=971.32031
#energy/Z=-129165.165348   V=925.54467
#energy/Z=-129167.001875   V=921.39078
#energy/Z=-129167.77275   V=910.79089
#energy/Z=-129167.975753   V=901.61949

_chemical_formula_sum 'H9 C4 N2 O3 S1 Cl1'
_chemical_formula_moiety
;
H9 C4 N2 O3 S1 Cl1
;
_symmetry_cell_setting monoclinic
_space_group_name_H-M_alt 'P 1 21/c 1'
_symmetry_Int_Tables_number 14
loop_
_symmetry_equiv_pos_site_id
_symmetry_equiv_pos_as_xyz
1 x,y,z
2 -x,1/2+y,1/2-z
3 -x,-y,-z
4 x,1/2-y,1/2+z
_cell_length_a 12.508536
_cell_length_b 4.097065
_cell_length_c 17.801440
_cell_angle_alpha 90.002998
_cell_angle_beta 98.772967
_cell_angle_gamma 89.946745
_cell_formula_units_Z 12
loop_
_atom_site_label
_atom_site_type_symbol
_atom_site_fract_x
_atom_site_fract_y
_atom_site_fract_z
O1 O 0.91132 1.42057 0.57946
H1 H 0.90835 1.61933 0.54820
H2 H 0.90930 1.23967 0.54251
Cl1 Cl 0.53334 1.04816 0.88542
C1 C 0.78785 0.64131 0.93936
O2 O 0.70382 0.63766 0.97635
H3 H 0.63786 0.74312 0.94507
O3 O 0.87926 0.56705 0.97260
C2 C 0.76759 0.74856 0.85930
H4 H 0.68550 0.72149 0.82979
C3 C 0.84837 0.89524 0.83033
H5 H 0.92924 0.90679 0.86471
S1 S 0.85378 1.08803 0.74450
C4 C 0.72160 1.20085 0.70132
N1 N 0.71882 1.32971 0.63313
H6 H 0.64556 1.41726 0.60642
H7 H 0.78935 1.36392 0.60917
N2 N 0.63267 1.17243 0.73241
H8 H 0.56286 1.26515 0.70022
H9 H 0.62909 1.11722 0.78816
#END

data_XXIV_45
#Experimental_algorithm
#Number of QM macro iterations=7
#energy/Z=-129160.045433   V=927.55813
#energy/Z=-129164.427185   V=911.04713
#energy/Z=-129165.10737   V=902.61673
#energy/Z=-129165.860185   V=902.42821
#energy/Z=-129166.479163   V=910.14857
#energy/Z=-129167.039782   V=904.06344
#energy/Z=-129167.953205   V=910.33877

_chemical_formula_sum 'H9 C4 N2 O3 S1 Cl1'
_chemical_formula_moiety
;
H9 C4 N2 O3 S1 Cl1
;
_symmetry_cell_setting orthorhombic
_space_group_name_H-M_alt 'P n a 21'
_symmetry_Int_Tables_number 33
loop_
_symmetry_equiv_pos_site_id
_symmetry_equiv_pos_as_xyz
1 x,y,z
2 -x,-y,1/2+z
3 1/2-x,1/2+y,1/2+z
4 1/2+x,1/2-y,z
_cell_length_a 10.291856
_cell_length_b 10.685287
_cell_length_c 8.277957
_cell_angle_alpha 90.001394
_cell_angle_beta 89.996633
_cell_angle_gamma 90.004728
_cell_formula_units_Z 12
loop_
_atom_site_label
_atom_site_type_symbol
_atom_site_fract_x
_atom_site_fract_y
_atom_site_fract_z
O1 O -0.11966 0.33497 0.04419
H1 H -0.19776 0.38727 0.02813
H2 H -0.04884 0.38971 0.08100
Cl1 Cl 0.09435 0.07952 1.02662
C1 C 0.19487 0.40586 1.07630
O2 O 0.26221 0.34286 1.18761
H3 H 0.32288 0.27658 1.13596
O3 O 0.10244 0.47202 1.11569
C2 C 0.23702 0.38499 0.90661
H4 H 0.33850 0.36043 0.88762
C3 C 0.14977 0.38156 0.78652
H5 H 0.04658 0.39994 0.80634
S1 S 0.19501 0.34767 0.58573
C4 C 0.08845 0.22228 0.54934
N1 N 0.06423 0.19336 0.39623
H6 H 0.01483 0.11273 0.37147
H7 H 0.10884 0.23963 0.30414
N2 N 0.03676 0.15686 0.66801
H8 H -0.01543 0.07712 0.63651
H9 H 0.06976 0.16263 0.78510
#END

data_XXIV_46
#Standard_algorithm
#Number of QM macro iterations=9
#energy/Z=-129167.42664   V=885.14497
#energy/Z=-129167.712733   V=884.21081
#energy/Z=-129167.803783   V=882.7986
#energy/Z=-129167.866237   V=884.121
#energy/Z=-129167.877558   V=884.3729
#energy/Z=-129167.89401   V=885.09193
#energy/Z=-129167.89903   V=885.35715
#energy/Z=-129167.901917   V=885.67676
#energy/Z=-129167.90379   V=885.78699

_chemical_formula_sum 'H9 C4 N2 O3 S1 Cl1'
_chemical_formula_moiety
;
H9 C4 N2 O3 S1 Cl1
;
_symmetry_cell_setting orthorhombic
_space_group_name_H-M_alt 'P n a 21'
_symmetry_Int_Tables_number 33
loop_
_symmetry_equiv_pos_site_id
_symmetry_equiv_pos_as_xyz
1 x,y,z
2 -x,-y,1/2+z
3 1/2-x,1/2+y,1/2+z
4 1/2+x,1/2-y,z
_cell_length_a 11.372386
_cell_length_b 18.052203
_cell_length_c 4.314669
_cell_angle_alpha 89.999155
_cell_angle_beta 89.998622
_cell_angle_gamma 90.001757
_cell_formula_units_Z 12
loop_
_atom_site_label
_atom_site_type_symbol
_atom_site_fract_x
_atom_site_fract_y
_atom_site_fract_z
Cl1 Cl 0.93927 0.19036 0.32110
O1 O 0.47668 0.18781 0.83597
H1 H 0.46367 0.22141 0.65834
H2 H 0.46454 0.22152 1.01390
C1 C 0.16695 0.11215 0.70751
O2 O 0.15197 0.17306 0.87653
H3 H 0.08037 0.16868 1.01242
O3 O 0.10420 0.05695 0.72512
C2 C 0.26552 0.11988 0.48478
H4 H 0.27641 0.17486 0.38329
C3 C 0.33986 0.06695 0.39235
H5 H 0.40638 0.08041 0.21882
S1 S 0.35780 -0.02272 0.55788
C4 C 0.25939 -0.07752 0.33679
N1 N 0.29594 -0.14421 0.25785
H6 H 0.23604 -0.17946 0.16014
H7 H 0.38308 -0.16148 0.29331
N2 N 0.15478 -0.05122 0.26738
H8 H 0.12250 -0.00757 0.39455
H9 H 0.09838 -0.08244 0.13624
#END

data_XXIV_47
#Experimental_algorithm
#Number of QM macro iterations=6
#energy/Z=-129156.293178   V=876.11977
#energy/Z=-129162.90876   V=868.72648
#energy/Z=-129166.376605   V=869.82901
#energy/Z=-129167.235455   V=879.55241
#energy/Z=-129167.641188   V=883.44881
#energy/Z=-129167.773695   V=881.7135

_chemical_formula_sum 'H9 C4 N2 O3 S1 Cl1'
_chemical_formula_moiety
;
H9 C4 N2 O3 S1 Cl1
;
_symmetry_cell_setting monoclinic
_space_group_name_H-M_alt 'P 1 21/c 1'
_symmetry_Int_Tables_number 14
loop_
_symmetry_equiv_pos_site_id
_symmetry_equiv_pos_as_xyz
1 x,y,z
2 -x,1/2+y,1/2-z
3 -x,-y,-z
4 x,1/2-y,1/2+z
_cell_length_a 4.248866
_cell_length_b 11.152943
_cell_length_c 20.811823
_cell_angle_alpha 90.002508
_cell_angle_beta 63.384837
_cell_angle_gamma 89.998920
_cell_formula_units_Z 12
loop_
_atom_site_label
_atom_site_type_symbol
_atom_site_fract_x
_atom_site_fract_y
_atom_site_fract_z
O1 O -0.05842 0.97782 0.19677
H1 H 0.12840 1.03059 0.19617
H2 H -0.22320 0.97330 0.24797
Cl1 Cl 0.65801 0.54330 -0.13152
C1 C 0.38468 0.77819 -0.18307
O2 O 0.29542 0.69945 -0.21989
H3 H 0.08150 0.65064 -0.18820
O3 O 0.65155 0.83927 -0.21315
C2 C 0.14581 0.78627 -0.10446
H4 H -0.10568 0.73903 -0.08404
C3 C 0.24389 0.84597 -0.06075
H5 H 0.49727 0.89172 -0.08141
S1 S -0.03327 0.86358 0.03215
C4 C 0.08432 0.73976 0.06978
N1 N 0.02028 0.75345 0.13731
H6 H 0.02483 0.68160 0.16739
H7 H -0.02275 0.83828 0.16126
N2 N 0.20630 0.63928 0.03342
H8 H 0.26203 0.56920 0.05966
H9 H 0.26224 0.62963 -0.01953
#END

data_XXIV_48
#Standard_algorithm
#Number of QM macro iterations=9
#energy/Z=-129165.838557   V=915.36247
#energy/Z=-129166.185045   V=910.27888
#energy/Z=-129166.343485   V=911.93977
#energy/Z=-129166.453193   V=909.29792
#energy/Z=-129166.81004   V=914.02426
#energy/Z=-129167.266575   V=915.88162
#energy/Z=-129167.466828   V=919.24165
#energy/Z=-129167.51938   V=918.06043
#energy/Z=-129167.571925   V=918.74578

_chemical_formula_sum 'H9 C4 N2 O3 S1 Cl1'
_chemical_formula_moiety
;
H9 C4 N2 O3 S1 Cl1
;
_symmetry_cell_setting orthorhombic
_space_group_name_H-M_alt 'P 21 21 21'
_symmetry_Int_Tables_number 19
loop_
_symmetry_equiv_pos_site_id
_symmetry_equiv_pos_as_xyz
1 x,y,z
2 1/2-x,-y,1/2+z
3 1/2+x,1/2-y,-z
4 -x,1/2+y,1/2-z
_cell_length_a 8.185705
_cell_length_b 12.190122
_cell_length_c 9.207278
_cell_angle_alpha 89.998499
_cell_angle_beta 90.000389
_cell_angle_gamma 89.992226
_cell_formula_units_Z 12
loop_
_atom_site_label
_atom_site_type_symbol
_atom_site_fract_x
_atom_site_fract_y
_atom_site_fract_z
Cl1 Cl 0.71686 0.87367 0.56556
O1 O 0.83284 0.63661 0.49042
H1 H 0.80761 0.70451 0.54337
H2 H 0.95271 0.63162 0.48973
C1 C 0.90587 0.54547 -0.08476
O2 O 0.96895 0.47492 -0.17934
H3 H 1.06592 0.43743 -0.13344
O3 O 0.95652 0.55697 0.04007
C2 C 0.76808 0.60816 -0.14817
H4 H 0.69013 0.56269 -0.22319
C3 C 0.73423 0.71461 -0.12823
H5 H 0.63293 0.75119 -0.18779
S1 S 0.85214 0.81762 -0.04001
C4 C 0.81243 0.80100 0.14753
N1 N 0.78342 0.70344 0.20311
H6 H 0.78213 0.68981 0.31487
H7 H 0.82211 0.63753 0.14125
N2 N 0.82234 0.89222 0.22559
H8 H 0.80479 0.89025 0.33656
H9 H 0.82078 0.96755 0.17522
#END

data_XXIV_49
#Standard_algorithm
#Number of QM macro iterations=9
#energy/Z=-129165.840848   V=915.08688
#energy/Z=-129166.182618   V=909.4821
#energy/Z=-129166.325567   V=910.71611
#energy/Z=-129166.450777   V=909.53343
#energy/Z=-129166.799637   V=912.84714
#energy/Z=-129167.27576   V=915.24256
#energy/Z=-129167.45385   V=918.13085
#energy/Z=-129167.520553   V=917.61028
#energy/Z=-129167.561098   V=918.1778

_chemical_formula_sum 'H9 C4 N2 O3 S1 Cl1'
_chemical_formula_moiety
;
H9 C4 N2 O3 S1 Cl1
;
_symmetry_cell_setting orthorhombic
_space_group_name_H-M_alt 'P 21 21 21'
_symmetry_Int_Tables_number 19
loop_
_symmetry_equiv_pos_site_id
_symmetry_equiv_pos_as_xyz
1 x,y,z
2 1/2-x,-y,1/2+z
3 1/2+x,1/2-y,-z
4 -x,1/2+y,1/2-z
_cell_length_a 8.177569
_cell_length_b 9.212652
_cell_length_c 12.187593
_cell_angle_alpha 90.012613
_cell_angle_beta 89.999812
_cell_angle_gamma 89.999838
_cell_formula_units_Z 12
loop_
_atom_site_label
_atom_site_type_symbol
_atom_site_fract_x
_atom_site_fract_y
_atom_site_fract_z
Cl1 Cl -0.03291 1.31518 0.62379
O1 O 0.91702 0.74015 0.11402
H1 H 0.94238 0.79311 0.04614
H2 H 0.79705 0.73994 0.11891
C1 C 0.15687 0.66516 0.29556
O2 O 0.22047 0.57027 0.22547
H3 H 0.31725 0.61620 0.18763
O3 O 0.20715 0.79010 0.30656
C2 C 0.01908 0.60172 0.35840
H4 H -0.05878 0.52640 0.31304
C3 C -0.01464 0.62177 0.46487
H5 H -0.11564 0.56191 0.50158
S1 S 0.10334 0.71012 0.56781
C4 C 0.06307 0.89746 0.55109
N1 N 0.07307 0.97544 0.64234
H6 H 0.05559 1.08638 0.64051
H7 H 0.07117 0.92507 0.71765
N2 N 0.03435 0.95296 0.45347
H8 H 0.07303 0.89108 0.38753
H9 H 0.03294 1.06471 0.43985
#END

data_XXIV_50
#Experimental_algorithm
#Number of QM macro iterations=7
#energy/Z=-129157.890198   V=974.99783
#energy/Z=-129161.800847   V=942.99745
#energy/Z=-129163.131673   V=910.58977
#energy/Z=-129166.066255   V=878.50045
#energy/Z=-129166.94806   V=876.91648
#energy/Z=-129167.273477   V=875.42452
#energy/Z=-129167.482537   V=876.5008

_chemical_formula_sum 'H9 C4 N2 O3 S1 Cl1'
_chemical_formula_moiety
;
H9 C4 N2 O3 S1 Cl1
;
_symmetry_cell_setting orthorhombic
_space_group_name_H-M_alt 'P 21 21 21'
_symmetry_Int_Tables_number 19
loop_
_symmetry_equiv_pos_site_id
_symmetry_equiv_pos_as_xyz
1 x,y,z
2 1/2-x,-y,1/2+z
3 1/2+x,1/2-y,-z
4 -x,1/2+y,1/2-z
_cell_length_a 6.842274
_cell_length_b 9.559549
_cell_length_c 13.400299
_cell_angle_alpha 90.028485
_cell_angle_beta 89.994864
_cell_angle_gamma 89.995660
_cell_formula_units_Z 12
loop_
_atom_site_label
_atom_site_type_symbol
_atom_site_fract_x
_atom_site_fract_y
_atom_site_fract_z
O1 O 0.42020 0.74646 1.23112
H1 H 0.36301 0.65578 1.21355
H2 H 0.55891 0.73794 1.21467
Cl1 Cl 0.59080 0.26077 0.72344
C1 C 0.76236 0.04934 0.92295
O2 O 0.75186 0.01376 0.82614
H3 H 0.71174 0.09738 0.78409
O3 O 0.76082 -0.04150 0.98756
C2 C 0.78194 0.20062 0.94331
H4 H 0.83422 0.26538 0.88222
C3 C 0.73965 0.25200 1.03400
H5 H 0.69461 0.18304 1.09496
S1 S 0.74962 0.42151 1.07987
C4 C 0.73607 0.54045 0.97849
N1 N 0.78001 0.66922 1.00584
H6 H 0.75701 0.75566 0.96197
H7 H 0.82852 0.69062 1.07747
N2 N 0.67560 0.50963 0.88763
H8 H 0.65445 0.58946 0.83758
H9 H 0.62801 0.41302 0.86603
#END

data_XXIV_51
#Experimental_algorithm
#Number of QM macro iterations=7
#energy/Z=-129155.30435   V=892.66061
#energy/Z=-129163.585818   V=908.14382
#energy/Z=-129165.986545   V=896.82005
#energy/Z=-129166.470485   V=880.65051
#energy/Z=-129166.889435   V=882.61836
#energy/Z=-129167.133495   V=877.45543
#energy/Z=-129167.47166   V=877.24252

_chemical_formula_sum 'H9 C4 N2 O3 S1 Cl1'
_chemical_formula_moiety
;
H9 C4 N2 O3 S1 Cl1
;
_symmetry_cell_setting monoclinic
_space_group_name_H-M_alt 'P 1 21/c 1'
_symmetry_Int_Tables_number 14
loop_
_symmetry_equiv_pos_site_id
_symmetry_equiv_pos_as_xyz
1 x,y,z
2 -x,1/2+y,1/2-z
3 -x,-y,-z
4 x,1/2-y,1/2+z
_cell_length_a 4.105716
_cell_length_b 14.347886
_cell_length_c 14.911448
_cell_angle_alpha 90.000000
_cell_angle_beta 92.952709
_cell_angle_gamma 90.000000
_cell_formula_units_Z 12
loop_
_atom_site_label
_atom_site_type_symbol
_atom_site_fract_x
_atom_site_fract_y
_atom_site_fract_z
O1 O 0.79758 0.68378 0.37395
H1 H 0.91865 0.74123 0.36115
H2 H 0.63788 0.67499 0.32347
Cl1 Cl 1.21280 0.63182 0.87952
C1 C 0.74759 0.43642 0.79830
O2 O 0.90991 0.44877 0.87611
H3 H 1.01042 0.51516 0.88172
O3 O 0.64062 0.35810 0.77732
C2 C 0.69786 0.51757 0.73808
H4 H 0.64548 0.58357 0.77027
C3 C 0.71937 0.50466 0.64953
H5 H 0.77092 0.43518 0.62354
S1 S 0.67483 0.58514 0.56208
C4 C 0.84203 0.69199 0.60159
N1 N 0.78809 0.76250 0.54548
H6 H 0.89829 0.82563 0.55742
H7 H 0.70231 0.74904 0.48054
N2 N 1.01763 0.70066 0.67758
H8 H 1.13998 0.76307 0.69215
H9 H 1.04402 0.64915 0.72486
#END

data_XXIV_52
#Experimental_algorithm
#Number of QM macro iterations=9
#energy/Z=-129157.305915   V=463.9354
#energy/Z=-129160.77159   V=454.37862
#energy/Z=-129165.96583   V=451.20837
#energy/Z=-129167.256225   V=454.21426
#energy/Z=-129167.34682   V=454.1606
#energy/Z=-129167.37635   V=454.88824
#energy/Z=-129167.380855   V=454.86013
#energy/Z=-129167.386375   V=454.93438
#energy/Z=-129167.38646   V=454.91282

_chemical_formula_sum 'H9 C4 N2 O3 S1 Cl1'
_chemical_formula_moiety
;
H9 C4 N2 O3 S1 Cl1
;
_symmetry_cell_setting monoclinic
_space_group_name_H-M_alt 'P 1 21 1'
_symmetry_Int_Tables_number 4
loop_
_symmetry_equiv_pos_site_id
_symmetry_equiv_pos_as_xyz
1 x,y,z
2 -x,1/2+y,-z
_cell_length_a 9.694271
_cell_length_b 4.118224
_cell_length_c 11.406078
_cell_angle_alpha 89.852279
_cell_angle_beta 92.554674
_cell_angle_gamma 90.005897
_cell_formula_units_Z 6
loop_
_atom_site_label
_atom_site_type_symbol
_atom_site_fract_x
_atom_site_fract_y
_atom_site_fract_z
O1 O 1.33306 1.05419 0.41545
H1 H 1.36945 1.11456 0.49434
H2 H 1.40455 0.91242 0.38471
Cl1 Cl 0.74736 0.50238 -0.00047
C1 C 0.60737 0.56254 0.27110
O2 O 0.53621 0.56771 0.17013
H3 H 0.59961 0.51237 0.10271
O3 O 0.56126 0.68808 0.35958
C2 C 0.74428 0.39721 0.27426
H4 H 0.75654 0.19112 0.21585
C3 C 0.84937 0.50911 0.34259
H5 H 0.83830 0.72109 0.39856
S1 S 1.01166 0.31312 0.35358
C4 C 1.09920 0.48852 0.23589
N1 N 1.23440 0.45718 0.24335
H6 H 1.28962 0.50827 0.17132
H7 H 1.28215 0.32973 0.31365
N2 N 1.03357 0.63869 0.14732
H8 H 1.09399 0.74401 0.08485
H9 H 0.92998 0.60950 0.12667
#END

data_XXIV_53
#Experimental_algorithm
#Number of QM macro iterations=9
#energy/Z=-129160.21619   V=456.00612
#energy/Z=-129163.21643   V=452.67475
#energy/Z=-129163.92944   V=453.93423
#energy/Z=-129164.79189   V=437.22049
#energy/Z=-129165.799055   V=435.76163
#energy/Z=-129166.5035   V=432.55005
#energy/Z=-129167.19968   V=437.19589
#energy/Z=-129167.32668   V=436.38613
#energy/Z=-129167.377805   V=437.0639

_chemical_formula_sum 'H9 C4 N2 O3 S1 Cl1'
_chemical_formula_moiety
;
H9 C4 N2 O3 S1 Cl1
;
_symmetry_cell_setting triclinic
_space_group_name_H-M_alt 'P -1'
_symmetry_Int_Tables_number 2
loop_
_symmetry_equiv_pos_site_id
_symmetry_equiv_pos_as_xyz
1 x,y,z
2 -x,-y,-z
_cell_length_a 7.188401
_cell_length_b 9.586591
_cell_length_c 7.404045
_cell_angle_alpha 85.662467
_cell_angle_beta 59.230299
_cell_angle_gamma 86.812434
_cell_formula_units_Z 6
loop_
_atom_site_label
_atom_site_type_symbol
_atom_site_fract_x
_atom_site_fract_y
_atom_site_fract_z
O1 O 0.19251 0.81445 0.37930
H1 H 0.31012 0.80511 0.23302
H2 H 0.07997 0.87520 0.37444
Cl1 Cl 0.41013 0.24558 1.07247
C1 C 0.18607 0.10752 0.77140
O2 O 0.25957 0.03318 0.88375
H3 H 0.30609 0.09561 0.95568
O3 O 0.13719 0.04716 0.66170
C2 C 0.17070 0.26094 0.78936
H4 H 0.15543 0.29743 0.93168
C3 C 0.18483 0.34347 0.62841
H5 H 0.19848 0.29457 0.49281
S1 S 0.18412 0.52299 0.57776
C4 C 0.25764 0.60922 0.73455
N1 N 0.26289 0.74653 0.70011
H6 H 0.31278 0.80750 0.77438
H7 H 0.23062 0.79360 0.58597
N2 N 0.30519 0.54678 0.87233
H8 H 0.37981 0.60790 0.92617
H9 H 0.32973 0.44136 0.88329
#END

data_XXIV_54
#Experimental_algorithm
#Number of QM macro iterations=9
#energy/Z=-129156.97701   V=488.56676
#energy/Z=-129162.919845   V=488.56791
#energy/Z=-129165.674475   V=480.46514
#energy/Z=-129166.99777   V=481.90971
#energy/Z=-129167.182825   V=476.33669
#energy/Z=-129167.27378   V=476.00407
#energy/Z=-129167.23857   V=472.65667
#energy/Z=-129167.24241   V=471.10486
#energy/Z=-129167.2002   V=468.39628

_chemical_formula_sum 'H9 C4 N2 O3 S1 Cl1'
_chemical_formula_moiety
;
H9 C4 N2 O3 S1 Cl1
;
_symmetry_cell_setting monoclinic
_space_group_name_H-M_alt 'P 1 21 1'
_symmetry_Int_Tables_number 4
loop_
_symmetry_equiv_pos_site_id
_symmetry_equiv_pos_as_xyz
1 x,y,z
2 -x,1/2+y,-z
_cell_length_a 8.817132
_cell_length_b 4.957057
_cell_length_c 11.229872
_cell_angle_alpha 90.000000
_cell_angle_beta 75.884360
_cell_angle_gamma 90.000000
_cell_formula_units_Z 6
loop_
_atom_site_label
_atom_site_type_symbol
_atom_site_fract_x
_atom_site_fract_y
_atom_site_fract_z
O1 O 0.17156 1.35082 0.43513
H1 H 0.15893 1.21004 0.49831
H2 H 0.06724 1.37186 0.41858
Cl1 Cl 0.79123 0.41395 0.01196
C1 C 0.94017 0.61049 0.27060
O2 O 1.07136 0.55158 0.19012
H3 H 1.10004 0.67944 0.11651
O3 O 0.90071 0.47828 0.36705
C2 C 0.84331 0.83870 0.24537
H4 H 0.89627 0.99230 0.17840
C3 C 0.69270 0.84486 0.30644
H5 H 0.64265 0.68261 0.36934
S1 S 0.57032 1.12347 0.30322
C4 C 0.45558 1.01608 0.20445
N1 N 0.32452 1.15185 0.21436
H6 H 0.26096 1.11538 0.15006
H7 H 0.27106 1.24838 0.29742
N2 N 0.50196 0.82624 0.12012
H8 H 0.42699 0.77836 0.06609
H9 H 0.60952 0.73476 0.10252
#END

data_XXIV_55
#Standard_algorithm
#Number of QM macro iterations=9
#energy/Z=-129166.146585   V=879.70699
#energy/Z=-129166.70233   V=892.14449
#energy/Z=-129166.95958   V=898.40894
#energy/Z=-129167.052607   V=900.25089
#energy/Z=-129167.132055   V=901.39038
#energy/Z=-129167.16893   V=900.50704
#energy/Z=-129167.197123   V=898.7533
#energy/Z=-129167.219385   V=898.26226
#energy/Z=-129167.232323   V=895.53305

_chemical_formula_sum 'H9 C4 N2 O3 S1 Cl1'
_chemical_formula_moiety
;
H9 C4 N2 O3 S1 Cl1
;
_symmetry_cell_setting monoclinic
_space_group_name_H-M_alt 'P 1 21/c 1'
_symmetry_Int_Tables_number 14
loop_
_symmetry_equiv_pos_site_id
_symmetry_equiv_pos_as_xyz
1 x,y,z
2 -x,1/2+y,1/2-z
3 -x,-y,-z
4 x,1/2-y,1/2+z
_cell_length_a 10.348845
_cell_length_b 7.222833
_cell_length_c 13.694269
_cell_angle_alpha 90.000000
_cell_angle_beta 61.029540
_cell_angle_gamma 90.000000
_cell_formula_units_Z 12
loop_
_atom_site_label
_atom_site_type_symbol
_atom_site_fract_x
_atom_site_fract_y
_atom_site_fract_z
Cl1 Cl 0.42360 0.44962 0.39353
O1 O 0.38195 0.47712 0.85877
H1 H 0.45748 0.49185 0.77963
H2 H 0.38309 0.34376 0.87379
C1 C 1.02601 0.59508 0.59533
O2 O 1.14224 0.67558 0.51142
H3 H 1.22790 0.58587 0.47546
O3 O 1.02167 0.43075 0.62027
C2 C 0.90121 0.72596 0.65346
H4 H 0.88819 0.83147 0.60175
C3 C 0.80596 0.72620 0.76295
H5 H 0.71828 0.82987 0.79727
S1 S 0.81382 0.58622 0.86735
C4 C 0.70882 0.39146 0.86884
N1 N 0.73383 0.31179 0.77417
H6 H 0.66707 0.20670 0.77533
H7 H 0.83008 0.34425 0.70290
N2 N 0.60980 0.33290 0.96811
H8 H 0.55670 0.20949 0.97597
H9 H 0.59903 0.40118 1.03886
#END

data_XXIV_56
#Standard_algorithm
#Number of QM macro iterations=9
#energy/Z=-129166.730307   V=875.0805
#energy/Z=-129167.063535   V=875.71016
#energy/Z=-129167.148095   V=873.92188
#energy/Z=-129167.174473   V=874.02312
#energy/Z=-129167.192265   V=873.8497
#energy/Z=-129167.190755   V=873.71657
#energy/Z=-129167.200022   V=873.65416
#energy/Z=-129167.194643   V=873.5726
#energy/Z=-129167.194343   V=873.57809

_chemical_formula_sum 'H9 C4 N2 O3 S1 Cl1'
_chemical_formula_moiety
;
H9 C4 N2 O3 S1 Cl1
;
_symmetry_cell_setting monoclinic
_space_group_name_H-M_alt 'P 1 21/c 1'
_symmetry_Int_Tables_number 14
loop_
_symmetry_equiv_pos_site_id
_symmetry_equiv_pos_as_xyz
1 x,y,z
2 -x,1/2+y,1/2-z
3 -x,-y,-z
4 x,1/2-y,1/2+z
_cell_length_a 9.202277
_cell_length_b 8.206104
_cell_length_c 11.788840
_cell_angle_alpha 90.001037
_cell_angle_beta 101.074715
_cell_angle_gamma 89.999950
_cell_formula_units_Z 12
loop_
_atom_site_label
_atom_site_type_symbol
_atom_site_fract_x
_atom_site_fract_y
_atom_site_fract_z
Cl1 Cl 0.61537 0.15319 0.23468
O1 O 0.69647 -0.46567 0.20830
H1 H 0.67913 -0.58270 0.21487
H2 H 0.60639 -0.41751 0.22690
C1 C -0.29199 0.68439 0.55934
O2 O -0.42792 0.64163 0.57175
H3 H -0.41785 0.55232 0.63131
O3 O -0.17944 0.62912 0.62071
C2 C -0.29295 0.79847 0.46250
H4 H -0.38915 0.87811 0.44098
C3 C -0.19301 0.80332 0.39360
H5 H -0.21300 0.88377 0.31863
S1 S -0.03787 0.67423 0.39194
C4 C 0.09837 0.74782 0.50627
N1 N 0.06365 0.80861 0.60147
H6 H 0.14975 0.84014 0.66708
H7 H -0.03444 0.76841 0.62203
N2 N 0.23770 0.73455 0.49306
H8 H 0.32153 0.75433 0.56237
H9 H 0.26545 0.70404 0.41563
#END

data_XXIV_57
#Standard_algorithm
#Number of QM macro iterations=9
#energy/Z=-129166.769675   V=874.66241
#energy/Z=-129167.073008   V=875.42576
#energy/Z=-129167.163575   V=874.30685
#energy/Z=-129167.176837   V=874.05071
#energy/Z=-129167.194927   V=874.01786
#energy/Z=-129167.193358   V=873.77895
#energy/Z=-129167.199138   V=873.69642
#energy/Z=-129167.195048   V=873.62144
#energy/Z=-129167.194645   V=873.6087

_chemical_formula_sum 'H9 C4 N2 O3 S1 Cl1'
_chemical_formula_moiety
;
H9 C4 N2 O3 S1 Cl1
;
_symmetry_cell_setting monoclinic
_space_group_name_H-M_alt 'P 1 21/c 1'
_symmetry_Int_Tables_number 14
loop_
_symmetry_equiv_pos_site_id
_symmetry_equiv_pos_as_xyz
1 x,y,z
2 -x,1/2+y,1/2-z
3 -x,-y,-z
4 x,1/2-y,1/2+z
_cell_length_a 9.202873
_cell_length_b 8.205225
_cell_length_c 11.789865
_cell_angle_alpha 90.000458
_cell_angle_beta 101.073580
_cell_angle_gamma 90.000016
_cell_formula_units_Z 12
loop_
_atom_site_label
_atom_site_type_symbol
_atom_site_fract_x
_atom_site_fract_y
_atom_site_fract_z
Cl1 Cl 0.11535 0.84685 1.23467
O1 O 1.19648 1.03451 0.70834
H1 H 1.17911 0.91747 0.71490
H2 H 1.10640 1.08265 0.72695
C1 C 0.79196 0.81567 0.94063
O2 O 0.92788 0.85845 0.92823
H3 H 0.91782 0.94778 0.86867
O3 O 0.67942 0.87093 0.87927
C2 C 0.79293 0.70160 1.03748
H4 H 0.88913 0.62195 1.05900
C3 C 0.69299 0.69673 1.10637
H5 H 0.71298 0.61623 1.18132
S1 S 0.53784 0.82582 1.10802
C4 C 0.40160 0.75226 0.99369
N1 N 0.26229 0.76547 1.00691
H6 H 0.17848 0.74565 0.93760
H7 H 0.23453 0.79603 1.08432
N2 N 0.43632 0.69146 0.89850
H8 H 0.53442 0.73168 0.87798
H9 H 0.35022 0.65999 0.83288
#END

data_XXIV_58
#Experimental_algorithm
#Number of QM macro iterations=9
#energy/Z=-129152.782395   V=444.10666
#energy/Z=-129158.36877   V=429.53157
#energy/Z=-129161.042855   V=432.1054
#energy/Z=-129162.55132   V=429.98697
#energy/Z=-129164.163145   V=429.65322
#energy/Z=-129165.33796   V=428.19462
#energy/Z=-129166.48676   V=424.7547
#energy/Z=-129166.98692   V=430.1248
#energy/Z=-129167.163535   V=433.22825

_chemical_formula_sum 'H9 C4 N2 O3 S1 Cl1'
_chemical_formula_moiety
;
H9 C4 N2 O3 S1 Cl1
;
_symmetry_cell_setting triclinic
_space_group_name_H-M_alt 'P -1'
_symmetry_Int_Tables_number 2
loop_
_symmetry_equiv_pos_site_id
_symmetry_equiv_pos_as_xyz
1 x,y,z
2 -x,-y,-z
_cell_length_a 7.953466
_cell_length_b 8.014182
_cell_length_c 7.259098
_cell_angle_alpha 92.732490
_cell_angle_beta 102.586989
_cell_angle_gamma 105.131801
_cell_formula_units_Z 6
loop_
_atom_site_label
_atom_site_type_symbol
_atom_site_fract_x
_atom_site_fract_y
_atom_site_fract_z
O1 O 0.74553 0.50335 0.80807
H1 H 0.62817 0.43071 0.73861
H2 H 0.72417 0.55339 0.92401
Cl1 Cl -0.28158 0.96863 0.75180
C1 C -0.25686 0.73743 0.30771
O2 O -0.39230 0.79200 0.35039
H3 H -0.35802 0.85398 0.48396
O3 O -0.28045 0.65955 0.15043
C2 C -0.09298 0.77214 0.46057
H4 H -0.09008 0.84473 0.59219
C3 C 0.03918 0.70515 0.43370
H5 H 0.02787 0.63761 0.29520
S1 S 0.23934 0.70006 0.58174
C4 C 0.23603 0.76286 0.81663
N1 N 0.39749 0.81204 0.93179
H6 H 0.41058 0.83600 1.07468
H7 H 0.51148 0.84485 0.87847
N2 N 0.08961 0.75681 0.87684
H8 H 0.10721 0.81654 1.01115
H9 H -0.03650 0.68416 0.80573
#END

data_XXIV_59
#Experimental_algorithm
#Number of QM macro iterations=6
#energy/Z=-129154.548512   V=894.51786
#energy/Z=-129157.332242   V=915.75497
#energy/Z=-129158.851855   V=902.03659
#energy/Z=-129160.947665   V=897.3021
#energy/Z=-129165.200145   V=899.25617
#energy/Z=-129167.105705   V=903.19332

_chemical_formula_sum 'H9 C4 N2 O3 S1 Cl1'
_chemical_formula_moiety
;
H9 C4 N2 O3 S1 Cl1
;
_symmetry_cell_setting monoclinic
_space_group_name_H-M_alt 'P 1 21/c 1'
_symmetry_Int_Tables_number 14
loop_
_symmetry_equiv_pos_site_id
_symmetry_equiv_pos_as_xyz
1 x,y,z
2 -x,1/2+y,1/2-z
3 -x,-y,-z
4 x,1/2-y,1/2+z
_cell_length_a 4.199465
_cell_length_b 14.365411
_cell_length_c 15.486253
_cell_angle_alpha 90.000000
_cell_angle_beta 104.812364
_cell_angle_gamma 90.000000
_cell_formula_units_Z 12
loop_
_atom_site_label
_atom_site_type_symbol
_atom_site_fract_x
_atom_site_fract_y
_atom_site_fract_z
O1 O -0.09976 0.35265 0.52653
H1 H -0.10600 0.40215 0.56924
H2 H -0.00143 0.37821 0.48040
Cl1 Cl 0.13019 -0.12247 0.66014
C1 C 0.22562 0.06081 0.83105
O2 O 0.13196 -0.02838 0.82871
H3 H 0.14317 -0.06127 0.77082
O3 O 0.19444 0.11215 0.89150
C2 C 0.36483 0.09171 0.75708
H4 H 0.43661 0.03757 0.71634
C3 C 0.40131 0.18319 0.74426
H5 H 0.33951 0.23427 0.78973
S1 S 0.55023 0.23767 0.66189
C4 C 0.36463 0.17991 0.56070
N1 N 0.44034 0.21517 0.49030
H6 H 0.30502 0.19293 0.42847
H7 H 0.59414 0.27341 0.49608
N2 N 0.15884 0.10811 0.55335
H8 H 0.02317 0.09176 0.48978
H9 H 0.08114 0.08628 0.60683
#END

data_XXIV_60
#Standard_algorithm
#Number of QM macro iterations=9
#energy/Z=-129166.669202   V=905.82521
#energy/Z=-129167.015175   V=907.73083
#energy/Z=-129167.069253   V=907.88908
#energy/Z=-129167.088025   V=907.63206
#energy/Z=-129167.092207   V=907.52583
#energy/Z=-129167.095618   V=907.45278
#energy/Z=-129167.092513   V=907.38883
#energy/Z=-129167.092352   V=907.34815
#energy/Z=-129167.092765   V=907.35084

_chemical_formula_sum 'H9 C4 N2 O3 S1 Cl1'
_chemical_formula_moiety
;
H9 C4 N2 O3 S1 Cl1
;
_symmetry_cell_setting monoclinic
_space_group_name_H-M_alt 'P 1 21/c 1'
_symmetry_Int_Tables_number 14
loop_
_symmetry_equiv_pos_site_id
_symmetry_equiv_pos_as_xyz
1 x,y,z
2 -x,1/2+y,1/2-z
3 -x,-y,-z
4 x,1/2-y,1/2+z
_cell_length_a 7.993153
_cell_length_b 12.608062
_cell_length_c 9.024260
_cell_angle_alpha 89.991250
_cell_angle_beta 93.796289
_cell_angle_gamma 90.011295
_cell_formula_units_Z 12
loop_
_atom_site_label
_atom_site_type_symbol
_atom_site_fract_x
_atom_site_fract_y
_atom_site_fract_z
Cl1 Cl 0.65871 0.31883 0.52626
O1 O 0.34894 1.04299 0.12925
H1 H 0.45360 1.08150 0.11579
H2 H 0.35383 0.97930 0.06669
C1 C 0.09869 0.11107 0.85870
O2 O 0.02531 0.17852 0.94755
H3 H -0.08400 0.15140 0.97938
O3 O 0.04514 0.02265 0.82462
C2 C 0.25370 0.15844 0.80530
H4 H 0.33337 0.20134 0.88782
C3 C 0.30128 0.15662 0.66627
H5 H 0.41440 0.19935 0.64019
S1 S 0.18970 0.10374 0.50537
C4 C 0.25273 -0.03051 0.50999
N1 N 0.25438 -0.08564 0.63457
H6 H 0.28833 -0.16383 0.63297
H7 H 0.19097 -0.05624 0.72168
N2 N 0.28950 -0.07139 0.38169
H8 H 0.30201 -0.15233 0.37493
H9 H 0.30945 -0.02305 0.29051
#END

data_XXIV_61
#Experimental_algorithm
#Number of QM macro iterations=9
#energy/Z=-129157.563365   V=461.50903
#energy/Z=-129161.22245   V=463.59876
#energy/Z=-129162.85193   V=447.59368
#energy/Z=-129164.79753   V=443.18092
#energy/Z=-129165.389335   V=443.00776
#energy/Z=-129165.695675   V=446.58835
#energy/Z=-129165.9629   V=449.62538
#energy/Z=-129166.37004   V=452.13255
#energy/Z=-129167.01703   V=451.94279

_chemical_formula_sum 'H9 C4 N2 O3 S1 Cl1'
_chemical_formula_moiety
;
H9 C4 N2 O3 S1 Cl1
;
_symmetry_cell_setting triclinic
_space_group_name_H-M_alt 'P -1'
_symmetry_Int_Tables_number 2
loop_
_symmetry_equiv_pos_site_id
_symmetry_equiv_pos_as_xyz
1 x,y,z
2 -x,-y,-z
_cell_length_a 9.932822
_cell_length_b 9.407385
_cell_length_c 7.563936
_cell_angle_alpha 85.882963
_cell_angle_beta 69.466766
_cell_angle_gamma 130.971694
_cell_formula_units_Z 6
loop_
_atom_site_label
_atom_site_type_symbol
_atom_site_fract_x
_atom_site_fract_y
_atom_site_fract_z
O1 O 0.84209 0.85526 0.36721
H1 H 0.88539 0.83191 0.24409
H2 H 0.71402 0.81492 0.40210
Cl1 Cl 0.90644 0.16448 1.00048
C1 C 0.59909 -0.09411 0.74890
O2 O 0.63205 -0.16736 0.86783
H3 H 0.71135 -0.06693 0.92400
O3 O 0.52458 -0.18420 0.64845
C2 C 0.65800 0.09577 0.75186
H4 H 0.70093 0.14277 0.86528
C3 C 0.65732 0.19784 0.61948
H5 H 0.60837 0.13717 0.51237
S1 S 0.71845 0.42118 0.57029
C4 C 0.83606 0.55827 0.70612
N1 N 0.86947 0.72103 0.68104
H6 H 0.95663 0.83154 0.72912
H7 H 0.83724 0.76009 0.58210
N2 N 0.89027 0.51258 0.81699
H8 H 0.95798 0.60774 0.88848
H9 H 0.88558 0.40108 0.82283
#END

data_XXIV_62
#Standard_algorithm
#Number of QM macro iterations=3
#energy/Z=-129166.12807   V=878.79345
#energy/Z=-129166.689817   V=890.99706
#energy/Z=-129166.94286   V=896.90617

_chemical_formula_sum 'H9 C4 N2 O3 S1 Cl1'
_chemical_formula_moiety
;
H9 C4 N2 O3 S1 Cl1
;
_symmetry_cell_setting monoclinic
_space_group_name_H-M_alt 'P 1 21/c 1'
_symmetry_Int_Tables_number 14
loop_
_symmetry_equiv_pos_site_id
_symmetry_equiv_pos_as_xyz
1 x,y,z
2 -x,1/2+y,1/2-z
3 -x,-y,-z
4 x,1/2-y,1/2+z
_cell_length_a 37.451221
_cell_length_b 7.280378
_cell_length_c 13.695547
_cell_angle_alpha 90.000000
_cell_angle_beta 13.897519
_cell_angle_gamma 90.000000
_cell_formula_units_Z 12
loop_
_atom_site_label
_atom_site_type_symbol
_atom_site_fract_x
_atom_site_fract_y
_atom_site_fract_z
Cl1 Cl 0.40650 0.56237 -0.12046
O1 O 0.38304 0.51653 0.50513
H1 H 0.46376 0.50567 0.33947
H2 H 0.38108 0.64784 0.49275
C1 C -0.01050 0.58679 1.14114
O2 O -0.12723 0.66641 1.40930
H3 H -0.21026 0.57483 1.61958
O3 O -0.00315 0.42174 1.14003
C2 C 0.10986 0.72071 0.84170
H4 H 0.12472 0.83009 0.74862
C3 C 0.19789 0.72088 0.68667
H5 H 0.28127 0.82887 0.47329
S1 S 0.18368 0.57482 0.82862
C4 C 0.29690 0.38749 0.49208
N1 N 0.39532 0.33161 0.29530
H6 H 0.45018 0.21025 0.13844
H7 H 0.40221 0.39741 0.34459
N2 N 0.27832 0.31012 0.45487
H8 H 0.18317 0.34149 0.66889
H9 H 0.34925 0.20875 0.24434
#END

data_XXIV_63
#Experimental_algorithm
#Number of QM macro iterations=6
#energy/Z=-129155.533877   V=962.18452
#energy/Z=-129160.42839   V=927.68147
#energy/Z=-129162.238282   V=924.02517
#energy/Z=-129163.589833   V=928.86624
#energy/Z=-129165.648025   V=940.64425
#energy/Z=-129166.91485   V=961.38194

_chemical_formula_sum 'H9 C4 N2 O3 S1 Cl1'
_chemical_formula_moiety
;
H9 C4 N2 O3 S1 Cl1
;
_symmetry_cell_setting orthorhombic
_space_group_name_H-M_alt 'P n a 21'
_symmetry_Int_Tables_number 33
loop_
_symmetry_equiv_pos_site_id
_symmetry_equiv_pos_as_xyz
1 x,y,z
2 -x,-y,1/2+z
3 1/2-x,1/2+y,1/2+z
4 1/2+x,1/2-y,z
_cell_length_a 17.778723
_cell_length_b 13.087954
_cell_length_c 4.131658
_cell_angle_alpha 90.000000
_cell_angle_beta 89.893428
_cell_angle_gamma 90.000000
_cell_formula_units_Z 12
loop_
_atom_site_label
_atom_site_type_symbol
_atom_site_fract_x
_atom_site_fract_y
_atom_site_fract_z
O1 O 0.96828 0.04231 0.88492
H1 H 0.91673 0.01420 0.86125
H2 H 0.99521 0.01563 0.68718
Cl1 Cl 0.88686 0.60894 0.10502
C1 C 0.71690 0.46985 0.14181
O2 O 0.72662 0.57010 0.12462
H3 H 0.78233 0.58708 0.08373
O3 O 0.65935 0.43224 0.25625
C2 C 0.77948 0.40622 0.01083
H4 H 0.81190 0.43803 -0.18983
C3 C 0.79802 0.31662 0.14379
H5 H 0.76679 0.28427 0.34751
S1 S 0.87061 0.23917 -0.01661
C4 C 0.95221 0.29251 0.15641
N1 N 1.01188 0.23212 0.14846
H6 H 1.06307 0.26041 0.21798
H7 H 1.00573 0.15934 0.05693
N2 N 0.95460 0.38471 0.28663
H8 H 1.00547 0.40655 0.38676
H9 H 0.91538 0.44037 0.24179
#END

data_XXIV_64
#Standard_algorithm
#Number of QM macro iterations=9
#energy/Z=-129166.565482   V=880.65905
#energy/Z=-129166.783703   V=885.03459
#energy/Z=-129166.83033   V=886.89593
#energy/Z=-129166.848855   V=887.60571
#energy/Z=-129166.859055   V=888.3326
#energy/Z=-129166.863035   V=888.44576
#energy/Z=-129166.866558   V=888.77248
#energy/Z=-129166.86707   V=888.83282
#energy/Z=-129166.867495   V=888.97086

_chemical_formula_sum 'H9 C4 N2 O3 S1 Cl1'
_chemical_formula_moiety
;
H9 C4 N2 O3 S1 Cl1
;
_symmetry_cell_setting monoclinic
_space_group_name_H-M_alt 'P 1 21/c 1'
_symmetry_Int_Tables_number 14
loop_
_symmetry_equiv_pos_site_id
_symmetry_equiv_pos_as_xyz
1 x,y,z
2 -x,1/2+y,1/2-z
3 -x,-y,-z
4 x,1/2-y,1/2+z
_cell_length_a 9.185626
_cell_length_b 8.263599
_cell_length_c 11.835375
_cell_angle_alpha 90.000058
_cell_angle_beta 98.299662
_cell_angle_gamma 90.000036
_cell_formula_units_Z 12
loop_
_atom_site_label
_atom_site_type_symbol
_atom_site_fract_x
_atom_site_fract_y
_atom_site_fract_z
Cl1 Cl 0.07662 0.76732 0.46015
O1 O 1.21440 0.09173 0.96999
H1 H 1.17530 -0.01873 0.96606
H2 H 1.13465 0.15312 0.99664
C1 C 0.75909 0.61434 0.17551
O2 O 0.89875 0.57026 0.17724
H3 H 0.90281 0.47576 0.12351
O3 O 0.65645 0.54855 0.11389
C2 C 0.74488 0.74828 0.25599
H4 H 0.83668 0.83292 0.26704
C3 C 0.63840 0.76966 0.32062
H5 H 0.64828 0.86848 0.38228
S1 S 0.48619 0.64234 0.33621
C4 C 0.35754 0.68909 0.21483
N1 N 0.39918 0.71064 0.11389
H6 H 0.31926 0.72975 0.04517
H7 H 0.50096 0.66547 0.10156
N2 N 0.21720 0.69135 0.22941
H8 H 0.13812 0.69747 0.15883
H9 H 0.18486 0.70025 0.30864
#END

data_XXIV_65
#Experimental_algorithm
#Number of QM macro iterations=6
#energy/Z=-129154.613242   V=934.34313
#energy/Z=-129161.323713   V=958.34909
#energy/Z=-129163.833798   V=958.7714
#energy/Z=-129165.107903   V=970.79783
#energy/Z=-129165.68233   V=954.9432
#energy/Z=-129166.836057   V=933.70237

_chemical_formula_sum 'H9 C4 N2 O3 S1 Cl1'
_chemical_formula_moiety
;
H9 C4 N2 O3 S1 Cl1
;
_symmetry_cell_setting orthorhombic
_space_group_name_H-M_alt 'P 21 21 21'
_symmetry_Int_Tables_number 19
loop_
_symmetry_equiv_pos_site_id
_symmetry_equiv_pos_as_xyz
1 x,y,z
2 1/2-x,-y,1/2+z
3 1/2+x,1/2-y,-z
4 -x,1/2+y,1/2-z
_cell_length_a 4.326153
_cell_length_b 12.120069
_cell_length_c 17.807445
_cell_angle_alpha 89.986840
_cell_angle_beta 90.023457
_cell_angle_gamma 89.998016
_cell_formula_units_Z 12
loop_
_atom_site_label
_atom_site_type_symbol
_atom_site_fract_x
_atom_site_fract_y
_atom_site_fract_z
O1 O 0.10585 0.51849 0.20103
H1 H -0.05950 0.55573 0.17176
H2 H 0.27745 0.57079 0.19321
Cl1 Cl 0.86936 0.34354 0.62185
C1 C 0.87458 0.65672 0.61241
O2 O 1.02785 0.64829 0.67685
H3 H 1.20276 0.59309 0.67533
O3 O 0.64076 0.71300 0.60830
C2 C 1.00416 0.59604 0.54686
H4 H 1.21905 0.55083 0.55433
C3 C 0.84992 0.59711 0.48178
H5 H 0.63058 0.64093 0.47684
S1 S 1.00027 0.54051 0.39792
C4 C 0.78573 0.41757 0.39253
N1 N 0.74828 0.37495 0.32459
H6 H 0.63330 0.30126 0.31934
H7 H 0.82632 0.41577 0.27809
N2 N 0.66314 0.37037 0.45268
H8 H 0.54168 0.29820 0.44386
H9 H 0.73625 0.38802 0.50656
#END

data_XXIV_66
#Standard_algorithm
#Number of QM macro iterations=9
#energy/Z=-129166.360405   V=871.32988
#energy/Z=-129166.710787   V=877.14683
#energy/Z=-129166.792962   V=879.3357
#energy/Z=-129166.793123   V=878.27018
#energy/Z=-129166.80153   V=877.94923
#energy/Z=-129166.817193   V=877.6655
#energy/Z=-129166.821997   V=877.4284
#energy/Z=-129166.8235   V=876.71696
#energy/Z=-129166.81677   V=876.07844

_chemical_formula_sum 'H9 C4 N2 O3 S1 Cl1'
_chemical_formula_moiety
;
H9 C4 N2 O3 S1 Cl1
;
_symmetry_cell_setting monoclinic
_space_group_name_H-M_alt 'P 1 21/c 1'
_symmetry_Int_Tables_number 14
loop_
_symmetry_equiv_pos_site_id
_symmetry_equiv_pos_as_xyz
1 x,y,z
2 -x,1/2+y,1/2-z
3 -x,-y,-z
4 x,1/2-y,1/2+z
_cell_length_a 9.060888
_cell_length_b 5.894359
_cell_length_c 16.601679
_cell_angle_alpha 90.000000
_cell_angle_beta 98.590601
_cell_angle_gamma 90.000000
_cell_formula_units_Z 12
loop_
_atom_site_label
_atom_site_type_symbol
_atom_site_fract_x
_atom_site_fract_y
_atom_site_fract_z
Cl1 Cl -0.71080 -0.00201 0.32501
O1 O -0.61031 1.04205 0.73523
H1 H -0.51238 1.05649 0.71733
H2 H -0.63696 1.19660 0.74904
C1 C 0.31632 0.25901 0.53031
O2 O 0.42052 0.22845 0.48286
H3 H 0.37974 0.12476 0.43643
O3 O 0.19679 0.15563 0.52063
C2 C 0.36253 0.42985 0.59429
H4 H 0.48180 0.43526 0.61712
C3 C 0.27748 0.58526 0.62420
H5 H 0.32990 0.70993 0.66794
S1 S 0.08628 0.65418 0.59388
C4 C -0.01660 0.44056 0.63498
N1 N -0.14359 0.50695 0.65804
H6 H -0.21694 0.38729 0.67339
H7 H -0.17018 0.67521 0.66325
N2 N 0.02750 0.22721 0.63981
H8 H 0.10180 0.17573 0.60147
H9 H -0.04478 0.11064 0.65803
#END

data_XXIV_67
#Standard_algorithm
#Number of QM macro iterations=9
#energy/Z=-129166.358535   V=871.73597
#energy/Z=-129166.716232   V=877.87657
#energy/Z=-129166.791595   V=879.64428
#energy/Z=-129166.7938   V=878.6281
#energy/Z=-129166.801893   V=878.13231
#energy/Z=-129166.811665   V=877.77503
#energy/Z=-129166.820355   V=877.50878
#energy/Z=-129166.82163   V=877.0093
#energy/Z=-129166.81727   V=876.22826

_chemical_formula_sum 'H9 C4 N2 O3 S1 Cl1'
_chemical_formula_moiety
;
H9 C4 N2 O3 S1 Cl1
;
_symmetry_cell_setting monoclinic
_space_group_name_H-M_alt 'P 1 21/c 1'
_symmetry_Int_Tables_number 14
loop_
_symmetry_equiv_pos_site_id
_symmetry_equiv_pos_as_xyz
1 x,y,z
2 -x,1/2+y,1/2-z
3 -x,-y,-z
4 x,1/2-y,1/2+z
_cell_length_a 9.057402
_cell_length_b 5.895573
_cell_length_c 16.611034
_cell_angle_alpha 90.000000
_cell_angle_beta 81.390062
_cell_angle_gamma 90.000000
_cell_formula_units_Z 12
loop_
_atom_site_label
_atom_site_type_symbol
_atom_site_fract_x
_atom_site_fract_y
_atom_site_fract_z
Cl1 Cl 0.21092 -0.50111 0.82486
O1 O 1.11039 -0.04123 0.73522
H1 H 1.13706 -0.19579 0.74896
H2 H 1.01241 -0.05569 0.71735
C1 C 0.81638 0.25877 0.46978
O2 O 0.92055 0.22852 0.51725
H3 H 0.87974 0.12506 0.56372
O3 O 0.69677 0.15549 0.47953
C2 C 0.86265 0.42931 0.40574
H4 H 0.98198 0.43467 0.38295
C3 C 0.77762 0.58461 0.37578
H5 H 0.83010 0.70911 0.33200
S1 S 0.58632 0.65349 0.40605
C4 C 0.48339 0.43980 0.36506
N1 N 0.52756 0.22651 0.36033
H6 H 0.45532 0.10988 0.34212
H7 H 0.60183 0.17523 0.39870
N2 N 0.35644 0.50615 0.34190
H8 H 0.28315 0.38642 0.32653
H9 H 0.32989 0.67438 0.33660
#END

data_XXIV_68
#Standard_algorithm
#Number of QM macro iterations=9
#energy/Z=-129165.743777   V=927.16205
#energy/Z=-129166.083647   V=927.59449
#energy/Z=-129166.165655   V=929.14058
#energy/Z=-129166.222478   V=929.14669
#energy/Z=-129166.282163   V=930.32569
#energy/Z=-129166.362795   V=928.93302
#energy/Z=-129166.508635   V=928.71283
#energy/Z=-129166.654895   V=922.33343
#energy/Z=-129166.803025   V=921.20012

_chemical_formula_sum 'H9 C4 N2 O3 S1 Cl1'
_chemical_formula_moiety
;
H9 C4 N2 O3 S1 Cl1
;
_symmetry_cell_setting monoclinic
_space_group_name_H-M_alt 'P 1 21/c 1'
_symmetry_Int_Tables_number 14
loop_
_symmetry_equiv_pos_site_id
_symmetry_equiv_pos_as_xyz
1 x,y,z
2 -x,1/2+y,1/2-z
3 -x,-y,-z
4 x,1/2-y,1/2+z
_cell_length_a 7.991108
_cell_length_b 9.367516
_cell_length_c 14.672035
_cell_angle_alpha 90.000000
_cell_angle_beta 122.991712
_cell_angle_gamma 90.000000
_cell_formula_units_Z 12
loop_
_atom_site_label
_atom_site_type_symbol
_atom_site_fract_x
_atom_site_fract_y
_atom_site_fract_z
Cl1 Cl 0.49845 0.46725 0.82731
O1 O 0.69593 0.84532 0.54402
H1 H 0.62021 0.85910 0.57803
H2 H 0.63817 0.91292 0.48285
C1 C 1.01217 0.37100 1.11438
O2 O 1.15056 0.45913 1.18740
H3 H 1.24877 0.48509 1.16702
O3 O 1.00309 0.33128 1.03206
C2 C 0.86779 0.32728 1.14304
H4 H 0.81143 0.41225 1.17041
C3 C 0.80068 0.19506 1.13806
H5 H 0.69666 0.17621 1.16289
S1 S 0.88312 0.03347 1.11111
C4 C 0.74164 0.02151 0.96830
N1 N 0.70388 0.13474 0.90638
H6 H 0.62394 0.12012 0.82380
H7 H 0.78853 0.22572 0.94107
N2 N 0.68423 -0.10876 0.92894
H8 H 0.63322 -0.12491 0.84873
H9 H 0.69609 -0.19414 0.97798
#END

data_XXIV_69
#Standard_algorithm
#Number of QM macro iterations=9
#energy/Z=-129165.760342   V=927.14046
#energy/Z=-129166.096102   V=927.49847
#energy/Z=-129166.17873   V=929.25139
#energy/Z=-129166.222388   V=928.87358
#energy/Z=-129166.278415   V=929.875
#energy/Z=-129166.349163   V=928.13799
#energy/Z=-129166.457497   V=927.17979
#energy/Z=-129166.632285   V=922.99513
#energy/Z=-129166.791842   V=920.67848

_chemical_formula_sum 'H9 C4 N2 O3 S1 Cl1'
_chemical_formula_moiety
;
H9 C4 N2 O3 S1 Cl1
;
_symmetry_cell_setting monoclinic
_space_group_name_H-M_alt 'P 1 21/c 1'
_symmetry_Int_Tables_number 14
loop_
_symmetry_equiv_pos_site_id
_symmetry_equiv_pos_as_xyz
1 x,y,z
2 -x,1/2+y,1/2-z
3 -x,-y,-z
4 x,1/2-y,1/2+z
_cell_length_a 7.991779
_cell_length_b 9.364124
_cell_length_c 14.676249
_cell_angle_alpha 90.000000
_cell_angle_beta 123.042454
_cell_angle_gamma 90.000000
_cell_formula_units_Z 12
loop_
_atom_site_label
_atom_site_type_symbol
_atom_site_fract_x
_atom_site_fract_y
_atom_site_fract_z
Cl1 Cl 0.99839 -0.03292 0.32750
O1 O 1.19590 0.34489 0.04402
H1 H 1.11964 0.35891 0.07768
H2 H 1.13855 0.41267 -0.01702
C1 C 0.48697 0.12861 0.38530
O2 O 0.34815 0.04087 0.31201
H3 H 0.25018 0.01492 0.33254
O3 O 0.49623 0.16850 0.46763
C2 C 0.63174 0.17216 0.35700
H4 H 0.68814 0.08730 0.32966
C3 C 0.69862 0.30446 0.36190
H5 H 0.80328 0.32340 0.33750
S1 S 0.61521 0.46570 0.38876
C4 C 0.75781 0.47802 0.53165
N1 N 0.81572 0.60835 0.57082
H6 H 0.86680 0.62446 0.65107
H7 H 0.80344 0.69349 0.52142
N2 N 0.79588 0.36496 0.59379
H8 H 0.71045 0.27426 0.55878
H9 H 0.87597 0.37991 0.67641
#END

data_XXIV_70
#Standard_algorithm
#Number of QM macro iterations=9
#energy/Z=-129165.98913   V=446.40988
#energy/Z=-129166.444345   V=449.04718
#energy/Z=-129166.51738   V=447.23387
#energy/Z=-129166.56986   V=446.92154
#energy/Z=-129166.58465   V=446.17718
#energy/Z=-129166.613175   V=446.07457
#energy/Z=-129166.623005   V=445.5841
#energy/Z=-129166.643795   V=445.73589
#energy/Z=-129166.640435   V=445.10995

_chemical_formula_sum 'H9 C4 N2 O3 S1 Cl1'
_chemical_formula_moiety
;
H9 C4 N2 O3 S1 Cl1
;
_symmetry_cell_setting triclinic
_space_group_name_H-M_alt 'P -1'
_symmetry_Int_Tables_number 2
loop_
_symmetry_equiv_pos_site_id
_symmetry_equiv_pos_as_xyz
1 x,y,z
2 -x,-y,-z
_cell_length_a 8.861433
_cell_length_b 8.573469
_cell_length_c 6.098294
_cell_angle_alpha 85.326301
_cell_angle_beta 103.348539
_cell_angle_gamma 84.091260
_cell_formula_units_Z 6
loop_
_atom_site_label
_atom_site_type_symbol
_atom_site_fract_x
_atom_site_fract_y
_atom_site_fract_z
Cl1 Cl 0.89164 -0.24299 0.14321
O1 O 0.94688 0.11525 1.24062
H1 H 0.95896 0.15682 1.09227
H2 H 0.93645 0.00382 1.22432
C1 C 0.51145 0.17813 0.78874
O2 O 0.40216 0.08134 0.76427
H3 H 0.30790 0.13406 0.80915
O3 O 0.49656 0.30610 0.86445
C2 C 0.65052 0.11299 0.71452
H4 H 0.68514 -0.01381 0.75761
C3 C 0.73208 0.19042 0.59182
H5 H 0.82685 0.12633 0.53645
S1 S 0.69041 0.38850 0.46096
C4 C 0.76337 0.50323 0.68015
N1 N 0.83025 0.62606 0.62048
H6 H 0.86198 0.70600 0.73276
H7 H 0.85871 0.64180 0.46691
N2 N 0.74646 0.47098 0.88713
H8 H 0.66143 0.40078 0.90909
H9 H 0.78708 0.54438 1.00657
#END

data_XXIV_71
#Standard_algorithm
#Number of QM macro iterations=9
#energy/Z=-129165.993385   V=446.34463
#energy/Z=-129166.439975   V=449.0517
#energy/Z=-129166.521185   V=447.12745
#energy/Z=-129166.567625   V=447.02391
#energy/Z=-129166.591465   V=446.01929
#energy/Z=-129166.62276   V=446.17103
#energy/Z=-129166.625675   V=445.46509
#energy/Z=-129166.63817   V=445.46211
#energy/Z=-129166.638465   V=445.00986

_chemical_formula_sum 'H9 C4 N2 O3 S1 Cl1'
_chemical_formula_moiety
;
H9 C4 N2 O3 S1 Cl1
;
_symmetry_cell_setting triclinic
_space_group_name_H-M_alt 'P -1'
_symmetry_Int_Tables_number 2
loop_
_symmetry_equiv_pos_site_id
_symmetry_equiv_pos_as_xyz
1 x,y,z
2 -x,-y,-z
_cell_length_a 8.571933
_cell_length_b 6.097153
_cell_length_c 9.507473
_cell_angle_alpha 64.893073
_cell_angle_beta 81.609598
_cell_angle_gamma 85.216745
_cell_formula_units_Z 6
loop_
_atom_site_label
_atom_site_type_symbol
_atom_site_fract_x
_atom_site_fract_y
_atom_site_fract_z
Cl1 Cl -0.25694 0.74917 0.60743
O1 O -0.38616 1.29528 0.44758
H1 H -0.34380 1.13627 0.45712
H2 H -0.49781 1.28892 0.43786
C1 C 0.32242 0.72166 0.98922
O2 O 0.41892 0.63652 1.09922
H3 H 0.36605 0.49791 1.19349
O3 O 0.19461 0.63151 1.00337
C2 C 0.38752 0.93491 0.85047
H4 H 0.51435 0.92607 0.81628
C3 C 0.30986 1.13950 0.76902
H5 H 0.37365 1.29000 0.67469
S1 S 0.11168 1.22882 0.81058
C4 C -0.00285 1.08337 0.73670
N1 N 0.02943 0.85949 0.75341
H6 H -0.04428 0.78123 0.71259
H7 H 0.09972 0.75201 0.83865
N2 N -0.12558 1.21053 0.66928
H8 H -0.20580 1.13027 0.63755
H9 H -0.14145 1.39244 0.64131
#END

data_XXIV_72
#Experimental_algorithm
#Number of QM macro iterations=4
#energy/Z=-129155.94139   V=932.05354
#energy/Z=-129163.028705   V=947.02662
#energy/Z=-129165.53551   V=945.2396
#energy/Z=-129166.56236   V=954.46789

_chemical_formula_sum 'H9 C4 N2 O3 S1 Cl1'
_chemical_formula_moiety
;
H9 C4 N2 O3 S1 Cl1
;
_symmetry_cell_setting orthorhombic
_space_group_name_H-M_alt 'P 21 21 21'
_symmetry_Int_Tables_number 19
loop_
_symmetry_equiv_pos_site_id
_symmetry_equiv_pos_as_xyz
1 x,y,z
2 1/2-x,-y,1/2+z
3 1/2+x,1/2-y,-z
4 -x,1/2+y,1/2-z
_cell_length_a 22.333638
_cell_length_b 4.078472
_cell_length_c 10.478636
_cell_angle_alpha 90.001432
_cell_angle_beta 90.003592
_cell_angle_gamma 90.079150
_cell_formula_units_Z 12
loop_
_atom_site_label
_atom_site_type_symbol
_atom_site_fract_x
_atom_site_fract_y
_atom_site_fract_z
O1 O 0.94452 0.79250 0.37124
H1 H 0.97729 0.95373 0.37076
H2 H 0.93822 0.72764 0.28068
Cl1 Cl 0.77677 0.84382 1.03386
C1 C 0.89793 0.44954 1.08006
O2 O 0.86195 0.29456 1.15921
H3 H 0.83202 0.15263 1.11105
O3 O 0.93810 0.63052 1.12086
C2 C 0.88890 0.39995 0.94046
H4 H 0.85295 0.23630 0.90972
C3 C 0.92513 0.55064 0.85736
H5 H 0.96270 0.69703 0.89260
S1 S 0.92005 0.51536 0.68991
C4 C 0.85389 0.73198 0.65138
N1 N 0.85022 0.81843 0.53044
H6 H 0.81120 0.93279 0.50258
H7 H 0.88704 0.80984 0.46720
N2 N 0.81160 0.80805 0.73505
H8 H 0.77518 0.93704 0.70126
H9 H 0.81017 0.73970 0.82893
#END

data_XXIV_73
#Standard_algorithm
#Number of QM macro iterations=8
#energy/Z=-129166.55595   V=880.16967
#energy/Z=-129132.217503   V=1022.97815
#energy/Z=-129152.15567   V=1029.21981
#energy/Z=-129156.16581   V=986.67899
#energy/Z=-129159.9286   V=934.84836
#energy/Z=-129163.45837   V=935.62005
#energy/Z=-129164.19138   V=939.52189
#energy/Z=-129164.08139   V=938.17145

_chemical_formula_sum 'H9 C4 N2 O3 S1 Cl1'
_chemical_formula_moiety
;
H9 C4 N2 O3 S1 Cl1
;
_symmetry_cell_setting monoclinic
_space_group_name_H-M_alt 'P 1 21/c 1'
_symmetry_Int_Tables_number 14
loop_
_symmetry_equiv_pos_site_id
_symmetry_equiv_pos_as_xyz
1 x,y,z
2 -x,1/2+y,1/2-z
3 -x,-y,-z
4 x,1/2-y,1/2+z
_cell_length_a 9.137950
_cell_length_b 8.258679
_cell_length_c 11.757294
_cell_angle_alpha 90.004344
_cell_angle_beta 97.264666
_cell_angle_gamma 89.999988
_cell_formula_units_Z 12
loop_
_atom_site_label
_atom_site_type_symbol
_atom_site_fract_x
_atom_site_fract_y
_atom_site_fract_z
Cl1 Cl -0.06473 -0.77677 -1.96555
O1 O 0.23430 -1.07988 -1.47145
H1 H 0.19149 -0.97139 -1.46791
H2 H 0.14806 -1.14622 -1.49850
C1 C 0.63546 -0.37539 -0.32248
O2 O 0.49796 -0.42620 -0.31905
H3 H 0.47588 -0.51798 -0.37551
O3 O 0.71713 -0.43472 -0.38706
C2 C 0.67542 -0.24209 -0.24017
H4 H 0.58589 -0.15866 -0.22932
C3 C 0.80432 -0.22016 -0.17436
H5 H 0.81484 -0.12200 -0.11171
S1 S 0.96275 -0.34784 -0.15940
C4 C 1.05137 -0.29856 -0.27973
N1 N 1.19746 -0.30006 -0.26480
H6 H 1.25212 -0.29588 -0.33583
H7 H 1.25801 -0.29401 -0.18512
N2 N 0.97495 -0.27116 -0.38069
H8 H 0.86828 -0.31634 -0.39471
H9 H 1.03192 -0.25049 -0.44892
#END

data_XXIV_74
#Standard_algorithm
#Number of QM macro iterations=9
#energy/Z=-129166.261678   V=886.90026
#energy/Z=-129166.390668   V=886.00863
#energy/Z=-129166.413007   V=886.46467
#energy/Z=-129166.411803   V=886.70731
#energy/Z=-129166.412342   V=886.66533
#energy/Z=-129166.416613   V=886.73235
#energy/Z=-129166.416848   V=886.69828
#energy/Z=-129166.418912   V=886.73222
#energy/Z=-129166.418562   V=886.67741

_chemical_formula_sum 'H9 C4 N2 O3 S1 Cl1'
_chemical_formula_moiety
;
H9 C4 N2 O3 S1 Cl1
;
_symmetry_cell_setting monoclinic
_space_group_name_H-M_alt 'P 1 21/c 1'
_symmetry_Int_Tables_number 14
loop_
_symmetry_equiv_pos_site_id
_symmetry_equiv_pos_as_xyz
1 x,y,z
2 -x,1/2+y,1/2-z
3 -x,-y,-z
4 x,1/2-y,1/2+z
_cell_length_a 11.701113
_cell_length_b 8.260460
_cell_length_c 11.876443
_cell_angle_alpha 90.000000
_cell_angle_beta 50.575107
_cell_angle_gamma 90.000000
_cell_formula_units_Z 12
loop_
_atom_site_label
_atom_site_type_symbol
_atom_site_fract_x
_atom_site_fract_y
_atom_site_fract_z
Cl1 Cl 0.59795 0.71962 0.49449
O1 O 0.29973 0.58981 0.09801
H1 H 0.33115 0.47775 0.06593
H2 H 0.38697 0.64272 0.07564
C1 C 0.71828 0.15687 0.05700
O2 O 0.58106 0.10093 0.12934
H3 H 0.58560 0.00381 0.07519
O3 O 0.82648 0.09615 -0.05706
C2 C 0.72371 0.29664 0.13152
H4 H 0.63061 0.37998 0.18431
C3 C 0.82649 0.32390 0.14590
H5 H 0.81326 0.42552 0.21174
S1 S 0.97755 0.19742 0.09057
C4 C 1.11321 0.24722 -0.09527
N1 N 1.25283 0.24817 -0.14855
H6 H 1.33517 0.25736 -0.25915
H7 H 1.28210 0.24493 -0.08328
N2 N 1.07644 0.27823 -0.17783
H8 H 0.97732 0.23090 -0.14434
H9 H 1.16046 0.29876 -0.28693
#END

data_XXIV_75
#Standard_algorithm
#Number of QM macro iterations=9
#energy/Z=-129164.815455   V=859.85609
#energy/Z=-129165.217813   V=862.15538
#energy/Z=-129165.463905   V=866.23591
#energy/Z=-129165.64813   V=867.46065
#energy/Z=-129165.888455   V=871.48638
#energy/Z=-129166.086675   V=875.59865
#energy/Z=-129166.218875   V=879.34408
#energy/Z=-129166.30226   V=882.30394
#energy/Z=-129166.351137   V=884.57187

_chemical_formula_sum 'H9 C4 N2 O3 S1 Cl1'
_chemical_formula_moiety
;
H9 C4 N2 O3 S1 Cl1
;
_symmetry_cell_setting monoclinic
_space_group_name_H-M_alt 'P 1 21/c 1'
_symmetry_Int_Tables_number 14
loop_
_symmetry_equiv_pos_site_id
_symmetry_equiv_pos_as_xyz
1 x,y,z
2 -x,1/2+y,1/2-z
3 -x,-y,-z
4 x,1/2-y,1/2+z
_cell_length_a 8.825079
_cell_length_b 11.689593
_cell_length_c 8.750412
_cell_angle_alpha 89.977068
_cell_angle_beta 101.503908
_cell_angle_gamma 89.994546
_cell_formula_units_Z 12
loop_
_atom_site_label
_atom_site_type_symbol
_atom_site_fract_x
_atom_site_fract_y
_atom_site_fract_z
Cl1 Cl 0.05271 0.04666 0.22593
O1 O 0.77023 -0.04243 0.38691
H1 H 0.85801 -0.01635 0.34316
H2 H 0.81275 -0.04872 0.49856
C1 C 0.69111 0.82963 1.02825
O2 O 0.84210 0.82350 1.03125
H3 H 0.87188 0.87961 0.95431
O3 O 0.60493 0.90140 0.95365
C2 C 0.63842 0.74209 1.12865
H4 H 0.70213 0.74142 1.24874
C3 C 0.52196 0.66874 1.08510
H5 H 0.49066 0.60838 1.16862
S1 S 0.41994 0.64712 0.89057
C4 C 0.26868 0.74691 0.87321
N1 N 0.28892 0.84809 0.94271
H6 H 0.19748 0.90385 0.92310
H7 H 0.39931 0.88053 0.97348
N2 N 0.13676 0.71718 0.78144
H8 H 0.05175 0.77764 0.75005
H9 H 0.11349 0.63288 0.75166
#END

data_XXIV_76
#Experimental_algorithm
#Number of QM macro iterations=7
#energy/Z=-129155.180743   V=947.95712
#energy/Z=-129161.93447   V=938.40173
#energy/Z=-129162.49118   V=918.27727
#energy/Z=-129162.825215   V=920.99824
#energy/Z=-129163.755058   V=910.49692
#energy/Z=-129166.019328   V=912.78063
#energy/Z=-129166.340357   V=903.21379

_chemical_formula_sum 'H9 C4 N2 O3 S1 Cl1'
_chemical_formula_moiety
;
H9 C4 N2 O3 S1 Cl1
;
_symmetry_cell_setting orthorhombic
_space_group_name_H-M_alt 'P n a 21'
_symmetry_Int_Tables_number 33
loop_
_symmetry_equiv_pos_site_id
_symmetry_equiv_pos_as_xyz
1 x,y,z
2 -x,-y,1/2+z
3 1/2-x,1/2+y,1/2+z
4 1/2+x,1/2-y,z
_cell_length_a 11.839832
_cell_length_b 18.419247
_cell_length_c 4.141652
_cell_angle_alpha 90.001296
_cell_angle_beta 90.079152
_cell_angle_gamma 90.032633
_cell_formula_units_Z 12
loop_
_atom_site_label
_atom_site_type_symbol
_atom_site_fract_x
_atom_site_fract_y
_atom_site_fract_z
O1 O 0.04860 0.74780 0.29500
H1 H 0.06068 0.71473 0.47747
H2 H 0.02948 0.79564 0.38578
Cl1 Cl 0.41430 1.09824 0.14538
C1 C 0.12808 1.10282 -0.09892
O2 O 0.19688 1.15794 -0.03943
H3 H 0.27810 1.13918 -0.00890
O3 O 0.02493 1.11013 -0.08302
C2 C 0.18107 1.03245 -0.19478
H4 H 0.25269 1.03472 -0.36129
C3 C 0.14109 0.97031 -0.07400
H5 H 0.07099 0.96889 0.09740
S1 S 0.19051 0.88362 -0.19048
C4 C 0.31417 0.87141 0.03739
N1 N 0.34360 0.80241 0.06964
H6 H 0.42308 0.78598 0.15669
H7 H 0.28526 0.76353 0.02018
N2 N 0.37448 0.92517 0.15782
H8 H 0.44560 0.91454 0.29510
H9 H 0.36139 0.97863 0.10000
#END

data_XXIV_77
#Experimental_algorithm
#Number of QM macro iterations=6
#energy/Z=-129153.174365   V=896.84766
#energy/Z=-129160.297095   V=909.32254
#energy/Z=-129161.576343   V=894.34685
#energy/Z=-129164.281658   V=894.35091
#energy/Z=-129165.64385   V=906.06668
#energy/Z=-129166.273737   V=909.87849

_chemical_formula_sum 'H9 C4 N2 O3 S1 Cl1'
_chemical_formula_moiety
;
H9 C4 N2 O3 S1 Cl1
;
_symmetry_cell_setting monoclinic
_space_group_name_H-M_alt 'P 1 21/c 1'
_symmetry_Int_Tables_number 14
loop_
_symmetry_equiv_pos_site_id
_symmetry_equiv_pos_as_xyz
1 x,y,z
2 -x,1/2+y,1/2-z
3 -x,-y,-z
4 x,1/2-y,1/2+z
_cell_length_a 4.317375
_cell_length_b 14.132167
_cell_length_c 14.915952
_cell_angle_alpha 90.000000
_cell_angle_beta 88.794466
_cell_angle_gamma 90.000000
_cell_formula_units_Z 12
loop_
_atom_site_label
_atom_site_type_symbol
_atom_site_fract_x
_atom_site_fract_y
_atom_site_fract_z
O1 O 0.62366 0.97618 0.90441
H1 H 0.47094 0.92524 0.90813
H2 H 0.76748 0.96000 0.95229
Cl1 Cl 0.65775 0.85418 0.40941
C1 C 1.09209 0.68584 0.52079
O2 O 1.25800 0.68749 0.44413
H3 H 1.38491 0.74762 0.43539
O3 O 0.93120 0.61736 0.54052
C2 C 1.11541 0.77068 0.57926
H4 H 1.24249 0.83173 0.55291
C3 C 0.98282 0.76823 0.66145
H5 H 0.87619 0.70240 0.68529
S1 S 0.96297 0.85905 0.74163
C4 C 0.81097 0.95776 0.68484
N1 N 0.74461 1.03041 0.73782
H6 H 0.63484 1.08662 0.70836
H7 H 0.71623 1.01758 0.80740
N2 N 0.76180 0.96131 0.59772
H8 H 0.64009 1.01960 0.57619
H9 H 0.79450 0.90648 0.55383
#END

data_XXIV_78
#Experimental_algorithm
#Number of QM macro iterations=4
#energy/Z=-129156.167185   V=905.78331
#energy/Z=-129162.545687   V=891.03983
#energy/Z=-129165.208143   V=889.36205
#energy/Z=-129166.071305   V=907.21918

_chemical_formula_sum 'H9 C4 N2 O3 S1 Cl1'
_chemical_formula_moiety
;
H9 C4 N2 O3 S1 Cl1
;
_symmetry_cell_setting monoclinic
_space_group_name_H-M_alt 'P 1 21/c 1'
_symmetry_Int_Tables_number 14
loop_
_symmetry_equiv_pos_site_id
_symmetry_equiv_pos_as_xyz
1 x,y,z
2 -x,1/2+y,1/2-z
3 -x,-y,-z
4 x,1/2-y,1/2+z
_cell_length_a 9.952025
_cell_length_b 4.093040
_cell_length_c 27.256336
_cell_angle_alpha 89.936905
_cell_angle_beta 125.202151
_cell_angle_gamma 90.023622
_cell_formula_units_Z 12
loop_
_atom_site_label
_atom_site_type_symbol
_atom_site_fract_x
_atom_site_fract_y
_atom_site_fract_z
O1 O 0.92107 0.16071 0.25305
H1 H 0.82110 0.08571 0.21460
H2 H 0.96455 0.35482 0.24382
Cl1 Cl 0.75731 0.13025 0.50044
C1 C 0.43556 0.56986 0.38665
O2 O 0.45384 0.72160 0.43246
H3 H 0.56007 0.85268 0.45660
O3 O 0.31314 0.39901 0.35268
C2 C 0.56579 0.61811 0.37589
H4 H 0.66270 0.79571 0.40400
C3 C 0.56078 0.44314 0.33347
H5 H 0.46119 0.26908 0.30627
S1 S 0.70313 0.47731 0.31475
C4 C 0.88684 0.30945 0.37729
N1 N 0.99824 0.23673 0.36724
H6 H 1.11056 0.15306 0.40250
H7 H 0.96800 0.22810 0.32391
N2 N 0.91523 0.26990 0.43048
H8 H 1.02530 0.15454 0.46255
H9 H 0.83046 0.30278 0.44012
#END

data_XXIV_79
#Standard_algorithm
#Number of QM macro iterations=9
#energy/Z=-129165.6184   V=434.74339
#energy/Z=-129165.903925   V=436.94903
#energy/Z=-129165.98836   V=438.11422
#energy/Z=-129166.01756   V=438.43002
#energy/Z=-129166.038715   V=438.99858
#energy/Z=-129166.055975   V=439.29668
#energy/Z=-129166.05812   V=439.67639
#energy/Z=-129166.064345   V=439.80355
#energy/Z=-129166.066225   V=439.97278

_chemical_formula_sum 'H9 C4 N2 O3 S1 Cl1'
_chemical_formula_moiety
;
H9 C4 N2 O3 S1 Cl1
;
_symmetry_cell_setting triclinic
_space_group_name_H-M_alt 'P -1'
_symmetry_Int_Tables_number 2
loop_
_symmetry_equiv_pos_site_id
_symmetry_equiv_pos_as_xyz
1 x,y,z
2 -x,-y,-z
_cell_length_a 9.028590
_cell_length_b 6.754141
_cell_length_c 8.313801
_cell_angle_alpha 114.792217
_cell_angle_beta 99.932076
_cell_angle_gamma 98.241037
_cell_formula_units_Z 6
loop_
_atom_site_label
_atom_site_type_symbol
_atom_site_fract_x
_atom_site_fract_y
_atom_site_fract_z
Cl1 Cl 0.43030 0.59121 0.32743
O1 O 0.31482 0.57886 0.91975
H1 H 0.35919 0.59757 1.04267
H2 H 0.39310 0.53203 0.85326
C1 C 0.27135 0.85993 0.72916
O2 O 0.41941 0.86984 0.72843
H3 H 0.42327 0.75731 0.60410
O3 O 0.16420 0.72632 0.59610
C2 C 0.25225 1.02676 0.90395
H4 H 0.33547 1.05184 1.02688
C3 C 0.15067 1.15593 0.92336
H5 H 0.15509 1.28075 1.06078
S1 S 0.02096 1.18618 0.75241
C4 C -0.13827 0.95349 0.66611
N1 N -0.27452 0.98764 0.61127
H6 H -0.36612 0.85326 0.52184
H7 H -0.29217 1.14587 0.64787
N2 N -0.12178 0.75567 0.65053
H8 H -0.01493 0.71957 0.64115
H9 H -0.21683 0.62600 0.60725
#END

data_XXIV_80
#Standard_algorithm
#Number of QM macro iterations=9
#energy/Z=-129165.55613   V=876.29987
#energy/Z=-129165.792   V=874.5652
#energy/Z=-129165.862892   V=875.88346
#energy/Z=-129165.869077   V=875.04269
#energy/Z=-129165.884793   V=875.7233
#energy/Z=-129165.889732   V=875.4736
#energy/Z=-129165.899293   V=875.99177
#energy/Z=-129165.909835   V=876.20713
#energy/Z=-129165.913878   V=876.45801

_chemical_formula_sum 'H9 C4 N2 O3 S1 Cl1'
_chemical_formula_moiety
;
H9 C4 N2 O3 S1 Cl1
;
_symmetry_cell_setting orthorhombic
_space_group_name_H-M_alt 'P 21 21 21'
_symmetry_Int_Tables_number 19
loop_
_symmetry_equiv_pos_site_id
_symmetry_equiv_pos_as_xyz
1 x,y,z
2 1/2-x,-y,1/2+z
3 1/2+x,1/2-y,-z
4 -x,1/2+y,1/2-z
_cell_length_a 7.998297
_cell_length_b 18.874604
_cell_length_c 5.805715
_cell_angle_alpha 90.000000
_cell_angle_beta 90.000000
_cell_angle_gamma 90.000000
_cell_formula_units_Z 12
loop_
_atom_site_label
_atom_site_type_symbol
_atom_site_fract_x
_atom_site_fract_y
_atom_site_fract_z
Cl1 Cl 0.42423 0.95635 -0.07900
O1 O 1.04055 0.91964 0.01101
H1 H 1.00696 0.95501 0.12457
H2 H 1.15433 0.93393 -0.03148
C1 C 0.73160 0.87033 0.32518
O2 O 0.70315 0.93746 0.26869
H3 H 0.62215 0.93990 0.13595
O3 O 0.67197 0.81970 0.21820
C2 C 0.83837 0.86595 0.53218
H4 H 0.91100 0.91364 0.56899
C3 C 0.84739 0.81470 0.69189
H5 H 0.92326 0.82667 0.84337
S1 S 0.73752 0.73376 0.72871
C4 C 0.80900 0.67633 0.51092
N1 N 0.82236 0.60896 0.57055
H6 H 0.84506 0.57240 0.44339
H7 H 0.82478 0.59320 0.73917
N2 N 0.84125 0.69868 0.30073
H8 H 0.78782 0.74621 0.24892
H9 H 0.88407 0.66244 0.18276
#END

data_XXIV_81
#Standard_algorithm
#Number of QM macro iterations=9
#energy/Z=-129165.55567   V=876.37392
#energy/Z=-129165.79298   V=874.6785
#energy/Z=-129165.855445   V=875.87484
#energy/Z=-129165.864377   V=874.67957
#energy/Z=-129165.887662   V=875.74142
#energy/Z=-129165.895705   V=875.60993
#energy/Z=-129165.904848   V=876.13461
#energy/Z=-129165.909655   V=876.12882
#energy/Z=-129165.913672   V=876.40376

_chemical_formula_sum 'H9 C4 N2 O3 S1 Cl1'
_chemical_formula_moiety
;
H9 C4 N2 O3 S1 Cl1
;
_symmetry_cell_setting orthorhombic
_space_group_name_H-M_alt 'P 21 21 21'
_symmetry_Int_Tables_number 19
loop_
_symmetry_equiv_pos_site_id
_symmetry_equiv_pos_as_xyz
1 x,y,z
2 1/2-x,-y,1/2+z
3 1/2+x,1/2-y,-z
4 -x,1/2+y,1/2-z
_cell_length_a 5.806067
_cell_length_b 18.877225
_cell_length_c 7.996207
_cell_angle_alpha 90.000000
_cell_angle_beta 90.000000
_cell_angle_gamma 90.000000
_cell_formula_units_Z 12
loop_
_atom_site_label
_atom_site_type_symbol
_atom_site_fract_x
_atom_site_fract_y
_atom_site_fract_z
Cl1 Cl 0.67095 0.20631 0.17344
O1 O 0.26092 0.33037 0.21030
H1 H 0.21846 0.31605 0.09651
H2 H 0.37412 0.29494 0.24409
C1 C 0.57510 0.37966 0.51913
O2 O 0.51857 0.31253 0.54753
H3 H 0.38589 0.31010 0.62860
O3 O 0.46816 0.43027 0.57886
C2 C 0.78205 0.38405 0.41229
H4 H 0.81879 0.33638 0.33958
C3 C 0.94176 0.43530 0.40327
H5 H 1.09326 0.42336 0.32738
S1 S 0.97863 0.51617 0.51337
C4 C 0.76091 0.57364 0.44194
N1 N 0.55066 0.55134 0.40976
H6 H 0.43273 0.58759 0.36694
H7 H 0.49886 0.50381 0.46314
N2 N 0.82061 0.64098 0.42855
H8 H 0.69357 0.67759 0.40596
H9 H 0.98923 0.65672 0.42617
#END

data_XXIV_82
#Standard_algorithm
#Number of QM macro iterations=9
#energy/Z=-129165.056147   V=919.01941
#energy/Z=-129165.391318   V=926.56818
#energy/Z=-129165.484412   V=928.13554
#energy/Z=-129165.5593   V=930.55072
#energy/Z=-129165.5937   V=931.86659
#energy/Z=-129165.634247   V=933.17482
#energy/Z=-129165.663467   V=934.10581
#energy/Z=-129165.684462   V=934.33965
#energy/Z=-129165.709715   V=935.22959

_chemical_formula_sum 'H9 C4 N2 O3 S1 Cl1'
_chemical_formula_moiety
;
H9 C4 N2 O3 S1 Cl1
;
_symmetry_cell_setting monoclinic
_space_group_name_H-M_alt 'P 1 21/c 1'
_symmetry_Int_Tables_number 14
loop_
_symmetry_equiv_pos_site_id
_symmetry_equiv_pos_as_xyz
1 x,y,z
2 -x,1/2+y,1/2-z
3 -x,-y,-z
4 x,1/2-y,1/2+z
_cell_length_a 9.542553
_cell_length_b 9.245221
_cell_length_c 10.637880
_cell_angle_alpha 90.000000
_cell_angle_beta 94.788824
_cell_angle_gamma 90.000000
_cell_formula_units_Z 12
loop_
_atom_site_label
_atom_site_type_symbol
_atom_site_fract_x
_atom_site_fract_y
_atom_site_fract_z
Cl1 Cl 0.13834 0.35385 0.05268
O1 O 0.58043 0.70283 1.08307
H1 H 0.52918 0.66588 1.00619
H2 H 0.67756 0.69820 1.06019
C1 C 0.48585 0.45648 0.24488
O2 O 0.35002 0.48510 0.24658
H3 H 0.29240 0.43452 0.17608
O3 O 0.53756 0.38020 0.16559
C2 C 0.56932 0.53187 0.34852
H4 H 0.52967 0.63802 0.37278
C3 C 0.68418 0.48291 0.41557
H5 H 0.73237 0.54922 0.49211
S1 S 0.76262 0.30899 0.40724
C4 C 0.87092 0.32769 0.28249
N1 N 0.98867 0.25148 0.29103
H6 H 1.05059 0.25478 0.21608
H7 H 1.02984 0.21160 0.37678
N2 N 0.83315 0.41136 0.18460
H8 H 0.72777 0.43281 0.16561
H9 H 0.89988 0.42436 0.11488
#END

data_XXIV_83
#Standard_algorithm
#Number of QM macro iterations=9
#energy/Z=-129164.642222   V=858.32614
#energy/Z=-129165.271905   V=865.88433
#energy/Z=-129165.44181   V=870.60017
#energy/Z=-129165.496452   V=872.69879
#energy/Z=-129165.533567   V=874.47131
#energy/Z=-129165.560645   V=875.99726
#energy/Z=-129165.574505   V=876.96512
#energy/Z=-129165.592   V=877.93572
#energy/Z=-129165.599785   V=878.49494

_chemical_formula_sum 'H9 C4 N2 O3 S1 Cl1'
_chemical_formula_moiety
;
H9 C4 N2 O3 S1 Cl1
;
_symmetry_cell_setting monoclinic
_space_group_name_H-M_alt 'P 1 21/c 1'
_symmetry_Int_Tables_number 14
loop_
_symmetry_equiv_pos_site_id
_symmetry_equiv_pos_as_xyz
1 x,y,z
2 -x,1/2+y,1/2-z
3 -x,-y,-z
4 x,1/2-y,1/2+z
_cell_length_a 8.385848
_cell_length_b 12.415632
_cell_length_c 8.787424
_cell_angle_alpha 90.006663
_cell_angle_beta 73.780860
_cell_angle_gamma 89.994269
_cell_formula_units_Z 12
loop_
_atom_site_label
_atom_site_type_symbol
_atom_site_fract_x
_atom_site_fract_y
_atom_site_fract_z
Cl1 Cl 0.36768 -0.17268 0.87840
O1 O 0.67423 0.56442 0.47605
H1 H 0.57566 0.60159 0.46219
H2 H 0.63379 0.50940 0.55763
C1 C 0.09132 0.11203 0.82307
O2 O 0.00301 0.18240 0.92750
H3 H -0.10188 0.15024 0.99511
O3 O 0.05340 0.01756 0.81301
C2 C 0.24340 0.16212 0.71787
H4 H 0.31944 0.21021 0.77456
C3 C 0.29260 0.15317 0.56028
H5 H 0.40693 0.19229 0.49297
S1 S 0.17614 0.09525 0.43998
C4 C 0.24904 -0.03870 0.42222
N1 N 0.26542 -0.09165 0.54726
H6 H 0.30125 -0.17090 0.53314
H7 H 0.20824 -0.06156 0.65844
N2 N 0.27838 -0.08185 0.27977
H8 H 0.30388 -0.16262 0.26657
H9 H 0.28309 -0.03230 0.18316
#END

data_XXIV_84
#Standard_algorithm
#Number of QM macro iterations=9
#energy/Z=-129164.623335   V=858.51802
#energy/Z=-129165.270343   V=866.00956
#energy/Z=-129165.430432   V=870.34625
#energy/Z=-129165.492202   V=872.58981
#energy/Z=-129165.530957   V=874.3671
#energy/Z=-129165.559243   V=875.91137
#energy/Z=-129165.572597   V=876.85215
#energy/Z=-129165.58895   V=877.76109
#energy/Z=-129165.599228   V=878.32729

_chemical_formula_sum 'H9 C4 N2 O3 S1 Cl1'
_chemical_formula_moiety
;
H9 C4 N2 O3 S1 Cl1
;
_symmetry_cell_setting monoclinic
_space_group_name_H-M_alt 'P 1 21/c 1'
_symmetry_Int_Tables_number 14
loop_
_symmetry_equiv_pos_site_id
_symmetry_equiv_pos_as_xyz
1 x,y,z
2 -x,1/2+y,1/2-z
3 -x,-y,-z
4 x,1/2-y,1/2+z
_cell_length_a 8.386054
_cell_length_b 12.415388
_cell_length_c 8.786717
_cell_angle_alpha 90.007184
_cell_angle_beta 73.758157
_cell_angle_gamma 89.996604
_cell_formula_units_Z 12
loop_
_atom_site_label
_atom_site_type_symbol
_atom_site_fract_x
_atom_site_fract_y
_atom_site_fract_z
Cl1 Cl 0.36785 0.82731 -0.12172
O1 O 0.32530 0.43547 0.52382
H1 H 0.36581 0.49045 0.44218
H2 H 0.42384 0.39829 0.53773
C1 C 0.09140 0.38797 0.32303
O2 O 0.00313 0.31754 0.42739
H3 H -0.10183 0.34967 0.49506
O3 O 0.05343 0.48245 0.31310
C2 C 0.24363 0.33797 0.21782
H4 H 0.31974 0.28993 0.27449
C3 C 0.29284 0.34693 0.06021
H5 H 0.40732 0.30795 -0.00717
S1 S 0.17616 0.40470 -0.05997
C4 C 0.24901 0.53866 -0.07785
N1 N 0.27837 0.58175 -0.22034
H6 H 0.30399 0.66250 -0.23361
H7 H 0.28311 0.53215 -0.31691
N2 N 0.26532 0.59168 0.04719
H8 H 0.20821 0.56160 0.15840
H9 H 0.30116 0.67093 0.03301
#END

data_XXIV_85
#Standard_algorithm
#Number of QM macro iterations=9
#energy/Z=-129165.08326   V=931.09304
#energy/Z=-129165.44206   V=936.46034
#energy/Z=-129165.534175   V=939.34878
#energy/Z=-129165.561947   V=939.85804
#energy/Z=-129165.57031   V=939.74615
#energy/Z=-129165.581923   V=939.96878
#energy/Z=-129165.58421   V=939.31982
#energy/Z=-129165.582263   V=939.23488
#energy/Z=-129165.58401   V=938.85302

_chemical_formula_sum 'H9 C4 N2 O3 S1 Cl1'
_chemical_formula_moiety
;
H9 C4 N2 O3 S1 Cl1
;
_symmetry_cell_setting monoclinic
_space_group_name_H-M_alt 'P 1 21/c 1'
_symmetry_Int_Tables_number 14
loop_
_symmetry_equiv_pos_site_id
_symmetry_equiv_pos_as_xyz
1 x,y,z
2 -x,1/2+y,1/2-z
3 -x,-y,-z
4 x,1/2-y,1/2+z
_cell_length_a 8.196073
_cell_length_b 11.715385
_cell_length_c 10.059288
_cell_angle_alpha 89.998793
_cell_angle_beta 103.471202
_cell_angle_gamma 90.000296
_cell_formula_units_Z 12
loop_
_atom_site_label
_atom_site_type_symbol
_atom_site_fract_x
_atom_site_fract_y
_atom_site_fract_z
Cl1 Cl 0.27461 0.59936 0.43373
O1 O 1.04456 1.12662 0.92010
H1 H 1.12655 1.06439 0.93708
H2 H 0.95978 1.10595 0.96990
C1 C 0.85324 1.10052 0.64706
O2 O 0.94148 1.18239 0.60554
H3 H 0.87669 1.25584 0.60074
O3 O 0.71707 1.11760 0.67592
C2 C 0.93466 0.98722 0.65356
H4 H 1.07092 0.98701 0.68987
C3 C 0.85803 0.88699 0.61965
H5 H 0.92955 0.80779 0.62588
S1 S 0.64270 0.86436 0.53773
C4 C 0.54521 0.85785 0.67666
N1 N 0.59133 0.92732 0.78205
H6 H 0.52731 0.92508 0.85828
H7 H 0.65451 1.00072 0.76735
N2 N 0.42342 0.78221 0.66736
H8 H 0.35809 0.77648 0.74235
H9 H 0.40018 0.72080 0.59216
#END

data_XXIV_86
#Standard_algorithm
#Number of QM macro iterations=9
#energy/Z=-129165.079412   V=930.90003
#energy/Z=-129165.436203   V=936.25649
#energy/Z=-129165.534207   V=939.47675
#energy/Z=-129165.557257   V=939.8104
#energy/Z=-129165.572065   V=939.79865
#energy/Z=-129165.58197   V=940.03224
#energy/Z=-129165.581728   V=939.21946
#energy/Z=-129165.581235   V=939.05794
#energy/Z=-129165.582355   V=938.84329

_chemical_formula_sum 'H9 C4 N2 O3 S1 Cl1'
_chemical_formula_moiety
;
H9 C4 N2 O3 S1 Cl1
;
_symmetry_cell_setting monoclinic
_space_group_name_H-M_alt 'P 1 21/c 1'
_symmetry_Int_Tables_number 14
loop_
_symmetry_equiv_pos_site_id
_symmetry_equiv_pos_as_xyz
1 x,y,z
2 -x,1/2+y,1/2-z
3 -x,-y,-z
4 x,1/2-y,1/2+z
_cell_length_a 8.140205
_cell_length_b 11.705593
_cell_length_c 10.127967
_cell_angle_alpha 90.007230
_cell_angle_beta 76.616253
_cell_angle_gamma 90.013833
_cell_formula_units_Z 12
loop_
_atom_site_label
_atom_site_type_symbol
_atom_site_fract_x
_atom_site_fract_y
_atom_site_fract_z
Cl1 Cl 0.72391 0.59907 0.43479
O1 O 0.04308 -0.12643 0.08138
H1 H -0.04241 -0.10563 0.03202
H2 H 0.12590 -0.06433 0.06411
C1 C 0.85440 0.60149 0.85277
O2 O 0.94314 0.68377 0.89354
H3 H 0.87736 0.75711 0.89893
O3 O 0.71676 0.61794 0.82468
C2 C 0.93715 0.48837 0.84620
H4 H 1.07423 0.48859 0.80994
C3 C 0.86059 0.38790 0.87992
H5 H 0.93288 0.30877 0.87353
S1 S 0.64409 0.36486 0.96135
C4 C 0.54633 0.35725 0.82304
N1 N 0.42466 0.28082 0.83215
H6 H 0.35939 0.27392 0.75738
H7 H 0.40155 0.21989 0.90745
N2 N 0.59228 0.42669 0.71828
H8 H 0.65521 0.50043 0.73299
H9 H 0.52789 0.42408 0.64244
#END

data_XXIV_87
#Experimental_algorithm
#Number of QM macro iterations=9
#energy/Z=-129152.440225   V=456.34205
#energy/Z=-129159.566495   V=442.76757
#energy/Z=-129157.5742   V=452.23635
#energy/Z=-129161.296335   V=442.01942
#energy/Z=-129162.64861   V=443.34107
#energy/Z=-129163.9203   V=437.28319
#energy/Z=-129164.984115   V=441.23551
#energy/Z=-129165.237325   V=443.69703
#energy/Z=-129165.350905   V=445.45155

_chemical_formula_sum 'H9 C4 N2 O3 S1 Cl1'
_chemical_formula_moiety
;
H9 C4 N2 O3 S1 Cl1
;
_symmetry_cell_setting triclinic
_space_group_name_H-M_alt 'P -1'
_symmetry_Int_Tables_number 2
loop_
_symmetry_equiv_pos_site_id
_symmetry_equiv_pos_as_xyz
1 x,y,z
2 -x,-y,-z
_cell_length_a 8.802824
_cell_length_b 4.260017
_cell_length_c 12.242818
_cell_angle_alpha 89.714200
_cell_angle_beta 76.030507
_cell_angle_gamma 90.933173
_cell_formula_units_Z 6
loop_
_atom_site_label
_atom_site_type_symbol
_atom_site_fract_x
_atom_site_fract_y
_atom_site_fract_z
O1 O 0.95547 -0.00364 -0.02932
H1 H 0.98289 0.17635 -0.08027
H2 H 1.03497 -0.15547 -0.06225
Cl1 Cl 0.38492 -0.18145 -0.47357
C1 C 0.21453 -0.63121 -0.24385
O2 O 0.16222 -0.79581 -0.31833
H3 H 0.24829 -0.91078 -0.37495
O3 O 0.12030 -0.48572 -0.17040
C2 C 0.38437 -0.64295 -0.25004
H4 H 0.45560 -0.77077 -0.32045
C3 C 0.44346 -0.51688 -0.16886
H5 H 0.36960 -0.39459 -0.09787
S1 S 0.64112 -0.53622 -0.16227
C4 C 0.74167 -0.32921 -0.28352
N1 N 0.89167 -0.27048 -0.29065
H6 H 0.95502 -0.14966 -0.35950
H7 H 0.94941 -0.34994 -0.23285
N2 N 0.67572 -0.22477 -0.36234
H8 H 0.74729 -0.09914 -0.42845
H9 H 0.56297 -0.27380 -0.36599
#END

data_XXIV_88
#Experimental_algorithm
#Number of QM macro iterations=7
#energy/Z=-129158.274415   V=899.46516
#energy/Z=-129162.788943   V=914.45903
#energy/Z=-129164.504125   V=918.73272
#energy/Z=-129164.803295   V=916.71662
#energy/Z=-129164.864842   V=916.01672
#energy/Z=-129164.86227   V=914.10929
#energy/Z=-129164.860333   V=914.30772

_chemical_formula_sum 'H9 C4 N2 O3 S1 Cl1'
_chemical_formula_moiety
;
H9 C4 N2 O3 S1 Cl1
;
_symmetry_cell_setting orthorhombic
_space_group_name_H-M_alt 'P 21 21 2'
_symmetry_Int_Tables_number 18
loop_
_symmetry_equiv_pos_site_id
_symmetry_equiv_pos_as_xyz
1 x,y,z
2 -x,-y,z
3 1/2+x,1/2-y,-z
4 1/2-x,1/2+y,-z
_cell_length_a 22.670733
_cell_length_b 9.641397
_cell_length_c 4.190809
_cell_angle_alpha 90.000000
_cell_angle_beta 90.000000
_cell_angle_gamma 90.000000
_cell_formula_units_Z 12
loop_
_atom_site_label
_atom_site_type_symbol
_atom_site_fract_x
_atom_site_fract_y
_atom_site_fract_z
O1 O 0.01744 0.83010 0.11556
H1 H -0.00359 0.86531 -0.07296
H2 H 0.00049 0.87982 0.29678
Cl1 Cl 0.24332 0.23792 0.26888
C1 C 0.10697 0.12880 0.58763
O2 O 0.15380 0.05206 0.52951
H3 H 0.18862 0.11313 0.46019
O3 O 0.05810 0.07478 0.62666
C2 C 0.11576 0.28247 0.60974
H4 H 0.15269 0.31898 0.75469
C3 C 0.07928 0.36792 0.45420
H5 H 0.04298 0.32791 0.30892
S1 S 0.08019 0.55105 0.48840
C4 C 0.13759 0.60801 0.23797
N1 N 0.13304 0.73874 0.14526
H6 H 0.16779 0.78098 0.02264
H7 H 0.09240 0.78826 0.14566
N2 N 0.18269 0.52935 0.15515
H8 H 0.21460 0.57504 0.01348
H9 H 0.19208 0.43405 0.25228
#END

data_XXIV_89
#Experimental_algorithm
#Number of QM macro iterations=5
#energy/Z=-129151.954273   V=995.77834
#energy/Z=-129156.532035   V=965.83204
#energy/Z=-129158.17144   V=948.10001
#energy/Z=-129160.87048   V=912.04324
#energy/Z=-129164.797125   V=882.13209

_chemical_formula_sum 'H9 C4 N2 O3 S1 Cl1'
_chemical_formula_moiety
;
H9 C4 N2 O3 S1 Cl1
;
_symmetry_cell_setting monoclinic
_space_group_name_H-M_alt 'P 1 21/c 1'
_symmetry_Int_Tables_number 14
loop_
_symmetry_equiv_pos_site_id
_symmetry_equiv_pos_as_xyz
1 x,y,z
2 -x,1/2+y,1/2-z
3 -x,-y,-z
4 x,1/2-y,1/2+z
_cell_length_a 14.559028
_cell_length_b 9.743667
_cell_length_c 7.370785
_cell_angle_alpha 90.004016
_cell_angle_beta 57.528154
_cell_angle_gamma 90.001822
_cell_formula_units_Z 12
loop_
_atom_site_label
_atom_site_type_symbol
_atom_site_fract_x
_atom_site_fract_y
_atom_site_fract_z
O1 O 0.95217 0.66970 0.96408
H1 H 1.02471 0.62950 0.90813
H2 H 0.93481 0.64111 0.85886
Cl1 Cl 0.50945 0.31803 1.24882
C1 C 0.74861 0.14354 0.79834
O2 O 0.66104 0.06867 0.85532
H3 H 0.60189 0.12182 0.85186
O3 O 0.83033 0.08700 0.77333
C2 C 0.74224 0.29323 0.76808
H4 H 0.67047 0.33120 0.77432
C3 C 0.82602 0.37243 0.73094
H5 H 0.89771 0.32287 0.71345
S1 S 0.85205 0.54685 0.67335
C4 C 0.72963 0.63856 0.84651
N1 N 0.74012 0.77424 0.83153
H6 H 0.67391 0.83428 0.93376
H7 H 0.81292 0.82001 0.72066
N2 N 0.63700 0.57986 0.98624
H8 H 0.57294 0.64482 1.08897
H9 H 0.62430 0.47705 1.02036
#END

data_XXIV_90
#Experimental_algorithm
#Number of QM macro iterations=9
#energy/Z=-129157.739295   V=473.85451
#energy/Z=-129162.86131   V=478.32951
#energy/Z=-129164.085885   V=482.18789
#energy/Z=-129164.43979   V=483.54029
#energy/Z=-129164.620175   V=482.98982
#energy/Z=-129164.70284   V=483.6125
#energy/Z=-129164.746845   V=483.62681
#energy/Z=-129164.77063   V=483.62946
#energy/Z=-129164.78832   V=483.5125

_chemical_formula_sum 'H9 C4 N2 O3 S1 Cl1'
_chemical_formula_moiety
;
H9 C4 N2 O3 S1 Cl1
;
_symmetry_cell_setting monoclinic
_space_group_name_H-M_alt 'P 1 21 1'
_symmetry_Int_Tables_number 4
loop_
_symmetry_equiv_pos_site_id
_symmetry_equiv_pos_as_xyz
1 x,y,z
2 -x,1/2+y,-z
_cell_length_a 4.586332
_cell_length_b 10.291400
_cell_length_c 10.259902
_cell_angle_alpha 90.002016
_cell_angle_beta 86.805274
_cell_angle_gamma 90.001996
_cell_formula_units_Z 6
loop_
_atom_site_label
_atom_site_type_symbol
_atom_site_fract_x
_atom_site_fract_y
_atom_site_fract_z
O1 O -0.07816 1.03464 0.72056
H1 H 0.09052 1.01156 0.66226
H2 H -0.24870 1.01682 0.66924
Cl1 Cl 0.51857 0.35060 0.87181
C1 C 0.48423 0.41998 0.53873
O2 O 0.63202 0.32458 0.59087
H3 H 0.58435 0.31908 0.69010
O3 O 0.54938 0.45863 0.42694
C2 C 0.24036 0.47687 0.62190
H4 H 0.11466 0.41316 0.68859
C3 C 0.19740 0.60513 0.61819
H5 H 0.32666 0.66757 0.55154
S1 S -0.08133 0.68549 0.71316
C4 C 0.10540 0.73130 0.85270
N1 N 0.04199 0.84784 0.89903
H6 H 0.12583 0.87286 0.98671
H7 H -0.03673 0.91976 0.83757
N2 N 0.28025 0.65009 0.91115
H8 H 0.38399 0.68482 0.99069
H9 H 0.31950 0.55610 0.88124
#END

data_XXIV_91
#Experimental_algorithm
#Number of QM macro iterations=9
#energy/Z=-129155.153565   V=462.5594
#energy/Z=-129161.83245   V=466.60635
#energy/Z=-129162.72839   V=467.77106
#energy/Z=-129163.381095   V=466.20191
#energy/Z=-129164.099865   V=462.4357
#energy/Z=-129164.448175   V=461.03507
#energy/Z=-129164.55571   V=459.77565
#energy/Z=-129164.5948   V=459.01089
#energy/Z=-129164.61272   V=457.94332

_chemical_formula_sum 'H9 C4 N2 O3 S1 Cl1'
_chemical_formula_moiety
;
H9 C4 N2 O3 S1 Cl1
;
_symmetry_cell_setting monoclinic
_space_group_name_H-M_alt 'P 1 21 1'
_symmetry_Int_Tables_number 4
loop_
_symmetry_equiv_pos_site_id
_symmetry_equiv_pos_as_xyz
1 x,y,z
2 -x,1/2+y,-z
_cell_length_a 12.652367
_cell_length_b 9.411624
_cell_length_c 4.158067
_cell_angle_alpha 90.000000
_cell_angle_beta 67.649792
_cell_angle_gamma 90.000000
_cell_formula_units_Z 6
loop_
_atom_site_label
_atom_site_type_symbol
_atom_site_fract_x
_atom_site_fract_y
_atom_site_fract_z
O1 O 0.61051 0.60272 0.20695
H1 H 0.55408 0.52818 0.31215
H2 H 0.58620 0.68696 0.35759
Cl1 Cl 0.94494 -0.02985 0.50336
C1 C 0.65874 -0.10226 0.59240
O2 O 0.74266 -0.19480 0.53033
H3 H 0.81460 -0.14479 0.53078
O3 O 0.56857 -0.13416 0.55998
C2 C 0.68164 0.04260 0.69225
H4 H 0.72930 0.05145 0.86134
C3 C 0.65690 0.15709 0.54466
H5 H 0.61591 0.14840 0.35729
S1 S 0.68542 0.33153 0.64393
C4 C 0.80995 0.36682 0.27143
N1 N 0.81939 0.49749 0.14990
H6 H 0.89389 0.52253 -0.05603
H7 H 0.74441 0.55498 0.19478
N2 N 0.88868 0.26812 0.13377
H8 H 0.95786 0.29568 -0.08545
H9 H 0.89177 0.17541 0.26025
#END

data_XXIV_92
#Experimental_algorithm
#Number of QM macro iterations=6
#energy/Z=-129157.68083   V=883.33685
#energy/Z=-129161.330975   V=882.64569
#energy/Z=-129163.302025   V=901.58678
#energy/Z=-129163.84095   V=900.41553
#energy/Z=-129164.258325   V=901.30042
#energy/Z=-129164.560213   V=900.42037

_chemical_formula_sum 'H9 C4 N2 O3 S1 Cl1'
_chemical_formula_moiety
;
H9 C4 N2 O3 S1 Cl1
;
_symmetry_cell_setting monoclinic
_space_group_name_H-M_alt 'P 1 21/c 1'
_symmetry_Int_Tables_number 14
loop_
_symmetry_equiv_pos_site_id
_symmetry_equiv_pos_as_xyz
1 x,y,z
2 -x,1/2+y,1/2-z
3 -x,-y,-z
4 x,1/2-y,1/2+z
_cell_length_a 4.245164
_cell_length_b 19.113761
_cell_length_c 11.437523
_cell_angle_alpha 90.015184
_cell_angle_beta 75.983425
_cell_angle_gamma 89.989594
_cell_formula_units_Z 12
loop_
_atom_site_label
_atom_site_type_symbol
_atom_site_fract_x
_atom_site_fract_y
_atom_site_fract_z
O1 O -0.09114 0.24848 0.13426
H1 H -0.17338 0.27350 0.07122
H2 H 0.05248 0.20942 0.09587
Cl1 Cl -0.34556 0.62361 0.43932
C1 C 0.32903 0.66078 0.10895
O2 O 0.39432 0.71992 0.15737
H3 H 0.31333 0.72303 0.25128
O3 O 0.26056 0.65960 0.01014
C2 C 0.36378 0.59366 0.17179
H4 H 0.51907 0.59306 0.23558
C3 C 0.21137 0.53639 0.14601
H5 H 0.04323 0.54037 0.08756
S1 S 0.31958 0.45083 0.17931
C4 C -0.00049 0.42400 0.29970
N1 N -0.06184 0.35595 0.30641
H6 H -0.23031 0.33729 0.37972
H7 H 0.00815 0.32304 0.23375
N2 N -0.15361 0.46746 0.38322
H8 H -0.33765 0.44614 0.45086
H9 H -0.11592 0.52070 0.38277
#END

data_XXIV_93
#Experimental_algorithm
#Number of QM macro iterations=9
#energy/Z=-129157.257375   V=460.23174
#energy/Z=-129163.49689   V=467.46583
#energy/Z=-129164.01454   V=465.39204
#energy/Z=-129164.211555   V=467.83248
#energy/Z=-129164.248825   V=467.79203
#energy/Z=-129164.29046   V=469.00648
#energy/Z=-129164.28596   V=469.14527
#energy/Z=-129164.305945   V=469.76864
#energy/Z=-129164.31394   V=469.80674

_chemical_formula_sum 'H9 C4 N2 O3 S1 Cl1'
_chemical_formula_moiety
;
H9 C4 N2 O3 S1 Cl1
;
_symmetry_cell_setting monoclinic
_space_group_name_H-M_alt 'P 1 c 1'
_symmetry_Int_Tables_number 7
loop_
_symmetry_equiv_pos_site_id
_symmetry_equiv_pos_as_xyz
1 x,y,z
2 x,-y,1/2+z
_cell_length_a 4.227620
_cell_length_b 11.776032
_cell_length_c 11.179580
_cell_angle_alpha 90.001608
_cell_angle_beta 57.576668
_cell_angle_gamma 90.010361
_cell_formula_units_Z 6
loop_
_atom_site_label
_atom_site_type_symbol
_atom_site_fract_x
_atom_site_fract_y
_atom_site_fract_z
O1 O 0.76898 0.90213 -0.07208
H1 H 0.69029 0.95873 0.00310
H2 H 1.01378 0.92567 -0.15317
Cl1 Cl 0.34526 0.54326 0.57118
C1 C 0.49236 0.82957 0.61935
O2 O 0.38595 0.74625 0.71178
H3 H 0.39908 0.67017 0.66418
O3 O 0.43609 0.93006 0.65718
C2 C 0.69308 0.79713 0.46676
H4 H 0.90496 0.73054 0.43030
C3 C 0.61448 0.84772 0.37874
H5 H 0.40164 0.91394 0.41530
S1 S 0.87963 0.82504 0.19358
C4 C 0.68861 0.70163 0.16810
N1 N 0.75607 0.69166 0.03884
H6 H 0.67292 0.61742 0.01466
H7 H 0.80617 0.76513 -0.02101
N2 N 0.50018 0.62372 0.26729
H8 H 0.41158 0.55416 0.23724
H9 H 0.50113 0.61699 0.35880
#END

data_XXIV_94
#Experimental_algorithm
#Number of QM macro iterations=6
#energy/Z=-129156.888172   V=914.11746
#energy/Z=-129160.487775   V=908.44023
#energy/Z=-129162.157398   V=920.27353
#energy/Z=-129163.083892   V=930.32691
#energy/Z=-129163.638707   V=940.77995
#energy/Z=-129163.928065   V=949.00026

_chemical_formula_sum 'H9 C4 N2 O3 S1 Cl1'
_chemical_formula_moiety
;
H9 C4 N2 O3 S1 Cl1
;
_symmetry_cell_setting monoclinic
_space_group_name_H-M_alt 'P 1 21/c 1'
_symmetry_Int_Tables_number 14
loop_
_symmetry_equiv_pos_site_id
_symmetry_equiv_pos_as_xyz
1 x,y,z
2 -x,1/2+y,1/2-z
3 -x,-y,-z
4 x,1/2-y,1/2+z
_cell_length_a 10.468531
_cell_length_b 12.153900
_cell_length_c 7.590990
_cell_angle_alpha 90.017082
_cell_angle_beta 100.711067
_cell_angle_gamma 89.972313
_cell_formula_units_Z 12
loop_
_atom_site_label
_atom_site_type_symbol
_atom_site_fract_x
_atom_site_fract_y
_atom_site_fract_z
O1 O 0.19184 0.85030 -0.24411
H1 H 0.20268 0.91063 -0.32743
H2 H 0.10787 0.81662 -0.29045
Cl1 Cl 0.75295 0.95973 0.50171
C1 C 0.85042 0.79921 0.12795
O2 O 0.94786 0.75469 0.24267
H3 H 0.91761 0.70984 0.33926
O3 O 0.87324 0.85528 0.00148
C2 C 0.71714 0.77538 0.15484
H4 H 0.70462 0.70770 0.24344
C3 C 0.61562 0.83363 0.06923
H5 H 0.62890 0.90509 -0.01206
S1 S 0.45703 0.78548 0.06110
C4 C 0.38523 0.89367 0.16122
N1 N 0.25800 0.90403 0.11138
H6 H 0.20986 0.95499 0.18440
H7 H 0.21502 0.87772 -0.01728
N2 N 0.45488 0.95661 0.28599
H8 H 0.40143 1.00507 0.35896
H9 H 0.55197 0.94188 0.33750
#END

data_XXIV_95
#Experimental_algorithm
#Number of QM macro iterations=6
#energy/Z=-129156.272338   V=950.03477
#energy/Z=-129161.796807   V=968.23606
#energy/Z=-129163.296152   V=979.39102
#energy/Z=-129163.456255   V=983.48741
#energy/Z=-129163.501935   V=981.38279
#energy/Z=-129163.523127   V=980.32557

_chemical_formula_sum 'H9 C4 N2 O3 S1 Cl1'
_chemical_formula_moiety
;
H9 C4 N2 O3 S1 Cl1
;
_symmetry_cell_setting orthorhombic
_space_group_name_H-M_alt 'P n a 21'
_symmetry_Int_Tables_number 33
loop_
_symmetry_equiv_pos_site_id
_symmetry_equiv_pos_as_xyz
1 x,y,z
2 -x,-y,1/2+z
3 1/2-x,1/2+y,1/2+z
4 1/2+x,1/2-y,z
_cell_length_a 23.889889
_cell_length_b 10.215355
_cell_length_c 4.017031
_cell_angle_alpha 90.000000
_cell_angle_beta 89.808615
_cell_angle_gamma 90.000000
_cell_formula_units_Z 12
loop_
_atom_site_label
_atom_site_type_symbol
_atom_site_fract_x
_atom_site_fract_y
_atom_site_fract_z
O1 O 0.94675 0.37601 0.65102
H1 H 0.98480 0.35839 0.72836
H2 H 0.94718 0.46752 0.57357
Cl1 Cl 0.75842 -0.22969 0.24623
C1 C 0.89894 -0.33226 0.30784
O2 O 0.85339 -0.40351 0.34151
H3 H 0.81826 -0.34872 0.28894
O3 O 0.94464 -0.37144 0.40978
C2 C 0.89300 -0.20086 0.14937
H4 H 0.86192 -0.18906 -0.04675
C3 C 0.92294 -0.10061 0.26739
H5 H 0.95258 -0.11594 0.47016
S1 S 0.91940 0.06110 0.11103
C4 C 0.85843 0.12415 0.30715
N1 N 0.86032 0.25032 0.37259
H6 H 0.82408 0.29212 0.46224
H7 H 0.89829 0.29659 0.42851
N2 N 0.81369 0.05222 0.36932
H8 H 0.78120 0.09890 0.49076
H9 H 0.80684 -0.04150 0.28593
#END

data_XXIV_96
#Experimental_algorithm
#Number of QM macro iterations=6
#energy/Z=-129156.448225   V=886.82267
#energy/Z=-129159.093082   V=904.0294
#energy/Z=-129162.280143   V=900.43579
#energy/Z=-129162.157812   V=914.52419
#energy/Z=-129162.7028   V=908.28535
#energy/Z=-129163.396905   V=902.52034

_chemical_formula_sum 'H9 C4 N2 O3 S1 Cl1'
_chemical_formula_moiety
;
H9 C4 N2 O3 S1 Cl1
;
_symmetry_cell_setting monoclinic
_space_group_name_H-M_alt 'P 1 21/c 1'
_symmetry_Int_Tables_number 14
loop_
_symmetry_equiv_pos_site_id
_symmetry_equiv_pos_as_xyz
1 x,y,z
2 -x,1/2+y,1/2-z
3 -x,-y,-z
4 x,1/2-y,1/2+z
_cell_length_a 4.135437
_cell_length_b 19.087648
_cell_length_c 11.439961
_cell_angle_alpha 88.112687
_cell_angle_beta 90.174688
_cell_angle_gamma 90.242656
_cell_formula_units_Z 12
loop_
_atom_site_label
_atom_site_type_symbol
_atom_site_fract_x
_atom_site_fract_y
_atom_site_fract_z
O1 O 0.50523 -0.72124 -0.43108
H1 H 0.37815 -0.76380 -0.44087
H2 H 0.68108 -0.72434 -0.48795
Cl1 Cl 0.52770 -0.40827 -0.04543
C1 C 0.97022 -0.36598 -0.29355
O2 O 1.07745 -0.32901 -0.20475
H3 H 1.21001 -0.35810 -0.14586
O3 O 0.81791 -0.33781 -0.37420
C2 C 1.04201 -0.44265 -0.28723
H4 H 1.24062 -0.46039 -0.23050
C3 C 0.85152 -0.48783 -0.34237
H5 H 0.64785 -0.46910 -0.39574
S1 S 0.92563 -0.57934 -0.33917
C4 C 0.71420 -0.60882 -0.21304
N1 N 0.64055 -0.67624 -0.20915
H6 H 0.53488 -0.69663 -0.13480
H7 H 0.62532 -0.70379 -0.28599
N2 N 0.64953 -0.56745 -0.12615
H8 H 0.51845 -0.58890 -0.05610
H9 H 0.70951 -0.51554 -0.12521
#END

data_XXIV_97
#Experimental_algorithm
#Number of QM macro iterations=7
#energy/Z=-129158.008712   V=958.9129
#energy/Z=-129161.135835   V=929.78144
#energy/Z=-129162.370028   V=897.78662
#energy/Z=-129162.892203   V=894.77091
#energy/Z=-129163.10849   V=893.04318
#energy/Z=-129163.25361   V=891.73722
#energy/Z=-129163.38908   V=891.07053

_chemical_formula_sum 'H9 C4 N2 O3 S1 Cl1'
_chemical_formula_moiety
;
H9 C4 N2 O3 S1 Cl1
;
_symmetry_cell_setting orthorhombic
_space_group_name_H-M_alt 'P 21 21 21'
_symmetry_Int_Tables_number 19
loop_
_symmetry_equiv_pos_site_id
_symmetry_equiv_pos_as_xyz
1 x,y,z
2 1/2-x,-y,1/2+z
3 1/2+x,1/2-y,-z
4 -x,1/2+y,1/2-z
_cell_length_a 9.551427
_cell_length_b 12.515284
_cell_length_c 7.454236
_cell_angle_alpha 90.002994
_cell_angle_beta 89.999922
_cell_angle_gamma 90.017987
_cell_formula_units_Z 12
loop_
_atom_site_label
_atom_site_type_symbol
_atom_site_fract_x
_atom_site_fract_y
_atom_site_fract_z
O1 O 0.40929 0.85549 0.22423
H1 H 0.40037 0.79208 0.14630
H2 H 0.38810 0.91509 0.14405
Cl1 Cl -0.11340 0.83237 1.04943
C1 C -0.28486 0.89467 0.63642
O2 O -0.34750 0.88234 0.79610
H3 H -0.27495 0.87919 0.89432
O3 O -0.34809 0.87744 0.49730
C2 C -0.13555 0.93084 0.63948
H4 H -0.10085 0.98185 0.74968
C3 C -0.05392 0.89995 0.50348
H5 H -0.09613 0.85401 0.39148
S1 S 0.12237 0.93649 0.46775
C4 C 0.22090 0.86865 0.63314
N1 N 0.35488 0.85982 0.59050
H6 H 0.42648 0.83656 0.68435
H7 H 0.38740 0.86583 0.45789
N2 N 0.17026 0.83529 0.78773
H8 H 0.22982 0.78154 0.86123
H9 H 0.06903 0.84793 0.82714
#END

data_XXIV_98
#Experimental_algorithm
#Number of QM macro iterations=4
#energy/Z=-129153.786157   V=1130.63004
#energy/Z=-129160.658653   V=1035.87655
#energy/Z=-129161.834312   V=999.64516
#energy/Z=-129162.750053   V=971.82412

_chemical_formula_sum 'H9 C4 N2 O3 S1 Cl1'
_chemical_formula_moiety
;
H9 C4 N2 O3 S1 Cl1
;
_symmetry_cell_setting monoclinic
_space_group_name_H-M_alt 'P 1 21/c 1'
_symmetry_Int_Tables_number 14
loop_
_symmetry_equiv_pos_site_id
_symmetry_equiv_pos_as_xyz
1 x,y,z
2 -x,1/2+y,1/2-z
3 -x,-y,-z
4 x,1/2-y,1/2+z
_cell_length_a 8.223154
_cell_length_b 14.812906
_cell_length_c 9.692709
_cell_angle_alpha 90.000000
_cell_angle_beta 55.398473
_cell_angle_gamma 90.000000
_cell_formula_units_Z 12
loop_
_atom_site_label
_atom_site_type_symbol
_atom_site_fract_x
_atom_site_fract_y
_atom_site_fract_z
O1 O -0.00205 0.41349 0.57006
H1 H -0.06458 0.43630 0.51680
H2 H -0.11107 0.40124 0.68711
Cl1 Cl 0.69366 0.37400 0.95415
C1 C 0.61651 0.14520 0.89682
O2 O 0.75997 0.17385 0.91023
H3 H 0.74132 0.24041 0.93916
O3 O 0.62745 0.07147 0.83424
C2 C 0.44336 0.20563 0.96190
H4 H 0.39961 0.24793 1.06937
C3 C 0.35009 0.20867 0.88581
H5 H 0.39908 0.16652 0.77646
S1 S 0.13625 0.27497 0.96080
C4 C 0.23861 0.37993 0.86285
N1 N 0.12068 0.43164 0.84573
H6 H 0.17338 0.49362 0.78851
H7 H -0.01340 0.40775 0.87459
N2 N 0.41987 0.40710 0.80909
H8 H 0.45889 0.47137 0.76258
H9 H 0.49709 0.37839 0.85176
#END
