# Supplementary material for: Report on the sixth blind test of organic crystal structure prediction methods
Source: Acta Crystallogr B Struct Sci Cryst Eng Mater. 2016 Aug 1;72(Pt 4):439–59. doi: 10.1107/S2052520616007447 (PMC4971545; doi:10.1107/S2052520616007447)
Supplement: Supplementary file 2 [file b-72-00439-sup2.zip › Group_06_Elking_FustiMolnar/XXV-1_Elking_FustiMolnar.cif]

data_List_0
#E = -61.1567 (inter-molecular)
#E =  29.7451 (intra-molecular)
_chemical_formula_sum 'H22 C24 N4 O6'
_chemical_formula_moiety
;
H22 C24 N4 O6
;
_symmetry_cell_setting triclinic
_space_group_name_H-M_alt 'P -1'
_symmetry_Int_Tables_number 2
loop_
_symmetry_equiv_pos_site_id
_symmetry_equiv_pos_as_xyz
1 x,y,z
2 -x,-y,-z
_cell_length_a 7.545720
_cell_length_b 14.499817
_cell_length_c 11.346355
_cell_angle_alpha 102.990470
_cell_angle_beta 107.943978
_cell_angle_gamma 107.072600
_cell_formula_units_Z 4
loop_
_atom_site_label
_atom_site_type_symbol
_atom_site_fract_x
_atom_site_fract_y
_atom_site_fract_z
C1 C 0.64719 0.79620 0.74186
C2 C 0.77075 0.77153 0.68023
C3 C 0.94804 0.84971 0.69607
C4 C 0.99853 0.95111 0.77282
C5 C 0.87493 0.97531 0.83323
C6 C 0.69858 0.89802 0.81849
H1 H 0.51068 0.73559 0.73035
H2 H 1.13859 1.01066 0.78770
H3 H 0.91936 1.05449 0.89409
N1 N 1.07696 0.82778 0.63624
C7 C 0.71936 0.66122 0.60173
H4 H 0.55980 0.62209 0.53390
H5 H 0.74305 0.62042 0.67175
N2 N 0.85156 0.65078 0.53094
C8 C 1.06037 0.72264 0.61482
H6 H 1.11079 0.70934 0.70870
H7 H 1.16260 0.70670 0.57034
C9 C 0.78261 0.66611 0.40812
C10 C 0.62486 0.58577 0.29744
C11 C 0.87346 0.76018 0.39418
C12 C 0.56087 0.59852 0.17461
H8 H 0.55264 0.51215 0.30574
C13 C 0.81081 0.77149 0.27008
C14 C 0.65464 0.69097 0.15931
H9 H 0.43840 0.53477 0.09046
H10 H 0.88494 0.84443 0.26102
C15 C 1.03904 0.84969 0.51243
H11 H 1.00290 0.91818 0.51868
H12 H 1.17934 0.86744 0.49630
C16 C 0.56322 0.92533 0.88021
H13 H 0.45357 0.94480 0.81249
H14 H 0.47942 0.86122 0.90317
H15 H 0.65161 0.99092 0.97277
C17 C 0.58464 0.70495 0.02819
H16 H 0.46069 0.73131 0.01585
H17 H 0.70715 0.76178 0.01857
H18 H 0.53067 0.63278 -0.05328
O1 O 0.91923 0.45557 0.25027
O2 O 1.19040 0.54944 0.44171
H19 H 1.14227 0.48340 0.45497
O3 O 1.06526 0.74953 -0.07814
O4 O 0.84064 0.60034 -0.10911
O5 O 1.63873 0.93593 0.35072
O6 O 1.56722 0.91752 0.51996
C18 C 1.14071 0.62225 0.27536
N3 N 0.99406 0.67974 -0.03963
N4 N 1.53546 0.88979 0.40143
C19 C 1.03875 0.61093 0.14363
H20 H 0.91160 0.53892 0.07813
C20 C 1.10002 0.69203 0.09822
C21 C 1.26156 0.78487 0.18281
H21 H 1.30962 0.84844 0.14829
C22 C 1.36278 0.79446 0.31343
C23 C 1.30438 0.71434 0.36066
H22 H 1.38581 0.72449 0.46303
C24 C 1.06892 0.53419 0.31826
#END


data_List_1
#E = -60.8075 (inter-molecular)
#E =  29.7150 (intra-molecular)
_chemical_formula_sum 'H22 C24 N4 O6'
_chemical_formula_moiety
;
H22 C24 N4 O6
;
_symmetry_cell_setting triclinic
_space_group_name_H-M_alt 'P -1'
_symmetry_Int_Tables_number 2
loop_
_symmetry_equiv_pos_site_id
_symmetry_equiv_pos_as_xyz
1 x,y,z
2 -x,-y,-z
_cell_length_a 7.543325
_cell_length_b 11.354641
_cell_length_c 14.323814
_cell_angle_alpha 113.756083
_cell_angle_beta 89.178871
_cell_angle_gamma 107.964904
_cell_formula_units_Z 4
loop_
_atom_site_label
_atom_site_type_symbol
_atom_site_fract_x
_atom_site_fract_y
_atom_site_fract_z
C1 C -0.11668 1.25756 0.16635
C2 C -0.11331 1.36560 0.26037
C3 C -0.03928 1.50098 0.27173
C4 C 0.03607 1.53109 0.19115
C5 C 0.03715 1.42330 0.09869
C6 C -0.03954 1.28779 0.08597
H1 H -0.04041 1.58293 0.34466
H2 H 0.09568 1.44373 0.03495
H3 H -0.04107 1.20585 0.01237
C7 C -0.18954 1.33697 0.34985
H4 H -0.31205 1.37092 0.36752
H5 H -0.08485 1.39923 0.41834
N1 N -0.24967 1.19131 0.32797
N2 N -0.20108 1.11949 0.15106
C8 C -0.33831 1.10751 0.22282
H6 H -0.45588 1.13662 0.20692
H7 H -0.40146 1.00042 0.20965
C9 C -0.05837 1.05930 0.16168
H8 H -0.12282 0.94849 0.12093
H9 H 0.06225 1.08801 0.12268
C10 C -0.09894 1.15346 0.35005
C11 C 0.00043 1.09124 0.27203
C12 C -0.04832 1.17805 0.45143
C13 C 0.14882 1.05453 0.29681
C14 C 0.09963 1.14210 0.47577
H10 H -0.12899 1.22261 0.51090
C15 C 0.19903 1.07974 0.39863
H11 H 0.22497 1.00557 0.23632
H12 H 0.13417 1.16043 0.55495
C16 C 0.11993 1.67610 0.20505
H13 H 0.05461 1.74257 0.26209
H14 H 0.27048 1.71480 0.23104
H15 H 0.10088 1.68528 0.13295
C17 C 0.36181 1.04551 0.42603
H16 H 0.38011 0.95746 0.36239
H17 H 0.49121 1.13230 0.44458
H18 H 0.34004 1.02010 0.49233
O1 O 0.53554 0.20479 -0.04432
O2 O 0.35884 0.10753 0.04978
H19 H 0.34073 0.02815 -0.01620
O3 O 0.68480 0.82720 0.24927
O4 O 0.75924 0.70873 0.09993
O5 O 0.29916 0.58624 0.43642
O6 O 0.34858 0.39724 0.41716
C18 C 0.48129 0.34663 0.12233
N3 N 0.68577 0.71883 0.17947
N4 N 0.35453 0.48865 0.38987
C19 C 0.57204 0.46688 0.11089
H20 H 0.62713 0.46018 0.03887
C20 C 0.59214 0.59344 0.19193
C21 C 0.52360 0.60192 0.28479
H21 H 0.53934 0.70004 0.34833
C22 C 0.43189 0.48108 0.29453
C23 C 0.40995 0.35368 0.21449
H22 H 0.33844 0.26161 0.22472
C24 C 0.46476 0.21561 0.03436
#END


data_List_2
#E = -59.7358 (inter-molecular)
#E =  29.0586 (intra-molecular)
_chemical_formula_sum 'H22 C24 N4 O6'
_chemical_formula_moiety
;
H22 C24 N4 O6
;
_symmetry_cell_setting triclinic
_space_group_name_H-M_alt 'P -1'
_symmetry_Int_Tables_number 2
loop_
_symmetry_equiv_pos_site_id
_symmetry_equiv_pos_as_xyz
1 x,y,z
2 -x,-y,-z
_cell_length_a 17.052657
_cell_length_b 6.524186
_cell_length_c 11.335892
_cell_angle_alpha 105.066207
_cell_angle_beta 116.420375
_cell_angle_gamma 73.467429
_cell_formula_units_Z 4
loop_
_atom_site_label
_atom_site_type_symbol
_atom_site_fract_x
_atom_site_fract_y
_atom_site_fract_z
C1 C 0.29941 0.38518 0.96587
C2 C 0.27430 0.56244 1.05142
C3 C 0.30281 0.75730 1.07646
C4 C 0.35782 0.76878 1.01741
C5 C 0.38310 0.59098 0.93322
C6 C 0.35497 0.39681 0.90797
H1 H 0.27527 0.23739 0.94506
H2 H 0.37991 0.91893 1.03551
H3 H 0.42523 0.60522 0.88797
N1 N 0.27835 0.93973 1.16190
C7 C 0.21732 0.54281 1.11700
H4 H 0.24230 0.39094 1.15840
H5 H 0.14970 0.53296 1.04120
N2 N 0.20886 0.73155 1.21904
C8 C 0.19736 0.93179 1.17290
H6 H 0.13956 0.94505 1.07727
H7 H 0.18044 1.07227 1.24125
C9 C 0.28339 0.71333 1.34346
C10 C 0.28764 0.58253 1.42709
C11 C 0.35371 0.82168 1.38382
C12 C 0.36055 0.55879 1.54899
H8 H 0.23402 0.49686 1.39667
C13 C 0.42643 0.79793 1.50665
C14 C 0.43092 0.66502 1.58922
H9 H 0.36224 0.45529 1.61155
H10 H 0.48113 0.87942 1.53672
C15 C 0.35149 0.96222 1.29491
H11 H 0.41620 0.92718 1.28775
H12 H 0.34128 1.13121 1.34246
C16 C 0.38147 0.20610 0.81689
H13 H 0.44894 0.19896 0.82655
H14 H 0.38078 0.05453 0.84066
H15 H 0.33507 0.21608 0.71326
C17 C 0.50917 0.64296 1.72023
H16 H 0.51920 0.48881 1.75121
H17 H 0.57064 0.64613 1.71278
H18 H 0.49901 0.77474 1.79738
O1 O 1.05097 0.37833 0.12503
O2 O 1.06163 0.69054 0.27004
H19 H 1.10347 0.69764 0.23431
O3 O 0.78727 0.05273 0.26282
O4 O 0.85779 -0.06255 0.12958
O5 O 0.79396 0.78274 0.51788
O6 O 0.90148 0.93916 0.55050
C18 C 0.96876 0.48393 0.26353
N3 N 0.83644 0.07371 0.21453
N4 N 0.85695 0.79490 0.49522
C19 C 0.93423 0.29443 0.21842
H20 H 0.95497 0.16705 0.14834
C20 C 0.87318 0.27161 0.26326
C21 C 0.84645 0.43516 0.35338
H21 H 0.79829 0.41641 0.38650
C22 C 0.88260 0.62246 0.39927
C23 C 0.94378 0.64719 0.35541
H22 H 0.97143 0.79394 0.39114
C24 C 1.03001 0.50835 0.20965
#END


data_List_3
#E = -59.6142 (inter-molecular)
#E =  29.0964 (intra-molecular)
_chemical_formula_sum 'H22 C24 N4 O6'
_chemical_formula_moiety
;
H22 C24 N4 O6
;
_symmetry_cell_setting triclinic
_space_group_name_H-M_alt 'P -1'
_symmetry_Int_Tables_number 2
loop_
_symmetry_equiv_pos_site_id
_symmetry_equiv_pos_as_xyz
1 x,y,z
2 -x,-y,-z
_cell_length_a 6.532904
_cell_length_b 11.515139
_cell_length_c 22.123194
_cell_angle_alpha 137.419981
_cell_angle_beta 104.302354
_cell_angle_gamma 71.926762
_cell_formula_units_Z 4
loop_
_atom_site_label
_atom_site_type_symbol
_atom_site_fract_x
_atom_site_fract_y
_atom_site_fract_z
C1 C 0.65242 1.27710 0.21680
C2 C 0.79095 1.17709 0.14655
C3 C 0.71738 1.15433 0.07376
C4 C 0.50647 1.22733 0.06910
C5 C 0.36985 1.32741 0.13936
C6 C 0.44235 1.35161 0.21237
H1 H 0.82378 1.07536 0.01916
H2 H 0.20546 1.38598 0.13750
H3 H 0.33346 1.42804 0.26593
C7 C 1.01797 1.09306 0.14891
H4 H 1.12881 1.16118 0.15911
H5 H 1.05510 0.95632 0.08416
N1 N 1.05515 1.10666 0.22218
N2 N 0.72014 1.30225 0.29152
C8 C 0.95465 1.27969 0.30316
H6 H 1.00915 1.38213 0.32007
H7 H 1.00563 1.29991 0.36105
C9 C 0.64268 1.18294 0.28301
H8 H 0.64132 1.24221 0.35065
H9 H 0.47468 1.17403 0.25804
C10 C 0.98320 0.97191 0.19757
C11 C 0.78509 1.00341 0.22590
C12 C 1.10909 0.80290 0.14254
C13 C 0.71888 0.86718 0.20048
C14 C 1.04118 0.66769 0.11696
H10 H 1.26329 0.77730 0.12075
C15 C 0.84406 0.69810 0.14471
H11 H 0.56801 0.89429 0.22455
H12 H 1.14296 0.53821 0.07474
C16 C 0.43197 1.20153 -0.00927
H13 H 0.50324 1.07067 -0.07084
H14 H 0.25700 1.21334 -0.01907
H15 H 0.47727 1.29841 0.00063
C17 C 0.77108 0.55349 0.11775
H16 H 0.59518 0.57777 0.11754
H17 H 0.82366 0.42807 0.05051
H18 H 0.83624 0.54329 0.16446
O1 O 0.69513 1.47622 0.55127
O2 O 0.51835 1.35115 0.56136
H19 H 0.43320 1.47043 0.60347
O3 O 1.42425 0.81314 0.28777
O4 O 1.33435 1.08771 0.35854
O5 O 0.94242 0.56799 0.29209
O6 O 0.71653 0.75002 0.40149
C18 C 0.81116 1.17291 0.46848
N3 N 1.30507 0.95947 0.33681
N4 N 0.84665 0.71670 0.35607
C19 C 0.98920 1.14965 0.43389
H20 H 1.02487 1.26173 0.45486
C20 C 1.11901 0.98308 0.37296
C21 C 1.07341 0.83891 0.34598
H21 H 1.17443 0.70979 0.29805
C22 C 0.89585 0.86452 0.38178
C23 C 0.76587 1.03055 0.44332
H22 H 0.62775 1.04951 0.47092
C24 C 0.67118 1.34915 0.52994
#END


data_List_4
#E = -60.0718 (inter-molecular)
#E =  29.5856 (intra-molecular)
_chemical_formula_sum 'H22 C24 N4 O6'
_chemical_formula_moiety
;
H22 C24 N4 O6
;
_symmetry_cell_setting triclinic
_space_group_name_H-M_alt 'P -1'
_symmetry_Int_Tables_number 2
loop_
_symmetry_equiv_pos_site_id
_symmetry_equiv_pos_as_xyz
1 x,y,z
2 -x,-y,-z
_cell_length_a 7.807446
_cell_length_b 13.912057
_cell_length_c 10.943337
_cell_angle_alpha 67.582748
_cell_angle_beta 79.354535
_cell_angle_gamma 94.239837
_cell_formula_units_Z 4
loop_
_atom_site_label
_atom_site_type_symbol
_atom_site_fract_x
_atom_site_fract_y
_atom_site_fract_z
C1 C -0.02445 0.34102 0.37797
C2 C 0.04943 0.25082 0.44129
C3 C 0.20143 0.25970 0.48972
C4 C 0.27744 0.35739 0.47982
C5 C 0.20203 0.44670 0.41876
C6 C 0.05351 0.43867 0.36703
H1 H 0.25896 0.18971 0.53731
H2 H 0.25562 0.52283 0.41369
H3 H -0.00501 0.50848 0.32159
C7 C -0.03944 0.14376 0.46260
H4 H -0.10396 0.10261 0.57086
H5 H 0.05755 0.09659 0.43923
N1 N -0.17872 0.14945 0.38622
N2 N -0.17552 0.33446 0.32521
C8 C -0.28237 0.23058 0.39579
H6 H -0.33421 0.21376 0.50311
H7 H -0.40034 0.22639 0.35589
C9 C -0.12704 0.36205 0.17778
H8 H -0.24133 0.38684 0.13581
H9 H -0.01887 0.42898 0.12595
C10 C -0.10334 0.16884 0.24894
C11 C -0.07885 0.27000 0.14471
C12 C -0.05195 0.08546 0.21696
C13 C -0.00928 0.28543 0.00980
C14 C 0.02272 0.10230 0.08317
H10 H -0.07128 0.00677 0.29628
C15 C 0.04084 0.20162 -0.02167
H11 H 0.00862 0.36375 -0.07075
H12 H 0.06511 0.03688 0.06139
C16 C 0.43683 0.36610 0.53517
H13 H 0.45967 0.28845 0.60022
H14 H 0.55421 0.40351 0.45215
H15 H 0.41772 0.41146 0.59779
C17 C 0.11879 0.21829 -0.16491
H16 H 0.07747 0.28657 -0.23727
H17 H 0.26238 0.23118 -0.18476
H18 H 0.07741 0.15016 -0.18546
O1 O 0.47280 1.04546 0.67634
O2 O 0.63858 0.94661 0.59848
H19 H 0.66121 1.01276 0.51694
O3 O 0.24566 0.74303 1.30310
O4 O 0.25834 0.91080 1.17883
O5 O 0.63971 0.55166 1.11311
O6 O 0.66142 0.58319 0.89804
C18 C 0.51188 0.87687 0.83268
N3 N 0.28966 0.82141 1.19421
N4 N 0.62157 0.60537 0.99787
C19 C 0.41701 0.88951 0.94618
H20 H 0.36569 0.96285 0.93213
C20 C 0.38703 0.80763 1.07544
C21 C 0.44947 0.71280 1.09265
H21 H 0.42516 0.64857 1.19270
C22 C 0.54770 0.70229 0.97905
C23 C 0.57990 0.78341 0.84914
H22 H 0.65697 0.77375 0.76208
C24 C 0.53656 0.96493 0.69769
#END


data_List_5
#E = -59.6117 (inter-molecular)
#E =  29.3943 (intra-molecular)
_chemical_formula_sum 'H22 C24 N4 O6'
_chemical_formula_moiety
;
H22 C24 N4 O6
;
_symmetry_cell_setting triclinic
_space_group_name_H-M_alt 'P -1'
_symmetry_Int_Tables_number 2
loop_
_symmetry_equiv_pos_site_id
_symmetry_equiv_pos_as_xyz
1 x,y,z
2 -x,-y,-z
_cell_length_a 9.632883
_cell_length_b 17.618537
_cell_length_c 8.176682
_cell_angle_alpha 62.579144
_cell_angle_beta 118.074053
_cell_angle_gamma 105.761698
_cell_formula_units_Z 4
loop_
_atom_site_label
_atom_site_type_symbol
_atom_site_fract_x
_atom_site_fract_y
_atom_site_fract_z
C1 C 0.84729 0.83865 0.42300
C2 C 0.74175 0.90375 0.30934
C3 C 0.74450 0.95809 0.39366
C4 C 0.84980 0.94758 0.59140
C5 C 0.95282 0.88192 0.70492
C6 C 0.95189 0.82859 0.62037
H1 H 0.66126 1.00770 0.30614
H2 H 1.03420 0.87176 0.85969
H3 H 1.03062 0.77703 0.70908
C7 C 0.62424 0.91418 0.09746
H4 H 0.66180 0.97229 -0.00844
H5 H 0.50799 0.92400 0.07478
N1 N 0.61588 0.84064 0.05223
N2 N 0.84627 0.78168 0.34382
C8 C 0.77591 0.81856 0.12455
H6 H 0.84889 0.87510 0.06728
H7 H 0.77523 0.77405 0.06517
C9 C 0.76500 0.69787 0.42008
H8 H 0.80299 0.65092 0.39906
H9 H 0.79919 0.67578 0.58191
C10 C 0.52064 0.77070 0.13480
C11 C 0.58801 0.69944 0.31178
C12 C 0.35645 0.77310 0.04433
C13 C 0.49170 0.63116 0.39183
C14 C 0.26148 0.70623 0.12812
H10 H 0.30182 0.82796 -0.09118
C15 C 0.32795 0.63464 0.30172
H11 H 0.54534 0.57648 0.52919
H12 H 0.13456 0.71060 0.05842
C16 C 0.84647 1.00420 0.68109
H13 H 0.74380 0.98508 0.71891
H14 H 0.95374 1.00092 0.81700
H15 H 0.83951 1.07104 0.57421
C17 C 0.22601 0.56314 0.39157
H16 H 0.23522 0.50385 0.38661
H17 H 0.26301 0.55242 0.54858
H18 H 0.10163 0.57752 0.31104
O1 O 0.02701 0.58762 -0.18236
O2 O 0.22068 0.50038 0.06354
H19 H 0.12919 0.47019 0.09555
O3 O 0.40773 0.88317 -0.64846
O4 O 0.16880 0.82174 -0.74268
O5 O 0.81782 0.67609 -0.10091
O6 O 0.76200 0.58381 0.15572
C18 C 0.28747 0.62486 -0.17472
N3 N 0.30751 0.82335 -0.62055
N4 N 0.72469 0.63834 -0.01909
C19 C 0.24232 0.69628 -0.35776
H20 H 0.11884 0.71080 -0.44447
C20 C 0.35683 0.74908 -0.42828
C21 C 0.51643 0.73176 -0.31865
H21 H 0.60436 0.77331 -0.37525
C22 C 0.55927 0.65942 -0.13674
C23 C 0.44624 0.60668 -0.06311
H22 H 0.48119 0.55214 0.08120
C24 C 0.16435 0.57094 -0.10244
#END


data_List_6
#E = -59.9562 (inter-molecular)
#E =  30.0193 (intra-molecular)
_chemical_formula_sum 'H22 C24 N4 O6'
_chemical_formula_moiety
;
H22 C24 N4 O6
;
_symmetry_cell_setting triclinic
_space_group_name_H-M_alt 'P -1'
_symmetry_Int_Tables_number 2
loop_
_symmetry_equiv_pos_site_id
_symmetry_equiv_pos_as_xyz
1 x,y,z
2 -x,-y,-z
_cell_length_a 6.253520
_cell_length_b 14.471880
_cell_length_c 13.992750
_cell_angle_alpha 64.141654
_cell_angle_beta 74.960044
_cell_angle_gamma 83.953901
_cell_formula_units_Z 4
loop_
_atom_site_label
_atom_site_type_symbol
_atom_site_fract_x
_atom_site_fract_y
_atom_site_fract_z
C1 C 0.02882 1.01515 0.32463
C2 C 0.22147 0.98812 0.36476
C3 C 0.34576 1.06355 0.36443
C4 C 0.28265 1.16657 0.32240
C5 C 0.09171 1.19335 0.28212
C6 C -0.03445 1.11825 0.28399
H1 H 0.49508 1.04154 0.39509
H2 H 0.04147 1.27312 0.24772
H3 H -0.18058 1.14043 0.25107
C7 C 0.29691 0.87797 0.40625
H4 H 0.25192 0.84440 0.49596
H5 H 0.47742 0.87361 0.38086
N1 N 0.18644 0.81623 0.37197
N2 N -0.09321 0.94122 0.31841
C8 C -0.05107 0.83655 0.39225
H6 H -0.11616 0.82397 0.47749
H7 H -0.14061 0.78063 0.38302
C9 C -0.04319 0.95070 0.20552
H8 H -0.18025 0.91608 0.19693
H9 H -0.03295 1.03133 0.14559
C10 C 0.27768 0.83504 0.26104
C11 C 0.16730 0.89572 0.17878
C12 C 0.47845 0.78963 0.23316
C13 C 0.25378 0.90593 0.07163
C14 C 0.56696 0.80290 0.12550
H10 H 0.56524 0.74146 0.29569
C15 C 0.45308 0.85936 0.04446
H11 H 0.16597 0.95112 0.00873
H12 H 0.72166 0.76544 0.10668
C16 C 0.42252 1.24770 0.31660
H13 H 0.51067 1.21630 0.38207
H14 H 0.54375 1.27902 0.23803
H15 H 0.31944 1.31027 0.32652
C17 C 0.53563 0.86531 -0.06846
H16 H 0.51636 0.94261 -0.13044
H17 H 0.71120 0.84606 -0.08411
H18 H 0.44425 0.81133 -0.07909
O1 O 0.06172 0.61791 0.63708
O2 O 0.36619 0.62698 0.50582
H19 H 0.26254 0.67229 0.46402
O3 O 0.46751 0.39029 1.05035
O4 O 0.13170 0.40742 1.02380
O5 O 1.05560 0.35407 0.75394
O6 O 0.97828 0.39776 0.59599
C18 C 0.38972 0.53084 0.68763
N3 N 0.33605 0.41153 0.99117
N4 N 0.93355 0.39301 0.68966
C19 C 0.30354 0.50393 0.79944
H20 H 0.13959 0.53020 0.82756
C20 C 0.42985 0.44360 0.87393
C21 C 0.64174 0.41060 0.83868
H21 H 0.73747 0.36270 0.89749
C22 C 0.72227 0.43550 0.72713
C23 C 0.59902 0.49623 0.65124
H22 H 0.66410 0.51623 0.56449
C24 C 0.25374 0.59529 0.61039
#END


data_List_7
#E = -61.2452 (inter-molecular)
#E =  31.5788 (intra-molecular)
_chemical_formula_sum 'H22 C24 N4 O6'
_chemical_formula_moiety
;
H22 C24 N4 O6
;
_symmetry_cell_setting monoclinic
_space_group_name_H-M_alt 'P 1 21/c 1'
_symmetry_Int_Tables_number 14
loop_
_symmetry_equiv_pos_site_id
_symmetry_equiv_pos_as_xyz
1 x,y,z
2 -x,1/2+y,1/2-z
3 -x,-y,-z
4 x,1/2-y,1/2+z
_cell_length_a 10.562311
_cell_length_b 27.430713
_cell_length_c 7.878570
_cell_angle_alpha 90.000000
_cell_angle_beta 70.939995
_cell_angle_gamma 90.000000
_cell_formula_units_Z 8
loop_
_atom_site_label
_atom_site_type_symbol
_atom_site_fract_x
_atom_site_fract_y
_atom_site_fract_z
C1 C 0.31043 0.81033 0.09518
C2 C 0.37430 0.76678 0.01951
C3 C 0.30896 0.72200 0.07060
C4 C 0.18099 0.71990 0.19825
C5 C 0.11937 0.76319 0.27687
C6 C 0.18400 0.80790 0.22645
H1 H 0.35963 0.68871 0.01037
H2 H 0.02100 0.76246 0.37903
H3 H 0.13559 0.84106 0.29074
C7 C 0.51513 0.76792 -0.11256
H4 H 0.51159 0.75652 -0.24368
H5 H 0.57763 0.74109 -0.07407
N1 N 0.57418 0.81707 -0.13121
N2 N 0.37082 0.85658 0.03926
C8 C 0.47384 0.85291 -0.13728
H6 H 0.42787 0.84310 -0.23901
H7 H 0.52009 0.88845 -0.18069
C9 C 0.42811 0.87792 0.16978
H8 H 0.44202 0.91706 0.14058
H9 H 0.35675 0.87532 0.30643
C10 C 0.62965 0.82671 0.00685
C11 C 0.56180 0.85578 0.15587
C12 C 0.75157 0.80526 0.00017
C13 C 0.61774 0.86362 0.29241
C14 C 0.80560 0.81258 0.13822
H10 H 0.80449 0.78239 -0.11352
C15 C 0.73938 0.84206 0.28494
H11 H 0.56482 0.88611 0.40692
H12 H 0.89933 0.79487 0.13072
C16 C 0.11091 0.67206 0.25138
H13 H 0.08837 0.66610 0.39546
H14 H 0.01789 0.67129 0.21865
H15 H 0.17292 0.64160 0.18129
C17 C 0.79272 0.84810 0.43796
H16 H 0.76388 0.88350 0.50328
H17 H 0.75310 0.81957 0.53847
H18 H 0.90191 0.84636 0.39160
O1 O -0.10819 0.06024 0.68026
O2 O -0.13960 0.08635 0.96188
H19 H -0.22191 0.09955 0.94800
O3 O 0.35845 -0.07704 0.60910
O4 O 0.38480 -0.01923 0.40653
O5 O 0.37816 0.03857 1.12415
O6 O 0.17434 0.06358 1.27191
C18 C 0.05995 0.04582 0.82014
N3 N 0.33896 -0.03563 0.56049
N4 N 0.26058 0.04735 1.13648
C19 C 0.13914 0.01576 0.68278
H20 H 0.10817 0.00672 0.56762
C20 C 0.25785 -0.00317 0.69804
C21 C 0.30096 0.00720 0.84370
H21 H 0.39380 -0.00834 0.85119
C22 C 0.22076 0.03735 0.97887
C23 C 0.10162 0.05721 0.96761
H22 H 0.04131 0.08130 1.07304
C24 C -0.06849 0.06463 0.80801
#END


data_List_8
#E = -60.7548 (inter-molecular)
#E =  31.0902 (intra-molecular)
_chemical_formula_sum 'H22 C24 N4 O6'
_chemical_formula_moiety
;
H22 C24 N4 O6
;
_symmetry_cell_setting orthorhombic
_space_group_name_H-M_alt 'P n a 21'
_symmetry_Int_Tables_number 33
loop_
_symmetry_equiv_pos_site_id
_symmetry_equiv_pos_as_xyz
1 x,y,z
2 -x,-y,1/2+z
3 1/2-x,1/2+y,1/2+z
4 1/2+x,1/2-y,z
_cell_length_a 20.070082
_cell_length_b 14.226183
_cell_length_c 7.716987
_cell_angle_alpha 90.000000
_cell_angle_beta 90.000000
_cell_angle_gamma 90.000000
_cell_formula_units_Z 8
loop_
_atom_site_label
_atom_site_type_symbol
_atom_site_fract_x
_atom_site_fract_y
_atom_site_fract_z
C1 C 1.01799 0.84735 0.46312
C2 C 1.01452 0.75918 0.38128
C3 C 0.95361 0.71075 0.37369
C4 C 0.89608 0.74901 0.44799
C5 C 0.89953 0.83789 0.52515
C6 C 0.96000 0.88640 0.53353
H1 H 0.95137 0.64227 0.31111
H2 H 0.85543 0.86918 0.58286
H3 H 0.96182 0.95498 0.59538
C7 C 1.07628 0.71694 0.30036
H4 H 1.07101 0.72073 0.15904
H5 H 1.07937 0.64237 0.33439
N1 N 1.13771 0.76750 0.34936
N2 N 1.07947 0.89623 0.47933
C8 C 1.12662 0.86867 0.34405
H6 H 1.10819 0.89064 0.21626
H7 H 1.17373 0.90701 0.36128
C9 C 1.10970 0.88120 0.65160
H8 H 1.14581 0.93808 0.67176
H9 H 1.07252 0.88945 0.75395
C10 C 1.16038 0.73730 0.51431
C11 C 1.14575 0.78846 0.66524
C12 C 1.19571 0.65284 0.52825
C13 C 1.16475 0.75286 0.82743
C14 C 1.21498 0.61820 0.68967
H10 H 1.20902 0.61477 0.41158
C15 C 1.19903 0.66749 0.84060
H11 H 1.15186 0.79176 0.94401
H12 H 1.24228 0.55235 0.69728
C16 C 0.83151 0.69619 0.44394
H13 H 0.83918 0.62178 0.41325
H14 H 0.80651 0.69964 0.56983
H15 H 0.79801 0.72577 0.34644
C17 C 1.21549 0.62617 1.01389
H16 H 1.21435 0.68002 1.11520
H17 H 1.17913 0.57170 1.04571
H18 H 1.26532 0.59477 1.01336
O1 O 1.00806 0.86932 1.01411
O2 O 0.89959 0.90451 0.97572
H19 H 0.91926 0.96718 0.98933
O3 O 0.97060 0.47911 0.59745
O4 O 1.05625 0.56494 0.67366
O5 O 0.75093 0.54564 0.84798
O6 O 0.75263 0.62312 1.09418
C18 C 0.92996 0.74908 0.93466
N3 N 0.99629 0.54507 0.67835
N4 N 0.77810 0.59718 0.95626
C19 C 0.97396 0.69167 0.84200
H20 H 1.02350 0.71727 0.81016
C20 C 0.95226 0.60345 0.78487
C21 C 0.88809 0.57122 0.82316
H21 H 0.87119 0.50269 0.77951
C22 C 0.84552 0.62913 0.91849
C23 C 0.86581 0.71772 0.97508
H22 H 0.83234 0.76267 1.04822
C24 C 0.95127 0.84484 0.98302
#END


data_List_9
#E = -60.2233 (inter-molecular)
#E =  30.5886 (intra-molecular)
_chemical_formula_sum 'H22 C24 N4 O6'
_chemical_formula_moiety
;
H22 C24 N4 O6
;
_symmetry_cell_setting triclinic
_space_group_name_H-M_alt 'P -1'
_symmetry_Int_Tables_number 2
loop_
_symmetry_equiv_pos_site_id
_symmetry_equiv_pos_as_xyz
1 x,y,z
2 -x,-y,-z
_cell_length_a 10.811188
_cell_length_b 9.757696
_cell_length_c 21.977591
_cell_angle_alpha 61.917277
_cell_angle_beta 81.026435
_cell_angle_gamma 131.555365
_cell_formula_units_Z 4
loop_
_atom_site_label
_atom_site_type_symbol
_atom_site_fract_x
_atom_site_fract_y
_atom_site_fract_z
C1 C 0.68197 0.30658 0.08699
C2 C 0.63504 0.10833 0.15527
C3 C 0.49908 -0.13920 0.18368
C4 C 0.40258 -0.19639 0.14720
C5 C 0.44870 0.00054 0.07993
C6 C 0.58667 0.24946 0.05012
H1 H 0.46692 -0.28856 0.23542
H2 H 0.37559 -0.03921 0.05065
H3 H 0.61820 0.39748 -0.00175
C7 C 0.73371 0.16330 0.19709
H4 H 0.86733 0.21485 0.16743
H5 H 0.59730 -0.03475 0.27678
N1 N 0.84698 0.41174 0.16862
N2 N 0.82701 0.56588 0.05346
C8 C 0.98250 0.64817 0.06661
H6 H 1.10522 0.70386 0.02005
H7 H 1.09239 0.84752 0.04098
C9 C 0.68315 0.53029 0.10518
H8 H 0.79321 0.74842 0.05853
H9 H 0.53339 0.41207 0.11396
C10 C 0.68334 0.33051 0.23114
C11 C 0.60209 0.38805 0.20260
C12 C 0.60373 0.19588 0.32215
C13 C 0.45026 0.32034 0.26355
C14 C 0.45575 0.13367 0.38169
H10 H 0.66764 0.15357 0.34449
C15 C 0.37829 0.19609 0.35277
H11 H 0.39111 0.36950 0.24028
H12 H 0.40807 0.04500 0.44928
C16 C 0.26020 -0.45831 0.17639
H13 H 0.37572 -0.41318 0.13178
H14 H 0.14732 -0.64564 0.25399
H15 H 0.14546 -0.51662 0.16589
C17 C 0.22490 0.13635 0.41557
H16 H 0.17615 0.19294 0.38417
H17 H 0.06248 -0.09418 0.48825
H18 H 0.31609 0.26436 0.42375
O1 O -0.14000 -0.04732 0.90524
O2 O 0.07031 -0.02383 0.84591
H19 H 0.01661 -0.12207 0.90979
O3 O -0.15302 0.41755 0.60688
O4 O 0.03219 0.64499 0.63203
O5 O 0.37710 0.53427 0.45117
O6 O 0.23117 0.15931 0.57154
C18 C 0.02727 0.15404 0.75107
N3 N -0.04029 0.48821 0.62777
N4 N 0.26275 0.33396 0.53787
C19 C -0.02571 0.25697 0.73062
H20 H -0.09015 0.24928 0.77730
C20 C 0.01375 0.38014 0.64805
C21 C 0.10762 0.40682 0.58394
H21 H 0.13934 0.50624 0.51942
C22 C 0.16201 0.30562 0.60467
C23 C 0.12368 0.18010 0.68750
H22 H 0.17012 0.10618 0.70175
C24 C -0.02228 0.02184 0.84071
#END


data_List_10
#E = -59.3736 (inter-molecular)
#E =  29.8538 (intra-molecular)
_chemical_formula_sum 'H22 C24 N4 O6'
_chemical_formula_moiety
;
H22 C24 N4 O6
;
_symmetry_cell_setting monoclinic
_space_group_name_H-M_alt 'P 1 21 1'
_symmetry_Int_Tables_number 4
loop_
_symmetry_equiv_pos_site_id
_symmetry_equiv_pos_as_xyz
1 x,y,z
2 -x,1/2+y,-z
_cell_length_a 10.810725
_cell_length_b 10.666099
_cell_length_c 12.003419
_cell_angle_alpha 90.000000
_cell_angle_beta 52.702206
_cell_angle_gamma 90.000000
_cell_formula_units_Z 4
loop_
_atom_site_label
_atom_site_type_symbol
_atom_site_fract_x
_atom_site_fract_y
_atom_site_fract_z
C1 C 0.17040 0.57459 1.08960
C2 C 0.23128 0.49575 0.97292
C3 C 0.31171 0.38621 0.95882
C4 C 0.34030 0.35758 1.05504
C5 C 0.28508 0.43891 1.16738
C6 C 0.20051 0.54598 1.18485
H1 H 0.35279 0.32289 0.87183
H2 H 0.30615 0.41899 1.24329
H3 H 0.15709 0.60673 1.27409
C7 C 0.21024 0.52885 0.86277
H4 H 0.13525 0.45843 0.86459
H5 H 0.32195 0.52417 0.75768
N1 N 0.13433 0.65189 0.88865
N2 N 0.07895 0.68092 1.11216
C8 C 0.01094 0.66808 1.03862
H6 H -0.07068 0.58865 1.07998
H7 H -0.05993 0.75028 1.05590
C9 C 0.16600 0.79921 1.07380
H8 H 0.08229 0.87572 1.13028
H9 H 0.24092 0.80009 1.10679
C10 C 0.24372 0.75162 0.83290
C11 C 0.25902 0.82766 0.91945
C12 C 0.33471 0.77795 0.68943
C13 C 0.35872 0.93171 0.86290
C14 C 0.43457 0.88111 0.63391
H10 H 0.32494 0.72043 0.62045
C15 C 0.44624 0.95940 0.72022
H11 H 0.36836 0.99108 0.93084
H12 H 0.50195 0.90106 0.52282
C16 C 0.42259 0.23852 1.04047
H13 H 0.52465 0.22429 0.93200
H14 H 0.46215 0.23943 1.10554
H15 H 0.34439 0.15886 1.07188
C17 C 0.54532 1.07450 0.66107
H16 H 0.57198 1.10941 0.72999
H17 H 0.65605 1.05543 0.55931
H18 H 0.48449 1.14848 0.64867
O1 O -0.08204 1.29400 0.36855
O2 O 0.03449 1.12753 0.22511
H19 H -0.02993 1.15738 0.19834
O3 O 0.25978 1.25803 0.65580
O4 O 0.14413 1.40331 0.61996
O5 O 0.42358 0.87314 0.37116
O6 O 0.27163 0.80728 0.31895
C18 C 0.08719 1.16225 0.38407
N3 N 0.19560 1.29571 0.60470
N4 N 0.31678 0.88765 0.36165
C19 C 0.09857 1.24432 0.46843
H20 H 0.04455 1.33628 0.49214
C20 C 0.18083 1.20792 0.51923
C21 C 0.25205 1.09019 0.48652
H21 H 0.31496 1.06149 0.52665
C22 C 0.23963 1.00965 0.40172
C23 C 0.15768 1.04444 0.35074
H22 H 0.14897 0.98069 0.28492
C24 C 0.00260 1.20306 0.32890
#END


data_List_11
#E = -59.3668 (inter-molecular)
#E =  29.8778 (intra-molecular)
_chemical_formula_sum 'H22 C24 N4 O6'
_chemical_formula_moiety
;
H22 C24 N4 O6
;
_symmetry_cell_setting triclinic
_space_group_name_H-M_alt 'P -1'
_symmetry_Int_Tables_number 2
loop_
_symmetry_equiv_pos_site_id
_symmetry_equiv_pos_as_xyz
1 x,y,z
2 -x,-y,-z
_cell_length_a 17.682597
_cell_length_b 9.653257
_cell_length_c 9.282935
_cell_angle_alpha 128.818573
_cell_angle_beta 104.230539
_cell_angle_gamma 99.267176
_cell_formula_units_Z 4
loop_
_atom_site_label
_atom_site_type_symbol
_atom_site_fract_x
_atom_site_fract_y
_atom_site_fract_z
C1 C 0.33808 -0.24776 0.09738
C2 C 0.40354 -0.12537 0.11565
C3 C 0.45801 0.06466 0.30937
C4 C 0.44733 0.13558 0.48517
C5 C 0.38142 0.01442 0.46575
C6 C 0.32794 -0.17565 0.27383
H1 H 0.50782 0.15980 0.32228
H2 H 0.37113 0.06711 0.59949
H3 H 0.27616 -0.26875 0.25843
C7 C 0.41429 -0.19825 -0.07422
H4 H 0.47243 -0.22552 -0.06313
H5 H 0.42438 -0.08470 -0.07626
N1 N 0.34066 -0.38191 -0.26760
N2 N 0.28085 -0.43943 -0.09674
C8 C 0.31805 -0.51423 -0.24090
H6 H 0.37447 -0.53178 -0.18467
H7 H 0.27341 -0.66167 -0.38994
C9 C 0.19721 -0.44867 -0.18882
H8 H 0.14977 -0.60114 -0.30383
H9 H 0.17540 -0.36356 -0.07166
C10 C 0.27091 -0.34368 -0.32571
C11 C 0.19922 -0.37720 -0.29359
C12 C 0.27380 -0.26446 -0.40998
C13 C 0.13093 -0.33759 -0.35106
C14 C 0.20709 -0.21886 -0.46012
H10 H 0.32887 -0.23534 -0.43448
C15 C 0.13505 -0.25549 -0.43190
H11 H 0.07587 -0.36443 -0.32517
H12 H 0.21181 -0.15276 -0.52038
C16 C 0.50398 0.34169 0.68883
H13 H 0.57097 0.37573 0.71681
H14 H 0.48492 0.44403 0.68868
H15 H 0.50052 0.36338 0.81740
C17 C 0.06335 -0.20786 -0.48730
H16 H 0.04903 -0.11822 -0.35629
H17 H 0.08004 -0.12567 -0.52731
H18 H 0.00546 -0.34216 -0.61958
O1 O -0.00086 0.34852 0.04327
O2 O 0.10648 0.49564 0.03139
H19 H 0.06831 0.55564 0.02196
O3 O 0.17601 -0.06708 0.24744
O4 O 0.08430 0.06268 0.31986
O5 O 0.38396 0.21048 0.11843
O6 O 0.32268 0.23225 -0.09860
C18 C 0.12580 0.28841 0.07384
N3 N 0.13834 0.03227 0.25320
N4 N 0.32409 0.21858 0.02597
C19 C 0.10696 0.20307 0.14616
H20 H 0.05238 0.20453 0.18100
C20 C 0.15939 0.12115 0.17744
C21 C 0.23184 0.12679 0.14120
H21 H 0.27335 0.06522 0.16769
C22 C 0.24953 0.21231 0.06790
C23 C 0.19716 0.29308 0.03394
H22 H 0.21220 0.35977 -0.02197
C24 C 0.06954 0.37577 0.04599
#END


data_List_12
#E = -59.8419 (inter-molecular)
#E =  30.4174 (intra-molecular)
_chemical_formula_sum 'H22 C24 N4 O6'
_chemical_formula_moiety
;
H22 C24 N4 O6
;
_symmetry_cell_setting monoclinic
_space_group_name_H-M_alt 'C 1 c 1'
_symmetry_Int_Tables_number 9
loop_
_symmetry_equiv_pos_site_id
_symmetry_equiv_pos_as_xyz
1 x,y,z
2 1/2+x,1/2+y,z
3 x,-y,1/2+z
4 1/2+x,1/2-y,1/2+z
_cell_length_a 10.768100
_cell_length_b 26.820115
_cell_length_c 11.897798
_cell_angle_alpha 90.000000
_cell_angle_beta 141.141497
_cell_angle_gamma 90.000000
_cell_formula_units_Z 8
loop_
_atom_site_label
_atom_site_type_symbol
_atom_site_fract_x
_atom_site_fract_y
_atom_site_fract_z
C1 C 1.93470 0.66937 1.87999
C2 C 1.82023 0.71134 1.82735
C3 C 1.87020 0.75809 1.81868
C4 C 2.03154 0.76348 1.85979
C5 C 2.13670 0.72115 1.90042
C6 C 2.09017 0.67459 1.91271
H1 H 1.78281 0.79038 1.78099
H2 H 2.25989 0.72429 1.92887
H3 H 2.17706 0.64228 1.94969
C7 C 1.64430 0.70608 1.78081
H4 H 1.50935 0.70732 1.63448
H5 H 1.63550 0.73797 1.83222
N1 N 1.64856 0.65829 1.84476
N2 N 1.89848 0.62180 1.90391
C8 C 1.69438 0.61783 1.79980
H6 H 1.59279 0.61805 1.65626
H7 H 1.67102 0.58134 1.82307
C9 C 2.03584 0.61311 2.09605
H8 H 2.03769 0.57289 2.11415
H9 H 2.18827 0.62282 2.18035
C10 C 1.78188 0.66065 2.03029
C11 C 1.97226 0.63974 2.15742
C12 C 1.72557 0.68548 2.08899
C13 C 2.10079 0.64312 2.34039
C14 C 1.85502 0.68913 2.27103
H10 H 1.57883 0.70182 1.99169
C15 C 2.04186 0.66707 2.39795
H11 H 2.24638 0.62614 2.43812
H12 H 1.80871 0.70926 2.31296
C16 C 2.08966 0.81392 1.85845
H13 H 2.02179 0.84322 1.86150
H14 H 2.25030 0.81879 1.97734
H15 H 2.04145 0.81895 1.73752
C17 C 2.17873 0.67074 2.59301
H16 H 2.28168 0.63925 2.66747
H17 H 2.26483 0.70516 2.64890
H18 H 2.09722 0.67011 2.61514
O1 O 1.63000 0.42662 2.00242
O2 O 1.95979 0.43565 2.24284
H19 H 1.92927 0.42284 2.29668
O3 O 1.50842 0.44335 1.39009
O4 O 1.36818 0.40117 1.42754
O5 O 2.23839 0.47510 1.95916
O6 O 2.27305 0.52099 2.13546
C18 C 1.81222 0.44317 1.96181
N3 N 1.50474 0.42654 1.48448
N4 N 2.18606 0.48933 2.01685
C19 C 1.65271 0.43198 1.77853
H20 H 1.51505 0.41827 1.71764
C20 C 1.67198 0.43837 1.67592
C21 C 1.84816 0.45623 1.75358
H21 H 1.86386 0.46064 1.67422
C22 C 2.00437 0.46832 1.93572
C23 C 1.98905 0.46161 2.04128
H22 H 2.11264 0.47082 2.18324
C24 C 1.78667 0.43446 2.06581
#END


data_List_13
#E = -60.1854 (inter-molecular)
#E =  30.7955 (intra-molecular)
_chemical_formula_sum 'H22 C24 N4 O6'
_chemical_formula_moiety
;
H22 C24 N4 O6
;
_symmetry_cell_setting monoclinic
_space_group_name_H-M_alt 'P 1 21/c 1'
_symmetry_Int_Tables_number 14
loop_
_symmetry_equiv_pos_site_id
_symmetry_equiv_pos_as_xyz
1 x,y,z
2 -x,1/2+y,1/2-z
3 -x,-y,-z
4 x,1/2-y,1/2+z
_cell_length_a 10.826930
_cell_length_b 27.097523
_cell_length_c 7.669898
_cell_angle_alpha 90.000000
_cell_angle_beta 106.047932
_cell_angle_gamma 90.000000
_cell_formula_units_Z 8
loop_
_atom_site_label
_atom_site_type_symbol
_atom_site_fract_x
_atom_site_fract_y
_atom_site_fract_z
C1 C 0.87123 0.83363 0.36094
C2 C 0.93603 0.85960 0.25409
C3 C 0.88202 0.86268 0.06547
C4 C 0.76501 0.83954 -0.01803
C5 C 0.70315 0.81269 0.08857
C6 C 0.75496 0.81015 0.27613
H1 H 0.93161 0.88335 -0.01621
H2 H 0.61352 0.79380 0.02605
H3 H 0.70417 0.78985 0.35717
C7 C 1.06338 0.88403 0.34346
H4 H 1.04750 0.92392 0.34675
H5 H 1.13239 0.87854 0.26406
N1 N 1.11849 0.86775 0.53330
N2 N 0.92377 0.82922 0.55094
C8 C 1.01800 0.86734 0.62734
H6 H 0.97254 0.90381 0.61811
H7 H 1.06147 0.86127 0.77320
C9 C 0.98140 0.78021 0.59885
H8 H 0.98807 0.77329 0.74160
H9 H 0.92045 0.75078 0.52225
C10 C 1.17742 0.82049 0.54107
C11 C 1.11471 0.77740 0.57340
C12 C 1.30062 0.81681 0.51696
C13 C 1.17515 0.73154 0.57908
C14 C 1.36071 0.77097 0.52475
H10 H 1.35027 0.84967 0.49096
C15 C 1.29746 0.72795 0.55284
H11 H 1.12489 0.69855 0.60206
H12 H 1.45630 0.76939 0.50532
C16 C 0.70844 0.84124 -0.21952
H13 H 0.73881 0.87446 -0.27761
H14 H 0.73942 0.80905 -0.28253
H15 H 0.60325 0.84156 -0.25566
C17 C 1.36008 0.67865 0.55629
H16 H 1.29236 0.64853 0.55508
H17 H 1.39416 0.67416 0.43550
H18 H 1.44083 0.67488 0.67834
O1 O 0.40582 0.94864 -0.44163
O2 O 0.33500 0.91536 -0.21897
H19 H 0.26180 0.90785 -0.32363
O3 O 0.87619 1.05715 0.01008
O4 O 0.89957 1.00120 -0.18679
O5 O 0.76409 0.94745 0.49107
O6 O 0.59030 0.90238 0.39502
C18 C 0.54075 0.94903 -0.13408
N3 N 0.84818 1.01782 -0.07374
N4 N 0.67353 0.93061 0.36967
C19 C 0.63954 0.97594 -0.17434
H20 H 0.63123 0.98767 -0.31261
C20 C 0.74769 0.98838 -0.03335
C21 C 0.76216 0.97371 0.14579
H21 H 0.84839 0.98361 0.25179
C22 C 0.66348 0.94605 0.18309
C23 C 0.55302 0.93390 0.04481
H22 H 0.47585 0.91329 0.07639
C24 C 0.42369 0.93779 -0.28278
#END


data_List_14
#E = -60.1311 (inter-molecular)
#E =  30.8750 (intra-molecular)
_chemical_formula_sum 'H22 C24 N4 O6'
_chemical_formula_moiety
;
H22 C24 N4 O6
;
_symmetry_cell_setting monoclinic
_space_group_name_H-M_alt 'P 1 21/c 1'
_symmetry_Int_Tables_number 14
loop_
_symmetry_equiv_pos_site_id
_symmetry_equiv_pos_as_xyz
1 x,y,z
2 -x,1/2+y,1/2-z
3 -x,-y,-z
4 x,1/2-y,1/2+z
_cell_length_a 10.810435
_cell_length_b 27.114762
_cell_length_c 7.727299
_cell_angle_alpha 90.000000
_cell_angle_beta 107.319926
_cell_angle_gamma 90.000000
_cell_formula_units_Z 8
loop_
_atom_site_label
_atom_site_type_symbol
_atom_site_fract_x
_atom_site_fract_y
_atom_site_fract_z
C1 C 0.32652 0.81881 0.95903
C2 C 0.39077 0.77581 0.93084
C3 C 0.33057 0.72982 0.92394
C4 C 0.20686 0.72599 0.94451
C5 C 0.14250 0.76888 0.96972
C6 C 0.20239 0.81484 0.97889
H1 H 0.38210 0.69694 0.90431
H2 H 0.04577 0.76732 0.98466
H3 H 0.15174 0.84754 1.00292
C7 C 0.52555 0.77887 0.91127
H4 H 0.51965 0.77140 0.76996
H5 H 0.58746 0.74990 0.99145
N1 N 0.58239 0.82816 0.95850
N2 N 0.38491 0.86617 0.96692
C8 C 0.48641 0.86574 0.87718
H6 H 0.44312 0.85911 0.73119
H7 H 0.53124 0.90233 0.88620
C9 C 0.43945 0.88327 1.15610
H8 H 0.45443 0.92317 1.15118
H9 H 0.36957 0.87795 1.23226
C10 C 0.63475 0.83335 1.14869
C11 C 0.56824 0.85945 1.25079
C12 C 0.75258 0.81055 1.23860
C13 C 0.62175 0.86316 1.43973
C14 C 0.80399 0.81375 1.42651
H10 H 0.80481 0.79020 1.16131
C15 C 0.74002 0.84054 1.52836
H11 H 0.57057 0.88379 1.51772
H12 H 0.89491 0.79544 1.49329
C16 C 0.14417 0.67663 0.93917
H13 H 0.21131 0.64660 0.93627
H14 H 0.11382 0.67150 1.06103
H15 H 0.06004 0.67336 0.81858
C17 C 0.79550 0.84267 1.73032
H16 H 0.76376 0.87593 1.78526
H17 H 0.76420 0.81057 1.79214
H18 H 0.90155 0.84324 1.77120
O1 O -0.09742 0.44686 0.55200
O2 O -0.16670 0.41564 0.77587
H19 H -0.24130 0.40752 0.67158
O3 O 0.37488 0.55903 1.00465
O4 O 0.40002 0.50249 0.81312
O5 O 0.26825 0.45135 1.48725
O6 O 0.09423 0.40550 1.39106
C18 C 0.04042 0.44939 0.86068
N3 N 0.34789 0.51932 0.92294
N4 N 0.17717 0.43366 1.36568
C19 C 0.13883 0.47628 0.82077
H20 H 0.12937 0.48729 0.68223
C20 C 0.24807 0.48961 0.96249
C21 C 0.26413 0.47573 1.14195
H21 H 0.35115 0.48635 1.24854
C22 C 0.16591 0.44802 1.17881
C23 C 0.05430 0.43503 1.03986
H22 H -0.02245 0.41433 1.07108
C24 C -0.07820 0.43731 0.71153
#END


data_List_15
#E = -59.1510 (inter-molecular)
#E =  29.9198 (intra-molecular)
_chemical_formula_sum 'H22 C24 N4 O6'
_chemical_formula_moiety
;
H22 C24 N4 O6
;
_symmetry_cell_setting triclinic
_space_group_name_H-M_alt 'P -1'
_symmetry_Int_Tables_number 2
loop_
_symmetry_equiv_pos_site_id
_symmetry_equiv_pos_as_xyz
1 x,y,z
2 -x,-y,-z
_cell_length_a 7.922188
_cell_length_b 13.572662
_cell_length_c 11.456923
_cell_angle_alpha 73.197920
_cell_angle_beta 68.262552
_cell_angle_gamma 89.063977
_cell_formula_units_Z 4
loop_
_atom_site_label
_atom_site_type_symbol
_atom_site_fract_x
_atom_site_fract_y
_atom_site_fract_z
C1 C 0.56187 0.23428 0.57345
C2 C 0.53501 0.12921 0.64652
C3 C 0.40982 0.06230 0.63845
C4 C 0.30686 0.09981 0.56182
C5 C 0.33103 0.20500 0.49168
C6 C 0.45831 0.27151 0.49694
H1 H 0.39026 -0.01927 0.69444
H2 H 0.25212 0.23611 0.43184
H3 H 0.47803 0.35285 0.44024
C7 C 0.64100 0.08817 0.73319
H4 H 0.72891 0.03317 0.69285
H5 H 0.54714 0.04384 0.83265
N1 N 0.75764 0.17047 0.73580
N2 N 0.70002 0.30246 0.56873
C8 C 0.83983 0.24522 0.60545
H6 H 0.91197 0.20634 0.53171
H7 H 0.94616 0.29870 0.60066
C9 C 0.62126 0.36799 0.65498
H8 H 0.71814 0.43711 0.61927
H9 H 0.49356 0.39558 0.64722
C10 C 0.65953 0.21814 0.83226
C11 C 0.59129 0.31390 0.79769
C12 C 0.62965 0.16964 0.96490
C13 C 0.49749 0.35980 0.89576
C14 C 0.53581 0.21543 1.06194
H10 H 0.68380 0.09638 0.99206
C15 C 0.47074 0.31151 1.02791
H11 H 0.44587 0.43403 0.86810
H12 H 0.51506 0.17588 1.16408
C16 C 0.16474 0.02838 0.56207
H13 H 0.21383 -0.04723 0.56026
H14 H 0.04137 0.01845 0.65092
H15 H 0.13133 0.06013 0.47493
C17 C 0.37175 0.36038 1.13275
H16 H 0.35489 0.44128 1.09015
H17 H 0.23672 0.31871 1.19487
H18 H 0.44863 0.35950 1.19505
O1 O 1.25418 0.56943 0.79401
O2 O 1.11396 0.69450 0.69947
H19 H 1.16969 0.66199 0.62958
O3 O 0.83206 0.58172 1.37988
O4 O 1.05660 0.49987 1.28361
O5 O 0.83542 0.94351 1.09419
O6 O 0.80013 0.93886 0.91490
C18 C 1.07718 0.67775 0.91576
N3 N 0.95355 0.56943 1.28109
N4 N 0.84681 0.90199 1.00907
C19 C 1.06507 0.61247 1.03854
H20 H 1.12246 0.53860 1.04471
C20 C 0.97558 0.64159 1.15232
C21 C 0.90347 0.73699 1.14483
H21 H 0.83566 0.76032 1.23292
C22 C 0.92085 0.80217 1.02056
C23 C 1.00658 0.77349 0.90613
H22 H 1.01826 0.82530 0.81042
C24 C 1.16201 0.64188 0.79885
#END


data_List_16
#E = -58.5344 (inter-molecular)
#E =  29.3389 (intra-molecular)
_chemical_formula_sum 'H22 C24 N4 O6'
_chemical_formula_moiety
;
H22 C24 N4 O6
;
_symmetry_cell_setting triclinic
_space_group_name_H-M_alt 'P -1'
_symmetry_Int_Tables_number 2
loop_
_symmetry_equiv_pos_site_id
_symmetry_equiv_pos_as_xyz
1 x,y,z
2 -x,-y,-z
_cell_length_a 6.252432
_cell_length_b 7.916774
_cell_length_c 26.139725
_cell_angle_alpha 84.841410
_cell_angle_beta 118.478469
_cell_angle_gamma 106.948687
_cell_formula_units_Z 4
loop_
_atom_site_label
_atom_site_type_symbol
_atom_site_fract_x
_atom_site_fract_y
_atom_site_fract_z
C1 C 0.80013 0.82397 0.40851
C2 C 0.67225 0.70221 0.43433
C3 C 0.80729 0.65916 0.49207
C4 C 1.06777 0.73740 0.52510
C5 C 1.19231 0.86112 0.49955
C6 C 1.06076 0.90229 0.44160
H1 H 0.70846 0.56174 0.51111
H2 H 1.39318 0.92673 0.52479
H3 H 1.15973 0.99993 0.42239
C7 C 0.38878 0.62016 0.40044
H4 H 0.29910 0.67625 0.41930
H5 H 0.34119 0.47732 0.40593
N1 N 0.28505 0.65877 0.33846
N2 N 0.67011 0.86775 0.34984
C8 C 0.40297 0.84191 0.33195
H6 H 0.38183 0.93276 0.35756
H7 H 0.30419 0.87679 0.28671
C9 C 0.69815 0.76592 0.30992
H8 H 0.66637 0.83933 0.27055
H9 H 0.89150 0.75394 0.32898
C10 C 0.31237 0.53740 0.30685
C11 C 0.50893 0.58435 0.29172
C12 C 0.14496 0.36634 0.29157
C13 C 0.52951 0.46224 0.25980
C14 C 0.16773 0.24486 0.26030
H10 H -0.00705 0.32847 0.30325
C15 C 0.35798 0.29279 0.24352
H11 H 0.67907 0.50039 0.24724
H12 H 0.03382 0.11342 0.24861
C16 C 1.20673 0.69690 0.58771
H13 H 1.12732 0.55945 0.59461
H14 H 1.40714 0.71498 0.60130
H15 H 1.19426 0.78410 0.61574
C17 C 0.38428 0.16160 0.21060
H16 H 0.45178 0.22654 0.18019
H17 H 0.52034 0.09359 0.24119
H18 H 0.20107 0.06440 0.18504
O1 O 1.10816 0.87857 0.97771
O2 O 0.72911 0.76743 0.97639
H19 H 0.78357 0.88593 0.99465
O3 O 0.99500 0.28526 0.81026
O4 O 1.21799 0.56025 0.84008
O5 O 0.40727 -0.01429 0.88605
O6 O 0.25775 0.15148 0.91619
C18 C 0.84493 0.59276 0.93199
N3 N 1.05076 0.42543 0.83734
N4 N 0.40808 0.13016 0.90088
C19 C 0.97485 0.58682 0.90120
H20 H 1.11729 0.70499 0.90083
C20 C 0.91485 0.43068 0.86974
C21 C 0.72736 0.28020 0.86884
H21 H 0.67928 0.15983 0.84391
C22 C 0.60190 0.28758 0.90050
C23 C 0.65820 0.44295 0.93186
H22 H 0.55886 0.44789 0.95619
C24 C 0.91123 0.76055 0.96409
#END


data_List_17
#E = -58.4321 (inter-molecular)
#E =  29.2835 (intra-molecular)
_chemical_formula_sum 'H22 C24 N4 O6'
_chemical_formula_moiety
;
H22 C24 N4 O6
;
_symmetry_cell_setting orthorhombic
_space_group_name_H-M_alt 'A b a 2'
_symmetry_Int_Tables_number 41
loop_
_symmetry_equiv_pos_site_id
_symmetry_equiv_pos_as_xyz
1 x,y,z
2 x,1/2+y,1/2+z
3 -x,-y,z
4 -x,1/2-y,1/2+z
5 1/2-x,1/2+y,z
6 1/2-x,y,1/2+z
7 1/2+x,1/2-y,z
8 1/2+x,-y,1/2+z
_cell_length_a 28.135396
_cell_length_b 20.310311
_cell_length_c 7.662474
_cell_angle_alpha 90.000000
_cell_angle_beta 90.000000
_cell_angle_gamma 90.000000
_cell_formula_units_Z 16
loop_
_atom_site_label
_atom_site_type_symbol
_atom_site_fract_x
_atom_site_fract_y
_atom_site_fract_z
C1 C 0.18778 0.59551 0.16839
C2 C 0.22926 0.56248 0.22072
C3 C 0.27358 0.59315 0.20189
C4 C 0.27725 0.65677 0.13376
C5 C 0.23589 0.68942 0.08158
C6 C 0.19169 0.65865 0.09658
H1 H 0.30524 0.56650 0.24096
H2 H 0.23770 0.73874 0.02692
H3 H 0.16011 0.68418 0.05168
C7 C 0.22636 0.49352 0.29409
H4 H 0.23551 0.49532 0.43238
H5 H 0.25310 0.46174 0.23301
N1 N 0.17825 0.46583 0.27880
N2 N 0.14202 0.56681 0.19024
C8 C 0.14309 0.51562 0.32457
H6 H 0.15117 0.53780 0.45202
H7 H 0.10773 0.49368 0.34074
C9 C 0.12341 0.53909 0.02530
H8 H 0.08497 0.53257 0.04151
H9 H 0.12778 0.57430 -0.08188
C10 C 0.17084 0.43860 0.11081
C11 C 0.14503 0.47284 -0.01753
C12 C 0.19149 0.37787 0.06834
C13 C 0.13971 0.44524 -0.18440
C14 C 0.18639 0.35115 -0.09837
H10 H 0.21191 0.35132 0.16606
C15 C 0.16008 0.38429 -0.22549
H11 H 0.12003 0.47173 -0.28395
H12 H 0.20315 0.30434 -0.12882
C16 C 0.32468 0.68961 0.11651
H13 H 0.35367 0.65738 0.15868
H14 H 0.33111 0.70246 -0.01997
H15 H 0.32603 0.73427 0.19633
C17 C 0.15605 0.35619 -0.40561
H16 H 0.12364 0.37317 -0.47069
H17 H 0.18653 0.37136 -0.48456
H18 H 0.15479 0.30243 -0.40141
O1 O 0.56245 0.30525 0.54081
O2 O 0.59376 0.31554 0.80939
H19 H 0.60312 0.35789 0.75828
O3 O 0.45357 0.03335 0.65250
O4 O 0.47025 0.09850 0.43319
O5 O 0.54000 0.05941 1.19810
O6 O 0.56940 0.15639 1.26333
C18 C 0.54981 0.22068 0.75487
N3 N 0.47389 0.08170 0.58784
N4 N 0.55081 0.11682 1.16105
C19 C 0.52204 0.18189 0.64332
H20 H 0.51518 0.19872 0.51084
C20 C 0.50356 0.12209 0.70338
C21 C 0.51235 0.10082 0.87400
H21 H 0.49676 0.05550 0.92255
C22 C 0.54088 0.13936 0.98321
C23 C 0.55972 0.19916 0.92492
H22 H 0.58214 0.22869 1.01048
C24 C 0.56845 0.28398 0.68760
#END


data_List_18
#E = -58.4949 (inter-molecular)
#E =  29.4126 (intra-molecular)
_chemical_formula_sum 'H22 C24 N4 O6'
_chemical_formula_moiety
;
H22 C24 N4 O6
;
_symmetry_cell_setting triclinic
_space_group_name_H-M_alt 'P -1'
_symmetry_Int_Tables_number 2
loop_
_symmetry_equiv_pos_site_id
_symmetry_equiv_pos_as_xyz
1 x,y,z
2 -x,-y,-z
_cell_length_a 7.918561
_cell_length_b 25.303432
_cell_length_c 6.243476
_cell_angle_alpha 110.022734
_cell_angle_beta 72.888107
_cell_angle_gamma 109.440540
_cell_formula_units_Z 4
loop_
_atom_site_label
_atom_site_type_symbol
_atom_site_fract_x
_atom_site_fract_y
_atom_site_fract_z
C1 C 0.29769 0.25991 0.76711
C2 C 0.20826 0.29189 0.71416
C3 C 0.27159 0.30692 0.50214
C4 C 0.42802 0.29156 0.35033
C5 C 0.51731 0.26017 0.40471
C6 C 0.45129 0.24345 0.61194
H1 H 0.24694 0.24790 0.93046
H2 H 0.47828 0.30300 0.18603
H3 H 0.63737 0.24830 0.28249
N1 N 0.18230 0.33847 0.44262
C7 C 0.04448 0.31030 0.88523
H4 H 0.07459 0.32941 1.06049
H5 H -0.06823 0.27109 0.89284
N2 N -0.01697 0.35011 0.81685
C8 C -0.00768 0.33211 0.56651
H6 H -0.08754 0.28695 0.51201
H7 H -0.07248 0.35770 0.51940
C9 C 0.08505 0.40869 0.88947
C10 C 0.03850 0.44183 1.11797
C11 C 0.23325 0.43433 0.73606
C12 C 0.13707 0.49965 1.19279
H8 H -0.07909 0.42280 1.23564
C13 C 0.33375 0.49197 0.81474
C14 C 0.28724 0.52501 1.04316
H9 H 0.09445 0.52538 1.36777
H10 H 0.45177 0.51062 0.69775
C15 C 0.28230 0.40035 0.48530
H11 H 0.43068 0.40585 0.43191
H12 H 0.24494 0.41908 0.37669
C16 C 0.54892 0.21052 0.67158
H13 H 0.61604 0.18336 0.51339
H14 H 0.65110 0.24115 0.77156
H15 H 0.45400 0.18168 0.77603
C17 C 0.38970 0.58753 1.12121
H16 H 0.38516 0.60094 1.30860
H17 H 0.53402 0.59446 1.03424
H18 H 0.33001 0.61558 1.08213
O1 O 0.39942 0.02159 0.36923
O2 O 0.29057 0.02367 0.74878
H19 H 0.39078 0.00531 0.71188
O3 O -0.02584 0.18948 0.31920
O4 O 0.22005 0.15969 0.12505
O5 O -0.40062 0.11489 0.98491
O6 O -0.26658 0.08379 1.16246
C18 C 0.15985 0.06784 0.58902
N3 N 0.08764 0.16248 0.29000
N4 N -0.27179 0.09947 0.99749
C19 C 0.18483 0.09854 0.42849
H20 H 0.30355 0.09883 0.28522
C20 C 0.06033 0.13017 0.45819
C21 C -0.08934 0.13129 0.64566
H21 H -0.18506 0.15617 0.66914
C22 C -0.11389 0.09963 0.80242
C23 C 0.01004 0.06814 0.77640
H22 H -0.00950 0.04384 0.89985
C24 C 0.29546 0.03560 0.55375
#END


data_List_19
#E = -59.6248 (inter-molecular)
#E =  30.6290 (intra-molecular)
_chemical_formula_sum 'H22 C24 N4 O6'
_chemical_formula_moiety
;
H22 C24 N4 O6
;
_symmetry_cell_setting triclinic
_space_group_name_H-M_alt 'P -1'
_symmetry_Int_Tables_number 2
loop_
_symmetry_equiv_pos_site_id
_symmetry_equiv_pos_as_xyz
1 x,y,z
2 -x,-y,-z
_cell_length_a 8.373134
_cell_length_b 28.714035
_cell_length_c 9.303976
_cell_angle_alpha 149.849549
_cell_angle_beta 90.414067
_cell_angle_gamma 96.954674
_cell_formula_units_Z 4
loop_
_atom_site_label
_atom_site_type_symbol
_atom_site_fract_x
_atom_site_fract_y
_atom_site_fract_z
C1 C 0.18372 0.75263 -0.48112
C2 C 0.05580 0.76022 -0.36845
C3 C -0.06351 0.80659 -0.29134
C4 C -0.05480 0.84784 -0.31803
C5 C 0.07356 0.84060 -0.42850
C6 C 0.19156 0.79351 -0.50889
H1 H -0.16219 0.81083 -0.20735
H2 H 0.08145 0.87060 -0.45610
H3 H 0.28907 0.78700 -0.59884
C7 C 0.04798 0.71955 -0.32670
H4 H -0.05579 0.65559 -0.49194
H5 H 0.02197 0.77117 -0.11190
N1 N 0.19963 0.69123 -0.36262
N2 N 0.30616 0.70635 -0.56083
C8 C 0.25141 0.64052 -0.61750
H6 H 0.15083 0.57949 -0.81519
H7 H 0.35225 0.60926 -0.66642
C9 C 0.46192 0.77582 -0.33564
H8 H 0.56055 0.73854 -0.44196
H9 H 0.49187 0.83593 -0.25080
C10 C 0.32698 0.77166 -0.10394
C11 C 0.45949 0.81266 -0.08540
C12 C 0.32339 0.80961 0.13544
C13 C 0.58971 0.88710 0.16435
C14 C 0.45377 0.88330 0.38280
H10 H 0.22147 0.77756 0.12048
C15 C 0.58844 0.92197 0.39765
H11 H 0.69355 0.91801 0.17751
H12 H 0.45040 0.90967 0.56229
C16 C -0.18511 0.89530 -0.24141
H13 H -0.21976 0.93743 -0.04217
H14 H -0.14074 0.94461 -0.19856
H15 H -0.29444 0.84146 -0.42232
C17 C 0.73371 0.99725 0.65368
H16 H 0.77513 1.05340 0.72320
H17 H 0.70312 1.03153 0.84246
H18 H 0.83594 0.96517 0.59287
O1 O 0.11491 0.59296 -1.23276
O2 O 0.13817 0.48549 -1.34860
H19 H 0.01756 0.47130 -1.39678
O3 O 0.84008 0.77261 -0.90217
O4 O 0.65946 0.67565 -1.30191
O5 O 0.68291 0.57780 -0.83813
O6 O 0.87095 0.54917 -1.05992
C18 C 0.38184 0.58277 -1.18110
N3 N 0.71776 0.70494 -1.10465
N4 N 0.74048 0.57166 -0.97526
C19 C 0.46261 0.62861 -1.18007
H20 H 0.39060 0.64141 -1.23800
C20 C 0.63505 0.65577 -1.10983
C21 C 0.72936 0.63750 -1.04267
H21 H 0.86354 0.65780 -0.99221
C22 C 0.64603 0.59141 -1.04562
C23 C 0.47330 0.56352 -1.11489
H22 H 0.41020 0.52747 -1.11696
C24 C 0.19925 0.55712 -1.24925
#END


data_List_20
#E = -58.3104 (inter-molecular)
#E =  29.3274 (intra-molecular)
_chemical_formula_sum 'H22 C24 N4 O6'
_chemical_formula_moiety
;
H22 C24 N4 O6
;
_symmetry_cell_setting triclinic
_space_group_name_H-M_alt 'P -1'
_symmetry_Int_Tables_number 2
loop_
_symmetry_equiv_pos_site_id
_symmetry_equiv_pos_as_xyz
1 x,y,z
2 -x,-y,-z
_cell_length_a 15.252954
_cell_length_b 13.524460
_cell_length_c 6.284022
_cell_angle_alpha 88.595523
_cell_angle_beta 107.188606
_cell_angle_gamma 118.194180
_cell_formula_units_Z 4
loop_
_atom_site_label
_atom_site_type_symbol
_atom_site_fract_x
_atom_site_fract_y
_atom_site_fract_z
C1 C 1.03571 0.42036 0.77593
C2 C 0.95341 0.30995 0.75814
C3 C 0.93824 0.22253 0.61155
C4 C 1.00540 0.24813 0.48345
C5 C 1.08638 0.35869 0.49979
C6 C 1.10289 0.44566 0.64798
H1 H 1.04628 0.48749 0.88827
H2 H 0.99591 0.18078 0.37308
H3 H 1.13712 0.37598 0.39782
N1 N 0.85769 0.10981 0.59449
C7 C 0.87927 0.28644 0.89142
H4 H 0.84909 0.34663 0.86222
H5 H 0.92398 0.30260 1.07036
N2 N 0.79283 0.16852 0.84077
C8 C 0.82846 0.09045 0.79865
H6 H 0.89544 0.10136 0.94292
H7 H 0.76721 0.00235 0.78442
C9 C 0.70669 0.15799 0.65750
C10 C 0.63844 0.19256 0.69369
C11 C 0.69067 0.11718 0.43847
C12 C 0.55473 0.18597 0.51564
H8 H 0.65092 0.22556 0.86212
C13 C 0.60588 0.11042 0.26030
C14 C 0.53820 0.14580 0.29697
H9 H 0.50359 0.21381 0.54973
H10 H 0.59345 0.07855 0.09111
C15 C 0.76409 0.08006 0.39591
H11 H 0.78613 0.11409 0.24820
H12 H 0.72012 -0.01248 0.35513
C16 C 1.18947 0.56459 0.66854
H13 H 1.15826 0.61671 0.57713
H14 H 1.22831 0.60280 0.84495
H15 H 1.24950 0.56763 0.60237
C17 C 0.44684 0.13652 0.10618
H16 H 0.42803 0.20266 0.13556
H17 H 0.46494 0.14638 -0.05179
H18 H 0.37818 0.05359 0.08802
O1 O 0.06532 0.04058 0.81314
O2 O 0.10215 0.15111 1.12544
H19 H 0.04700 0.07909 1.14617
O3 O 0.43505 0.38574 0.46354
O4 O 0.32109 0.20475 0.39678
O5 O 0.44655 0.62514 1.05923
O6 O 0.33412 0.54839 1.24427
C18 C 0.20353 0.23255 0.89102
N3 N 0.36280 0.30083 0.50052
N4 N 0.37286 0.54349 1.09977
C19 C 0.24120 0.22024 0.72162
H20 H 0.20604 0.13691 0.62621
C20 C 0.32261 0.31519 0.67588
C21 C 0.36624 0.42269 0.79628
H21 H 0.42852 0.49661 0.75770
C22 C 0.32798 0.43310 0.96673
C23 C 0.24613 0.33896 1.01237
H22 H 0.21469 0.34792 1.14067
C24 C 0.11692 0.13149 0.93414
#END


data_List_21
#E = -58.0950 (inter-molecular)
#E =  29.1760 (intra-molecular)
_chemical_formula_sum 'H22 C24 N4 O6'
_chemical_formula_moiety
;
H22 C24 N4 O6
;
_symmetry_cell_setting monoclinic
_space_group_name_H-M_alt 'C 1 2/c 1'
_symmetry_Int_Tables_number 15
loop_
_symmetry_equiv_pos_site_id
_symmetry_equiv_pos_as_xyz
1 x,y,z
2 1/2+x,1/2+y,z
3 -x,y,1/2-z
4 1/2-x,1/2+y,1/2-z
5 -x,-y,-z
6 1/2-x,1/2-y,-z
7 x,-y,1/2+z
8 1/2+x,1/2-y,1/2+z
_cell_length_a 16.853621
_cell_length_b 7.966450
_cell_length_c 32.948074
_cell_angle_alpha 90.000000
_cell_angle_beta 87.755597
_cell_angle_gamma 90.000000
_cell_formula_units_Z 16
loop_
_atom_site_label
_atom_site_type_symbol
_atom_site_fract_x
_atom_site_fract_y
_atom_site_fract_z
C1 C 0.67897 0.58935 0.83271
C2 C 0.62511 0.59239 0.80122
C3 C 0.62547 0.72821 0.77417
C4 C 0.67683 0.86426 0.77889
C5 C 0.72924 0.86241 0.81070
C6 C 0.73035 0.72544 0.83713
H1 H 0.58403 0.72959 0.74979
H2 H 0.76964 0.96678 0.81509
H3 H 0.77123 0.72410 0.86172
C7 C 0.56661 0.44997 0.79664
H4 H 0.58519 0.37810 0.76947
H5 H 0.50724 0.49989 0.79125
N1 N 0.56553 0.33568 0.83196
N2 N 0.68096 0.45319 0.86038
C8 C 0.64705 0.30215 0.84315
H6 H 0.68341 0.26018 0.81669
H7 H 0.64893 0.19754 0.86462
C9 C 0.64107 0.49356 0.89966
H8 H 0.66347 0.40798 0.92264
H9 H 0.65602 0.62083 0.90933
C10 C 0.51795 0.40011 0.86487
C11 C 0.55211 0.47458 0.89874
C12 C 0.43515 0.39272 0.86384
C13 C 0.50384 0.53488 0.93131
C14 C 0.38742 0.45682 0.89587
H10 H 0.40752 0.33739 0.83777
C15 C 0.42120 0.52690 0.93001
H11 H 0.53098 0.59257 0.95728
H12 H 0.32327 0.45321 0.89411
C16 C 0.67388 1.00966 0.75014
H13 H 0.68420 0.96637 0.71889
H14 H 0.61585 1.07110 0.75301
H15 H 0.71974 1.10215 0.75636
C17 C 0.36998 0.59413 0.96449
H16 H 0.38220 0.72716 0.96909
H17 H 0.30666 0.58112 0.95875
H18 H 0.38189 0.52750 0.99260
O1 O 0.76745 0.64967 0.95739
O2 O 0.86349 0.70708 1.00098
H19 H 0.81601 0.75402 1.01492
O3 O 0.96835 0.31372 0.81520
O4 O 0.84942 0.26735 0.84223
O5 O 1.17278 0.43859 0.91581
O6 O 1.14046 0.62770 0.96166
C18 C 0.90143 0.56968 0.94035
N3 N 0.91753 0.32499 0.84309
N4 N 1.12369 0.52780 0.93451
C19 C 0.88056 0.48343 0.90530
H20 H 0.81841 0.47116 0.89785
C20 C 0.94007 0.41392 0.87973
C21 C 1.02044 0.42857 0.88853
H21 H 1.06610 0.37397 0.86824
C22 C 1.04021 0.51330 0.92401
C23 C 0.98141 0.58585 0.94967
H22 H 0.99752 0.65604 0.97649
C24 C 0.83702 0.64498 0.96613
#END


data_List_22
#E = -57.9947 (inter-molecular)
#E =  29.0811 (intra-molecular)
_chemical_formula_sum 'H22 C24 N4 O6'
_chemical_formula_moiety
;
H22 C24 N4 O6
;
_symmetry_cell_setting monoclinic
_space_group_name_H-M_alt 'P 1 21/c 1'
_symmetry_Int_Tables_number 14
loop_
_symmetry_equiv_pos_site_id
_symmetry_equiv_pos_as_xyz
1 x,y,z
2 -x,1/2+y,1/2-z
3 -x,-y,-z
4 x,1/2-y,1/2+z
_cell_length_a 8.235968
_cell_length_b 19.464034
_cell_length_c 13.895694
_cell_angle_alpha 90.000000
_cell_angle_beta 78.752672
_cell_angle_gamma 90.000000
_cell_formula_units_Z 8
loop_
_atom_site_label
_atom_site_type_symbol
_atom_site_fract_x
_atom_site_fract_y
_atom_site_fract_z
C1 C 0.09670 0.83711 0.21640
C2 C 0.14446 0.84699 0.30720
C3 C 0.14870 0.79084 0.37047
C4 C 0.10419 0.72494 0.34450
C5 C 0.05097 0.71618 0.25571
C6 C 0.04835 0.77156 0.19218
H1 H 0.18702 0.79875 0.44030
H2 H 0.01283 0.66593 0.23454
H3 H 0.00975 0.76365 0.12277
C7 C 0.19376 0.91802 0.33547
H4 H 0.32746 0.91765 0.33412
H5 H 0.13245 0.92975 0.41098
N1 N 0.15968 0.97177 0.26691
N2 N 0.09497 0.89208 0.14985
C8 C 0.20445 0.94775 0.16607
H6 H 0.33404 0.93111 0.14941
H7 H 0.19620 0.99003 0.11502
C9 C -0.07336 0.91888 0.15330
H8 H -0.07395 0.94625 0.08432
H9 H -0.16383 0.87719 0.15725
C10 C -0.00805 0.99340 0.29016
C11 C -0.12535 0.96898 0.23693
C12 C -0.05919 1.03897 0.36808
C13 C -0.29068 0.99065 0.26205
C14 C -0.22409 1.06012 0.39272
H10 H 0.03053 1.05872 0.40905
C15 C -0.34098 1.03599 0.34014
H11 H -0.38091 0.97103 0.22133
H12 H -0.26114 1.09632 0.45250
C16 C 0.11087 0.66424 0.41014
H13 H 0.17304 0.67688 0.47072
H14 H -0.01365 0.64616 0.44177
H15 H 0.17928 0.62187 0.36885
C17 C -0.51831 1.05732 0.36968
H16 H -0.58850 1.04585 0.31235
H17 H -0.57792 1.03084 0.43682
H18 H -0.52534 1.11275 0.38184
O1 O 0.45577 0.55654 0.41854
O2 O 0.64376 0.57565 0.51320
H19 H 0.60945 0.52875 0.53345
O3 O 0.52429 0.84104 0.18732
O4 O 0.44811 0.73617 0.16018
O5 O 0.81247 0.88634 0.45472
O6 O 0.80192 0.80969 0.57120
C18 C 0.58985 0.66629 0.41341
N3 N 0.50723 0.77934 0.20897
N4 N 0.77650 0.82883 0.49041
C19 C 0.53557 0.68835 0.32925
H20 H 0.47058 0.65264 0.28987
C20 C 0.56296 0.75633 0.29757
C21 C 0.64266 0.80283 0.34971
H21 H 0.66207 0.85587 0.32608
C22 C 0.69646 0.78028 0.43366
C23 C 0.67208 0.71212 0.46507
H22 H 0.71622 0.69450 0.52962
C24 C 0.55347 0.59486 0.44724
#END


data_List_23
#E = -58.1527 (inter-molecular)
#E =  29.3467 (intra-molecular)
_chemical_formula_sum 'H22 C24 N4 O6'
_chemical_formula_moiety
;
H22 C24 N4 O6
;
_symmetry_cell_setting triclinic
_space_group_name_H-M_alt 'P -1'
_symmetry_Int_Tables_number 2
loop_
_symmetry_equiv_pos_site_id
_symmetry_equiv_pos_as_xyz
1 x,y,z
2 -x,-y,-z
_cell_length_a 14.554987
_cell_length_b 7.896940
_cell_length_c 12.066341
_cell_angle_alpha 116.812488
_cell_angle_beta 114.422082
_cell_angle_gamma 69.525117
_cell_formula_units_Z 4
loop_
_atom_site_label
_atom_site_type_symbol
_atom_site_fract_x
_atom_site_fract_y
_atom_site_fract_z
C1 C 0.86865 -0.07710 0.08771
C2 C 0.78030 -0.09597 0.09804
C3 C 0.69483 -0.14063 -0.01301
C4 C 0.69559 -0.16581 -0.13494
C5 C 0.78357 -0.14692 -0.14480
C6 C 0.86884 -0.10191 -0.03454
H1 H 0.62700 -0.15455 -0.00371
H2 H 0.78734 -0.16918 -0.23847
H3 H 0.93653 -0.09056 -0.04540
C7 C 0.77796 -0.07295 0.22815
H4 H 0.78153 -0.21651 0.22430
H5 H 0.70433 0.01709 0.24425
N1 N 0.86652 0.00378 0.33673
N2 N 0.95673 -0.03431 0.19791
C8 C 0.96080 -0.09047 0.30013
H6 H 0.97166 -0.24838 0.26732
H7 H 1.02834 -0.05328 0.38567
C9 C 0.96068 0.17299 0.25154
H8 H 1.04016 0.18842 0.31032
H9 H 0.94168 0.22631 0.17356
C10 C 0.84831 0.20814 0.37686
C11 C 0.89222 0.29682 0.33784
C12 C 0.78224 0.32392 0.45275
C13 C 0.87022 0.49959 0.37666
C14 C 0.75892 0.52468 0.48827
H10 H 0.74701 0.25677 0.48213
C15 C 0.80262 0.61442 0.45081
H11 H 0.90502 0.56734 0.34698
H12 H 0.70572 0.61035 0.54480
C16 C 0.60464 -0.21675 -0.25322
H13 H 0.53541 -0.18533 -0.22665
H14 H 0.58732 -0.13376 -0.31402
H15 H 0.61939 -0.37039 -0.31280
C17 C 0.77241 0.82950 0.48384
H16 H 0.83172 0.88388 0.48349
H17 H 0.69986 0.86603 0.41261
H18 H 0.76292 0.90427 0.58097
O1 O 0.92843 0.44386 0.06032
O2 O 0.88705 0.43252 -0.14460
H19 H 0.95134 0.47987 -0.10624
O3 O 0.51316 0.26755 0.00515
O4 O 0.64197 0.39278 0.16485
O5 O 0.46400 0.19012 -0.43723
O6 O 0.58331 0.23683 -0.48101
C18 C 0.76846 0.36041 -0.09709
N3 N 0.59353 0.32826 0.04792
N4 N 0.54851 0.23025 -0.40545
C19 C 0.72975 0.36867 -0.00573
H20 H 0.77498 0.40910 0.09683
C20 C 0.63292 0.32499 -0.04704
C21 C 0.57243 0.28020 -0.17803
H21 H 0.49619 0.24995 -0.20955
C22 C 0.61167 0.27347 -0.26831
C23 C 0.70989 0.31034 -0.22894
H22 H 0.74037 0.30459 -0.29947
C24 C 0.86982 0.41252 -0.05086
#END


data_List_24
#E = -59.6522 (inter-molecular)
#E =  30.9180 (intra-molecular)
_chemical_formula_sum 'H22 C24 N4 O6'
_chemical_formula_moiety
;
H22 C24 N4 O6
;
_symmetry_cell_setting orthorhombic
_space_group_name_H-M_alt 'P 21 21 21'
_symmetry_Int_Tables_number 19
loop_
_symmetry_equiv_pos_site_id
_symmetry_equiv_pos_as_xyz
1 x,y,z
2 1/2-x,-y,1/2+z
3 1/2+x,1/2-y,-z
4 -x,1/2+y,1/2-z
_cell_length_a 8.038469
_cell_length_b 14.593179
_cell_length_c 18.307977
_cell_angle_alpha 90.000000
_cell_angle_beta 90.000000
_cell_angle_gamma 90.000000
_cell_formula_units_Z 8
loop_
_atom_site_label
_atom_site_type_symbol
_atom_site_fract_x
_atom_site_fract_y
_atom_site_fract_z
C1 C 0.69909 0.10278 0.01004
C2 C 0.56817 0.06598 -0.03105
C3 C 0.58690 -0.02030 -0.06416
C4 C 0.73693 -0.06779 -0.05641
C5 C 0.86675 -0.03047 -0.01581
C6 C 0.84883 0.05484 0.01781
H1 H 0.68478 0.16996 0.03501
H2 H 0.75282 -0.13447 -0.08183
H3 H 0.98147 -0.06914 -0.01082
N1 N 0.45692 -0.06000 -0.10575
C7 C 0.40713 0.11870 -0.03923
H4 H 0.43342 0.19020 -0.05408
H5 H 0.34667 0.12086 0.01448
N2 N 0.29168 0.07515 -0.09156
C8 C 0.29551 -0.02411 -0.08341
H6 H 0.26988 -0.04357 -0.02654
H7 H 0.19578 -0.05616 -0.11536
C9 C 0.32918 0.10234 -0.16401
C10 C 0.27203 0.18706 -0.18972
C11 C 0.42431 0.04630 -0.21046
C12 C 0.31032 0.21628 -0.26023
H8 H 0.19262 0.22871 -0.15499
C13 C 0.46326 0.07638 -0.28107
C14 C 0.40920 0.16199 -0.30575
H9 H 0.26416 0.28204 -0.27915
H10 H 0.53839 0.03312 -0.31642
C15 C 0.48434 -0.04621 -0.18460
H11 H 0.61577 -0.05594 -0.19900
H12 H 0.41536 -0.09937 -0.21431
C16 C 0.98985 0.09697 0.05908
H13 H 1.08145 0.04576 0.07622
H14 H 1.05309 0.14800 0.02520
H15 H 0.94404 0.13075 0.10851
C17 C 0.45447 0.19490 -0.38054
H16 H 0.48925 0.26717 -0.37833
H17 H 0.56152 0.15730 -0.40179
H18 H 0.35000 0.18558 -0.41789
O1 O 0.66141 0.72936 0.05182
O2 O 0.44230 0.82395 0.03583
H19 H 0.44157 0.79344 -0.01194
O3 O 0.64791 0.76738 0.39047
O4 O 0.86262 0.73033 0.32175
O5 O 0.53591 1.09650 0.29334
O6 O 0.36824 1.08451 0.19939
C18 C 0.58247 0.83405 0.14634
N3 N 0.72888 0.76964 0.33298
N4 N 0.47562 1.05390 0.24115
C19 C 0.65351 0.78416 0.20358
H20 H 0.69964 0.71514 0.19412
C20 C 0.66096 0.82318 0.27319
C21 C 0.60236 0.91140 0.28696
H21 H 0.60668 0.93954 0.34193
C22 C 0.53538 0.96089 0.22850
C23 C 0.52391 0.92313 0.15830
H22 H 0.47066 0.96221 0.11332
C24 C 0.57085 0.79022 0.07382
#END


data_List_25
#E = -58.5944 (inter-molecular)
#E =  29.9091 (intra-molecular)
_chemical_formula_sum 'H22 C24 N4 O6'
_chemical_formula_moiety
;
H22 C24 N4 O6
;
_symmetry_cell_setting triclinic
_space_group_name_H-M_alt 'P -1'
_symmetry_Int_Tables_number 2
loop_
_symmetry_equiv_pos_site_id
_symmetry_equiv_pos_as_xyz
1 x,y,z
2 -x,-y,-z
_cell_length_a 10.712108
_cell_length_b 14.389107
_cell_length_c 7.754996
_cell_angle_alpha 99.844600
_cell_angle_beta 98.705840
_cell_angle_gamma 68.389588
_cell_formula_units_Z 4
loop_
_atom_site_label
_atom_site_type_symbol
_atom_site_fract_x
_atom_site_fract_y
_atom_site_fract_z
C1 C 0.76928 0.35325 0.96323
C2 C 0.77805 0.26492 1.02670
C3 C 0.71318 0.27181 1.17488
C4 C 0.63666 0.36572 1.25764
C5 C 0.62838 0.45328 1.19400
C6 C 0.69501 0.44701 1.04886
H1 H 0.72181 0.20317 1.22445
H2 H 0.56782 0.52697 1.25446
H3 H 0.68579 0.51552 0.99871
C7 C 0.85319 0.16268 0.93196
H4 H 0.77835 0.12870 0.86969
H5 H 0.91951 0.11252 1.02590
N1 N 0.92847 0.16869 0.79126
N2 N 0.83360 0.34878 0.81390
C8 C 0.84927 0.25519 0.69894
H6 H 0.75126 0.24864 0.64868
H7 H 0.89506 0.25335 0.58080
C9 C 0.96500 0.36214 0.86416
H8 H 0.99122 0.38751 0.75357
H9 H 0.95957 0.42134 0.97586
C10 C 1.05613 0.17322 0.86508
C11 C 1.07761 0.26547 0.90473
C12 C 1.16158 0.08444 0.90295
C13 C 1.20359 0.26749 0.98329
C14 C 1.28557 0.08737 0.98450
H10 H 1.14683 0.01263 0.86843
C15 C 1.30652 0.17909 1.02882
H11 H 1.21984 0.33907 1.01434
H12 H 1.36496 0.01768 1.01513
C16 C 0.56344 0.37290 1.41199
H13 H 0.56952 0.29844 1.43534
H14 H 0.60812 0.40656 1.53071
H15 H 0.45649 0.41817 1.38811
C17 C 1.43764 0.18253 1.12335
H16 H 1.42283 0.25699 1.19718
H17 H 1.47782 0.12708 1.21699
H18 H 1.51267 0.16797 1.03183
O1 O -0.02172 0.08880 0.35034
O2 O 0.17655 -0.02501 0.43879
H19 H 0.11889 -0.06571 0.39986
O3 O 0.18103 0.44785 0.33994
O4 O -0.01900 0.43717 0.33306
O5 O 0.53549 0.23374 0.73063
O6 O 0.55020 0.07644 0.71091
C18 C 0.16834 0.14075 0.44449
N3 N 0.10541 0.40442 0.36270
N4 N 0.49055 0.16473 0.68091
C19 C 0.10519 0.23542 0.38570
H20 H 0.00792 0.25275 0.30694
C20 C 0.16858 0.30681 0.42851
C21 C 0.29397 0.28541 0.52772
H21 H 0.34102 0.34237 0.56096
C22 C 0.35737 0.18964 0.58132
C23 C 0.29525 0.11730 0.54093
H22 H 0.34352 0.04359 0.58632
C24 C 0.09680 0.06790 0.40558
#END


data_List_26
#E = -58.7675 (inter-molecular)
#E =  30.1489 (intra-molecular)
_chemical_formula_sum 'H22 C24 N4 O6'
_chemical_formula_moiety
;
H22 C24 N4 O6
;
_symmetry_cell_setting triclinic
_space_group_name_H-M_alt 'P -1'
_symmetry_Int_Tables_number 2
loop_
_symmetry_equiv_pos_site_id
_symmetry_equiv_pos_as_xyz
1 x,y,z
2 -x,-y,-z
_cell_length_a 14.523457
_cell_length_b 6.423126
_cell_length_c 13.731348
_cell_angle_alpha 77.493311
_cell_angle_beta 65.053623
_cell_angle_gamma 73.273850
_cell_formula_units_Z 4
loop_
_atom_site_label
_atom_site_type_symbol
_atom_site_fract_x
_atom_site_fract_y
_atom_site_fract_z
C1 C 0.46508 -0.11693 0.68278
C2 C 0.43978 0.11276 0.67108
C3 C 0.51467 0.22964 0.59866
C4 C 0.61571 0.12066 0.53879
C5 C 0.64067 -0.10780 0.55020
C6 C 0.56602 -0.22466 0.62176
H1 H 0.49440 0.40731 0.59098
H2 H 0.71844 -0.19719 0.50473
H3 H 0.58774 -0.40187 0.63289
C7 C 0.33277 0.23377 0.73832
H4 H 0.28903 0.29852 0.68565
H5 H 0.33740 0.37470 0.76780
N1 N 0.27382 0.08960 0.82836
N2 N 0.39245 -0.23974 0.75903
C8 C 0.28519 -0.11414 0.78948
H6 H 0.26061 -0.07645 0.72125
H7 H 0.23136 -0.21023 0.85174
C9 C 0.41643 -0.32026 0.85672
H8 H 0.38053 -0.45974 0.89870
H9 H 0.50051 -0.38089 0.83600
C10 C 0.30571 0.04900 0.91661
C11 C 0.37351 -0.14816 0.93399
C12 C 0.27042 0.20847 0.98702
C13 C 0.40293 -0.18355 1.02218
C14 C 0.30260 0.17391 1.07289
H10 H 0.21709 0.36061 0.97550
C15 C 0.36861 -0.02265 1.09142
H11 H 0.45432 -0.33636 1.03622
H12 H 0.27407 0.30061 1.12615
C16 C 0.69547 0.24970 0.46609
H13 H 0.70914 0.34845 0.51221
H14 H 0.77016 0.14345 0.42382
H15 H 0.66906 0.35673 0.40503
C17 C 0.39934 -0.06663 1.18640
H16 H 0.48272 -0.13818 1.16231
H17 H 0.38286 0.08426 1.22120
H18 H 0.35714 -0.18112 1.24873
O1 O 1.08624 -0.39853 0.89165
O2 O 1.08697 -0.65197 0.80097
H19 H 1.13047 -0.73675 0.84113
O3 O 0.76585 0.39354 0.75643
O4 O 0.85499 0.33210 0.85871
O5 O 0.91027 -0.12985 0.46780
O6 O 0.89357 -0.45212 0.55863
C18 C 0.99813 -0.29320 0.76908
N3 N 0.83232 0.27884 0.79153
N4 N 0.90782 -0.26575 0.54747
C19 C 0.95017 -0.08333 0.80207
H20 H 0.95905 -0.04008 0.86968
C20 C 0.88808 0.06560 0.75088
C21 C 0.87470 0.00871 0.66564
H21 H 0.82657 0.12342 0.62566
C22 C 0.92310 -0.20166 0.63411
C23 C 0.98501 -0.35302 0.68435
H22 H 1.02242 -0.51569 0.65818
C24 C 1.06033 -0.44784 0.82764
#END


data_List_27
#E = -60.1729 (inter-molecular)
#E =  31.5704 (intra-molecular)
_chemical_formula_sum 'H22 C24 N4 O6'
_chemical_formula_moiety
;
H22 C24 N4 O6
;
_symmetry_cell_setting triclinic
_space_group_name_H-M_alt 'P -1'
_symmetry_Int_Tables_number 2
loop_
_symmetry_equiv_pos_site_id
_symmetry_equiv_pos_as_xyz
1 x,y,z
2 -x,-y,-z
_cell_length_a 10.344499
_cell_length_b 8.265111
_cell_length_c 20.435610
_cell_angle_alpha 115.176667
_cell_angle_beta 59.384066
_cell_angle_gamma 131.176910
_cell_formula_units_Z 4
loop_
_atom_site_label
_atom_site_type_symbol
_atom_site_fract_x
_atom_site_fract_y
_atom_site_fract_z
C1 C 0.72121 0.71210 0.59098
C2 C 0.86377 0.75517 0.60321
C3 C 1.01632 0.77007 0.54039
C4 C 1.02845 0.74350 0.46548
C5 C 0.88872 0.70704 0.45383
C6 C 0.73670 0.69125 0.51614
H1 H 1.12580 0.80044 0.54960
H2 H 0.89736 0.69097 0.39634
H3 H 0.62890 0.66454 0.50720
C7 C 0.85357 0.78923 0.68400
H4 H 0.94832 0.96343 0.69949
H5 H 0.90019 0.70561 0.68637
N1 N 0.67004 0.72383 0.74083
N2 N 0.56029 0.68369 0.65253
C8 C 0.59418 0.79724 0.72518
H6 H 0.68675 0.97295 0.72361
H7 H 0.46841 0.77185 0.77255
C9 C 0.41327 0.45189 0.65827
H8 H 0.28265 0.43526 0.69112
H9 H 0.40576 0.35647 0.60165
C10 C 0.55406 0.49545 0.74086
C11 C 0.43240 0.35777 0.69944
C12 C 0.56627 0.40366 0.77967
C13 C 0.32955 0.13219 0.69566
C14 C 0.46236 0.17842 0.77601
H10 H 0.65680 0.50743 0.81320
C15 C 0.34431 0.04097 0.73339
H11 H 0.23918 0.02698 0.66199
H12 H 0.47574 0.11282 0.80665
C16 C 1.19339 0.76379 0.39904
H13 H 1.16474 0.68751 0.34503
H14 H 1.23722 0.68403 0.40595
H15 H 1.30600 0.93472 0.39432
C17 C 0.23867 -0.20075 0.72534
H16 H 0.10028 -0.27785 0.72853
H17 H 0.30749 -0.26155 0.67039
H18 H 0.22526 -0.24928 0.77166
O1 O 0.66954 0.12950 0.03517
O2 O 0.55687 0.28634 0.03353
H19 H 0.48660 0.14103 0.00701
O3 O 1.11303 1.27378 0.11634
O4 O 0.88628 1.06408 0.07235
O5 O 1.31106 0.84380 0.13028
O6 O 1.06374 0.67867 0.22720
C18 C 0.80239 0.50765 0.07869
N3 N 0.99068 1.09278 0.09553
N4 N 1.14564 0.75311 0.16644
C19 C 0.83110 0.69374 0.07392
H20 H 0.74939 0.67712 0.04988
C20 C 0.96457 0.90015 0.10008
C21 C 1.07038 0.92342 0.13088
H21 H 1.17531 1.08209 0.15066
C22 C 1.03757 0.73480 0.13537
C23 C 0.90572 0.52788 0.10998
H22 H 0.88625 0.38474 0.11303
C24 C 0.66998 0.28825 0.04823
#END


data_List_28
#E = -58.2837 (inter-molecular)
#E =  29.6826 (intra-molecular)
_chemical_formula_sum 'H22 C24 N4 O6'
_chemical_formula_moiety
;
H22 C24 N4 O6
;
_symmetry_cell_setting orthorhombic
_space_group_name_H-M_alt 'P b c a'
_symmetry_Int_Tables_number 61
loop_
_symmetry_equiv_pos_site_id
_symmetry_equiv_pos_as_xyz
1 x,y,z
2 1/2-x,-y,1/2+z
3 1/2+x,1/2-y,-z
4 -x,1/2+y,1/2-z
5 -x,-y,-z
6 1/2+x,y,1/2-z
7 1/2-x,1/2+y,z
8 x,1/2-y,1/2+z
_cell_length_a 11.307171
_cell_length_b 35.682197
_cell_length_c 11.153941
_cell_angle_alpha 90.000000
_cell_angle_beta 90.000000
_cell_angle_gamma 90.000000
_cell_formula_units_Z 16
loop_
_atom_site_label
_atom_site_type_symbol
_atom_site_fract_x
_atom_site_fract_y
_atom_site_fract_z
C1 C 0.07574 0.90549 1.06181
C2 C 0.13934 0.93923 1.05874
C3 C 0.09414 0.97073 1.11845
C4 C -0.01412 0.96902 1.17950
C5 C -0.07607 0.93516 1.18297
C6 C -0.03138 0.90364 1.12475
H1 H 0.14311 0.99690 1.11593
H2 H -0.16020 0.93296 1.22965
H3 H -0.08084 0.87756 1.12819
C7 C 0.25558 0.94148 0.99184
H4 H 0.32621 0.94501 1.05813
H5 H 0.25718 0.96661 0.93503
N1 N 0.28135 0.90730 0.92204
N2 N 0.11693 0.87301 1.00080
C8 C 0.24532 0.87384 0.98626
H6 H 0.28900 0.87274 1.07397
H7 H 0.27528 0.84838 0.93980
C9 C 0.05695 0.87015 0.88295
H8 H 0.05291 0.84041 0.85960
H9 H -0.03547 0.87942 0.88829
C10 C 0.22934 0.90849 0.80702
C11 C 0.12043 0.89104 0.78397
C12 C 0.28730 0.92751 0.71456
C13 C 0.07130 0.89310 0.66860
C14 C 0.23835 0.92921 0.60009
H10 H 0.37245 0.94043 0.73190
C15 C 0.12990 0.91206 0.57612
H11 H -0.01325 0.87972 0.65131
H12 H 0.28550 0.94396 0.52962
C16 C -0.06119 1.00297 1.24233
H13 H -0.05801 1.02730 1.18268
H14 H -0.15356 0.99914 1.26907
H15 H -0.00924 1.00899 1.32286
C17 C 0.07709 0.91518 0.45335
H16 H 0.00328 0.89572 0.44135
H17 H 0.04451 0.94366 0.43847
H18 H 0.14322 0.90874 0.38467
O1 O 0.77004 0.14993 0.73258
O2 O 0.92852 0.18055 0.80736
H19 H 0.90202 0.16730 0.87953
O3 O 0.80144 0.20600 0.19304
O4 O 0.66408 0.18415 0.31205
O5 O 1.14994 0.26321 0.38206
O6 O 1.22232 0.23313 0.53779
C18 C 0.89449 0.18532 0.60145
N3 N 0.76579 0.19545 0.29238
N4 N 1.14291 0.23998 0.46440
C19 C 0.81826 0.18140 0.50321
H20 H 0.73398 0.16705 0.51492
C20 C 0.84921 0.19712 0.39266
C21 C 0.95628 0.21624 0.37830
H21 H 0.97969 0.22889 0.29270
C22 C 1.03218 0.21930 0.47677
C23 C 1.00228 0.20412 0.58845
H22 H 1.06132 0.20717 0.66512
C24 C 0.85639 0.16983 0.71832
#END


data_List_29
#E = -58.2283 (inter-molecular)
#E =  29.6791 (intra-molecular)
_chemical_formula_sum 'H22 C24 N4 O6'
_chemical_formula_moiety
;
H22 C24 N4 O6
;
_symmetry_cell_setting triclinic
_space_group_name_H-M_alt 'P -1'
_symmetry_Int_Tables_number 2
loop_
_symmetry_equiv_pos_site_id
_symmetry_equiv_pos_as_xyz
1 x,y,z
2 -x,-y,-z
_cell_length_a 14.954349
_cell_length_b 7.345329
_cell_length_c 11.408047
_cell_angle_alpha 72.246818
_cell_angle_beta 99.036504
_cell_angle_gamma 73.234405
_cell_formula_units_Z 4
loop_
_atom_site_label
_atom_site_type_symbol
_atom_site_fract_x
_atom_site_fract_y
_atom_site_fract_z
C1 C 0.81813 0.32041 0.55060
C2 C 0.73010 0.38972 0.58063
C3 C 0.72589 0.32057 0.70802
C4 C 0.80788 0.17951 0.80599
C5 C 0.89414 0.10411 0.77454
C6 C 0.89940 0.17491 0.64822
H1 H 0.65786 0.37835 0.73036
H2 H 0.95861 -0.00770 0.84839
H3 H 0.96808 0.12020 0.62665
C7 C 0.64016 0.54047 0.47627
H4 H 0.61761 0.68226 0.49530
H5 H 0.58060 0.48183 0.48124
N1 N 0.65659 0.59151 0.34813
N2 N 0.82653 0.40100 0.42457
C8 C 0.75208 0.60259 0.35217
H6 H 0.76207 0.71273 0.39431
H7 H 0.76097 0.66175 0.25584
C9 C 0.82256 0.26058 0.35611
H8 H 0.86114 0.29203 0.28246
H9 H 0.86154 0.10072 0.41956
C10 C 0.64174 0.45468 0.28972
C11 C 0.71999 0.29243 0.29043
C12 C 0.54747 0.48497 0.22708
C13 C 0.70246 0.16438 0.22715
C14 C 0.53039 0.35756 0.16451
H10 H 0.48782 0.61430 0.22364
C15 C 0.60781 0.19721 0.16322
H11 H 0.76322 0.03954 0.22736
H12 H 0.45656 0.38731 0.11412
C16 C 0.80277 0.10725 0.94185
H13 H 0.74580 0.22199 0.95813
H14 H 0.78723 -0.03405 0.96610
H15 H 0.87133 0.07883 1.00771
C17 C 0.58794 0.06046 0.09645
H16 H 0.56575 -0.05480 0.15833
H17 H 0.53006 0.14970 0.00769
H18 H 0.65200 -0.01728 0.07138
O1 O 0.08003 0.27427 0.51182
O2 O -0.02057 0.49253 0.32034
H19 H -0.06245 0.49959 0.37832
O3 O 0.44151 -0.12038 0.33297
O4 O 0.42262 -0.08420 0.51270
O5 O 0.22764 0.41915 -0.06255
O6 O 0.08793 0.62463 -0.06362
C18 C 0.13810 0.31100 0.32481
N3 N 0.39539 -0.03882 0.39595
N4 N 0.16642 0.48107 -0.00869
C19 C 0.22977 0.16075 0.39141
H20 H 0.24577 0.07382 0.49304
C20 C 0.30063 0.12134 0.32661
C21 C 0.28139 0.22798 0.19571
H21 H 0.33728 0.19458 0.14642
C22 C 0.18884 0.37462 0.12959
C23 C 0.11722 0.41755 0.19314
H22 H 0.04579 0.53342 0.14144
C24 C 0.06510 0.35376 0.39649
#END


data_List_30
#E = -58.3227 (inter-molecular)
#E =  29.7857 (intra-molecular)
_chemical_formula_sum 'H22 C24 N4 O6'
_chemical_formula_moiety
;
H22 C24 N4 O6
;
_symmetry_cell_setting triclinic
_space_group_name_H-M_alt 'P -1'
_symmetry_Int_Tables_number 2
loop_
_symmetry_equiv_pos_site_id
_symmetry_equiv_pos_as_xyz
1 x,y,z
2 -x,-y,-z
_cell_length_a 6.269014
_cell_length_b 24.098817
_cell_length_c 7.938939
_cell_angle_alpha 101.450225
_cell_angle_beta 73.220856
_cell_angle_gamma 80.329340
_cell_formula_units_Z 4
loop_
_atom_site_label
_atom_site_type_symbol
_atom_site_fract_x
_atom_site_fract_y
_atom_site_fract_z
C1 C 0.39220 0.30713 0.76720
C2 C 0.63338 0.29199 0.70581
C3 C 0.74963 0.26013 0.79618
C4 C 0.62770 0.24387 0.94875
C5 C 0.38784 0.26054 1.01249
C6 C 0.27133 0.29179 0.92221
H1 H 0.93625 0.24766 0.74604
H2 H 0.28952 0.24884 1.13169
H3 H 0.08484 0.30343 0.97115
C7 C 0.76734 0.31018 0.54316
H4 H 0.85273 0.27081 0.43065
H5 H 0.90369 0.32900 0.57400
N1 N 0.61976 0.35039 0.48185
N2 N 0.27009 0.33893 0.67782
C8 C 0.40686 0.33267 0.48914
H6 H 0.44366 0.28752 0.40859
H7 H 0.30900 0.35854 0.42445
C9 C 0.18810 0.40090 0.77861
H8 H 0.04196 0.41994 0.74174
H9 H 0.12473 0.40619 0.92629
C10 C 0.57401 0.40898 0.58459
C11 C 0.36921 0.43478 0.73132
C12 C 0.73523 0.44196 0.54058
C13 C 0.33106 0.49246 0.83226
C14 C 0.69349 0.49979 0.64014
H10 H 0.89153 0.42273 0.42458
C15 C 0.49248 0.52535 0.78829
H11 H 0.17523 0.51151 0.94779
H12 H 0.81903 0.52487 0.60100
C16 C 0.75260 0.21112 1.04749
H13 H 0.91223 0.18107 0.95330
H14 H 0.79436 0.24188 1.14699
H15 H 0.64739 0.18519 1.11756
C17 C 0.44385 0.58789 0.89177
H16 H 0.34367 0.59465 1.03534
H17 H 0.60304 0.60130 0.88823
H18 H 0.34789 0.61614 0.83274
O1 O 1.15222 0.02394 0.82716
O2 O 0.77605 0.02479 0.89400
H19 H 0.80385 0.00874 0.99204
O3 O 1.25434 0.11424 0.11170
O4 O 1.48416 0.07916 0.24843
O5 O 0.43649 0.19000 0.46457
O6 O 0.29348 0.16283 0.71218
C18 C 0.93147 0.06943 0.66935
N3 N 1.29125 0.09750 0.24060
N4 N 0.45596 0.16413 0.58144
C19 C 1.12167 0.06862 0.52293
H20 H 1.29138 0.04441 0.51020
C20 C 1.09152 0.09905 0.39516
C21 C 0.87432 0.13098 0.41324
H21 H 0.85290 0.15527 0.31515
C22 C 0.68561 0.13132 0.56052
C23 C 0.71248 0.10069 0.68864
H22 H 0.56584 0.10214 0.80516
C24 C 0.96847 0.03819 0.80489
#END


data_List_31
#E = -57.5341 (inter-molecular)
#E =  29.0053 (intra-molecular)
_chemical_formula_sum 'H22 C24 N4 O6'
_chemical_formula_moiety
;
H22 C24 N4 O6
;
_symmetry_cell_setting triclinic
_space_group_name_H-M_alt 'P -1'
_symmetry_Int_Tables_number 2
loop_
_symmetry_equiv_pos_site_id
_symmetry_equiv_pos_as_xyz
1 x,y,z
2 -x,-y,-z
_cell_length_a 14.944703
_cell_length_b 14.529663
_cell_length_c 7.954337
_cell_angle_alpha 88.595511
_cell_angle_beta 133.984562
_cell_angle_gamma 71.881450
_cell_formula_units_Z 4
loop_
_atom_site_label
_atom_site_type_symbol
_atom_site_fract_x
_atom_site_fract_y
_atom_site_fract_z
C1 C 0.46896 0.65219 0.64793
C2 C 0.55228 0.60808 0.90144
C3 C 0.49166 0.63063 0.98223
C4 C 0.34959 0.69889 0.81404
C5 C 0.26798 0.74266 0.56290
C6 C 0.32668 0.71892 0.48030
H1 H 0.55656 0.59568 1.17823
H2 H 0.15789 0.79619 0.42930
H3 H 0.26172 0.75424 0.28469
C7 C 0.70736 0.53871 1.08657
H4 H 0.72779 0.45912 1.14310
H5 H 0.76670 0.55785 1.25640
N1 N 0.75689 0.54230 0.97931
N2 N 0.52719 0.63339 0.56074
C8 C 0.65832 0.53833 0.72819
H6 H 0.63996 0.47087 0.72969
H7 H 0.70200 0.52680 0.65825
C9 C 0.54777 0.72179 0.52424
H8 H 0.55562 0.71766 0.39709
H9 H 0.45772 0.79599 0.43392
C10 C 0.77954 0.63029 0.98093
C11 C 0.68056 0.71917 0.76548
C12 C 0.90218 0.62985 1.20073
C13 C 0.70599 0.80495 0.77259
C14 C 0.92702 0.71546 1.20632
H10 H 0.98077 0.56184 1.36878
C15 C 0.82867 0.80409 0.99270
H11 H 0.62858 0.87326 0.60509
H12 H 1.02447 0.71162 1.37894
C16 C 0.28645 0.72961 0.90202
H13 H 0.34678 0.67036 1.07596
H14 H 0.28465 0.80263 0.93423
H15 H 0.17973 0.73887 0.76446
C17 C 0.85526 0.89574 0.99725
H16 H 0.75865 0.96546 0.83862
H17 H 0.89947 0.91224 1.16731
H18 H 0.92899 0.88193 0.99120
O1 O 0.96995 0.39923 0.00711
O2 O 1.14487 0.42271 0.35006
H19 H 1.09612 0.48646 0.21790
O3 O 1.09725 -0.03531 0.50499
O4 O 0.93826 0.08209 0.13125
O5 O 1.48999 0.01357 1.21424
O6 O 1.52238 0.14195 1.15286
C18 C 1.13524 0.26860 0.40755
N3 N 1.04653 0.04828 0.35913
N4 N 1.45330 0.09380 1.07936
C19 C 1.06239 0.20968 0.31015
H20 H 0.96215 0.24039 0.11307
C20 C 1.12046 0.11154 0.46435
C21 C 1.24912 0.07259 0.71701
H21 H 1.29350 -0.00371 0.83648
C22 C 1.31948 0.13330 0.81384
C23 C 1.26461 0.23023 0.65973
H22 H 1.32205 0.27540 0.73526
C24 C 1.07293 0.36911 0.23270
#END


data_List_32
#E = -58.9053 (inter-molecular)
#E =  30.4759 (intra-molecular)
_chemical_formula_sum 'H22 C24 N4 O6'
_chemical_formula_moiety
;
H22 C24 N4 O6
;
_symmetry_cell_setting trigonal
_space_group_name_H-M_alt 'P 31'
_symmetry_Int_Tables_number 144
loop_
_symmetry_equiv_pos_site_id
_symmetry_equiv_pos_as_xyz
1 x,y,z
2 -y,x-y,1/3+z
3 -x+y,-x,2/3+z
_cell_length_a 13.723863
_cell_length_b 13.723863
_cell_length_c 10.106394
_cell_angle_alpha 90.000000
_cell_angle_beta 90.000000
_cell_angle_gamma 120.000000
_cell_formula_units_Z 6
loop_
_atom_site_label
_atom_site_type_symbol
_atom_site_fract_x
_atom_site_fract_y
_atom_site_fract_z
C1 C -0.04300 0.29281 0.20947
C2 C 0.03639 0.29164 0.12268
C3 C 0.00138 0.23376 0.00155
C4 C -0.11388 0.17297 -0.02687
C5 C -0.19265 0.17113 0.06188
C6 C -0.15782 0.23220 0.17984
H1 H -0.01485 0.33963 0.30170
H2 H -0.14291 0.12638 -0.11890
H3 H -0.28152 0.12287 0.03731
N1 N 0.08012 0.23331 -0.08931
C7 C 0.15949 0.35070 0.16025
H4 H 0.16981 0.33520 0.26427
H5 H 0.19270 0.44142 0.14988
N2 N 0.22551 0.31913 0.07307
C8 C 0.19530 0.32322 -0.06442
H6 H 0.20341 0.40525 -0.08661
H7 H 0.25457 0.31633 -0.13173
C9 C 0.21101 0.21195 0.10618
C10 C 0.26683 0.20014 0.21542
C11 C 0.13892 0.11526 0.03250
C12 C 0.25133 0.09482 0.25074
H8 H 0.32278 0.27268 0.27456
C13 C 0.12433 0.01007 0.06855
C14 C 0.17950 -0.00123 0.17837
H9 H 0.29506 0.08809 0.33654
H10 H 0.06772 -0.06348 0.01118
C15 C 0.07644 0.12416 -0.08582
H11 H -0.01031 0.05397 -0.08613
H12 H 0.11639 0.11599 -0.17593
C16 C -0.24355 0.22837 0.27466
H13 H -0.20712 0.30131 0.34086
H14 H -0.31203 0.22930 0.22028
H15 H -0.27838 0.15197 0.33454
C17 C 0.16613 -0.11317 0.21451
H16 H 0.23176 -0.12376 0.16676
H17 H 0.17226 -0.11968 0.32169
H18 H 0.08368 -0.18207 0.18422
O1 O 0.33180 0.70845 0.36008
O2 O 0.40727 0.84317 0.20456
H19 H 0.38035 0.77457 0.15148
O3 O 0.61101 1.02260 0.82680
O4 O 0.45165 0.86168 0.83236
O5 O 0.56888 1.28906 0.51943
O6 O 0.51417 1.22693 0.31796
C18 C 0.42745 0.90274 0.42443
N3 N 0.52061 0.95077 0.77802
N4 N 0.53134 1.21360 0.43512
C19 C 0.44596 0.88239 0.55500
H20 H 0.42619 0.79831 0.58494
C20 C 0.49486 0.97173 0.64462
C21 C 0.52496 1.08123 0.60692
H21 H 0.56326 1.14980 0.67798
C22 C 0.50399 1.10013 0.47661
C23 C 0.45617 1.01164 0.38483
H22 H 0.44144 1.02704 0.28301
C24 C 0.38124 0.80781 0.32999
#END


data_List_33
#E = -58.2318 (inter-molecular)
#E =  29.8595 (intra-molecular)
_chemical_formula_sum 'H22 C24 N4 O6'
_chemical_formula_moiety
;
H22 C24 N4 O6
;
_symmetry_cell_setting triclinic
_space_group_name_H-M_alt 'P -1'
_symmetry_Int_Tables_number 2
loop_
_symmetry_equiv_pos_site_id
_symmetry_equiv_pos_as_xyz
1 x,y,z
2 -x,-y,-z
_cell_length_a 6.264323
_cell_length_b 8.560615
_cell_length_c 23.880127
_cell_angle_alpha 79.356464
_cell_angle_beta 84.420380
_cell_angle_gamma 117.491786
_cell_formula_units_Z 4
loop_
_atom_site_label
_atom_site_type_symbol
_atom_site_fract_x
_atom_site_fract_y
_atom_site_fract_z
C1 C -0.15592 0.66728 0.49235
C2 C -0.03465 0.76813 0.43473
C3 C -0.06622 0.91539 0.40900
C4 C -0.21592 0.96044 0.44202
C5 C -0.33193 0.86121 0.49977
C6 C -0.30590 0.71220 0.52523
H1 H -0.13708 0.55028 0.51109
H2 H -0.23596 1.07709 0.42289
H3 H -0.44020 0.90229 0.52530
N1 N 0.04991 1.01788 0.35046
C7 C 0.13314 0.72019 0.40082
H4 H 0.04383 0.57236 0.40619
H5 H 0.29722 0.75731 0.41973
N2 N 0.21392 0.82052 0.33890
C8 C 0.27285 1.00960 0.33265
H6 H 0.40956 1.07410 0.35844
H7 H 0.36211 1.08994 0.28754
C9 C 0.03410 0.73132 0.30723
C10 C 0.01431 0.57555 0.29198
C11 C -0.12969 0.79372 0.29209
C12 C -0.16087 0.48581 0.26067
H8 H 0.14001 0.52615 0.30347
C13 C -0.30420 0.70380 0.26022
C14 C -0.31924 0.55066 0.24395
H9 H -0.17047 0.36623 0.24894
H10 H -0.42896 0.75378 0.24819
C15 C -0.11870 0.95685 0.31035
H11 H -0.30462 0.92655 0.32925
H12 H -0.05187 1.06936 0.27104
C16 C -0.42411 0.60904 0.58771
H13 H -0.59372 0.61250 0.60095
H14 H -0.47350 0.46544 0.59455
H15 H -0.29821 0.66863 0.61596
C17 C -0.51006 0.45230 0.21123
H16 H -0.54586 0.54688 0.18156
H17 H -0.44872 0.38245 0.18507
H18 H -0.68197 0.35269 0.24202
O1 O 0.49520 0.67149 0.02459
O2 O 0.80653 0.60702 0.02410
H19 H 0.69641 0.50854 0.00826
O3 O 1.01281 1.38653 0.11594
O4 O 0.68701 1.25255 0.07893
O5 O 1.40685 1.03554 0.18977
O6 O 1.32923 0.78710 0.16279
C18 C 0.82928 0.83078 0.06935
N3 N 0.86722 1.25922 0.09804
N4 N 1.29633 0.91826 0.16404
C19 C 0.78566 0.97721 0.06873
H20 H 0.65282 0.98982 0.04463
C20 C 0.91214 1.10499 0.09925
C21 C 1.07893 1.08661 0.13114
H21 H 1.17397 1.18485 0.15541
C22 C 1.12079 0.93936 0.13128
C23 C 0.99732 0.81131 0.10056
H22 H 1.02672 0.69491 0.10184
C24 C 0.68830 0.69501 0.03820
#END


data_List_34
#E = -58.7471 (inter-molecular)
#E =  30.3834 (intra-molecular)
_chemical_formula_sum 'H22 C24 N4 O6'
_chemical_formula_moiety
;
H22 C24 N4 O6
;
_symmetry_cell_setting trigonal
_space_group_name_H-M_alt 'P 31'
_symmetry_Int_Tables_number 144
loop_
_symmetry_equiv_pos_site_id
_symmetry_equiv_pos_as_xyz
1 x,y,z
2 -y,x-y,1/3+z
3 -x+y,-x,2/3+z
_cell_length_a 13.730680
_cell_length_b 13.730680
_cell_length_c 10.096215
_cell_angle_alpha 90.000000
_cell_angle_beta 90.000000
_cell_angle_gamma 120.000000
_cell_formula_units_Z 6
loop_
_atom_site_label
_atom_site_type_symbol
_atom_site_fract_x
_atom_site_fract_y
_atom_site_fract_z
C1 C 0.37603 1.00259 0.39416
C2 C 0.29670 0.92211 0.48109
C3 C 0.33171 0.89938 0.60239
C4 C 0.44693 0.95384 0.63080
C5 C 0.52565 1.03071 0.54194
C6 C 0.49079 1.05687 0.42384
H1 H 0.34787 1.02117 0.30179
H2 H 0.47597 0.93637 0.72295
H3 H 0.61449 1.07141 0.56652
N1 N 0.25302 0.82035 0.69345
C7 C 0.17367 0.85800 0.44346
H4 H 0.16341 0.83205 0.33939
H5 H 0.14043 0.91547 0.45364
N2 N 0.10771 0.76051 0.53084
C8 C 0.13787 0.79498 0.66843
H6 H 0.12967 0.86886 0.69043
H7 H 0.07865 0.72890 0.73587
C9 C 0.12236 0.66792 0.49794
C10 C 0.06668 0.60018 0.38863
C11 C 0.19447 0.64352 0.57188
C12 C 0.08238 0.51048 0.35348
H8 H 0.01069 0.61657 0.32930
C13 C 0.20929 0.55310 0.53597
C14 C 0.15433 0.48656 0.42604
H9 H 0.03874 0.45989 0.26767
H10 H 0.26592 0.53632 0.59353
C15 C 0.25674 0.71496 0.69033
H11 H 0.34346 0.73154 0.69093
H12 H 0.21667 0.66693 0.78052
C16 C 0.57643 1.13877 0.32891
H13 H 0.54005 1.17552 0.26300
H14 H 0.64506 1.20797 0.38334
H15 H 0.61098 1.09719 0.26860
C17 C 0.16808 0.38824 0.38999
H16 H 0.16249 0.37585 0.28268
H17 H 0.25037 0.40181 0.42091
H18 H 0.10231 0.31193 0.43732
O1 O 0.04192 0.99914 0.91020
O2 O 0.17584 1.07023 1.06705
H19 H 0.10708 1.04292 1.11992
O3 O 0.35646 1.27738 0.44375
O4 O 0.19487 1.11885 0.43900
O5 O 0.62238 1.23551 0.75198
O6 O 0.56019 1.18065 0.95358
C18 C 0.23622 1.09388 0.84686
N3 N 0.28432 1.18740 0.49299
N4 N 0.54693 1.19793 0.83634
C19 C 0.21599 1.11258 0.71618
H20 H 0.13190 1.09264 0.68620
C20 C 0.30529 1.16168 0.62653
C21 C 0.41472 1.19177 0.66436
H21 H 0.48331 1.23014 0.59331
C22 C 0.43354 1.17065 0.79477
C23 C 0.34504 1.12265 0.88658
H22 H 0.36041 1.10776 0.98844
C24 C 0.14105 1.04711 0.94103
#END


data_List_35
#E = -58.1494 (inter-molecular)
#E =  29.7866 (intra-molecular)
_chemical_formula_sum 'H22 C24 N4 O6'
_chemical_formula_moiety
;
H22 C24 N4 O6
;
_symmetry_cell_setting monoclinic
_space_group_name_H-M_alt 'P 1 21/c 1'
_symmetry_Int_Tables_number 14
loop_
_symmetry_equiv_pos_site_id
_symmetry_equiv_pos_as_xyz
1 x,y,z
2 -x,1/2+y,1/2-z
3 -x,-y,-z
4 x,1/2-y,1/2+z
_cell_length_a 12.432991
_cell_length_b 13.464421
_cell_length_c 15.504910
_cell_angle_alpha 90.000000
_cell_angle_beta 123.148560
_cell_angle_gamma 90.000000
_cell_formula_units_Z 8
loop_
_atom_site_label
_atom_site_type_symbol
_atom_site_fract_x
_atom_site_fract_y
_atom_site_fract_z
C1 C 0.50785 0.27663 0.55100
C2 C 0.44607 0.36569 0.54642
C3 C 0.48261 0.41600 0.63769
C4 C 0.57884 0.37815 0.73357
C5 C 0.63877 0.28883 0.73764
C6 C 0.60405 0.23878 0.64711
H1 H 0.43353 0.48432 0.63375
H2 H 0.71322 0.25728 0.81105
H3 H 0.65278 0.17000 0.65194
C7 C 0.34009 0.40687 0.44371
H4 H 0.37480 0.47519 0.42840
H5 H 0.25782 0.42791 0.44775
N1 N 0.30230 0.33710 0.35843
N2 N 0.47725 0.22504 0.46007
C8 C 0.41603 0.29137 0.37078
H6 H 0.48428 0.34844 0.37948
H7 H 0.39254 0.25003 0.30170
C9 C 0.39182 0.13917 0.44064
H8 H 0.40195 0.08648 0.39161
H9 H 0.42176 0.09998 0.51260
C10 C 0.21352 0.26581 0.35008
C11 C 0.25165 0.16814 0.38563
C12 C 0.08498 0.29278 0.30594
C13 C 0.15964 0.09800 0.37130
C14 C -0.00524 0.22366 0.29464
H10 H 0.05394 0.36790 0.27823
C15 C 0.03112 0.12567 0.32660
H11 H 0.18951 0.02230 0.39861
H12 H -0.10450 0.24658 0.25957
C16 C 0.61185 0.42973 0.83064
H13 H 0.57990 0.50717 0.81612
H14 H 0.56545 0.39179 0.86401
H15 H 0.71559 0.43019 0.88686
C17 C -0.06791 0.05240 0.31195
H16 H -0.02434 -0.01814 0.35016
H17 H -0.11957 0.08048 0.34564
H18 H -0.13803 0.03820 0.23007
O1 O 1.28416 0.61946 0.50362
O2 O 1.24607 0.78397 0.47662
H19 H 1.33692 0.78158 0.49939
O3 O 0.70239 0.48504 0.27742
O4 O 0.88898 0.40973 0.35539
O5 O 0.69120 0.82478 0.38185
O6 O 0.86155 0.91920 0.44026
C18 C 1.07606 0.68194 0.44574
N3 N 0.82112 0.48467 0.33343
N4 N 0.80511 0.83843 0.41183
C19 C 1.01539 0.58970 0.40978
H20 H 1.06844 0.52733 0.40595
C20 C 0.88615 0.57973 0.37589
C21 C 0.81725 0.66025 0.37862
H21 H 0.71686 0.65192 0.35229
C22 C 0.87871 0.75225 0.41395
C23 C 1.00817 0.76365 0.44821
H22 H 1.05590 0.83524 0.47570
C24 C 1.21187 0.69004 0.47864
#END


data_List_36
#E = -59.7250 (inter-molecular)
#E =  31.3734 (intra-molecular)
_chemical_formula_sum 'H22 C24 N4 O6'
_chemical_formula_moiety
;
H22 C24 N4 O6
;
_symmetry_cell_setting orthorhombic
_space_group_name_H-M_alt 'P n a 21'
_symmetry_Int_Tables_number 33
loop_
_symmetry_equiv_pos_site_id
_symmetry_equiv_pos_as_xyz
1 x,y,z
2 -x,-y,1/2+z
3 1/2-x,1/2+y,1/2+z
4 1/2+x,1/2-y,z
_cell_length_a 10.426002
_cell_length_b 14.333621
_cell_length_c 14.583305
_cell_angle_alpha 90.000000
_cell_angle_beta 90.000000
_cell_angle_gamma 90.000000
_cell_formula_units_Z 8
loop_
_atom_site_label
_atom_site_type_symbol
_atom_site_fract_x
_atom_site_fract_y
_atom_site_fract_z
C1 C 0.36647 -0.08715 0.74252
C2 C 0.30122 -0.15706 0.69346
C3 C 0.34716 -0.18512 0.60732
C4 C 0.45664 -0.14376 0.56929
C5 C 0.51687 -0.07098 0.61637
C6 C 0.47198 -0.04279 0.70217
H1 H 0.29846 -0.24099 0.57080
H2 H 0.60076 -0.03660 0.58772
H3 H 0.52183 0.01269 0.73830
C7 C 0.18379 -0.20326 0.73429
H4 H 0.20377 -0.27771 0.74391
H5 H 0.10353 -0.20012 0.68578
N1 N 0.14974 -0.16351 0.82403
N2 N 0.33253 -0.06407 0.83402
C8 C 0.26371 -0.14141 0.87728
H6 H 0.32624 -0.20273 0.88354
H7 H 0.23877 -0.12285 0.94828
C9 C 0.25661 0.02262 0.84061
H8 H 0.27209 0.05068 0.90974
H9 H 0.29140 0.07539 0.79201
C10 C 0.06795 -0.08520 0.81640
C11 C 0.11448 0.00594 0.82862
C12 C -0.06240 -0.09841 0.79872
C13 C 0.02836 0.08101 0.83145
C14 C -0.14738 -0.02329 0.79948
H10 H -0.09735 -0.16850 0.78650
C15 C -0.10336 0.06655 0.81944
H11 H 0.06441 0.15112 0.84319
H12 H -0.24861 -0.03622 0.78737
C16 C 0.50787 -0.17574 0.47856
H13 H 0.61255 -0.18047 0.48084
H14 H 0.47159 -0.24512 0.46188
H15 H 0.47958 -0.12798 0.42397
C17 C -0.19552 0.14616 0.83045
H16 H -0.17416 0.20171 0.78156
H17 H -0.29449 0.12339 0.81940
H18 H -0.18930 0.17411 0.90018
O1 O 1.48314 0.17203 1.48239
O2 O 1.41618 0.03719 1.42134
H19 H 1.50157 0.04668 1.39447
O3 O 0.98924 0.29593 1.70062
O4 O 1.16194 0.36037 1.64302
O5 O 0.86559 -0.01016 1.56427
O6 O 1.02421 -0.10995 1.55092
C18 C 1.27789 0.11295 1.52504
N3 N 1.08892 0.29314 1.65437
N4 N 0.98114 -0.03016 1.56063
C19 C 1.24294 0.19640 1.56792
H20 H 1.30872 0.25519 1.56570
C20 C 1.12340 0.20447 1.61041
C21 C 1.03669 0.13015 1.60885
H21 H 0.94210 0.13637 1.63968
C22 C 1.07333 0.04658 1.56659
C23 C 1.19464 0.03663 1.52654
H22 H 1.22326 -0.02863 1.49469
C24 C 1.40221 0.11112 1.47651
#END


data_List_37
#E = -57.9984 (inter-molecular)
#E =  29.7028 (intra-molecular)
_chemical_formula_sum 'H22 C24 N4 O6'
_chemical_formula_moiety
;
H22 C24 N4 O6
;
_symmetry_cell_setting triclinic
_space_group_name_H-M_alt 'P -1'
_symmetry_Int_Tables_number 2
loop_
_symmetry_equiv_pos_site_id
_symmetry_equiv_pos_as_xyz
1 x,y,z
2 -x,-y,-z
_cell_length_a 6.160217
_cell_length_b 11.173978
_cell_length_c 17.336828
_cell_angle_alpha 71.859760
_cell_angle_beta 80.452334
_cell_angle_gamma 73.488569
_cell_formula_units_Z 4
loop_
_atom_site_label
_atom_site_type_symbol
_atom_site_fract_x
_atom_site_fract_y
_atom_site_fract_z
C1 C -0.09678 1.08597 0.29112
C2 C -0.23524 1.04636 0.36220
C3 C -0.23908 1.09175 0.42938
C4 C -0.10906 1.17743 0.42653
C5 C 0.02137 1.22058 0.35434
C6 C 0.02855 1.17473 0.28736
H1 H -0.34005 1.05658 0.48492
H2 H 0.11884 1.29011 0.34964
H3 H 0.13090 1.20919 0.23167
C7 C -0.37989 0.95537 0.36633
H4 H -0.55747 1.01168 0.36351
H5 H -0.36980 0.88048 0.42499
N1 N -0.31910 0.89695 0.29820
N2 N -0.08232 1.03878 0.22256
C8 C -0.28271 0.99365 0.22219
H6 H -0.43263 1.07658 0.21198
H7 H -0.26477 0.95392 0.17029
C9 C 0.12420 0.93059 0.22300
H8 H 0.16941 0.92439 0.16027
H9 H 0.26938 0.95109 0.24080
C10 C -0.12807 0.78926 0.31323
C11 C 0.09005 0.80079 0.27761
C12 C -0.15569 0.67020 0.36611
C13 C 0.27536 0.69158 0.29337
C14 C 0.02970 0.56276 0.38221
H10 H -0.32397 0.66086 0.39380
C15 C 0.24636 0.57218 0.34557
H11 H 0.44318 0.69997 0.26475
H12 H 0.00263 0.47133 0.42279
C16 C -0.11792 1.22636 0.49857
H13 H -0.15845 1.15646 0.55565
H14 H 0.04662 1.24180 0.50278
H15 H -0.24597 1.31846 0.49358
C17 C 0.44142 0.45385 0.35941
H16 H 0.60371 0.47985 0.35154
H17 H 0.42274 0.39025 0.42121
H18 H 0.44851 0.39912 0.31622
O1 O 0.05518 -0.40762 0.90930
O2 O 0.31514 -0.28946 0.86964
H19 H 0.17337 -0.22087 0.85951
O3 O 0.72034 -0.96906 1.01493
O4 O 0.39562 -0.86974 1.06698
O5 O 1.21974 -0.71048 0.83812
O6 O 1.07590 -0.50700 0.77350
C18 C 0.45108 -0.51525 0.90509
N3 N 0.56970 -0.87019 1.01952
N4 N 1.06135 -0.61123 0.82409
C19 C 0.42125 -0.63441 0.95727
H20 H 0.25587 -0.64056 0.98960
C20 C 0.60271 -0.74506 0.96592
C21 C 0.81504 -0.73781 0.92382
H21 H 0.95629 -0.82408 0.93095
C22 C 0.84225 -0.61816 0.87144
C23 C 0.66192 -0.50654 0.86191
H22 H 0.68368 -0.41398 0.82073
C24 C 0.25252 -0.40177 0.89460
#END


data_List_38
#E = -60.3617 (inter-molecular)
#E =  32.0715 (intra-molecular)
_chemical_formula_sum 'H22 C24 N4 O6'
_chemical_formula_moiety
;
H22 C24 N4 O6
;
_symmetry_cell_setting triclinic
_space_group_name_H-M_alt 'P -1'
_symmetry_Int_Tables_number 2
loop_
_symmetry_equiv_pos_site_id
_symmetry_equiv_pos_as_xyz
1 x,y,z
2 -x,-y,-z
_cell_length_a 20.144714
_cell_length_b 8.388191
_cell_length_c 7.876365
_cell_angle_alpha 123.460404
_cell_angle_beta 76.335557
_cell_angle_gamma 101.022524
_cell_formula_units_Z 4
loop_
_atom_site_label
_atom_site_type_symbol
_atom_site_fract_x
_atom_site_fract_y
_atom_site_fract_z
C1 C 0.42521 0.31332 -0.43318
C2 C 0.39195 0.48408 -0.30292
C3 C 0.42527 0.64695 -0.15188
C4 C 0.49156 0.64113 -0.12945
C5 C 0.52524 0.47283 -0.26328
C6 C 0.49216 0.31087 -0.41322
H1 H 0.39899 0.77797 -0.04884
H2 H 0.57690 0.46570 -0.24947
H3 H 0.51799 0.17970 -0.51385
C7 C 0.32070 0.49081 -0.32842
H4 H 0.32579 0.56072 -0.41479
H5 H 0.28964 0.57933 -0.17879
N1 N 0.28658 0.29716 -0.44571
N2 N 0.39048 0.14057 -0.57351
C8 C 0.33353 0.17601 -0.63026
H6 H 0.35189 0.24267 -0.72158
H7 H 0.30647 0.03962 -0.73260
C9 C 0.36567 0.02021 -0.48445
H8 H 0.35861 -0.12850 -0.61160
H9 H 0.40392 0.02234 -0.40495
C10 C 0.26295 0.21748 -0.32150
C11 C 0.29884 0.08068 -0.33704
C12 C 0.20273 0.27719 -0.17900
C13 C 0.27332 0.00424 -0.21217
C14 C 0.17745 0.20105 -0.05524
H10 H 0.17443 0.38123 -0.16726
C15 C 0.21235 0.06308 -0.07187
H11 H 0.30175 -0.09977 -0.22303
H12 H 0.13036 0.25016 0.05391
C16 C 0.52689 0.81564 0.03216
H13 H 0.54728 0.91361 -0.02133
H14 H 0.49078 0.88872 0.17510
H15 H 0.56895 0.77671 0.06544
C17 C 0.18588 -0.01282 0.06666
H16 H 0.20886 -0.14532 0.00969
H17 H 0.19783 0.09444 0.22139
H18 H 0.13031 -0.04493 0.07654
O1 O 0.07599 -0.47193 0.87830
O2 O -0.02370 -0.45595 0.80454
H19 H -0.04022 -0.49621 0.90390
O3 O 0.26236 -0.31988 0.18640
O4 O 0.26735 -0.50438 0.29918
O5 O 0.08141 0.11854 0.50739
O6 O 0.01001 0.13479 0.77256
C18 C 0.07680 -0.35458 0.66287
N3 N 0.23868 -0.38983 0.29362
N4 N 0.05637 0.05914 0.62391
C19 C 0.13930 -0.41851 0.53358
H20 H 0.16210 -0.53327 0.52099
C20 C 0.17207 -0.33033 0.42489
C21 C 0.14396 -0.17760 0.44810
H21 H 0.17146 -0.10419 0.37074
C22 C 0.08234 -0.11297 0.58208
C23 C 0.04772 -0.20287 0.68712
H22 H -0.00004 -0.15252 0.79283
C24 C 0.04469 -0.43616 0.78978
#END


data_List_39
#E = -57.9896 (inter-molecular)
#E =  29.7008 (intra-molecular)
_chemical_formula_sum 'H22 C24 N4 O6'
_chemical_formula_moiety
;
H22 C24 N4 O6
;
_symmetry_cell_setting triclinic
_space_group_name_H-M_alt 'P -1'
_symmetry_Int_Tables_number 2
loop_
_symmetry_equiv_pos_site_id
_symmetry_equiv_pos_as_xyz
1 x,y,z
2 -x,-y,-z
_cell_length_a 6.160553
_cell_length_b 17.335941
_cell_length_c 11.174083
_cell_angle_alpha 71.860926
_cell_angle_beta 106.512541
_cell_angle_gamma 99.548084
_cell_formula_units_Z 4
loop_
_atom_site_label
_atom_site_type_symbol
_atom_site_fract_x
_atom_site_fract_y
_atom_site_fract_z
C1 C 0.12804 0.81322 0.78925
C2 C -0.09006 0.77761 0.80077
C3 C -0.27537 0.79336 0.69157
C4 C -0.24637 0.84557 0.57217
C5 C -0.02971 0.88220 0.56275
C6 C 0.15566 0.86611 0.67018
H1 H -0.44318 0.76476 0.69996
H2 H -0.00265 0.92278 0.47132
H3 H 0.32393 0.89380 0.66084
C7 C -0.12422 0.72299 0.93058
H4 H -0.16944 0.66026 0.92437
H5 H -0.26939 0.74080 0.95108
N1 N 0.08230 0.72255 1.03876
N2 N 0.31907 0.79819 0.89694
C8 C 0.28267 0.72218 0.99363
H6 H 0.26473 0.67028 0.95390
H7 H 0.43259 0.71197 1.07656
C9 C 0.37987 0.86632 0.95536
H8 H 0.55744 0.86351 1.01167
H9 H 0.36979 0.92498 0.88047
C10 C 0.09677 0.79111 1.08595
C11 C 0.23523 0.86220 1.04636
C12 C -0.02855 0.78735 1.17470
C13 C 0.23908 0.92938 1.09175
C14 C -0.02137 0.85434 1.22056
H10 H -0.13091 0.73167 1.20916
C15 C 0.10906 0.92653 1.17742
H11 H 0.34005 0.98492 1.05658
H12 H -0.11885 0.84964 1.29008
C16 C -0.44143 0.85941 0.45384
H13 H -0.60370 0.85153 0.47984
H14 H -0.42275 0.92121 0.39025
H15 H -0.44851 0.81622 0.39910
C17 C 0.11793 0.99857 1.22636
H16 H 0.15848 1.05566 1.15647
H17 H -0.04660 1.00279 1.24179
H18 H 0.24598 0.99358 1.31845
O1 O 1.94476 0.40933 0.59238
O2 O 1.68483 0.36962 0.71055
H19 H 1.82662 0.35950 0.77913
O3 O 1.27957 0.51491 0.03095
O4 O 1.60431 0.56695 0.13024
O5 O 0.78024 0.33810 0.28955
O6 O 0.92407 0.27350 0.49304
C18 C 1.54888 0.40509 0.48476
N3 N 1.43022 0.51950 0.12981
N4 N 0.93863 0.32408 0.38880
C19 C 1.57870 0.45726 0.36559
H20 H 1.74406 0.48959 0.35943
C20 C 1.39723 0.46591 0.25495
C21 C 1.18490 0.42381 0.26221
H21 H 1.04366 0.43094 0.17595
C22 C 1.15772 0.37143 0.38186
C23 C 1.33805 0.36191 0.49348
H22 H 1.31630 0.32073 0.58604
C24 C 1.74744 0.39461 0.59823
#END


data_List_40
#E = -59.0672 (inter-molecular)
#E =  30.7786 (intra-molecular)
_chemical_formula_sum 'H22 C24 N4 O6'
_chemical_formula_moiety
;
H22 C24 N4 O6
;
_symmetry_cell_setting triclinic
_space_group_name_H-M_alt 'P -1'
_symmetry_Int_Tables_number 2
loop_
_symmetry_equiv_pos_site_id
_symmetry_equiv_pos_as_xyz
1 x,y,z
2 -x,-y,-z
_cell_length_a 10.060979
_cell_length_b 10.415004
_cell_length_c 13.646377
_cell_angle_alpha 123.711156
_cell_angle_beta 112.655890
_cell_angle_gamma 69.427866
_cell_formula_units_Z 4
loop_
_atom_site_label
_atom_site_type_symbol
_atom_site_fract_x
_atom_site_fract_y
_atom_site_fract_z
C1 C 0.72330 0.18562 0.58343
C2 C 0.70192 0.26995 0.70145
C3 C 0.56291 0.29913 0.71799
C4 C 0.44370 0.24934 0.61834
C5 C 0.46430 0.17176 0.50115
C6 C 0.60285 0.14002 0.48402
H1 H 0.54708 0.36494 0.80947
H2 H 0.37345 0.13291 0.42196
H3 H 0.61769 0.07712 0.39240
C7 C 0.82896 0.32860 0.81008
H4 H 0.85717 0.26044 0.85633
H5 H 0.79722 0.45163 0.87562
N1 N 0.96083 0.30501 0.77520
N2 N 0.86409 0.14505 0.56372
C8 C 0.98018 0.15019 0.67017
H6 H 0.97991 0.06004 0.68843
H7 H 1.08829 0.12098 0.65364
C9 C 0.88311 0.24553 0.52752
H8 H 0.97593 0.18570 0.48552
H9 H 0.78791 0.26127 0.45851
C10 C 0.95572 0.42513 0.75350
C11 C 0.91874 0.40160 0.63490
C12 C 0.98794 0.57057 0.85141
C13 C 0.91843 0.52136 0.61621
C14 C 0.98779 0.68938 0.83252
H10 H 1.01549 0.59116 0.94342
C15 C 0.95190 0.66621 0.71490
H11 H 0.89008 0.50122 0.52397
H12 H 1.01367 0.80118 0.91070
C16 C 0.29476 0.28424 0.63659
H13 H 0.22398 0.37476 0.61254
H14 H 0.24550 0.17868 0.58030
H15 H 0.29881 0.32732 0.73126
C17 C 0.95405 0.79354 0.69569
H16 H 1.06624 0.79326 0.70284
H17 H 0.88736 0.77733 0.60607
H18 H 0.90987 0.90868 0.76330
O1 O 0.41018 0.54528 0.59921
O2 O 0.60386 0.65295 0.65470
H19 H 0.59397 0.59141 0.56658
O3 O 0.26801 0.84288 1.08453
O4 O 0.32459 0.58617 0.97100
O5 O 0.73940 1.03230 1.21776
O6 O 0.85555 0.93883 1.07794
C18 C 0.51712 0.70157 0.81043
N3 N 0.33345 0.72342 1.01139
N4 N 0.75415 0.94722 1.11222
C19 C 0.41817 0.68173 0.84819
H20 H 0.33174 0.61450 0.78165
C20 C 0.43360 0.74701 0.97224
C21 C 0.54439 0.83166 1.06041
H21 H 0.55392 0.87946 1.15642
C22 C 0.64090 0.85283 1.02145
C23 C 0.62819 0.78856 0.89721
H22 H 0.70361 0.80576 0.86760
C24 C 0.50227 0.62532 0.67779
#END


data_List_41
#E = -57.9346 (inter-molecular)
#E =  29.6585 (intra-molecular)
_chemical_formula_sum 'H22 C24 N4 O6'
_chemical_formula_moiety
;
H22 C24 N4 O6
;
_symmetry_cell_setting triclinic
_space_group_name_H-M_alt 'P -1'
_symmetry_Int_Tables_number 2
loop_
_symmetry_equiv_pos_site_id
_symmetry_equiv_pos_as_xyz
1 x,y,z
2 -x,-y,-z
_cell_length_a 8.311575
_cell_length_b 7.157756
_cell_length_c 25.734486
_cell_angle_alpha 81.473641
_cell_angle_beta 62.313094
_cell_angle_gamma 116.512069
_cell_formula_units_Z 4
loop_
_atom_site_label
_atom_site_type_symbol
_atom_site_fract_x
_atom_site_fract_y
_atom_site_fract_z
C1 C 0.29510 0.21493 0.97646
C2 C 0.44214 0.40803 0.91475
C3 C 0.46555 0.61779 0.91004
C4 C 0.34553 0.63168 0.96762
C5 C 0.20177 0.43984 1.02907
C6 C 0.17300 0.22879 1.03377
H1 H 0.27355 0.05126 0.98002
H2 H 0.36481 0.79411 0.96428
H3 H 0.11279 0.45738 1.07284
N1 N 0.60271 0.81232 0.84811
C7 C 0.57731 0.39172 0.85357
H4 H 0.47247 0.22443 0.85563
H5 H 0.71008 0.39233 0.85323
N2 N 0.68464 0.59121 0.79295
C8 C 0.78075 0.80863 0.79792
H6 H 0.89923 0.83073 0.80886
H7 H 0.88268 0.95897 0.75034
C9 C 0.53125 0.55854 0.77875
C10 C 0.48715 0.41501 0.74857
C11 C 0.42148 0.66684 0.79465
C12 C 0.33670 0.37917 0.73410
H8 H 0.57569 0.33608 0.73451
C13 C 0.27362 0.63399 0.77879
C14 C 0.23268 0.49245 0.74782
H9 H 0.30917 0.27007 0.70954
H10 H 0.19150 0.72074 0.79018
C15 C 0.46573 0.82126 0.82778
H11 H 0.30659 0.77676 0.86944
H12 H 0.55912 1.00187 0.79239
C16 C 0.02021 0.02039 1.09896
H13 H -0.09838 0.03779 1.13707
H14 H -0.07777 -0.13841 1.09663
H15 H 0.11767 -0.00150 1.11346
C17 C 0.07821 0.46039 0.72975
H16 H -0.08945 0.29960 0.76796
H17 H 0.06439 0.60607 0.72440
H18 H 0.14072 0.45175 0.68283
O1 O 0.54743 0.48594 0.43632
O2 O 0.23546 0.46901 0.49685
H19 H 0.32396 0.55117 0.51145
O3 O 0.16634 -0.24157 0.33486
O4 O 0.39074 -0.15528 0.36341
O5 O -0.30760 0.02144 0.39191
O6 O -0.30287 0.22395 0.44759
C18 C 0.24000 0.27891 0.43074
N3 N 0.25531 -0.13954 0.35879
N4 N -0.22910 0.12952 0.41697
C19 C 0.30219 0.14126 0.40647
H20 H 0.43747 0.14378 0.40411
C20 C 0.19293 0.00624 0.38404
C21 C 0.02160 0.00550 0.38602
H21 H -0.06485 -0.10249 0.36937
C22 C -0.04203 0.13963 0.41172
C23 C 0.06749 0.27855 0.43345
H22 H 0.01964 0.38518 0.45265
C24 C 0.36298 0.42622 0.45214
#END


data_List_42
#E = -57.5719 (inter-molecular)
#E =  29.3226 (intra-molecular)
_chemical_formula_sum 'H22 C24 N4 O6'
_chemical_formula_moiety
;
H22 C24 N4 O6
;
_symmetry_cell_setting triclinic
_space_group_name_H-M_alt 'P -1'
_symmetry_Int_Tables_number 2
loop_
_symmetry_equiv_pos_site_id
_symmetry_equiv_pos_as_xyz
1 x,y,z
2 -x,-y,-z
_cell_length_a 15.942891
_cell_length_b 7.772338
_cell_length_c 10.856710
_cell_angle_alpha 92.684130
_cell_angle_beta 61.378620
_cell_angle_gamma 70.801397
_cell_formula_units_Z 4
loop_
_atom_site_label
_atom_site_type_symbol
_atom_site_fract_x
_atom_site_fract_y
_atom_site_fract_z
C1 C 0.70500 0.90074 -0.12000
C2 C 0.68229 0.79143 -0.01895
C3 C 0.58823 0.86734 0.11627
C4 C 0.52093 1.05493 0.14995
C5 C 0.54519 1.16442 0.05030
C6 C 0.63718 1.08811 -0.08543
H1 H 0.77892 0.84289 -0.22276
H2 H 0.44923 1.11772 0.25483
H3 H 0.49064 1.30901 0.07986
N1 N 0.56198 0.75890 0.21946
C7 C 0.75957 0.59266 -0.05462
H4 H 0.83856 0.58872 -0.10289
H5 H 0.75959 0.50566 -0.13726
N2 N 0.73131 0.51272 0.07300
C8 C 0.61953 0.55793 0.15209
H6 H 0.59588 0.51559 0.07993
H7 H 0.59945 0.47674 0.23398
C9 C 0.76310 0.57348 0.16260
C10 C 0.86735 0.49069 0.12372
C11 C 0.69141 0.71407 0.29250
C12 C 0.89931 0.54094 0.21420
H8 H 0.92413 0.38129 0.02469
C13 C 0.72400 0.76532 0.38270
C14 C 0.82806 0.67871 0.34427
H9 H 0.98021 0.46807 0.18272
H10 H 0.66759 0.87314 0.48346
C15 C 0.57864 0.80900 0.33585
H11 H 0.55198 0.96160 0.36970
H12 H 0.53181 0.76266 0.42954
C16 C 0.66059 1.20253 -0.19498
H13 H 0.74477 1.16113 -0.26395
H14 H 0.62868 1.18387 -0.26177
H15 H 0.62635 1.35191 -0.14223
C17 C 0.86148 0.72503 0.44453
H16 H 0.94316 0.70713 0.38397
H17 H 0.81430 0.87092 0.50862
H18 H 0.85277 0.63346 0.51931
O1 O 0.11858 1.08806 0.99079
O2 O 0.28701 0.89150 0.84502
H19 H 0.28566 0.94467 0.92987
O3 O -0.05686 0.90557 0.60799
O4 O -0.09942 1.14953 0.76845
O5 O 0.30652 0.45342 0.33363
O6 O 0.41503 0.47155 0.39802
C18 C 0.17562 0.89741 0.76231
N3 N -0.03856 0.99269 0.68416
N4 N 0.32743 0.52539 0.41375
C19 C 0.07737 0.97250 0.77820
H20 H 0.01297 1.08252 0.87385
C20 C 0.06296 0.90608 0.67075
C21 C 0.14466 0.76091 0.54943
H21 H 0.13273 0.70896 0.46667
C22 C 0.24222 0.68464 0.53599
C23 C 0.25871 0.75417 0.64010
H22 H 0.33486 0.69441 0.62866
C24 C 0.18798 0.97071 0.87846
#END


data_List_43
#E = -57.9106 (inter-molecular)
#E =  29.6640 (intra-molecular)
_chemical_formula_sum 'H22 C24 N4 O6'
_chemical_formula_moiety
;
H22 C24 N4 O6
;
_symmetry_cell_setting triclinic
_space_group_name_H-M_alt 'P -1'
_symmetry_Int_Tables_number 2
loop_
_symmetry_equiv_pos_site_id
_symmetry_equiv_pos_as_xyz
1 x,y,z
2 -x,-y,-z
_cell_length_a 20.781062
_cell_length_b 8.197334
_cell_length_c 8.314854
_cell_angle_alpha 128.684357
_cell_angle_beta 85.897078
_cell_angle_gamma 84.300130
_cell_formula_units_Z 4
loop_
_atom_site_label
_atom_site_type_symbol
_atom_site_fract_x
_atom_site_fract_y
_atom_site_fract_z
C1 C 0.77883 0.41343 0.58238
C2 C 0.79467 0.46195 0.45140
C3 C 0.77880 0.33740 0.24915
C4 C 0.74866 0.16357 0.17993
C5 C 0.73420 0.11343 0.30912
C6 C 0.74788 0.24081 0.51280
H1 H 0.79019 0.51186 0.73993
H2 H 0.73464 0.07028 0.02643
H3 H 0.70967 -0.02034 0.25212
N1 N 0.79301 0.38403 0.11410
C7 C 0.82770 0.64974 0.52848
H4 H 0.86934 0.64710 0.60147
H5 H 0.79227 0.79508 0.65118
N2 N 0.84801 0.66094 0.36213
C8 C 0.79789 0.60666 0.23049
H6 H 0.75029 0.70949 0.32656
H7 H 0.80882 0.63953 0.12309
C9 C 0.90997 0.52832 0.24273
C10 C 0.96748 0.60019 0.31907
C11 C 0.91476 0.32290 0.05160
C12 C 1.02895 0.46979 0.20950
H8 H 0.96406 0.75960 0.46559
C13 C 0.97650 0.19151 -0.05620
C14 C 1.03374 0.26307 0.02244
H9 H 1.07268 0.53136 0.27227
H10 H 0.98013 0.03109 -0.20191
C15 C 0.85366 0.24504 -0.03876
H11 H 0.85577 0.07971 -0.10321
H12 H 0.85333 0.24500 -0.17071
C16 C 0.72981 0.19093 0.65342
H13 H 0.68291 0.13542 0.62934
H14 H 0.76801 0.06825 0.62194
H15 H 0.72447 0.33151 0.81838
C17 C 1.09893 0.11991 -0.09844
H16 H 1.13705 0.17522 -0.00069
H17 H 1.09679 -0.04146 -0.15708
H18 H 1.11353 0.11221 -0.23240
O1 O 0.56368 0.07791 0.49833
O2 O 0.50323 0.03427 0.26382
H19 H 0.48855 -0.06245 0.28469
O3 O 0.66479 0.90824 0.74437
O4 O 0.63741 0.79095 0.90948
O5 O 0.60799 0.58717 0.06401
O6 O 0.55237 0.32869 -0.07809
C18 C 0.56935 0.29051 0.39248
N3 N 0.64142 0.78105 0.75445
N4 N 0.58302 0.45382 0.05937
C19 C 0.59362 0.45256 0.56813
H20 H 0.59593 0.45249 0.69857
C20 C 0.61610 0.61001 0.57153
C21 C 0.61409 0.60878 0.40300
H21 H 0.63073 0.73349 0.40798
C22 C 0.58839 0.44885 0.23089
C23 C 0.56664 0.28814 0.22312
H22 H 0.54743 0.16224 0.08779
C24 C 0.54790 0.12177 0.38945
#END


data_List_44
#E = -57.8653 (inter-molecular)
#E =  29.6529 (intra-molecular)
_chemical_formula_sum 'H22 C24 N4 O6'
_chemical_formula_moiety
;
H22 C24 N4 O6
;
_symmetry_cell_setting monoclinic
_space_group_name_H-M_alt 'C 1 2/c 1'
_symmetry_Int_Tables_number 15
loop_
_symmetry_equiv_pos_site_id
_symmetry_equiv_pos_as_xyz
1 x,y,z
2 1/2+x,1/2+y,z
3 -x,y,1/2-z
4 1/2-x,1/2+y,1/2-z
5 -x,-y,-z
6 1/2-x,1/2-y,-z
7 x,-y,1/2+z
8 1/2+x,1/2-y,1/2+z
_cell_length_a 16.920346
_cell_length_b 7.997900
_cell_length_c 32.832846
_cell_angle_alpha 90.000000
_cell_angle_beta 87.413123
_cell_angle_gamma 90.000000
_cell_formula_units_Z 16
loop_
_atom_site_label
_atom_site_type_symbol
_atom_site_fract_x
_atom_site_fract_y
_atom_site_fract_z
C1 C 0.98259 -0.10317 0.63533
C2 C 0.94924 -0.02904 0.60126
C3 C 0.99783 0.03167 0.56868
C4 C 1.08008 0.02517 0.57032
C5 C 1.11314 -0.04558 0.60454
C6 C 1.06504 -0.11040 0.63652
H1 H 0.97110 0.08896 0.54258
H2 H 1.17702 -0.04946 0.60637
H3 H 1.09215 -0.16596 0.66266
C7 C 0.86072 -0.00960 0.60017
H4 H 0.83867 -0.09382 0.57690
H5 H 0.84677 0.11785 0.59069
N1 N 0.82006 -0.05019 0.63945
N2 N 0.93449 -0.16724 0.66825
C8 C 0.85351 -0.20059 0.65684
H6 H 0.85209 -0.30476 0.63528
H7 H 0.81677 -0.24240 0.68333
C9 C 0.93263 -0.05324 0.70368
H8 H 0.91359 -0.12466 0.73094
H9 H 0.99166 -0.00376 0.70930
C10 C 0.82139 0.08549 0.66724
C11 C 0.87452 0.08871 0.69891
C12 C 0.77035 0.22115 0.66264
C13 C 0.87387 0.22442 0.72594
C14 C 0.77118 0.35794 0.68906
H10 H 0.73012 0.21990 0.63786
C15 C 0.82292 0.36007 0.72103
H11 H 0.91481 0.22604 0.75043
H12 H 0.73116 0.46207 0.68451
C16 C 1.13164 0.09342 0.53590
H13 H 1.11585 0.22315 0.52982
H14 H 1.19435 0.09073 0.54294
H15 H 1.12416 0.02067 0.50815
C17 C 0.82582 0.50571 0.74963
H16 H 0.88340 0.56775 0.74621
H17 H 0.77971 0.59692 0.74358
H18 H 0.81621 0.46340 0.78113
O1 O 1.14843 0.29694 -0.00122
O2 O 1.22862 0.33725 0.05078
H19 H 1.26634 0.27913 0.03225
O3 O 0.82849 0.56467 0.08428
O4 O 0.86116 0.37443 0.03868
O5 O 1.03124 0.69454 0.18466
O6 O 1.15063 0.73543 0.15777
C18 C 1.09891 0.43122 0.06005
N3 N 0.87758 0.47530 0.06564
N4 N 1.08239 0.68018 0.15687
C19 C 1.01939 0.41641 0.05060
H20 H 1.00390 0.34491 0.02384
C20 C 0.96062 0.49033 0.07607
C21 C 0.98017 0.57606 0.11147
H21 H 0.93458 0.63169 0.13171
C22 C 1.06018 0.59023 0.12030
C23 C 1.11964 0.51878 0.09495
H22 H 1.18139 0.53102 0.10249
C24 C 1.15949 0.34969 0.03295
#END


data_List_45
#E = -57.1780 (inter-molecular)
#E =  28.9880 (intra-molecular)
_chemical_formula_sum 'H22 C24 N4 O6'
_chemical_formula_moiety
;
H22 C24 N4 O6
;
_symmetry_cell_setting orthorhombic
_space_group_name_H-M_alt 'P 21 21 21'
_symmetry_Int_Tables_number 19
loop_
_symmetry_equiv_pos_site_id
_symmetry_equiv_pos_as_xyz
1 x,y,z
2 1/2-x,-y,1/2+z
3 1/2+x,1/2-y,-z
4 -x,1/2+y,1/2-z
_cell_length_a 34.386336
_cell_length_b 8.290587
_cell_length_c 7.469093
_cell_angle_alpha 90.000000
_cell_angle_beta 90.000000
_cell_angle_gamma 90.000000
_cell_formula_units_Z 8
loop_
_atom_site_label
_atom_site_type_symbol
_atom_site_fract_x
_atom_site_fract_y
_atom_site_fract_z
C1 C 0.10974 -0.23315 0.73591
C2 C 0.09728 -0.39318 0.71860
C3 C 0.12052 -0.50522 0.62594
C4 C 0.15574 -0.45444 0.55119
C5 C 0.16804 -0.29502 0.56936
C6 C 0.14520 -0.18357 0.66239
H1 H 0.09188 -0.14777 0.80966
H2 H 0.17414 -0.54080 0.48228
H3 H 0.19566 -0.25868 0.51126
N1 N 0.10894 -0.66818 0.60709
C7 C 0.05925 -0.44597 0.80202
H4 H 0.03632 -0.35764 0.77373
H5 H 0.06286 -0.44597 0.94811
N2 N 0.04793 -0.60971 0.74481
C8 C 0.08168 -0.71593 0.74679
H6 H 0.09597 -0.71358 0.87843
H7 H 0.07287 -0.84195 0.72752
C9 C 0.02966 -0.60615 0.57444
C10 C -0.00912 -0.55646 0.55997
C11 C 0.04986 -0.65002 0.41829
C12 C -0.02795 -0.55325 0.39475
H8 H -0.02462 -0.52227 0.68041
C13 C 0.03071 -0.64831 0.25265
C14 C -0.00827 -0.60131 0.24011
H9 H -0.05801 -0.51340 0.38711
H10 H 0.04619 -0.68464 0.13234
C15 C 0.09200 -0.70051 0.42923
H11 H 0.10894 -0.64240 0.32309
H12 H 0.09337 -0.83095 0.40470
C16 C 0.15809 -0.01233 0.68149
H13 H 0.14957 0.05860 0.56500
H14 H 0.14508 0.04277 0.80013
H15 H 0.18961 -0.00373 0.69826
C17 C -0.02784 -0.59409 0.06092
H16 H -0.02365 -0.47416 0.00339
H17 H -0.01528 -0.68386 -0.02957
H18 H -0.05893 -0.61967 0.07257
O1 O 0.73166 0.50985 -0.40859
O2 O 0.70477 0.27688 -0.31901
H19 H 0.68474 0.35649 -0.28679
O3 O 0.89178 0.25458 -0.71248
O4 O 0.85794 0.47829 -0.72877
O5 O 0.83097 -0.23913 -0.50032
O6 O 0.78085 -0.21735 -0.31971
C18 C 0.76624 0.26275 -0.45504
N3 N 0.86179 0.33392 -0.68748
N4 N 0.80463 -0.16095 -0.42723
C19 C 0.79661 0.33984 -0.54624
H20 H 0.79512 0.46961 -0.56653
C20 C 0.82906 0.25130 -0.60096
C21 C 0.83175 0.08617 -0.56438
H21 H 0.85773 0.01921 -0.60161
C22 C 0.80124 0.01040 -0.47316
C23 C 0.76833 0.09730 -0.41900
H22 H 0.74488 0.03806 -0.34636
C24 C 0.73324 0.36376 -0.39512
#END


data_List_46
#E = -59.0275 (inter-molecular)
#E =  30.8494 (intra-molecular)
_chemical_formula_sum 'H22 C24 N4 O6'
_chemical_formula_moiety
;
H22 C24 N4 O6
;
_symmetry_cell_setting monoclinic
_space_group_name_H-M_alt 'P 1 21/c 1'
_symmetry_Int_Tables_number 14
loop_
_symmetry_equiv_pos_site_id
_symmetry_equiv_pos_as_xyz
1 x,y,z
2 -x,1/2+y,1/2-z
3 -x,-y,-z
4 x,1/2-y,1/2+z
_cell_length_a 7.890815
_cell_length_b 35.046219
_cell_length_c 8.286066
_cell_angle_alpha 90.000000
_cell_angle_beta 101.954224
_cell_angle_gamma 90.000000
_cell_formula_units_Z 8
loop_
_atom_site_label
_atom_site_type_symbol
_atom_site_fract_x
_atom_site_fract_y
_atom_site_fract_z
C1 C -0.62227 0.29442 0.49539
C2 C -0.46375 0.30013 0.60702
C3 C -0.36077 0.26872 0.66969
C4 C -0.41485 0.23157 0.62336
C5 C -0.57234 0.22603 0.51257
C6 C -0.67502 0.25716 0.44914
H1 H -0.23866 0.27322 0.75661
H2 H -0.61606 0.19747 0.47422
H3 H -0.79642 0.25238 0.36201
C7 C -0.40340 0.34012 0.65752
H4 H -0.29834 0.34733 0.59438
H5 H -0.34945 0.34129 0.79061
N1 N -0.54126 0.36876 0.60853
N2 N -0.73169 0.32559 0.43470
C8 C -0.63499 0.36116 0.44046
H6 H -0.54512 0.35973 0.35552
H7 H -0.72151 0.38516 0.39635
C9 C -0.87295 0.32968 0.52499
H8 H -0.97657 0.34671 0.44915
H9 H -0.93037 0.30193 0.54410
C10 C -0.65393 0.36929 0.72186
C11 C -0.81379 0.35006 0.68760
C12 C -0.60243 0.38789 0.87366
C13 C -0.91773 0.34944 0.80545
C14 C -0.70727 0.38727 0.99023
H10 H -0.48015 0.40310 0.90207
C15 C -0.86579 0.36806 0.95669
H11 H -1.03823 0.33352 0.78054
H12 H -0.66361 0.40208 1.10664
C16 C -0.30443 0.19836 0.69336
H13 H -0.29303 0.19703 0.82700
H14 H -0.35949 0.17133 0.64060
H15 H -0.17532 0.20147 0.66638
C17 C -0.97632 0.36567 1.08250
H16 H -0.94527 0.33966 1.15507
H17 H -0.95605 0.39013 1.16588
H18 H -1.11422 0.36535 1.02453
O1 O 0.57600 0.98314 0.83163
O2 O 0.71457 0.97794 1.09781
H19 H 0.60315 0.98787 1.11450
O3 O 1.21756 0.94473 0.50006
O4 O 0.94925 0.96381 0.42254
O5 O 1.43221 0.93446 1.13677
O6 O 1.25244 0.89011 1.18782
C18 C 0.86853 0.96003 0.89936
N3 N 1.07500 0.95354 0.52945
N4 N 1.28990 0.91825 1.11228
C19 C 0.89451 0.96303 0.73773
H20 H 0.79110 0.97456 0.64204
C20 C 1.05189 0.95097 0.70031
C21 C 1.18447 0.93602 0.82246
H21 H 1.30730 0.92673 0.79575
C22 C 1.15475 0.93333 0.98233
C23 C 0.99907 0.94481 1.02262
H22 H 0.98169 0.94263 1.14891
C24 C 0.70259 0.97388 0.93521
#END


data_List_47
#E = -58.5825 (inter-molecular)
#E =  30.4218 (intra-molecular)
_chemical_formula_sum 'H22 C24 N4 O6'
_chemical_formula_moiety
;
H22 C24 N4 O6
;
_symmetry_cell_setting orthorhombic
_space_group_name_H-M_alt 'P 21 21 21'
_symmetry_Int_Tables_number 19
loop_
_symmetry_equiv_pos_site_id
_symmetry_equiv_pos_as_xyz
1 x,y,z
2 1/2-x,-y,1/2+z
3 1/2+x,1/2-y,-z
4 -x,1/2+y,1/2-z
_cell_length_a 19.249755
_cell_length_b 13.871831
_cell_length_c 8.076986
_cell_angle_alpha 90.000000
_cell_angle_beta 90.000000
_cell_angle_gamma 90.000000
_cell_formula_units_Z 8
loop_
_atom_site_label
_atom_site_type_symbol
_atom_site_fract_x
_atom_site_fract_y
_atom_site_fract_z
C1 C 1.01713 0.09196 0.09420
C2 C 1.03171 0.17843 0.17825
C3 C 1.09775 0.19307 0.24808
C4 C 1.14860 0.12096 0.23983
C5 C 1.13454 0.03679 0.15115
C6 C 1.06953 0.02266 0.07902
H1 H 1.10863 0.25976 0.31417
H2 H 1.17365 -0.01918 0.13921
H3 H 1.06003 -0.04273 0.00927
C7 C 0.97570 0.25427 0.19555
H4 H 0.98737 0.31310 0.10926
H5 H 0.97642 0.28593 0.32005
N1 N 0.90571 0.21677 0.15489
N2 N 0.94977 0.07173 0.03216
C8 C 0.90908 0.15870 0.00413
H6 H 0.93095 0.20106 -0.09738
H7 H 0.85649 0.14033 -0.03742
C9 C 0.91195 0.00680 0.14548
H8 H 0.86886 -0.02657 0.07743
H9 H 0.94536 -0.05191 0.18981
C10 C 0.87864 0.16216 0.28956
C11 C 0.88145 0.06087 0.29106
C12 C 0.85028 0.21022 0.42590
C13 C 0.85563 0.00969 0.42758
C14 C 0.82601 0.15884 0.56266
H10 H 0.84818 0.28850 0.42740
C15 C 0.82765 0.05830 0.56375
H11 H 0.85690 -0.06863 0.42553
H12 H 0.80632 0.19792 0.66933
C16 C 1.21710 0.13194 0.32579
H13 H 1.21619 0.19252 0.41260
H14 H 1.22876 0.06701 0.39787
H15 H 1.25907 0.14384 0.23679
C17 C 0.80203 0.00380 0.71150
H16 H 0.76929 -0.05682 0.67351
H17 H 0.84615 -0.02266 0.78350
H18 H 0.77074 0.05002 0.79201
O1 O -0.24541 0.77323 0.51560
O2 O -0.28726 0.64480 0.65461
H19 H -0.33023 0.67245 0.60842
O3 O 0.05062 0.80630 0.84147
O4 O -0.03100 0.90630 0.76537
O5 O -0.02741 0.48491 1.02651
O6 O -0.12107 0.42307 0.91467
C18 C -0.17059 0.68486 0.69666
N3 N -0.00940 0.82455 0.79775
N4 N -0.07941 0.49006 0.93678
C19 C -0.12110 0.75835 0.70246
H20 H -0.13217 0.82674 0.64285
C20 C -0.05832 0.74415 0.78563
C21 C -0.04283 0.65535 0.85896
H21 H 0.00637 0.64385 0.92279
C22 C -0.09280 0.58188 0.85225
C23 C -0.15664 0.59609 0.77168
H22 H -0.19520 0.53886 0.76691
C24 C -0.23673 0.70610 0.61052
#END


data_List_48
#E = -57.9206 (inter-molecular)
#E =  29.7696 (intra-molecular)
_chemical_formula_sum 'H22 C24 N4 O6'
_chemical_formula_moiety
;
H22 C24 N4 O6
;
_symmetry_cell_setting triclinic
_space_group_name_H-M_alt 'P -1'
_symmetry_Int_Tables_number 2
loop_
_symmetry_equiv_pos_site_id
_symmetry_equiv_pos_as_xyz
1 x,y,z
2 -x,-y,-z
_cell_length_a 10.505298
_cell_length_b 14.011563
_cell_length_c 9.475434
_cell_angle_alpha 85.962382
_cell_angle_beta 96.154544
_cell_angle_gamma 53.504047
_cell_formula_units_Z 4
loop_
_atom_site_label
_atom_site_type_symbol
_atom_site_fract_x
_atom_site_fract_y
_atom_site_fract_z
C1 C 0.67548 0.20201 0.79315
C2 C 0.71363 0.09702 0.87286
C3 C 0.85461 -0.01542 0.86189
C4 C 0.95507 -0.02450 0.76904
C5 C 0.91377 0.08014 0.68676
C6 C 0.77535 0.19242 0.69911
H1 H 0.88609 -0.09609 0.92681
H2 H 0.99081 0.07471 0.61447
H3 H 0.74567 0.27311 0.63591
C7 C 0.60237 0.10506 0.96874
H4 H 0.66640 0.07363 1.08075
H5 H 0.57414 0.04366 0.94334
N1 N 0.45386 0.22906 0.95736
N2 N 0.53947 0.31796 0.80804
C8 C 0.48803 0.31569 0.94446
H6 H 0.58154 0.29369 1.03388
H7 H 0.38145 0.40636 0.95199
C9 C 0.40400 0.36865 0.68767
H8 H 0.32579 0.46646 0.68322
H9 H 0.44657 0.35263 0.58550
C10 C 0.33456 0.25619 0.84029
C11 C 0.30781 0.32254 0.70735
C12 C 0.24306 0.21500 0.85600
C13 C 0.19016 0.34696 0.59370
C14 C 0.12721 0.23851 0.74195
H10 H 0.26079 0.16519 0.95847
C15 C 0.10054 0.30421 0.60964
H11 H 0.16770 0.40060 0.49245
H12 H 0.05855 0.20486 0.75722
C16 C 1.10678 -0.14411 0.75789
H13 H 1.12613 -0.21764 0.83045
H14 H 1.10302 -0.16277 0.64800
H15 H 1.20884 -0.14274 0.78715
C17 C -0.01636 0.32346 0.48417
H16 H -0.04865 0.39659 0.40152
H17 H 0.03791 0.24126 0.43707
H18 H -0.12774 0.34810 0.51688
O1 O 0.42636 0.59876 0.62377
O2 O 0.63760 0.47134 0.80425
H19 H 0.59305 0.42700 0.79352
O3 O 0.46134 1.03888 0.64119
O4 O 0.28397 1.01268 0.55385
O5 O 0.98826 0.69324 0.91545
O6 O 1.06709 0.51385 0.88302
C18 C 0.59869 0.64790 0.71702
N3 N 0.41827 0.97507 0.61935
N4 N 0.96286 0.62389 0.87150
C19 C 0.48980 0.77056 0.65847
H20 H 0.36953 0.80701 0.60254
C20 C 0.53597 0.84531 0.67359
C21 C 0.69144 0.79844 0.74278
H21 H 0.72803 0.85635 0.75165
C22 C 0.79952 0.67526 0.79899
C23 C 0.75426 0.59971 0.78734
H22 H 0.83888 0.50416 0.83246
C24 C 0.54405 0.57208 0.70610
#END


data_List_49
#E = -58.7781 (inter-molecular)
#E =  30.6360 (intra-molecular)
_chemical_formula_sum 'H22 C24 N4 O6'
_chemical_formula_moiety
;
H22 C24 N4 O6
;
_symmetry_cell_setting trigonal
_space_group_name_H-M_alt 'P 31'
_symmetry_Int_Tables_number 144
loop_
_symmetry_equiv_pos_site_id
_symmetry_equiv_pos_as_xyz
1 x,y,z
2 -y,x-y,1/3+z
3 -x+y,-x,2/3+z
_cell_length_a 13.712896
_cell_length_b 13.712896
_cell_length_c 10.131843
_cell_angle_alpha 90.000000
_cell_angle_beta 90.000000
_cell_angle_gamma 120.000000
_cell_formula_units_Z 6
loop_
_atom_site_label
_atom_site_type_symbol
_atom_site_fract_x
_atom_site_fract_y
_atom_site_fract_z
C1 C 0.79160 0.34120 1.80384
C2 C 0.80583 0.44625 1.76740
C3 C 0.87798 0.54328 1.84036
C4 C 0.93389 0.53197 1.94959
C5 C 0.91864 0.42677 1.98541
C6 C 0.84711 0.33037 1.91343
H1 H 0.73500 0.26736 1.74695
H2 H 0.98987 0.60491 2.00811
H3 H 0.96250 0.42046 2.07115
N1 N 0.89258 0.65037 1.80650
C7 C 0.74295 0.45461 1.64940
H4 H 0.65598 0.38469 1.65021
H5 H 0.78225 0.44538 1.55955
N2 N 0.74715 0.56407 1.64453
C8 C 0.86248 0.65395 1.66915
H6 H 0.92173 0.64663 1.60234
H7 H 0.87070 0.73599 1.64630
C9 C 0.66851 0.56560 1.73452
C10 C 0.55320 0.50538 1.70572
C11 C 0.70361 0.62387 1.85509
C12 C 0.47438 0.50440 1.79357
H8 H 0.52431 0.45847 1.61408
C13 C 0.62421 0.62574 1.94103
C14 C 0.50933 0.56596 1.91091
H9 H 0.38558 0.45688 1.76827
H10 H 0.65193 0.67150 2.03378
C15 C 0.82670 0.68253 1.89294
H11 H 0.83677 0.66735 1.99691
H12 H 0.86039 0.77334 1.88218
C16 C 0.83449 0.21864 1.94954
H13 H 0.75144 0.14942 1.92133
H14 H 0.89927 0.20772 1.89999
H15 H 0.84231 0.21277 2.05628
C17 C 0.42387 0.56332 2.00511
H16 H 0.39363 0.49092 2.07104
H17 H 0.45917 0.64012 2.06478
H18 H 0.35219 0.55756 1.95080
O1 O 0.95866 0.95616 1.42436
O2 O 0.82276 0.90556 1.27197
H19 H 0.89090 0.94756 1.21824
O3 O 0.37721 0.61369 1.58311
O4 O 0.43999 0.62125 1.38247
O5 O 0.64382 0.92080 1.89179
O6 O 0.80338 0.91952 1.89870
C18 C 0.76428 0.85892 1.49037
N3 N 0.45300 0.65166 1.49937
N4 N 0.71524 0.90135 1.84358
C19 C 0.65529 0.77910 1.45007
H20 H 0.64005 0.75010 1.34804
C20 C 0.56651 0.73756 1.54137
C21 C 0.58520 0.77647 1.67175
H21 H 0.51635 0.74576 1.74238
C22 C 0.69478 0.85556 1.71007
C23 C 0.78458 0.89662 1.62108
H22 H 0.86847 0.96119 1.65144
C24 C 0.85895 0.90909 1.39572
#END


data_List_50
#E = -57.6771 (inter-molecular)
#E =  29.5424 (intra-molecular)
_chemical_formula_sum 'H22 C24 N4 O6'
_chemical_formula_moiety
;
H22 C24 N4 O6
;
_symmetry_cell_setting monoclinic
_space_group_name_H-M_alt 'P 1 21/c 1'
_symmetry_Int_Tables_number 14
loop_
_symmetry_equiv_pos_site_id
_symmetry_equiv_pos_as_xyz
1 x,y,z
2 -x,1/2+y,1/2-z
3 -x,-y,-z
4 x,1/2-y,1/2+z
_cell_length_a 6.220570
_cell_length_b 18.925200
_cell_length_c 19.067204
_cell_angle_alpha 90.000000
_cell_angle_beta 82.714753
_cell_angle_gamma 90.000000
_cell_formula_units_Z 8
loop_
_atom_site_label
_atom_site_type_symbol
_atom_site_fract_x
_atom_site_fract_y
_atom_site_fract_z
C1 C 0.53247 0.90428 0.92187
C2 C 0.72843 0.91912 0.94828
C3 C 0.87549 0.96734 0.91296
C4 C 0.82835 1.00205 0.85192
C5 C 0.63225 0.98762 0.82624
C6 C 0.48735 0.93857 0.86049
H1 H 1.02810 0.97724 0.93327
H2 H 0.59048 1.01434 0.77934
H3 H 0.33691 0.92712 0.83962
C7 C 0.77873 0.88399 1.01551
H4 H 0.75537 0.92340 1.05795
H5 H 0.94920 0.86767 1.01011
N1 N 0.63136 0.82462 1.03675
N2 N 0.38361 0.85419 0.95530
C8 C 0.40935 0.84485 1.02953
H6 H 0.36587 0.89352 1.05911
H7 H 0.29529 0.80496 1.05379
C9 C 0.40566 0.78548 0.91843
H8 H 0.25363 0.75658 0.93114
H9 H 0.42664 0.79235 0.86099
C10 C 0.69489 0.76283 0.99764
C11 C 0.58680 0.74074 0.94099
C12 C 0.86638 0.72231 1.01654
C13 C 0.64788 0.67736 0.90569
C14 C 0.92850 0.66007 0.98039
H10 H 0.94820 0.73835 1.06105
C15 C 0.81962 0.63694 0.92486
H11 H 0.56147 0.65971 0.86279
H12 H 1.06085 0.62926 0.99657
C16 C 0.98479 1.05477 0.81584
H13 H 1.01233 1.09764 0.85214
H14 H 1.14001 1.02983 0.79718
H15 H 0.92200 1.07896 0.77047
C17 C 0.88999 0.57003 0.88662
H16 H 0.78171 0.55563 0.84789
H17 H 1.05339 0.57660 0.85844
H18 H 0.89207 0.52642 0.92423
O1 O 0.65553 0.99121 0.56765
O2 O 0.38693 0.91797 0.54549
H19 H 0.38612 0.95117 0.50607
O3 O 1.04151 0.81017 0.80370
O4 O 1.12894 0.90434 0.73946
O5 O 0.44830 0.65917 0.73882
O6 O 0.19534 0.71265 0.68803
C18 C 0.59143 0.88431 0.63471
N3 N 1.01018 0.85312 0.75712
N4 N 0.37751 0.71005 0.70788
C19 C 0.77004 0.89398 0.67143
H20 H 0.86795 0.94162 0.66239
C20 C 0.82196 0.84227 0.71916
C21 C 0.69803 0.78065 0.73054
H21 H 0.74094 0.74047 0.76716
C22 C 0.51723 0.77225 0.69448
C23 C 0.46429 0.82339 0.64638
H22 H 0.32593 0.81589 0.61742
C24 C 0.54971 0.93749 0.58108
#END


data_List_51
#E = -58.8681 (inter-molecular)
#E =  30.7856 (intra-molecular)
_chemical_formula_sum 'H22 C24 N4 O6'
_chemical_formula_moiety
;
H22 C24 N4 O6
;
_symmetry_cell_setting triclinic
_space_group_name_H-M_alt 'P -1'
_symmetry_Int_Tables_number 2
loop_
_symmetry_equiv_pos_site_id
_symmetry_equiv_pos_as_xyz
1 x,y,z
2 -x,-y,-z
_cell_length_a 10.488480
_cell_length_b 8.391080
_cell_length_c 35.086450
_cell_angle_alpha 59.030523
_cell_angle_beta 139.466824
_cell_angle_gamma 87.312721
_cell_formula_units_Z 4
loop_
_atom_site_label
_atom_site_type_symbol
_atom_site_fract_x
_atom_site_fract_y
_atom_site_fract_z
C1 C 4.02315 2.25518 1.23310
C2 C 4.29304 1.94980 1.32169
C3 C 4.43989 1.86925 1.32951
C4 C 4.31462 2.08980 1.24775
C5 C 4.03959 2.39277 1.15774
C6 C 3.89870 2.47432 1.15149
H1 H 4.64878 1.63272 1.39863
H2 H 3.93547 2.56818 1.09250
H3 H 3.69095 2.71081 1.08259
C7 C 4.42098 1.70854 1.40753
H4 H 4.64052 1.59888 1.48362
H5 H 4.48921 1.53176 1.42919
N1 N 4.19184 1.83795 1.37020
N2 N 3.87304 2.34309 1.22414
C8 C 4.07743 2.09715 1.32841
H6 H 4.27442 2.04114 1.38829
H7 H 3.94923 2.16604 1.31740
C9 C 3.57469 2.45903 1.13897
H8 H 3.44444 2.56964 1.12269
H9 H 3.42286 2.63029 1.06122
C10 C 3.94148 1.90871 1.29140
C11 C 3.63809 2.20743 1.17765
C12 C 3.99850 1.67842 1.32517
C13 C 3.39967 2.26965 1.10080
C14 C 3.76225 1.74077 1.24842
H10 H 4.23257 1.44640 1.41192
C15 C 3.46182 2.03632 1.13563
H11 H 3.16847 2.50035 1.01309
H12 H 3.81843 1.55480 1.27777
C16 C 4.46146 2.00276 1.25316
H13 H 4.71564 1.78190 1.33868
H14 H 4.34734 1.99585 1.20741
H15 H 4.43911 2.16184 1.21794
C17 C 3.21813 2.09690 1.05399
H16 H 2.99106 2.33823 0.96986
H17 H 3.29961 1.99699 1.05629
H18 H 3.17779 2.00103 1.07337
O1 O -4.22336 2.26025 -0.93914
O2 O -4.29810 2.11694 -0.88955
H19 H -4.47168 2.33347 -0.95061
O3 O -3.08730 1.00505 -0.60860
O4 O -3.52313 1.46900 -0.78367
O5 O -3.04018 0.71891 -0.43507
O6 O -3.38857 1.06233 -0.51346
C18 C -3.86491 1.74154 -0.78466
N3 N -3.35280 1.27090 -0.69582
N4 N -3.28234 0.98306 -0.51243
C19 C -3.74189 1.66011 -0.78363
H20 H -3.85607 1.83428 -0.85203
C20 C -3.47542 1.35612 -0.69520
C21 C -3.32796 1.13228 -0.60722
H21 H -3.12313 0.89585 -0.53945
C22 C -3.44826 1.21700 -0.60781
C23 C -3.71911 1.52052 -0.69684
H22 H -3.81553 1.58681 -0.69818
C24 C -4.14359 2.06495 -0.87853
#END


data_List_52
#E = -57.0628 (inter-molecular)
#E =  28.9997 (intra-molecular)
_chemical_formula_sum 'H22 C24 N4 O6'
_chemical_formula_moiety
;
H22 C24 N4 O6
;
_symmetry_cell_setting orthorhombic
_space_group_name_H-M_alt 'P 21 21 21'
_symmetry_Int_Tables_number 19
loop_
_symmetry_equiv_pos_site_id
_symmetry_equiv_pos_as_xyz
1 x,y,z
2 1/2-x,-y,1/2+z
3 1/2+x,1/2-y,-z
4 -x,1/2+y,1/2-z
_cell_length_a 7.468356
_cell_length_b 34.413494
_cell_length_c 8.285350
_cell_angle_alpha 90.000000
_cell_angle_beta 90.000000
_cell_angle_gamma 90.000000
_cell_formula_units_Z 8
loop_
_atom_site_label
_atom_site_type_symbol
_atom_site_fract_x
_atom_site_fract_y
_atom_site_fract_z
C1 C 0.62609 0.87954 0.49467
C2 C 0.71863 0.90275 0.60690
C3 C 0.73589 0.89027 0.76700
C4 C 0.66249 0.85481 0.81645
C5 C 0.56960 0.83199 0.70480
C6 C 0.55143 0.84432 0.54532
H1 H 0.80959 0.90811 0.85252
H2 H 0.51170 0.80437 0.74099
H3 H 0.48266 0.82594 0.45878
C7 C 0.80202 0.94076 0.55421
H4 H 0.94813 0.93716 0.55424
H5 H 0.77364 0.96366 0.64263
N1 N 0.74489 0.95210 0.39037
N2 N 0.60723 0.89115 0.33166
C8 C 0.74694 0.91839 0.28398
H6 H 0.87861 0.90413 0.28630
H7 H 0.72766 0.92721 0.15791
C9 C 0.42935 0.90807 0.29934
H8 H 0.40487 0.90672 0.16882
H9 H 0.32320 0.89112 0.35740
C10 C 0.57450 0.97035 0.39388
C11 C 0.41838 0.95017 0.34994
C12 C 0.56005 1.00910 0.44360
C13 C 0.25273 0.96930 0.35169
C14 C 0.39482 1.02792 0.44682
H10 H 0.68048 1.02460 0.47777
C15 C 0.24018 1.00826 0.39873
H11 H 0.13241 0.95383 0.31536
H12 H 0.38716 1.05795 0.48675
C16 C 0.68159 0.84189 0.98778
H13 H 0.80035 0.85486 1.04287
H14 H 0.56513 0.85045 1.05872
H15 H 0.69804 0.81039 0.99616
C17 C 0.06095 1.02779 0.40599
H16 H -0.02930 1.01534 0.31574
H17 H 0.00312 1.02345 0.52579
H18 H 0.07250 1.05889 0.38102
O1 O 0.59081 0.26826 0.51068
O2 O 0.68088 0.29509 0.27767
H19 H 0.71281 0.31510 0.35746
O3 O 0.28724 0.10821 0.25577
O4 O 0.27141 0.14198 0.47975
O5 O 0.49937 0.16886 -0.23839
O6 O 0.67907 0.21910 -0.21700
C18 C 0.54435 0.23369 0.26349
N3 N 0.31231 0.13818 0.33515
N4 N 0.57186 0.19529 -0.16037
C19 C 0.45345 0.20333 0.34080
H20 H 0.43350 0.20482 0.47071
C20 C 0.39859 0.17090 0.25230
C21 C 0.43481 0.16821 0.08700
H21 H 0.39749 0.14225 0.02007
C22 C 0.52594 0.19870 0.01112
C23 C 0.58000 0.23163 0.09787
H22 H 0.65236 0.25508 0.03847
C24 C 0.60441 0.26666 0.36450
#END


data_List_53
#E = -58.7256 (inter-molecular)
#E =  30.6717 (intra-molecular)
_chemical_formula_sum 'H22 C24 N4 O6'
_chemical_formula_moiety
;
H22 C24 N4 O6
;
_symmetry_cell_setting triclinic
_space_group_name_H-M_alt 'P -1'
_symmetry_Int_Tables_number 2
loop_
_symmetry_equiv_pos_site_id
_symmetry_equiv_pos_as_xyz
1 x,y,z
2 -x,-y,-z
_cell_length_a 6.413009
_cell_length_b 14.673980
_cell_length_c 13.480810
_cell_angle_alpha 91.128864
_cell_angle_beta 62.624626
_cell_angle_gamma 103.124320
_cell_formula_units_Z 4
loop_
_atom_site_label
_atom_site_type_symbol
_atom_site_fract_x
_atom_site_fract_y
_atom_site_fract_z
C1 C 1.21417 0.89668 0.52361
C2 C 1.15229 0.84767 0.44679
C3 C 0.90990 0.82283 0.46774
C4 C 0.73275 0.84575 0.56729
C5 C 0.79605 0.89549 0.64291
C6 C 1.03670 0.91994 0.62252
H1 H 1.40261 0.91667 0.50585
H2 H 0.54357 0.82480 0.58636
H3 H 0.65587 0.91527 0.71766
N1 N 0.84354 0.77528 0.39000
C7 C 1.34751 0.82265 0.34123
H4 H 1.46429 0.79037 0.36085
H5 H 1.46216 0.88880 0.28951
N2 N 1.24977 0.76355 0.27550
C8 C 1.04663 0.79325 0.27666
H6 H 1.10211 0.86793 0.24615
H7 H 0.99252 0.75626 0.21730
C9 C 1.18253 0.66645 0.31071
C10 C 1.35916 0.61550 0.27772
C11 C 0.93869 0.61883 0.37605
C12 C 1.29561 0.51839 0.30395
H8 H 1.54927 0.65140 0.23067
C13 C 0.87514 0.52059 0.39767
C14 C 1.05260 0.46955 0.36077
H9 H 1.43877 0.48167 0.27794
H10 H 0.68595 0.48343 0.44444
C15 C 0.74585 0.67351 0.42443
H11 H 0.64683 0.65847 0.51616
H12 H 0.61414 0.64775 0.39403
C16 C 1.10705 0.97178 0.70357
H13 H 1.22256 0.93773 0.72183
H14 H 1.20503 1.04425 0.66814
H15 H 0.94815 0.97325 0.78340
C17 C 0.98047 0.36426 0.37913
H16 H 1.13314 0.33535 0.36621
H17 H 0.83762 0.34040 0.46492
H18 H 0.91377 0.33527 0.32064
O1 O 1.04936 0.39497 -0.03854
O2 O 1.20459 0.47866 0.06433
H19 H 1.11049 0.52020 0.05763
O3 O 1.47719 0.04173 -0.08721
O4 O 1.15538 0.06812 -0.08921
O5 O 1.72915 0.21509 0.17220
O6 O 1.63458 0.34912 0.22002
C18 C 1.27494 0.32808 0.02804
N3 N 1.32473 0.08806 -0.06566
N4 N 1.62861 0.27736 0.17050
C19 C 1.24558 0.24431 -0.02079
H20 H 1.14416 0.23489 -0.06814
C20 C 1.34881 0.17332 -0.00977
C21 C 1.47663 0.18332 0.05197
H21 H 1.55626 0.12767 0.06007
C22 C 1.49890 0.26614 0.10348
C23 C 1.40116 0.33878 0.09073
H22 H 1.42199 0.40364 0.12903
C24 C 1.16692 0.40252 0.01268
#END


data_List_54
#E = -57.7035 (inter-molecular)
#E =  29.6606 (intra-molecular)
_chemical_formula_sum 'H22 C24 N4 O6'
_chemical_formula_moiety
;
H22 C24 N4 O6
;
_symmetry_cell_setting triclinic
_space_group_name_H-M_alt 'P -1'
_symmetry_Int_Tables_number 2
loop_
_symmetry_equiv_pos_site_id
_symmetry_equiv_pos_as_xyz
1 x,y,z
2 -x,-y,-z
_cell_length_a 8.316528
_cell_length_b 8.196637
_cell_length_c 21.570390
_cell_angle_alpha 106.526486
_cell_angle_beta 107.854637
_cell_angle_gamma 51.296881
_cell_formula_units_Z 4
loop_
_atom_site_label
_atom_site_type_symbol
_atom_site_fract_x
_atom_site_fract_y
_atom_site_fract_z
C1 C 0.74943 0.38360 0.22117
C2 C 0.95166 0.24303 0.20528
C3 C 1.08278 0.30722 0.22116
C4 C 1.01337 0.51073 0.25216
C5 C 0.80968 0.65194 0.26584
C6 C 0.68032 0.58758 0.25134
H1 H 1.24056 0.19703 0.20997
H2 H 0.75253 0.81056 0.29010
H3 H 0.52698 0.69486 0.26548
C7 C 1.02864 0.02218 0.17224
H4 H 1.15134 -0.08782 0.20766
H5 H 1.10165 -0.01687 0.13061
N1 N 0.86220 -0.00914 0.15193
N2 N 0.61434 0.32285 0.20700
C8 C 0.73063 0.09527 0.20206
H6 H 0.82672 0.03988 0.24964
H7 H 0.62316 0.05158 0.19112
C9 C 0.46137 0.40140 0.14637
H8 H 0.32934 0.40199 0.14674
H9 H 0.39706 0.56461 0.14426
C10 C 0.74272 0.06169 0.09000
C11 C 0.55151 0.26239 0.08524
C12 C 0.81895 -0.06758 0.03247
C13 C 0.44343 0.33218 0.02352
C14 C 0.70911 0.00146 -0.02899
H10 H 0.96489 -0.22410 0.03579
C15 C 0.52194 0.20346 -0.03375
H11 H 0.29838 0.48958 0.02002
H12 H 0.77165 -0.10391 -0.07274
C16 C 1.15414 0.57848 0.27032
H13 H 1.31909 0.44311 0.27571
H14 H 1.12285 0.66306 0.23219
H15 H 1.13005 0.68083 0.31725
C17 C 0.40096 0.28161 -0.09894
H16 H 0.26680 0.27512 -0.11334
H17 H 0.34251 0.44517 -0.09662
H18 H 0.49905 0.18796 -0.13696
O1 O 0.99960 0.85736 0.43653
O2 O 0.76346 0.96266 0.49647
H19 H 0.78472 1.07381 0.51128
O3 O 1.24519 -0.07389 0.33523
O4 O 1.40960 0.07134 0.36213
O5 O 0.56591 0.30337 0.39278
O6 O 0.42257 0.61868 0.44766
C18 C 0.89300 0.63962 0.43060
N3 N 1.25502 0.07688 0.35844
N4 N 0.56049 0.46233 0.41727
C19 C 1.06872 0.45321 0.40635
H20 H 1.19913 0.45097 0.40405
C20 C 1.07216 0.27322 0.38386
C21 C 0.90375 0.27641 0.38593
H21 H 0.90874 0.13502 0.36933
C22 C 0.73166 0.46208 0.41167
C23 C 0.72376 0.64465 0.43337
H22 H 0.58855 0.78970 0.45269
C24 C 0.89000 0.82982 0.45208
#END


data_List_55
#E = -58.7045 (inter-molecular)
#E =  30.6723 (intra-molecular)
_chemical_formula_sum 'H22 C24 N4 O6'
_chemical_formula_moiety
;
H22 C24 N4 O6
;
_symmetry_cell_setting triclinic
_space_group_name_H-M_alt 'P -1'
_symmetry_Int_Tables_number 2
loop_
_symmetry_equiv_pos_site_id
_symmetry_equiv_pos_as_xyz
1 x,y,z
2 -x,-y,-z
_cell_length_a 18.028319
_cell_length_b 6.411825
_cell_length_c 14.674129
_cell_angle_alpha 76.893779
_cell_angle_beta 131.876777
_cell_angle_gamma 79.473169
_cell_formula_units_Z 4
loop_
_atom_site_label
_atom_site_type_symbol
_atom_site_fract_x
_atom_site_fract_y
_atom_site_fract_z
C1 C 1.10231 0.17061 1.08172
C2 C 1.12391 0.19089 1.00509
C3 C 1.18925 0.30407 1.02282
C4 C 1.22226 0.41477 1.10678
C5 C 1.19606 0.40370 1.17767
C6 C 1.13925 0.27429 1.16969
H1 H 1.05555 0.07493 1.07210
H2 H 1.26931 0.51082 1.11793
H3 H 1.22209 0.49488 1.24042
N1 N 1.22443 0.30085 0.96092
C7 C 1.07548 0.09480 0.90198
H4 H 0.98375 0.17925 0.82528
H5 H 1.10585 -0.09771 0.95811
N2 N 1.10987 0.12361 0.83462
C8 C 1.22323 0.10001 0.93001
H6 H 1.28258 -0.07280 1.02636
H7 H 1.25371 0.09445 0.88584
C9 C 1.03215 0.34543 0.70934
C10 C 0.93258 0.36739 0.58684
C11 C 1.05314 0.54591 0.70549
C12 C 0.85698 0.58189 0.46149
H8 H 0.91348 0.21636 0.58868
C13 C 0.97635 0.76139 0.57968
C14 C 0.87741 0.78174 0.45748
H9 H 0.78221 0.59122 0.36693
H10 H 0.99414 0.91429 0.57748
C15 C 1.15872 0.53001 0.83610
H11 H 1.13915 0.68607 0.84879
H12 H 1.21043 0.54128 0.82168
C16 C 1.12093 0.23888 1.25665
H13 H 1.13392 0.36567 1.29856
H14 H 1.03514 0.26764 1.19472
H15 H 1.17939 0.05521 1.34410
C17 C 0.79638 1.01419 0.32461
H16 H 0.77809 1.16620 0.34042
H17 H 0.83183 1.04140 0.28762
H18 H 0.71656 1.01488 0.24325
O1 O 0.53849 0.47250 0.64351
O2 O 0.43571 0.83346 0.45703
H19 H 0.44244 0.72586 0.42224
O3 O 0.58739 0.80308 1.04562
O4 O 0.58921 0.47731 1.02113
O5 O 0.32787 1.57372 0.61282
O6 O 0.27997 1.57475 0.43091
C18 C 0.47199 0.83122 0.64392
N3 N 0.56574 0.69372 0.97768
N4 N 0.32953 1.46976 0.55223
C19 C 0.52087 0.70422 0.77656
H20 H 0.56823 0.50812 0.83332
C20 C 0.50984 0.82952 0.83653
C21 C 0.44809 1.08081 0.76478
H21 H 0.44001 1.17664 0.81236
C22 C 0.39656 1.20607 0.63045
C23 C 0.40928 1.08278 0.57054
H22 H 0.37094 1.18019 0.46734
C24 C 0.48732 0.69250 0.58480
#END


data_List_56
#E = -60.4160 (inter-molecular)
#E =  32.4240 (intra-molecular)
_chemical_formula_sum 'H22 C24 N4 O6'
_chemical_formula_moiety
;
H22 C24 N4 O6
;
_symmetry_cell_setting triclinic
_space_group_name_H-M_alt 'P -1'
_symmetry_Int_Tables_number 2
loop_
_symmetry_equiv_pos_site_id
_symmetry_equiv_pos_as_xyz
1 x,y,z
2 -x,-y,-z
_cell_length_a 11.778767
_cell_length_b 10.053796
_cell_length_c 13.020512
_cell_angle_alpha 87.415840
_cell_angle_beta 63.161382
_cell_angle_gamma 54.616266
_cell_formula_units_Z 4
loop_
_atom_site_label
_atom_site_type_symbol
_atom_site_fract_x
_atom_site_fract_y
_atom_site_fract_z
C1 C 0.14077 0.35132 0.64889
C2 C 0.08644 0.35796 0.77050
C3 C -0.06066 0.38428 0.84282
C4 C -0.15154 0.40063 0.79423
C5 C -0.09877 0.40027 0.67409
C6 C 0.04666 0.37468 0.60207
H1 H -0.10290 0.38849 0.93696
H2 H -0.16881 0.41643 0.63506
H3 H 0.09033 0.36817 0.50765
C7 C 0.18901 0.33167 0.82119
H4 H 0.21983 0.22102 0.85533
H5 H 0.11644 0.44260 0.89824
N1 N 0.34512 0.29387 0.73070
N2 N 0.29115 0.31820 0.57174
C8 C 0.40589 0.20821 0.60981
H6 H 0.42728 0.08621 0.60744
H7 H 0.52580 0.17309 0.54543
C9 C 0.26822 0.47847 0.56528
H8 H 0.35457 0.45767 0.47284
H9 H 0.14623 0.58357 0.58217
C10 C 0.33270 0.44256 0.73004
C11 C 0.29926 0.53367 0.64923
C12 C 0.36011 0.49599 0.80759
C13 C 0.29540 0.67582 0.64636
C14 C 0.35634 0.63752 0.80386
H10 H 0.38851 0.42460 0.86918
C15 C 0.32257 0.72947 0.72403
H11 H 0.26995 0.74539 0.58344
H12 H 0.38113 0.67503 0.86312
C16 C -0.30485 0.42105 0.86955
H13 H -0.29145 0.34105 0.92953
H14 H -0.40908 0.55322 0.92442
H15 H -0.33260 0.38259 0.81250
C17 C 0.32109 0.87973 0.71904
H16 H 0.44499 0.83687 0.65991
H17 H 0.24275 0.97003 0.68666
H18 H 0.27322 0.94920 0.80875
O1 O 0.95041 1.06055 0.90106
O2 O 0.95039 0.85238 0.97348
H19 H 0.99454 0.87521 1.01216
O3 O 0.80975 0.99727 0.49836
O4 O 0.82814 1.17250 0.57014
O5 O 0.55374 0.79700 0.81115
O6 O 0.56917 0.79876 0.97258
C18 C 0.86080 0.93822 0.83807
N3 N 0.81349 1.05954 0.57541
N4 N 0.60317 0.81653 0.87058
C19 C 0.87410 0.99906 0.73775
H20 H 0.93888 1.05141 0.70738
C20 C 0.80230 0.99310 0.67868
C21 C 0.71645 0.92894 0.71850
H21 H 0.65652 0.93025 0.67424
C22 C 0.70589 0.86774 0.81849
C23 C 0.78018 0.86867 0.87707
H22 H 0.76941 0.82290 0.95580
C24 C 0.92462 0.95864 0.90571
#END


data_List_57
#E = -58.6055 (inter-molecular)
#E =  30.6155 (intra-molecular)
_chemical_formula_sum 'H22 C24 N4 O6'
_chemical_formula_moiety
;
H22 C24 N4 O6
;
_symmetry_cell_setting triclinic
_space_group_name_H-M_alt 'P -1'
_symmetry_Int_Tables_number 2
loop_
_symmetry_equiv_pos_site_id
_symmetry_equiv_pos_as_xyz
1 x,y,z
2 -x,-y,-z
_cell_length_a 16.039364
_cell_length_b 7.878523
_cell_length_c 11.800747
_cell_angle_alpha 110.413350
_cell_angle_beta 94.980393
_cell_angle_gamma 123.449771
_cell_formula_units_Z 4
loop_
_atom_site_label
_atom_site_type_symbol
_atom_site_fract_x
_atom_site_fract_y
_atom_site_fract_z
C1 C 0.22727 0.90607 0.67795
C2 C 0.32596 0.95180 0.71634
C3 C 0.36742 0.89256 0.62324
C4 C 0.31052 0.78324 0.49108
C5 C 0.21221 0.73716 0.45304
C6 C 0.17148 0.79847 0.54558
H1 H 0.44378 0.92857 0.65477
H2 H 0.16603 0.65196 0.35098
H3 H 0.09559 0.76314 0.51419
C7 C 0.38779 1.06588 0.85824
H4 H 0.45694 1.24512 0.88837
H5 H 0.42078 0.98271 0.87487
N1 N 0.32398 1.07298 0.94020
N2 N 0.18352 0.96310 0.76993
C8 C 0.26403 1.14145 0.89863
H6 H 0.31847 1.30861 0.90113
H7 H 0.22676 1.17293 0.96872
C9 C 0.09882 0.75723 0.77758
H8 H 0.04733 0.79116 0.81773
H9 H 0.04712 0.60506 0.68159
C10 C 0.25408 0.85616 0.93819
C11 C 0.14392 0.70372 0.86559
C12 C 0.29440 0.79531 1.01269
C13 C 0.07557 0.50122 0.87457
C14 C 0.22626 0.59139 1.01940
H10 H 0.37951 0.90858 1.06721
C15 C 0.11618 0.44424 0.95154
H11 H -0.00978 0.38598 0.81961
H12 H 0.26023 0.55027 1.07891
C16 C 0.35323 0.71518 0.39128
H13 H 0.36936 0.81093 0.33722
H14 H 0.42808 0.75212 0.43562
H15 H 0.29532 0.53012 0.32265
C17 C 0.04265 0.22089 0.95406
H16 H -0.03361 0.18514 0.95494
H17 H 0.02759 0.07973 0.86820
H18 H 0.07777 0.22696 1.04056
O1 O 0.43433 0.68417 0.88577
O2 O 0.52080 0.56335 0.79188
H19 H 0.57381 0.68379 0.87967
O3 O 0.04155 0.22111 0.40754
O4 O 0.05289 0.25000 0.60062
O5 O 0.27425 0.12980 0.21079
O6 O 0.39671 0.13908 0.31953
C18 C 0.35735 0.42972 0.65875
N3 N 0.08627 0.24734 0.50997
N4 N 0.32519 0.15852 0.31001
C19 C 0.26037 0.39361 0.64715
H20 H 0.24552 0.46229 0.73356
C20 C 0.18476 0.27473 0.52383
C21 C 0.20328 0.18823 0.41238
H21 H 0.14350 0.09565 0.31700
C22 C 0.30083 0.22821 0.42589
C23 C 0.37742 0.34477 0.54810
H22 H 0.45298 0.37421 0.55783
C24 C 0.43928 0.57114 0.78949
#END


data_List_58
#E = -57.7518 (inter-molecular)
#E =  29.7721 (intra-molecular)
_chemical_formula_sum 'H22 C24 N4 O6'
_chemical_formula_moiety
;
H22 C24 N4 O6
;
_symmetry_cell_setting monoclinic
_space_group_name_H-M_alt 'C 1 c 1'
_symmetry_Int_Tables_number 9
loop_
_symmetry_equiv_pos_site_id
_symmetry_equiv_pos_as_xyz
1 x,y,z
2 1/2+x,1/2+y,z
3 x,-y,1/2+z
4 1/2+x,1/2-y,1/2+z
_cell_length_a 8.451300
_cell_length_b 23.166992
_cell_length_c 11.418831
_cell_angle_alpha 90.000000
_cell_angle_beta 83.193248
_cell_angle_gamma 90.000000
_cell_formula_units_Z 8
loop_
_atom_site_label
_atom_site_type_symbol
_atom_site_fract_x
_atom_site_fract_y
_atom_site_fract_z
C1 C 1.06402 0.89388 0.32725
C2 C 0.95549 0.91326 0.25144
C3 C 0.84793 0.95765 0.28840
C4 C 0.84612 0.98258 0.40026
C5 C 0.95216 0.96227 0.47575
C6 C 1.05882 0.91800 0.43992
H1 H 0.76242 0.97217 0.23081
H2 H 0.95298 0.98037 0.56345
H3 H 1.13972 0.90296 0.50036
C7 C 0.95717 0.88683 0.12994
H4 H 1.00542 0.91899 0.06482
H5 H 0.83562 0.87731 0.11115
N1 N 1.06021 0.83544 0.11406
N2 N 1.17642 0.84975 0.29236
C8 C 1.20831 0.84625 0.16410
H6 H 1.26505 0.88628 0.12818
H7 H 1.29510 0.81212 0.13802
C9 C 1.12352 0.79346 0.34243
H8 H 1.22882 0.76609 0.34428
H9 H 1.06963 0.79791 0.43376
C10 C 0.98075 0.78535 0.16134
C11 C 1.00830 0.76326 0.27162
C12 C 0.87136 0.75716 0.09842
C13 C 0.92855 0.71327 0.31642
C14 C 0.79216 0.70752 0.14353
H10 H 0.84995 0.77353 0.01256
C15 C 0.81918 0.68531 0.25315
H11 H 0.95066 0.69669 0.40214
H12 H 0.70984 0.68615 0.09185
C16 C 0.73488 1.03143 0.43668
H13 H 0.62036 1.02535 0.40235
H14 H 0.71025 1.03441 0.53261
H15 H 0.78716 1.07233 0.40382
C17 C 0.72992 0.63336 0.30399
H16 H 0.81072 0.60317 0.34078
H17 H 0.63709 0.64668 0.37397
H18 H 0.67275 0.61016 0.23678
O1 O 1.32865 0.65910 0.27909
O2 O 1.40847 0.71453 0.12267
H19 H 1.47179 0.72966 0.18264
O3 O 0.82027 0.50261 0.05523
O4 O 0.95006 0.50067 0.21045
O5 O 1.05735 0.63902 -0.27610
O6 O 1.03614 0.72427 -0.19049
C18 C 1.20710 0.64698 0.10069
N3 N 0.92045 0.52184 0.11578
N4 N 1.05546 0.67121 -0.18952
C19 C 1.11937 0.59817 0.14114
H20 H 1.13562 0.58053 0.22711
C20 C 1.01114 0.57315 0.07182
C21 C 0.99116 0.59594 -0.03913
H21 H 0.91009 0.57654 -0.09527
C22 C 1.07832 0.64510 -0.07702
C23 C 1.18531 0.67097 -0.00847
H22 H 1.24833 0.71000 -0.03894
C24 C 1.31810 0.67265 0.17743
#END


data_List_59
#E = -58.6815 (inter-molecular)
#E =  30.7289 (intra-molecular)
_chemical_formula_sum 'H22 C24 N4 O6'
_chemical_formula_moiety
;
H22 C24 N4 O6
;
_symmetry_cell_setting monoclinic
_space_group_name_H-M_alt 'P 1 21/c 1'
_symmetry_Int_Tables_number 14
loop_
_symmetry_equiv_pos_site_id
_symmetry_equiv_pos_as_xyz
1 x,y,z
2 -x,1/2+y,1/2-z
3 -x,-y,-z
4 x,1/2-y,1/2+z
_cell_length_a 7.719225
_cell_length_b 14.046074
_cell_length_c 20.306311
_cell_angle_alpha 90.000000
_cell_angle_beta 97.081000
_cell_angle_gamma 90.000000
_cell_formula_units_Z 8
loop_
_atom_site_label
_atom_site_type_symbol
_atom_site_fract_x
_atom_site_fract_y
_atom_site_fract_z
C1 C 0.93370 0.10769 0.14525
C2 C 1.03211 0.19195 0.14870
C3 C 1.18239 0.19701 0.11629
C4 C 1.23112 0.12039 0.07828
C5 C 1.12984 0.03768 0.07391
C6 C 0.98211 0.03195 0.10687
H1 H 1.26021 0.26180 0.11985
H2 H 1.16385 -0.02238 0.04423
H3 H 0.90209 -0.03176 0.10250
C7 C 0.96833 0.27802 0.18337
H4 H 0.91541 0.32855 0.14495
H5 H 1.07528 0.31511 0.21327
N1 N 0.82507 0.25602 0.22329
N2 N 0.78846 0.09717 0.18094
C8 C 0.70321 0.18812 0.18830
H6 H 0.65135 0.21762 0.13988
H7 H 0.58871 0.17895 0.21457
C9 C 0.84143 0.05206 0.24622
H8 H 0.72686 0.01603 0.26154
H9 H 0.94043 -0.00333 0.24306
C10 C 0.89331 0.22071 0.28659
C11 C 0.90744 0.12283 0.29976
C12 C 0.94978 0.28600 0.33654
C13 C 0.98272 0.09177 0.36267
C14 C 1.02388 0.25492 0.39883
H10 H 0.93553 0.36153 0.32635
C15 C 1.04231 0.15767 0.41225
H11 H 0.99630 0.01587 0.37271
H12 H 1.06745 0.30683 0.43698
C16 C 1.38982 0.12598 0.04269
H13 H 1.43163 0.19990 0.03865
H14 H 1.49755 0.08549 0.06953
H15 H 1.36198 0.09747 -0.00774
C17 C 1.12934 0.12649 0.47871
H16 H 1.10739 0.05107 0.48711
H17 H 1.26962 0.13944 0.48286
H18 H 1.07794 0.16592 0.51845
O1 O 0.48010 -0.11309 0.37116
O2 O 0.30819 -0.04856 0.28515
H19 H 0.28678 -0.11717 0.27904
O3 O 0.76580 0.25642 0.52481
O4 O 0.76843 0.10213 0.54079
O5 O 0.33732 0.37858 0.33955
O6 O 0.39068 0.30674 0.24810
C18 C 0.46494 0.05627 0.36105
N3 N 0.72348 0.17424 0.50800
N4 N 0.38752 0.31001 0.30875
C19 C 0.57063 0.06931 0.42167
H20 H 0.61762 0.00710 0.45048
C20 C 0.61402 0.16134 0.44452
C21 C 0.55458 0.24102 0.40739
H21 H 0.58941 0.31283 0.42449
C22 C 0.44946 0.22672 0.34715
C23 C 0.40319 0.13536 0.32325
H22 H 0.31965 0.12609 0.27637
C24 C 0.42193 -0.04314 0.34050
#END


data_List_60
#E = -59.0220 (inter-molecular)
#E =  31.0743 (intra-molecular)
_chemical_formula_sum 'H22 C24 N4 O6'
_chemical_formula_moiety
;
H22 C24 N4 O6
;
_symmetry_cell_setting orthorhombic
_space_group_name_H-M_alt 'P 21 21 21'
_symmetry_Int_Tables_number 19
loop_
_symmetry_equiv_pos_site_id
_symmetry_equiv_pos_as_xyz
1 x,y,z
2 1/2-x,-y,1/2+z
3 1/2+x,1/2-y,-z
4 -x,1/2+y,1/2-z
_cell_length_a 14.427573
_cell_length_b 20.821266
_cell_length_c 7.542071
_cell_angle_alpha 90.000000
_cell_angle_beta 90.000000
_cell_angle_gamma 90.000000
_cell_formula_units_Z 8
loop_
_atom_site_label
_atom_site_type_symbol
_atom_site_fract_x
_atom_site_fract_y
_atom_site_fract_z
C1 C 1.00119 0.84129 0.61335
C2 C 0.94881 0.85311 0.45963
C3 C 0.98063 0.83089 0.29479
C4 C 1.06367 0.79653 0.28222
C5 C 1.11538 0.78510 0.43551
C6 C 1.08508 0.80809 0.59895
H1 H 0.93940 0.83943 0.17651
H2 H 1.17825 0.75657 0.42848
H3 H 1.12489 0.79746 0.71743
C7 C 0.85653 0.88687 0.47409
H4 H 0.80145 0.85130 0.45218
H5 H 0.84794 0.92292 0.36980
N1 N 0.84066 0.91521 0.65127
N2 N 0.97087 0.86241 0.78234
C8 C 0.87065 0.87053 0.78936
H6 H 0.83529 0.82411 0.77281
H7 H 0.84888 0.88827 0.92029
C9 C 1.01796 0.92238 0.83334
H8 H 1.01372 0.92715 0.97806
H9 H 1.09176 0.92110 0.79966
C10 C 0.88601 0.97553 0.66858
C11 C 0.97307 0.98085 0.75131
C12 C 0.84379 1.03067 0.60037
C13 C 1.01752 1.04065 0.76047
C14 C 0.88754 1.09025 0.61332
H10 H 0.77634 1.02732 0.53725
C15 C 0.97533 1.09555 0.69076
H11 H 1.08538 1.04419 0.82255
H12 H 0.85293 1.13230 0.55973
C16 C 1.09684 0.77001 0.10896
H13 H 1.04793 0.78071 0.00228
H14 H 1.16434 0.79034 0.07387
H15 H 1.10305 0.71781 0.11946
C17 C 1.02393 1.15900 0.69520
H16 H 1.08955 1.15631 0.76763
H17 H 1.03902 1.17580 0.56102
H18 H 0.98077 1.19469 0.76155
O1 O 0.38574 0.50145 0.86196
O2 O 0.35684 0.39538 0.83513
H19 H 0.29429 0.41262 0.85312
O3 O 0.78632 0.48049 0.48646
O4 O 0.67661 0.55280 0.50149
O5 O 0.71080 0.25820 0.71529
O6 O 0.65796 0.27277 0.98636
C18 C 0.50799 0.42853 0.78653
N3 N 0.70882 0.49912 0.53512
N4 N 0.66951 0.28949 0.83051
C19 C 0.56255 0.47234 0.69184
H20 H 0.53432 0.51934 0.65799
C20 C 0.65177 0.45418 0.63779
C21 C 0.68757 0.39358 0.68052
H21 H 0.75696 0.37928 0.64014
C22 C 0.63242 0.35166 0.77935
C23 C 0.54291 0.36816 0.83261
H22 H 0.50066 0.33470 0.90846
C24 C 0.41254 0.44696 0.83512
#END


data_List_61
#E = -57.9530 (inter-molecular)
#E =  30.0272 (intra-molecular)
_chemical_formula_sum 'H22 C24 N4 O6'
_chemical_formula_moiety
;
H22 C24 N4 O6
;
_symmetry_cell_setting orthorhombic
_space_group_name_H-M_alt 'P 21 21 21'
_symmetry_Int_Tables_number 19
loop_
_symmetry_equiv_pos_site_id
_symmetry_equiv_pos_as_xyz
1 x,y,z
2 1/2-x,-y,1/2+z
3 1/2+x,1/2-y,-z
4 -x,1/2+y,1/2-z
_cell_length_a 8.282539
_cell_length_b 10.184546
_cell_length_c 26.365976
_cell_angle_alpha 90.000000
_cell_angle_beta 90.000000
_cell_angle_gamma 90.000000
_cell_formula_units_Z 8
loop_
_atom_site_label
_atom_site_type_symbol
_atom_site_fract_x
_atom_site_fract_y
_atom_site_fract_z
C1 C 0.42704 1.22183 0.88234
C2 C 0.46822 1.12612 0.91820
C3 C 0.57064 1.15743 0.95896
C4 C 0.63179 1.28522 0.96253
C5 C 0.59211 1.37996 0.92610
C6 C 0.49023 1.34850 0.88555
H1 H 0.34704 1.19607 0.85120
H2 H 0.70856 1.31158 0.99436
H3 H 0.64044 1.47877 0.92969
N1 N 0.61109 1.06242 0.99638
C7 C 0.40167 0.98906 0.91269
H4 H 0.41316 0.95585 0.87331
H5 H 0.27225 0.99318 0.92097
N2 N 0.47810 0.89602 0.94784
C8 C 0.49324 0.95537 0.99785
H6 H 0.37622 0.99140 1.01156
H7 H 0.53031 0.88153 1.02575
C9 C 0.62921 0.85292 0.92864
C10 C 0.63356 0.76101 0.88924
C11 C 0.77539 0.90418 0.94718
C12 C 0.78026 0.71935 0.86883
H8 H 0.52122 0.72127 0.87461
C13 C 0.92239 0.85957 0.92728
C14 C 0.92584 0.76869 0.88754
H9 H 0.78046 0.64855 0.83806
H10 H 1.03444 0.89724 0.94287
C15 C 0.77365 1.00674 0.98855
H11 H 0.86159 1.08477 0.98131
H12 H 0.81095 0.95996 1.02422
C16 C 0.44620 1.44856 0.84630
H13 H 0.35534 1.51595 0.86124
H14 H 0.55304 1.50388 0.83478
H15 H 0.39766 1.40173 0.81210
C17 C 1.08315 0.71896 0.86704
H16 H 1.07422 0.70316 0.82615
H17 H 1.18050 0.78936 0.87365
H18 H 1.11348 0.62602 0.88540
O1 O 0.53031 1.33519 0.08776
O2 O 0.58117 1.12086 0.10023
H19 H 0.62723 1.13601 0.06645
O3 O -0.04084 1.36902 0.24777
O4 O 0.10476 1.51868 0.20916
O5 O 0.30891 0.99870 0.31227
O6 O 0.42095 0.88950 0.24990
C18 C 0.41720 1.22363 0.15986
N3 N 0.08102 1.40538 0.22441
N4 N 0.35640 0.98879 0.26797
C19 C 0.30416 1.32155 0.17116
H20 H 0.29192 1.40608 0.14606
C20 C 0.20519 1.30680 0.21394
C21 C 0.21869 1.19723 0.24586
H21 H 0.13932 1.18571 0.27850
C22 C 0.33585 1.10265 0.23469
C23 C 0.43495 1.11497 0.19198
H22 H 0.52595 1.04103 0.18354
C24 C 0.51497 1.23639 0.11312
#END


data_List_62
#E = -59.8748 (inter-molecular)
#E =  31.9542 (intra-molecular)
_chemical_formula_sum 'H22 C24 N4 O6'
_chemical_formula_moiety
;
H22 C24 N4 O6
;
_symmetry_cell_setting orthorhombic
_space_group_name_H-M_alt 'P b c a'
_symmetry_Int_Tables_number 61
loop_
_symmetry_equiv_pos_site_id
_symmetry_equiv_pos_as_xyz
1 x,y,z
2 1/2-x,-y,1/2+z
3 1/2+x,1/2-y,-z
4 -x,1/2+y,1/2-z
5 -x,-y,-z
6 1/2+x,y,1/2-z
7 1/2-x,1/2+y,z
8 x,1/2-y,1/2+z
_cell_length_a 7.582708
_cell_length_b 28.160231
_cell_length_c 20.180947
_cell_angle_alpha 90.000000
_cell_angle_beta 90.000000
_cell_angle_gamma 90.000000
_cell_formula_units_Z 16
loop_
_atom_site_label
_atom_site_type_symbol
_atom_site_fract_x
_atom_site_fract_y
_atom_site_fract_z
C1 C 1.60068 0.22465 0.40170
C2 C 1.43495 0.24636 0.39431
C3 C 1.30568 0.22465 0.35473
C4 C 1.34774 0.18316 0.32019
C5 C 1.51371 0.16248 0.32656
C6 C 1.63947 0.18197 0.36908
H1 H 1.69995 0.24146 0.43263
H2 H 1.24998 0.16635 0.28866
H3 H 1.54309 0.13060 0.29845
N1 N 1.13513 0.24441 0.34832
C7 C 1.39413 0.29293 0.42862
H4 H 1.50241 0.31813 0.42130
H5 H 1.38650 0.28612 0.48191
N2 N 1.22365 0.31358 0.40778
C8 C 1.09104 0.27632 0.40272
H6 H 1.08289 0.25640 0.44933
H7 H 0.95948 0.29174 0.39528
C9 C 1.24053 0.33896 0.34735
C10 C 1.31185 0.38474 0.34766
C11 C 1.19165 0.31840 0.28649
C12 C 1.33927 0.40921 0.28844
H8 H 1.34819 0.40124 0.39430
C13 C 1.21907 0.34320 0.22723
C14 C 1.29801 0.38800 0.22779
H9 H 1.39779 0.44436 0.29007
H10 H 1.18326 0.32661 0.18047
C15 C 1.11494 0.26896 0.28459
H11 H 1.17183 0.24844 0.24368
H12 H 0.97432 0.27153 0.27393
C16 C 1.81407 0.15774 0.37791
H13 H 1.91666 0.17706 0.35124
H14 H 1.84796 0.15564 0.43054
H15 H 1.81014 0.12135 0.35871
C17 C 1.33732 0.41274 0.16379
H16 H 1.45339 0.43543 0.16955
H17 H 1.37026 0.38645 0.12597
H18 H 1.22358 0.43376 0.14804
O1 O 2.30420 0.02321 -0.02611
O2 O 2.38523 0.01609 0.08094
H19 H 2.49131 0.00359 0.05922
O3 O 1.56589 0.10369 -0.00836
O4 O 1.78317 0.15490 -0.02083
O5 O 1.71043 0.06536 0.23840
O6 O 1.89277 0.00506 0.24288
C18 C 2.10187 0.04556 0.05940
N3 N 1.71856 0.11773 0.00097
N4 N 1.82350 0.03890 0.21381
C19 C 1.99507 0.07362 0.01851
H20 H 2.04062 0.08408 -0.03058
C20 C 1.83011 0.08813 0.04213
C21 C 1.76855 0.07572 0.10499
H21 H 1.64011 0.08796 0.12211
C22 C 1.87914 0.04893 0.14576
C23 C 2.04589 0.03412 0.12376
H22 H 2.13309 0.01449 0.15666
C24 C 2.27164 0.02780 0.03279
#END


data_List_63
#E = -57.1366 (inter-molecular)
#E =  29.2304 (intra-molecular)
_chemical_formula_sum 'H22 C24 N4 O6'
_chemical_formula_moiety
;
H22 C24 N4 O6
;
_symmetry_cell_setting triclinic
_space_group_name_H-M_alt 'P -1'
_symmetry_Int_Tables_number 2
loop_
_symmetry_equiv_pos_site_id
_symmetry_equiv_pos_as_xyz
1 x,y,z
2 -x,-y,-z
_cell_length_a 7.813516
_cell_length_b 9.350203
_cell_length_c 18.092020
_cell_angle_alpha 118.955315
_cell_angle_beta 102.341322
_cell_angle_gamma 73.326943
_cell_formula_units_Z 4
loop_
_atom_site_label
_atom_site_type_symbol
_atom_site_fract_x
_atom_site_fract_y
_atom_site_fract_z
C1 C -0.09657 0.39685 0.28842
C2 C -0.09657 0.22924 0.22923
C3 C -0.00692 0.10013 0.25134
C4 C 0.08542 0.13560 0.33148
C5 C 0.08422 0.30226 0.39018
C6 C -0.00595 0.43135 0.36880
H1 H -0.00361 -0.02963 0.20511
H2 H 0.15409 0.33304 0.45289
H3 H -0.00619 0.55999 0.41543
C7 C -0.19190 0.18898 0.14167
H4 H -0.31452 0.14930 0.13728
H5 H -0.10899 0.08283 0.09356
N1 N -0.24253 0.33473 0.12438
N2 N -0.18306 0.53033 0.26770
C8 C -0.32037 0.48359 0.19672
H6 H -0.43248 0.46115 0.21415
H7 H -0.38062 0.58747 0.18035
C9 C -0.05168 0.59007 0.24745
H8 H -0.11384 0.71568 0.25324
H9 H 0.06703 0.60235 0.29314
C10 C -0.09625 0.35811 0.09992
C11 C 0.00119 0.48037 0.15769
C12 C -0.04602 0.25715 0.01723
C13 C 0.14502 0.50142 0.13149
C14 C 0.09780 0.27770 -0.00820
H10 H -0.12228 0.16397 -0.02774
C15 C 0.19283 0.40105 0.04827
H11 H 0.21952 0.59648 0.17636
H12 H 0.13485 0.19832 -0.07267
C16 C 0.18703 -0.00438 0.35244
H13 H 0.09977 -0.08641 0.34207
H14 H 0.29720 -0.08066 0.31202
H15 H 0.24477 0.04188 0.41851
C17 C 0.34688 0.42025 0.01936
H16 H 0.36853 0.54808 0.05595
H17 H 0.46913 0.33256 0.02572
H18 H 0.32049 0.39562 -0.04714
O1 O 1.12809 0.81103 0.49164
O2 O 1.17698 1.06255 0.59241
H19 H 1.07884 1.09970 0.55749
O3 O 1.62116 0.35911 0.66229
O4 O 1.44253 0.32514 0.54657
O5 O 1.70651 0.92087 0.86895
O6 O 1.61183 1.12498 0.83265
C18 C 1.33696 0.83008 0.61282
N3 N 1.51903 0.41290 0.61461
N4 N 1.62474 0.97966 0.81979
C19 C 1.37037 0.65856 0.58853
H20 H 1.30203 0.57841 0.52999
C20 C 1.48757 0.59271 0.64025
C21 C 1.57306 0.69675 0.71614
H21 H 1.66485 0.64634 0.75649
C22 C 1.53771 0.86834 0.74002
C23 C 1.42055 0.93555 0.68881
H22 H 1.39446 1.06892 0.70747
C24 C 1.20785 0.89562 0.55764
#END


data_List_64
#E = -57.9941 (inter-molecular)
#E =  30.1025 (intra-molecular)
_chemical_formula_sum 'H22 C24 N4 O6'
_chemical_formula_moiety
;
H22 C24 N4 O6
;
_symmetry_cell_setting monoclinic
_space_group_name_H-M_alt 'P 1 21 1'
_symmetry_Int_Tables_number 4
loop_
_symmetry_equiv_pos_site_id
_symmetry_equiv_pos_as_xyz
1 x,y,z
2 -x,1/2+y,-z
_cell_length_a 7.786918
_cell_length_b 20.380872
_cell_length_c 7.091180
_cell_angle_alpha 90.000000
_cell_angle_beta 86.433898
_cell_angle_gamma 90.000000
_cell_formula_units_Z 4
loop_
_atom_site_label
_atom_site_type_symbol
_atom_site_fract_x
_atom_site_fract_y
_atom_site_fract_z
C1 C 1.02822 0.64112 0.78761
C2 C 1.01890 0.65896 0.97899
C3 C 0.87417 0.64202 1.09593
C4 C 0.73750 0.60756 1.02441
C5 C 0.74674 0.59025 0.83336
C6 C 0.89087 0.60701 0.71587
H1 H 0.86791 0.65599 1.24396
H2 H 0.64233 0.56353 0.77370
H3 H 0.89623 0.59291 0.56793
C7 C 1.16735 0.69416 1.06127
H4 H 1.22336 0.65927 1.15746
H5 H 1.12070 0.73633 1.14549
N1 N 1.30273 0.71321 0.91802
N2 N 1.17567 0.65593 0.66773
C8 C 1.32750 0.66136 0.77761
H6 H 1.35253 0.61420 0.84520
H7 H 1.44197 0.67024 0.68360
C9 C 1.15396 0.71586 0.55596
H8 H 1.24791 0.71233 0.43526
H9 H 1.02557 0.71796 0.50109
C10 C 1.26633 0.77446 0.83551
C11 C 1.19427 0.77797 0.65932
C12 C 1.30258 0.83285 0.92911
C13 C 1.16515 0.83908 0.57603
C14 C 1.27245 0.89370 0.84640
H10 H 1.35757 0.83079 1.06614
C15 C 1.20368 0.89721 0.66908
H11 H 1.11208 0.84118 0.43769
H12 H 1.30280 0.93831 0.92165
C16 C 0.58237 0.59223 1.15226
H13 H 0.50904 0.63731 1.18016
H14 H 0.49970 0.55578 1.08990
H15 H 0.62041 0.57289 1.28734
C17 C 1.17753 0.96221 0.57651
H16 H 1.29942 0.98002 0.51051
H17 H 1.08574 0.95840 0.46598
H18 H 1.12642 0.99827 0.67992
O1 O 0.61508 1.01617 0.38685
O2 O 0.79068 1.05023 0.60763
H19 H 0.78627 1.08830 0.52338
O3 O 0.69659 0.71301 0.50704
O4 O 0.52536 0.77495 0.34916
O5 O 0.84755 0.80380 1.12585
O6 O 0.90502 0.90876 1.13720
C18 C 0.70651 0.93996 0.61600
N3 N 0.62900 0.76621 0.47242
N4 N 0.85150 0.85957 1.05663
C19 C 0.65613 0.88554 0.51299
H20 H 0.60639 0.89263 0.37415
C20 C 0.67429 0.82256 0.58682
C21 C 0.73792 0.81291 0.76540
H21 H 0.75064 0.76358 0.82236
C22 C 0.78489 0.86810 0.86877
C23 C 0.76983 0.93161 0.79498
H22 H 0.80914 0.97431 0.87416
C24 C 0.69555 1.00497 0.52516
#END


data_List_65
#E = -56.7978 (inter-molecular)
#E =  28.9074 (intra-molecular)
_chemical_formula_sum 'H22 C24 N4 O6'
_chemical_formula_moiety
;
H22 C24 N4 O6
;
_symmetry_cell_setting monoclinic
_space_group_name_H-M_alt 'P 1 21/c 1'
_symmetry_Int_Tables_number 14
loop_
_symmetry_equiv_pos_site_id
_symmetry_equiv_pos_as_xyz
1 x,y,z
2 -x,1/2+y,1/2-z
3 -x,-y,-z
4 x,1/2-y,1/2+z
_cell_length_a 12.756813
_cell_length_b 12.164836
_cell_length_c 15.750105
_cell_angle_alpha 90.000000
_cell_angle_beta 117.063065
_cell_angle_gamma 90.000000
_cell_formula_units_Z 8
loop_
_atom_site_label
_atom_site_type_symbol
_atom_site_fract_x
_atom_site_fract_y
_atom_site_fract_z
C1 C -0.05807 0.89469 0.58070
C2 C 0.03966 0.82791 0.63378
C3 C 0.06356 0.79547 0.72639
C4 C -0.01173 0.82970 0.76374
C5 C -0.10855 0.89670 0.71073
C6 C -0.13226 0.92985 0.61883
H1 H -0.07626 0.91955 0.50913
H2 H 0.00529 0.80326 0.83477
H3 H -0.16576 0.92185 0.74142
N1 N 0.16382 0.73147 0.78329
C7 C 0.11878 0.79083 0.59131
H4 H 0.13899 0.86065 0.55700
H5 H 0.07019 0.73137 0.53456
N2 N 0.22649 0.73665 0.66190
C8 C 0.20182 0.66557 0.72505
H6 H 0.13403 0.60515 0.68353
H7 H 0.28026 0.61710 0.77058
C9 C 0.31509 0.81446 0.71457
C10 C 0.38298 0.85947 0.67422
C11 C 0.33526 0.84795 0.80623
C12 C 0.47132 0.93550 0.72446
H8 H 0.36680 0.83498 0.60300
C13 C 0.42505 0.92396 0.85667
C14 C 0.49342 0.96812 0.81620
H9 H 0.52151 0.97023 0.69067
H10 H 0.43970 0.95058 0.92705
C15 C 0.26155 0.80063 0.85042
H11 H 0.22949 0.86617 0.88044
H12 H 0.31817 0.74835 0.91047
C16 C -0.23318 1.00500 0.56225
H13 H -0.30191 0.99963 0.58549
H14 H -0.20219 1.09005 0.57116
H15 H -0.27338 0.98357 0.48637
C17 C 0.58617 1.05262 0.86751
H16 H 0.55762 1.13252 0.83275
H17 H 0.60485 1.06111 0.94214
H18 H 0.66863 1.03067 0.86628
O1 O 0.04954 0.49905 0.42526
O2 O 0.13279 0.39017 0.55409
H19 H 0.07102 0.42754 0.56385
O3 O 0.31542 0.33869 0.19331
O4 O 0.15330 0.42766 0.16454
O5 O 0.50605 0.12340 0.48617
O6 O 0.47466 0.16633 0.60765
C18 C 0.20240 0.37621 0.43914
N3 N 0.24161 0.37402 0.21690
N4 N 0.45445 0.17570 0.52342
C19 C 0.18581 0.39864 0.34670
H20 H 0.11463 0.45301 0.30054
C20 C 0.25969 0.34968 0.31373
C21 C 0.34898 0.27697 0.37116
H21 H 0.40458 0.23766 0.34416
C22 C 0.36413 0.25480 0.46331
C23 C 0.29173 0.30428 0.49775
H22 H 0.30360 0.28623 0.56909
C24 C 0.12161 0.42877 0.47070
#END


data_List_66
#E = -57.9836 (inter-molecular)
#E =  30.1041 (intra-molecular)
_chemical_formula_sum 'H22 C24 N4 O6'
_chemical_formula_moiety
;
H22 C24 N4 O6
;
_symmetry_cell_setting monoclinic
_space_group_name_H-M_alt 'P 1 21 1'
_symmetry_Int_Tables_number 4
loop_
_symmetry_equiv_pos_site_id
_symmetry_equiv_pos_as_xyz
1 x,y,z
2 -x,1/2+y,-z
_cell_length_a 7.787413
_cell_length_b 20.377101
_cell_length_c 7.091624
_cell_angle_alpha 90.000000
_cell_angle_beta 93.559208
_cell_angle_gamma 90.000000
_cell_formula_units_Z 4
loop_
_atom_site_label
_atom_site_type_symbol
_atom_site_fract_x
_atom_site_fract_y
_atom_site_fract_z
C1 C 0.73364 0.49580 0.33563
C2 C 0.80572 0.49231 0.15946
C3 C 0.83488 0.43119 0.07614
C4 C 0.79636 0.37304 0.16916
C5 C 0.72756 0.37654 0.34646
C6 C 0.69739 0.43740 0.42920
H1 H 0.88797 0.42910 -0.06219
H2 H 0.69722 0.33192 0.42168
H3 H 0.64239 0.43945 0.56621
C7 C 0.84604 0.55444 0.05615
H4 H 0.75212 0.55797 -0.06456
H5 H 0.97443 0.55234 0.00130
N1 N 0.82428 0.61437 0.16793
N2 N 0.69721 0.55706 0.41817
C8 C 0.67245 0.60893 0.27779
H6 H 0.55800 0.60004 0.18377
H7 H 0.64740 0.65609 0.34540
C9 C 0.83254 0.57610 0.56142
H8 H 0.77652 0.61100 0.65761
H9 H 0.87919 0.53393 0.64564
C10 C 0.97170 0.62918 0.28782
C11 C 0.98100 0.61132 0.47917
C12 C 1.10902 0.66333 0.21612
C13 C 1.12570 0.62825 0.59611
C14 C 1.25320 0.68003 0.33358
H10 H 1.10378 0.67737 0.06815
C15 C 1.26241 0.66271 0.52461
H11 H 1.13195 0.61427 0.74412
H12 H 1.35765 0.70673 0.27392
C16 C 0.82255 0.30804 0.07655
H13 H 0.91436 0.31187 -0.03395
H14 H 0.87364 0.27196 0.17994
H15 H 0.70068 0.29023 0.01053
C17 C 1.41755 0.67799 0.65245
H16 H 1.49083 0.63288 0.68025
H17 H 1.50023 0.71445 0.59014
H18 H 1.37954 0.69730 0.78757
O1 O 0.61499 0.75411 1.11313
O2 O 0.79062 0.72003 0.89239
H19 H 0.78621 0.68196 0.97665
O3 O 0.69662 1.05732 0.99283
O4 O 0.52539 0.99539 1.15075
O5 O 0.84761 0.96648 0.37411
O6 O 0.90493 0.86148 0.36275
C18 C 0.70646 0.83032 0.88398
N3 N 0.62902 1.00412 1.02748
N4 N 0.85148 0.91069 0.44332
C19 C 0.65609 0.88476 0.98696
H20 H 0.60635 0.87768 1.12580
C20 C 0.67427 0.94775 0.91310
C21 C 0.73790 0.95738 0.73452
H21 H 0.75064 1.00672 0.67754
C22 C 0.78487 0.90218 0.63118
C23 C 0.76979 0.83866 0.70500
H22 H 0.80909 0.79594 0.62584
C24 C 0.69548 0.76530 0.97484
#END


data_List_67
#E = -57.2671 (inter-molecular)
#E =  29.4315 (intra-molecular)
_chemical_formula_sum 'H22 C24 N4 O6'
_chemical_formula_moiety
;
H22 C24 N4 O6
;
_symmetry_cell_setting triclinic
_space_group_name_H-M_alt 'P -1'
_symmetry_Int_Tables_number 2
loop_
_symmetry_equiv_pos_site_id
_symmetry_equiv_pos_as_xyz
1 x,y,z
2 -x,-y,-z
_cell_length_a 7.640596
_cell_length_b 8.534342
_cell_length_c 20.447593
_cell_angle_alpha 77.698422
_cell_angle_beta 91.646959
_cell_angle_gamma 56.811349
_cell_formula_units_Z 4
loop_
_atom_site_label
_atom_site_type_symbol
_atom_site_fract_x
_atom_site_fract_y
_atom_site_fract_z
C1 C 0.61209 0.35140 0.81454
C2 C 0.64008 0.36970 0.74639
C3 C 0.50812 0.55049 0.69741
C4 C 0.35200 0.71062 0.71815
C5 C 0.32528 0.69112 0.78608
C6 C 0.45200 0.51068 0.83449
H1 H 0.71268 0.21069 0.85187
H2 H 0.25068 0.85195 0.68130
H3 H 0.20319 0.81704 0.80111
N1 N 0.52941 0.57119 0.62803
C7 C 0.81155 0.19458 0.72570
H4 H 0.80919 0.06730 0.74887
H5 H 0.96607 0.15984 0.74658
N2 N 0.79573 0.23073 0.65132
C8 C 0.74243 0.42500 0.61985
H6 H 0.85859 0.44588 0.64137
H7 H 0.75455 0.44278 0.56576
C9 C 0.64779 0.20115 0.62331
C10 C 0.70863 0.01151 0.62768
C11 C 0.43907 0.35897 0.59281
C12 C 0.56428 -0.02082 0.60153
H8 H 0.86726 -0.11080 0.65327
C13 C 0.29552 0.32436 0.56657
C14 C 0.35794 0.13490 0.56970
H9 H 0.61513 -0.16926 0.60598
H10 H 0.13334 0.44622 0.54455
C15 C 0.37156 0.56519 0.58741
H11 H 0.21364 0.65087 0.60065
H12 H 0.35649 0.63468 0.53386
C16 C 0.41763 0.48988 0.90676
H13 H 0.51268 0.51902 0.93639
H14 H 0.25054 0.59288 0.90905
H15 H 0.45960 0.34336 0.93079
C17 C 0.20420 0.09882 0.54115
H16 H 0.09320 0.11186 0.57556
H17 H 0.11597 0.20182 0.49131
H18 H 0.28798 -0.04729 0.53399
O1 O 0.09551 0.52063 0.69498
O2 O 0.31031 0.19615 0.73745
H19 H 0.34688 0.21426 0.69217
O3 O -0.35997 0.75097 0.94566
O4 O -0.32104 0.89900 0.85120
O5 O 0.18937 0.03118 1.03257
O6 O 0.20870 -0.10883 0.95206
C18 C 0.09657 0.37622 0.80882
N3 N -0.27814 0.75097 0.89423
N4 N 0.17278 0.03142 0.97216
C19 C -0.05125 0.55606 0.82042
H20 H -0.11065 0.68953 0.78041
C20 C -0.12186 0.56204 0.88288
C21 C -0.04739 0.39032 0.93384
H21 H -0.10568 0.39369 0.98183
C22 C 0.09902 0.21233 0.92090
C23 C 0.17232 0.20338 0.85912
H22 H 0.28565 0.06361 0.85001
C24 C 0.16646 0.37588 0.74222
#END


data_List_68
#E = -57.0893 (inter-molecular)
#E =  29.2641 (intra-molecular)
_chemical_formula_sum 'H22 C24 N4 O6'
_chemical_formula_moiety
;
H22 C24 N4 O6
;
_symmetry_cell_setting triclinic
_space_group_name_H-M_alt 'P -1'
_symmetry_Int_Tables_number 2
loop_
_symmetry_equiv_pos_site_id
_symmetry_equiv_pos_as_xyz
1 x,y,z
2 -x,-y,-z
_cell_length_a 10.748117
_cell_length_b 17.420844
_cell_length_c 7.198300
_cell_angle_alpha 69.712153
_cell_angle_beta 80.406783
_cell_angle_gamma 110.936417
_cell_formula_units_Z 4
loop_
_atom_site_label
_atom_site_type_symbol
_atom_site_fract_x
_atom_site_fract_y
_atom_site_fract_z
C1 C 0.92388 0.71496 0.34229
C2 C 0.97175 0.73081 0.50200
C3 C 1.06540 0.69774 0.57008
C4 C 1.11098 0.64830 0.48207
C5 C 1.06359 0.63304 0.32281
C6 C 0.97114 0.66628 0.25336
H1 H 1.10305 0.71094 0.69226
H2 H 1.09865 0.59531 0.25159
H3 H 0.93635 0.65471 0.12787
C7 C 0.92176 0.78282 0.60050
H4 H 1.00915 0.85082 0.54740
H5 H 0.89338 0.74947 0.77203
N1 N 0.80426 0.79677 0.53930
N2 N 0.82652 0.74537 0.27314
C8 C 0.82955 0.82183 0.31594
H6 H 0.93091 0.88284 0.22305
H7 H 0.75010 0.84202 0.26735
C9 C 0.68197 0.66948 0.37107
H8 H 0.61874 0.68695 0.27471
H9 H 0.68097 0.60588 0.37476
C10 C 0.67272 0.71806 0.66290
C11 C 0.60996 0.65459 0.58816
C12 C 0.60426 0.70339 0.86365
C13 C 0.47970 0.57793 0.71455
C14 C 0.47454 0.62705 0.98881
H10 H 0.65298 0.75216 0.92212
C15 C 0.41149 0.56339 0.91576
H11 H 0.43136 0.52945 0.65494
H12 H 0.42321 0.61754 1.14386
C16 C 1.20839 0.61125 0.55776
H13 H 1.24910 0.63765 0.66397
H14 H 1.15404 0.53652 0.64137
H15 H 1.29969 0.63180 0.42586
C17 C 0.27024 0.48279 1.04716
H16 H 0.26270 0.42376 1.01885
H17 H 0.25435 0.46217 1.21461
H18 H 0.18571 0.49965 1.01098
O1 O 0.35408 1.05368 0.47411
O2 O 0.19561 1.06853 0.31295
H19 H 0.19595 1.10615 0.38759
O3 O 0.53361 0.81252 0.12975
O4 O 0.47297 0.79868 0.45060
O5 O 0.18290 0.85275 -0.21710
O6 O 0.08751 0.93832 -0.16068
C18 C 0.30079 0.97961 0.25214
N3 N 0.47112 0.82506 0.26870
N4 N 0.16499 0.90022 -0.13096
C19 C 0.37881 0.93124 0.30688
H20 H 0.42960 0.93677 0.42374
C20 C 0.38961 0.87533 0.21146
C21 C 0.32189 0.86516 0.06532
H21 H 0.32926 0.81967 -0.00388
C22 C 0.24275 0.91316 0.01397
C23 C 0.23308 0.97107 0.10469
H22 H 0.17178 1.00865 0.06433
C24 C 0.29001 1.03792 0.35681
#END


data_List_69
#E = -57.6504 (inter-molecular)
#E =  29.8354 (intra-molecular)
_chemical_formula_sum 'H22 C24 N4 O6'
_chemical_formula_moiety
;
H22 C24 N4 O6
;
_symmetry_cell_setting monoclinic
_space_group_name_H-M_alt 'P 1 21/c 1'
_symmetry_Int_Tables_number 14
loop_
_symmetry_equiv_pos_site_id
_symmetry_equiv_pos_as_xyz
1 x,y,z
2 -x,1/2+y,1/2-z
3 -x,-y,-z
4 x,1/2-y,1/2+z
_cell_length_a 7.499246
_cell_length_b 11.687227
_cell_length_c 26.495517
_cell_angle_alpha 90.000000
_cell_angle_beta 105.394567
_cell_angle_gamma 90.000000
_cell_formula_units_Z 8
loop_
_atom_site_label
_atom_site_type_symbol
_atom_site_fract_x
_atom_site_fract_y
_atom_site_fract_z
C1 C 0.38167 0.31872 0.67176
C2 C 0.34152 0.24330 0.62896
C3 C 0.48616 0.19384 0.61173
C4 C 0.66895 0.21973 0.63826
C5 C 0.70789 0.29577 0.68037
C6 C 0.56501 0.34604 0.69740
H1 H 0.26918 0.35759 0.68454
H2 H 0.78233 0.18224 0.62568
H3 H 0.85135 0.31697 0.69908
N1 N 0.45130 0.12092 0.56698
C7 C 0.14325 0.21514 0.60096
H4 H 0.05518 0.29111 0.59757
H5 H 0.09329 0.15308 0.62510
N2 N 0.12816 0.16257 0.54943
C8 C 0.26542 0.07171 0.55501
H6 H 0.25748 0.01210 0.58632
H7 H 0.23856 0.01928 0.51929
C9 C 0.14508 0.24593 0.51195
C10 C -0.00167 0.32058 0.49099
C11 C 0.31044 0.25888 0.49688
C12 C 0.01374 0.40529 0.45521
H8 H -0.12993 0.31284 0.50238
C13 C 0.32409 0.34309 0.46041
C14 C 0.17572 0.41616 0.43914
H9 H -0.10245 0.46260 0.44001
H10 H 0.45188 0.35196 0.44883
C15 C 0.47446 0.18329 0.52064
H11 H 0.60362 0.23241 0.53043
H12 H 0.48838 0.11974 0.49143
C16 C 0.60765 0.43349 0.74023
H13 H 0.74359 0.41836 0.76722
H14 H 0.60786 0.51917 0.72359
H15 H 0.50595 0.43087 0.76316
C17 C 0.19344 0.50767 0.40133
H16 H 0.05909 0.52828 0.37450
H17 H 0.25217 0.58494 0.42257
H18 H 0.28433 0.48004 0.37744
O1 O 0.37828 0.41484 0.84136
O2 O 0.24326 0.45973 0.90490
H19 H 0.35392 0.50822 0.91287
O3 O -0.08663 -0.02243 0.75617
O4 O 0.04324 0.10312 0.71532
O5 O -0.47293 0.16483 0.85767
O6 O -0.33856 0.29757 0.91329
C18 C 0.09859 0.31886 0.84492
N3 N -0.02641 0.07427 0.75082
N4 N -0.34632 0.23396 0.87536
C19 C 0.10513 0.24031 0.80558
H20 H 0.22172 0.24120 0.78829
C20 C -0.03726 0.16020 0.78980
C21 C -0.18796 0.15835 0.81150
H21 H -0.29654 0.09477 0.79871
C22 C -0.19385 0.23833 0.85029
C23 C -0.05048 0.31770 0.86756
H22 H -0.05073 0.37650 0.89936
C24 C 0.25353 0.40088 0.86225
#END


data_List_70
#E = -56.7754 (inter-molecular)
#E =  28.9659 (intra-molecular)
_chemical_formula_sum 'H22 C24 N4 O6'
_chemical_formula_moiety
;
H22 C24 N4 O6
;
_symmetry_cell_setting triclinic
_space_group_name_H-M_alt 'P -1'
_symmetry_Int_Tables_number 2
loop_
_symmetry_equiv_pos_site_id
_symmetry_equiv_pos_as_xyz
1 x,y,z
2 -x,-y,-z
_cell_length_a 6.269375
_cell_length_b 22.687662
_cell_length_c 8.145877
_cell_angle_alpha 92.242137
_cell_angle_beta 106.544724
_cell_angle_gamma 92.340806
_cell_formula_units_Z 4
loop_
_atom_site_label
_atom_site_type_symbol
_atom_site_fract_x
_atom_site_fract_y
_atom_site_fract_z
C1 C 1.03447 0.09500 0.67794
C2 C 1.20753 0.06824 0.79609
C3 C 1.17843 0.00934 0.83528
C4 C 0.97994 -0.02369 0.75715
C5 C 0.81095 0.00263 0.63656
C6 C 0.83666 0.06161 0.59883
H1 H 1.31055 -0.01055 0.92956
H2 H 0.65764 -0.02276 0.57168
H3 H 0.70350 0.08146 0.50467
C7 C 1.42578 0.10262 0.87953
H4 H 1.55156 0.08570 0.82249
H5 H 1.48309 0.09459 1.01670
N1 N 1.41099 0.16623 0.85155
N2 N 1.05500 0.15528 0.64095
C8 C 1.28798 0.17561 0.67427
H6 H 1.36310 0.15265 0.58488
H7 H 1.30084 0.22267 0.64929
C9 C 0.94469 0.19307 0.74011
H8 H 0.90892 0.23457 0.67548
H9 H 0.78386 0.17282 0.74234
C10 C 1.31472 0.19428 0.96984
C11 C 1.08937 0.20794 0.92114
C12 C 1.44356 0.20689 1.13955
C13 C 0.99842 0.23535 1.04087
C14 C 1.35148 0.23349 1.25892
H10 H 1.61738 0.19612 1.17872
C15 C 1.12889 0.24853 1.20970
H11 H 0.82495 0.24663 1.00104
H12 H 1.45584 0.24300 1.38966
C16 C 0.95318 -0.08718 0.79525
H13 H 1.04958 -0.09538 0.92648
H14 H 0.77882 -0.09937 0.78399
H15 H 1.00816 -0.11580 0.70567
C17 C 1.02852 0.27700 1.33669
H16 H 0.90426 0.30767 1.27486
H17 H 0.94976 0.24331 1.39587
H18 H 1.15555 0.30240 1.43769
O1 O -0.34936 0.45695 0.93885
O2 O -0.23536 0.49227 1.21305
H19 H -0.37841 0.51084 1.17284
O3 O 0.51142 0.32573 0.90316
O4 O 0.16993 0.33187 0.73858
O5 O 0.71441 0.39956 1.49560
O6 O 0.47482 0.44711 1.59361
C18 C 0.00347 0.43110 1.11837
N3 N 0.31710 0.34073 0.87642
N4 N 0.52903 0.41965 1.47876
C19 C 0.05284 0.39821 0.98555
H20 H -0.06753 0.39384 0.85850
C20 C 0.25854 0.37229 1.01694
C21 C 0.41239 0.37747 1.17989
H21 H 0.56928 0.35591 1.20409
C22 C 0.36270 0.41106 1.31046
C23 C 0.15819 0.43757 1.28137
H22 H 0.11986 0.46365 1.38351
C24 C -0.21072 0.46028 1.07879
#END


data_List_71
#E = -58.0632 (inter-molecular)
#E =  30.2540 (intra-molecular)
_chemical_formula_sum 'H22 C24 N4 O6'
_chemical_formula_moiety
;
H22 C24 N4 O6
;
_symmetry_cell_setting monoclinic
_space_group_name_H-M_alt 'P 1 21/c 1'
_symmetry_Int_Tables_number 14
loop_
_symmetry_equiv_pos_site_id
_symmetry_equiv_pos_as_xyz
1 x,y,z
2 -x,1/2+y,1/2-z
3 -x,-y,-z
4 x,1/2-y,1/2+z
_cell_length_a 10.952068
_cell_length_b 25.579958
_cell_length_c 11.439554
_cell_angle_alpha 90.000000
_cell_angle_beta 43.835877
_cell_angle_gamma 90.000000
_cell_formula_units_Z 8
loop_
_atom_site_label
_atom_site_type_symbol
_atom_site_fract_x
_atom_site_fract_y
_atom_site_fract_z
C1 C 1.56314 0.69701 0.92498
C2 C 1.72717 0.71398 0.85532
C3 C 1.81849 0.68340 0.87414
C4 C 1.74652 0.63657 0.96520
C5 C 1.58241 0.62039 1.03668
C6 C 1.49220 0.65012 1.01586
H1 H 1.94499 0.69676 0.81974
H2 H 1.52517 0.58407 1.10740
H3 H 1.36658 0.63635 1.06916
C7 C 1.80327 0.76567 0.76272
H4 H 1.91377 0.75807 0.62720
H5 H 1.85816 0.78729 0.79922
N1 N 1.67236 0.79717 0.78894
N2 N 1.46760 0.72710 0.90827
C8 C 1.58025 0.76394 0.76840
H6 H 1.67457 0.74286 0.64755
H7 H 1.50256 0.78785 0.76105
C9 C 1.32087 0.75595 1.06396
H8 H 1.23273 0.76957 1.05537
H9 H 1.24184 0.73056 1.17435
C10 C 1.55549 0.82272 0.94808
C11 C 1.38465 0.80333 1.08676
C12 C 1.61282 0.86673 0.97053
C13 C 1.27491 0.82795 1.24469
C14 C 1.50264 0.89111 1.12780
H10 H 1.74387 0.88246 0.86459
C15 C 1.33408 0.87150 1.26668
H11 H 1.14332 0.81268 1.35169
H12 H 1.54915 0.92566 1.14133
C16 C 1.84157 0.60490 0.98982
H13 H 1.82079 0.62150 1.09106
H14 H 1.79565 0.56430 1.02237
H15 H 1.98301 0.60460 0.87413
C17 C 1.21628 0.89801 1.43525
H16 H 1.13152 0.92642 1.44968
H17 H 1.13438 0.86929 1.53759
H18 H 1.29466 0.91870 1.44676
O1 O 1.27876 1.00532 1.13611
O2 O 1.45426 0.95193 0.90821
H19 H 1.54438 0.96644 0.89799
O3 O 0.60270 0.98573 1.27714
O4 O 0.68192 1.03129 1.37578
O5 O 1.14874 0.80613 0.92063
O6 O 0.97720 0.83634 0.89999
C18 C 1.15626 0.95269 1.06879
N3 N 0.70407 0.99569 1.28893
N4 N 1.05565 0.84041 0.94026
C19 C 1.00075 0.98190 1.16764
H20 H 0.98753 1.01796 1.22692
C20 C 0.86437 0.96431 1.18907
C21 C 0.88069 0.91789 1.11417
H21 H 0.77300 0.90328 1.13472
C22 C 1.03726 0.88941 1.01641
C23 C 1.17476 0.90589 0.99409
H22 H 1.29462 0.88273 0.91997
C24 C 1.29903 0.97242 1.04621
#END


data_List_72
#E = -57.0800 (inter-molecular)
#E =  29.2788 (intra-molecular)
_chemical_formula_sum 'H22 C24 N4 O6'
_chemical_formula_moiety
;
H22 C24 N4 O6
;
_symmetry_cell_setting triclinic
_space_group_name_H-M_alt 'P -1'
_symmetry_Int_Tables_number 2
loop_
_symmetry_equiv_pos_site_id
_symmetry_equiv_pos_as_xyz
1 x,y,z
2 -x,-y,-z
_cell_length_a 16.363947
_cell_length_b 10.736856
_cell_length_c 7.189431
_cell_angle_alpha 99.674832
_cell_angle_beta 66.360972
_cell_angle_gamma 82.665624
_cell_formula_units_Z 4
loop_
_atom_site_label
_atom_site_type_symbol
_atom_site_fract_x
_atom_site_fract_y
_atom_site_fract_z
C1 C 0.71776 0.45450 0.90208
C2 C 0.65429 0.45593 1.10414
C3 C 0.57766 0.40229 1.13132
C4 C 0.56298 0.34827 0.95918
C5 C 0.62661 0.34703 0.75847
C6 C 0.70302 0.40018 0.73065
H1 H 0.52932 0.40272 1.28816
H2 H 0.61702 0.30486 0.62242
H3 H 0.75182 0.39960 0.57440
C7 C 0.66965 0.51271 1.29128
H4 H 0.68729 0.43173 1.35196
H5 H 0.60638 0.57515 1.41552
N1 N 0.74541 0.58158 1.23716
N2 N 0.79641 0.50744 0.86791
C8 C 0.82156 0.50798 1.04127
H6 H 0.84163 0.40834 1.04969
H7 H 0.88250 0.54844 1.01189
C9 C 0.78258 0.63892 0.83435
H8 H 0.85044 0.65844 0.75146
H9 H 0.74931 0.64362 0.72925
C10 C 0.71505 0.70931 1.22860
C11 C 0.73076 0.74110 1.03692
C12 C 0.66651 0.80540 1.41497
C13 C 0.69768 0.86777 1.03479
C14 C 0.63326 0.93101 1.41180
H10 H 0.65504 0.78234 1.56381
C15 C 0.64834 0.96292 1.22177
H11 H 0.71079 0.89207 0.88599
H12 H 0.59563 1.00390 1.55855
C16 C 0.48227 0.28787 0.98939
H13 H 0.42342 0.34003 1.13541
H14 H 0.46186 0.29203 0.86260
H15 H 0.49864 0.18660 0.99310
C17 C 0.61128 1.09729 1.21997
H16 H 0.63686 1.11113 1.06058
H17 H 0.53668 1.11780 1.28769
H18 H 0.63253 1.16833 1.30910
O1 O 1.05382 0.80014 0.41784
O2 O 1.06938 0.62713 0.54967
H19 H 1.10697 0.58989 0.39968
O3 O 0.81254 1.22097 1.24426
O4 O 0.79863 1.17313 0.95078
O5 O 0.85287 0.83020 1.51195
O6 O 0.93821 0.64916 1.28451
C18 C 0.97989 0.82101 0.78826
N3 N 0.82507 1.14551 1.08022
N4 N 0.90026 0.76477 1.33075
C19 C 0.93148 0.94725 0.83000
H20 H 0.93706 0.99242 0.70185
C20 C 0.87543 1.01393 1.03727
C21 C 0.86521 0.95650 1.20405
H21 H 0.81962 1.00931 1.36423
C22 C 0.91326 0.82950 1.15967
C23 C 0.97128 0.76195 0.95310
H22 H 1.00887 0.66317 0.91855
C24 C 1.03830 0.75195 0.56688
#END


data_List_73
#E = -58.1712 (inter-molecular)
#E =  30.3816 (intra-molecular)
_chemical_formula_sum 'H22 C24 N4 O6'
_chemical_formula_moiety
;
H22 C24 N4 O6
;
_symmetry_cell_setting triclinic
_space_group_name_H-M_alt 'P -1'
_symmetry_Int_Tables_number 2
loop_
_symmetry_equiv_pos_site_id
_symmetry_equiv_pos_as_xyz
1 x,y,z
2 -x,-y,-z
_cell_length_a 9.209587
_cell_length_b 10.827817
_cell_length_c 16.499667
_cell_angle_alpha 104.488243
_cell_angle_beta 108.993748
_cell_angle_gamma 45.684023
_cell_formula_units_Z 4
loop_
_atom_site_label
_atom_site_type_symbol
_atom_site_fract_x
_atom_site_fract_y
_atom_site_fract_z
C1 C 0.99969 0.95331 0.74001
C2 C 1.06260 0.96601 0.67783
C3 C 1.00697 1.12141 0.67006
C4 C 0.88469 1.26629 0.72229
C5 C 0.81648 1.25470 0.78186
C6 C 0.87423 1.09967 0.79079
H1 H 1.06280 1.12764 0.62382
H2 H 0.72087 1.36528 0.82296
H3 H 0.82373 1.09244 0.83887
C7 C 1.18950 0.81237 0.61910
H4 H 1.34724 0.76358 0.63745
H5 H 1.12770 0.85221 0.55249
N1 N 1.20252 0.67215 0.62718
N2 N 1.06185 0.79585 0.75272
C8 C 1.24339 0.64677 0.71729
H6 H 1.38048 0.62789 0.75345
H7 H 1.28376 0.52715 0.72485
C9 C 0.89044 0.79917 0.71516
H8 H 0.92538 0.69836 0.74464
H9 H 0.74345 0.92261 0.72996
C10 C 1.02132 0.70275 0.57934
C11 C 0.86657 0.76366 0.61931
C12 C 0.99274 0.67498 0.49032
C13 C 0.68992 0.79168 0.57030
C14 C 0.81531 0.70560 0.44159
H10 H 1.11219 0.62696 0.45928
C15 C 0.66267 0.76402 0.48126
H11 H 0.57199 0.83749 0.60184
H12 H 0.79829 0.68068 0.37264
C16 C 0.82339 1.43244 0.71282
H13 H 0.95538 1.40839 0.70550
H14 H 0.69700 1.49852 0.65647
H15 H 0.77209 1.51859 0.76922
C17 C 0.47786 0.78768 0.42963
H16 H 0.34098 0.89301 0.45700
H17 H 0.43920 0.82127 0.36406
H18 H 0.51090 0.66833 0.42731
O1 O 0.50020 0.58651 0.92925
O2 O 0.30284 0.74558 1.02842
H19 H 0.35729 0.63122 1.03532
O3 O 0.42818 1.13841 0.80908
O4 O 0.50497 0.89555 0.75714
O5 O 0.12448 1.40109 1.07352
O6 O -0.11816 1.39368 1.05074
C18 C 0.32317 0.88623 0.95226
N3 N 0.43339 1.02077 0.80854
N4 N 0.04718 1.33696 1.04080
C19 C 0.39820 0.88172 0.88911
H20 H 0.49161 0.76308 0.85130
C20 C 0.35248 1.02875 0.87466
C21 C 0.23513 1.18066 0.92371
H21 H 0.20097 1.29461 0.91299
C22 C 0.16169 1.18253 0.98654
C23 C 0.20031 1.03874 1.00048
H22 H 0.13940 1.04480 1.04929
C24 C 0.38321 0.72441 0.96632
#END


data_List_74
#E = -58.9331 (inter-molecular)
#E =  31.1476 (intra-molecular)
_chemical_formula_sum 'H22 C24 N4 O6'
_chemical_formula_moiety
;
H22 C24 N4 O6
;
_symmetry_cell_setting triclinic
_space_group_name_H-M_alt 'P -1'
_symmetry_Int_Tables_number 2
loop_
_symmetry_equiv_pos_site_id
_symmetry_equiv_pos_as_xyz
1 x,y,z
2 -x,-y,-z
_cell_length_a 8.083469
_cell_length_b 20.482912
_cell_length_c 7.703443
_cell_angle_alpha 104.312357
_cell_angle_beta 118.225267
_cell_angle_gamma 74.787346
_cell_formula_units_Z 4
loop_
_atom_site_label
_atom_site_type_symbol
_atom_site_fract_x
_atom_site_fract_y
_atom_site_fract_z
C1 C -0.11062 0.89559 1.06443
C2 C 0.01281 0.87180 0.97264
C3 C -0.01702 0.90257 0.81413
C4 C -0.16894 0.95651 0.74632
C5 C -0.28897 0.98054 0.84068
C6 C -0.25932 0.95033 0.99852
H1 H 0.07845 0.88457 0.74294
H2 H -0.40599 1.02282 0.79177
H3 H -0.35119 0.96890 1.07333
C7 C 0.17863 0.81455 1.04912
H4 H 0.30894 0.83720 1.13181
H5 H 0.19598 0.77769 0.92654
N1 N 0.16273 0.78018 1.18657
N2 N -0.08961 0.86486 1.22089
C8 C 0.10450 0.83083 1.32631
H6 H 0.20291 0.86773 1.40497
H7 H 0.11669 0.80647 1.44481
C9 C -0.22495 0.81734 1.14834
H8 H -0.25202 0.81468 1.27265
H9 H -0.36342 0.83625 1.03119
C10 C 0.03726 0.73186 1.08537
C11 C -0.14760 0.74626 1.07367
C12 C 0.09950 0.66754 1.00104
C13 C -0.26096 0.69491 0.99131
C14 C -0.01471 0.61698 0.91705
H10 H 0.23955 0.65580 1.00375
C15 C -0.19381 0.62968 0.91550
H11 H -0.40181 0.70627 0.98763
H12 H 0.03868 0.56733 0.85436
C16 C -0.20353 0.98752 0.57274
H13 H -0.07800 1.00743 0.60360
H14 H -0.23392 0.94886 0.44059
H15 H -0.32553 1.02941 0.53917
C17 C -0.31281 0.57453 0.82743
H16 H -0.42441 0.58519 0.87797
H17 H -0.38179 0.56945 0.66495
H18 H -0.22571 0.52514 0.87051
O1 O 1.26937 0.60590 0.43539
O2 O 1.26249 0.70421 0.64344
H19 H 1.38985 0.69855 0.65012
O3 O 0.45288 0.54808 0.13833
O4 O 0.72600 0.48283 0.29448
O5 O 0.49746 0.77719 0.64069
O6 O 0.58956 0.83397 0.50260
C18 C 0.98645 0.65526 0.48111
N3 N 0.62445 0.53892 0.25352
N4 N 0.58528 0.78103 0.54905
C19 C 0.90273 0.59644 0.39013
H20 H 0.98549 0.54921 0.35023
C20 C 0.71332 0.59968 0.35043
C21 C 0.60615 0.66026 0.40034
H21 H 0.45841 0.66255 0.36650
C22 C 0.69308 0.71791 0.49230
C23 C 0.88160 0.71638 0.53290
H22 H 0.94477 0.76245 0.60175
C24 C 1.18469 0.65093 0.51466
#END


data_List_75
#E = -58.1662 (inter-molecular)
#E =  30.3822 (intra-molecular)
_chemical_formula_sum 'H22 C24 N4 O6'
_chemical_formula_moiety
;
H22 C24 N4 O6
;
_symmetry_cell_setting triclinic
_space_group_name_H-M_alt 'P -1'
_symmetry_Int_Tables_number 2
loop_
_symmetry_equiv_pos_site_id
_symmetry_equiv_pos_as_xyz
1 x,y,z
2 -x,-y,-z
_cell_length_a 7.920082
_cell_length_b 16.499834
_cell_length_c 9.209202
_cell_angle_alpha 71.007627
_cell_angle_beta 101.982203
_cell_angle_gamma 92.084874
_cell_formula_units_Z 4
loop_
_atom_site_label
_atom_site_type_symbol
_atom_site_fract_x
_atom_site_fract_y
_atom_site_fract_z
C1 C 1.29725 0.07932 0.77590
C2 C 1.23634 0.11930 0.86974
C3 C 1.20832 0.07029 1.01839
C4 C 1.23599 -0.01874 1.07330
C5 C 1.29442 -0.05842 0.97908
C6 C 1.32504 -0.00969 0.83226
H1 H 1.16251 0.10183 1.09051
H2 H 1.31936 -0.12736 1.02103
H3 H 1.37306 -0.04073 0.76083
C7 C 1.20083 0.21514 0.81037
H4 H 1.30165 0.24463 0.87624
H5 H 1.07740 0.22995 0.83393
N1 N 1.20417 0.25271 0.64228
N2 N 1.32784 0.12716 0.62529
C8 C 1.35323 0.21728 0.60980
H6 H 1.47285 0.22483 0.68904
H7 H 1.37210 0.25343 0.49158
C9 C 1.18761 0.11909 0.49810
H8 H 1.23640 0.13742 0.38914
H9 H 1.14776 0.05248 0.52007
C10 C 1.04670 0.24000 0.54699
C11 C 1.03399 0.17782 0.47137
C12 C 0.90036 0.29078 0.52610
C13 C 0.87859 0.17006 0.37161
C14 C 0.74533 0.28186 0.42884
H10 H 0.90760 0.33886 0.58384
C15 C 0.73372 0.22229 0.34903
H11 H 0.87235 0.12383 0.30954
H12 H 0.63476 0.32297 0.41387
C16 C 1.21233 -0.07037 1.23446
H13 H 1.33166 -0.07267 1.32077
H14 H 1.10696 -0.04301 1.26599
H15 H 1.17879 -0.13595 1.23954
C17 C 0.56758 0.21283 0.24419
H16 H 0.59163 0.20551 0.13624
H17 H 0.50149 0.15649 0.30450
H18 H 0.48145 0.26924 0.20933
O1 O 0.41348 0.42926 1.41326
O2 O 0.25445 0.52845 1.45151
H19 H 0.36880 0.53535 1.51140
O3 O -0.13836 0.30911 0.93337
O4 O 0.10442 0.25713 1.09949
O5 O -0.40110 0.57351 0.97447
O6 O -0.39363 0.55075 1.22454
C18 C 0.11378 0.45226 1.29060
N3 N -0.02075 0.30854 1.04584
N4 N -0.33694 0.54080 1.11591
C19 C 0.11829 0.38911 1.22006
H20 H 0.23693 0.35131 1.24528
C20 C -0.02874 0.37467 1.11877
C21 C -0.18065 0.42371 1.08423
H21 H -0.29460 0.41298 1.00446
C22 C -0.18252 0.48654 1.15580
C23 C -0.03873 0.50048 1.26098
H22 H -0.04479 0.54929 1.31584
C24 C 0.27560 0.46633 1.39236
#END


data_List_76
#E = -59.9249 (inter-molecular)
#E =  32.1443 (intra-molecular)
_chemical_formula_sum 'H22 C24 N4 O6'
_chemical_formula_moiety
;
H22 C24 N4 O6
;
_symmetry_cell_setting monoclinic
_space_group_name_H-M_alt 'P 1 21/c 1'
_symmetry_Int_Tables_number 14
loop_
_symmetry_equiv_pos_site_id
_symmetry_equiv_pos_as_xyz
1 x,y,z
2 -x,1/2+y,1/2-z
3 -x,-y,-z
4 x,1/2-y,1/2+z
_cell_length_a 13.548370
_cell_length_b 7.922828
_cell_length_c 22.156891
_cell_angle_alpha 90.000000
_cell_angle_beta 68.916032
_cell_angle_gamma 90.000000
_cell_formula_units_Z 8
loop_
_atom_site_label
_atom_site_type_symbol
_atom_site_fract_x
_atom_site_fract_y
_atom_site_fract_z
C1 C 0.82262 0.07661 0.47554
C2 C 0.89425 0.18170 0.49063
C3 C 0.87361 0.23033 0.55488
C4 C 0.78286 0.17402 0.60476
C5 C 0.71128 0.07142 0.58952
C6 C 0.72994 0.02645 0.52539
H1 H 0.92972 0.31135 0.56587
H2 H 0.63951 0.02719 0.62723
H3 H 0.67195 -0.05002 0.51459
C7 C 0.99469 0.23991 0.43789
H4 H 1.06137 0.17338 0.44425
H5 H 1.00754 0.37508 0.44305
N1 N 0.99492 0.19915 0.37311
N2 N 0.84343 0.01935 0.41121
C8 C 0.95617 0.02784 0.37257
H6 H 0.99947 -0.06241 0.39120
H7 H 0.96982 -0.01317 0.32301
C9 C 0.78343 0.11576 0.37886
H8 H 0.78099 0.03948 0.33806
H9 H 0.70089 0.13317 0.41088
C10 C 0.93709 0.31870 0.35166
C11 C 0.83523 0.28213 0.35214
C12 C 0.98261 0.47516 0.32814
C13 C 0.78270 0.39884 0.32673
C14 C 0.92958 0.59128 0.30344
H10 H 1.06114 0.50536 0.32751
C15 C 0.83044 0.55237 0.30107
H11 H 0.70450 0.36862 0.32649
H12 H 0.96808 0.70985 0.28405
C16 C 0.76456 0.22240 0.67331
H13 H 0.77210 0.35906 0.67739
H14 H 0.68533 0.18623 0.70585
H15 H 0.82218 0.15944 0.68976
C17 C 0.77400 0.67698 0.27424
H16 H 0.71913 0.61348 0.25551
H17 H 0.72943 0.76610 0.31184
H18 H 0.82989 0.74662 0.23367
O1 O 0.86377 0.85636 -0.01548
O2 O 0.74254 0.80832 -0.06175
H19 H 0.79790 0.72749 -0.08538
O3 O 0.47099 1.03065 0.25101
O4 O 0.62493 0.90725 0.22776
O5 O 0.42315 1.38298 0.08004
O6 O 0.49088 1.28839 -0.01956
C18 C 0.68707 0.96419 0.03142
N3 N 0.55754 0.98230 0.21227
N4 N 0.48036 1.28568 0.03839
C19 C 0.66651 0.93300 0.09691
H20 H 0.71652 0.84475 0.11062
C20 C 0.58104 1.01505 0.14332
C21 C 0.51837 1.13021 0.12490
H21 H 0.45520 1.19918 0.16128
C22 C 0.54093 1.15948 0.05892
C23 C 0.62414 1.07531 0.01198
H22 H 0.64212 1.09635 -0.03935
C24 C 0.77625 0.87735 -0.01740
#END


data_List_77
#E = -58.0889 (inter-molecular)
#E =  30.3125 (intra-molecular)
_chemical_formula_sum 'H22 C24 N4 O6'
_chemical_formula_moiety
;
H22 C24 N4 O6
;
_symmetry_cell_setting monoclinic
_space_group_name_H-M_alt 'P 1 21/c 1'
_symmetry_Int_Tables_number 14
loop_
_symmetry_equiv_pos_site_id
_symmetry_equiv_pos_as_xyz
1 x,y,z
2 -x,1/2+y,1/2-z
3 -x,-y,-z
4 x,1/2-y,1/2+z
_cell_length_a 7.471674
_cell_length_b 22.494458
_cell_length_c 13.913999
_cell_angle_alpha 90.000000
_cell_angle_beta 72.423806
_cell_angle_gamma 90.000000
_cell_formula_units_Z 8
loop_
_atom_site_label
_atom_site_type_symbol
_atom_site_fract_x
_atom_site_fract_y
_atom_site_fract_z
C1 C 0.41568 0.82652 0.16622
C2 C 0.38759 0.87591 0.11053
C3 C 0.44977 0.87391 0.00478
C4 C 0.54387 0.82401 -0.04623
C5 C 0.57762 0.77608 0.00950
C6 C 0.51643 0.77781 0.11463
H1 H 0.42604 0.91164 -0.03842
H2 H 0.65188 0.73696 -0.02818
H3 H 0.54457 0.74004 0.15625
C7 C 0.28918 0.93069 0.16460
H4 H 0.15707 0.93636 0.14693
H5 H 0.37320 0.97053 0.13601
N1 N 0.24266 0.92584 0.27487
N2 N 0.34116 0.82509 0.27266
C8 C 0.18258 0.86570 0.30809
H6 H 0.06666 0.85160 0.28003
H7 H 0.12503 0.86391 0.39059
C9 C 0.48363 0.83729 0.32356
H8 H 0.43301 0.81814 0.39949
H9 H 0.61714 0.81513 0.28564
C10 C 0.39306 0.94457 0.30973
C11 C 0.51302 0.90315 0.33469
C12 C 0.42334 1.00538 0.31971
C13 C 0.65778 0.92311 0.37152
C14 C 0.56712 1.02493 0.35671
H10 H 0.33105 1.03763 0.30074
C15 C 0.68433 0.98396 0.38370
H11 H 0.74944 0.89093 0.39134
H12 H 0.58445 1.07233 0.36596
C16 C 0.60163 0.82143 -0.15894
H13 H 0.64141 0.86549 -0.19182
H14 H 0.72279 0.79218 -0.18838
H15 H 0.48591 0.80463 -0.18391
C17 C 0.84123 1.00485 0.42150
H16 H 0.85875 0.97500 0.48011
H17 H 0.97263 1.00599 0.35962
H18 H 0.81226 1.04912 0.45526
O1 O 1.00770 0.25918 1.31958
O2 O 0.89076 0.20877 1.46473
H19 H 0.88757 0.17861 1.41427
O3 O 1.28402 0.48994 1.47942
O4 O 1.16888 0.47328 1.35442
O5 O 0.99130 0.37162 1.79367
O6 O 0.73373 0.32756 1.78891
C18 C 0.98208 0.30778 1.47638
N3 N 1.19248 0.46032 1.43600
N4 N 0.88727 0.35086 1.74748
C19 C 1.07141 0.35926 1.42856
H20 H 1.12039 0.36171 1.34654
C20 C 1.10019 0.40699 1.48653
C21 C 1.04149 0.40482 1.59166
H21 H 1.06488 0.44202 1.63651
C22 C 0.95033 0.35354 1.63797
C23 C 0.91993 0.30482 1.58194
H22 H 0.84978 0.26515 1.62014
C24 C 0.96095 0.25771 1.41146
#END


data_List_78
#E = -58.5058 (inter-molecular)
#E =  30.7314 (intra-molecular)
_chemical_formula_sum 'H22 C24 N4 O6'
_chemical_formula_moiety
;
H22 C24 N4 O6
;
_symmetry_cell_setting orthorhombic
_space_group_name_H-M_alt 'P 21 21 21'
_symmetry_Int_Tables_number 19
loop_
_symmetry_equiv_pos_site_id
_symmetry_equiv_pos_as_xyz
1 x,y,z
2 1/2-x,-y,1/2+z
3 1/2+x,1/2-y,-z
4 -x,1/2+y,1/2-z
_cell_length_a 13.886457
_cell_length_b 15.663008
_cell_length_c 10.364629
_cell_angle_alpha 90.000000
_cell_angle_beta 90.000000
_cell_angle_gamma 90.000000
_cell_formula_units_Z 8
loop_
_atom_site_label
_atom_site_type_symbol
_atom_site_fract_x
_atom_site_fract_y
_atom_site_fract_z
C1 C 0.07446 0.84929 1.39779
C2 C 0.06718 0.76547 1.35095
C3 C 0.07240 0.69615 1.43643
C4 C 0.08695 0.70951 1.56841
C5 C 0.09830 0.79269 1.61392
C6 C 0.09194 0.86155 1.52919
H1 H 0.06427 0.63146 1.39976
H2 H 0.11043 0.80488 1.71582
H3 H 0.09915 0.92567 1.56627
C7 C 0.05217 0.74993 1.20880
H4 H -0.02066 0.72475 1.19624
H5 H 0.10157 0.70034 1.17337
N1 N 0.05954 0.82887 1.13080
N2 N 0.06397 0.92083 1.31528
C8 C 0.01222 0.89967 1.19726
H6 H -0.06295 0.88298 1.21764
H7 H 0.00759 0.95527 1.13270
C9 C 0.15809 0.95866 1.28300
H8 H 0.14609 1.02392 1.24750
H9 H 0.20415 0.96473 1.36858
C10 C 0.15800 0.84801 1.10508
C11 C 0.20864 0.90926 1.17762
C12 C 0.20577 0.80391 1.00691
C13 C 0.30601 0.92495 1.15145
C14 C 0.30252 0.82054 0.98084
H10 H 0.16770 0.75621 0.95040
C15 C 0.35365 0.88093 1.05292
H11 H 0.34482 0.97064 1.21099
H12 H 0.33700 0.78471 0.90423
C16 C 0.08588 0.63572 1.65999
H13 H 0.12506 0.58175 1.61859
H14 H 0.12029 0.65190 1.75188
H15 H 0.01164 0.61596 1.67913
C17 C 0.45784 0.89784 1.02559
H16 H 0.48784 0.94427 1.09328
H17 H 0.50025 0.83956 1.03585
H18 H 0.46708 0.92329 0.92813
O1 O -0.11801 0.92670 0.92412
O2 O -0.03735 0.80539 0.88280
H19 H -0.01485 0.81855 0.97030
O3 O -0.18573 0.99599 0.31591
O4 O -0.18034 1.07383 0.49175
O5 O -0.17233 0.68620 0.34520
O6 O -0.15523 0.62420 0.53342
C18 C -0.13116 0.85891 0.71608
N3 N -0.17974 1.00429 0.43460
N4 N -0.16368 0.68827 0.46424
C19 C -0.14749 0.93283 0.64368
H20 H -0.14067 0.99484 0.68967
C20 C -0.16924 0.92625 0.51222
C21 C -0.17686 0.84612 0.45302
H21 H -0.19450 0.84102 0.35099
C22 C -0.16169 0.77245 0.52690
C23 C -0.13977 0.77843 0.65843
H22 H -0.12586 0.72157 0.71543
C24 C -0.09908 0.86799 0.85164
#END


data_List_79
#E = -58.1908 (inter-molecular)
#E =  30.4485 (intra-molecular)
_chemical_formula_sum 'H22 C24 N4 O6'
_chemical_formula_moiety
;
H22 C24 N4 O6
;
_symmetry_cell_setting triclinic
_space_group_name_H-M_alt 'P -1'
_symmetry_Int_Tables_number 2
loop_
_symmetry_equiv_pos_site_id
_symmetry_equiv_pos_as_xyz
1 x,y,z
2 -x,-y,-z
_cell_length_a 8.575976
_cell_length_b 17.850927
_cell_length_c 15.371538
_cell_angle_alpha 101.713087
_cell_angle_beta 58.650928
_cell_angle_gamma 53.867997
_cell_formula_units_Z 4
loop_
_atom_site_label
_atom_site_type_symbol
_atom_site_fract_x
_atom_site_fract_y
_atom_site_fract_z
C1 C 0.52251 0.34286 0.43706
C2 C 0.85255 0.25107 0.31477
C3 C 0.93661 0.28808 0.25282
C4 C 0.69641 0.41437 0.30883
C5 C 0.36886 0.50489 0.42976
C6 C 0.28258 0.46971 0.49368
H1 H 1.19219 0.21656 0.15919
H2 H 0.17876 0.60389 0.47551
H3 H 0.02711 0.54077 0.58795
C7 C 1.11714 0.11210 0.24861
H4 H 1.20096 0.11423 0.28232
H5 H 1.33228 0.03049 0.12455
N1 N 0.99810 0.07832 0.30553
N2 N 0.43167 0.30594 0.49825
C8 C 0.67395 0.19926 0.46785
H6 H 0.68530 0.23700 0.52671
H7 H 0.60449 0.16934 0.51184
C9 C 0.38334 0.26104 0.43776
H8 H 0.22746 0.27125 0.51474
H9 H 0.25212 0.32727 0.43386
C10 C 0.99059 0.02689 0.22666
C11 C 0.70186 0.11267 0.28368
C12 C 1.27797 -0.11218 0.08824
C13 C 0.70807 0.05945 0.19893
C14 C 1.28251 -0.16470 0.00458
H10 H 1.49982 -0.18064 0.04559
C15 C 0.99901 -0.07897 0.05812
H11 H 0.48357 0.12730 0.24364
H12 H 1.50932 -0.27363 -0.10183
C16 C 0.79120 0.44986 0.23682
H13 H 0.91814 0.38762 0.12594
H14 H 0.57569 0.55833 0.30603
H15 H 0.95131 0.43218 0.22348
C17 C 1.00190 -0.13514 -0.03050
H16 H 0.91253 -0.16008 0.01039
H17 H 0.84750 -0.06012 -0.02101
H18 H 1.25038 -0.22880 -0.15082
O1 O 0.68922 -0.05130 0.60547
O2 O 0.46032 0.13235 0.77828
H19 H 0.66057 0.05771 0.73771
O3 O -0.47758 0.29610 0.75476
O4 O -0.06227 0.08600 0.63709
O5 O -0.41383 0.55388 0.82646
O6 O -0.26252 0.54462 0.90827
C18 C 0.21611 0.17236 0.73170
N3 N -0.22810 0.20294 0.70608
N4 N -0.28783 0.50225 0.85044
C19 C 0.11878 0.14194 0.70499
H20 H 0.23109 0.04764 0.66400
C20 C -0.12199 0.23345 0.73195
C21 C -0.26173 0.35353 0.78249
H21 H -0.44674 0.42389 0.80214
C22 C -0.15747 0.38114 0.80619
C23 C 0.07527 0.29307 0.78441
H22 H 0.15832 0.31415 0.80145
C24 C 0.48101 0.07127 0.69616
#END


data_List_80
#E = -60.5665 (inter-molecular)
#E =  32.8359 (intra-molecular)
_chemical_formula_sum 'H22 C24 N4 O6'
_chemical_formula_moiety
;
H22 C24 N4 O6
;
_symmetry_cell_setting monoclinic
_space_group_name_H-M_alt 'P 1 21/c 1'
_symmetry_Int_Tables_number 14
loop_
_symmetry_equiv_pos_site_id
_symmetry_equiv_pos_as_xyz
1 x,y,z
2 -x,1/2+y,1/2-z
3 -x,-y,-z
4 x,1/2-y,1/2+z
_cell_length_a 18.013760
_cell_length_b 11.861356
_cell_length_c 23.448341
_cell_angle_alpha 90.000000
_cell_angle_beta 25.333175
_cell_angle_gamma 90.000000
_cell_formula_units_Z 8
loop_
_atom_site_label
_atom_site_type_symbol
_atom_site_fract_x
_atom_site_fract_y
_atom_site_fract_z
C1 C 0.71200 0.33434 0.01099
C2 C 0.72598 0.41730 -0.04114
C3 C 0.69116 0.53032 -0.00395
C4 C 0.64484 0.56199 0.08352
C5 C 0.63198 0.47944 0.13471
C6 C 0.66617 0.36668 0.09808
H1 H 0.70158 0.59380 -0.04453
H2 H 0.59699 0.50168 0.20249
H3 H 0.66060 0.30442 0.13573
C7 C 0.78507 0.38659 -0.14142
H4 H 0.91170 0.42576 -0.23615
H5 H 0.69637 0.42317 -0.11128
N1 N 0.80505 0.26432 -0.16339
N2 N 0.74740 0.21900 -0.02527
C8 C 0.87331 0.21084 -0.15931
H6 H 0.99747 0.24931 -0.23337
H7 H 0.90605 0.12234 -0.18966
C9 C 0.58702 0.15614 0.07221
H8 H 0.61025 0.06763 0.06682
H9 H 0.47872 0.18466 0.17408
C10 C 0.64563 0.21582 -0.06989
C11 C 0.53816 0.16073 0.04401
C12 C 0.59409 0.22305 -0.09125
C13 C 0.38419 0.11014 0.13229
C14 C 0.43968 0.17372 -0.00220
H10 H 0.67388 0.26836 -0.17716
C15 C 0.33433 0.11628 0.10970
H11 H 0.30176 0.06694 0.22014
H12 H 0.40237 0.18030 -0.02084
C16 C 0.60632 0.68290 0.12274
H13 H 0.70706 0.73695 0.03461
H14 H 0.48120 0.70662 0.19107
H15 H 0.60298 0.69875 0.17093
C17 C 0.16528 0.06674 0.20854
H16 H 0.05901 0.11889 0.29801
H17 H 0.15698 0.06272 0.16776
H18 H 0.14960 -0.01841 0.23642
O1 O 0.80561 0.93538 -0.02374
O2 O 0.80259 1.07728 0.04223
H19 H 0.79643 1.11960 0.01041
O3 O 1.23056 0.61991 -0.16776
O4 O 1.01426 0.55017 -0.06802
O5 O 0.86617 0.85174 0.23219
O6 O 0.64430 0.94109 0.34855
C18 C 0.85356 0.89575 0.04173
N3 N 1.08581 0.62553 -0.08987
N4 N 0.77807 0.88405 0.25229
C19 C 0.94823 0.79638 -0.03285
H20 H 0.99036 0.77265 -0.10479
C20 C 0.98852 0.72875 -0.01383
C21 C 0.93675 0.75636 0.07736
H21 H 0.97031 0.70179 0.08966
C22 C 0.83787 0.85397 0.15358
C23 C 0.79616 0.92438 0.13643
H22 H 0.71919 1.00032 0.19632
C24 C 0.81476 0.96827 0.01891
#END


data_List_81
#E = -58.1691 (inter-molecular)
#E =  30.4474 (intra-molecular)
_chemical_formula_sum 'H22 C24 N4 O6'
_chemical_formula_moiety
;
H22 C24 N4 O6
;
_symmetry_cell_setting triclinic
_space_group_name_H-M_alt 'P -1'
_symmetry_Int_Tables_number 2
loop_
_symmetry_equiv_pos_site_id
_symmetry_equiv_pos_as_xyz
1 x,y,z
2 -x,-y,-z
_cell_length_a 10.114383
_cell_length_b 13.141149
_cell_length_c 12.341701
_cell_angle_alpha 103.051928
_cell_angle_beta 136.490221
_cell_angle_gamma 76.218475
_cell_formula_units_Z 4
loop_
_atom_site_label
_atom_site_type_symbol
_atom_site_fract_x
_atom_site_fract_y
_atom_site_fract_z
C1 C 0.77106 0.19975 0.74410
C2 C 0.71099 0.17099 0.59819
C3 C 0.52604 0.13946 0.46641
C4 C 0.39926 0.13708 0.47807
C5 C 0.45768 0.16929 0.62228
C6 C 0.64181 0.20043 0.75393
H1 H 0.48201 0.11632 0.35449
H2 H 0.36017 0.17182 0.63371
H3 H 0.68402 0.22626 0.86465
C7 C 0.84337 0.17669 0.58219
H4 H 0.78494 0.24347 0.51352
H5 H 0.84074 0.10658 0.51329
N1 N 1.04197 0.19227 0.73593
N2 N 0.96028 0.22718 0.88194
C8 C 1.04043 0.26854 0.84112
H6 H 0.95517 0.34245 0.78574
H7 H 1.18610 0.28964 0.94909
C9 C 1.08989 0.13648 0.97782
H8 H 1.21164 0.16803 1.09750
H9 H 1.01768 0.09403 0.98723
C10 C 1.14541 0.09416 0.80250
C11 C 1.16946 0.06366 0.91840
C12 C 1.21585 0.02393 0.74607
C13 C 1.26554 -0.03530 0.97750
C14 C 1.30851 -0.07517 0.80358
H10 H 1.19685 0.04714 0.65597
C15 C 1.33400 -0.10559 0.91964
H11 H 1.28436 -0.05742 1.06789
H12 H 1.36222 -0.12843 0.75827
C16 C 0.20124 0.10461 0.33616
H13 H 0.10288 0.17041 0.26270
H14 H 0.20643 0.03907 0.26631
H15 H 0.14203 0.07797 0.37064
C17 C 1.42771 -0.21309 0.97789
H16 H 1.53909 -0.20875 1.10698
H17 H 1.31927 -0.26171 0.93171
H18 H 1.49836 -0.25235 0.94007
O1 O 0.69218 0.65681 0.74350
O2 O 1.00336 0.64592 0.87097
H19 H 1.01378 0.67999 0.95602
O3 O 0.36933 0.45870 0.07329
O4 O 0.24682 0.55114 0.16088
O5 O 1.02035 0.27265 0.46635
O6 O 1.23494 0.36366 0.69027
C18 C 0.79252 0.55931 0.62020
N3 N 0.38383 0.50317 0.18095
N4 N 1.06707 0.34823 0.56476
C19 C 0.60761 0.56296 0.46579
H20 H 0.49041 0.61640 0.44279
C20 C 0.57682 0.49849 0.34343
C21 C 0.72777 0.42897 0.37426
H21 H 0.70314 0.37830 0.27924
C22 C 0.91096 0.42505 0.52981
C23 C 0.94580 0.49133 0.65273
H22 H 1.08807 0.48730 0.77388
C24 C 0.81975 0.62489 0.74849
#END


data_List_82
#E = -58.1013 (inter-molecular)
#E =  30.3958 (intra-molecular)
_chemical_formula_sum 'H22 C24 N4 O6'
_chemical_formula_moiety
;
H22 C24 N4 O6
;
_symmetry_cell_setting triclinic
_space_group_name_H-M_alt 'P -1'
_symmetry_Int_Tables_number 2
loop_
_symmetry_equiv_pos_site_id
_symmetry_equiv_pos_as_xyz
1 x,y,z
2 -x,-y,-z
_cell_length_a 13.559971
_cell_length_b 8.481680
_cell_length_c 13.388550
_cell_angle_alpha 95.549540
_cell_angle_beta 134.688360
_cell_angle_gamma 88.790750
_cell_formula_units_Z 4
loop_
_atom_site_label
_atom_site_type_symbol
_atom_site_fract_x
_atom_site_fract_y
_atom_site_fract_z
C1 C 0.70159 1.00462 0.00217
C2 C 0.76214 0.86089 0.05542
C3 C 0.67779 0.71973 -0.00139
C4 C 0.53333 0.72676 -0.10823
C5 C 0.47323 0.87028 -0.15830
C6 C 0.55696 1.01017 -0.10416
H1 H 0.76782 1.11233 0.04395
H2 H 0.46766 0.61823 -0.15402
H3 H 0.36066 0.87212 -0.24112
N1 N 0.73586 0.57209 0.04958
C7 C 0.91795 0.85616 0.17264
H4 H 0.96610 0.95805 0.25362
H5 H 0.95890 0.86362 0.12601
N2 N 0.96077 0.70628 0.23757
C8 C 0.88188 0.57396 0.12516
H6 H 0.89457 0.58291 0.05367
H7 H 0.92507 0.46127 0.16826
C9 C 0.94376 0.70327 0.33083
C10 C 1.03989 0.78978 0.46519
C11 C 0.83041 0.61763 0.29006
C12 C 1.02375 0.79235 0.55750
H8 H 1.12636 0.85939 0.49743
C13 C 0.81505 0.62024 0.38343
C14 C 0.91029 0.70897 0.51660
H9 H 1.09943 0.86304 0.65996
H10 H 0.72563 0.55699 0.35046
C15 C 0.72215 0.52815 0.14354
H11 H 0.61794 0.54861 0.09817
H12 H 0.73556 0.40053 0.15289
C16 C 0.49048 1.16273 -0.16182
H13 H 0.41773 1.18504 -0.15201
H14 H 0.56753 1.26378 -0.10518
H15 H 0.43361 1.15486 -0.27363
C17 C 0.88339 0.72241 0.60804
H16 H 0.97768 0.76429 0.71775
H17 H 0.80384 0.80691 0.56944
H18 H 0.84757 0.60698 0.60663
O1 O 0.31235 -0.07453 0.50357
O2 O 0.25186 -0.33218 0.41121
H19 H 0.16030 -0.28804 0.35126
O3 O 0.96632 -0.12621 0.89929
O4 O 0.81610 0.05383 0.77839
O5 O 0.80138 -0.65052 0.87096
O6 O 0.58262 -0.72841 0.68168
C18 C 0.48728 -0.26212 0.59993
N3 N 0.84646 -0.08138 0.81476
N4 N 0.68081 -0.62621 0.76185
C19 C 0.59612 -0.15010 0.66167
H20 H 0.57353 -0.02759 0.63857
C20 C 0.73244 -0.19756 0.75215
C21 C 0.76141 -0.35465 0.78311
H21 H 0.86767 -0.39105 0.85285
C22 C 0.65177 -0.46356 0.72450
C23 C 0.51463 -0.41900 0.63220
H22 H 0.42953 -0.50424 0.58678
C24 C 0.34413 -0.20958 0.50337
#END


data_List_83
#E = -56.6200 (inter-molecular)
#E =  28.9194 (intra-molecular)
_chemical_formula_sum 'H22 C24 N4 O6'
_chemical_formula_moiety
;
H22 C24 N4 O6
;
_symmetry_cell_setting orthorhombic
_space_group_name_H-M_alt 'P 21 21 21'
_symmetry_Int_Tables_number 19
loop_
_symmetry_equiv_pos_site_id
_symmetry_equiv_pos_as_xyz
1 x,y,z
2 1/2-x,-y,1/2+z
3 1/2+x,1/2-y,-z
4 -x,1/2+y,1/2-z
_cell_length_a 18.443298
_cell_length_b 7.435266
_cell_length_c 16.263476
_cell_angle_alpha 90.000000
_cell_angle_beta 90.000000
_cell_angle_gamma 90.000000
_cell_formula_units_Z 8
loop_
_atom_site_label
_atom_site_type_symbol
_atom_site_fract_x
_atom_site_fract_y
_atom_site_fract_z
C1 C 0.90517 0.66830 0.64320
C2 C 0.89750 0.48992 0.61607
C3 C 0.95877 0.37875 0.60908
C4 C 1.02785 0.44375 0.62852
C5 C 1.03510 0.62159 0.65503
C6 C 0.97450 0.73312 0.66165
H1 H 0.95242 0.24055 0.58848
H2 H 1.08799 0.67556 0.67055
H3 H 0.98129 0.87084 0.68269
C7 C 0.82300 0.41660 0.59707
H4 H 0.80890 0.32205 0.64629
H5 H 0.82322 0.33938 0.53957
N1 N 0.76621 0.55701 0.59605
N2 N 0.84432 0.78263 0.65232
C8 C 0.77744 0.68185 0.66417
H6 H 0.77860 0.60918 0.72285
H7 H 0.73053 0.77231 0.66896
C9 C 0.83686 0.90542 0.58193
H8 H 0.80458 1.02049 0.60227
H9 H 0.88939 0.95874 0.56210
C10 C 0.76495 0.64983 0.51967
C11 C 0.79761 0.81943 0.51038
C12 C 0.72838 0.57325 0.45294
C13 C 0.79306 0.90951 0.43479
C14 C 0.72359 0.66436 0.37823
H10 H 0.70269 0.44272 0.45920
C15 C 0.75693 0.83165 0.36810
H11 H 0.81901 1.03997 0.42784
H12 H 0.69406 0.60256 0.32778
C16 C 1.09307 0.32395 0.62357
H13 H 1.08146 0.20217 0.58813
H14 H 1.13822 0.39362 0.59367
H15 H 1.11025 0.28344 0.68513
C17 C 0.75485 0.92408 0.28633
H16 H 0.78938 1.04374 0.28645
H17 H 0.77516 0.83379 0.23852
H18 H 0.69965 0.96620 0.27096
O1 O 1.19045 0.33622 0.44796
O2 O 1.12615 0.12481 0.38144
H19 H 1.17232 0.06339 0.39244
O3 O 0.96793 0.98610 0.42926
O4 O 1.05953 0.91072 0.50770
O5 O 0.84428 0.51493 0.27322
O6 O 0.90037 0.26124 0.24841
C18 C 1.07291 0.40974 0.39613
N3 N 1.01393 0.87739 0.45409
N4 N 0.89628 0.41155 0.28104
C19 C 1.07269 0.58155 0.43167
H20 H 1.11798 0.62324 0.47038
C20 C 1.01401 0.69701 0.41752
C21 C 0.95580 0.64318 0.36791
H21 H 0.91050 0.73362 0.35686
C22 C 0.95686 0.47109 0.33283
C23 C 1.01500 0.35419 0.34667
H22 H 1.01544 0.22023 0.31977
C24 C 1.13561 0.29071 0.41208
#END


data_List_84
#E = -58.0250 (inter-molecular)
#E =  30.3318 (intra-molecular)
_chemical_formula_sum 'H22 C24 N4 O6'
_chemical_formula_moiety
;
H22 C24 N4 O6
;
_symmetry_cell_setting trigonal
_space_group_name_H-M_alt 'P 31'
_symmetry_Int_Tables_number 144
loop_
_symmetry_equiv_pos_site_id
_symmetry_equiv_pos_as_xyz
1 x,y,z
2 -y,x-y,1/3+z
3 -x+y,-x,2/3+z
_cell_length_a 13.738330
_cell_length_b 13.738330
_cell_length_c 10.098814
_cell_angle_alpha 90.000000
_cell_angle_beta 90.000000
_cell_angle_gamma 120.000000
_cell_formula_units_Z 6
loop_
_atom_site_label
_atom_site_type_symbol
_atom_site_fract_x
_atom_site_fract_y
_atom_site_fract_z
C1 C 0.44823 0.65754 0.79779
C2 C 0.35797 0.55233 0.83390
C3 C 0.33378 0.45584 0.76024
C4 C 0.40137 0.46780 0.65088
C5 C 0.49080 0.57313 0.61540
C6 C 0.51470 0.66902 0.68784
H1 H 0.46479 0.73100 0.85497
H2 H 0.38491 0.39527 0.59190
H3 H 0.54172 0.58007 0.52999
N1 N 0.24156 0.34863 0.79347
C7 C 0.28650 0.54317 0.95224
H4 H 0.26932 0.61286 0.95222
H5 H 0.33470 0.55185 1.04246
N2 N 0.18155 0.43378 0.95609
C8 C 0.20734 0.34436 0.93111
H6 H 0.27367 0.35167 0.99837
H7 H 0.13378 0.26221 0.95345
C9 C 0.10185 0.43253 0.86550
C10 C 0.04671 0.49254 0.89420
C11 C 0.07920 0.37476 0.74431
C12 C -0.03088 0.49353 0.80589
H8 H 0.06439 0.53921 0.98621
C13 C -0.00177 0.37295 0.65783
C14 C -0.05710 0.43229 0.68805
H9 H -0.07225 0.54079 0.83135
H10 H -0.01941 0.32754 0.56461
C15 C 0.14396 0.31668 0.70627
H11 H 0.16963 0.33257 0.60216
H12 H 0.08707 0.22592 0.71625
C16 C 0.61300 0.78102 0.65175
H13 H 0.62577 0.78743 0.54453
H14 H 0.59906 0.84970 0.68159
H15 H 0.68906 0.79193 0.70007
C17 C -0.13974 0.43482 0.59337
H16 H -0.20529 0.44117 0.64766
H17 H -0.09751 0.50666 0.52666
H18 H -0.18152 0.35781 0.53415
O1 O 0.95606 0.95785 1.50901
O2 O 0.89693 0.82341 1.66473
H19 H 0.93804 0.89188 1.71810
O3 O 0.91931 0.64340 1.04069
O4 O 0.92193 0.80467 1.03662
O5 O 0.61424 0.37738 1.35066
O6 O 0.62065 0.43994 1.55178
C18 C 0.85779 0.76369 1.44475
N3 N 0.90181 0.71552 1.09047
N4 N 0.65171 0.45296 1.43476
C19 C 0.89602 0.78399 1.31384
H20 H 0.95975 0.86810 1.28355
C20 C 0.85582 0.69454 1.22438
C21 C 0.77713 0.58505 1.26246
H21 H 0.74679 0.51648 1.19147
C22 C 0.73769 0.56626 1.39304
C23 C 0.77837 0.65476 1.48477
H22 H 0.74866 0.63932 1.58684
C24 C 0.90635 0.85861 1.53917
#END


data_List_85
#E = -56.7679 (inter-molecular)
#E =  29.0825 (intra-molecular)
_chemical_formula_sum 'H22 C24 N4 O6'
_chemical_formula_moiety
;
H22 C24 N4 O6
;
_symmetry_cell_setting monoclinic
_space_group_name_H-M_alt 'C 1 2 1'
_symmetry_Int_Tables_number 5
loop_
_symmetry_equiv_pos_site_id
_symmetry_equiv_pos_as_xyz
1 x,y,z
2 1/2+x,1/2+y,z
3 -x,y,-z
4 1/2-x,1/2+y,-z
_cell_length_a 34.636725
_cell_length_b 7.521275
_cell_length_c 8.334409
_cell_angle_alpha 90.000000
_cell_angle_beta 101.033450
_cell_angle_gamma 90.000000
_cell_formula_units_Z 8
loop_
_atom_site_label
_atom_site_type_symbol
_atom_site_fract_x
_atom_site_fract_y
_atom_site_fract_z
C1 C 0.47178 0.94453 0.80319
C2 C 0.45209 0.78118 0.79896
C3 C 0.47193 0.62293 0.77590
C4 C 0.51094 0.63227 0.75424
C5 C 0.53025 0.79496 0.75681
C6 C 0.51101 0.95212 0.78399
H1 H 0.45668 1.06637 0.82486
H2 H 0.52640 0.51115 0.73540
H3 H 0.56049 0.79774 0.73899
N1 N 0.45264 0.45548 0.76695
C7 C 0.40971 0.77489 0.81983
H4 H 0.39268 0.88048 0.74815
H5 H 0.40898 0.80233 0.94850
N2 N 0.39167 0.59900 0.77784
C8 C 0.41891 0.45887 0.84784
H6 H 0.42846 0.47882 0.98005
H7 H 0.40395 0.32928 0.83627
C9 C 0.37948 0.57956 0.60652
C10 C 0.34419 0.65738 0.52811
C11 C 0.40244 0.48543 0.51310
C12 C 0.33170 0.64165 0.35934
H8 H 0.32597 0.72758 0.59977
C13 C 0.38981 0.47048 0.34370
C14 C 0.35440 0.54777 0.26618
H9 H 0.30411 0.70264 0.30125
H10 H 0.40739 0.39578 0.27207
C15 C 0.44045 0.39869 0.59546
H11 H 0.46365 0.42471 0.52573
H12 H 0.43595 0.25418 0.59282
C16 C 0.53213 1.12675 0.79048
H13 H 0.56205 1.11366 0.86127
H14 H 0.53330 1.16983 0.66625
H15 H 0.51699 1.22778 0.85016
C17 C 0.34159 0.53158 0.08503
H16 H 0.30967 0.51684 0.05030
H17 H 0.35084 0.64729 0.02302
H18 H 0.35450 0.41355 0.03986
O1 O 0.26822 0.80868 1.02309
O2 O 0.29646 0.89237 0.81426
H19 H 0.31651 0.92484 0.91013
O3 O 0.10769 0.49934 0.63271
O4 O 0.14137 0.48145 0.88355
O5 O 0.17000 0.71442 0.19531
O6 O 0.22043 0.89488 0.26004
C18 C 0.23418 0.75887 0.74857
N3 N 0.13780 0.52377 0.73728
N4 N 0.19643 0.78683 0.29542
C19 C 0.20347 0.66656 0.79918
H20 H 0.20468 0.64562 0.92921
C20 C 0.17106 0.61072 0.68349
C21 C 0.16880 0.64701 0.51726
H21 H 0.14288 0.60853 0.42839
C22 C 0.19957 0.73998 0.46823
C23 C 0.23244 0.79525 0.58261
H22 H 0.25610 0.86923 0.54400
C24 C 0.26721 0.81946 0.87671
#END


data_List_86
#E = -58.4796 (inter-molecular)
#E =  30.7952 (intra-molecular)
_chemical_formula_sum 'H22 C24 N4 O6'
_chemical_formula_moiety
;
H22 C24 N4 O6
;
_symmetry_cell_setting triclinic
_space_group_name_H-M_alt 'P -1'
_symmetry_Int_Tables_number 2
loop_
_symmetry_equiv_pos_site_id
_symmetry_equiv_pos_as_xyz
1 x,y,z
2 -x,-y,-z
_cell_length_a 8.575699
_cell_length_b 14.059608
_cell_length_c 12.712371
_cell_angle_alpha 117.552570
_cell_angle_beta 54.277673
_cell_angle_gamma 103.561934
_cell_formula_units_Z 4
loop_
_atom_site_label
_atom_site_type_symbol
_atom_site_fract_x
_atom_site_fract_y
_atom_site_fract_z
C1 C 0.17054 0.69583 0.56256
C2 C 0.12552 0.63673 0.64023
C3 C -0.05357 0.59074 0.69520
C4 C -0.18894 0.60338 0.67424
C5 C -0.14306 0.66152 0.59626
C6 C 0.03496 0.70719 0.54081
H1 H -0.08812 0.54579 0.75595
H2 H -0.24667 0.67368 0.58031
H3 H 0.06518 0.75445 0.48389
C7 C 0.26897 0.62401 0.66599
H4 H 0.33040 0.54120 0.59728
H5 H 0.19700 0.63450 0.77607
N1 N 0.42728 0.69747 0.63040
N2 N 0.34796 0.74648 0.50966
C8 C 0.49577 0.69781 0.49541
H6 H 0.53663 0.61595 0.41138
H7 H 0.62884 0.74147 0.45953
C9 C 0.32186 0.86221 0.60251
H8 H 0.44607 0.90160 0.54098
H9 H 0.19386 0.89833 0.63256
C10 C 0.37241 0.80275 0.74078
C11 C 0.31540 0.88425 0.73325
C12 C 0.37263 0.82631 0.86028
C13 C 0.25776 0.98683 0.84529
C14 C 0.32015 0.92947 0.96952
H10 H 0.41852 0.76461 0.86669
C15 C 0.26147 1.01035 0.96323
H11 H 0.21196 1.04909 0.83931
H12 H 0.32816 0.94682 1.05873
C16 C -0.38360 0.55931 0.74105
H13 H -0.46450 0.60575 0.85610
H14 H -0.46425 0.56404 0.70144
H15 H -0.36971 0.47525 0.71681
C17 C 0.21507 1.12251 1.07630
H16 H 0.09771 1.16076 1.09613
H17 H 0.16940 1.12294 1.17679
H18 H 0.34194 1.17046 1.04463
O1 O 0.91455 0.47143 0.89891
O2 O 0.93128 0.35146 0.96433
H19 H 0.99525 0.41153 1.00245
O3 O 0.30007 0.20389 0.74586
O4 O 0.34486 0.37432 0.84395
O5 O 0.76976 -0.06622 0.55534
O6 O 0.92518 -0.02884 0.65740
C18 C 0.79245 0.29704 0.83492
N3 N 0.38803 0.27749 0.78948
N4 N 0.82046 -0.00318 0.63642
C19 C 0.64404 0.32722 0.83870
H20 H 0.60106 0.41192 0.88986
C20 C 0.55249 0.24787 0.77779
C21 C 0.61234 0.13963 0.70911
H21 H 0.54507 0.07870 0.65792
C22 C 0.75877 0.11050 0.70783
C23 C 0.84976 0.18859 0.77059
H22 H 0.96563 0.16657 0.76829
C24 C 0.88863 0.38223 0.89845
#END


data_List_87
#E = -57.4303 (inter-molecular)
#E =  29.7470 (intra-molecular)
_chemical_formula_sum 'H22 C24 N4 O6'
_chemical_formula_moiety
;
H22 C24 N4 O6
;
_symmetry_cell_setting triclinic
_space_group_name_H-M_alt 'P -1'
_symmetry_Int_Tables_number 2
loop_
_symmetry_equiv_pos_site_id
_symmetry_equiv_pos_as_xyz
1 x,y,z
2 -x,-y,-z
_cell_length_a 8.386083
_cell_length_b 8.143103
_cell_length_c 22.369360
_cell_angle_alpha 116.282977
_cell_angle_beta 76.958939
_cell_angle_gamma 127.163819
_cell_formula_units_Z 4
loop_
_atom_site_label
_atom_site_type_symbol
_atom_site_fract_x
_atom_site_fract_y
_atom_site_fract_z
C1 C -0.02432 0.43384 0.61682
C2 C 0.13502 0.49297 0.57433
C3 C 0.10477 0.35098 0.50653
C4 C -0.08285 0.14889 0.48070
C5 C -0.24142 0.09154 0.52294
C6 C -0.21232 0.23356 0.59026
H1 H 0.22925 0.39693 0.47405
H2 H -0.38793 -0.06519 0.50364
H3 H -0.33545 0.18716 0.62300
C7 C 0.33863 0.70928 0.60201
H4 H 0.35725 0.82790 0.58551
H5 H 0.45842 0.68609 0.58080
N1 N 0.35618 0.80740 0.67565
N2 N 0.00492 0.56712 0.68626
C8 C 0.17728 0.79879 0.70227
H6 H 0.15073 0.88283 0.68285
H7 H 0.19829 0.89429 0.75655
C9 C 0.02624 0.47160 0.72414
H8 H -0.01022 0.53680 0.77564
H9 H -0.08128 0.28860 0.70509
C10 C 0.39276 0.70028 0.70087
C11 C 0.23770 0.53753 0.72530
C12 C 0.58626 0.75627 0.70137
C13 C 0.27938 0.43671 0.75072
C14 C 0.62591 0.65375 0.72619
H10 H 0.70707 0.88215 0.68294
C15 C 0.47358 0.49401 0.75124
H11 H 0.15924 0.31350 0.77028
H12 H 0.77780 0.70299 0.72731
C16 C -0.11123 -0.01033 0.40961
H13 H 0.00156 0.07751 0.37911
H14 H -0.09796 -0.13895 0.40678
H15 H -0.25938 -0.09363 0.38805
C17 C 0.51948 0.38723 0.77829
H16 H 0.39537 0.29824 0.80628
H17 H 0.54523 0.26793 0.73786
H18 H 0.65312 0.51430 0.81255
O1 O 0.47059 1.45272 0.05890
O2 O 0.73701 1.47004 0.00336
H19 H 0.71420 1.54646 -0.01398
O3 O 0.21229 0.68721 0.15153
O4 O 0.07086 0.82720 0.14033
O5 O 0.93667 1.05952 0.12708
O6 O 1.05791 1.20318 0.05159
C18 C 0.59017 1.26398 0.06999
N3 N 0.21653 0.82193 0.13814
N4 N 0.92834 1.13234 0.09054
C19 C 0.41157 1.11893 0.09328
H20 H 0.27944 1.11548 0.09350
C20 C 0.40547 0.98113 0.11642
C21 C 0.57555 0.98717 0.11699
H21 H 0.56921 0.87873 0.13478
C22 C 0.75152 1.13014 0.09249
C23 C 0.76102 1.27034 0.06961
H22 H 0.89919 1.38305 0.05138
C24 C 0.59255 1.40834 0.04610
#END


data_List_88
#E = -59.4972 (inter-molecular)
#E =  31.8149 (intra-molecular)
_chemical_formula_sum 'H22 C24 N4 O6'
_chemical_formula_moiety
;
H22 C24 N4 O6
;
_symmetry_cell_setting triclinic
_space_group_name_H-M_alt 'P -1'
_symmetry_Int_Tables_number 2
loop_
_symmetry_equiv_pos_site_id
_symmetry_equiv_pos_as_xyz
1 x,y,z
2 -x,-y,-z
_cell_length_a 6.572152
_cell_length_b 16.662787
_cell_length_c 12.098527
_cell_angle_alpha 61.482387
_cell_angle_beta 109.101946
_cell_angle_gamma 100.780971
_cell_formula_units_Z 4
loop_
_atom_site_label
_atom_site_type_symbol
_atom_site_fract_x
_atom_site_fract_y
_atom_site_fract_z
C1 C 0.70538 0.42113 0.50620
C2 C 0.76768 0.34847 0.63215
C3 C 0.61703 0.27818 0.67911
C4 C 0.40492 0.28383 0.60037
C5 C 0.34282 0.35705 0.47590
C6 C 0.49319 0.42599 0.42750
H1 H 0.82218 0.47514 0.46980
H2 H 0.28699 0.23092 0.63780
H3 H 0.17637 0.35994 0.41716
N1 N 0.67435 0.20188 0.80487
C7 C 0.99603 0.34603 0.71706
H4 H 1.04738 0.41301 0.71563
H5 H 1.10144 0.33319 0.67384
N2 N 1.02267 0.27285 0.85185
C8 C 0.90696 0.18945 0.85107
H6 H 0.95621 0.17002 0.78911
H7 H 0.94864 0.13142 0.94908
C9 C 0.95742 0.30077 0.92855
C10 C 1.09432 0.35833 0.97778
C11 C 0.75579 0.27295 0.95488
C12 C 1.03402 0.38676 1.05357
H8 H 1.25083 0.38010 0.95864
C13 C 0.69597 0.30227 1.03056
C14 C 0.83325 0.36010 1.07907
H9 H 1.14513 0.43059 1.09158
H10 H 0.54101 0.27938 1.05147
C15 C 0.60297 0.21194 0.90140
H11 H 0.43802 0.23636 0.86036
H12 H 0.59700 0.14345 0.98255
C16 C 0.43231 0.50238 0.29150
H13 H 0.25919 0.51348 0.25685
H14 H 0.51433 0.56672 0.28827
H15 H 0.47654 0.48663 0.22450
C17 C 0.76198 0.39512 1.15331
H16 H 0.70853 0.33863 1.23435
H17 H 0.89266 0.43305 1.19405
H18 H 0.62861 0.44096 1.08843
O1 O 0.47521 -0.06852 0.37534
O2 O 0.58736 -0.04022 0.20255
H19 H 0.48056 -0.09046 0.20437
O3 O 0.84439 0.25021 0.47338
O4 O 0.97380 0.11941 0.63530
O5 O 1.40110 0.21799 0.25100
O6 O 1.26265 0.13277 0.14961
C18 C 0.75747 0.04387 0.32044
N3 N 0.90686 0.17251 0.51809
N4 N 1.25989 0.16523 0.22229
C19 C 0.75249 0.07698 0.40601
H20 H 0.62719 0.05388 0.45605
C20 C 0.90991 0.14119 0.42593
C21 C 1.07577 0.17256 0.36548
H21 H 1.19889 0.22133 0.38487
C22 C 1.08069 0.13787 0.28149
C23 C 0.92101 0.07499 0.25693
H22 H 0.92621 0.04823 0.19162
C24 C 0.59264 -0.02664 0.30412
#END


data_List_89
#E = -57.2956 (inter-molecular)
#E =  29.6196 (intra-molecular)
_chemical_formula_sum 'H22 C24 N4 O6'
_chemical_formula_moiety
;
H22 C24 N4 O6
;
_symmetry_cell_setting triclinic
_space_group_name_H-M_alt 'P -1'
_symmetry_Int_Tables_number 2
loop_
_symmetry_equiv_pos_site_id
_symmetry_equiv_pos_as_xyz
1 x,y,z
2 -x,-y,-z
_cell_length_a 6.251368
_cell_length_b 24.410832
_cell_length_c 8.540065
_cell_angle_alpha 80.836968
_cell_angle_beta 62.161222
_cell_angle_gamma 95.472719
_cell_formula_units_Z 4
loop_
_atom_site_label
_atom_site_type_symbol
_atom_site_fract_x
_atom_site_fract_y
_atom_site_fract_z
C1 C 0.92585 0.59073 0.09540
C2 C 0.95891 0.56547 0.24030
C3 C 0.84584 0.50901 0.33253
C4 C 0.70204 0.47693 0.28166
C5 C 0.67379 0.50194 0.13550
C6 C 0.78163 0.55850 0.04479
H1 H 0.86682 0.49019 0.44702
H2 H 0.56776 0.47733 0.09112
H3 H 0.75915 0.57727 -0.06953
C7 C 1.11849 0.59875 0.29545
H4 H 1.28943 0.58218 0.25272
H5 H 1.02829 0.59179 0.44414
N1 N 1.18443 0.65939 0.20771
N2 N 1.03291 0.64816 0.00183
C8 C 1.24949 0.66731 0.01675
H6 H 1.39732 0.64464 -0.05423
H7 H 1.32633 0.71209 -0.05210
C9 C 0.85250 0.68517 0.06887
H8 H 0.91604 0.72449 -0.03586
H9 H 0.67177 0.66603 0.09120
C10 C 0.99133 0.68754 0.30287
C11 C 0.82702 0.70087 0.23999
C12 C 0.95874 0.70115 0.46460
C13 C 0.63887 0.72898 0.33576
C14 C 0.76948 0.72876 0.56057
H10 H 1.08341 0.69053 0.51520
C15 C 0.60994 0.74347 0.49548
H11 H 0.51500 0.73967 0.28434
H12 H 0.75055 0.73933 0.68485
C16 C 0.59192 0.41591 0.37581
H13 H 0.54004 0.40860 0.51992
H14 H 0.42455 0.40272 0.36948
H15 H 0.72332 0.38916 0.31190
C17 C 0.40688 0.77354 0.59465
H16 H 0.39952 0.80764 0.49836
H17 H 0.23043 0.74387 0.66790
H18 H 0.43519 0.79216 0.69330
O1 O 0.23824 0.02597 1.04436
O2 O 0.55991 0.03353 0.76444
H19 H 0.61623 0.01136 0.83932
O3 O -0.40858 0.16884 0.82939
O4 O -0.23969 0.18427 0.99757
O5 O 0.14517 0.11991 0.25318
O6 O 0.45370 0.08026 0.23589
C18 C 0.22898 0.07355 0.77965
N3 N -0.24992 0.16425 0.87628
N4 N 0.26847 0.10034 0.31934
C19 C 0.04900 0.10414 0.87149
H20 H -0.00296 0.10588 1.01119
C20 C -0.06107 0.13238 0.78125
C21 C 0.00729 0.13107 0.60077
H21 H -0.07659 0.15421 0.53147
C22 C 0.18965 0.10092 0.51014
C23 C 0.30110 0.07214 0.59844
H22 H 0.44309 0.04871 0.52788
C24 C 0.33625 0.04200 0.87927
#END


data_List_90
#E = -58.4700 (inter-molecular)
#E =  30.8049 (intra-molecular)
_chemical_formula_sum 'H22 C24 N4 O6'
_chemical_formula_moiety
;
H22 C24 N4 O6
;
_symmetry_cell_setting triclinic
_space_group_name_H-M_alt 'P -1'
_symmetry_Int_Tables_number 2
loop_
_symmetry_equiv_pos_site_id
_symmetry_equiv_pos_as_xyz
1 x,y,z
2 -x,-y,-z
_cell_length_a 8.575216
_cell_length_b 10.384898
_cell_length_c 13.926289
_cell_angle_alpha 107.533019
_cell_angle_beta 107.227646
_cell_angle_gamma 96.371579
_cell_formula_units_Z 4
loop_
_atom_site_label
_atom_site_type_symbol
_atom_site_fract_x
_atom_site_fract_y
_atom_site_fract_z
C1 C 0.31034 0.43797 0.69721
C2 C 0.16429 0.34899 0.61570
C3 C 0.11615 0.35848 0.51313
C4 C 0.21436 0.45289 0.48964
C5 C 0.36020 0.54002 0.57054
C6 C 0.40656 0.53391 0.67368
H1 H 0.00212 0.29028 0.45087
H2 H 0.44012 0.61190 0.55322
H3 H 0.52056 0.60199 0.73539
C7 C 0.06198 0.24031 0.63771
H4 H 0.08522 0.13937 0.59830
H5 H -0.07209 0.23429 0.60159
N1 N 0.11092 0.26315 0.75342
N2 N 0.36006 0.43282 0.80246
C8 C 0.29316 0.29750 0.80209
H6 H 0.34666 0.21794 0.75840
H7 H 0.33184 0.29529 0.88393
C9 C 0.31083 0.54189 0.87595
H8 H 0.38634 0.55595 0.95875
H9 H 0.33850 0.64149 0.86549
C10 C 0.03709 0.36671 0.80411
C11 C 0.12889 0.50347 0.86324
C12 C -0.13159 0.33364 0.79278
C13 C 0.05081 0.60446 0.90926
C14 C -0.20844 0.43479 0.83849
H10 H -0.20557 0.22947 0.74552
C15 C -0.11818 0.57089 0.89663
H11 H 0.12199 0.71014 0.95423
H12 H -0.34016 0.40673 0.82636
C16 C 0.16893 0.45381 0.37749
H13 H 0.03316 0.43545 0.33924
H14 H 0.22341 0.55385 0.37708
H15 H 0.21614 0.37414 0.32954
C17 C -0.20193 0.68179 0.94074
H16 H -0.21410 0.75046 0.89435
H17 H -0.32693 0.63746 0.93596
H18 H -0.12823 0.74150 1.02482
O1 O 0.65784 1.07269 0.97140
O2 O 0.45603 0.88705 0.85153
H19 H 0.41396 0.90897 0.91158
O3 O 1.15811 0.95797 0.70400
O4 O 1.18558 1.03023 0.87441
O5 O 0.60889 0.87857 0.43387
O6 O 0.38877 0.81372 0.47119
C18 C 0.66973 0.96218 0.79708
N3 N 1.10010 0.98793 0.77759
N4 N 0.54013 0.86045 0.49688
C19 C 0.84455 0.98854 0.82728
H20 H 0.92104 1.02210 0.91199
C20 C 0.91769 0.97005 0.74795
C21 C 0.81833 0.93052 0.63971
H21 H 0.87589 0.92077 0.57880
C22 C 0.64402 0.90270 0.61056
C23 C 0.56833 0.91806 0.68864
H22 H 0.43273 0.89835 0.66660
C24 C 0.59516 0.98385 0.88225
#END


data_List_91
#E = -56.9755 (inter-molecular)
#E =  29.3280 (intra-molecular)
_chemical_formula_sum 'H22 C24 N4 O6'
_chemical_formula_moiety
;
H22 C24 N4 O6
;
_symmetry_cell_setting triclinic
_space_group_name_H-M_alt 'P -1'
_symmetry_Int_Tables_number 2
loop_
_symmetry_equiv_pos_site_id
_symmetry_equiv_pos_as_xyz
1 x,y,z
2 -x,-y,-z
_cell_length_a 10.540031
_cell_length_b 7.947029
_cell_length_c 13.890000
_cell_angle_alpha 107.797504
_cell_angle_beta 102.353323
_cell_angle_gamma 92.140090
_cell_formula_units_Z 4
loop_
_atom_site_label
_atom_site_type_symbol
_atom_site_fract_x
_atom_site_fract_y
_atom_site_fract_z
C1 C 0.71485 0.79441 0.44062
C2 C 0.77944 0.76485 0.35916
C3 C 0.85916 0.90418 0.35247
C4 C 0.87503 1.07381 0.42586
C5 C 0.81001 1.10337 0.50627
C6 C 0.73146 0.96457 0.51374
H1 H 0.90915 0.88004 0.28949
H2 H 0.82073 1.23454 0.56367
H3 H 0.68331 0.98791 0.57753
C7 C 0.76351 0.58287 0.27891
H4 H 0.85441 0.52279 0.29463
H5 H 0.75109 0.59312 0.20054
N1 N 0.65572 0.46442 0.28429
N2 N 0.63172 0.65678 0.44860
C8 C 0.66199 0.48136 0.39305
H6 H 0.75871 0.45744 0.43148
H7 H 0.59386 0.37742 0.39706
C9 C 0.49317 0.67407 0.40919
H8 H 0.43341 0.59115 0.43667
H9 H 0.47138 0.81071 0.44119
C10 C 0.53322 0.50474 0.23441
C11 C 0.45278 0.60913 0.29175
C12 C 0.49170 0.44158 0.12587
C13 C 0.33383 0.64879 0.23995
C14 C 0.37311 0.48130 0.07480
H10 H 0.55106 0.35848 0.08024
C15 C 0.29404 0.58731 0.13132
H11 H 0.27116 0.72739 0.28459
H12 H 0.34290 0.42689 -0.00953
C16 C 0.95802 1.22183 0.41589
H13 H 1.04930 1.17637 0.39786
H14 H 0.90641 1.26789 0.35334
H15 H 0.98359 1.33374 0.48853
C17 C 0.16453 0.62485 0.07728
H16 H 0.13970 0.75509 0.11970
H17 H 0.16484 0.62413 -0.00169
H18 H 0.08824 0.52392 0.07271
O1 O 0.89245 1.00704 1.13786
O2 O 0.71794 1.16028 1.11783
H19 H 0.74438 1.20194 1.19413
O3 O 0.84505 0.57180 0.66076
O4 O 0.99082 0.62836 0.80838
O5 O 0.48414 0.94519 0.64689
O6 O 0.41341 1.04602 0.78935
C18 C 0.75955 0.96536 0.96729
N3 N 0.88655 0.65102 0.75506
N4 N 0.49501 0.97831 0.74141
C19 C 0.84019 0.85207 0.91631
H20 H 0.92777 0.82001 0.96218
C20 C 0.80585 0.77837 0.80746
C21 C 0.69277 0.81855 0.74857
H21 H 0.66632 0.76001 0.66401
C22 C 0.61345 0.93275 0.80074
C23 C 0.64487 1.00368 0.90944
H22 H 0.58125 1.09029 0.94882
C24 C 0.79820 1.04195 1.08243
#END


data_List_92
#E = -59.4070 (inter-molecular)
#E =  31.7686 (intra-molecular)
_chemical_formula_sum 'H22 C24 N4 O6'
_chemical_formula_moiety
;
H22 C24 N4 O6
;
_symmetry_cell_setting triclinic
_space_group_name_H-M_alt 'P -1'
_symmetry_Int_Tables_number 2
loop_
_symmetry_equiv_pos_site_id
_symmetry_equiv_pos_as_xyz
1 x,y,z
2 -x,-y,-z
_cell_length_a 6.578266
_cell_length_b 12.081058
_cell_length_c 15.207533
_cell_angle_alpha 105.715422
_cell_angle_beta 93.177902
_cell_angle_gamma 70.916755
_cell_formula_units_Z 4
loop_
_atom_site_label
_atom_site_type_symbol
_atom_site_fract_x
_atom_site_fract_y
_atom_site_fract_z
C1 C 0.80249 0.83439 0.80257
C2 C 0.74285 0.72923 0.77318
C3 C 0.54147 0.73054 0.80093
C4 C 0.40451 0.83731 0.85837
C5 C 0.46463 0.94168 0.88684
C6 C 0.66514 0.94075 0.86027
H1 H 0.95741 0.83246 0.77986
H2 H 0.24809 0.83983 0.87998
H3 H 0.35359 1.02350 0.93065
N1 N 0.47653 0.62573 0.77301
C7 C 0.89559 0.61474 0.71225
H4 H 1.06046 0.59816 0.73662
H5 H 0.90208 0.62754 0.64377
N2 N 0.82430 0.50799 0.70205
C8 C 0.59197 0.54177 0.68959
H6 H 0.55025 0.58198 0.63158
H7 H 0.54261 0.46035 0.67010
C9 C 0.88191 0.45812 0.77823
C10 C 1.09387 0.38487 0.78374
C11 C 0.73161 0.48121 0.84854
C12 C 1.15617 0.33341 0.85697
H8 H 1.21147 0.36942 0.73074
C13 C 0.79412 0.42761 0.92115
C14 C 1.00616 0.35371 0.92594
H9 H 1.32241 0.27740 0.85974
H10 H 0.67764 0.44505 0.97520
C15 C 0.50342 0.56375 0.84615
H11 H 0.45231 0.62920 0.91317
H12 H 0.39820 0.50754 0.83320
C16 C 0.73641 1.04999 0.89597
H13 H 0.60305 1.13011 0.92991
H14 H 0.86156 1.03265 0.94559
H15 H 0.80038 1.07185 0.84047
C17 C 1.06723 0.29380 1.00232
H16 H 1.24015 0.27036 1.01349
H17 H 0.98518 0.35475 1.06664
H18 H 1.02324 0.21088 0.98651
O1 O -0.02467 0.19287 0.56807
O2 O 0.08922 0.33740 0.54044
H19 H -0.01840 0.38598 0.59025
O3 O 0.34292 -0.22256 0.24897
O4 O 0.47273 -0.25561 0.37939
O5 O 0.90220 0.03070 0.28272
O6 O 0.76382 0.21751 0.36760
C18 C 0.25894 0.13528 0.45647
N3 N 0.40613 -0.19063 0.32671
N4 N 0.76103 0.11227 0.33531
C19 C 0.25321 0.01670 0.42290
H20 H 0.12705 -0.01006 0.44547
C20 C 0.41039 -0.06735 0.35867
C21 C 0.57636 -0.03821 0.32753
H21 H 0.69890 -0.10623 0.27854
C22 C 0.58198 0.08038 0.36264
C23 C 0.42292 0.16767 0.42574
H22 H 0.42831 0.25977 0.45264
C24 C 0.09377 0.22220 0.52666
#END


data_List_93
#E = -58.1136 (inter-molecular)
#E =  30.4849 (intra-molecular)
_chemical_formula_sum 'H22 C24 N4 O6'
_chemical_formula_moiety
;
H22 C24 N4 O6
;
_symmetry_cell_setting triclinic
_space_group_name_H-M_alt 'P -1'
_symmetry_Int_Tables_number 2
loop_
_symmetry_equiv_pos_site_id
_symmetry_equiv_pos_as_xyz
1 x,y,z
2 -x,-y,-z
_cell_length_a 19.960236
_cell_length_b 17.255638
_cell_length_c 6.482244
_cell_angle_alpha 136.429727
_cell_angle_beta 118.744942
_cell_angle_gamma 45.443496
_cell_formula_units_Z 4
loop_
_atom_site_label
_atom_site_type_symbol
_atom_site_fract_x
_atom_site_fract_y
_atom_site_fract_z
C1 C 0.82296 1.21375 0.63135
C2 C 0.84794 1.20778 0.86449
C3 C 0.89694 1.08102 0.79817
C4 C 0.92034 0.95998 0.50153
C5 C 0.89559 0.96631 0.27051
C6 C 0.84568 1.09256 0.33467
H1 H 0.91709 1.07701 0.98002
H2 H 0.91539 0.87283 0.03853
H3 H 0.82458 1.09619 0.15162
C7 C 0.82357 1.33695 1.18682
H4 H 0.89018 1.32280 1.28982
H5 H 0.79108 1.34776 1.30997
N1 N 0.76519 1.46251 1.21591
N2 N 0.77574 1.33982 0.69233
C8 C 0.79488 1.43415 0.98990
H6 H 0.86991 1.39093 1.00502
H7 H 0.75834 1.53106 1.03389
C9 C 0.67367 1.40594 0.65752
H8 H 0.64784 1.46319 0.58468
H9 H 0.65813 1.32886 0.48109
C10 C 0.66768 1.52372 1.20594
C11 C 0.61944 1.50668 0.94602
C12 C 0.61698 1.60643 1.46035
C13 C 0.52095 1.58205 0.95379
C14 C 0.51953 1.67684 1.46330
H10 H 0.65338 1.61697 1.65997
C15 C 0.47023 1.66868 1.21302
H11 H 0.48348 1.57317 0.75634
H12 H 0.48263 1.73917 1.66439
C16 C 0.97322 0.82563 0.43594
H13 H 1.04680 0.78737 0.48956
H14 H 0.94213 0.83858 0.56744
H15 H 0.97180 0.74640 0.19931
C17 C 0.36476 1.75419 1.22243
H16 H 0.34034 1.69229 1.01725
H17 H 0.33598 1.79401 1.41083
H18 H 0.33586 1.84237 1.24458
O1 O 0.52076 1.03154 0.34838
O2 O 0.61930 0.83542 0.29599
H19 H 0.56561 0.88312 0.40375
O3 O 0.78174 0.89309 -0.32002
O4 O 0.64769 1.07094 -0.05529
O5 O 0.96151 0.46254 -0.47736
O6 O 0.93073 0.47899 -0.15986
C18 C 0.67342 0.85527 0.09627
N3 N 0.72021 0.95126 -0.16393
N4 N 0.91301 0.52612 -0.27303
C19 C 0.66138 0.92960 0.04263
H20 H 0.59587 1.03163 0.12092
C20 C 0.73320 0.87210 -0.11033
C21 C 0.81636 0.73898 -0.21770
H21 H 0.87143 0.69295 -0.34171
C22 C 0.82778 0.66641 -0.15999
C23 C 0.75776 0.72436 -0.00048
H22 H 0.76833 0.66671 0.04436
C24 C 0.59585 0.91792 0.25530
#END


data_List_94
#E = -57.9772 (inter-molecular)
#E =  30.3600 (intra-molecular)
_chemical_formula_sum 'H22 C24 N4 O6'
_chemical_formula_moiety
;
H22 C24 N4 O6
;
_symmetry_cell_setting triclinic
_space_group_name_H-M_alt 'P -1'
_symmetry_Int_Tables_number 2
loop_
_symmetry_equiv_pos_site_id
_symmetry_equiv_pos_as_xyz
1 x,y,z
2 -x,-y,-z
_cell_length_a 6.951589
_cell_length_b 16.226240
_cell_length_c 13.369868
_cell_angle_alpha 68.733646
_cell_angle_beta 79.661441
_cell_angle_gamma 120.142006
_cell_formula_units_Z 4
loop_
_atom_site_label
_atom_site_type_symbol
_atom_site_fract_x
_atom_site_fract_y
_atom_site_fract_z
C1 C -0.15343 0.60677 0.90050
C2 C 0.01358 0.61408 0.81429
C3 C 0.24097 0.64309 0.81514
C4 C 0.29650 0.66476 0.90236
C5 C 0.12950 0.65712 0.98799
C6 C -0.09533 0.62956 0.98683
H1 H -0.32626 0.58660 0.89765
H2 H 0.47351 0.68962 0.90228
H3 H 0.17811 0.67390 1.05482
N1 N 0.41754 0.65512 0.72650
C7 C -0.04810 0.59341 0.71871
H4 H -0.13009 0.63347 0.68458
H5 H -0.19157 0.50267 0.76098
N2 N 0.17001 0.63009 0.62067
C8 C 0.30080 0.59341 0.67193
H6 H 0.17169 0.50235 0.73799
H7 H 0.44248 0.60597 0.60310
C9 C 0.32623 0.74817 0.53858
C10 C 0.25829 0.79311 0.45460
C11 C 0.54422 0.82178 0.54239
C12 C 0.39949 0.90917 0.37815
H8 H 0.09485 0.73715 0.44825
C13 C 0.68680 0.93855 0.46401
C14 C 0.61154 0.98281 0.38401
H9 H 0.34384 0.94242 0.31368
H10 H 0.85434 0.99556 0.46715
C15 C 0.62080 0.77478 0.63265
H11 H 0.68856 0.82595 0.67215
H12 H 0.77878 0.78158 0.58439
C16 C -0.27348 0.62233 1.07824
H13 H -0.17320 0.68815 1.09685
H14 H -0.39692 0.63389 1.04585
H15 H -0.38861 0.53976 1.16118
C17 C 0.75890 1.10729 0.30310
H16 H 0.63647 1.12841 0.28625
H17 H 0.85498 1.15175 0.34396
H18 H 0.89632 1.13937 0.21658
O1 O 0.71150 0.63703 0.42128
O2 O 0.37169 0.55200 0.39273
H19 H 0.34032 0.48615 0.45713
O3 O 1.20009 1.14671 0.06505
O4 O 1.20056 1.05349 0.23173
O5 O 0.48962 0.92144 -0.01745
O6 O 0.16034 0.78671 0.15765
C18 C 0.63796 0.74907 0.28507
N3 N 1.11797 1.05849 0.15688
N4 N 0.38750 0.85360 0.09213
C19 C 0.84651 0.85064 0.26069
H20 H 0.96045 0.84890 0.30635
C20 C 0.90428 0.95284 0.17931
C21 C 0.75567 0.95543 0.12220
H21 H 0.79759 1.03474 0.06084
C22 C 0.54701 0.85312 0.14889
C23 C 0.48550 0.74988 0.22974
H22 H 0.32053 0.67125 0.24993
C24 C 0.58383 0.64284 0.37139
#END


data_List_95
#E = -56.8017 (inter-molecular)
#E =  29.1955 (intra-molecular)
_chemical_formula_sum 'H22 C24 N4 O6'
_chemical_formula_moiety
;
H22 C24 N4 O6
;
_symmetry_cell_setting triclinic
_space_group_name_H-M_alt 'P -1'
_symmetry_Int_Tables_number 2
loop_
_symmetry_equiv_pos_site_id
_symmetry_equiv_pos_as_xyz
1 x,y,z
2 -x,-y,-z
_cell_length_a 11.357163
_cell_length_b 13.713682
_cell_length_c 7.595304
_cell_angle_alpha 99.496212
_cell_angle_beta 101.228694
_cell_angle_gamma 68.309574
_cell_formula_units_Z 4
loop_
_atom_site_label
_atom_site_type_symbol
_atom_site_fract_x
_atom_site_fract_y
_atom_site_fract_z
C1 C 0.60746 0.67181 0.90226
C2 C 0.59961 0.77542 0.89259
C3 C 0.70639 0.80586 0.95807
C4 C 0.82103 0.73465 1.03668
C5 C 0.82832 0.63184 1.04731
C6 C 0.72264 0.60077 0.97968
H1 H 0.69896 0.88626 0.94939
H2 H 0.91610 0.57463 1.10717
H3 H 0.73079 0.52002 0.98576
C7 C 0.47633 0.85401 0.81050
H4 H 0.49109 0.87005 0.68122
H5 H 0.45401 0.92944 0.89597
N1 N 0.36884 0.81439 0.77595
N2 N 0.50144 0.63879 0.83594
C8 C 0.41128 0.70440 0.70085
H6 H 0.45405 0.69460 0.57881
H7 H 0.32863 0.67875 0.65297
C9 C 0.43394 0.63747 0.98237
H8 H 0.37664 0.58676 0.93180
H9 H 0.50094 0.60257 1.09897
C10 C 0.31331 0.82914 0.93400
C11 C 0.34283 0.74563 1.03935
C12 C 0.22463 0.92781 0.98391
C13 C 0.28410 0.76230 1.19317
C14 C 0.16668 0.94415 1.13725
H10 H 0.19711 0.99033 0.89671
C15 C 0.19613 0.86143 1.24291
H11 H 0.30667 0.69737 1.27387
H12 H 0.09578 1.02082 1.17026
C16 C 0.93188 0.77019 1.11382
H13 H 0.94431 0.81935 1.02416
H14 H 0.91516 0.81722 1.24320
H15 H 1.02179 0.70335 1.13444
C17 C 0.13588 0.88002 1.41002
H16 H 0.13622 0.80615 1.44736
H17 H 0.18842 0.91509 1.52261
H18 H 0.03602 0.93253 1.38699
O1 O 1.12482 0.59212 0.76800
O2 O 1.06684 0.76555 0.74805
H19 H 1.15161 0.75017 0.82126
O3 O 0.59712 0.53165 0.40480
O4 O 0.77284 0.44475 0.57442
O5 O 0.51663 0.90701 0.34777
O6 O 0.68972 0.94263 0.34474
C18 C 0.91589 0.68611 0.61811
N3 N 0.70272 0.52322 0.49587
N4 N 0.63395 0.88680 0.37754
C19 C 0.87203 0.60156 0.59956
H20 H 0.93362 0.52910 0.65812
C20 C 0.74863 0.61164 0.50970
C21 C 0.66878 0.70498 0.43525
H21 H 0.57376 0.71288 0.36215
C22 C 0.71393 0.78885 0.45612
C23 C 0.83604 0.78062 0.54851
H22 H 0.86906 0.84721 0.56486
C24 C 1.04573 0.67383 0.71638
#END


data_List_96
#E = -57.2406 (inter-molecular)
#E =  29.6353 (intra-molecular)
_chemical_formula_sum 'H22 C24 N4 O6'
_chemical_formula_moiety
;
H22 C24 N4 O6
;
_symmetry_cell_setting triclinic
_space_group_name_H-M_alt 'P -1'
_symmetry_Int_Tables_number 2
loop_
_symmetry_equiv_pos_site_id
_symmetry_equiv_pos_as_xyz
1 x,y,z
2 -x,-y,-z
_cell_length_a 7.046704
_cell_length_b 23.728471
_cell_length_c 8.172022
_cell_angle_alpha 78.534573
_cell_angle_beta 66.558910
_cell_angle_gamma 107.502830
_cell_formula_units_Z 4
loop_
_atom_site_label
_atom_site_type_symbol
_atom_site_fract_x
_atom_site_fract_y
_atom_site_fract_z
C1 C 0.89054 0.97815 0.26408
C2 C 0.88057 0.91939 0.35134
C3 C 1.06422 0.91682 0.37557
C4 C 1.25087 0.97355 0.31876
C5 C 1.25797 1.03209 0.23559
C6 C 1.07898 1.03467 0.20488
H1 H 0.75130 0.97990 0.24004
H2 H 1.39125 0.97194 0.34092
H3 H 1.40432 1.07529 0.19527
N1 N 1.06626 0.85790 0.45105
C7 C 0.67129 0.85915 0.42166
H4 H 0.61649 0.86023 0.31356
H5 H 0.53347 0.85844 0.54885
N2 N 0.70581 0.80144 0.47589
C8 C 0.83528 0.80838 0.57776
H6 H 0.74804 0.81899 0.70459
H7 H 0.84088 0.76323 0.63456
C9 C 0.81236 0.78656 0.31341
C10 C 0.68002 0.75393 0.24364
C11 C 1.04856 0.80388 0.22114
C12 C 0.77972 0.73782 0.08552
H8 H 0.49684 0.73923 0.31647
C13 C 1.14777 0.78715 0.06283
C14 C 1.01375 0.75352 -0.00435
H9 H 0.67157 0.71152 0.03683
H10 H 1.33030 0.80003 -0.00737
C15 C 1.19409 0.83929 0.29476
H11 H 1.34543 0.88041 0.17586
H12 H 1.25567 0.80744 0.35235
C16 C 1.08081 1.09675 0.11804
H13 H 1.25450 1.13436 0.03609
H14 H 1.01133 1.09348 0.02027
H15 H 0.97662 1.11016 0.22977
C17 C 1.11953 0.73585 -0.17354
H16 H 1.15916 0.77153 -0.30411
H17 H 1.27777 0.73257 -0.19123
H18 H 1.00394 0.68961 -0.15657
O1 O 0.34824 0.48221 0.89747
O2 O 0.67831 0.47114 0.80339
H19 H 0.67745 0.48889 0.90223
O3 O -0.06139 0.31113 0.50520
O4 O -0.18969 0.34939 0.72811
O5 O 0.76614 0.39153 0.10447
O6 O 0.97130 0.41192 0.24711
C18 C 0.45373 0.43317 0.66850
N3 N -0.03424 0.34297 0.60374
N4 N 0.79290 0.40151 0.23863
C19 C 0.23333 0.40505 0.69414
H20 H 0.09049 0.40532 0.81293
C20 C 0.19790 0.37479 0.57146
C21 C 0.38043 0.37289 0.42199
H21 H 0.35303 0.34915 0.32703
C22 C 0.59977 0.40168 0.39751
C23 C 0.63798 0.43133 0.52044
H22 H 0.80920 0.45350 0.50037
C24 C 0.48445 0.46468 0.80076
#END


data_List_97
#E = -57.2518 (inter-molecular)
#E =  29.6554 (intra-molecular)
_chemical_formula_sum 'H22 C24 N4 O6'
_chemical_formula_moiety
;
H22 C24 N4 O6
;
_symmetry_cell_setting orthorhombic
_space_group_name_H-M_alt 'P 21 21 21'
_symmetry_Int_Tables_number 19
loop_
_symmetry_equiv_pos_site_id
_symmetry_equiv_pos_as_xyz
1 x,y,z
2 1/2-x,-y,1/2+z
3 1/2+x,1/2-y,-z
4 -x,1/2+y,1/2-z
_cell_length_a 19.159055
_cell_length_b 15.445827
_cell_length_c 7.291088
_cell_angle_alpha 90.000000
_cell_angle_beta 90.000000
_cell_angle_gamma 90.000000
_cell_formula_units_Z 8
loop_
_atom_site_label
_atom_site_type_symbol
_atom_site_fract_x
_atom_site_fract_y
_atom_site_fract_z
C1 C 0.47408 0.42446 1.48831
C2 C 0.52215 0.47175 1.38312
C3 C 0.50568 0.49533 1.20219
C4 C 0.44066 0.47218 1.13118
C5 C 0.39366 0.42371 1.23536
C6 C 0.41008 0.39885 1.41416
H1 H 0.48753 0.40555 1.62728
H2 H 0.42699 0.49064 0.99220
H3 H 0.34437 0.40479 1.17464
N1 N 0.55411 0.53972 1.08969
C7 C 0.59175 0.49749 1.46379
H4 H 0.61407 0.44372 1.54277
H5 H 0.58207 0.55030 1.56067
N2 N 0.64063 0.52948 1.32378
C8 C 0.60503 0.58768 1.19744
H6 H 0.57898 0.63997 1.27246
H7 H 0.64296 0.62020 1.10779
C9 C 0.67388 0.46032 1.23085
C10 C 0.72986 0.41723 1.31329
C11 C 0.65122 0.43352 1.05632
C12 C 0.76472 0.35084 1.22135
H8 H 0.74697 0.43652 1.44918
C13 C 0.68625 0.36642 0.96457
C14 C 0.74332 0.32508 1.04632
H9 H 0.80799 0.31822 1.28828
H10 H 0.66910 0.34671 0.82849
C15 C 0.59073 0.47956 0.96510
H11 H 0.55480 0.43237 0.90436
H12 H 0.61270 0.51815 0.85321
C16 C 0.36140 0.34222 1.52125
H13 H 0.37530 0.27428 1.50024
H14 H 0.36481 0.35627 1.66810
H15 H 0.30710 0.35208 1.47944
C17 C 0.78200 0.25447 0.94878
H16 H 0.78779 0.19815 1.03848
H17 H 0.75480 0.23431 0.82377
H18 H 0.83406 0.27646 0.91052
O1 O 1.23862 0.47780 0.03930
O2 O 1.16783 0.46189 0.28096
H19 H 1.20554 0.49738 0.33220
O3 O 1.07287 0.23386 -0.52233
O4 O 1.17755 0.29017 -0.50570
O5 O 0.95432 0.18855 0.08951
O6 O 0.94575 0.31261 0.23420
C18 C 1.13687 0.38632 0.01530
N3 N 1.11984 0.27241 -0.43892
N4 N 0.97378 0.26307 0.12295
C19 C 1.14992 0.36014 -0.16551
H20 H 1.19452 0.38659 -0.23959
C20 C 1.10561 0.29973 -0.24962
C21 C 1.04797 0.26569 -0.15575
H21 H 1.01401 0.21805 -0.22021
C22 C 1.03447 0.29509 0.02252
C23 C 1.07818 0.35505 0.10835
H22 H 1.06679 0.37658 0.24740
C24 C 1.18626 0.44615 0.10675
#END


data_List_98
#E = -57.6375 (inter-molecular)
#E =  30.0570 (intra-molecular)
_chemical_formula_sum 'H22 C24 N4 O6'
_chemical_formula_moiety
;
H22 C24 N4 O6
;
_symmetry_cell_setting orthorhombic
_space_group_name_H-M_alt 'P 21 21 21'
_symmetry_Int_Tables_number 19
loop_
_symmetry_equiv_pos_site_id
_symmetry_equiv_pos_as_xyz
1 x,y,z
2 1/2-x,-y,1/2+z
3 1/2+x,1/2-y,-z
4 -x,1/2+y,1/2-z
_cell_length_a 26.385089
_cell_length_b 8.264557
_cell_length_c 10.193868
_cell_angle_alpha 90.000000
_cell_angle_beta 90.000000
_cell_angle_gamma 90.000000
_cell_formula_units_Z 8
loop_
_atom_site_label
_atom_site_type_symbol
_atom_site_fract_x
_atom_site_fract_y
_atom_site_fract_z
C1 C 0.45871 0.93014 1.15777
C2 C 0.41784 1.03239 1.12685
C3 C 0.38206 1.07321 1.22272
C4 C 0.38544 1.00979 1.34921
C5 C 0.42605 0.90790 1.38027
C6 C 0.46242 0.86862 1.28535
H1 H 0.35082 1.15305 1.19720
H2 H 0.42971 0.85926 1.47891
H3 H 0.49431 0.79187 1.31138
C7 C 0.41212 1.09915 0.99001
H4 H 0.42016 1.22902 0.99419
H5 H 0.37276 1.08701 0.95704
N1 N 0.44731 1.02331 0.89683
N2 N 0.49610 0.89030 1.06264
C8 C 0.49734 1.00873 0.95589
H6 H 0.51087 1.12608 0.99210
H7 H 0.52523 0.97230 0.88190
C9 C 0.48849 0.72742 1.00672
H8 H 0.52420 0.69058 0.96000
H9 H 0.48132 0.63901 1.08448
C10 C 0.42836 0.87173 0.85346
C11 C 0.44719 0.72534 0.90416
C12 C 0.38892 0.86698 0.76184
C13 C 0.42760 0.57778 0.85915
C14 C 0.36880 0.71973 0.71985
H10 H 0.37388 0.97938 0.72287
C15 C 0.38784 0.57396 0.76852
H11 H 0.44346 0.46565 0.89635
H12 H 0.33796 0.71931 0.64937
C16 C 0.34628 1.05339 1.44953
H13 H 0.31231 1.10415 1.40326
H14 H 0.33438 0.94565 1.50335
H15 H 0.36151 1.14266 1.51798
C17 C 0.36759 0.41616 0.71849
H16 H 0.37430 0.31850 0.78867
H17 H 0.32672 0.42449 0.70260
H18 H 0.38604 0.38624 0.62567
O1 O 0.41222 0.47105 1.16516
O2 O 0.39991 0.41934 1.37917
H19 H 0.43372 0.37379 1.36386
O3 O 0.25205 1.04223 1.13283
O4 O 0.29016 0.89617 0.98257
O5 O 0.18764 0.68817 1.50165
O6 O 0.25035 0.57878 1.61120
C18 C 0.34003 0.58306 1.27689
N3 N 0.27516 0.91988 1.09598
N4 N 0.23208 0.64234 1.51179
C19 C 0.32857 0.69645 1.17926
H20 H 0.35365 0.70932 1.09486
C20 C 0.28573 0.79518 1.19414
C21 C 0.25387 0.78086 1.30359
H21 H 0.22116 0.85991 1.31531
C22 C 0.26527 0.66353 1.39799
C23 C 0.30801 0.56459 1.38548
H22 H 0.31652 0.47308 1.45903
C24 C 0.38688 0.48586 1.26391
#END


data_List_99
#E = -59.7944 (inter-molecular)
#E =  32.2144 (intra-molecular)
_chemical_formula_sum 'H22 C24 N4 O6'
_chemical_formula_moiety
;
H22 C24 N4 O6
;
_symmetry_cell_setting triclinic
_space_group_name_H-M_alt 'P -1'
_symmetry_Int_Tables_number 2
loop_
_symmetry_equiv_pos_site_id
_symmetry_equiv_pos_as_xyz
1 x,y,z
2 -x,-y,-z
_cell_length_a 8.327724
_cell_length_b 7.816313
_cell_length_c 22.501531
_cell_angle_alpha 73.271985
_cell_angle_beta 99.146169
_cell_angle_gamma 56.721306
_cell_formula_units_Z 4
loop_
_atom_site_label
_atom_site_type_symbol
_atom_site_fract_x
_atom_site_fract_y
_atom_site_fract_z
C1 C -0.22753 0.17262 0.77212
C2 C -0.12570 0.24672 0.79806
C3 C -0.02247 0.30322 0.76342
C4 C -0.02110 0.28193 0.70392
C5 C -0.12244 0.20849 0.67822
C6 C -0.22733 0.15439 0.71200
H1 H -0.30411 0.12534 0.79974
H2 H 0.05628 0.32760 0.67663
H3 H -0.11999 0.19580 0.63143
N1 N 0.08145 0.37973 0.78756
C7 C -0.12203 0.26054 0.86394
H4 H -0.08368 0.10409 0.90126
H5 H -0.27900 0.40324 0.85640
N2 N 0.02387 0.29971 0.88933
C8 C 0.00508 0.47089 0.83370
H6 H -0.15855 0.62864 0.80671
H7 H 0.09091 0.52499 0.85245
C9 C 0.23184 0.08906 0.92410
C10 C 0.29451 -0.06495 0.99002
C11 C 0.37218 0.02478 0.89196
C12 C 0.49087 -0.28136 1.02325
H8 H 0.18677 -0.01631 1.01495
C13 C 0.56948 -0.19328 0.92539
C14 C 0.62830 -0.34833 0.99068
H9 H 0.53397 -0.39858 1.07411
H10 H 0.67628 -0.24419 0.89992
C15 C 0.30986 0.19235 0.82173
H11 H 0.36842 0.10286 0.79143
H12 H 0.38647 0.26796 0.82704
C16 C -0.32895 0.06747 0.68540
H13 H -0.20844 -0.11227 0.69759
H14 H -0.44056 0.07883 0.70748
H15 H -0.41526 0.16866 0.63054
C17 C 0.83917 -0.58117 1.02596
H16 H 0.87839 -0.65192 0.99033
H17 H 0.95715 -0.56746 1.04662
H18 H 0.84123 -0.69988 1.06699
O1 O 0.01259 0.72824 0.47738
O2 O 0.12590 0.46316 0.58275
H19 H 0.06755 0.41522 0.55650
O3 O 0.70120 0.83992 0.58105
O4 O 0.66085 0.69768 0.51468
O5 O 0.43579 0.79811 0.75878
O6 O 0.25648 0.67202 0.76278
C18 C 0.21714 0.69643 0.57398
N3 N 0.62129 0.76636 0.55762
N4 N 0.34262 0.73733 0.73492
C19 C 0.34297 0.72885 0.54625
H20 H 0.34620 0.72024 0.49892
C20 C 0.46990 0.76091 0.58170
C21 C 0.46543 0.77093 0.64251
H21 H 0.56845 0.78997 0.67062
C22 C 0.33667 0.74078 0.66909
C23 C 0.21299 0.70135 0.63553
H22 H 0.11727 0.67126 0.65704
C24 C 0.09976 0.64246 0.53851
#END
