# Supplementary material for: Report on the sixth blind test of organic crystal structure prediction methods
Source: Acta Crystallogr B Struct Sci Cryst Eng Mater. 2016 Aug 1;72(Pt 4):439–59. doi: 10.1107/S2052520616007447 (PMC4971545; doi:10.1107/S2052520616007447)
Supplement: Supplementary file 2 [file b-72-00439-sup2.zip › Group_06_Elking_FustiMolnar/XXV-2_Elking_FustiMolnar.cif]

data_XXV_1
#Standard_algorithm
#Number of QM macro iterations=5
#energy/Z=-260761.97938   V=1062.16389
#energy/Z=-260762.376595   V=1047.27838
#energy/Z=-260762.774395   V=1050.40261
#energy/Z=-260762.800015   V=1048.035
#energy/Z=-260762.82145   V=1048.3716

_chemical_formula_sum 'H22 C24 N4 O6'
_chemical_formula_moiety
;
H22 C24 N4 O6
;
_symmetry_cell_setting triclinic
_space_group_name_H-M_alt 'P -1'
_symmetry_Int_Tables_number 2
loop_
_symmetry_equiv_pos_site_id
_symmetry_equiv_pos_as_xyz
1 x,y,z
2 -x,-y,-z
_cell_length_a 8.117306
_cell_length_b 12.759402
_cell_length_c 11.878318
_cell_angle_alpha 70.351841
_cell_angle_beta 114.880990
_cell_angle_gamma 94.592586
_cell_formula_units_Z 4
loop_
_atom_site_label
_atom_site_type_symbol
_atom_site_fract_x
_atom_site_fract_y
_atom_site_fract_z
C1 C 0.64466 0.27249 0.58319
C2 C 0.70074 0.15889 0.63172
C3 C 0.56737 0.08175 0.61932
C4 C 0.38252 0.11415 0.56580
C5 C 0.33104 0.22811 0.52140
C6 C 0.46041 0.30639 0.52849
H1 H 0.60900 -0.00701 0.65579
H2 H 0.18748 0.25597 0.47856
H3 H 0.41886 0.39473 0.49089
C7 C 0.90143 0.12094 0.70245
H4 H 0.94637 0.09168 0.64194
H5 H 0.92881 0.05106 0.79371
N1 N 1.01226 0.21242 0.73514
N2 N 0.77488 0.35813 0.58593
C8 C 0.95500 0.30916 0.61683
H6 H 0.94362 0.28543 0.53348
H7 H 1.05183 0.37370 0.62826
C9 C 0.80412 0.41093 0.68663
H8 H 0.87484 0.48726 0.66414
H9 H 0.67101 0.43590 0.67656
C10 C 1.00443 0.23466 0.84298
C11 C 0.91218 0.33220 0.82380
C12 C 1.08718 0.15692 0.97032
C13 C 0.91018 0.35196 0.93219
C14 C 1.08008 0.17739 1.07581
H10 H 1.15843 0.08105 0.98560
C15 C 0.99228 0.27537 1.05944
H11 H 0.83701 0.42779 0.91550
H12 H 1.14643 0.11682 1.17447
C16 C 0.24223 0.02950 0.55979
H13 H 0.29352 -0.04997 0.56565
H14 H 0.20362 0.01318 0.64231
H15 H 0.11771 0.05975 0.46848
C17 C 0.98572 0.29523 1.17510
H16 H 0.89175 0.36632 1.14549
H17 H 0.94271 0.22168 1.23447
H18 H 1.12051 0.31192 1.24092
O1 O 0.20883 0.56488 0.71188
O2 O 0.33786 0.47848 0.62788
H19 H 0.28541 0.55480 0.53669
O3 O 0.48777 0.23232 1.29549
O4 O 0.36711 0.40324 1.18686
O5 O 0.70077 0.03664 1.09640
O6 O 0.64119 0.10695 0.88727
C18 C 0.38173 0.39048 0.84859
N3 N 0.43301 0.31534 1.19555
N4 N 0.63467 0.11061 0.98740
C19 C 0.36967 0.39702 0.95998
H20 H 0.30001 0.46956 0.95336
C20 C 0.44612 0.30946 1.07814
C21 C 0.53267 0.21442 1.08948
H21 H 0.58995 0.14609 1.18219
C22 C 0.54146 0.21012 0.97711
C23 C 0.46718 0.29587 0.85642
H22 H 0.47615 0.28836 0.77063
C24 C 0.30106 0.48723 0.72204
#END

data_XXV_2
#Standard_algorithm
#Number of QM macro iterations=4
#energy/Z=-260761.02946   V=1095.33295
#energy/Z=-260761.711225   V=1073.3133
#energy/Z=-260762.15059   V=1075.47358
#energy/Z=-260762.195875   V=1071.77818

_chemical_formula_sum 'H22 C24 N4 O6'
_chemical_formula_moiety
;
H22 C24 N4 O6
;
_symmetry_cell_setting triclinic
_space_group_name_H-M_alt 'P -1'
_symmetry_Int_Tables_number 2
loop_
_symmetry_equiv_pos_site_id
_symmetry_equiv_pos_as_xyz
1 x,y,z
2 -x,-y,-z
_cell_length_a 15.066584
_cell_length_b 13.708725
_cell_length_c 6.213158
_cell_angle_alpha 103.795502
_cell_angle_beta 96.691881
_cell_angle_gamma 59.317211
_cell_formula_units_Z 4
loop_
_atom_site_label
_atom_site_type_symbol
_atom_site_fract_x
_atom_site_fract_y
_atom_site_fract_z
C1 C -0.00681 0.34052 0.96740
C2 C 0.01706 0.35708 0.77247
C3 C -0.06186 0.43556 0.65642
C4 C -0.16474 0.49576 0.72513
C5 C -0.18755 0.47655 0.91892
C6 C -0.10981 0.40065 1.03843
H1 H -0.04201 0.44649 0.50363
H2 H -0.26734 0.52200 0.97534
H3 H -0.12817 0.38714 1.18963
C7 C 0.12580 0.28788 0.68296
H4 H 0.16213 0.34213 0.71614
H5 H 0.12565 0.25799 0.50263
N1 N 0.19196 0.18665 0.78778
N2 N 0.07172 0.26076 1.09100
C8 C 0.17443 0.23043 1.03022
H6 H 0.18378 0.30679 1.07583
H7 H 0.23270 0.16332 1.11600
C9 C 0.06770 0.15335 1.06124
H8 H 0.10876 0.10983 1.19868
H9 H -0.01307 0.17642 1.07315
C10 C 0.17054 0.09241 0.71138
C11 C 0.11372 0.07241 0.84193
C12 C 0.20911 0.01872 0.50561
C13 C 0.10000 -0.02328 0.76485
C14 C 0.19132 -0.07390 0.42922
H10 H 0.25557 0.03188 0.40609
C15 C 0.13753 -0.09765 0.55905
H11 H 0.05657 -0.03904 0.86778
H12 H 0.22152 -0.12954 0.26725
C16 C -0.24931 0.57616 0.59407
H13 H -0.21805 0.58759 0.45738
H14 H -0.30066 0.54184 0.52439
H15 H -0.29778 0.66150 0.69935
C17 C 0.12151 -0.20000 0.48294
H16 H 0.04197 -0.17627 0.51306
H17 H 0.13785 -0.23688 0.30561
H18 H 0.17262 -0.26991 0.57113
O1 O 0.62313 0.74032 0.07670
O2 O 0.63575 0.86123 0.38174
H19 H 0.69777 0.84911 0.29258
O3 O 0.38006 0.56286 0.46557
O4 O 0.40455 0.57184 0.13232
O5 O 0.34278 0.88384 1.05317
O6 O 0.40678 0.98983 1.01340
C18 C 0.52902 0.78331 0.40138
N3 N 0.40577 0.59971 0.33571
N4 N 0.39176 0.90727 0.94857
C19 C 0.49903 0.70122 0.30760
H20 H 0.52431 0.64951 0.14101
C20 C 0.43908 0.68481 0.43296
C21 C 0.40649 0.74784 0.64695
H21 H 0.36001 0.73362 0.74326
C22 C 0.43335 0.83257 0.73029
C23 C 0.49506 0.85098 0.61366
H22 H 0.51660 0.91616 0.68753
C24 C 0.60014 0.79349 0.26932
#END

data_XXV_3
#Standard_algorithm
#Number of QM macro iterations=5
#energy/Z=-260761.07028   V=1067.10836
#energy/Z=-260761.502165   V=1056.7401
#energy/Z=-260761.8008   V=1059.81471
#energy/Z=-260761.917415   V=1058.43047
#energy/Z=-260762.004475   V=1058.08574

_chemical_formula_sum 'H22 C24 N4 O6'
_chemical_formula_moiety
;
H22 C24 N4 O6
;
_symmetry_cell_setting triclinic
_space_group_name_H-M_alt 'P -1'
_symmetry_Int_Tables_number 2
loop_
_symmetry_equiv_pos_site_id
_symmetry_equiv_pos_as_xyz
1 x,y,z
2 -x,-y,-z
_cell_length_a 15.408503
_cell_length_b 11.212522
_cell_length_c 6.783419
_cell_angle_alpha 70.223996
_cell_angle_beta 85.100186
_cell_angle_gamma 73.633161
_cell_formula_units_Z 4
loop_
_atom_site_label
_atom_site_type_symbol
_atom_site_fract_x
_atom_site_fract_y
_atom_site_fract_z
C1 C 0.79464 0.77041 0.46180
C2 C 0.76747 0.77038 0.26930
C3 C 0.79900 0.65625 0.21451
C4 C 0.85775 0.54222 0.34380
C5 C 0.88452 0.54422 0.53529
C6 C 0.85338 0.65640 0.59328
H1 H 0.77723 0.65747 0.06496
H2 H 0.93050 0.45693 0.63966
H3 H 0.87282 0.65664 0.74404
C7 C 0.70764 0.89295 0.11954
H4 H 0.63834 0.88486 0.11594
H5 H 0.73204 0.90885 -0.04156
N1 N 0.70159 1.01162 0.17757
N2 N 0.76430 0.88455 0.52490
C8 C 0.68497 0.97760 0.40619
H6 H 0.62713 0.93556 0.44141
H7 H 0.66831 1.06713 0.44878
C9 C 0.83459 0.95348 0.50494
H8 H 0.81625 1.01744 0.60273
H9 H 0.89846 0.88033 0.56808
C10 C 0.78233 1.05772 0.12611
C11 C 0.84620 1.03383 0.27992
C12 C 0.79567 1.12841 -0.08176
C13 C 0.92103 1.08453 0.22053
C14 C 0.87153 1.17599 -0.13775
H10 H 0.74565 1.14703 -0.20027
C15 C 0.93549 1.15562 0.01330
H11 H 0.97081 1.06570 0.34037
H12 H 0.88111 1.23000 -0.30140
C16 C 0.89187 0.42185 0.27845
H13 H 0.88012 0.44548 0.11074
H14 H 0.96445 0.37726 0.31321
H15 H 0.85682 0.34625 0.36063
C17 C 1.01714 1.20768 -0.04495
H16 H 1.07758 1.13616 0.04045
H17 H 1.03145 1.23009 -0.21264
H18 H 1.00783 1.29870 -0.00789
O1 O 0.56226 0.07866 0.76534
O2 O 0.56965 0.20319 0.96356
H19 H 0.62238 0.12088 1.05186
O3 O 0.28227 0.49495 0.07286
O4 O 0.36009 0.28846 0.15332
O5 O 0.28139 0.73008 0.55485
O6 O 0.39342 0.65690 0.77831
C18 C 0.46986 0.29996 0.67485
N3 N 0.33470 0.39437 0.18655
N4 N 0.34822 0.64485 0.64891
C19 C 0.43516 0.29336 0.49677
H20 H 0.45929 0.20492 0.45298
C20 C 0.37053 0.40177 0.37497
C21 C 0.33900 0.51757 0.42244
H21 H 0.28875 0.60089 0.32359
C22 C 0.37648 0.52184 0.59843
C23 C 0.44124 0.41597 0.72483
H22 H 0.46980 0.42330 0.85980
C24 C 0.53893 0.18134 0.80741
#END

data_XXV_4
#Standard_algorithm
#Number of QM macro iterations=4
#energy/Z=-260761.05827   V=1066.96902
#energy/Z=-260761.514135   V=1056.94152
#energy/Z=-260761.79171   V=1059.62758
#energy/Z=-260761.91937   V=1058.55892

_chemical_formula_sum 'H22 C24 N4 O6'
_chemical_formula_moiety
;
H22 C24 N4 O6
;
_symmetry_cell_setting triclinic
_space_group_name_H-M_alt 'P -1'
_symmetry_Int_Tables_number 2
loop_
_symmetry_equiv_pos_site_id
_symmetry_equiv_pos_as_xyz
1 x,y,z
2 -x,-y,-z
_cell_length_a 6.790896
_cell_length_b 11.216367
_cell_length_c 16.674549
_cell_angle_alpha 74.047527
_cell_angle_beta 105.099364
_cell_angle_gamma 70.295592
_cell_formula_units_Z 4
loop_
_atom_site_label
_atom_site_type_symbol
_atom_site_fract_x
_atom_site_fract_y
_atom_site_fract_z
C1 C 0.34373 0.84070 0.21748
C2 C 0.43324 0.88084 0.15357
C3 C 0.29886 1.00652 0.07861
C4 C 0.07732 1.09191 0.06406
C5 C -0.00958 1.04762 0.12793
C6 C 0.12235 0.92420 0.20391
H1 H 0.36851 1.03760 0.02871
H2 H -0.18291 1.11078 0.11821
H3 H 0.05380 0.89212 0.25372
C7 C 0.66939 0.78859 0.16520
H4 H 0.78568 0.83411 0.18357
H5 H 0.66811 0.77941 0.10121
N1 N 0.75970 0.64933 0.23572
N2 N 0.47605 0.71407 0.29838
C8 C 0.72094 0.66311 0.31512
H6 H 0.78118 0.73557 0.33184
H7 H 0.81376 0.56315 0.37301
C9 C 0.41061 0.60210 0.29222
H8 H 0.47568 0.52463 0.36154
H9 H 0.22518 0.64306 0.26773
C10 C 0.66577 0.56552 0.20558
C11 C 0.49969 0.53921 0.23243
C12 C 0.73921 0.50881 0.14758
C13 C 0.41203 0.45718 0.20074
C14 C 0.64961 0.42775 0.11665
H10 H 0.87179 0.52711 0.12861
C15 C 0.48286 0.40074 0.14260
H11 H 0.28295 0.43800 0.22206
H12 H 0.70970 0.38480 0.07164
C16 C -0.06273 1.22643 -0.01721
H13 H -0.02879 1.21909 -0.07693
H14 H -0.24517 1.25926 -0.03445
H15 H -0.02502 1.30944 -0.00508
C17 C 0.38042 0.31611 0.10778
H16 H 0.23411 0.32075 0.12534
H17 H 0.32594 0.35194 0.03389
H18 H 0.50177 0.20644 0.13718
O1 O 0.19810 0.64655 0.43487
O2 O 0.39909 0.77248 0.43148
H19 H 0.43195 0.74410 0.37826
O3 O -0.21582 0.77897 0.71387
O4 O -0.20103 0.64477 0.63974
O5 O 0.26945 1.01236 0.71857
O6 O 0.37629 1.05497 0.60550
C18 C 0.20693 0.77082 0.52990
N3 N -0.14821 0.72813 0.66360
N4 N 0.29532 0.99561 0.65117
C19 C 0.06486 0.72806 0.56449
H20 H -0.00070 0.66311 0.54010
C20 C 0.00498 0.77188 0.62858
C21 C 0.08087 0.85747 0.65984
H21 H 0.02980 0.89141 0.70933
C22 C 0.21925 0.90002 0.62283
C23 C 0.28297 0.85913 0.55840
H22 H 0.38807 0.89625 0.52978
C24 C 0.26904 0.72253 0.46033
#END

data_XXV_5
#Standard_algorithm
#Number of QM macro iterations=4
#energy/Z=-260757.807065   V=1076.58808
#energy/Z=-260758.505085   V=1062.8904
#energy/Z=-260758.84716   V=1063.065
#energy/Z=-260758.903225   V=1060.14459

_chemical_formula_sum 'H22 C24 N4 O6'
_chemical_formula_moiety
;
H22 C24 N4 O6
;
_symmetry_cell_setting triclinic
_space_group_name_H-M_alt 'P -1'
_symmetry_Int_Tables_number 2
loop_
_symmetry_equiv_pos_site_id
_symmetry_equiv_pos_as_xyz
1 x,y,z
2 -x,-y,-z
_cell_length_a 6.014178
_cell_length_b 17.916656
_cell_length_c 10.791675
_cell_angle_alpha 72.020820
_cell_angle_beta 105.780742
_cell_angle_gamma 99.524291
_cell_formula_units_Z 4
loop_
_atom_site_label
_atom_site_type_symbol
_atom_site_fract_x
_atom_site_fract_y
_atom_site_fract_z
C1 C 0.13992 0.81846 0.78332
C2 C -0.07238 0.77527 0.80015
C3 C -0.26697 0.78737 0.69207
C4 C -0.25671 0.84280 0.56945
C5 C -0.04490 0.88721 0.55690
C6 C 0.15127 0.87474 0.66158
H1 H -0.43174 0.75370 0.70515
H2 H -0.03342 0.93158 0.46298
H3 H 0.31739 0.90775 0.64992
C7 C -0.09286 0.71822 0.93423
H4 H -0.11178 0.65661 0.93133
H5 H -0.24855 0.72718 0.95997
N1 N 0.11247 0.72814 1.04318
N2 N 0.34523 0.80700 0.88912
C8 C 0.32088 0.73361 0.99145
H6 H 0.30462 0.68350 0.95066
H7 H 0.47483 0.72983 1.07491
C9 C 0.40741 0.87153 0.95275
H8 H 0.59052 0.86967 1.00824
H9 H 0.39323 0.92761 0.87380
C10 C 0.11191 0.79722 1.08558
C11 C 0.25397 0.86629 1.04589
C12 C -0.03011 0.79367 1.17091
C13 C 0.24782 0.93035 1.09232
C14 C -0.03474 0.85859 1.21468
H10 H -0.13361 0.73863 1.20466
C15 C 0.10479 0.92848 1.17585
H11 H 0.35442 0.98457 1.05894
H12 H -0.14577 0.85457 1.28164
C16 C -0.46412 0.85392 0.45281
H13 H -0.62719 0.83788 0.48516
H14 H -0.46230 0.91508 0.38967
H15 H -0.46727 0.81663 0.38795
C17 C 0.10597 0.99837 1.22505
H16 H 0.15220 1.05392 1.15472
H17 H -0.06390 1.00241 1.24050
H18 H 0.23145 0.99465 1.32197
O1 O 1.95661 0.40976 0.60804
O2 O 1.67674 0.35715 0.72290
H19 H 1.80517 0.33657 0.80801
O3 O 1.28781 0.54121 0.03425
O4 O 1.64770 0.56650 0.13475
O5 O 0.78093 0.34906 0.27439
O6 O 0.92234 0.27769 0.47721
C18 C 1.55808 0.40601 0.48921
N3 N 1.45365 0.53144 0.13305
N4 N 0.93987 0.33091 0.37546
C19 C 1.59653 0.46113 0.37140
H20 H 1.76384 0.49520 0.36902
C20 C 1.41456 0.47327 0.25777
C21 C 1.19627 0.43261 0.25590
H21 H 1.05561 0.44402 0.16641
C22 C 1.16652 0.37703 0.37388
C23 C 1.34167 0.36361 0.49071
H22 H 1.30821 0.32085 0.58133
C24 C 1.75337 0.39160 0.61242
#END

data_XXV_6
#Standard_algorithm
#Number of QM macro iterations=4
#energy/Z=-260757.74001   V=1076.16
#energy/Z=-260758.47457   V=1062.77119
#energy/Z=-260758.827355   V=1063.01796
#energy/Z=-260758.889085   V=1060.13246

_chemical_formula_sum 'H22 C24 N4 O6'
_chemical_formula_moiety
;
H22 C24 N4 O6
;
_symmetry_cell_setting triclinic
_space_group_name_H-M_alt 'P -1'
_symmetry_Int_Tables_number 2
loop_
_symmetry_equiv_pos_site_id
_symmetry_equiv_pos_as_xyz
1 x,y,z
2 -x,-y,-z
_cell_length_a 6.018846
_cell_length_b 10.788340
_cell_length_c 17.910531
_cell_angle_alpha 72.021259
_cell_angle_beta 80.433009
_cell_angle_gamma 74.204427
_cell_formula_units_Z 4
loop_
_atom_site_label
_atom_site_type_symbol
_atom_site_fract_x
_atom_site_fract_y
_atom_site_fract_z
C1 C -0.11124 1.08528 0.29720
C2 C -0.25354 1.04568 0.36625
C3 C -0.24777 1.09216 0.43035
C4 C -0.10471 1.17559 0.42856
C5 C 0.03517 1.21428 0.35870
C6 C 0.03078 1.17054 0.29371
H1 H -0.35469 1.05891 0.48454
H2 H 0.14626 1.28114 0.35474
H3 H 0.13450 1.20422 0.23869
C7 C -0.40685 0.95254 0.37143
H4 H -0.58982 1.00808 0.36947
H5 H -0.39305 0.87361 0.42756
N1 N -0.34423 0.88877 0.30691
N2 N -0.11138 1.04282 0.22807
C8 C -0.31956 0.99106 0.23348
H6 H -0.47342 1.07457 0.22963
H7 H -0.30298 0.95019 0.18336
C9 C 0.09397 0.93383 0.21824
H8 H 0.11337 0.93088 0.15661
H9 H 0.24940 0.95959 0.22732
C10 C -0.13905 0.78294 0.31847
C11 C 0.07329 0.79973 0.27531
C12 C -0.15055 0.66117 0.37476
C13 C 0.26772 0.69162 0.28747
C14 C 0.04552 0.55646 0.38730
H10 H -0.31664 0.64950 0.40775
C15 C 0.25735 0.56899 0.34291
H11 H 0.43250 0.70469 0.25381
H12 H 0.03391 0.46253 0.43168
C16 C -0.10619 1.22479 0.49851
H13 H -0.15268 1.15448 0.55406
H14 H 0.06356 1.24015 0.50261
H15 H -0.23152 1.32179 0.49475
C17 C 0.46464 0.45231 0.35407
H16 H 0.62760 0.48470 0.33817
H17 H 0.46245 0.38903 0.41522
H18 H 0.46822 0.38754 0.31665
O1 O 0.04301 -0.39210 0.90971
O2 O 0.32238 -0.27691 0.85720
H19 H 0.19389 -0.19187 0.83671
O3 O 0.71219 -0.96582 1.04088
O4 O 0.35292 -0.86522 1.06679
O5 O 1.21855 -0.72497 0.84891
O6 O 1.07677 -0.52223 0.77747
C18 C 0.44146 -0.51066 0.90597
N3 N 0.54654 -0.86693 1.03141
N4 N 1.05950 -0.62400 0.83074
C19 C 0.40329 -0.62855 0.96113
H20 H 0.23611 -0.63103 0.99526
C20 C 0.58532 -0.74211 0.97323
C21 C 0.80344 -0.74381 0.93250
H21 H 0.94416 -0.83323 0.94386
C22 C 0.83297 -0.62574 0.87691
C23 C 0.65770 -0.50899 0.86352
H22 H 0.69094 -0.41830 0.82075
C24 C 0.24606 -0.38755 0.89158
#END

data_XXV_7
#Standard_algorithm
#Number of QM macro iterations=4
#energy/Z=-260758.4431   V=1094.98406
#energy/Z=-260758.56812   V=1093.59312
#energy/Z=-260758.564575   V=1092.49753
#energy/Z=-260758.56323   V=1092.35459

_chemical_formula_sum 'H22 C24 N4 O6'
_chemical_formula_moiety
;
H22 C24 N4 O6
;
_symmetry_cell_setting triclinic
_space_group_name_H-M_alt 'P -1'
_symmetry_Int_Tables_number 2
loop_
_symmetry_equiv_pos_site_id
_symmetry_equiv_pos_as_xyz
1 x,y,z
2 -x,-y,-z
_cell_length_a 10.773336
_cell_length_b 14.197669
_cell_length_c 7.894785
_cell_angle_alpha 101.823912
_cell_angle_beta 99.226550
_cell_angle_gamma 68.324484
_cell_formula_units_Z 4
loop_
_atom_site_label
_atom_site_type_symbol
_atom_site_fract_x
_atom_site_fract_y
_atom_site_fract_z
C1 C 0.76115 0.35996 0.96815
C2 C 0.76806 0.26919 1.01939
C3 C 0.70470 0.27523 1.16450
C4 C 0.63454 0.36898 1.26010
C5 C 0.62977 0.45916 1.20767
C6 C 0.69232 0.45472 1.06420
H1 H 0.71174 0.20417 1.20463
H2 H 0.57301 0.53371 1.27722
H3 H 0.68470 0.52495 1.02073
C7 C 0.83855 0.16565 0.91806
H4 H 0.76387 0.13138 0.85128
H5 H 0.90663 0.11438 1.00602
N1 N 0.91759 0.17075 0.78374
N2 N 0.82074 0.35666 0.81633
C8 C 0.83600 0.26123 0.69860
H6 H 0.73767 0.25422 0.65442
H7 H 0.88421 0.25998 0.58554
C9 C 0.95172 0.37050 0.85533
H8 H 0.97200 0.39587 0.74338
H9 H 0.94519 0.43291 0.96554
C10 C 1.04540 0.17886 0.86031
C11 C 1.06426 0.27377 0.89710
C12 C 1.14932 0.09029 0.90248
C13 C 1.18927 0.27705 0.97526
C14 C 1.27131 0.09594 0.98285
H10 H 1.13234 0.01739 0.86919
C15 C 1.29337 0.18986 1.02133
H11 H 1.20428 0.35100 1.00491
H12 H 1.35074 0.02679 1.01803
C16 C 0.56521 0.37236 1.41305
H13 H 0.57571 0.29471 1.42879
H14 H 0.60744 0.40774 1.53426
H15 H 0.45751 0.41710 1.39718
C17 C 1.42469 0.19589 1.11137
H16 H 1.42226 0.27527 1.14432
H17 H 1.45062 0.16213 1.23139
H18 H 1.50771 0.15288 1.02986
O1 O -0.03101 0.09394 0.28035
O2 O 0.13618 -0.02092 0.42368
H19 H 0.09350 -0.07502 0.34934
O3 O 0.19303 0.45436 0.39267
O4 O -0.00170 0.43597 0.31176
O5 O 0.52761 0.21686 0.72895
O6 O 0.52244 0.06282 0.71189
C18 C 0.15036 0.14218 0.43366
N3 N 0.11593 0.40631 0.37489
N4 N 0.47355 0.15170 0.68111
C19 C 0.09634 0.23914 0.38318
H20 H 0.00084 0.26125 0.30367
C20 C 0.16864 0.30526 0.43265
C21 C 0.29158 0.27917 0.53153
H21 H 0.34620 0.33212 0.56810
C22 C 0.34177 0.18230 0.57991
C23 C 0.27395 0.11309 0.53283
H22 H 0.31647 0.03778 0.57201
C24 C 0.07548 0.06919 0.37212
#END

data_XXV_8
#Standard_algorithm
#Number of QM macro iterations=5
#energy/Z=-260755.75392   V=1087.43833
#energy/Z=-260756.35992   V=1073.30717
#energy/Z=-260756.631005   V=1071.44734
#energy/Z=-260756.64777   V=1068.0585
#energy/Z=-260756.67988   V=1067.00805

_chemical_formula_sum 'H22 C24 N4 O6'
_chemical_formula_moiety
;
H22 C24 N4 O6
;
_symmetry_cell_setting triclinic
_space_group_name_H-M_alt 'P -1'
_symmetry_Int_Tables_number 2
loop_
_symmetry_equiv_pos_site_id
_symmetry_equiv_pos_as_xyz
1 x,y,z
2 -x,-y,-z
_cell_length_a 7.890146
_cell_length_b 23.359026
_cell_length_c 6.055517
_cell_angle_alpha 91.486339
_cell_angle_beta 105.870283
_cell_angle_gamma 95.495923
_cell_formula_units_Z 4
loop_
_atom_site_label
_atom_site_type_symbol
_atom_site_fract_x
_atom_site_fract_y
_atom_site_fract_z
C1 C 0.81130 0.90929 0.96987
C2 C 0.70140 0.93537 0.78552
C3 C 0.67041 0.99253 0.81505
C4 C 0.74179 1.02473 1.02272
C5 C 0.84817 0.99758 1.20537
C6 C 0.88356 0.94104 1.17892
H1 H 0.58461 1.01237 0.67140
H2 H 0.90590 1.02159 1.36973
H3 H 0.97203 0.92081 1.31897
C7 C 0.61733 0.90211 0.55784
H4 H 0.67403 0.92006 0.42399
H5 H 0.47468 0.90617 0.50195
N1 N 0.64142 0.84044 0.56989
N2 N 0.85493 0.85170 0.94563
C8 C 0.82381 0.83491 0.70262
H6 H 0.91398 0.86253 0.63118
H7 H 0.85097 0.79006 0.68724
C9 C 0.75429 0.80837 1.04631
H8 H 0.82863 0.77031 1.07950
H9 H 0.74639 0.82516 1.21389
C10 C 0.51757 0.80891 0.66679
C11 C 0.56854 0.79103 0.89297
C12 C 0.34193 0.79524 0.53258
C13 C 0.44432 0.75797 0.97636
C14 C 0.22011 0.76306 0.61977
H10 H 0.30409 0.80910 0.35676
C15 C 0.26983 0.74335 0.84304
H11 H 0.48451 0.74397 1.15204
H12 H 0.08508 0.75175 0.51126
C16 C 0.70965 1.08660 1.04726
H13 H 0.57458 1.09394 0.95196
H14 H 0.72858 1.10047 1.22764
H15 H 0.80290 1.11512 0.98298
C17 C 0.13870 0.70784 0.93626
H16 H 0.20275 0.69058 1.10100
H17 H 0.03683 0.73407 0.96395
H18 H 0.06922 0.67187 0.81437
O1 O 0.89573 0.47865 0.18437
O2 O 0.78527 0.47732 -0.20305
H19 H 0.90908 0.49684 -0.19558
O3 O 0.29890 0.30673 0.40292
O4 O 0.57567 0.33837 0.56638
O5 O 0.00096 0.37633 -0.34050
O6 O 0.16638 0.41692 -0.54159
C18 C 0.60801 0.43147 0.01064
N3 N 0.43980 0.33498 0.40581
N4 N 0.14373 0.39732 -0.36390
C19 C 0.60296 0.40060 0.20373
H20 H 0.72031 0.40070 0.34917
C20 C 0.44523 0.36846 0.20381
C21 C 0.29153 0.36722 0.02359
H21 H 0.16916 0.34254 0.02945
C22 C 0.30193 0.39856 -0.16476
C23 C 0.45737 0.43017 -0.17602
H22 H 0.46000 0.45368 -0.32764
C24 C 0.77721 0.46481 0.00481
#END

data_XXV_9
#Standard_algorithm
#Number of QM macro iterations=4
#energy/Z=-260755.773005   V=1076.43425
#energy/Z=-260756.232225   V=1074.41294
#energy/Z=-260756.36176   V=1074.27451
#energy/Z=-260756.445695   V=1075.30875

_chemical_formula_sum 'H22 C24 N4 O6'
_chemical_formula_moiety
;
H22 C24 N4 O6
;
_symmetry_cell_setting triclinic
_space_group_name_H-M_alt 'P -1'
_symmetry_Int_Tables_number 2
loop_
_symmetry_equiv_pos_site_id
_symmetry_equiv_pos_as_xyz
1 x,y,z
2 -x,-y,-z
_cell_length_a 8.897969
_cell_length_b 8.153638
_cell_length_c 19.606275
_cell_angle_alpha 87.002081
_cell_angle_beta 77.688215
_cell_angle_gamma 127.276180
_cell_formula_units_Z 4
loop_
_atom_site_label
_atom_site_type_symbol
_atom_site_fract_x
_atom_site_fract_y
_atom_site_fract_z
C1 C 0.57049 0.66984 0.90011
C2 C 0.75002 0.73354 0.90903
C3 C 0.87648 0.93083 0.92509
C4 C 0.83006 1.06637 0.93166
C5 C 0.65190 1.00093 0.92099
C6 C 0.52377 0.80550 0.90583
H1 H 1.01532 0.97992 0.93265
H2 H 0.61574 1.10682 0.92393
H3 H 0.38497 0.75529 0.89827
C7 C 0.80367 0.58958 0.90084
H4 H 0.78435 0.51529 0.95394
H5 H 0.96015 0.68113 0.86938
N1 N 0.67837 0.41899 0.86655
N2 N 0.43371 0.46932 0.88484
C8 C 0.47231 0.32485 0.90258
H6 H 0.44367 0.28717 0.96059
H7 H 0.37269 0.17831 0.88592
C9 C 0.43857 0.48668 0.80932
H8 H 0.29911 0.34114 0.80554
H9 H 0.44104 0.61870 0.79200
C10 C 0.72931 0.48668 0.79091
C11 C 0.61616 0.51891 0.76098
C12 C 0.89298 0.51732 0.74508
C13 C 0.67246 0.58457 0.68644
C14 C 0.94484 0.57979 0.67105
H10 H 0.97598 0.48591 0.76886
C15 C 0.83589 0.61672 0.64039
H11 H 0.58682 0.61401 0.66354
H12 H 1.07078 0.60020 0.63610
C16 C 0.96210 1.27480 0.95115
H13 H 1.10879 1.32134 0.94653
H14 H 0.98306 1.40123 0.91616
H15 H 0.89448 1.26745 1.00644
C17 C 0.89352 0.69056 0.56068
H16 H 0.77902 0.68760 0.54694
H17 H 1.03332 0.85402 0.54030
H18 H 0.91699 0.59378 0.53091
O1 O 1.05965 0.83391 0.37610
O2 O 1.10225 0.91610 0.25731
H19 H 1.22192 0.92904 0.25164
O3 O 0.31237 0.76877 0.51253
O4 O 0.47748 0.68206 0.54756
O5 O 0.47771 1.04711 0.26290
O6 O 0.70499 1.06945 0.18245
C18 C 0.84061 0.87358 0.34047
N3 N 0.44252 0.75033 0.50089
N4 N 0.60625 1.02616 0.24495
C19 C 0.72090 0.80847 0.41122
H20 H 0.75175 0.75491 0.45409
C20 C 0.56556 0.81572 0.42578
C21 C 0.52286 0.88482 0.37226
H21 H 0.40014 0.88892 0.38404
C22 C 0.64487 0.94820 0.30243
C23 C 0.80302 0.94471 0.28513
H22 H 0.89683 0.99923 0.22990
C24 C 1.01152 0.87157 0.32764
#END

data_XXV_10
#Standard_algorithm
#Number of QM macro iterations=4
#energy/Z=-260754.25062   V=1084.079
#energy/Z=-260754.491555   V=1069.62273
#energy/Z=-260754.978915   V=1069.4784
#energy/Z=-260755.243075   V=1061.62331

_chemical_formula_sum 'H22 C24 N4 O6'
_chemical_formula_moiety
;
H22 C24 N4 O6
;
_symmetry_cell_setting triclinic
_space_group_name_H-M_alt 'P -1'
_symmetry_Int_Tables_number 2
loop_
_symmetry_equiv_pos_site_id
_symmetry_equiv_pos_as_xyz
1 x,y,z
2 -x,-y,-z
_cell_length_a 13.509016
_cell_length_b 7.829713
_cell_length_c 13.878443
_cell_angle_alpha 69.628949
_cell_angle_beta 88.024653
_cell_angle_gamma 52.582615
_cell_formula_units_Z 4
loop_
_atom_site_label
_atom_site_type_symbol
_atom_site_fract_x
_atom_site_fract_y
_atom_site_fract_z
C1 C 0.30724 0.53641 0.25004
C2 C 0.42345 0.47156 0.29191
C3 C 0.49511 0.50179 0.22213
C4 C 0.44782 0.59520 0.11310
C5 C 0.33168 0.65903 0.07345
C6 C 0.25868 0.63134 0.14145
H1 H 0.25172 0.51263 0.30380
H2 H 0.50145 0.62253 0.05841
H3 H 0.29688 0.73319 -0.01196
N1 N 0.61401 0.44080 0.26018
C7 C 0.47328 0.36800 0.41017
H4 H 0.45960 0.23913 0.45216
H5 H 0.41848 0.50898 0.43868
N2 N 0.61003 0.25404 0.43861
C8 C 0.62834 0.41739 0.36903
H6 H 0.55746 0.58979 0.37137
H7 H 0.72449 0.35439 0.39697
C9 C 0.69357 0.03160 0.43175
C10 C 0.71541 -0.16597 0.51036
C11 C 0.75532 0.00533 0.34771
C12 C 0.79750 -0.38561 0.50661
H8 H 0.66735 -0.14388 0.57515
C13 C 0.83954 -0.21891 0.34671
C14 C 0.86244 -0.41747 0.42525
H9 H 0.81286 -0.53813 0.56733
H10 H 0.88656 -0.23768 0.28117
C15 C 0.72695 0.21876 0.25753
H11 H 0.70916 0.21612 0.18165
H12 H 0.80978 0.21439 0.26146
C16 C 0.13202 0.70162 0.10091
H13 H 0.11946 0.72414 0.01853
H14 H 0.12258 0.56983 0.14901
H15 H 0.05149 0.86886 0.10438
C17 C 0.95405 -0.65736 0.42424
H16 H 0.92787 -0.76786 0.46423
H17 H 0.95720 -0.64571 0.34347
H18 H 1.05183 -0.75009 0.46641
O1 O 0.43367 0.92505 0.87237
O2 O 0.45124 1.06412 0.70549
H19 H 0.36960 1.09634 0.68844
O3 O 0.92269 0.62724 1.13699
O4 O 0.77774 0.58326 1.16553
O5 O 0.95854 0.91388 0.77987
O6 O 0.80836 1.06207 0.64683
C18 C 0.61366 0.91179 0.84693
N3 N 0.82911 0.64839 1.10701
N4 N 0.85766 0.96611 0.74196
C19 C 0.66372 0.80860 0.95567
H20 H 0.61437 0.76934 1.01101
C20 C 0.77671 0.75834 0.99212
C21 C 0.84187 0.80892 0.92410
H21 H 0.92926 0.77093 0.95402
C22 C 0.79057 0.90968 0.81634
C23 C 0.67785 0.96225 0.77628
H22 H 0.64204 1.04082 0.69113
C24 C 0.49085 0.96597 0.81135
#END

data_XXV_11
#Standard_algorithm
#Number of QM macro iterations=2
#energy/Z=-260753.69108   V=1068.78277
#energy/Z=-260754.985245   V=1062.45922

_chemical_formula_sum 'H22 C24 N4 O6'
_chemical_formula_moiety
;
H22 C24 N4 O6
;
_symmetry_cell_setting triclinic
_space_group_name_H-M_alt 'P -1'
_symmetry_Int_Tables_number 2
loop_
_symmetry_equiv_pos_site_id
_symmetry_equiv_pos_as_xyz
1 x,y,z
2 -x,-y,-z
_cell_length_a 41.927551
_cell_length_b 10.804750
_cell_length_c 6.610707
_cell_angle_alpha 109.582328
_cell_angle_beta 44.453485
_cell_angle_gamma 71.513212
_cell_formula_units_Z 4
loop_
_atom_site_label
_atom_site_type_symbol
_atom_site_fract_x
_atom_site_fract_y
_atom_site_fract_z
C1 C 0.70785 0.51076 0.43314
C2 C 0.64139 0.68030 0.96649
C3 C 0.56958 0.77743 1.31384
C4 C 0.56064 0.71725 1.15343
C5 C 0.62656 0.55538 0.62405
C6 C 0.69959 0.45139 0.26664
H1 H 0.51810 0.90763 1.72813
H2 H 0.62140 0.50689 0.48588
H3 H 0.75137 0.32036 -0.14847
C7 C 0.64799 0.75650 1.15707
H4 H 0.66124 0.66846 1.18787
H5 H 0.58809 0.95498 1.56012
N1 N 0.71619 0.68775 0.78234
N2 N 0.78633 0.39055 0.04106
C8 C 0.79255 0.43198 0.24120
H6 H 0.80263 0.32937 0.24989
H7 H 0.84676 0.36706 -0.03805
C9 C 0.79226 0.48886 -0.07429
H8 H 0.85878 0.35913 -0.45209
H9 H 0.77658 0.49351 -0.15385
C10 C 0.69629 0.83406 0.80592
C11 C 0.73321 0.74341 0.39519
C12 C 0.63821 1.07375 1.25186
C13 C 0.71077 0.89703 0.44373
C14 C 0.61695 1.22226 1.29134
H10 H 0.61111 1.14000 1.56258
C15 C 0.65311 1.13627 0.88630
H11 H 0.73845 0.82812 0.12939
H12 H 0.57129 1.40891 1.64227
C16 C 0.48366 0.81993 1.53094
H13 H 0.43296 0.97035 1.94795
H14 H 0.45793 0.89033 1.53247
H15 H 0.49834 0.67990 1.41320
C17 C 0.62853 1.30229 0.94227
H16 H 0.65209 1.22610 0.64083
H17 H 0.55937 1.48164 1.34688
H18 H 0.65406 1.33595 0.89169
O1 O 0.77332 1.19523 0.32561
O2 O 0.87935 0.93519 -0.52897
H19 H 0.85074 1.08756 -0.37101
O3 O 0.87466 0.50482 0.08403
O4 O 0.79656 0.87218 0.63674
O5 O 1.04191 -0.01044 -1.54285
O6 O 1.06133 0.09108 -1.80929
C18 C 0.87497 0.77891 -0.34197
N3 N 0.84635 0.67360 0.22317
N4 N 1.02731 0.13229 -1.47761
C19 C 0.84412 0.82000 0.01126
H20 H 0.79650 0.99646 0.39638
C20 C 0.87604 0.63212 -0.13971
C21 C 0.93576 0.40561 -0.62382
H21 H 0.95956 0.26143 -0.73275
C22 C 0.96447 0.37099 -0.96359
C23 C 0.93674 0.55127 -0.83869
H22 H 0.96252 0.51439 -1.12264
C24 C 0.83702 0.99136 -0.14763
#END

data_XXV_12
#Standard_algorithm
#Number of QM macro iterations=3
#energy/Z=-260753.728325   V=1128.61909
#energy/Z=-260754.45308   V=1114.71495
#energy/Z=-260754.952105   V=1111.9992

_chemical_formula_sum 'H22 C24 N4 O6'
_chemical_formula_moiety
;
H22 C24 N4 O6
;
_symmetry_cell_setting triclinic
_space_group_name_H-M_alt 'P -1'
_symmetry_Int_Tables_number 2
loop_
_symmetry_equiv_pos_site_id
_symmetry_equiv_pos_as_xyz
1 x,y,z
2 -x,-y,-z
_cell_length_a 18.541228
_cell_length_b 17.456454
_cell_length_c 7.204596
_cell_angle_alpha 97.175058
_cell_angle_beta 93.183615
_cell_angle_gamma 149.470883
_cell_formula_units_Z 4
loop_
_atom_site_label
_atom_site_type_symbol
_atom_site_fract_x
_atom_site_fract_y
_atom_site_fract_z
C1 C 0.29612 0.58647 0.17799
C2 C 0.20203 0.43428 0.13994
C3 C 0.13517 0.35804 0.28102
C4 C 0.17437 0.44222 0.46230
C5 C 0.27063 0.59460 0.49893
C6 C 0.33074 0.66834 0.35455
H1 H 0.34642 0.64438 0.06675
H2 H 0.12803 0.38597 0.57504
H3 H 0.30002 0.65809 0.64149
N1 N 0.02896 0.19774 0.24317
C7 C 0.17928 0.35580 -0.04403
H4 H 0.28851 0.44326 -0.06284
H5 H 0.11138 0.31762 -0.17766
N2 N 0.10445 0.21473 -0.03460
C8 C -0.02288 0.11785 0.03330
H6 H -0.08899 0.09950 -0.05625
H7 H -0.09444 0.00062 0.01489
C9 C 0.20083 0.25284 0.08857
C10 C 0.30737 0.30962 0.02257
C11 C 0.19004 0.23292 0.27456
C12 C 0.39929 0.34330 0.13740
H8 H 0.31557 0.32422 -0.12186
C13 C 0.28099 0.26368 0.38486
C14 C 0.38642 0.31866 0.31958
H9 H 0.48039 0.38595 0.08205
H10 H 0.27047 0.24603 0.52776
C15 C 0.08548 0.18536 0.35814
H11 H 0.14347 0.26184 0.51303
H12 H -0.01134 0.06130 0.35768
C16 C 0.42900 0.82980 0.39020
H13 H 0.52909 0.92125 0.52050
H14 H 0.46314 0.86780 0.26148
H15 H 0.36917 0.82701 0.41769
C17 C 0.48155 0.34848 0.43813
H16 H 0.59410 0.45092 0.42468
H17 H 0.49368 0.37230 0.59544
H18 H 0.43265 0.24452 0.38640
O1 O 0.06313 0.54767 0.23578
O2 O 0.02128 0.61878 0.09028
H19 H -0.01770 0.54549 -0.04068
O3 O 0.36378 0.96605 1.12548
O4 O 0.30496 0.79723 0.95632
O5 O 0.32241 1.15103 0.77673
O6 O 0.16700 1.00047 0.47398
C18 C 0.13588 0.73536 0.43514
N3 N 0.31131 0.87420 0.96968
N4 N 0.23501 1.03486 0.62537
C19 C 0.18788 0.74888 0.60851
H20 H 0.17935 0.67883 0.60479
C20 C 0.25230 0.85546 0.78609
C21 C 0.26787 0.94943 0.79729
H21 H 0.32046 1.03378 0.93703
C22 C 0.21513 0.93286 0.62181
C23 C 0.14937 0.82768 0.44108
H22 H 0.11115 0.81962 0.30657
C24 C 0.06929 0.62466 0.24308
#END

data_XXV_13
#Standard_algorithm
#Number of QM macro iterations=4
#energy/Z=-260753.62397   V=1135.11525
#energy/Z=-260754.31713   V=1124.69478
#energy/Z=-260754.69686   V=1125.50652
#energy/Z=-260754.79922   V=1120.17665

_chemical_formula_sum 'H22 C24 N4 O6'
_chemical_formula_moiety
;
H22 C24 N4 O6
;
_symmetry_cell_setting triclinic
_space_group_name_H-M_alt 'P -1'
_symmetry_Int_Tables_number 2
loop_
_symmetry_equiv_pos_site_id
_symmetry_equiv_pos_as_xyz
1 x,y,z
2 -x,-y,-z
_cell_length_a 7.175312
_cell_length_b 22.775156
_cell_length_c 8.034084
_cell_angle_alpha 80.446142
_cell_angle_beta 69.035816
_cell_angle_gamma 106.682508
_cell_formula_units_Z 4
loop_
_atom_site_label
_atom_site_type_symbol
_atom_site_fract_x
_atom_site_fract_y
_atom_site_fract_z
C1 C 0.79029 0.96928 0.29958
C2 C 0.80742 0.91394 0.38637
C3 C 1.00608 0.91731 0.38660
C4 C 1.18312 0.97564 0.29494
C5 C 1.16318 1.02983 0.20663
C6 C 0.96505 1.02791 0.20914
H1 H 0.63500 0.96615 0.30024
H2 H 1.33638 0.97846 0.29751
H3 H 1.30370 1.07486 0.13617
N1 N 1.03117 0.86230 0.47833
C7 C 0.61668 0.85054 0.47288
H4 H 0.53782 0.84394 0.37918
H5 H 0.49517 0.84970 0.60557
N2 N 0.68241 0.79597 0.50954
C8 C 0.82141 0.81203 0.60465
H6 H 0.74012 0.82797 0.72221
H7 H 0.84716 0.76914 0.65965
C9 C 0.78846 0.78105 0.34360
C10 C 0.66697 0.74990 0.25826
C11 C 1.01221 0.79634 0.26445
C12 C 0.76486 0.73337 0.09975
H8 H 0.49295 0.73671 0.32171
C13 C 1.10666 0.77805 0.10714
C14 C 0.98739 0.74669 0.02158
H9 H 0.66525 0.70807 0.03861
H10 H 1.28046 0.78939 0.04800
C15 C 1.14891 0.83382 0.34609
H11 H 1.29375 0.87234 0.23405
H12 H 1.20344 0.80201 0.41965
C16 C 0.93903 1.08686 0.12224
H13 H 1.09096 1.12191 0.00910
H14 H 0.82071 1.07469 0.06439
H15 H 0.88316 1.11094 0.22730
C17 C 1.09417 0.72906 -0.14980
H16 H 1.12457 0.76465 -0.27668
H17 H 1.25027 0.72723 -0.16509
H18 H 0.99433 0.68222 -0.14855
O1 O 0.31118 0.46087 0.95998
O2 O 0.66582 0.48645 0.78200
H19 H 0.67909 0.50694 0.88358
O3 O -0.10600 0.31828 0.50136
O4 O -0.20888 0.35614 0.73685
O5 O 0.65145 0.37655 0.12377
O6 O 0.88428 0.42118 0.22556
C18 C 0.41189 0.42931 0.68563
N3 N -0.07096 0.34756 0.60981
N4 N 0.70015 0.39865 0.23917
C19 C 0.19761 0.40301 0.71321
H20 H 0.06820 0.40495 0.83264
C20 C 0.15383 0.37485 0.58386
C21 C 0.31415 0.37176 0.42912
H21 H 0.27685 0.35011 0.32862
C22 C 0.52490 0.39884 0.40564
C23 C 0.57705 0.42729 0.53131
H22 H 0.74397 0.44806 0.50775
C24 C 0.45969 0.46025 0.82237
#END

data_XXV_14
#Standard_algorithm
#Number of QM macro iterations=5
#energy/Z=-260753.002605   V=1118.04558
#energy/Z=-260753.78439   V=1109.48609
#energy/Z=-260754.125625   V=1105.97766
#energy/Z=-260754.349635   V=1102.66625
#energy/Z=-260754.46723   V=1099.47316

_chemical_formula_sum 'H22 C24 N4 O6'
_chemical_formula_moiety
;
H22 C24 N4 O6
;
_symmetry_cell_setting triclinic
_space_group_name_H-M_alt 'P -1'
_symmetry_Int_Tables_number 2
loop_
_symmetry_equiv_pos_site_id
_symmetry_equiv_pos_as_xyz
1 x,y,z
2 -x,-y,-z
_cell_length_a 7.904443
_cell_length_b 15.942524
_cell_length_c 9.882037
_cell_angle_alpha 108.303888
_cell_angle_beta 110.636666
_cell_angle_gamma 77.867060
_cell_formula_units_Z 4
loop_
_atom_site_label
_atom_site_type_symbol
_atom_site_fract_x
_atom_site_fract_y
_atom_site_fract_z
C1 C 0.36507 0.49159 0.62573
C2 C 0.28915 0.57523 0.69076
C3 C 0.14326 0.62023 0.60018
C4 C 0.08219 0.58169 0.44559
C5 C 0.16143 0.49872 0.38348
C6 C 0.30238 0.45114 0.47262
H1 H 0.48117 0.45833 0.69695
H2 H -0.03310 0.61634 0.37656
H3 H 0.11080 0.46884 0.26315
N1 N 0.05301 0.70326 0.66364
C7 C 0.36477 0.61693 0.85717
H4 H 0.51358 0.61355 0.89105
H5 H 0.33406 0.57959 0.92074
N2 N 0.28912 0.71056 0.90114
C8 C 0.09270 0.71682 0.82410
H6 H 0.03555 0.66603 0.84318
H7 H 0.02865 0.78276 0.87004
C9 C 0.37198 0.77088 0.86942
C10 C 0.54577 0.79300 0.96178
C11 C 0.28246 0.80870 0.74821
C12 C 0.62742 0.85333 0.93677
H8 H 0.61354 0.76258 1.05463
C13 C 0.36601 0.87089 0.72766
C14 C 0.53724 0.89508 0.82090
H9 H 0.76135 0.87103 1.01115
H10 H 0.29413 0.90225 0.63648
C15 C 0.09991 0.78128 0.64073
H11 H 0.10011 0.76563 0.52450
H12 H -0.00855 0.83624 0.65300
C16 C 0.38008 0.35922 0.40711
H13 H 0.36884 0.34851 0.28928
H14 H 0.52432 0.34615 0.46839
H15 H 0.30551 0.30945 0.41103
C17 C 0.62210 0.96439 0.80027
H16 H 0.75313 0.93756 0.77908
H17 H 0.53226 0.99016 0.70551
H18 H 0.64640 1.02090 0.90075
O1 O 0.19509 0.54301 0.07043
O2 O -0.08711 0.61110 0.06781
H19 H -0.12560 0.54805 0.01272
O3 O 0.65749 0.85962 0.45928
O4 O 0.69978 0.73124 0.30184
O5 O 0.03945 1.00764 0.36645
O6 O -0.18170 0.92482 0.29225
C18 C 0.15725 0.69852 0.18260
N3 N 0.60266 0.79359 0.35894
N4 N -0.02237 0.93532 0.31849
C19 C 0.34281 0.70583 0.22160
H20 H 0.43829 0.64837 0.19444
C20 C 0.40579 0.78766 0.30354
C21 C 0.28981 0.86413 0.33692
H21 H 0.34010 0.92823 0.39747
C22 C 0.10538 0.85531 0.28930
C23 C 0.03734 0.77366 0.21716
H22 H -0.10645 0.76896 0.18957
C24 C 0.08951 0.61041 0.10216
#END

data_XXV_15
#Standard_algorithm
#Number of QM macro iterations=3
#energy/Z=-260752.38072   V=1136.78433
#energy/Z=-260752.839565   V=1123.78397
#energy/Z=-260753.21801   V=1127.45365

_chemical_formula_sum 'H22 C24 N4 O6'
_chemical_formula_moiety
;
H22 C24 N4 O6
;
_symmetry_cell_setting triclinic
_space_group_name_H-M_alt 'P -1'
_symmetry_Int_Tables_number 2
loop_
_symmetry_equiv_pos_site_id
_symmetry_equiv_pos_as_xyz
1 x,y,z
2 -x,-y,-z
_cell_length_a 17.397119
_cell_length_b 6.962918
_cell_length_c 14.259935
_cell_angle_alpha 106.690072
_cell_angle_beta 44.342444
_cell_angle_gamma 93.230104
_cell_formula_units_Z 4
loop_
_atom_site_label
_atom_site_type_symbol
_atom_site_fract_x
_atom_site_fract_y
_atom_site_fract_z
C1 C 0.74165 0.19099 0.95527
C2 C 0.68110 0.33285 1.09178
C3 C 0.66032 0.54380 1.11859
C4 C 0.70270 0.60644 1.00651
C5 C 0.76490 0.46320 0.87091
C6 C 0.78545 0.25192 0.84274
H1 H 0.75953 0.02754 0.93435
H2 H 0.68605 0.76997 1.02768
H3 H 0.80060 0.51651 0.78441
N1 N 0.59938 0.69587 1.25639
C7 C 0.64649 0.26156 1.20586
H4 H 0.71630 0.14455 1.15702
H5 H 0.57368 0.19011 1.25207
N2 N 0.61848 0.43216 1.32166
C8 C 0.54128 0.60209 1.36622
H6 H 0.47239 0.54300 1.38664
H7 H 0.50528 0.71960 1.46606
C9 C 0.71641 0.49310 1.27902
C10 C 0.78902 0.36218 1.25862
C11 C 0.74422 0.67697 1.25146
C12 C 0.88754 0.41198 1.21114
H8 H 0.76691 0.21951 1.28003
C13 C 0.84222 0.72708 1.20802
C14 C 0.91552 0.59736 1.18659
H9 H 0.94526 0.30430 1.19031
H10 H 0.86492 0.86821 1.18375
C15 C 0.67404 0.80794 1.25616
H11 H 0.73038 0.85459 1.16197
H12 H 0.62167 0.95014 1.35164
C16 C 0.85626 0.09735 0.69466
H13 H 0.93647 0.13969 0.61435
H14 H 0.87503 -0.05641 0.68818
H15 H 0.81321 0.08593 0.66374
C17 C 1.02129 0.65100 1.13773
H16 H 1.09074 0.51464 1.06202
H17 H 1.04812 0.76505 1.08570
H18 H 1.00960 0.71544 1.22822
O1 O 0.36837 0.11319 0.15449
O2 O 0.52022 0.25432 0.02493
H19 H 0.56325 0.10467 -0.04631
O3 O 0.00691 0.86182 0.72514
O4 O 0.01189 0.56031 0.61614
O5 O 0.33436 1.16311 0.43785
O6 O 0.48383 0.97917 0.21291
C18 C 0.35061 0.46605 0.25559
N3 N 0.05608 0.70165 0.62112
N4 N 0.38943 1.00144 0.33370
C19 C 0.23731 0.48821 0.38133
H20 H 0.19666 0.35925 0.39243
C20 C 0.17713 0.67808 0.49164
C21 C 0.22547 0.84762 0.48199
H21 H 0.17748 0.99548 0.56948
C22 C 0.33769 0.82106 0.35339
C23 C 0.40165 0.63363 0.24006
H22 H 0.48941 0.61895 0.14177
C24 C 0.41487 0.26088 0.13885
#END

data_XXV_16
#Standard_algorithm
#Number of QM macro iterations=4
#energy/Z=-260751.76333   V=1118.63271
#energy/Z=-260752.718985   V=1106.88444
#energy/Z=-260752.935475   V=1102.70868
#energy/Z=-260752.98976   V=1100.26025

_chemical_formula_sum 'H22 C24 N4 O6'
_chemical_formula_moiety
;
H22 C24 N4 O6
;
_symmetry_cell_setting triclinic
_space_group_name_H-M_alt 'P -1'
_symmetry_Int_Tables_number 2
loop_
_symmetry_equiv_pos_site_id
_symmetry_equiv_pos_as_xyz
1 x,y,z
2 -x,-y,-z
_cell_length_a 26.041441
_cell_length_b 6.992954
_cell_length_c 7.895739
_cell_angle_alpha 118.223375
_cell_angle_beta 86.210492
_cell_angle_gamma 66.317081
_cell_formula_units_Z 4
loop_
_atom_site_label
_atom_site_type_symbol
_atom_site_fract_x
_atom_site_fract_y
_atom_site_fract_z
C1 C 0.98204 0.33135 0.73046
C2 C 0.92588 0.48788 0.74118
C3 C 0.91505 0.70876 0.75382
C4 C 0.95958 0.77418 0.76894
C5 C 1.01443 0.61941 0.76412
C6 C 1.02724 0.39119 0.73990
H1 H 0.99037 0.15885 0.71909
H2 H 0.95114 0.94571 0.77913
H3 H 1.04845 0.67442 0.77571
N1 N 0.85989 0.86602 0.74893
C7 C 0.87624 0.42854 0.75148
H4 H 0.87536 0.37477 0.86118
H5 H 0.88249 0.27013 0.60484
N2 N 0.81849 0.64483 0.81268
C8 C 0.82499 0.74011 0.68753
H6 H 0.84681 0.58275 0.52863
H7 H 0.78129 0.87352 0.70299
C9 C 0.79634 0.83650 1.02308
C10 C 0.77640 0.79660 1.16649
C11 C 0.79376 1.06706 1.09153
C12 C 0.75181 0.98462 1.37127
H8 H 0.77946 0.61664 1.11427
C13 C 0.76759 1.25535 1.29753
C14 C 0.74536 1.22097 1.44040
H9 H 0.73609 0.95079 1.48046
H10 H 0.76533 1.43451 1.34903
C15 C 0.82283 1.10265 0.94448
H11 H 0.85050 1.18371 1.00955
H12 H 0.78941 1.23338 0.91705
C16 C 1.08759 0.21692 0.72240
H13 H 1.10697 0.31796 0.82397
H14 H 1.08620 0.08682 0.76050
H15 H 1.11785 0.10849 0.56715
C17 C 0.71594 1.42868 1.65996
H16 H 0.73272 1.36662 1.75891
H17 H 0.72326 1.58430 1.69122
H18 H 0.66796 1.49892 1.70491
O1 O 0.48988 0.27629 0.12525
O2 O 0.47829 0.06400 0.25591
H19 H 0.49454 -0.07724 0.10599
O3 O 0.32096 1.37815 0.84765
O4 O 0.36332 1.17393 0.52125
O5 O 0.32749 0.91161 1.15487
O6 O 0.40258 0.53479 1.00639
C18 C 0.43540 0.50212 0.47236
N3 N 0.35171 1.18454 0.68031
N4 N 0.37047 0.72368 1.01018
C19 C 0.41317 0.72812 0.48485
H20 H 0.42340 0.73037 0.35035
C20 C 0.37643 0.94769 0.66991
C21 C 0.36082 0.95243 0.84430
H21 H 0.33105 1.12590 0.98708
C22 C 0.38500 0.72491 0.82711
C23 C 0.42203 0.49937 0.64509
H22 H 0.44004 0.32576 0.63877
C24 C 0.47093 0.26894 0.26867
#END

data_XXV_17
#Standard_algorithm
#Number of QM macro iterations=4
#energy/Z=-260751.788435   V=1118.43755
#energy/Z=-260752.727775   V=1106.81416
#energy/Z=-260752.932895   V=1102.85016
#energy/Z=-260752.97236   V=1100.66988

_chemical_formula_sum 'H22 C24 N4 O6'
_chemical_formula_moiety
;
H22 C24 N4 O6
;
_symmetry_cell_setting triclinic
_space_group_name_H-M_alt 'P -1'
_symmetry_Int_Tables_number 2
loop_
_symmetry_equiv_pos_site_id
_symmetry_equiv_pos_as_xyz
1 x,y,z
2 -x,-y,-z
_cell_length_a 23.781858
_cell_length_b 7.903975
_cell_length_c 6.989622
_cell_angle_alpha 61.876252
_cell_angle_beta 80.510911
_cell_angle_gamma 71.825973
_cell_formula_units_Z 4
loop_
_atom_site_label
_atom_site_type_symbol
_atom_site_fract_x
_atom_site_fract_y
_atom_site_fract_z
C1 C 0.76715 0.66829 0.78905
C2 C 0.79350 0.82114 0.65251
C3 C 0.79622 0.88283 0.42740
C4 C 0.77643 0.77808 0.34873
C5 C 0.75168 0.62332 0.48814
C6 C 0.74504 0.56875 0.71128
H1 H 0.76465 0.62286 0.96338
H2 H 0.77964 0.82288 0.17510
H3 H 0.73600 0.54484 0.42366
N1 N 0.81835 1.04851 0.27940
C7 C 0.82247 0.91119 0.74540
H4 H 0.85016 0.79166 0.88193
H5 H 0.78894 1.00567 0.80878
N2 N 0.85959 1.03205 0.58253
C8 C 0.82468 1.16173 0.38673
H6 H 0.78088 1.23349 0.43239
H7 H 0.84647 1.27676 0.27254
C9 C 0.91487 0.91671 0.53633
C10 C 0.95938 0.81355 0.69096
C11 C 0.92585 0.90662 0.33761
C12 C 1.01434 0.70878 0.64644
H8 H 0.95082 0.82120 0.84517
C13 C 0.98212 0.80504 0.29396
C14 C 1.02729 0.70622 0.44433
H9 H 1.04834 0.63018 0.76954
H10 H 0.99055 0.79887 0.13852
C15 C 0.87622 0.99416 0.17904
H11 H 0.87548 0.88552 0.12436
H12 H 0.88246 1.12764 0.03271
C16 C 0.71555 0.40867 0.86080
H13 H 0.73452 0.27219 0.84093
H14 H 0.72032 0.37099 1.03056
H15 H 0.66805 0.45532 0.82763
C17 C 1.08773 0.60281 0.39145
H16 H 1.10672 0.46202 0.53084
H17 H 1.08651 0.56893 0.25721
H18 H 1.11826 0.69626 0.34614
O1 O 0.50993 0.60486 0.74384
O2 O 0.52163 0.71239 0.97937
H19 H 0.50544 0.59502 1.08816
O3 O 0.67880 0.98992 -0.02077
O4 O 0.63670 0.74768 0.09887
O5 O 0.67200 1.31073 0.43241
O6 O 0.59702 1.31104 0.66003
C18 C 0.56452 0.84266 0.62711
N3 N 0.64823 0.88354 0.11159
N4 N 0.62915 1.25111 0.53495
C19 C 0.58685 0.81037 0.44574
H20 H 0.57668 0.69628 0.42306
C20 C 0.62353 0.92212 0.29939
C21 C 0.63906 1.06541 0.32576
H21 H 0.66878 1.14873 0.21165
C22 C 0.61484 1.09668 0.50491
C23 C 0.57783 0.98875 0.65644
H22 H 0.55973 1.01860 0.79391
C24 C 0.52896 0.71022 0.78919
#END

data_XXV_18
#Standard_algorithm
#Number of QM macro iterations=4
#energy/Z=-260749.92086   V=1154.38302
#energy/Z=-260750.917575   V=1146.44636
#energy/Z=-260751.26814   V=1146.68167
#energy/Z=-260751.468995   V=1144.27565

_chemical_formula_sum 'H22 C24 N4 O6'
_chemical_formula_moiety
;
H22 C24 N4 O6
;
_symmetry_cell_setting triclinic
_space_group_name_H-M_alt 'P -1'
_symmetry_Int_Tables_number 2
loop_
_symmetry_equiv_pos_site_id
_symmetry_equiv_pos_as_xyz
1 x,y,z
2 -x,-y,-z
_cell_length_a 8.375404
_cell_length_b 9.642223
_cell_length_c 16.621873
_cell_angle_alpha 60.622207
_cell_angle_beta 80.537971
_cell_angle_gamma 78.994591
_cell_formula_units_Z 4
loop_
_atom_site_label
_atom_site_type_symbol
_atom_site_fract_x
_atom_site_fract_y
_atom_site_fract_z
C1 C 0.77292 0.11833 0.99460
C2 C 0.71769 0.18204 0.90697
C3 C 0.66730 0.07973 0.88103
C4 C 0.68067 -0.08518 0.94237
C5 C 0.73925 -0.14611 1.02851
C6 C 0.78380 -0.04521 1.05721
H1 H 0.81149 0.19918 1.01390
H2 H 0.64122 -0.16443 0.92235
H3 H 0.74876 -0.27493 1.07548
N1 N 0.60213 0.14164 0.79355
C7 C 0.71496 0.35934 0.84014
H4 H 0.83108 0.39904 0.83736
H5 H 0.61851 0.42820 0.86506
N2 N 0.68457 0.40052 0.74566
C8 C 0.55143 0.31427 0.75355
H6 H 0.44944 0.33769 0.79780
H7 H 0.51039 0.35821 0.68463
C9 C 0.82704 0.36235 0.69539
C10 C 0.94952 0.46311 0.65793
C11 C 0.84570 0.22648 0.68259
C12 C 1.08823 0.42937 0.60884
H8 H 0.93208 0.57127 0.66531
C13 C 0.98578 0.19565 0.63210
C14 C 1.10904 0.29443 0.59509
H9 H 1.18018 0.51162 0.57818
H10 H 0.99776 0.09094 0.62142
C15 C 0.71861 0.11194 0.72532
H11 H 0.77896 -0.01174 0.75993
H12 H 0.65098 0.12188 0.67082
C16 C 0.83714 -0.10867 1.15234
H13 H 0.88470 -0.23661 1.18320
H14 H 0.93286 -0.04428 1.15141
H15 H 0.73320 -0.09525 1.19913
C17 C 1.25974 0.25742 0.54254
H16 H 1.36617 0.21015 0.58368
H17 H 1.24240 0.16802 0.52313
H18 H 1.29018 0.36534 0.47848
O1 O 0.01098 0.54634 0.89041
O2 O 0.19778 0.56251 0.96877
H19 H 0.11403 0.51415 1.02514
O3 O 0.34805 0.87228 0.48400
O4 O 0.10123 0.82294 0.54817
O5 O 0.77234 0.80757 0.66792
O6 O 0.71552 0.72867 0.81580
C18 C 0.25061 0.66330 0.80748
N3 N 0.24531 0.82828 0.55117
N4 N 0.67880 0.76279 0.73878
C19 C 0.19535 0.71095 0.72164
H20 H 0.07165 0.69793 0.71667
C20 C 0.30154 0.77717 0.64256
C21 C 0.46069 0.79496 0.64589
H21 H 0.54311 0.84388 0.58379
C22 C 0.51008 0.74843 0.73217
C23 C 0.40787 0.68537 0.81307
H22 H 0.45096 0.65255 0.87907
C24 C 0.14137 0.58574 0.89317
#END

data_XXV_19
#Standard_algorithm
#Number of QM macro iterations=5
#energy/Z=-260747.24403   V=1128.50548
#energy/Z=-260749.59768   V=1110.96335
#energy/Z=-260750.539145   V=1105.67542
#energy/Z=-260751.09044   V=1100.8145
#energy/Z=-260751.409885   V=1098.19204

_chemical_formula_sum 'H22 C24 N4 O6'
_chemical_formula_moiety
;
H22 C24 N4 O6
;
_symmetry_cell_setting monoclinic
_space_group_name_H-M_alt 'P 1 21 1'
_symmetry_Int_Tables_number 4
loop_
_symmetry_equiv_pos_site_id
_symmetry_equiv_pos_as_xyz
1 x,y,z
2 -x,1/2+y,-z
_cell_length_a 7.952354
_cell_length_b 13.826877
_cell_length_c 10.011770
_cell_angle_alpha 90.000000
_cell_angle_beta 93.987062
_cell_angle_gamma 90.000000
_cell_formula_units_Z 4
loop_
_atom_site_label
_atom_site_type_symbol
_atom_site_fract_x
_atom_site_fract_y
_atom_site_fract_z
C1 C 0.36260 0.46938 0.09006
C2 C 0.34195 0.37053 0.11330
C3 C 0.17928 0.33015 0.09865
C4 C 0.04139 0.39102 0.06625
C5 C 0.06446 0.48983 0.04614
C6 C 0.22642 0.53054 0.05617
H1 H 0.48931 0.49978 0.10151
H2 H -0.08450 0.35990 0.05305
H3 H -0.04498 0.53595 0.02284
N1 N 0.15196 0.22876 0.11559
C7 C 0.49185 0.30802 0.15822
H4 H 0.57078 0.34563 0.23585
H5 H 0.57120 0.29459 0.07451
N2 N 0.43831 0.21453 0.21192
C8 C 0.31012 0.17504 0.11472
H6 H 0.35910 0.17806 0.01506
H7 H 0.28568 0.09918 0.13820
C9 C 0.37468 0.22430 0.34156
C10 C 0.48828 0.24076 0.45239
C11 C 0.20155 0.21681 0.36120
C12 C 0.43183 0.24821 0.58011
H8 H 0.62274 0.24462 0.43778
C13 C 0.14779 0.22485 0.49091
C14 C 0.26002 0.24117 0.60224
H9 H 0.52355 0.25705 0.66525
H10 H 0.01342 0.21807 0.50511
C15 C 0.07568 0.20484 0.24149
H11 H -0.03421 0.25153 0.25236
H12 H 0.02821 0.13004 0.23468
C16 C 0.25341 0.63623 0.03011
H13 H 0.13700 0.67793 0.03625
H14 H 0.34982 0.66688 0.10198
H15 H 0.29780 0.64718 -0.07055
C17 C 0.20082 0.25262 0.74051
H16 H 0.18411 0.32927 0.76607
H17 H 0.07966 0.21670 0.75049
H18 H 0.29234 0.22156 0.81545
O1 O 0.73446 0.53152 0.22358
O2 O 0.93390 0.44487 0.34383
H19 H 0.98919 0.44936 0.25828
O3 O 0.15769 0.52236 0.62610
O4 O 0.20098 0.59114 0.43465
O5 O 0.65409 0.41344 0.90370
O6 O 0.84006 0.33829 0.79017
C18 C 0.68700 0.48638 0.44807
N3 N 0.24757 0.54395 0.53487
N4 N 0.72211 0.39500 0.79946
C19 C 0.52034 0.51890 0.43709
H20 H 0.46628 0.54813 0.34294
C20 C 0.42434 0.51153 0.54741
C21 C 0.48853 0.47443 0.66932
H21 H 0.41182 0.46909 0.75469
C22 C 0.65446 0.44241 0.67596
C23 C 0.75516 0.44678 0.56816
H22 H 0.88395 0.42013 0.57801
C24 C 0.78588 0.49174 0.32708
#END

data_XXV_20
#Standard_algorithm
#Number of QM macro iterations=2
#energy/Z=-260750.438275   V=1154.06388
#energy/Z=-260750.78842   V=1140.11453

_chemical_formula_sum 'H22 C24 N4 O6'
_chemical_formula_moiety
;
H22 C24 N4 O6
;
_symmetry_cell_setting triclinic
_space_group_name_H-M_alt 'P -1'
_symmetry_Int_Tables_number 2
loop_
_symmetry_equiv_pos_site_id
_symmetry_equiv_pos_as_xyz
1 x,y,z
2 -x,-y,-z
_cell_length_a 10.136421
_cell_length_b 7.496419
_cell_length_c 18.792843
_cell_angle_alpha 69.812384
_cell_angle_beta 84.256253
_cell_angle_gamma 116.735492
_cell_formula_units_Z 4
loop_
_atom_site_label
_atom_site_type_symbol
_atom_site_fract_x
_atom_site_fract_y
_atom_site_fract_z
C1 C 0.36209 0.05777 0.08086
C2 C 0.45887 0.15679 0.12079
C3 C 0.60433 0.35161 0.07659
C4 C 0.65167 0.43483 -0.00640
C5 C 0.55488 0.33160 -0.04468
C6 C 0.40634 0.14286 -0.00182
H1 H 0.24968 -0.09447 0.11571
H2 H 0.76371 0.58712 -0.04077
H3 H 0.59461 0.40142 -0.10938
N1 N 0.70306 0.46713 0.11446
C7 C 0.40991 0.05174 0.21080
H4 H 0.36556 -0.12689 0.23408
H5 H 0.31498 0.06951 0.23451
N2 N 0.53927 0.15135 0.24103
C8 C 0.61730 0.39283 0.19618
H6 H 0.52955 0.44051 0.19603
H7 H 0.69854 0.47409 0.22478
C9 C 0.64607 0.07767 0.23605
C10 C 0.60316 -0.13784 0.28908
C11 C 0.79440 0.21660 0.17968
C12 C 0.70583 -0.21266 0.28815
H8 H 0.48892 -0.24384 0.33304
C13 C 0.89708 0.13964 0.18070
C14 C 0.85649 -0.07308 0.23446
H9 H 0.67005 -0.38109 0.33027
H10 H 1.01278 0.25022 0.13750
C15 C 0.83874 0.44233 0.11645
H11 H 0.89077 0.46450 0.05759
H12 H 0.92644 0.57687 0.12705
C16 C 0.29852 0.03966 -0.04380
H13 H 0.35863 0.02747 -0.09219
H14 H 0.20221 -0.12809 -0.00281
H15 H 0.24946 0.14206 -0.07012
C17 C 0.97052 -0.14951 0.23597
H16 H 0.91863 -0.31886 0.24087
H17 H 1.07155 -0.03820 0.18250
H18 H 1.01318 -0.15227 0.28774
O1 O 0.45662 0.10409 0.42277
O2 O 0.40471 0.11518 0.54082
H19 H 0.45821 0.02491 0.55589
O3 O 0.10121 0.51669 0.24329
O4 O 0.20831 0.32770 0.23164
O5 O 0.13126 0.73898 0.45628
O6 O 0.21199 0.60062 0.55254
C18 C 0.31675 0.27552 0.43995
N3 N 0.16729 0.41465 0.26677
N4 N 0.18171 0.62034 0.48926
C19 C 0.27946 0.28619 0.36961
H20 H 0.30996 0.20756 0.33743
C20 C 0.20382 0.39893 0.34211
C21 C 0.16793 0.50684 0.38072
H21 H 0.11158 0.59788 0.35737
C22 C 0.20962 0.49656 0.44968
C23 C 0.28053 0.37887 0.48120
H22 H 0.30811 0.37014 0.53627
C24 C 0.39964 0.15604 0.46770
#END

data_XXV_21
#Standard_algorithm
#Number of QM macro iterations=3
#energy/Z=-260748.21692   V=1133.45957
#energy/Z=-260749.42071   V=1127.69263
#energy/Z=-260749.779455   V=1130.86743

_chemical_formula_sum 'H22 C24 N4 O6'
_chemical_formula_moiety
;
H22 C24 N4 O6
;
_symmetry_cell_setting monoclinic
_space_group_name_H-M_alt 'P 1 21 1'
_symmetry_Int_Tables_number 4
loop_
_symmetry_equiv_pos_site_id
_symmetry_equiv_pos_as_xyz
1 x,y,z
2 -x,1/2+y,-z
_cell_length_a 7.548216
_cell_length_b 12.033514
_cell_length_c 12.710078
_cell_angle_alpha 90.006292
_cell_angle_beta 78.392855
_cell_angle_gamma 90.002325
_cell_formula_units_Z 4
loop_
_atom_site_label
_atom_site_type_symbol
_atom_site_fract_x
_atom_site_fract_y
_atom_site_fract_z
C1 C 0.85981 -0.04800 1.03475
C2 C 0.82658 0.00956 0.94466
C3 C 0.65003 0.00962 0.92396
C4 C 0.51684 -0.05493 0.98881
C5 C 0.55443 -0.11450 1.07522
C6 C 0.72586 -0.11016 1.10178
H1 H 0.99521 -0.04497 1.05229
H2 H 0.38122 -0.05659 0.97194
H3 H 0.44805 -0.16450 1.12365
N1 N 0.60375 0.07265 0.83851
C7 C 0.97846 0.06618 0.86668
H4 H 1.09819 0.01232 0.84943
H5 H 1.01992 0.14308 0.90159
N2 N 0.92312 0.09390 0.76509
C8 C 0.74876 0.15030 0.79275
H6 H 0.75888 0.21532 0.85151
H7 H 0.71485 0.18738 0.72039
C9 C 0.91223 0.00031 0.69699
C10 C 1.07161 -0.04542 0.63705
C11 C 0.74484 -0.04409 0.68538
C12 C 1.06560 -0.13147 0.56503
H8 H 1.20120 -0.01014 0.64506
C13 C 0.74188 -0.13109 0.61281
C14 C 0.89954 -0.17573 0.55095
H9 H 1.19158 -0.16402 0.51763
H10 H 0.61067 -0.16377 0.60388
C15 C 0.57000 0.00217 0.75004
H11 H 0.47833 -0.06576 0.78281
H12 H 0.50038 0.05200 0.69810
C16 C 0.76250 -0.17011 1.19895
H13 H 0.70075 -0.25319 1.20649
H14 H 0.90777 -0.17914 1.19611
H15 H 0.70540 -0.12450 1.27315
C17 C 0.89266 -0.26729 0.47151
H16 H 0.94812 -0.34569 0.49548
H17 H 0.75365 -0.28300 0.46174
H18 H 0.97231 -0.24716 0.39164
O1 O 0.81034 0.27955 1.01398
O2 O 0.95930 0.28815 1.15136
H19 H 1.04711 0.32868 1.09641
O3 O 0.09408 0.03700 1.23891
O4 O 0.20722 0.11267 1.08350
O5 O 0.47061 0.00477 1.50375
O6 O 0.67598 0.13353 1.50194
C18 C 0.67532 0.19819 1.18205
N3 N 0.21468 0.08597 1.17596
N4 N 0.56900 0.08025 1.46006
C19 C 0.51767 0.17171 1.14570
H20 H 0.50252 0.19555 1.06551
C20 C 0.38136 0.11420 1.21381
C21 C 0.39650 0.08096 1.31612
H21 H 0.28899 0.03534 1.36805
C22 C 0.55399 0.11032 1.35000
C23 C 0.69365 0.16913 1.28576
H22 H 0.81400 0.19128 1.31576
C24 C 0.82035 0.25835 1.10644
#END

data_XXV_22
#Standard_algorithm
#Number of QM macro iterations=4
#energy/Z=-260748.23616   V=1133.3045
#energy/Z=-260749.419355   V=1127.78592
#energy/Z=-260736.466055   V=1215.82792
#energy/Z=-260743.33467   V=1254.26537

_chemical_formula_sum 'H22 C24 N4 O6'
_chemical_formula_moiety
;
H22 C24 N4 O6
;
_symmetry_cell_setting monoclinic
_space_group_name_H-M_alt 'P 1 21 1'
_symmetry_Int_Tables_number 4
loop_
_symmetry_equiv_pos_site_id
_symmetry_equiv_pos_as_xyz
1 x,y,z
2 -x,1/2+y,-z
_cell_length_a 12.770600
_cell_length_b 12.020137
_cell_length_c 7.490948
_cell_angle_alpha 90.005142
_cell_angle_beta 101.253144
_cell_angle_gamma 90.000066
_cell_formula_units_Z 4
loop_
_atom_site_label
_atom_site_type_symbol
_atom_site_fract_x
_atom_site_fract_y
_atom_site_fract_z
C1 C -0.06104 -0.95838 -0.76572
C2 C 0.01211 -1.04548 -0.76075
C3 C 0.06294 -1.08861 -0.59154
C4 C 0.04050 -1.04157 -0.43211
C5 C -0.03238 -0.95512 -0.43999
C6 C -0.08533 -0.91216 -0.60790
H1 H -0.10084 -0.92664 -0.89834
H2 H 0.07897 -1.07589 -0.30121
H3 H -0.05033 -0.92102 -0.31433
N1 N 0.13410 -1.18173 -0.57829
C7 C 0.03695 -1.09240 -0.93523
H4 H 0.04713 -1.02483 -1.02889
H5 H -0.03015 -1.14359 -1.00482
N2 N 0.13391 -1.16145 -0.89945
C8 C 0.12295 -1.23892 -0.75294
H6 H 0.04400 -1.27816 -0.78820
H7 H 0.18539 -1.30242 -0.74057
C9 C 0.22902 -1.09705 -0.85231
C10 C 0.26280 -1.03324 -0.98675
C11 C 0.29001 -1.09581 -0.67396
C12 C 0.35694 -0.97248 -0.94810
H8 H 0.21491 -1.03279 -1.12373
C13 C 0.38685 -1.03719 -0.63971
C14 C 0.42230 -0.97520 -0.77450
H9 H 0.38104 -0.92283 -1.05486
H10 H 0.43545 -1.03911 -0.50303
C15 C 0.24764 -1.15214 -0.52127
H11 H 0.25687 -1.09709 -0.40233
H12 H 0.29313 -1.22810 -0.47697
C16 C -0.16538 -0.81991 -0.61592
H13 H -0.12839 -0.74283 -0.55446
H14 H -0.20467 -0.80158 -0.75647
H15 H -0.22866 -0.84091 -0.54136
C17 C 0.52636 -0.91313 -0.73607
H16 H 0.51805 -0.83015 -0.79884
H17 H 0.55630 -0.90330 -0.58966
H18 H 0.58834 -0.95741 -0.79166
O1 O 0.41194 -0.86776 -0.30896
O2 O 0.24079 -0.87387 -0.46130
H19 H 0.27477 -0.91572 -0.54854
O3 O 0.35396 -0.61796 0.40623
O4 O 0.48256 -0.69662 0.29700
O5 O 0.00223 -0.59264 0.03238
O6 O -0.04211 -0.71552 -0.18469
C18 C 0.27635 -0.78386 -0.17537
N3 N 0.38889 -0.66891 0.28716
N4 N 0.02381 -0.66470 -0.07178
C19 C 0.34894 -0.75711 -0.01608
H20 H 0.43212 -0.78223 0.00190
C20 C 0.31283 -0.69769 0.11905
C21 C 0.20763 -0.66321 0.10175
H21 H 0.18108 -0.61576 0.20809
C22 C 0.13730 -0.69380 -0.05650
C23 C 0.16887 -0.75381 -0.19570
H22 H 0.11077 -0.77660 -0.31655
C24 C 0.31783 -0.84525 -0.32024
#END

data_XXV_23
#Standard_algorithm
#Number of QM macro iterations=4
#energy/Z=-260747.4841   V=1118.63378
#energy/Z=-260748.20153   V=1112.60813
#energy/Z=-260748.5631   V=1109.32552
#energy/Z=-260748.742255   V=1105.22616

_chemical_formula_sum 'H22 C24 N4 O6'
_chemical_formula_moiety
;
H22 C24 N4 O6
;
_symmetry_cell_setting triclinic
_space_group_name_H-M_alt 'P -1'
_symmetry_Int_Tables_number 2
loop_
_symmetry_equiv_pos_site_id
_symmetry_equiv_pos_as_xyz
1 x,y,z
2 -x,-y,-z
_cell_length_a 21.655840
_cell_length_b 9.776736
_cell_length_c 7.332515
_cell_angle_alpha 66.987291
_cell_angle_beta 56.290351
_cell_angle_gamma 60.082063
_cell_formula_units_Z 4
loop_
_atom_site_label
_atom_site_type_symbol
_atom_site_fract_x
_atom_site_fract_y
_atom_site_fract_z
C1 C 0.70779 0.59256 0.71056
C2 C 0.76071 0.43393 0.69445
C3 C 0.77697 0.33764 0.87483
C4 C 0.74238 0.40516 1.06230
C5 C 0.69103 0.56372 1.07378
C6 C 0.67209 0.66025 0.89803
H1 H 0.69440 0.66588 0.57119
H2 H 0.75684 0.33105 1.19928
H3 H 0.66535 0.61410 1.22073
N1 N 0.82860 0.17299 0.87076
C7 C 0.80297 0.36764 0.48239
H4 H 0.82285 0.45564 0.33695
H5 H 0.76182 0.34243 0.46801
N2 N 0.87217 0.21793 0.47618
C8 C 0.84430 0.11437 0.68795
H6 H 0.78938 0.11062 0.71928
H7 H 0.88977 -0.00650 0.67847
C9 C 0.93721 0.24532 0.44116
C10 C 0.98141 0.31496 0.23056
C11 C 0.95670 0.20930 0.61342
C12 C 1.04186 0.35343 0.19269
H8 H 0.96780 0.33899 0.09607
C13 C 1.01931 0.24429 0.56955
C14 C 1.06240 0.31837 0.36125
H9 H 1.07214 0.41651 0.02977
H10 H 1.03402 0.21669 0.70340
C15 C 0.90641 0.14307 0.84621
H11 H 0.89688 0.19743 0.96975
H12 H 0.93642 0.01322 0.88466
C16 C 0.61726 0.83232 0.90873
H13 H 0.64428 0.90379 0.90547
H14 H 0.60219 0.88458 0.77008
H15 H 0.56098 0.84660 1.06252
C17 C 1.12839 0.35809 0.31807
H16 H 1.13807 0.45644 0.17962
H17 H 1.11580 0.39176 0.46462
H18 H 1.18512 0.25490 0.27581
O1 O 0.16526 1.09942 0.71747
O2 O 0.20816 1.14729 0.89938
H19 H 0.15104 1.21308 0.97422
O3 O 0.48867 0.57718 0.17290
O4 O 0.37059 0.71465 0.18321
O5 O 0.56562 0.70823 0.56360
O6 O 0.48139 0.90290 0.75864
C18 C 0.30080 0.95649 0.65908
N3 N 0.42081 0.67782 0.24322
N4 N 0.49903 0.81028 0.64713
C19 C 0.32032 0.87145 0.50784
H20 H 0.27528 0.89206 0.46521
C20 C 0.39789 0.76388 0.41127
C21 C 0.45688 0.73716 0.45992
H21 H 0.51711 0.65221 0.38250
C22 C 0.43598 0.82632 0.60679
C23 C 0.35911 0.93474 0.70849
H22 H 0.34560 1.00263 0.82138
C24 C 0.21735 1.07198 0.76130
#END

data_XXV_24
#Standard_algorithm
#Number of QM macro iterations=4
#energy/Z=-260745.51492   V=1113.6468
#energy/Z=-260746.771905   V=1098.66716
#energy/Z=-260748.016385   V=1092.60081
#energy/Z=-260748.736215   V=1091.9216

_chemical_formula_sum 'H22 C24 N4 O6'
_chemical_formula_moiety
;
H22 C24 N4 O6
;
_symmetry_cell_setting triclinic
_space_group_name_H-M_alt 'P -1'
_symmetry_Int_Tables_number 2
loop_
_symmetry_equiv_pos_site_id
_symmetry_equiv_pos_as_xyz
1 x,y,z
2 -x,-y,-z
_cell_length_a 16.724360
_cell_length_b 6.338180
_cell_length_c 12.464328
_cell_angle_alpha 85.857595
_cell_angle_beta 122.640072
_cell_angle_gamma 100.872014
_cell_formula_units_Z 4
loop_
_atom_site_label
_atom_site_type_symbol
_atom_site_fract_x
_atom_site_fract_y
_atom_site_fract_z
C1 C 0.22722 0.86455 0.63381
C2 C 0.31448 1.00811 0.70527
C3 C 0.31895 1.22442 0.67220
C4 C 0.23599 1.29214 0.57016
C5 C 0.15030 1.14642 0.50026
C6 C 0.14498 0.92777 0.52952
H1 H 0.22449 0.69663 0.66028
H2 H 0.23887 1.46290 0.54999
H3 H 0.08580 1.20334 0.42383
N1 N 0.40575 1.37844 0.74175
C7 C 0.40279 0.93052 0.81527
H4 H 0.41071 0.77808 0.78829
H5 H 0.39441 0.89786 0.89694
N2 N 0.49172 1.09108 0.85882
C8 C 0.47081 1.30020 0.86754
H6 H 0.43766 1.28479 0.92391
H7 H 0.53799 1.41827 0.91574
C9 C 0.53109 1.10072 0.78139
C10 C 0.58303 0.94380 0.79040
C11 C 0.52092 1.26862 0.69738
C12 C 0.62425 0.95365 0.71829
H8 H 0.59165 0.81529 0.85697
C13 C 0.56762 1.28207 0.63115
C14 C 0.61951 1.12673 0.63926
H9 H 0.66133 0.82560 0.72333
H10 H 0.56044 1.41555 0.56785
C15 C 0.45737 1.42896 0.67515
H11 H 0.40338 1.43217 0.57272
H12 H 0.49969 1.59240 0.70380
C16 C 0.05452 0.76745 0.44942
H13 H 0.04003 0.75091 0.35297
H14 H 0.06022 0.60866 0.49118
H15 H -0.00863 0.81793 0.43893
C17 C 0.66732 1.14121 0.56512
H16 H 0.64179 0.99710 0.50359
H17 H 0.65188 1.27926 0.50340
H18 H 0.74616 1.15848 0.62810
O1 O 0.90463 0.99249 0.77520
O2 O 0.79483 0.68295 0.71017
H19 H 0.79842 0.70746 0.63338
O3 O 0.92218 1.24616 1.26531
O4 O 0.96933 1.39217 1.13990
O5 O 0.71642 0.53976 1.14630
O6 O 0.72710 0.32672 1.02576
C18 C 0.84903 0.84460 0.90937
N3 N 0.92803 1.24223 1.17115
N4 N 0.74250 0.50360 1.07501
C19 C 0.89062 1.03250 0.98589
H20 H 0.92761 1.16945 0.96213
C20 C 0.88265 1.04315 1.09040
C21 C 0.83363 0.87358 1.12148
H21 H 0.82592 0.88631 1.20184
C22 C 0.79509 0.68711 1.04497
C23 C 0.80185 0.66766 0.93978
H22 H 0.76872 0.51940 0.88164
C24 C 0.85393 0.84861 0.79315
#END

data_XXV_25
#Standard_algorithm
#Number of QM macro iterations=3
#energy/Z=-260746.757075   V=1180.78891
#energy/Z=-260747.20844   V=1165.06878
#energy/Z=-260747.398725   V=1164.27412

_chemical_formula_sum 'H22 C24 N4 O6'
_chemical_formula_moiety
;
H22 C24 N4 O6
;
_symmetry_cell_setting triclinic
_space_group_name_H-M_alt 'P -1'
_symmetry_Int_Tables_number 2
loop_
_symmetry_equiv_pos_site_id
_symmetry_equiv_pos_as_xyz
1 x,y,z
2 -x,-y,-z
_cell_length_a 10.760641
_cell_length_b 12.045543
_cell_length_c 10.391963
_cell_angle_alpha 101.703521
_cell_angle_beta 76.120821
_cell_angle_gamma 116.381390
_cell_formula_units_Z 4
loop_
_atom_site_label
_atom_site_type_symbol
_atom_site_fract_x
_atom_site_fract_y
_atom_site_fract_z
C1 C 0.88135 0.41215 0.69454
C2 C 0.89626 0.29979 0.67200
C3 C 0.88442 0.24159 0.78185
C4 C 0.86383 0.30071 0.91089
C5 C 0.85325 0.41392 0.93057
C6 C 0.86034 0.47115 0.82250
H1 H 0.88979 0.45512 0.60833
H2 H 0.85504 0.25582 0.99594
H3 H 0.84066 0.46010 1.03118
N1 N 0.89232 0.12386 0.76475
C7 C 0.93245 0.24429 0.53139
H4 H 1.01027 0.31863 0.47129
H5 H 0.83957 0.19698 0.48185
N2 N 0.98795 0.15251 0.53208
C8 C 0.88661 0.06546 0.62688
H6 H 0.78128 0.03498 0.60369
H7 H 0.91045 -0.01580 0.61570
C9 C 1.12560 0.20927 0.56726
C10 C 1.24141 0.27778 0.47605
C11 C 1.14817 0.19805 0.69133
C12 C 1.37615 0.33408 0.50733
H8 H 1.22407 0.28641 0.38000
C13 C 1.28518 0.25333 0.71911
C14 C 1.40082 0.32234 0.62936
H9 H 1.46425 0.38940 0.43643
H10 H 1.30164 0.24596 0.81613
C15 C 1.02382 0.13439 0.79664
H11 H 1.03960 0.18747 0.89500
H12 H 1.01194 0.04015 0.80406
C16 C 0.84821 0.59353 0.84482
H13 H 0.91585 0.66088 0.91494
H14 H 0.87883 0.63491 0.75104
H15 H 0.74021 0.58304 0.88753
C17 C 1.54634 0.38270 0.66285
H16 H 1.60836 0.47342 0.62394
H17 H 1.54295 0.39530 0.77091
H18 H 1.60414 0.32455 0.61952
O1 O 0.18440 -0.41010 0.59655
O2 O 0.21775 -0.50523 0.74430
H19 H 0.14569 -0.58023 0.70416
O3 O 0.56544 0.14942 0.76715
O4 O 0.42094 0.04340 0.62556
O5 O 0.70164 -0.07183 1.01057
O6 O 0.61432 -0.27549 0.97731
C18 C 0.34952 -0.28886 0.74257
N3 N 0.48627 0.05136 0.71187
N4 N 0.62282 -0.17362 0.96083
C19 C 0.36930 -0.17739 0.70308
H20 H 0.30718 -0.17826 0.63421
C20 C 0.46885 -0.06606 0.75273
C21 C 0.55309 -0.06119 0.83835
H21 H 0.63469 0.02606 0.87283
C22 C 0.53240 -0.17426 0.87371
C23 C 0.43139 -0.28803 0.82898
H22 H 0.41842 -0.37393 0.86003
C24 C 0.24185 -0.40645 0.68585
#END

data_XXV_26
#Standard_algorithm
#Number of QM macro iterations=4
#energy/Z=-260744.134815   V=1115.72719
#energy/Z=-260745.28121   V=1109.23091
#energy/Z=-260745.91818   V=1110.29359
#energy/Z=-260746.30225   V=1105.46507

_chemical_formula_sum 'H22 C24 N4 O6'
_chemical_formula_moiety
;
H22 C24 N4 O6
;
_symmetry_cell_setting triclinic
_space_group_name_H-M_alt 'P -1'
_symmetry_Int_Tables_number 2
loop_
_symmetry_equiv_pos_site_id
_symmetry_equiv_pos_as_xyz
1 x,y,z
2 -x,-y,-z
_cell_length_a 11.279707
_cell_length_b 11.192696
_cell_length_c 10.904033
_cell_angle_alpha 76.275441
_cell_angle_beta 114.722545
_cell_angle_gamma 117.711583
_cell_formula_units_Z 4
loop_
_atom_site_label
_atom_site_type_symbol
_atom_site_fract_x
_atom_site_fract_y
_atom_site_fract_z
C1 C 0.29127 0.69734 -0.01480
C2 C 0.30312 0.74790 0.09755
C3 C 0.43327 0.85184 0.16583
C4 C 0.55111 0.89687 0.12620
C5 C 0.53734 0.84304 0.01640
C6 C 0.40621 0.74413 -0.05825
H1 H 0.18925 0.61788 -0.06893
H2 H 0.65097 0.97907 0.17869
H3 H 0.62780 0.88213 -0.01714
N1 N 0.44749 0.91524 0.27400
C7 C 0.17911 0.68776 0.14788
H4 H 0.13791 0.57700 0.15610
H5 H 0.09012 0.71296 0.07541
N2 N 0.22211 0.73670 0.28095
C8 C 0.30742 0.88287 0.27579
H6 H 0.24852 0.92803 0.18467
H7 H 0.32292 0.92665 0.36435
C9 C 0.29976 0.67185 0.39208
C10 C 0.22509 0.54116 0.43845
C11 C 0.44844 0.73736 0.45912
C12 C 0.29636 0.47822 0.55062
H8 H 0.10872 0.49357 0.38992
C13 C 0.51766 0.67165 0.57141
C14 C 0.44480 0.54220 0.61956
H9 H 0.23582 0.37817 0.58791
H10 H 0.63334 0.72342 0.62209
C15 C 0.53279 0.87594 0.40735
H11 H 0.62752 0.87787 0.39960
H12 H 0.57209 0.95292 0.47855
C16 C 0.39259 0.69274 -0.18081
H13 H 0.47280 0.65278 -0.15586
H14 H 0.28596 0.61278 -0.22559
H15 H 0.41168 0.77520 -0.25835
C17 C 0.52019 0.47367 0.74104
H16 H 0.48774 0.36855 0.72347
H17 H 0.63694 0.52648 0.77038
H18 H 0.49540 0.47049 0.82947
O1 O -0.01577 -0.25030 0.85390
O2 O -0.12747 -0.23999 0.62666
H19 H -0.15673 -0.33850 0.63793
O3 O 0.21970 0.37046 0.95578
O4 O 0.21914 0.18440 1.07772
O5 O -0.06680 0.34659 0.47661
O6 O -0.17294 0.15407 0.38114
C18 C -0.01648 -0.03934 0.73880
N3 N 0.18408 0.24777 0.96941
N4 N -0.09786 0.22536 0.47942
C19 C 0.06508 0.03353 0.85557
H20 H 0.10597 -0.01569 0.95215
C20 C 0.09339 0.16961 0.84653
C21 C 0.04072 0.23606 0.72529
H21 H 0.06399 0.34233 0.71971
C22 C -0.03978 0.16028 0.61099
C23 C -0.06844 0.02506 0.61509
H22 H -0.13123 -0.02946 0.52294
C24 C -0.05032 -0.18613 0.74886
#END

data_XXV_27
#Standard_algorithm
#Number of QM macro iterations=3
#energy/Z=-260744.636975   V=1147.92464
#energy/Z=-260745.542395   V=1147.43056
#energy/Z=-260745.954225   V=1148.81731

_chemical_formula_sum 'H22 C24 N4 O6'
_chemical_formula_moiety
;
H22 C24 N4 O6
;
_symmetry_cell_setting triclinic
_space_group_name_H-M_alt 'P -1'
_symmetry_Int_Tables_number 2
loop_
_symmetry_equiv_pos_site_id
_symmetry_equiv_pos_as_xyz
1 x,y,z
2 -x,-y,-z
_cell_length_a 11.788795
_cell_length_b 11.566767
_cell_length_c 10.249455
_cell_angle_alpha 80.309400
_cell_angle_beta 61.096895
_cell_angle_gamma 100.446989
_cell_formula_units_Z 4
loop_
_atom_site_label
_atom_site_type_symbol
_atom_site_fract_x
_atom_site_fract_y
_atom_site_fract_z
C1 C 1.01495 0.14081 0.59246
C2 C 0.95156 0.21641 0.54916
C3 C 0.81250 0.17007 0.60493
C4 C 0.74320 0.04627 0.69322
C5 C 0.80830 -0.02735 0.73515
C6 C 0.94454 0.01996 0.68937
H1 H 1.12270 0.17780 0.54986
H2 H 0.63687 0.00885 0.73067
H3 H 0.75264 -0.12331 0.80412
N1 N 0.74043 0.24809 0.57628
C7 C 1.03201 0.34695 0.44410
H4 H 1.12681 0.34817 0.34166
H5 H 1.05966 0.40189 0.50795
N2 N 0.95444 0.40624 0.39139
C8 C 0.81734 0.37771 0.52704
H6 H 0.82602 0.39913 0.62280
H7 H 0.76293 0.43482 0.49808
C9 C 0.94950 0.36828 0.26771
C10 C 1.06537 0.41344 0.11643
C11 C 0.83104 0.28699 0.29440
C12 C 1.06282 0.37833 -0.00524
H8 H 1.15568 0.47966 0.09509
C13 C 0.83063 0.25458 0.16914
C14 C 0.94541 0.29805 0.01845
H9 H 1.15181 0.41814 -0.12323
H10 H 0.73830 0.19095 0.19108
C15 C 0.70815 0.22782 0.45865
H11 H 0.67123 0.12836 0.47910
H12 H 0.62368 0.26442 0.47492
C16 C 1.01148 -0.05579 0.74578
H13 H 0.97240 -0.15384 0.76177
H14 H 1.12200 -0.02519 0.66485
H15 H 0.99253 -0.04709 0.85947
C17 C 0.94483 0.25985 -0.11402
H16 H 1.02942 0.22341 -0.17559
H17 H 0.85024 0.18839 -0.07300
H18 H 0.95491 0.33820 -0.20042
O1 O 0.66259 0.30263 0.95810
O2 O 0.53314 0.13302 0.95651
H19 H 0.58705 0.09410 0.98734
O3 O 0.50236 0.72071 0.66823
O4 O 0.62806 0.70280 0.76759
O5 O 0.28091 0.35970 0.60259
O6 O 0.27166 0.17673 0.71453
C18 C 0.52108 0.32730 0.85701
N3 N 0.54918 0.66000 0.72912
N4 N 0.30886 0.28972 0.68028
C19 C 0.55733 0.45446 0.83126
H20 H 0.62432 0.49720 0.86580
C20 C 0.50865 0.52524 0.75852
C21 C 0.42608 0.47382 0.70918
H21 H 0.38898 0.53038 0.65245
C22 C 0.39311 0.34691 0.73517
C23 C 0.43820 0.27238 0.80894
H22 H 0.41040 0.17384 0.82620
C24 C 0.58013 0.25530 0.92883
#END
