# Supplementary material for: Report on the sixth blind test of organic crystal structure prediction methods
Source: Acta Crystallogr B Struct Sci Cryst Eng Mater. 2016 Aug 1;72(Pt 4):439–59. doi: 10.1107/S2052520616007447 (PMC4971545; doi:10.1107/S2052520616007447)
Supplement: Supplementary file 2 [file b-72-00439-sup2.zip › Group_06_Elking_FustiMolnar/XXVI-1_Elking_FustiMolnar.cif]

data_List_0
#E = -52.2568 (inter-molecular)
#E = 121.1790 (intra-molecular)
_chemical_formula_sum 'H22 C34 N2 O2 Cl2'
_chemical_formula_moiety
;
H22 C34 N2 O2 Cl2
;
_symmetry_cell_setting triclinic
_space_group_name_H-M_alt 'P -1'
_symmetry_Int_Tables_number 2
loop_
_symmetry_equiv_pos_site_id
_symmetry_equiv_pos_as_xyz
1 x,y,z
2 -x,-y,-z
_cell_length_a 11.002270
_cell_length_b 19.736163
_cell_length_c 14.293831
_cell_angle_alpha 31.874749
_cell_angle_beta 88.452269
_cell_angle_gamma 105.582533
_cell_formula_units_Z 2
loop_
_atom_site_label
_atom_site_type_symbol
_atom_site_fract_x
_atom_site_fract_y
_atom_site_fract_z
C1 C 0.40041 0.37966 1.32390
C2 C 0.36804 0.48799 1.17616
C3 C 0.38807 0.59492 1.11836
C4 C 0.44296 0.59584 1.20447
C5 C 0.47481 0.48651 1.35296
C6 C 0.45356 0.37907 1.41183
H1 H 0.38621 0.29673 1.36930
H2 H 0.33012 0.49099 1.10372
H3 H 0.51895 0.48572 1.42092
H4 H 0.47964 0.29512 1.52559
C7 C 0.36369 0.71442 0.95039
O1 O 0.45760 0.81645 0.77840
N1 N 0.23355 0.69270 1.00774
H5 H 0.16370 0.59571 1.15990
C8 C 0.18892 0.79583 0.87196
C9 C 0.04223 0.74860 0.94686
C10 C 0.28893 0.94595 0.66323
C11 C 0.00097 0.85650 0.80846
C12 C 0.24981 1.05119 0.52961
H6 H 0.40189 0.98854 0.59688
C13 C 0.10828 1.00953 0.59991
H7 H 0.33291 1.16634 0.36849
C14 C 0.07317 1.11917 0.46156
H8 H 0.15633 1.23665 0.30167
C15 C -0.06853 1.07926 0.52611
H9 H -0.09496 1.16441 0.41845
C16 C -0.17720 0.92891 0.72761
C17 C -0.14296 0.81927 0.86669
H10 H -0.23110 0.70276 1.02344
C18 C -0.07074 0.58635 1.16634
C19 C -0.14511 0.47173 1.23081
C20 C -0.10644 0.54498 1.31118
C21 C -0.12119 0.50399 1.09569
C22 C -0.24916 0.31732 1.43974
C23 C -0.21089 0.39195 1.51524
C24 C -0.19461 0.38990 1.16314
H11 H -0.04293 0.62048 0.93327
C25 C -0.32239 0.20292 1.50659
C26 C -0.27964 0.27948 1.57925
H12 H -0.24300 0.35497 1.63097
C27 C -0.29517 0.23921 1.36880
H13 H -0.17096 0.41938 1.05452
H14 H -0.40152 0.08384 1.66752
H15 H -0.36014 0.16145 1.74049
H16 H -0.34973 0.14985 1.42195
H17 H 0.03453 0.76917 1.09105
C28 C -0.04997 0.64442 1.35918
N2 N -0.03651 0.66080 1.24366
C29 C 0.02714 0.79024 1.24175
C30 C 0.16318 0.92274 1.06174
C31 C -0.04632 0.79121 1.32228
C32 C 0.22208 1.05311 0.96482
C33 C 0.01199 0.92182 1.22388
H18 H -0.15160 0.68962 1.46192
C34 C 0.14634 1.05310 1.04459
H19 H 0.32764 1.15648 0.82547
H20 H -0.04840 0.92047 1.28719
H21 H 0.19255 1.15563 0.96650
O2 O -0.12179 0.52312 1.54679
Cl1 Cl 0.26774 0.93645 0.94926
Cl2 Cl 0.47942 0.73192 1.12763
H22 H -0.28861 0.89723 0.77545
#END


data_List_1
#E = -52.1403 (inter-molecular)
#E = 121.1331 (intra-molecular)
_chemical_formula_sum 'H22 C34 N2 O2 Cl2'
_chemical_formula_moiety
;
H22 C34 N2 O2 Cl2
;
_symmetry_cell_setting triclinic
_space_group_name_H-M_alt 'P -1'
_symmetry_Int_Tables_number 2
loop_
_symmetry_equiv_pos_site_id
_symmetry_equiv_pos_as_xyz
1 x,y,z
2 -x,-y,-z
_cell_length_a 15.769701
_cell_length_b 10.716601
_cell_length_c 10.525469
_cell_angle_alpha 62.286122
_cell_angle_beta 85.537725
_cell_angle_gamma 61.904683
_cell_formula_units_Z 2
loop_
_atom_site_label
_atom_site_type_symbol
_atom_site_fract_x
_atom_site_fract_y
_atom_site_fract_z
C1 C 0.79638 0.18251 0.90073
C2 C 0.83612 0.28329 0.86866
C3 C 0.78712 0.41936 0.88847
C4 C 0.69993 0.45284 0.94299
C5 C 0.66046 0.35130 0.97466
C6 C 0.70882 0.21667 0.95338
H1 H 0.83376 0.07627 0.88660
H2 H 0.90567 0.25440 0.83101
H3 H 0.59307 0.37405 1.01824
H4 H 0.67877 0.13686 0.97892
C7 C 0.83568 0.51468 0.86376
O1 O 0.90604 0.45232 0.95708
N1 N 0.79967 0.65934 0.73380
H5 H 0.74448 0.68751 0.66405
C8 C 0.83218 0.77465 0.68908
C9 C 0.80450 0.90205 0.54231
C10 C 0.89068 0.76599 0.78912
C11 C 0.83500 1.02073 0.50091
C12 C 0.91887 0.88223 0.74994
H6 H 0.91440 0.67164 0.90216
C13 C 0.89043 1.01079 0.60822
H7 H 0.96495 0.86801 0.83295
C14 C 0.91919 1.12680 0.57292
H8 H 0.96152 1.11864 0.65607
C15 C 0.89471 1.25332 0.43105
H9 H 0.91729 1.34233 0.40448
C16 C 0.84365 1.26291 0.32240
C17 C 0.81414 1.14853 0.35682
H10 H 0.77400 1.16044 0.26869
C18 C 0.74727 0.91022 0.42941
C19 C 0.79741 0.81996 0.35508
C20 C 0.64382 1.00803 0.39378
C21 C 0.90025 0.72551 0.37892
C22 C 0.74288 0.82422 0.25120
C23 C 0.59277 1.01060 0.28950
C24 C 0.94688 0.63833 0.30556
H11 H 0.94617 0.71780 0.45704
C25 C 0.79043 0.73561 0.17803
C26 C 0.64122 0.91849 0.22082
H12 H 0.51404 1.08446 0.25746
C27 C 0.89193 0.64324 0.20514
H13 H 1.02601 0.56510 0.32909
H14 H 0.74858 0.73757 0.09902
H15 H 0.59802 0.92430 0.14039
H16 H 0.92814 0.57238 0.15059
H17 H 0.63976 1.09496 0.53474
C28 C 0.49640 1.19848 0.45013
N2 N 0.59552 1.10207 0.46370
C29 C 0.46802 1.29529 0.52730
C30 C 0.51541 1.24369 0.66353
C31 C 0.38662 1.45147 0.45377
C32 C 0.48192 1.34827 0.72261
C33 C 0.35440 1.55566 0.51223
H18 H 0.34867 1.49368 0.34832
C34 C 0.40227 1.50401 0.64680
H19 H 0.51778 1.30956 0.82838
H20 H 0.29250 1.67685 0.45182
H21 H 0.37778 1.58453 0.69313
O2 O 0.43012 1.21572 0.37811
Cl1 Cl 0.61409 1.05377 0.76813
Cl2 Cl 0.64083 0.61179 0.97917
H22 H 0.82763 1.35884 0.21087
#END


data_List_2
#E = -52.0503 (inter-molecular)
#E = 121.1274 (intra-molecular)
_chemical_formula_sum 'H22 C34 N2 O2 Cl2'
_chemical_formula_moiety
;
H22 C34 N2 O2 Cl2
;
_symmetry_cell_setting triclinic
_space_group_name_H-M_alt 'P -1'
_symmetry_Int_Tables_number 2
loop_
_symmetry_equiv_pos_site_id
_symmetry_equiv_pos_as_xyz
1 x,y,z
2 -x,-y,-z
_cell_length_a 10.526944
_cell_length_b 18.264789
_cell_length_c 10.718164
_cell_angle_alpha 82.044535
_cell_angle_beta 62.245278
_cell_angle_gamma 120.573036
_cell_formula_units_Z 2
loop_
_atom_site_label
_atom_site_type_symbol
_atom_site_fract_x
_atom_site_fract_y
_atom_site_fract_z
C1 C 0.30261 0.20362 1.81796
C2 C 0.29486 0.16378 1.71732
C3 C 0.32424 0.21273 1.58112
C4 C 0.35709 0.29997 1.54739
C5 C 0.36511 0.33958 1.64872
C6 C 0.33780 0.29125 1.78351
H1 H 0.27918 0.16626 1.92432
H2 H 0.26279 0.09419 1.74641
H3 H 0.38880 0.40694 1.62590
H4 H 0.34238 0.32138 1.86320
C7 C 0.30051 0.16409 1.48588
O1 O 0.13700 0.09334 1.54869
N1 N 0.46651 0.20044 1.34077
H5 H 0.59143 0.25568 1.31247
C8 C 0.47872 0.16794 1.22546
C9 C 0.65316 0.19560 1.09796
C10 C 0.32013 0.10944 1.23427
C11 C 0.66401 0.16504 0.97935
C12 C 0.33107 0.08119 1.11809
H6 H 0.18345 0.08582 1.32869
C13 C 0.50123 0.10961 0.98944
H7 H 0.20198 0.03514 1.13239
C14 C 0.50773 0.08079 0.87348
H8 H 0.38225 0.03848 0.88173
C15 C 0.67406 0.10522 0.74689
H9 H 0.67800 0.08259 0.65795
C16 C 0.83380 0.15629 0.73716
C17 C 0.82895 0.18586 0.85148
H10 H 0.95723 0.22601 0.83946
C18 C 0.82326 0.25280 1.08973
C19 C 0.84741 0.20264 1.17998
C20 C 0.96234 0.35621 0.99189
C21 C 0.72080 0.09981 1.27433
C22 C 1.00567 0.25712 1.17582
C23 C 1.11759 0.40721 0.98935
C24 C 0.74749 0.05316 1.36149
H11 H 0.59689 0.05393 1.28195
C25 C 1.03121 0.20954 1.26446
C26 C 1.13762 0.35875 1.08162
H12 H 1.22841 0.48590 0.91540
C27 C 0.90267 0.10807 1.35675
H13 H 0.64490 -0.02595 1.43461
H14 H 1.15193 0.25137 1.26261
H15 H 1.26134 0.40190 1.07565
H16 H 0.92085 0.07181 1.42769
H17 H 0.82552 0.36031 0.90499
C28 C 1.05354 0.50362 0.80133
N2 N 0.94079 0.40452 0.89782
C29 C 1.00474 0.53202 0.70460
C30 C 0.82111 0.48465 0.75628
C31 C 1.15963 0.61342 0.54840
C32 C 0.79550 0.51815 0.65177
C33 C 1.13336 0.64564 0.44428
H18 H 1.30306 0.65139 0.50609
C34 C 0.95093 0.59779 0.49601
H19 H 0.65387 0.48230 0.69055
H20 H 1.25567 0.70753 0.32307
H21 H 0.92907 0.62229 0.41554
O2 O 1.19193 0.56983 0.78395
Cl1 Cl 0.61787 0.38600 0.94625
Cl2 Cl 0.37996 0.35896 1.38841
H22 H 0.96134 0.17228 0.64118
#END


data_List_3
#E = -52.4750 (inter-molecular)
#E = 121.6647 (intra-molecular)
_chemical_formula_sum 'H22 C34 N2 O2 Cl2'
_chemical_formula_moiety
;
H22 C34 N2 O2 Cl2
;
_symmetry_cell_setting monoclinic
_space_group_name_H-M_alt 'P 1 21/c 1'
_symmetry_Int_Tables_number 14
loop_
_symmetry_equiv_pos_site_id
_symmetry_equiv_pos_as_xyz
1 x,y,z
2 -x,1/2+y,1/2-z
3 -x,-y,-z
4 x,1/2-y,1/2+z
_cell_length_a 11.528393
_cell_length_b 14.246890
_cell_length_c 18.870363
_cell_angle_alpha 90.000000
_cell_angle_beta 62.911335
_cell_angle_gamma 90.000000
_cell_formula_units_Z 4
loop_
_atom_site_label
_atom_site_type_symbol
_atom_site_fract_x
_atom_site_fract_y
_atom_site_fract_z
C1 C 1.20777 0.84691 0.25983
C2 C 1.10962 0.79694 0.25270
C3 C 0.99980 0.84453 0.25783
C4 C 0.98629 0.94110 0.27214
C5 C 1.08490 0.99053 0.27956
C6 C 1.19461 0.94325 0.27440
H1 H 1.29398 0.81056 0.25497
H2 H 1.11827 0.72138 0.24358
H3 H 1.07637 1.06582 0.29021
H4 H 1.26950 0.98130 0.28253
C7 C 0.89745 0.78837 0.25210
O1 O 0.83429 0.73565 0.30795
N1 N 0.88834 0.79710 0.18170
H5 H 0.96080 0.83242 0.13624
C8 C 0.79236 0.75304 0.16533
C9 C 0.81254 0.74066 0.08572
C10 C 0.67548 0.72277 0.22782
C11 C 0.71401 0.69603 0.07076
C12 C 0.58010 0.67957 0.21334
H6 H 0.65359 0.73297 0.28970
C13 C 0.59746 0.66595 0.13605
H7 H 0.49158 0.65633 0.26409
C14 C 0.49853 0.62269 0.12406
H8 H 0.40915 0.60018 0.17475
C15 C 0.51237 0.60813 0.04770
H9 H 0.43410 0.57557 0.03961
C16 C 0.62624 0.63596 -0.01754
C17 C 0.72534 0.67928 -0.00614
H10 H 0.81233 0.70094 -0.05904
C18 C 0.93830 0.76954 0.01776
C19 C 1.05069 0.71049 -0.00536
C20 C 0.94877 0.85590 -0.02264
C21 C 1.04803 0.62130 0.02846
C22 C 1.17213 0.74152 -0.06540
C23 C 1.06897 0.88160 -0.08420
C24 C 1.16023 0.56712 0.00578
H11 H 0.95666 0.59159 0.07262
C25 C 1.28505 0.68735 -0.08684
C26 C 1.17887 0.82594 -0.10447
H12 H 1.08223 0.94589 -0.11766
C27 C 1.27898 0.60049 -0.05160
H13 H 1.15351 0.49906 0.03324
H14 H 1.37896 0.71175 -0.13242
H15 H 1.27031 0.84981 -0.15252
H16 H 1.36672 0.55886 -0.06981
H17 H 0.75293 0.88698 0.04391
C28 C 0.82900 1.00181 -0.02729
N2 N 0.83679 0.91345 0.00037
C29 C 0.69599 1.04426 0.00512
C30 C 0.59197 1.02822 0.08049
C31 C 0.67662 1.10609 -0.04651
C32 C 0.47162 1.07165 0.10166
C33 C 0.55658 1.14879 -0.02522
H18 H 0.75629 1.12020 -0.10478
C34 C 0.45359 1.13131 0.04908
H19 H 0.38975 1.05942 0.15961
H20 H 0.54407 1.19430 -0.06733
H21 H 0.35897 1.16333 0.06652
O2 O 0.92062 1.04784 -0.07663
Cl1 Cl 0.60140 0.95843 0.15240
Cl2 Cl 0.84862 1.00169 0.28516
H22 H 0.63839 0.62515 -0.07753
#END


data_List_4
#E = -52.3799 (inter-molecular)
#E = 121.6665 (intra-molecular)
_chemical_formula_sum 'H22 C34 N2 O2 Cl2'
_chemical_formula_moiety
;
H22 C34 N2 O2 Cl2
;
_symmetry_cell_setting monoclinic
_space_group_name_H-M_alt 'P 1 21/c 1'
_symmetry_Int_Tables_number 14
loop_
_symmetry_equiv_pos_site_id
_symmetry_equiv_pos_as_xyz
1 x,y,z
2 -x,1/2+y,1/2-z
3 -x,-y,-z
4 x,1/2-y,1/2+z
_cell_length_a 11.526257
_cell_length_b 14.251198
_cell_length_c 18.870910
_cell_angle_alpha 90.000000
_cell_angle_beta 117.084837
_cell_angle_gamma 90.000000
_cell_formula_units_Z 4
loop_
_atom_site_label
_atom_site_type_symbol
_atom_site_fract_x
_atom_site_fract_y
_atom_site_fract_z
C1 C 0.55679 1.14887 1.02530
C2 C 0.67680 1.10610 1.04659
C3 C 0.69610 1.04422 0.99497
C4 C 0.59203 1.02820 0.91962
C5 C 0.47170 1.07168 0.89846
C6 C 0.45374 1.13139 0.95102
H1 H 0.54434 1.19443 1.06740
H2 H 0.75651 1.12023 1.10485
H3 H 0.38978 1.05944 0.84053
H4 H 0.35914 1.16345 0.93360
C7 C 0.82906 1.00167 1.02742
O1 O 0.92078 1.04778 1.07658
N1 N 0.83684 0.91343 0.99962
H5 H 0.75295 0.88700 0.95606
C8 C 0.94881 0.85588 1.02257
C9 C 0.93829 0.76958 0.98214
C10 C 1.06905 0.88153 1.08412
C11 C 1.05065 0.71050 1.00523
C12 C 1.17894 0.82586 1.10437
H6 H 1.08236 0.94581 1.11758
C13 C 1.17213 0.74148 1.06527
H7 H 1.27041 0.84971 1.15240
C14 C 1.28502 0.68728 1.08672
H8 H 1.37896 0.71163 1.13229
C15 C 1.27889 0.60043 1.05147
H9 H 1.36661 0.55877 1.06969
C16 C 1.16010 0.56712 0.99407
C17 C 1.04793 0.62134 0.97138
H10 H 0.95653 0.59169 0.92720
C18 C 0.81248 0.74073 0.91419
C19 C 0.71400 0.69604 0.92917
C20 C 0.79217 0.75328 0.83457
C21 C 0.72538 0.67927 1.00607
C22 C 0.59746 0.66593 0.86390
C23 C 0.67545 0.72275 0.77210
C24 C 0.62630 0.63594 1.01750
H11 H 0.81240 0.70095 1.05895
C25 C 0.49855 0.62265 0.87591
C26 C 0.58011 0.67949 0.78661
H12 H 0.65358 0.73285 0.71022
C27 C 0.51242 0.60810 0.95227
H13 H 0.63848 0.62513 1.07749
H14 H 0.40916 0.60012 0.82524
H15 H 0.49164 0.65615 0.73588
H16 H 0.43415 0.57553 0.96038
H17 H 0.96077 0.83242 0.86368
C28 C 0.89749 0.78835 0.74785
N2 N 0.88834 0.79709 0.81822
C29 C 0.99990 0.84448 0.74215
C30 C 0.98649 0.94105 0.72797
C31 C 1.10968 0.79689 0.74721
C32 C 1.08515 0.99047 0.72059
C33 C 1.20788 0.84686 0.74013
H18 H 1.11825 0.72134 0.75625
C34 C 1.19482 0.94319 0.72569
H19 H 1.07667 1.06576 0.71001
H20 H 1.29410 0.81051 0.74497
H21 H 1.26977 0.98124 0.71761
O2 O 0.83434 0.73564 0.69200
Cl1 Cl 0.84883 1.00164 0.71499
Cl2 Cl 0.60138 0.95840 0.84770
H22 H 1.15334 0.49908 0.96663
#END


data_List_5
#E = -53.4005 (inter-molecular)
#E = 123.0263 (intra-molecular)
_chemical_formula_sum 'H22 C34 N2 O2 Cl2'
_chemical_formula_moiety
;
H22 C34 N2 O2 Cl2
;
_symmetry_cell_setting triclinic
_space_group_name_H-M_alt 'P -1'
_symmetry_Int_Tables_number 2
loop_
_symmetry_equiv_pos_site_id
_symmetry_equiv_pos_as_xyz
1 x,y,z
2 -x,-y,-z
_cell_length_a 11.156487
_cell_length_b 10.094244
_cell_length_c 16.103800
_cell_angle_alpha 64.440040
_cell_angle_beta 120.204388
_cell_angle_gamma 88.156542
_cell_formula_units_Z 2
loop_
_atom_site_label
_atom_site_type_symbol
_atom_site_fract_x
_atom_site_fract_y
_atom_site_fract_z
C1 C 0.86822 -0.59079 0.60629
C2 C 0.80384 -0.45722 0.59442
C3 C 0.73742 -0.31164 0.49433
C4 C 0.73586 -0.30508 0.40516
C5 C 0.79848 -0.43983 0.41657
C6 C 0.86559 -0.58159 0.51695
H1 H 0.91959 -0.70104 0.68500
H2 H 0.80696 -0.46806 0.66568
H3 H 0.79760 -0.43392 0.34724
H4 H 0.91635 -0.68399 0.52510
C7 C 0.68190 -0.17668 0.49659
O1 O 0.72525 -0.19666 0.58938
N1 N 0.58473 -0.04021 0.39552
H5 H 0.54450 -0.04301 0.32423
C8 C 0.54091 0.10806 0.37927
C9 C 0.43078 0.23503 0.26955
C10 C 0.60904 0.13287 0.46907
C11 C 0.39719 0.38657 0.25320
C12 C 0.57270 0.27866 0.45351
H6 H 0.69537 0.04145 0.55360
C13 C 0.46983 0.40593 0.34693
H7 H 0.63045 0.29129 0.52642
C14 C 0.43889 0.55187 0.33422
H8 H 0.49435 0.56537 0.40682
C15 C 0.33659 0.68163 0.22909
H9 H 0.31373 0.79362 0.22063
C16 C 0.26437 0.66658 0.13564
C17 C 0.29432 0.52138 0.14778
H10 H 0.23565 0.51484 0.07253
C18 C 0.34697 0.20789 0.17401
C19 C 0.39398 0.22620 0.10264
C20 C 0.22417 0.15525 0.15698
C21 C 0.50584 0.29022 0.10523
C22 C 0.32593 0.17831 0.02376
C23 C 0.15969 0.11029 0.07763
C24 C 0.55039 0.30288 0.03575
H11 H 0.55814 0.33465 0.16070
C25 C 0.37215 0.19023 -0.04489
C26 C 0.21154 0.11880 0.01350
H12 H 0.06847 0.06569 0.06376
C27 C 0.48395 0.25192 -0.03897
H13 H 0.63624 0.35353 0.03988
H14 H 0.32056 0.15064 -0.10368
H15 H 0.15889 0.08072 -0.04629
H16 H 0.51805 0.26049 -0.09294
H17 H 0.20624 0.20804 0.26227
C28 C 0.04400 0.11348 0.20803
N2 N 0.16358 0.15750 0.21583
C29 C -0.02309 0.17013 0.25109
C30 C -0.05807 0.32452 0.22306
C31 C -0.05957 0.06340 0.31832
C32 C -0.12523 0.36968 0.26449
C33 C -0.12614 0.10896 0.35965
H18 H -0.03799 -0.05526 0.33702
C34 C -0.15807 0.26178 0.33341
H19 H -0.15487 0.49014 0.24091
H20 H -0.15475 0.02559 0.41123
H21 H -0.21449 0.29785 0.36263
O2 O -0.00754 0.02807 0.17335
Cl1 Cl -0.02879 0.46799 0.13392
Cl2 Cl 0.66348 -0.13812 0.27807
H22 H 0.18549 0.76742 0.05284
#END


data_List_6
#E = -53.3362 (inter-molecular)
#E = 123.1097 (intra-molecular)
_chemical_formula_sum 'H22 C34 N2 O2 Cl2'
_chemical_formula_moiety
;
H22 C34 N2 O2 Cl2
;
_symmetry_cell_setting triclinic
_space_group_name_H-M_alt 'P -1'
_symmetry_Int_Tables_number 2
loop_
_symmetry_equiv_pos_site_id
_symmetry_equiv_pos_as_xyz
1 x,y,z
2 -x,-y,-z
_cell_length_a 11.162122
_cell_length_b 12.557097
_cell_length_c 10.089060
_cell_angle_alpha 77.147749
_cell_angle_beta 91.854620
_cell_angle_gamma 77.327625
_cell_formula_units_Z 2
loop_
_atom_site_label
_atom_site_type_symbol
_atom_site_fract_x
_atom_site_fract_y
_atom_site_fract_z
C1 C -0.48574 0.85991 0.03167
C2 C -0.37766 0.81860 0.11843
C3 C -0.27404 0.75132 0.07876
C4 C -0.28121 0.72317 -0.04756
C5 C -0.38995 0.76465 -0.13402
C6 C -0.49164 0.83365 -0.09492
H1 H -0.56591 0.91153 0.06356
H2 H -0.37458 0.83736 0.21839
H3 H -0.39623 0.74102 -0.23088
H4 H -0.57740 0.86289 -0.16010
C7 C -0.16368 0.70815 0.17828
O1 O -0.18024 0.67319 0.29844
N1 N -0.05210 0.71611 0.12621
H5 H -0.05618 0.76276 0.02924
C8 C 0.06747 0.65717 0.18710
C9 C 0.17309 0.67418 0.11726
C10 C 0.08263 0.57782 0.31151
C11 C 0.29164 0.60290 0.17030
C12 C 0.19874 0.51386 0.36713
H6 H 0.00540 0.56380 0.37000
C13 C 0.30281 0.52413 0.29725
H7 H 0.20632 0.45359 0.46477
C14 C 0.41793 0.45604 0.35435
H8 H 0.42538 0.39760 0.45306
C15 C 0.52367 0.46207 0.28666
H9 H 0.61192 0.40841 0.33225
C16 C 0.51503 0.53645 0.16062
C17 C 0.40079 0.60560 0.10359
H10 H 0.39736 0.66091 0.00348
C18 C 0.16106 0.76967 -0.00553
C19 C 0.14383 0.75333 -0.14077
C20 C 0.16103 0.87939 0.01170
C21 C 0.14613 0.64798 -0.17001
C22 C 0.12276 0.84701 -0.25399
C23 C 0.14044 0.96896 -0.10310
C24 C 0.12794 0.63588 -0.30309
H11 H 0.16263 0.57280 -0.08806
C25 C 0.10412 0.83432 -0.38720
C26 C 0.11964 0.95347 -0.23342
H12 H 0.14526 1.05289 -0.09674
C27 C 0.10657 0.72929 -0.41170
H13 H 0.13161 0.55313 -0.32098
H14 H 0.08683 0.90684 -0.47344
H15 H 0.10400 1.02633 -0.31911
H16 H 0.09177 0.72096 -0.51526
H17 H 0.22088 0.82417 0.21773
C28 C 0.18518 0.99655 0.17901
N2 N 0.18976 0.89548 0.14356
C29 C 0.24322 0.99434 0.31619
C30 C 0.33064 0.90504 0.39916
C31 C 0.20972 1.09448 0.36154
C32 C 0.38181 0.91645 0.52254
C33 C 0.26229 1.10637 0.48323
H18 H 0.14136 1.16573 0.30112
C34 C 0.34881 1.01693 0.56366
H19 H 0.44979 0.84694 0.58654
H20 H 0.23502 1.18514 0.51460
H21 H 0.39139 1.02496 0.65803
O2 O 0.13479 1.08920 0.10627
Cl1 Cl 0.38503 0.77771 0.35987
Cl2 Cl -0.16287 0.63381 -0.10180
H22 H 0.59664 0.54058 0.10572
#END


data_List_7
#E = -51.7800 (inter-molecular)
#E = 121.7376 (intra-molecular)
_chemical_formula_sum 'H22 C34 N2 O2 Cl2'
_chemical_formula_moiety
;
H22 C34 N2 O2 Cl2
;
_symmetry_cell_setting triclinic
_space_group_name_H-M_alt 'P -1'
_symmetry_Int_Tables_number 2
loop_
_symmetry_equiv_pos_site_id
_symmetry_equiv_pos_as_xyz
1 x,y,z
2 -x,-y,-z
_cell_length_a 11.176935
_cell_length_b 16.254401
_cell_length_c 10.450829
_cell_angle_alpha 95.194944
_cell_angle_beta 118.974060
_cell_angle_gamma 60.603158
_cell_formula_units_Z 2
loop_
_atom_site_label
_atom_site_type_symbol
_atom_site_fract_x
_atom_site_fract_y
_atom_site_fract_z
C1 C -0.83454 0.70790 0.83197
C2 C -0.67251 0.67088 0.93125
C3 C -0.62336 0.72028 1.04360
C4 C -0.73559 0.80527 1.05822
C5 C -0.89791 0.84188 0.95823
C6 C -0.94684 0.79302 0.84559
H1 H -0.87365 0.66996 0.74494
H2 H -0.58517 0.60354 0.92197
H3 H -0.98729 0.90729 0.96886
H4 H -1.07286 0.82066 0.76877
C7 C -0.45179 0.67506 1.15141
O1 O -0.39034 0.60077 1.23641
N1 N -0.37644 0.71823 1.13942
H5 H -0.44004 0.77325 1.05205
C8 C -0.21222 0.68673 1.23425
C9 C -0.13191 0.71095 1.18697
C10 C -0.12856 0.63264 1.37695
C11 C 0.03448 0.67758 1.28521
C12 C 0.03206 0.60083 1.47237
H6 H -0.18644 0.61584 1.42021
C13 C 0.11411 0.62292 1.42875
H7 H 0.09209 0.55836 1.58206
C14 C 0.27550 0.59032 1.52835
H8 H 0.33616 0.54844 1.63854
C15 C 0.36140 0.61043 1.48819
H9 H 0.48620 0.58437 1.56692
C16 C 0.28837 0.66130 1.34695
C17 C 0.12724 0.69456 1.24714
H10 H 0.07422 0.73369 1.13700
C18 C -0.21654 0.76815 1.03506
C19 C -0.23763 0.72129 0.90902
C20 C -0.27311 0.86851 1.01514
C21 C -0.18736 0.62225 0.91746
C22 C -0.31252 0.77571 0.76659
C23 C -0.34653 0.91937 0.87294
C24 C -0.20982 0.57953 0.79205
H11 H -0.12922 0.57613 1.02336
C25 C -0.33362 0.73189 0.64127
C26 C -0.36554 0.87376 0.75075
H12 H -0.39051 0.99562 0.85207
C27 C -0.28221 0.63424 0.65398
H13 H -0.17111 0.50357 0.80332
H14 H -0.39071 0.77382 0.53201
H15 H -0.42255 0.91655 0.64214
H16 H -0.30096 0.60126 0.55608
H17 H -0.19178 0.86997 1.23993
C28 C -0.31032 1.01098 1.14375
N2 N -0.25202 0.91413 1.14060
C29 C -0.25703 1.03687 1.29457
C30 C -0.22435 0.98850 1.42197
C31 C -0.23765 1.11691 1.30665
C32 C -0.17058 1.01917 1.55773
C33 C -0.18386 1.14703 1.44191
H18 H -0.26216 1.15561 1.20976
C34 C -0.14962 1.09779 1.56790
H19 H -0.14356 0.98158 1.65745
H20 H -0.16744 1.20808 1.44819
H21 H -0.10663 1.12046 1.67405
O2 O -0.39808 1.07699 1.03484
Cl1 Cl -0.24878 0.89181 1.42392
Cl2 Cl -0.68139 0.86489 1.20060
H22 H 0.35701 0.67464 1.31459
#END


data_List_8
#E = -50.4118 (inter-molecular)
#E = 120.6260 (intra-molecular)
_chemical_formula_sum 'H22 C34 N2 O2 Cl2'
_chemical_formula_moiety
;
H22 C34 N2 O2 Cl2
;
_symmetry_cell_setting triclinic
_space_group_name_H-M_alt 'P -1'
_symmetry_Int_Tables_number 2
loop_
_symmetry_equiv_pos_site_id
_symmetry_equiv_pos_as_xyz
1 x,y,z
2 -x,-y,-z
_cell_length_a 20.539120
_cell_length_b 10.486245
_cell_length_c 15.856823
_cell_angle_alpha 88.303486
_cell_angle_beta 119.945232
_cell_angle_gamma 41.433746
_cell_formula_units_Z 2
loop_
_atom_site_label
_atom_site_type_symbol
_atom_site_fract_x
_atom_site_fract_y
_atom_site_fract_z
C1 C 0.83342 0.70748 1.48036
C2 C 0.78383 0.88791 1.39895
C3 C 0.75169 0.92875 1.29065
C4 C 0.76974 0.78374 1.26487
C5 C 0.81885 0.60298 1.34648
C6 C 0.85114 0.56439 1.45419
H1 H 0.85896 0.67859 1.56426
H2 H 0.77377 0.99409 1.42200
H3 H 0.83329 0.48953 1.32707
H4 H 0.89107 0.42206 1.51853
C7 C 0.70195 1.12596 1.21445
O1 O 0.62243 1.31995 1.20189
N1 N 0.75597 1.06603 1.16950
H5 H 0.81193 0.90760 1.18061
C8 C 0.73603 1.20658 1.10311
C9 C 0.79043 1.12298 1.05481
C10 C 0.66609 1.42241 1.08500
C11 C 0.76841 1.26537 0.98472
C12 C 0.64677 1.55835 1.01851
H6 H 0.62542 1.49122 1.12213
C13 C 0.69471 1.48565 0.96666
H7 H 0.59437 1.72228 1.00896
C14 C 0.66951 1.63155 0.89701
H8 H 0.61257 1.80132 0.88297
C15 C 0.71602 1.56361 0.84408
H9 H 0.69412 1.68031 0.78907
C16 C 0.78953 1.34720 0.86127
C17 C 0.81594 1.19972 0.93107
H10 H 0.87563 1.02950 0.94346
C18 C 0.87101 0.88634 1.07749
C19 C 1.03973 0.61702 1.20467
C20 C 0.78155 0.92521 0.97590
C21 C 1.13801 0.55923 1.31180
C22 C 1.11455 0.39288 1.22713
C23 C 0.86078 0.69792 1.00228
C24 C 1.30048 0.29362 1.43576
H11 H 1.08782 0.72303 1.30016
C25 C 1.27866 0.12698 1.35082
C26 C 1.02432 0.43623 1.12589
H12 H 0.79953 0.71464 0.92820
C27 C 1.37050 0.07764 1.45517
H13 H 1.37193 0.25572 1.51709
H14 H 1.33598 -0.04499 1.36772
H15 H 1.08027 0.26618 1.14096
H16 H 1.49659 -0.12957 1.55132
H17 H 0.56684 1.34861 0.83425
C28 C 0.51181 1.26219 0.74296
N2 N 0.61524 1.19230 0.84887
C29 C 0.35420 1.54845 0.61001
C30 C 0.33740 1.67273 0.53849
C31 C 0.21892 1.68608 0.54925
C32 C 0.18522 1.93249 0.40513
C33 C 0.06726 1.94660 0.41708
H18 H 0.23336 1.58638 0.60504
C34 C 0.05082 2.06833 0.34464
H19 H 0.17012 2.03178 0.34805
H20 H -0.03724 2.05162 0.36989
H21 H -0.06659 2.26971 0.24087
O2 O 0.53511 1.11372 0.74687
Cl1 Cl 0.49711 1.52164 0.60867
Cl2 Cl 0.73385 0.81361 1.13523
H22 H 0.82675 1.29196 0.82073
#END


data_List_9
#E = -49.1831 (inter-molecular)
#E = 119.4837 (intra-molecular)
_chemical_formula_sum 'H22 C34 N2 O2 Cl2'
_chemical_formula_moiety
;
H22 C34 N2 O2 Cl2
;
_symmetry_cell_setting monoclinic
_space_group_name_H-M_alt 'P 1 21/c 1'
_symmetry_Int_Tables_number 14
loop_
_symmetry_equiv_pos_site_id
_symmetry_equiv_pos_as_xyz
1 x,y,z
2 -x,1/2+y,1/2-z
3 -x,-y,-z
4 x,1/2-y,1/2+z
_cell_length_a 11.078894
_cell_length_b 19.075129
_cell_length_c 14.863411
_cell_angle_alpha 90.000000
_cell_angle_beta 64.527343
_cell_angle_gamma 90.000000
_cell_formula_units_Z 4
loop_
_atom_site_label
_atom_site_type_symbol
_atom_site_fract_x
_atom_site_fract_y
_atom_site_fract_z
C1 C -0.07045 0.55966 1.63797
C2 C -0.01432 0.61573 1.57330
C3 C -0.04541 0.62770 1.49250
C4 C -0.13596 0.58302 1.47843
C5 C -0.19301 0.52716 1.54420
C6 C -0.15971 0.51523 1.62323
H1 H -0.04305 0.55088 1.69892
H2 H 0.05388 0.65062 1.58629
H3 H -0.26317 0.49197 1.53405
H4 H -0.20357 0.47105 1.67257
C7 C 0.02131 0.68893 1.42857
O1 O 0.02894 0.74306 1.47048
N1 N 0.07496 0.67700 1.32716
H5 H 0.05701 0.62904 1.30603
C8 C 0.14852 0.72412 1.24850
C9 C 0.19736 0.70027 1.14807
C10 C 0.17431 0.79295 1.26665
C11 C 0.26922 0.74723 1.06722
C12 C 0.24676 0.83822 1.18812
H6 H 0.13961 0.81357 1.34169
C13 C 0.29455 0.81640 1.08896
H7 H 0.26378 0.89163 1.20591
C14 C 0.36637 0.86337 1.01140
H8 H 0.38769 0.91611 1.02860
C15 C 0.41161 0.84370 0.91192
H9 H 0.46625 0.88069 0.85264
C16 C 0.38617 0.77647 0.88894
C17 C 0.31760 0.72874 0.96529
H10 H 0.30066 0.67640 0.94387
C18 C 0.18036 0.62517 1.12718
C19 C 0.27761 0.57470 1.12523
C20 C 0.06526 0.60244 1.11632
C21 C 0.39188 0.59207 1.14031
C22 C 0.25846 0.50301 1.11062
C23 C 0.05061 0.53133 1.10108
C24 C 0.48180 0.54127 1.14147
H11 H 0.41109 0.64609 1.15365
C25 C 0.35043 0.45249 1.11124
C26 C 0.14609 0.48246 1.09755
H12 H -0.03524 0.51151 1.09182
C27 C 0.46179 0.47149 1.12606
H13 H 0.56777 0.55643 1.15376
H14 H 0.33526 0.39725 1.10157
H15 H 0.12844 0.42755 1.08735
H16 H 0.53251 0.43186 1.12556
H17 H -0.00547 0.70316 1.11451
C28 C -0.16253 0.63818 1.13652
N2 N -0.03293 0.65196 1.12176
C29 C -0.24287 0.69997 1.13556
C30 C -0.26102 0.75902 1.19560
C31 C -0.30388 0.69708 1.07024
C32 C -0.33760 0.81502 1.18814
C33 C -0.37961 0.75321 1.06286
H18 H -0.29356 0.65030 1.02593
C34 C -0.39621 0.81228 1.12181
H19 H -0.35166 0.86152 1.23352
H20 H -0.42535 0.75066 1.01126
H21 H -0.45427 0.85651 1.11608
O2 O -0.21629 0.58047 1.14882
Cl1 Cl -0.19534 0.76623 1.28135
Cl2 Cl -0.18595 0.59337 1.38447
H22 H 0.41938 0.76077 0.81172
#END


data_List_10
#E = -50.2840 (inter-molecular)
#E = 120.5996 (intra-molecular)
_chemical_formula_sum 'H22 C34 N2 O2 Cl2'
_chemical_formula_moiety
;
H22 C34 N2 O2 Cl2
;
_symmetry_cell_setting triclinic
_space_group_name_H-M_alt 'P -1'
_symmetry_Int_Tables_number 2
loop_
_symmetry_equiv_pos_site_id
_symmetry_equiv_pos_as_xyz
1 x,y,z
2 -x,-y,-z
_cell_length_a 11.199637
_cell_length_b 10.494361
_cell_length_c 14.467029
_cell_angle_alpha 110.090637
_cell_angle_beta 74.771888
_cell_angle_gamma 118.834525
_cell_formula_units_Z 2
loop_
_atom_site_label
_atom_site_type_symbol
_atom_site_fract_x
_atom_site_fract_y
_atom_site_fract_z
C1 C 1.48184 0.95919 0.35306
C2 C 1.39967 0.82845 0.38496
C3 C 1.29065 0.82004 0.46113
C4 C 1.26484 0.94714 0.50486
C5 C 1.34735 1.07878 0.47240
C6 C 1.45581 1.08483 0.39699
H1 H 1.56626 0.96232 0.29468
H2 H 1.42262 0.73213 0.35198
H3 H 1.32805 1.17801 0.50630
H4 H 1.52089 1.18720 0.37259
C7 C 1.21396 0.67269 0.48779
O1 O 1.20143 0.55805 0.42076
N1 N 1.16871 0.67904 0.58695
H5 H 1.17987 0.78167 0.63181
C8 C 1.10220 0.55868 0.63365
C9 C 1.05368 0.58834 0.73657
C10 C 1.08423 0.41266 0.58189
C11 C 0.98349 0.46830 0.78496
C12 C 1.01754 0.29632 0.62932
H6 H 1.12160 0.38421 0.50392
C13 C 0.96552 0.32154 0.72937
H7 H 1.00797 0.18462 0.58649
C14 C 0.89579 0.20114 0.77412
H8 H 0.88181 0.08815 0.73124
C15 C 0.84275 0.22304 0.87383
H9 H 0.78767 0.12841 0.90715
C16 C 0.85983 0.36613 0.93010
C17 C 0.92970 0.48692 0.88641
H10 H 0.94201 0.59762 0.93365
C18 C 1.07629 0.74460 0.79436
C19 C 1.20322 0.84505 0.83597
C20 C 0.97503 0.79550 0.80622
C21 C 1.30997 0.80418 0.82744
C22 C 1.22587 0.99465 0.88804
C23 C 1.00165 0.94392 0.85870
C24 C 1.43373 0.90715 0.86603
H11 H 1.29811 0.69030 0.78917
C25 C 1.34929 1.09625 0.92861
C26 C 1.12507 1.04197 0.89864
H12 H 0.92796 0.98884 0.87115
C27 C 1.45326 1.05333 0.91649
H13 H 1.51478 0.87325 0.85636
H14 H 1.36626 1.21109 0.96885
H15 H 1.14037 1.15638 0.93919
H16 H 1.54921 1.13432 0.94654
H17 H 0.83362 0.58674 0.73320
C28 C 0.74207 0.72813 0.76987
N2 N 0.84818 0.69473 0.76693
C29 C 0.60938 0.59931 0.74472
C30 C 0.53748 0.49069 0.79860
C31 C 0.54904 0.59803 0.67073
C32 C 0.40419 0.38313 0.77957
C33 C 0.41702 0.48907 0.65090
H18 H 0.60499 0.68417 0.63005
C34 C 0.34420 0.38271 0.70617
H19 H 0.34692 0.29801 0.82088
H20 H 0.37023 0.48913 0.59387
H21 H 0.24056 0.29876 0.69211
O2 O 0.74549 0.85325 0.79019
Cl1 Cl 0.60723 0.48026 0.88711
Cl2 Cl 1.13405 0.95323 0.59838
H22 H 0.81919 0.38452 1.00805
#END


data_List_11
#E = -49.1262 (inter-molecular)
#E = 119.4695 (intra-molecular)
_chemical_formula_sum 'H22 C34 N2 O2 Cl2'
_chemical_formula_moiety
;
H22 C34 N2 O2 Cl2
;
_symmetry_cell_setting monoclinic
_space_group_name_H-M_alt 'P 1 21/c 1'
_symmetry_Int_Tables_number 14
loop_
_symmetry_equiv_pos_site_id
_symmetry_equiv_pos_as_xyz
1 x,y,z
2 -x,1/2+y,1/2-z
3 -x,-y,-z
4 x,1/2-y,1/2+z
_cell_length_a 11.079259
_cell_length_b 19.073675
_cell_length_c 14.864544
_cell_angle_alpha 90.000000
_cell_angle_beta 115.470580
_cell_angle_gamma 90.000000
_cell_formula_units_Z 4
loop_
_atom_site_label
_atom_site_type_symbol
_atom_site_fract_x
_atom_site_fract_y
_atom_site_fract_z
C1 C 0.87964 0.74681 0.56291
C2 C 0.80392 0.80295 0.57030
C3 C 0.74290 0.80006 0.63560
C4 C 0.76103 0.74100 0.69562
C5 C 0.83759 0.68499 0.68815
C6 C 0.89621 0.68773 0.62183
H1 H 0.92540 0.74936 0.51132
H2 H 0.79363 0.84973 0.52600
H3 H 0.85163 0.63848 0.73352
H4 H 0.95426 0.64349 0.61611
C7 C 0.66254 0.86185 0.63654
O1 O 0.71627 0.91957 0.64877
N1 N 0.53296 0.84807 0.62182
H5 H 0.50557 0.79686 0.61470
C8 C 0.43476 0.89759 0.61635
C9 C 0.31967 0.87486 0.62721
C10 C 0.44940 0.96871 0.60109
C11 C 0.22240 0.92533 0.62524
C12 C 0.35392 1.01757 0.59755
H6 H 0.53525 0.98852 0.59184
C13 C 0.24155 0.99703 0.61062
H7 H 0.37156 1.07249 0.58734
C14 C 0.14958 1.04755 0.61122
H8 H 0.16473 1.10279 0.60154
C15 C 0.03821 1.02855 0.62603
H9 H -0.03252 1.06818 0.62552
C16 C 0.01821 0.95877 0.64145
C17 C 0.10814 0.90796 0.64031
H10 H 0.08892 0.85393 0.65366
C18 C 0.30265 0.79975 0.64808
C19 C 0.23079 0.75279 0.56724
C20 C 0.35148 0.77589 0.74850
C21 C 0.18241 0.77130 0.46532
C22 C 0.20545 0.68361 0.58896
C23 C 0.32569 0.70706 0.76663
C24 C 0.11384 0.72357 0.38896
H11 H 0.19936 0.82363 0.44391
C25 C 0.13364 0.63665 0.51140
C26 C 0.25324 0.66179 0.68811
H12 H 0.36038 0.68643 0.84166
C27 C 0.08840 0.65633 0.41194
H13 H 0.08064 0.73927 0.31176
H14 H 0.11231 0.58391 0.52859
H15 H 0.23622 0.60837 0.70589
H16 H 0.03376 0.61934 0.35265
H17 H 0.44299 0.87098 0.80604
C28 C 0.47871 0.81106 0.92855
N2 N 0.42505 0.82301 0.82716
C29 C 0.54542 0.87229 0.99249
C30 C 0.63596 0.91699 0.97844
C31 C 0.51431 0.88424 1.07328
C32 C 0.69298 0.97284 1.04422
C33 C 0.57042 0.94031 1.13797
H18 H 0.44612 0.84933 1.08625
C34 C 0.65967 0.98476 1.12324
H19 H 0.76313 1.00805 1.03408
H20 H 0.54302 0.94907 1.19892
H21 H 0.70352 1.02893 1.17258
O2 O 0.47111 0.75691 0.97045
Cl1 Cl 0.68596 0.90665 0.88449
Cl2 Cl 0.69533 0.73378 0.78136
H22 H -0.06777 0.94361 0.65373
#END


data_List_12
#E = -50.2420 (inter-molecular)
#E = 120.5882 (intra-molecular)
_chemical_formula_sum 'H22 C34 N2 O2 Cl2'
_chemical_formula_moiety
;
H22 C34 N2 O2 Cl2
;
_symmetry_cell_setting triclinic
_space_group_name_H-M_alt 'P -1'
_symmetry_Int_Tables_number 2
loop_
_symmetry_equiv_pos_site_id
_symmetry_equiv_pos_as_xyz
1 x,y,z
2 -x,-y,-z
_cell_length_a 11.199465
_cell_length_b 18.722548
_cell_length_c 10.497710
_cell_angle_alpha 57.457557
_cell_angle_beta 118.863214
_cell_angle_gamma 82.905694
_cell_formula_units_Z 2
loop_
_atom_site_label
_atom_site_type_symbol
_atom_site_fract_x
_atom_site_fract_y
_atom_site_fract_z
C1 C 1.16474 -0.14689 1.18739
C2 C 1.21518 -0.11504 1.28631
C3 C 1.24821 -0.03888 1.21862
C4 C 1.23034 0.00487 1.04782
C5 C 1.18015 -0.02756 0.94857
C6 C 1.14689 -0.10295 1.01785
H1 H 1.13858 -0.20527 1.24259
H2 H 1.22520 -0.14804 1.41561
H3 H 1.16558 0.00635 0.81546
H4 H 1.10609 -0.12732 0.93982
C7 C 1.29829 -0.01221 1.33928
O1 O 1.37798 -0.07928 1.52098
N1 N 1.24428 0.08698 1.23370
H5 H 1.18826 0.13187 1.08620
C8 C 1.26407 0.13369 1.30733
C9 C 1.20971 0.23665 1.17472
C10 C 1.33372 0.08192 1.50509
C11 C 1.23148 0.28505 1.24635
C12 C 1.35299 0.12935 1.57399
H6 H 1.37424 0.00393 1.61150
C13 C 1.30499 0.22944 1.44869
H7 H 1.40532 0.08651 1.72850
C14 C 1.32993 0.27421 1.52431
H8 H 1.38677 0.23131 1.68017
C15 C 1.28328 0.37395 1.40267
H9 H 1.30502 0.40728 1.46395
C16 C 1.20998 0.43023 1.20331
C17 C 1.18383 0.38653 1.12624
H10 H 1.12432 0.43379 0.96830
C18 C 1.12933 0.29445 0.96068
C19 C 0.96080 0.33609 0.81860
C20 C 1.21873 0.30629 0.89793
C21 C 0.86257 0.32761 0.86797
C22 C 0.88610 0.38814 0.61695
C23 C 1.13967 0.35873 0.69706
C24 C 0.70023 0.36621 0.72641
H11 H 0.91268 0.28935 1.02011
C25 C 0.72212 0.42873 0.47477
C26 C 0.97632 0.39868 0.55906
H12 H 1.20094 0.37113 0.63973
C27 C 0.63025 0.41665 0.52979
H13 H 0.62884 0.35656 0.76996
H14 H 0.66492 0.46896 0.31971
H15 H 0.92049 0.43920 0.40413
H16 H 0.50425 0.44672 0.41873
H17 H 1.43310 0.23335 1.17966
C28 C 1.48805 0.26991 1.00171
N2 N 1.38485 0.26701 1.03800
C29 C 1.64592 0.24477 1.15570
C30 C 1.66407 0.29855 1.21069
C31 C 1.78013 0.17088 1.23079
C32 C 1.81641 0.27951 1.33733
C33 C 1.93200 0.15103 1.35965
H18 H 1.76476 0.13027 1.18516
C34 C 1.94969 0.20620 1.41097
H19 H 1.83247 0.32074 1.38134
H20 H 2.03573 0.09407 1.41650
H21 H 2.06740 0.19213 1.50904
O2 O 1.46431 0.29017 0.85633
Cl1 Cl 1.50600 0.38692 1.13292
Cl2 Cl 1.26792 0.09834 0.94839
H22 H 1.17267 0.50821 1.10694
#END


data_List_13
#E = -51.2987 (inter-molecular)
#E = 121.6518 (intra-molecular)
_chemical_formula_sum 'H22 C34 N2 O2 Cl2'
_chemical_formula_moiety
;
H22 C34 N2 O2 Cl2
;
_symmetry_cell_setting triclinic
_space_group_name_H-M_alt 'P -1'
_symmetry_Int_Tables_number 2
loop_
_symmetry_equiv_pos_site_id
_symmetry_equiv_pos_as_xyz
1 x,y,z
2 -x,-y,-z
_cell_length_a 11.176401
_cell_length_b 10.423294
_cell_length_c 15.446142
_cell_angle_alpha 114.952568
_cell_angle_beta 83.073289
_cell_angle_gamma 118.960678
_cell_formula_units_Z 2
loop_
_atom_site_label
_atom_site_type_symbol
_atom_site_fract_x
_atom_site_fract_y
_atom_site_fract_z
C1 C 0.37213 0.04188 0.70873
C2 C 0.49660 0.10257 0.67084
C3 C 0.59671 0.26403 0.71969
C4 C 0.57149 0.36506 0.80504
C5 C 0.44648 0.30323 0.84262
C6 C 0.34712 0.14193 0.79426
H1 H 0.29389 -0.08288 0.67122
H2 H 0.51495 0.02480 0.60326
H3 H 0.42411 0.38017 0.90843
H4 H 0.24929 0.09425 0.82278
C7 C 0.72290 0.32495 0.67399
O1 O 0.71002 0.33327 0.59897
N1 N 0.84149 0.35747 0.71774
H5 H 0.83252 0.32441 0.77240
C8 C 0.97433 0.42127 0.68660
C9 C 1.07872 0.39790 0.71074
C10 C 1.00388 0.50989 0.63248
C11 C 1.21175 0.46287 0.67750
C12 C 1.13278 0.57376 0.60088
H6 H 0.92910 0.53614 0.61552
C13 C 1.23689 0.55222 0.62307
H7 H 1.15043 0.64116 0.55848
C14 C 1.36572 0.61929 0.59058
H8 H 1.38461 0.68787 0.54882
C15 C 1.47151 0.59864 0.61044
H9 H 1.57017 0.65113 0.58431
C16 C 1.44917 0.50778 0.66108
C17 C 1.32132 0.44129 0.69431
H10 H 1.30716 0.36958 0.73307
C18 C 1.05097 0.30244 0.76754
C19 C 0.98282 0.12918 0.72050
C20 C 1.09457 0.38246 0.86768
C21 C 0.93410 0.03901 0.62166
C22 C 0.96210 0.04036 0.77447
C23 C 1.07162 0.29031 0.91815
C24 C 0.86886 -0.12948 0.57869
H11 H 0.94617 0.09943 0.57591
C25 C 0.89718 -0.12916 0.73038
C26 C 1.00691 0.12214 0.87233
H12 H 1.10391 0.34531 0.99419
C27 C 0.85105 -0.21365 0.63294
H13 H 0.83160 -0.19383 0.50291
H14 H 0.88195 -0.19713 0.77193
H15 H 0.99229 0.05568 0.91483
H16 H 0.79922 -0.34482 0.59976
H17 H 1.17746 0.60967 0.86968
C28 C 1.20020 0.65355 1.01016
N2 N 1.16139 0.55390 0.91349
C29 C 1.27948 0.83083 1.03647
C30 C 1.26428 0.91085 0.98856
C31 C 1.37867 0.92243 1.11643
C32 C 1.34905 1.07772 1.01952
C33 C 1.46291 1.08826 1.14682
H18 H 1.39246 0.86355 1.15487
C34 C 1.44844 1.16599 1.09800
H19 H 1.33873 1.14044 0.98221
H20 H 1.54032 1.15518 1.20773
H21 H 1.51435 1.29513 1.12088
O2 O 1.17805 0.60997 1.07579
Cl1 Cl 1.14328 0.81683 0.89214
Cl2 Cl 0.68702 0.56705 0.86405
H22 H 1.53097 0.48827 0.67423
#END


data_List_14
#E = -49.0189 (inter-molecular)
#E = 119.4353 (intra-molecular)
_chemical_formula_sum 'H22 C34 N2 O2 Cl2'
_chemical_formula_moiety
;
H22 C34 N2 O2 Cl2
;
_symmetry_cell_setting monoclinic
_space_group_name_H-M_alt 'P 1 21/c 1'
_symmetry_Int_Tables_number 14
loop_
_symmetry_equiv_pos_site_id
_symmetry_equiv_pos_as_xyz
1 x,y,z
2 -x,1/2+y,1/2-z
3 -x,-y,-z
4 x,1/2-y,1/2+z
_cell_length_a 11.078800
_cell_length_b 19.069108
_cell_length_c 14.876806
_cell_angle_alpha 90.000000
_cell_angle_beta 64.507411
_cell_angle_gamma 90.000000
_cell_formula_units_Z 4
loop_
_atom_site_label
_atom_site_type_symbol
_atom_site_fract_x
_atom_site_fract_y
_atom_site_fract_z
C1 C 0.57049 0.44017 -0.13787
C2 C 0.51444 0.38412 -0.07314
C3 C 0.54556 0.37229 0.00760
C4 C 0.63606 0.41708 0.02155
C5 C 0.69302 0.47291 -0.04428
C6 C 0.65969 0.48471 -0.12325
H1 H 0.54310 0.44883 -0.19879
H2 H 0.44630 0.34912 -0.08603
H3 H 0.76313 0.50819 -0.03422
H4 H 0.70350 0.52886 -0.17264
C7 C 0.47893 0.31107 0.07160
O1 O 0.47149 0.25685 0.02981
N1 N 0.42515 0.32311 0.17291
H5 H 0.44305 0.37112 0.19394
C8 C 0.35158 0.27601 0.25157
C9 C 0.30279 0.29993 0.35190
C10 C 0.32572 0.20715 0.23354
C11 C 0.23097 0.25298 0.43274
C12 C 0.25328 0.16191 0.31206
H6 H 0.36035 0.18649 0.15858
C13 C 0.20556 0.18377 0.41112
H7 H 0.23619 0.10847 0.29436
C14 C 0.13375 0.13684 0.48869
H8 H 0.11235 0.08408 0.47158
C15 C 0.08862 0.15655 0.58807
H9 H 0.03398 0.11958 0.64736
C16 C 0.11417 0.22381 0.61094
C17 C 0.18273 0.27152 0.53457
H10 H 0.19977 0.32387 0.55590
C18 C 0.31985 0.37506 0.37268
C19 C 0.22254 0.42554 0.37471
C20 C 0.43500 0.39780 0.38344
C21 C 0.10822 0.40815 0.35974
C22 C 0.24170 0.49725 0.38930
C23 C 0.44964 0.46893 0.39869
C24 C 0.01823 0.45897 0.35869
H11 H 0.08901 0.35411 0.34641
C25 C 0.14966 0.54777 0.38879
C26 C 0.35413 0.51781 0.40227
H12 H 0.53551 0.48876 0.40791
C27 C 0.03822 0.52876 0.37410
H13 H -0.06779 0.44380 0.34647
H14 H 0.16482 0.60303 0.39845
H15 H 0.37179 0.57274 0.41244
H16 H -0.03255 0.56840 0.37467
H17 H 0.50577 0.29704 0.38491
C28 C 0.66276 0.36201 0.36336
N2 N 0.53323 0.34825 0.37789
C29 C 0.74306 0.30018 0.36431
C30 C 0.76119 0.24111 0.30434
C31 C 0.80403 0.30305 0.42959
C32 C 0.83767 0.18505 0.31184
C33 C 0.87967 0.24688 0.43702
H18 H 0.79373 0.34985 0.47386
C34 C 0.89623 0.18777 0.37814
H19 H 0.85170 0.13853 0.26652
H20 H 0.92538 0.24941 0.48858
H21 H 0.95423 0.14351 0.38390
O2 O 0.71642 0.41975 0.35137
Cl1 Cl 0.69556 0.23392 0.21864
Cl2 Cl 0.68610 0.40687 0.11542
H22 H 0.08108 0.23954 0.68807
#END


data_List_15
#E = -51.2433 (inter-molecular)
#E = 121.6634 (intra-molecular)
_chemical_formula_sum 'H22 C34 N2 O2 Cl2'
_chemical_formula_moiety
;
H22 C34 N2 O2 Cl2
;
_symmetry_cell_setting triclinic
_space_group_name_H-M_alt 'P -1'
_symmetry_Int_Tables_number 2
loop_
_symmetry_equiv_pos_site_id
_symmetry_equiv_pos_as_xyz
1 x,y,z
2 -x,-y,-z
_cell_length_a 10.989635
_cell_length_b 10.424185
_cell_length_c 16.275575
_cell_angle_alpha 84.710830
_cell_angle_beta 65.742770
_cell_angle_gamma 117.175805
_cell_formula_units_Z 2
loop_
_atom_site_label
_atom_site_type_symbol
_atom_site_fract_x
_atom_site_fract_y
_atom_site_fract_z
C1 C 0.66296 0.32965 0.20883
C2 C 0.82529 0.39341 0.17092
C3 C 0.87661 0.33226 0.21984
C4 C 0.76612 0.20606 0.30520
C5 C 0.60356 0.14294 0.34282
C6 C 0.55250 0.20478 0.29444
H1 H 0.62219 0.37609 0.17129
H2 H 0.91113 0.48939 0.10330
H3 H 0.51547 0.04378 0.40869
H4 H 0.42617 0.15470 0.32303
C7 C 1.04846 0.39749 0.17414
O1 O 1.11043 0.37618 0.09915
N1 N 1.12350 0.48373 0.21782
H5 H 1.06009 0.50789 0.27251
C8 C 1.28745 0.55270 0.18667
C9 C 1.36790 0.68059 0.21074
C10 C 1.37091 0.49348 0.13263
C11 C 1.53413 0.74863 0.17751
C12 C 1.53137 0.55846 0.10104
H6 H 1.31295 0.39239 0.11570
C13 C 1.61349 0.68426 0.12315
H7 H 1.59126 0.50860 0.05869
C14 C 1.77478 0.74601 0.09065
H8 H 1.83526 0.69618 0.04897
C15 C 1.86090 0.87262 0.11040
H9 H 1.98567 0.91876 0.08426
C16 C 1.78813 0.94129 0.16095
C17 C 1.62707 0.87991 0.19422
H10 H 1.57433 0.93763 0.23289
C18 C 1.28357 0.74846 0.26746
C19 C 1.26248 0.85351 0.22036
C20 C 1.22714 0.71217 0.36760
C21 C 1.31250 0.89483 0.12152
C22 C 1.18791 0.92169 0.27427
C23 C 1.15398 0.78156 0.41800
C24 C 1.29023 0.99803 0.07850
H11 H 1.37019 0.84640 0.07582
C25 C 1.16714 1.02628 0.23013
C26 C 1.13490 0.88476 0.37213
H12 H 1.10956 0.75811 0.49415
C27 C 1.21834 1.06450 0.13268
H13 H 1.32866 1.02502 0.00273
H14 H 1.11042 1.07905 0.27163
H15 H 1.07867 0.93724 0.41453
H16 H 1.19969 1.14379 0.09947
H17 H 1.30772 0.56766 0.36974
C28 C 1.19008 0.54665 0.51019
N2 N 1.24796 0.60745 0.41350
C29 C 1.24300 0.44871 0.53660
C30 C 1.27550 0.35335 0.48875
C31 C 1.26248 0.45657 0.61652
C32 C 1.32949 0.27149 0.51970
C33 C 1.31635 0.37510 0.64695
H18 H 1.23805 0.52947 0.65481
C34 C 1.35056 0.28282 0.59817
H19 H 1.35660 0.19847 0.48244
H20 H 1.33301 0.38574 0.70783
H21 H 1.39368 0.21969 0.62105
O2 O 1.10233 0.56811 0.57575
Cl1 Cl 1.25046 0.32592 0.39249
Cl2 Cl 0.82271 0.11969 0.36421
H22 H 1.85693 1.04274 0.17401
#END


data_List_16
#E = -50.0294 (inter-molecular)
#E = 120.5542 (intra-molecular)
_chemical_formula_sum 'H22 C34 N2 O2 Cl2'
_chemical_formula_moiety
;
H22 C34 N2 O2 Cl2
;
_symmetry_cell_setting triclinic
_space_group_name_H-M_alt 'P -1'
_symmetry_Int_Tables_number 2
loop_
_symmetry_equiv_pos_site_id
_symmetry_equiv_pos_as_xyz
1 x,y,z
2 -x,-y,-z
_cell_length_a 11.036908
_cell_length_b 14.641121
_cell_length_c 11.197519
_cell_angle_alpha 94.509411
_cell_angle_beta 56.477506
_cell_angle_gamma 73.979925
_cell_formula_units_Z 2
loop_
_atom_site_label
_atom_site_type_symbol
_atom_site_fract_x
_atom_site_fract_y
_atom_site_fract_z
C1 C -0.60796 1.14669 1.12379
C2 C -0.44545 1.11495 1.04404
C3 C -0.36057 1.03891 1.06952
C4 C -0.44343 0.99517 1.17903
C5 C -0.60740 1.02744 1.25987
C6 C -0.68919 1.10270 1.23179
H1 H -0.66971 1.20503 1.10015
H2 H -0.38252 1.14800 0.95759
H3 H -0.67240 0.99360 1.34486
H4 H -0.81587 1.12699 1.29294
C7 C -0.18678 1.01227 0.97272
O1 O -0.13947 1.07957 0.93823
N1 N -0.09394 0.91284 0.92508
H5 H -0.15147 0.86778 0.97158
C8 C 0.07296 0.86604 0.82446
C9 C 0.14641 0.76276 0.79975
C10 C 0.16680 0.91804 0.74804
C11 C 0.31471 0.71434 0.70190
C12 C 0.33043 0.87055 0.65134
H6 H 0.11691 0.99645 0.76121
C13 C 0.40552 0.77018 0.62871
H7 H 0.39884 0.91359 0.59183
C14 C 0.57055 0.72535 0.53341
H8 H 0.64041 0.76841 0.47732
C15 C 0.64858 0.62533 0.50880
H9 H 0.77644 0.59195 0.43596
C16 C 0.56210 0.56883 0.57854
C17 C 0.39775 0.61258 0.67304
H10 H 0.33452 0.56517 0.72417
C18 C 0.04824 0.70483 0.87577
C19 C -0.01043 0.66305 0.80784
C20 C 0.00899 0.69322 1.01624
C21 C 0.02229 0.67123 0.66852
C22 C -0.10827 0.61122 0.88315
C23 C -0.08741 0.64107 1.08609
C24 C -0.04194 0.63248 0.60923
H11 H 0.09798 0.70942 0.60457
C25 C -0.16910 0.57046 0.82085
C26 C -0.14563 0.60114 1.02105
H12 H -0.12027 0.62897 1.19254
C27 C -0.13781 0.58215 0.68573
H13 H -0.01756 0.64198 0.50382
H14 H -0.24403 0.53048 0.87888
H15 H -0.21962 0.56069 1.07987
H16 H -0.18863 0.55197 0.64078
H17 H 0.14545 0.76580 1.02109
C28 C 0.03976 0.73005 1.21807
N2 N 0.07064 0.73251 1.08128
C29 C 0.14334 0.75529 1.24733
C30 C 0.30600 0.70222 1.15713
C31 C 0.07044 0.82875 1.38010
C32 C 0.39435 0.72137 1.20218
C33 C 0.15936 0.84883 1.42322
H18 H -0.05645 0.86889 1.45056
C34 C 0.32112 0.79424 1.33490
H19 H 0.52098 0.68088 1.13315
H20 H 0.10208 0.90556 1.52676
H21 H 0.39109 0.80839 1.36860
O2 O -0.06555 0.71025 1.31947
Cl1 Cl 0.40554 0.61464 0.98857
Cl2 Cl -0.35541 0.90194 1.22370
H22 H 0.62185 0.49062 0.55966
#END


data_List_17
#E = -49.7319 (inter-molecular)
#E = 120.3042 (intra-molecular)
_chemical_formula_sum 'H22 C34 N2 O2 Cl2'
_chemical_formula_moiety
;
H22 C34 N2 O2 Cl2
;
_symmetry_cell_setting monoclinic
_space_group_name_H-M_alt 'P 1 21/c 1'
_symmetry_Int_Tables_number 14
loop_
_symmetry_equiv_pos_site_id
_symmetry_equiv_pos_as_xyz
1 x,y,z
2 -x,1/2+y,1/2-z
3 -x,-y,-z
4 x,1/2-y,1/2+z
_cell_length_a 10.963348
_cell_length_b 14.629294
_cell_length_c 19.092316
_cell_angle_alpha 90.000000
_cell_angle_beta 65.971802
_cell_angle_gamma 90.000000
_cell_formula_units_Z 4
loop_
_atom_site_label
_atom_site_type_symbol
_atom_site_fract_x
_atom_site_fract_y
_atom_site_fract_z
C1 C -0.12748 0.01113 0.72190
C2 C -0.01527 0.04538 0.72988
C3 C -0.01352 0.13595 0.75307
C4 C -0.12334 0.19280 0.76743
C5 C -0.23507 0.15856 0.75845
C6 C -0.23661 0.06809 0.73540
H1 H -0.12927 -0.05952 0.70465
H2 H 0.07214 0.00261 0.71704
H3 H -0.32141 0.20187 0.76915
H4 H -0.32295 0.04232 0.72725
C7 C 0.11184 0.16986 0.75432
O1 O 0.20889 0.17092 0.69239
N1 N 0.10730 0.19480 0.82521
H5 H 0.02385 0.17711 0.87183
C8 C 0.21026 0.23982 0.83925
C9 C 0.19416 0.25923 0.91559
C10 C 0.32716 0.26815 0.77849
C11 C 0.29818 0.30596 0.92887
C12 C 0.42776 0.31348 0.79128
H6 H 0.34507 0.25719 0.71891
C13 C 0.41516 0.33237 0.86523
H7 H 0.51627 0.33439 0.74183
C14 C 0.51947 0.37760 0.87529
H8 H 0.60840 0.39837 0.82591
C15 C 0.51168 0.39643 0.94827
H9 H 0.59416 0.43035 0.95503
C16 C 0.39792 0.37219 1.01185
C17 C 0.29248 0.32811 1.00236
H10 H 0.20519 0.31085 1.05415
C18 C 0.06916 0.23251 0.98211
C19 C -0.04426 0.29256 1.00678
C20 C 0.06088 0.14776 1.02051
C21 C -0.04408 0.37927 0.97381
C22 C -0.16430 0.26514 1.06763
C23 C -0.05741 0.12535 1.08261
C24 C -0.15733 0.43490 0.99853
H11 H 0.04625 0.40586 0.92855
C25 C -0.27862 0.32062 1.09102
C26 C -0.16826 0.18276 1.10523
H12 H -0.06789 0.06309 1.11544
C27 C -0.27485 0.40532 1.05700
H13 H -0.15254 0.50108 0.97176
H14 H -0.37167 0.29897 1.13715
H15 H -0.25788 0.16216 1.15407
H16 H -0.36341 0.44809 1.07657
H17 H 0.25629 0.11236 0.95144
C28 C 0.18108 0.00102 1.02036
N2 N 0.17331 0.08853 0.99523
C29 C 0.31531 -0.04322 0.98656
C30 C 0.40936 -0.03454 0.91087
C31 C 0.34665 -0.09872 1.03689
C32 C 0.53206 -0.08021 0.88729
C33 C 0.46856 -0.14413 1.01320
H18 H 0.27489 -0.10555 1.09576
C34 C 0.56171 -0.13490 0.93808
H19 H 0.60602 -0.07408 0.82874
H20 H 0.48978 -0.18615 1.05374
H21 H 0.65711 -0.17014 0.91885
O2 O 0.08959 -0.04280 1.06870
Cl1 Cl 0.38237 0.02817 0.84205
Cl2 Cl -0.12695 0.30462 0.79609
H22 H 0.39057 0.38719 1.06913
#END


data_List_18
#E = -51.6576 (inter-molecular)
#E = 122.4496 (intra-molecular)
_chemical_formula_sum 'H22 C34 N2 O2 Cl2'
_chemical_formula_moiety
;
H22 C34 N2 O2 Cl2
;
_symmetry_cell_setting monoclinic
_space_group_name_H-M_alt 'P 1 21/c 1'
_symmetry_Int_Tables_number 14
loop_
_symmetry_equiv_pos_site_id
_symmetry_equiv_pos_as_xyz
1 x,y,z
2 -x,1/2+y,1/2-z
3 -x,-y,-z
4 x,1/2-y,1/2+z
_cell_length_a 11.599450
_cell_length_b 14.233941
_cell_length_c 19.067789
_cell_angle_alpha 90.000000
_cell_angle_beta 118.064956
_cell_angle_gamma 90.000000
_cell_formula_units_Z 4
loop_
_atom_site_label
_atom_site_type_symbol
_atom_site_fract_x
_atom_site_fract_y
_atom_site_fract_z
C1 C 1.04627 1.14553 0.51165
C2 C 1.16929 1.10613 0.53660
C3 C 1.19353 1.04154 0.48941
C4 C 1.09082 1.01893 0.41456
C5 C 0.96720 1.05889 0.38957
C6 C 0.94470 1.12151 0.43798
H1 H 1.03040 1.19353 0.55051
H2 H 1.24778 1.12495 0.59434
H3 H 0.88627 1.04100 0.33215
H4 H 0.84786 1.15085 0.41817
C7 C 1.32982 1.00366 0.52577
O1 O 1.41840 1.05442 0.57290
N1 N 1.34396 0.91374 0.50386
H5 H 1.26218 0.88346 0.46071
C8 C 1.45997 0.85946 0.53157
C9 C 1.45556 0.77115 0.49523
C10 C 1.57781 0.88993 0.59392
C11 C 1.57240 0.71608 0.52167
C12 C 1.69158 0.83735 0.61816
H6 H 1.58550 0.95517 0.62521
C13 C 1.69134 0.75200 0.58214
H7 H 1.78117 0.86408 0.66698
C14 C 1.80843 0.70176 0.60717
H8 H 1.90028 0.72983 0.65315
C15 C 1.80939 0.61429 0.57484
H9 H 1.90042 0.57586 0.59545
C16 C 1.69343 0.57628 0.51696
C17 C 1.57689 0.62632 0.49094
H10 H 1.48825 0.59305 0.44612
C18 C 1.33070 0.73573 0.42896
C19 C 1.23467 0.69318 0.44644
C20 C 1.30764 0.74159 0.34895
C21 C 1.24760 0.68515 0.52387
C22 C 1.11869 0.65695 0.38336
C23 C 1.19199 0.70426 0.28878
C24 C 1.15008 0.64537 0.53778
H11 H 1.33431 0.71152 0.57522
C25 C 1.02163 0.61675 0.39790
C26 C 1.09965 0.66201 0.30572
H12 H 1.16804 0.70800 0.22658
C27 C 1.03656 0.61190 0.47456
H13 H 1.16269 0.64250 0.59792
H14 H 0.93248 0.58933 0.34903
H15 H 1.01182 0.63343 0.25667
H16 H 0.95880 0.58301 0.48440
H17 H 1.47262 0.82336 0.37427
C28 C 1.40346 0.77743 0.25908
N2 N 1.39990 0.78589 0.33025
C29 C 1.50041 0.83540 0.25026
C30 C 1.61865 0.79730 0.26131
C31 C 1.46622 0.92784 0.22325
C32 C 1.70289 0.85223 0.24496
C33 C 1.55022 0.98174 0.20605
H18 H 1.37332 0.95696 0.21371
C34 C 1.66748 0.94352 0.21579
H19 H 1.79621 0.82422 0.25429
H20 H 1.52404 1.05328 0.18445
H21 H 1.73187 0.98503 0.20104
O2 O 1.33468 0.72741 0.20226
Cl1 Cl 1.66878 0.68620 0.29959
Cl2 Cl 1.10558 0.94482 0.34765
H22 H 1.69238 0.50790 0.49146
#END


data_List_19
#E = -49.5627 (inter-molecular)
#E = 120.5679 (intra-molecular)
_chemical_formula_sum 'H22 C34 N2 O2 Cl2'
_chemical_formula_moiety
;
H22 C34 N2 O2 Cl2
;
_symmetry_cell_setting triclinic
_space_group_name_H-M_alt 'P -1'
_symmetry_Int_Tables_number 2
loop_
_symmetry_equiv_pos_site_id
_symmetry_equiv_pos_as_xyz
1 x,y,z
2 -x,-y,-z
_cell_length_a 11.793388
_cell_length_b 10.947329
_cell_length_c 21.304367
_cell_angle_alpha 39.086811
_cell_angle_beta 55.884220
_cell_angle_gamma 58.353682
_cell_formula_units_Z 2
loop_
_atom_site_label
_atom_site_type_symbol
_atom_site_fract_x
_atom_site_fract_y
_atom_site_fract_z
C1 C 0.98405 0.43608 0.62275
C2 C 0.85043 0.51065 0.61334
C3 C 0.81623 0.70351 0.52422
C4 C 0.91934 0.82166 0.44422
C5 C 1.05319 0.74691 0.45450
C6 C 1.08559 0.55461 0.54340
H1 H 1.00809 0.28509 0.69179
H2 H 0.77237 0.41632 0.67514
H3 H 1.13389 0.83739 0.39281
H4 H 1.19013 0.49707 0.55019
C7 C 0.67015 0.76269 0.52369
O1 O 0.57798 0.70135 0.60617
N1 N 0.65328 0.87665 0.42991
H5 H 0.73888 0.92840 0.36777
C8 C 0.52940 0.94371 0.40747
C9 C 0.53247 1.08076 0.30208
C10 C 0.40548 0.87781 0.48557
C11 C 0.40771 1.15710 0.27679
C12 C 0.28468 0.94939 0.46101
H6 H 0.39866 0.77022 0.56712
C13 C 0.28330 1.09019 0.35806
H7 H 0.19086 0.89117 0.52452
C14 C 0.15892 1.16431 0.33571
H8 H 0.06333 1.11201 0.39826
C15 C 0.15559 1.30292 0.23376
H9 H 0.05875 1.35898 0.21743
C16 C 0.27670 1.36915 0.15278
C17 C 0.40084 1.29704 0.17402
H10 H 0.49363 1.35178 0.10824
C18 C 0.66528 1.14637 0.21756
C19 C 0.76203 1.02608 0.19500
C20 C 0.69772 1.32461 0.16090
C21 C 0.73913 0.84573 0.24749
C22 C 0.88906 1.08783 0.11636
C23 C 0.82182 1.38402 0.08093
C24 C 0.83833 0.73056 0.22495
H11 H 0.64262 0.79161 0.30810
C25 C 0.98805 0.97048 0.09490
C26 C 0.91629 1.26681 0.05939
H12 H 0.84767 1.52391 0.03190
C27 C 0.96329 0.79266 0.14911
H13 H 0.81818 0.59248 0.26692
H14 H 1.08615 1.01759 0.03467
H15 H 1.01160 1.31858 -0.00364
H16 H 1.04152 0.70557 0.13031
H17 H 0.50980 1.39891 0.23776
C28 C 0.62739 1.60189 0.14716
N2 N 0.60245 1.44280 0.18367
C29 C 0.50292 1.72817 0.16148
C30 C 0.39533 1.82430 0.11856
C31 C 0.50048 1.76246 0.21343
C32 C 0.28656 1.95528 0.12742
C33 C 0.39067 1.89130 0.22305
H18 H 0.58559 1.69123 0.24469
C34 C 0.28417 1.98849 0.17954
H19 H 0.20339 2.03330 0.09330
H20 H 0.38952 1.91776 0.26314
H21 H 0.19882 2.09010 0.18619
O2 O 0.74140 1.64397 0.10785
Cl1 Cl 0.39060 1.79231 0.05246
Cl2 Cl 0.89165 1.06041 0.33054
H22 H 0.27533 1.47682 0.07298
#END


data_List_20
#E = -49.8911 (inter-molecular)
#E = 120.9181 (intra-molecular)
_chemical_formula_sum 'H22 C34 N2 O2 Cl2'
_chemical_formula_moiety
;
H22 C34 N2 O2 Cl2
;
_symmetry_cell_setting monoclinic
_space_group_name_H-M_alt 'P 1 21/c 1'
_symmetry_Int_Tables_number 14
loop_
_symmetry_equiv_pos_site_id
_symmetry_equiv_pos_as_xyz
1 x,y,z
2 -x,1/2+y,1/2-z
3 -x,-y,-z
4 x,1/2-y,1/2+z
_cell_length_a 10.469405
_cell_length_b 20.029148
_cell_length_c 14.356363
_cell_angle_alpha 90.000000
_cell_angle_beta 111.130631
_cell_angle_gamma 90.000000
_cell_formula_units_Z 4
loop_
_atom_site_label
_atom_site_type_symbol
_atom_site_fract_x
_atom_site_fract_y
_atom_site_fract_z
C1 C 1.81692 0.71211 0.71453
C2 C 1.72976 0.76708 0.69795
C3 C 1.68380 0.79914 0.60486
C4 C 1.72641 0.77638 0.52884
C5 C 1.81433 0.72147 0.54626
C6 C 1.85900 0.68926 0.63870
H1 H 1.85241 0.68718 0.78664
H2 H 1.69865 0.78510 0.75791
H3 H 1.84736 0.70291 0.48751
H4 H 1.92560 0.64594 0.65136
C7 C 1.58942 0.85653 0.59007
O1 O 1.62762 0.91107 0.57170
N1 N 1.46853 0.84187 0.60405
H5 H 1.45171 0.79280 0.61297
C8 C 1.36375 0.88676 0.60385
C9 C 1.25669 0.86431 0.63519
C10 C 1.36453 0.95311 0.57517
C11 C 1.15442 0.91043 0.64036
C12 C 1.26495 0.99769 0.57971
H6 H 1.44153 0.97268 0.54841
C13 C 1.16245 0.97792 0.61435
H7 H 1.26991 1.04871 0.55595
C14 C 1.06835 1.02526 0.62290
H8 H 1.07565 1.07715 0.60289
C15 C 0.96443 1.00672 0.65660
H9 H 0.89088 1.04359 0.66120
C16 C 0.95228 0.94048 0.68043
C17 C 1.04514 0.89303 0.67181
H10 H 1.03128 0.84160 0.69068
C18 C 1.25416 0.79397 0.66850
C19 C 1.19299 0.74282 0.59611
C20 C 1.31210 0.77777 0.77197
C21 C 1.13482 0.75431 0.49179
C22 C 1.19133 0.67644 0.62917
C23 C 1.30395 0.71206 0.80155
C24 C 1.08300 0.70226 0.42376
H11 H 1.13107 0.80441 0.46150
C25 C 1.13662 0.62474 0.56005
C26 C 1.24551 0.66219 0.73125
H12 H 1.34625 0.69699 0.87934
C27 C 1.08391 0.63739 0.45780
H13 H 1.04245 0.71284 0.34431
H14 H 1.13442 0.57385 0.58603
H15 H 1.24504 0.61128 0.75772
H16 H 1.04317 0.59694 0.40493
H17 H 1.39547 0.87242 0.81155
C28 C 1.43771 0.82346 0.94423
N2 N 1.38163 0.82835 0.84150
C29 C 1.52259 0.88055 0.99981
C30 C 1.60926 0.91935 0.96670
C31 C 1.51866 0.89329 1.09512
C32 C 1.68769 0.97037 1.02738
C33 C 1.59723 0.94410 1.15516
H18 H 1.45401 0.86328 1.12347
C34 C 1.68162 0.98278 1.12113
H19 H 1.75411 1.00116 1.00193
H20 H 1.59147 0.95322 1.22808
H21 H 1.74282 1.02271 1.16687
O2 O 1.42109 0.77683 0.99419
Cl1 Cl 1.63087 0.90727 0.85442
Cl2 Cl 1.66755 0.81018 0.41066
H22 H 0.86953 0.92532 0.70456
#END


data_List_21
#E = -49.1375 (inter-molecular)
#E = 120.2383 (intra-molecular)
_chemical_formula_sum 'H22 C34 N2 O2 Cl2'
_chemical_formula_moiety
;
H22 C34 N2 O2 Cl2
;
_symmetry_cell_setting triclinic
_space_group_name_H-M_alt 'P -1'
_symmetry_Int_Tables_number 2
loop_
_symmetry_equiv_pos_site_id
_symmetry_equiv_pos_as_xyz
1 x,y,z
2 -x,-y,-z
_cell_length_a 10.857494
_cell_length_b 14.317659
_cell_length_c 11.163587
_cell_angle_alpha 111.150121
_cell_angle_beta 64.720787
_cell_angle_gamma 86.627806
_cell_formula_units_Z 2
loop_
_atom_site_label
_atom_site_type_symbol
_atom_site_fract_x
_atom_site_fract_y
_atom_site_fract_z
C1 C 0.33374 0.62512 1.60003
C2 C 0.41141 0.61515 1.45740
C3 C 0.43368 0.52540 1.33634
C4 C 0.37430 0.44570 1.36149
C5 C 0.29481 0.45652 1.50518
C6 C 0.27487 0.54582 1.62415
H1 H 0.32081 0.69463 1.69127
H2 H 0.45769 0.67722 1.43990
H3 H 0.24853 0.39496 1.52545
H4 H 0.21434 0.55310 1.73514
C7 C 0.52209 0.52398 1.18984
O1 O 0.50970 0.60574 1.17823
N1 N 0.61419 0.43021 1.08130
H5 H 0.60209 0.36872 1.10626
C8 C 0.71662 0.40691 0.93549
C9 C 0.78946 0.30169 0.83604
C10 C 0.74881 0.48397 0.88743
C11 C 0.88951 0.27548 0.68677
C12 C 0.84776 0.45853 0.74263
H6 H 0.69824 0.56533 0.95983
C13 C 0.91662 0.35571 0.64128
H7 H 0.87163 0.52124 0.71042
C14 C 1.01241 0.33248 0.49522
H8 H 1.03400 0.39422 0.46037
C15 C 1.08371 0.23068 0.39300
H9 H 1.15812 0.21367 0.28040
C16 C 1.06007 0.15073 0.43545
C17 C 0.96462 0.17283 0.58018
H10 H 0.95045 0.10789 0.60922
C18 C 0.76098 0.21834 0.88668
C19 C 0.83009 0.19716 0.96201
C20 C 0.66362 0.16169 0.86392
C21 C 0.92865 0.24956 0.98986
C22 C 0.79884 0.12001 1.01323
C23 C 0.63976 0.08359 0.91173
C24 C 0.99101 0.22783 1.06656
H11 H 0.95760 0.30924 0.95209
C25 C 0.86104 0.09964 1.09125
C26 C 0.70612 0.06336 0.98562
H12 H 0.57099 0.03534 0.89132
C27 C 0.95641 0.15307 1.11779
H13 H 1.06591 0.26942 1.08648
H14 H 0.83700 0.04038 1.13102
H15 H 0.68487 0.00167 1.02051
H16 H 1.00411 0.13458 1.17688
H17 H 0.62410 0.23554 0.74859
C28 C 0.48559 0.14518 0.77634
N2 N 0.59554 0.18272 0.78938
C29 C 0.45564 0.15957 0.66617
C30 C 0.55366 0.11395 0.51671
C31 C 0.32020 0.21560 0.71510
C32 C 0.51432 0.12375 0.41697
C33 C 0.28282 0.22648 0.61502
H18 H 0.24344 0.24920 0.83090
C34 C 0.37964 0.18006 0.46593
H19 H 0.58810 0.08792 0.30049
H20 H 0.17749 0.26957 0.65335
H21 H 0.35092 0.18748 0.38715
O2 O 0.40848 0.10523 0.84970
Cl1 Cl 0.72241 0.04352 0.44747
Cl2 Cl 0.39191 0.33193 1.22330
H22 H 1.11577 0.07111 0.35667
#END


data_List_22
#E = -49.3067 (inter-molecular)
#E = 120.4274 (intra-molecular)
_chemical_formula_sum 'H22 C34 N2 O2 Cl2'
_chemical_formula_moiety
;
H22 C34 N2 O2 Cl2
;
_symmetry_cell_setting triclinic
_space_group_name_H-M_alt 'P -1'
_symmetry_Int_Tables_number 2
loop_
_symmetry_equiv_pos_site_id
_symmetry_equiv_pos_as_xyz
1 x,y,z
2 -x,-y,-z
_cell_length_a 15.127617
_cell_length_b 10.605129
_cell_length_c 10.989442
_cell_angle_alpha 118.892741
_cell_angle_beta 66.093697
_cell_angle_gamma 95.177539
_cell_formula_units_Z 2
loop_
_atom_site_label
_atom_site_type_symbol
_atom_site_fract_x
_atom_site_fract_y
_atom_site_fract_z
C1 C -0.15784 0.59556 0.65001
C2 C -0.12434 0.52156 0.70196
C3 C -0.04228 0.55605 0.73569
C4 C 0.00483 0.66988 0.71840
C5 C -0.02932 0.74469 0.66661
C6 C -0.11012 0.70723 0.63183
H1 H -0.22096 0.56508 0.62396
H2 H -0.16210 0.43404 0.71459
H3 H 0.00711 0.83295 0.65284
H4 H -0.13604 0.76468 0.59084
C7 C -0.01531 0.46617 0.78953
O1 O -0.08180 0.41828 0.85927
N1 N 0.08255 0.44073 0.75293
H5 H 0.12804 0.49396 0.70188
C8 C 0.12688 0.35520 0.78584
C9 C 0.22857 0.35265 0.75046
C10 C 0.07339 0.27282 0.85145
C11 C 0.27411 0.26806 0.78427
C12 C 0.11770 0.19102 0.88467
H6 H -0.00380 0.26822 0.87837
C13 C 0.21683 0.18795 0.85276
H7 H 0.07335 0.12637 0.93317
C14 C 0.25905 0.10470 0.88794
H8 H 0.21500 0.04333 0.94111
C15 C 0.35818 0.09791 0.85498
H9 H 0.38974 0.03309 0.88308
C16 C 0.41616 0.17440 0.78650
C17 C 0.37459 0.25893 0.75273
H10 H 0.42234 0.31827 0.70025
C18 C 0.28817 0.43834 0.67898
C19 C 0.33376 0.37368 0.51548
C20 C 0.29912 0.58395 0.77186
C21 C 0.32956 0.22810 0.41373
C22 C 0.38649 0.45833 0.44927
C23 C 0.35206 0.66306 0.70133
C24 C 0.37447 0.17008 0.25531
H11 H 0.29047 0.15730 0.45755
C25 C 0.43151 0.39888 0.28998
C26 C 0.39419 0.60190 0.54296
H12 H 0.36309 0.77435 0.76584
C27 C 0.42564 0.25554 0.19346
H13 H 0.36861 0.05867 0.18075
H14 H 0.47134 0.46470 0.23973
H15 H 0.43445 0.66900 0.49475
H16 H 0.46054 0.21154 0.07052
H17 H 0.22592 0.57895 0.97643
C28 C 0.26024 0.78578 1.03799
N2 N 0.25902 0.64510 0.93334
C29 C 0.23458 0.81490 1.19455
C30 C 0.29120 0.74993 1.22807
C31 C 0.15599 0.92226 1.31288
C32 C 0.26905 0.79261 1.38005
C33 C 0.13379 0.96404 1.46435
H18 H 0.11350 0.97440 1.28600
C34 C 0.19054 0.89914 1.49741
H19 H 0.31197 0.74268 1.40829
H20 H 0.07333 1.04836 1.55627
H21 H 0.17408 0.93093 1.61487
O2 O 0.27879 0.89029 1.01668
Cl1 Cl 0.38808 0.61647 1.08921
Cl2 Cl 0.10361 0.72959 0.76123
H22 H 0.49366 0.16869 0.75938
#END


data_List_23
#E = -49.1135 (inter-molecular)
#E = 120.2408 (intra-molecular)
_chemical_formula_sum 'H22 C34 N2 O2 Cl2'
_chemical_formula_moiety
;
H22 C34 N2 O2 Cl2
;
_symmetry_cell_setting triclinic
_space_group_name_H-M_alt 'P -1'
_symmetry_Int_Tables_number 2
loop_
_symmetry_equiv_pos_site_id
_symmetry_equiv_pos_as_xyz
1 x,y,z
2 -x,-y,-z
_cell_length_a 14.647102
_cell_length_b 10.853857
_cell_length_c 11.166855
_cell_angle_alpha 115.253330
_cell_angle_beta 114.240823
_cell_angle_gamma 67.412001
_cell_formula_units_Z 2
loop_
_atom_site_label
_atom_site_type_symbol
_atom_site_fract_x
_atom_site_fract_y
_atom_site_fract_z
C1 C -0.12519 0.66643 0.97458
C2 C -0.11527 0.58887 0.84197
C3 C -0.02548 0.56639 0.81079
C4 C 0.05430 0.62547 0.91572
C5 C 0.04352 0.70486 1.04854
C6 C -0.04581 0.72500 1.07809
H1 H -0.19472 0.67949 0.99622
H2 H -0.17741 0.54285 0.76233
H3 H 0.10514 0.75090 1.13043
H4 H -0.05305 0.78543 1.18177
C7 C -0.02410 0.47805 0.66576
O1 O -0.10585 0.49074 0.57235
N1 N 0.06963 0.38570 0.65109
H5 H 0.13114 0.39761 0.73757
C8 C 0.09290 0.28326 0.52866
C9 C 0.19811 0.21021 0.53452
C10 C 0.01580 0.25125 0.40352
C11 C 0.22428 0.11015 0.41153
C12 C 0.04121 0.15228 0.28425
H6 H -0.06555 0.30198 0.39451
C13 C 0.14402 0.08322 0.28580
H7 H -0.02152 0.12855 0.18931
C14 C 0.16723 -0.01259 0.16305
H8 H 0.10546 -0.03405 0.06644
C15 C 0.26901 -0.08410 0.16272
H9 H 0.28600 -0.15855 0.06719
C16 C 0.34900 -0.06063 0.28513
C17 C 0.32693 0.03484 0.40768
H10 H 0.39190 0.04887 0.50168
C18 C 0.28148 0.23847 0.66853
C19 C 0.30258 0.16928 0.76500
C20 C 0.33822 0.33569 0.70247
C21 C 0.25013 0.07078 0.74034
C22 C 0.37970 0.20037 0.89343
C23 C 0.41631 0.35936 0.82844
C24 C 0.27180 0.00832 0.83871
H11 H 0.19047 0.04195 0.64284
C25 C 0.39997 0.13813 0.99179
C26 C 0.43643 0.29296 0.92254
H12 H 0.46461 0.42805 0.85640
C27 C 0.34654 0.04276 0.96477
H13 H 0.23018 -0.06655 0.81694
H14 H 0.45921 0.16205 1.09088
H15 H 0.49810 0.31410 1.01917
H16 H 0.36500 -0.00503 1.04230
H17 H 0.26429 0.37559 0.51340
C28 C 0.35506 0.51351 0.63139
N2 N 0.31727 0.40383 0.60693
C29 C 0.34067 0.54352 0.50688
C30 C 0.38633 0.44547 0.40319
C31 C 0.28454 0.67902 0.49963
C32 C 0.37644 0.48481 0.29360
C33 C 0.27363 0.71642 0.38866
H18 H 0.25093 0.75582 0.58174
C34 C 0.32001 0.61952 0.28607
H19 H 0.41225 0.41097 0.21302
H20 H 0.23033 0.82173 0.38365
H21 H 0.31248 0.64822 0.19979
O2 O 0.39534 0.59029 0.74466
Cl1 Cl 0.45689 0.27667 0.40464
Cl2 Cl 0.16811 0.60760 0.89146
H22 H 0.42860 -0.11651 0.28604
#END


data_List_24
#E = -49.2518 (inter-molecular)
#E = 120.4038 (intra-molecular)
_chemical_formula_sum 'H22 C34 N2 O2 Cl2'
_chemical_formula_moiety
;
H22 C34 N2 O2 Cl2
;
_symmetry_cell_setting triclinic
_space_group_name_H-M_alt 'P -1'
_symmetry_Int_Tables_number 2
loop_
_symmetry_equiv_pos_site_id
_symmetry_equiv_pos_as_xyz
1 x,y,z
2 -x,-y,-z
_cell_length_a 15.126410
_cell_length_b 10.982605
_cell_length_c 10.606455
_cell_angle_alpha 118.867130
_cell_angle_beta 84.845969
_cell_angle_gamma 71.459544
_cell_formula_units_Z 2
loop_
_atom_site_label
_atom_site_type_symbol
_atom_site_fract_x
_atom_site_fract_y
_atom_site_fract_z
C1 C 1.15760 0.85025 0.44571
C2 C 1.12407 0.79834 0.31973
C3 C 1.04217 0.76419 0.32026
C4 C 0.99521 0.78105 0.45118
C5 C 1.02939 0.83280 0.57783
C6 C 1.11005 0.86796 0.57536
H1 H 1.22062 0.87658 0.44145
H2 H 1.16166 0.78610 0.21973
H3 H 0.99310 0.84618 0.67970
H4 H 1.13604 0.90883 0.67380
C7 C 1.01514 0.71046 0.17653
O1 O 1.08156 0.64106 0.05893
N1 N 0.91730 0.74687 0.18771
H5 H 0.87188 0.79774 0.29198
C8 C 0.87289 0.71411 0.06932
C9 C 0.77120 0.74954 0.10221
C10 C 0.92629 0.64861 -0.07867
C11 C 0.72557 0.71591 -0.01614
C12 C 0.88189 0.61558 -0.19364
H6 H 1.00348 0.62158 -0.11025
C13 C 0.78276 0.64755 -0.16474
H7 H 0.92617 0.56718 -0.30677
C14 C 0.74045 0.61259 -0.28312
H8 H 0.78445 0.55951 -0.39764
C15 C 0.64132 0.64567 -0.25690
H9 H 0.60969 0.61769 -0.34978
C16 C 0.58342 0.71403 -0.11192
C17 C 0.62508 0.74757 0.00632
H10 H 0.57738 0.80000 0.11814
C18 C 0.71168 0.82101 0.25940
C19 C 0.66616 0.98454 0.35832
C20 C 0.70072 0.72811 0.31206
C21 C 0.67036 1.08632 0.31457
C22 C 0.61352 1.05075 0.50921
C23 C 0.64789 0.79864 0.46174
C24 C 0.62552 1.24476 0.41505
H11 H 0.70940 1.04250 0.19993
C25 C 0.56856 1.21005 0.60913
C26 C 0.60584 0.95703 0.55903
H12 H 0.63688 0.73411 0.50847
C27 C 0.57443 1.30660 0.56238
H13 H 0.63136 1.31933 0.37825
H14 H 0.52882 1.26031 0.72524
H15 H 0.56564 1.00524 0.67436
H16 H 0.53958 1.42955 0.64139
H17 H 0.77381 0.52355 0.10243
C28 C 0.73966 0.46192 0.24765
N2 N 0.74082 0.56662 0.21169
C29 C 0.76533 0.30532 0.12012
C30 C 0.70879 0.27174 0.02145
C31 C 0.84389 0.18702 0.10917
C32 C 0.73098 0.11972 -0.08800
C33 C 0.86615 0.03551 -0.00068
H18 H 0.88633 0.21395 0.18831
C34 C 0.80948 0.00239 -0.09883
H19 H 0.68814 0.09143 -0.16634
H20 H 0.92661 -0.05639 -0.00829
H21 H 0.82601 -0.11510 -0.18471
O2 O 0.72114 0.48323 0.37346
Cl1 Cl 0.61196 0.41056 0.02680
Cl2 Cl 0.89660 0.73776 0.46777
H22 H 0.50592 0.74123 -0.09048
#END


data_List_25
#E = -49.7644 (inter-molecular)
#E = 120.9260 (intra-molecular)
_chemical_formula_sum 'H22 C34 N2 O2 Cl2'
_chemical_formula_moiety
;
H22 C34 N2 O2 Cl2
;
_symmetry_cell_setting monoclinic
_space_group_name_H-M_alt 'P 1 21/c 1'
_symmetry_Int_Tables_number 14
loop_
_symmetry_equiv_pos_site_id
_symmetry_equiv_pos_as_xyz
1 x,y,z
2 -x,1/2+y,1/2-z
3 -x,-y,-z
4 x,1/2-y,1/2+z
_cell_length_a 14.408044
_cell_length_b 19.991616
_cell_length_c 14.384046
_cell_angle_alpha 90.000000
_cell_angle_beta 137.320739
_cell_angle_gamma 90.000000
_cell_formula_units_Z 4
loop_
_atom_site_label
_atom_site_type_symbol
_atom_site_fract_x
_atom_site_fract_y
_atom_site_fract_z
C1 C -0.09714 0.44394 0.05788
C2 C -0.01855 0.39311 0.07628
C3 C -0.02259 0.38044 -0.02288
C4 C -0.10937 0.41935 -0.14243
C5 C -0.18781 0.47038 -0.16006
C6 C -0.18164 0.48271 -0.06033
H1 H -0.09130 0.45302 0.13649
H2 H 0.04620 0.36300 0.16910
H3 H -0.25434 0.50124 -0.25177
H4 H -0.24288 0.52266 -0.07571
C7 C 0.06221 0.32327 0.00622
O1 O 0.07894 0.27651 0.07270
N1 N 0.11796 0.32815 -0.04064
H5 H 0.10400 0.37229 -0.08445
C8 C 0.18694 0.27741 -0.04117
C9 C 0.24502 0.29362 -0.08642
C10 C 0.19574 0.21166 -0.00284
C11 C 0.30658 0.24242 -0.09716
C12 C 0.25462 0.16171 -0.01416
H6 H 0.15413 0.19651 0.03323
C13 C 0.30867 0.17595 -0.06205
H7 H 0.25546 0.11076 0.01320
C14 C 0.36377 0.12418 -0.07598
H8 H 0.36626 0.07322 -0.04753
C15 C 0.41639 0.13683 -0.12548
H9 H 0.45739 0.09633 -0.13729
C16 C 0.41684 0.20179 -0.15902
C17 C 0.36470 0.25392 -0.14323
H10 H 0.36804 0.30407 -0.17016
C18 C 0.24246 0.36411 -0.12223
C19 C 0.34475 0.41031 -0.01495
C20 C 0.13538 0.38662 -0.26039
C21 C 0.45395 0.39289 0.12560
C22 C 0.33681 0.47792 -0.04896
C23 C 0.13464 0.45308 -0.28983
C24 C 0.54685 0.44043 0.22691
H11 H 0.46767 0.34139 0.15831
C25 C 0.43101 0.52533 0.05354
C26 C 0.23431 0.49772 -0.18589
H12 H 0.05758 0.47269 -0.39344
C27 C 0.53486 0.50677 0.19097
H13 H 0.62950 0.42525 0.33364
H14 H 0.42380 0.57730 0.02624
H15 H 0.22943 0.54882 -0.21455
H16 H 0.60847 0.54370 0.26900
H17 H 0.04744 0.29248 -0.33914
C28 C -0.09030 0.35632 -0.49950
N2 N 0.03054 0.34166 -0.36479
C29 C -0.18471 0.29882 -0.57883
C30 C -0.22757 0.27593 -0.69735
C31 C -0.23058 0.26683 -0.53164
C32 C -0.31557 0.22095 -0.76761
C33 C -0.31776 0.21176 -0.60194
H18 H -0.19929 0.28495 -0.44066
C34 C -0.36004 0.18877 -0.71970
H19 H -0.34882 0.20232 -0.85932
H20 H -0.35312 0.18687 -0.56522
H21 H -0.42666 0.14537 -0.77344
O2 O -0.12830 0.41092 -0.55614
Cl1 Cl -0.16879 0.30962 -0.75670
Cl2 Cl -0.13119 0.40733 -0.27625
H22 H 0.45724 0.21237 -0.19798
#END


data_List_26
#E = -49.2424 (inter-molecular)
#E = 120.4126 (intra-molecular)
_chemical_formula_sum 'H22 C34 N2 O2 Cl2'
_chemical_formula_moiety
;
H22 C34 N2 O2 Cl2
;
_symmetry_cell_setting triclinic
_space_group_name_H-M_alt 'P -1'
_symmetry_Int_Tables_number 2
loop_
_symmetry_equiv_pos_site_id
_symmetry_equiv_pos_as_xyz
1 x,y,z
2 -x,-y,-z
_cell_length_a 10.606064
_cell_length_b 10.986567
_cell_length_c 14.661446
_cell_angle_alpha 70.630418
_cell_angle_beta 105.615505
_cell_angle_gamma 118.889645
_cell_formula_units_Z 2
loop_
_atom_site_label
_atom_site_type_symbol
_atom_site_fract_x
_atom_site_fract_y
_atom_site_fract_z
C1 C 0.90447 1.50785 0.34225
C2 C 0.97848 1.42238 0.37579
C3 C 0.94389 1.30647 0.45779
C4 C 0.82998 1.27656 0.50483
C5 C 0.75517 1.36254 0.47065
C6 C 0.79271 1.47821 0.38990
H1 H 0.93500 1.59707 0.27916
H2 H 1.06607 1.44756 0.33809
H3 H 0.66684 1.33980 0.50702
H4 H 0.73522 1.54512 0.36394
C7 C 1.03380 1.22565 0.48480
O1 O 1.08177 1.22247 0.41834
N1 N 1.05919 1.16437 0.58266
H5 H 1.00590 1.16989 0.62811
C8 C 1.14477 1.08717 0.62703
C9 C 1.14734 1.02089 0.72872
C10 C 1.22718 1.07504 0.57359
C11 C 1.23199 0.94159 0.77431
C12 C 1.30905 0.99755 0.61794
H6 H 1.23173 1.12522 0.49639
C13 C 1.31215 0.93039 0.71708
H7 H 1.37371 0.99340 0.57363
C14 C 1.39549 0.85306 0.75935
H8 H 1.45690 0.84396 0.71532
C15 C 1.40233 0.78695 0.85848
H9 H 1.46721 0.72734 0.89008
C16 C 1.32579 0.79743 0.91641
C17 C 1.24117 0.87271 0.87479
H10 H 1.18179 0.87742 0.92251
C18 C 1.06164 1.03280 0.78828
C19 C 1.12629 1.15076 0.83384
C20 C 0.91605 0.92896 0.79924
C21 C 1.27186 1.25672 0.82965
C22 C 1.04163 1.16429 0.88651
C23 C 0.83692 0.94662 0.85210
C24 C 1.32986 1.37028 0.87452
H11 H 1.34266 1.25197 0.79058
C25 C 1.10106 1.27860 0.93150
C26 C 0.89806 1.06291 0.89418
H12 H 0.72563 0.87109 0.86310
C27 C 1.24439 1.38099 0.92564
H13 H 1.44126 1.45069 0.86868
H14 H 1.03523 1.28907 0.97127
H15 H 0.83095 1.07091 0.93439
H16 H 1.28838 1.46906 0.96051
H17 H 0.92106 0.79755 0.72608
C28 C 0.71423 0.70170 0.76033
N2 N 0.85490 0.80759 0.75912
C29 C 0.68514 0.57081 0.73464
C30 C 0.75018 0.48068 0.79119
C31 C 0.57778 0.53109 0.65606
C32 C 0.70755 0.35086 0.76900
C33 C 0.53605 0.40184 0.63381
H18 H 0.52561 0.60047 0.61361
C34 C 0.60102 0.31203 0.69050
H19 H 0.75755 0.27971 0.81187
H20 H 0.45174 0.37040 0.57336
H21 H 0.56930 0.21105 0.67400
O2 O 0.60973 0.70445 0.77888
Cl1 Cl 0.88367 0.52264 0.88804
Cl2 Cl 0.77016 1.13480 0.60352
H22 H 1.33153 0.74710 0.99391
#END


data_List_27
#E = -49.7570 (inter-molecular)
#E = 120.9298 (intra-molecular)
_chemical_formula_sum 'H22 C34 N2 O2 Cl2'
_chemical_formula_moiety
;
H22 C34 N2 O2 Cl2
;
_symmetry_cell_setting monoclinic
_space_group_name_H-M_alt 'P 1 21/c 1'
_symmetry_Int_Tables_number 14
loop_
_symmetry_equiv_pos_site_id
_symmetry_equiv_pos_as_xyz
1 x,y,z
2 -x,1/2+y,1/2-z
3 -x,-y,-z
4 x,1/2-y,1/2+z
_cell_length_a 14.407782
_cell_length_b 19.995876
_cell_length_c 14.381058
_cell_angle_alpha 90.000000
_cell_angle_beta 137.327977
_cell_angle_gamma 90.000000
_cell_formula_units_Z 4
loop_
_atom_site_label
_atom_site_type_symbol
_atom_site_fract_x
_atom_site_fract_y
_atom_site_fract_z
C1 C 0.18252 0.28820 -0.10184
C2 C 0.26973 0.23315 -0.03148
C3 C 0.31561 0.20115 -0.07867
C4 C 0.27272 0.22402 -0.19724
C5 C 0.18469 0.27899 -0.26756
C6 C 0.14021 0.31116 -0.21966
H1 H 0.14715 0.31309 -0.06513
H2 H 0.30105 0.21504 0.05954
H3 H 0.15143 0.29760 -0.35930
H4 H 0.07357 0.35455 -0.27343
C7 C 0.41002 0.14366 0.00069
O1 O 0.37199 0.08908 -0.05600
N1 N 0.53088 0.15830 0.13546
H5 H 0.54778 0.20747 0.16117
C8 C 0.63571 0.11332 0.23988
C9 C 0.74281 0.13580 0.37812
C10 C 0.63491 0.04688 0.21038
C11 C 0.84507 0.08958 0.48540
C12 C 0.73454 0.00223 0.31433
H6 H 0.55784 0.02730 0.10671
C13 C 0.83706 0.02199 0.45133
H7 H 0.72961 -0.04887 0.28561
C14 C 0.93122 -0.02544 0.55382
H8 H 0.92395 -0.07739 0.52647
C15 C 1.03511 -0.00692 0.69131
H9 H 1.10869 -0.04386 0.76934
C16 C 1.04719 0.05941 0.72733
C17 C 0.95433 0.10696 0.62602
H10 H 0.96812 0.15845 0.65879
C18 C 0.74544 0.20627 0.41399
C19 C 0.80685 0.25747 0.40307
C20 C 0.68767 0.22245 0.45958
C21 C 0.86495 0.24596 0.35698
C22 C 0.80877 0.32395 0.43799
C23 C 0.69595 0.28825 0.49734
C24 C 0.91696 0.29808 0.34104
H11 H 0.86842 0.19580 0.33020
C25 C 0.86372 0.37571 0.42390
C26 C 0.75463 0.33821 0.48580
H12 H 0.65416 0.30342 0.53323
C27 C 0.91635 0.36304 0.37441
H13 H 0.95737 0.28749 0.30209
H14 H 0.86610 0.42667 0.45223
H15 H 0.75522 0.38917 0.51288
H16 H 0.95725 0.40354 0.36248
H17 H 0.60422 0.12767 0.41575
C28 C 0.56230 0.17671 0.50631
N2 N 0.61818 0.17179 0.45958
C29 C 0.47746 0.11955 0.47716
C30 C 0.39069 0.08066 0.35755
C31 C 0.48147 0.10688 0.57631
C32 C 0.31219 0.02964 0.33986
C33 C 0.40283 0.05606 0.55785
H18 H 0.54621 0.13697 0.66917
C34 C 0.31832 0.01731 0.43958
H19 H 0.24566 -0.00120 0.24811
H20 H 0.40864 0.04698 0.63645
H21 H 0.25705 -0.02263 0.42415
O2 O 0.57920 0.22342 0.57298
Cl1 Cl 0.36892 0.09268 0.22375
Cl2 Cl 0.33149 0.19032 -0.25660
H22 H 1.12988 0.07456 0.83410
#END


data_List_28
#E = -49.2051 (inter-molecular)
#E = 120.3959 (intra-molecular)
_chemical_formula_sum 'H22 C34 N2 O2 Cl2'
_chemical_formula_moiety
;
H22 C34 N2 O2 Cl2
;
_symmetry_cell_setting triclinic
_space_group_name_H-M_alt 'P -1'
_symmetry_Int_Tables_number 2
loop_
_symmetry_equiv_pos_site_id
_symmetry_equiv_pos_as_xyz
1 x,y,z
2 -x,-y,-z
_cell_length_a 19.239606
_cell_length_b 10.986215
_cell_length_c 10.979920
_cell_angle_alpha 57.742994
_cell_angle_beta 90.912501
_cell_angle_gamma 54.229597
_cell_formula_units_Z 2
loop_
_atom_site_label
_atom_site_type_symbol
_atom_site_fract_x
_atom_site_fract_y
_atom_site_fract_z
C1 C 0.34226 0.21214 0.93784
C2 C 0.37580 0.30455 0.89735
C3 C 0.45780 0.22189 1.01391
C4 C 0.50483 0.04386 1.17487
C5 C 0.47064 -0.04856 1.21553
C6 C 0.38989 0.03476 1.09726
H1 H 0.27916 0.27961 0.84425
H2 H 0.33809 0.44235 0.77205
H3 H 0.50701 -0.18686 1.34026
H4 H 0.36390 -0.03765 1.12880
C7 C 0.48485 0.33853 0.95098
O1 O 0.41844 0.52253 0.83642
N1 N 0.58269 0.22954 1.02355
H5 H 0.62811 0.07986 1.12230
C8 C 0.62709 0.30352 0.98233
C9 C 0.72878 0.16897 1.08140
C10 C 0.57367 0.50490 0.84650
C11 C 0.77440 0.24169 1.04231
C12 C 0.61806 0.57547 0.80891
H6 H 0.49646 0.61369 0.76483
C13 C 0.71719 0.44748 0.90495
H7 H 0.57374 0.73295 0.70007
C14 C 0.75948 0.52357 0.86388
H8 H 0.71546 0.68209 0.75847
C15 C 0.85860 0.39827 0.95611
H9 H 0.89021 0.45953 0.92281
C16 C 0.91652 0.19539 1.09054
C17 C 0.87488 0.11878 1.13355
H10 H 0.92260 -0.04074 1.24058
C18 C 0.78831 -0.04772 1.22662
C19 C 0.83386 -0.19210 1.20749
C20 C 0.79926 -0.11138 1.38319
C21 C 0.82969 -0.14412 1.05772
C22 C 0.88650 -0.39559 1.34480
C23 C 0.85207 -0.31383 1.51514
C24 C 0.87456 -0.28940 1.04456
H11 H 0.79065 0.00952 0.94787
C25 C 0.93149 -0.54042 1.33033
C26 C 0.89414 -0.45311 1.49604
H12 H 0.86306 -0.37157 1.63744
C27 C 0.92566 -0.48779 1.18114
H13 H 0.86875 -0.24675 0.92732
H14 H 0.97123 -0.69624 1.43592
H15 H 0.93434 -0.60861 1.60335
H16 H 0.96053 -0.60161 1.17201
H17 H 0.72624 0.17121 1.30513
C28 C 0.76031 -0.00809 1.54612
N2 N 0.75917 0.02903 1.40426
C29 C 0.73466 0.14505 1.54954
C30 C 0.79124 0.18706 1.54106
C31 C 0.65607 0.23465 1.57826
C32 C 0.76905 0.31870 1.56141
C33 C 0.63382 0.36674 1.59766
H18 H 0.61362 0.19801 1.58801
C34 C 0.69051 0.40817 1.58930
H19 H 0.81193 0.35409 1.55426
H20 H 0.57336 0.43483 1.62149
H21 H 0.67402 0.51045 1.60449
O2 O 0.77878 -0.15234 1.66911
Cl1 Cl 0.88811 0.08476 1.50450
Cl2 Cl 0.60351 -0.07153 1.33337
H22 H 0.99402 0.09647 1.16224
#END


data_List_29
#E = -49.6768 (inter-molecular)
#E = 120.9237 (intra-molecular)
_chemical_formula_sum 'H22 C34 N2 O2 Cl2'
_chemical_formula_moiety
;
H22 C34 N2 O2 Cl2
;
_symmetry_cell_setting monoclinic
_space_group_name_H-M_alt 'P 1 21/c 1'
_symmetry_Int_Tables_number 14
loop_
_symmetry_equiv_pos_site_id
_symmetry_equiv_pos_as_xyz
1 x,y,z
2 -x,1/2+y,1/2-z
3 -x,-y,-z
4 x,1/2-y,1/2+z
_cell_length_a 10.474319
_cell_length_b 20.005932
_cell_length_c 14.376265
_cell_angle_alpha 90.000000
_cell_angle_beta 111.215582
_cell_angle_gamma 90.000000
_cell_formula_units_Z 4
loop_
_atom_site_label
_atom_site_type_symbol
_atom_site_fract_x
_atom_site_fract_y
_atom_site_fract_z
C1 C 0.68274 0.21182 -0.21533
C2 C 0.76994 0.26685 -0.19851
C3 C 0.81576 0.29889 -0.10546
C4 C 0.77285 0.27609 -0.02974
C5 C 0.68483 0.22115 -0.04742
C6 C 0.64037 0.18893 -0.13980
H1 H 0.64740 0.18689 -0.28740
H2 H 0.80133 0.28487 -0.25824
H3 H 0.65155 0.20259 0.01109
H4 H 0.57374 0.14557 -0.15263
C7 C 0.91019 0.35635 -0.09044
O1 O 0.87219 0.41090 -0.07174
N1 N 1.03102 0.34172 -0.10441
H5 H 1.04788 0.29260 -0.11330
C8 C 1.13582 0.38668 -0.10404
C9 C 1.24290 0.36421 -0.13520
C10 C 1.13500 0.45309 -0.07539
C11 C 1.34514 0.41041 -0.14027
C12 C 1.23459 0.49774 -0.07977
H6 H 1.05794 0.47268 -0.04879
C13 C 1.33710 0.47797 -0.11426
H7 H 1.22964 0.54881 -0.05601
C14 C 1.43120 0.52539 -0.12266
H8 H 1.42391 0.57732 -0.10263
C15 C 1.53509 0.50687 -0.15626
H9 H 1.60862 0.54379 -0.16078
C16 C 1.54722 0.44056 -0.18013
C17 C 1.45440 0.39303 -0.17163
H10 H 1.46823 0.34156 -0.19054
C18 C 1.24549 0.29378 -0.16849
C19 C 1.30690 0.24258 -0.09616
C20 C 1.18766 0.27762 -0.27190
C21 C 1.36507 0.25406 0.00809
C22 C 1.30874 0.17615 -0.12921
C23 C 1.19589 0.21187 -0.30143
C24 C 1.41708 0.20194 0.07605
H11 H 1.36864 0.30419 0.03839
C25 C 1.36368 0.12439 -0.06016
C26 C 1.25455 0.16192 -0.23121
H12 H 1.15406 0.19673 -0.37916
C27 C 1.41639 0.13703 0.04201
H13 H 1.45755 0.21252 0.15544
H14 H 1.36603 0.07346 -0.08615
H15 H 1.25510 0.11098 -0.25773
H16 H 1.45732 0.09653 0.09483
H17 H 1.10419 0.37236 -0.31150
C28 C 1.06231 0.32340 -0.44406
N2 N 1.11816 0.32827 -0.34139
C29 C 0.97739 0.38054 -0.49970
C30 C 0.89053 0.41933 -0.46685
C31 C 0.98147 0.39330 -0.59483
C32 C 0.81200 0.47034 -0.52762
C33 C 0.90281 0.44412 -0.65497
H18 H 1.04632 0.36330 -0.62294
C34 C 0.81820 0.48277 -0.62119
H19 H 0.74540 0.50111 -0.50239
H20 H 0.90867 0.45327 -0.72775
H21 H 0.75689 0.52270 -0.66701
O2 O 1.07913 0.27675 -0.49391
Cl1 Cl 0.86875 0.40721 -0.35480
Cl2 Cl 0.83163 0.30983 0.08840
H22 H 1.62991 0.42541 -0.20421
#END


data_List_30
#E = -51.5626 (inter-molecular)
#E = 122.8436 (intra-molecular)
_chemical_formula_sum 'H22 C34 N2 O2 Cl2'
_chemical_formula_moiety
;
H22 C34 N2 O2 Cl2
;
_symmetry_cell_setting triclinic
_space_group_name_H-M_alt 'P -1'
_symmetry_Int_Tables_number 2
loop_
_symmetry_equiv_pos_site_id
_symmetry_equiv_pos_as_xyz
1 x,y,z
2 -x,-y,-z
_cell_length_a 18.970775
_cell_length_b 10.033033
_cell_length_c 11.460260
_cell_angle_alpha 62.083656
_cell_angle_beta 88.352450
_cell_angle_gamma 51.806423
_cell_formula_units_Z 2
loop_
_atom_site_label
_atom_site_type_symbol
_atom_site_fract_x
_atom_site_fract_y
_atom_site_fract_z
C1 C 0.13329 1.30078 0.03034
C2 C 0.16818 1.21293 0.17532
C3 C 0.25691 1.00794 0.26607
C4 C 0.31072 0.89064 0.21268
C5 C 0.27440 0.97862 0.06791
C6 C 0.18610 1.18305 -0.02282
H1 H 0.06602 1.46184 -0.04207
H2 H 0.12824 1.30481 0.21704
H3 H 0.31469 0.88956 0.02455
H4 H 0.15932 1.25068 -0.13557
C7 C 0.29618 0.92701 0.41524
O1 O 0.35781 0.92679 0.44523
N1 N 0.25972 0.85728 0.50513
H5 H 0.21505 0.85246 0.46448
C8 C 0.29198 0.75982 0.65483
C9 C 0.27776 0.62858 0.74459
C10 C 0.33867 0.79063 0.71592
C11 C 0.31846 0.51723 0.89667
C12 C 0.37247 0.69325 0.86245
H6 H 0.34889 0.89387 0.65240
C13 C 0.36504 0.55381 0.95349
H7 H 0.40743 0.72448 0.90425
C14 C 0.40508 0.44925 1.10096
H8 H 0.43987 0.47951 1.14412
C15 C 0.40240 0.30312 1.19534
H9 H 0.43553 0.22150 1.30906
C16 C 0.35797 0.26254 1.14292
C17 C 0.31621 0.36856 0.99605
H10 H 0.28293 0.33048 0.95956
C18 C 0.22274 0.60103 0.68399
C19 C 0.26778 0.46997 0.63453
C20 C 0.12585 0.70300 0.67667
C21 C 0.36257 0.36691 0.63392
C22 C 0.21547 0.44049 0.58202
C23 C 0.07784 0.66574 0.62701
C24 C 0.40225 0.24618 0.58054
H11 H 0.40748 0.38019 0.67477
C25 C 0.25625 0.31748 0.52968
C26 C 0.12246 0.53484 0.58190
H12 H 0.00491 0.73528 0.62179
C27 C 0.34902 0.22127 0.52872
H13 H 0.47462 0.17279 0.57978
H14 H 0.21584 0.29533 0.48886
H15 H 0.08238 0.50879 0.54566
H16 H 0.37962 0.12575 0.48851
H17 H 0.12271 0.85124 0.75890
C28 C -0.01418 0.96528 0.71002
N2 N 0.08077 0.83890 0.72096
C29 C -0.04282 1.09090 0.76814
C30 C 0.00006 1.15958 0.78209
C31 C -0.12176 1.14527 0.81089
C32 C -0.03507 1.27689 0.83878
C33 C -0.15609 1.26089 0.86769
H18 H -0.15645 1.09422 0.80187
C34 C -0.11277 1.32704 0.88174
H19 H -0.00113 1.32811 0.85123
H20 H -0.21601 1.29666 0.90185
H21 H -0.13925 1.41620 0.92679
O2 O -0.07661 0.97959 0.65894
Cl1 Cl 0.09521 1.11299 0.73071
Cl2 Cl 0.42044 0.63795 0.31945
H22 H 0.35644 0.14726 1.21615
#END


data_List_31
#E = -52.5023 (inter-molecular)
#E = 123.8889 (intra-molecular)
_chemical_formula_sum 'H22 C34 N2 O2 Cl2'
_chemical_formula_moiety
;
H22 C34 N2 O2 Cl2
;
_symmetry_cell_setting triclinic
_space_group_name_H-M_alt 'P -1'
_symmetry_Int_Tables_number 2
loop_
_symmetry_equiv_pos_site_id
_symmetry_equiv_pos_as_xyz
1 x,y,z
2 -x,-y,-z
_cell_length_a 12.507508
_cell_length_b 15.518441
_cell_length_c 12.389797
_cell_angle_alpha 111.548029
_cell_angle_beta 84.126637
_cell_angle_gamma 46.754597
_cell_formula_units_Z 2
loop_
_atom_site_label
_atom_site_type_symbol
_atom_site_fract_x
_atom_site_fract_y
_atom_site_fract_z
C1 C 0.73967 -0.49860 0.28437
C2 C 0.62700 -0.34792 0.37473
C3 C 0.51397 -0.26628 0.51181
C4 C 0.51531 -0.33670 0.55796
C5 C 0.63042 -0.48827 0.46721
C6 C 0.74272 -0.56903 0.33090
H1 H 0.82685 -0.56186 0.17788
H2 H 0.62998 -0.29495 0.33896
H3 H 0.63456 -0.54498 0.50196
H4 H 0.83253 -0.68698 0.26104
C7 C 0.40815 -0.11047 0.60610
O1 O 0.42037 -0.07672 0.70610
N1 N 0.30928 -0.01928 0.56948
H5 H 0.29799 -0.05927 0.49231
C8 C 0.21168 0.12935 0.63586
C9 C 0.09870 0.21706 0.59866
C10 C 0.22598 0.19164 0.73804
C11 C 0.00244 0.36674 0.66604
C12 C 0.13022 0.33726 0.80537
H6 H 0.31180 0.13066 0.76990
C13 C 0.01902 0.42530 0.77082
H7 H 0.14714 0.37948 0.88394
C14 C -0.07424 0.57099 0.83999
H8 H -0.06307 0.61622 0.92199
C15 C -0.18283 0.66069 0.80556
H9 H -0.25249 0.77249 0.85942
C16 C -0.20100 0.60654 0.70249
C17 C -0.10990 0.46199 0.63406
H10 H -0.12721 0.42347 0.55357
C18 C 0.07716 0.15797 0.49012
C19 C 0.17919 0.09303 0.35250
C20 C -0.04856 0.17161 0.52213
C21 C 0.31325 0.06731 0.30755
C22 C 0.14510 0.05207 0.25331
C23 C -0.08005 0.13339 0.42117
C24 C 0.40807 0.00353 0.17230
H11 H 0.34529 0.09818 0.37830
C25 C 0.23994 -0.01078 0.11835
C26 C 0.01453 0.07514 0.28950
H12 H -0.18099 0.14957 0.44067
C27 C 0.37132 -0.03547 0.07769
H13 H 0.50871 -0.01310 0.14169
H14 H 0.21201 -0.04121 0.04313
H15 H -0.01487 0.04627 0.21486
H16 H 0.44276 -0.08357 -0.02714
H17 H -0.11953 0.25950 0.72526
C28 C -0.24750 0.22316 0.69430
N2 N -0.14284 0.22634 0.65534
C29 C -0.33678 0.28658 0.83958
C30 C -0.28254 0.29839 0.93113
C31 C -0.48707 0.33336 0.88471
C32 C -0.37978 0.35941 1.06449
C33 C -0.58261 0.39310 1.01705
H18 H -0.53104 0.32284 0.81565
C34 C -0.52973 0.40756 1.10756
H19 H -0.33920 0.36992 1.13643
H20 H -0.69710 0.42729 1.04834
H21 H -0.60409 0.45495 1.21119
O2 O -0.27358 0.17125 0.61766
Cl1 Cl -0.09518 0.23581 0.88985
Cl2 Cl 0.37669 -0.24351 0.72369
H22 H -0.28547 0.67637 0.67505
#END


data_List_32
#E = -48.7351 (inter-molecular)
#E = 120.1382 (intra-molecular)
_chemical_formula_sum 'H22 C34 N2 O2 Cl2'
_chemical_formula_moiety
;
H22 C34 N2 O2 Cl2
;
_symmetry_cell_setting triclinic
_space_group_name_H-M_alt 'P -1'
_symmetry_Int_Tables_number 2
loop_
_symmetry_equiv_pos_site_id
_symmetry_equiv_pos_as_xyz
1 x,y,z
2 -x,-y,-z
_cell_length_a 11.195286
_cell_length_b 11.804426
_cell_length_c 18.538441
_cell_angle_alpha 52.523645
_cell_angle_beta 91.458483
_cell_angle_gamma 123.954830
_cell_formula_units_Z 2
loop_
_atom_site_label
_atom_site_type_symbol
_atom_site_fract_x
_atom_site_fract_y
_atom_site_fract_z
C1 C 0.30425 -0.79312 0.62597
C2 C 0.24914 -0.70616 0.61612
C3 C 0.24284 -0.59224 0.52608
C4 C 0.29075 -0.56986 0.44612
C5 C 0.34424 -0.65950 0.45682
C6 C 0.35148 -0.77035 0.54634
H1 H 0.31130 -0.87666 0.69558
H2 H 0.21351 -0.72400 0.67852
H3 H 0.38235 -0.64203 0.39494
H4 H 0.39496 -0.83745 0.55350
C7 C 0.18657 -0.50241 0.52456
O1 O 0.07922 -0.59772 0.60620
N1 N 0.26618 -0.31514 0.43085
H5 H 0.34179 -0.26484 0.36946
C8 C 0.24719 -0.18887 0.40738
C9 C 0.32863 -0.00912 0.30217
C10 C 0.15265 -0.23479 0.48423
C11 C 0.30696 0.11786 0.27573
C12 C 0.13345 -0.10975 0.45856
H6 H 0.09083 -0.36813 0.56556
C13 C 0.20670 0.06368 0.35573
H7 H 0.06102 -0.14943 0.52110
C14 C 0.18102 0.18349 0.33224
H8 H 0.10466 0.14253 0.39378
C15 C 0.25507 0.35847 0.23045
H9 H 0.23516 0.45065 0.21326
C16 C 0.35543 0.41578 0.15073
C17 C 0.38111 0.29736 0.17306
H10 H 0.46221 0.34890 0.10830
C18 C 0.43586 0.04676 0.21912
C19 C 0.60156 0.13668 0.19878
C20 C 0.37385 0.00720 0.16203
C21 C 0.67438 0.18258 0.25132
C22 C 0.70003 0.18259 0.12231
C23 C 0.47733 0.06139 0.08466
C24 C 0.83543 0.26694 0.23015
H11 H 0.60481 0.15177 0.31053
C25 C 0.86063 0.26474 0.10278
C26 C 0.63773 0.14714 0.06543
H12 H 0.43773 0.04148 0.03620
C27 C 0.92820 0.30735 0.15595
H13 H 0.88778 0.30033 0.27172
H14 H 0.93674 0.30000 0.04406
H15 H 0.71411 0.18728 0.00438
H16 H 1.05371 0.37381 0.13785
H17 H 0.14427 -0.10577 0.23470
C28 C 0.12616 -0.15048 0.14316
N2 N 0.21033 -0.08074 0.18197
C29 C -0.02835 -0.19510 0.15760
C30 C -0.03221 -0.05018 0.11111
C31 C -0.17290 -0.38827 0.21505
C32 C -0.18133 -0.09985 0.12168
C33 C -0.32153 -0.43709 0.22687
H18 H -0.16905 -0.49981 0.24966
C34 C -0.32553 -0.29265 0.17968
H19 H -0.18659 0.01093 0.08462
H20 H -0.43336 -0.58692 0.27128
H21 H -0.44066 -0.32920 0.18778
O2 O 0.16330 -0.18508 0.10201
Cl1 Cl 0.14055 0.19111 0.03874
Cl2 Cl 0.28681 -0.43678 0.33215
H22 H 0.41465 0.55271 0.07115
#END


data_List_33
#E = -52.4422 (inter-molecular)
#E = 123.8818 (intra-molecular)
_chemical_formula_sum 'H22 C34 N2 O2 Cl2'
_chemical_formula_moiety
;
H22 C34 N2 O2 Cl2
;
_symmetry_cell_setting triclinic
_space_group_name_H-M_alt 'P -1'
_symmetry_Int_Tables_number 2
loop_
_symmetry_equiv_pos_site_id
_symmetry_equiv_pos_as_xyz
1 x,y,z
2 -x,-y,-z
_cell_length_a 12.386687
_cell_length_b 15.917340
_cell_length_c 11.457003
_cell_angle_alpha 96.743866
_cell_angle_beta 127.513439
_cell_angle_gamma 114.878147
_cell_formula_units_Z 2
loop_
_atom_site_label
_atom_site_type_symbol
_atom_site_fract_x
_atom_site_fract_y
_atom_site_fract_z
C1 C -0.04328 0.74103 1.23968
C2 C -0.09560 0.77904 1.12706
C3 C -0.26410 0.74766 1.01403
C4 C -0.37942 0.67855 1.01529
C5 C -0.32516 0.64209 1.13036
C6 C -0.15726 0.67364 1.24267
H1 H 0.08717 0.76495 1.32686
H2 H -0.00381 0.83500 1.13009
H3 H -0.41254 0.58952 1.13446
H4 H -0.11556 0.64550 1.33245
C7 C -0.30837 0.79765 0.90828
O1 O -0.36225 0.84367 0.92068
N1 N -0.27954 0.78992 0.80930
H5 H -0.25370 0.73863 0.79798
C8 C -0.29483 0.84093 0.71173
C9 C -0.28274 0.81572 0.59885
C10 C -0.32053 0.91743 0.72594
C11 C -0.29656 0.86916 0.50267
C12 C -0.33792 0.96728 0.63022
H6 H -0.32775 0.94217 0.81164
C13 C -0.32631 0.94421 0.51918
H7 H -0.35744 1.02636 0.64709
C14 C -0.34289 0.99667 0.42601
H8 H -0.36857 1.05300 0.43712
C15 C -0.32708 0.97788 0.31761
H9 H -0.33863 1.02006 0.24805
C16 C -0.29624 0.90564 0.29950
C17 C -0.28144 0.85215 0.39049
H10 H -0.25668 0.79640 0.37326
C18 C -0.25479 0.73514 0.57734
C19 C -0.08001 0.77227 0.67944
C20 C -0.39893 0.62307 0.45158
C21 C 0.07332 0.88061 0.81356
C22 C -0.05582 0.69728 0.64537
C23 C -0.36763 0.55341 0.42012
C24 C 0.23969 0.91169 0.90846
H11 H 0.06545 0.94346 0.84560
C25 C 0.11121 0.72932 0.74028
C26 C -0.19955 0.58978 0.51477
H12 H -0.47190 0.46866 0.31918
C27 C 0.25859 0.83600 0.87171
H13 H 0.35433 0.99569 1.00915
H14 H 0.12810 0.67100 0.71237
H15 H -0.18315 0.53155 0.48540
H16 H 0.38683 0.85937 0.94321
H17 H -0.58523 0.63993 0.38051
C28 C -0.71862 0.47567 0.25249
N2 N -0.57175 0.58350 0.35724
C29 C -0.88984 0.44978 0.16316
C30 C -0.91538 0.51580 0.21734
C31 C -1.03853 0.34626 0.01286
C32 C -1.08502 0.47957 0.12001
C33 C -1.20674 0.31044 -0.08277
H18 H -1.02395 0.29177 -0.03107
C34 C -1.22994 0.37776 -0.02996
H19 H -1.10591 0.53064 0.16053
H20 H -1.31836 0.23013 -0.19727
H21 H -1.36060 0.35077 -0.10439
O2 O -0.72000 0.39771 0.22633
Cl1 Cl -0.74929 0.64056 0.40476
Cl2 Cl -0.59065 0.63309 0.87658
H22 H -0.28323 0.89108 0.21518
#END


data_List_34
#E = -51.4516 (inter-molecular)
#E = 122.9230 (intra-molecular)
_chemical_formula_sum 'H22 C34 N2 O2 Cl2'
_chemical_formula_moiety
;
H22 C34 N2 O2 Cl2
;
_symmetry_cell_setting triclinic
_space_group_name_H-M_alt 'P -1'
_symmetry_Int_Tables_number 2
loop_
_symmetry_equiv_pos_site_id
_symmetry_equiv_pos_as_xyz
1 x,y,z
2 -x,-y,-z
_cell_length_a 10.731810
_cell_length_b 43.983416
_cell_length_c 10.983299
_cell_angle_alpha 151.574493
_cell_angle_beta 60.803765
_cell_angle_gamma 138.492693
_cell_formula_units_Z 2
loop_
_atom_site_label
_atom_site_type_symbol
_atom_site_fract_x
_atom_site_fract_y
_atom_site_fract_z
C1 C 0.26227 0.33966 1.00770
C2 C 0.25712 0.37321 1.02082
C3 C 0.45409 0.45696 1.15915
C4 C 0.65805 0.50555 1.27986
C5 C 0.66295 0.47219 1.26865
C6 C 0.46576 0.38949 1.13301
H1 H 0.10741 0.27543 0.90240
H2 H 0.09711 0.33420 0.92520
H3 H 0.82205 0.51133 1.36805
H4 H 0.47089 0.36402 1.12502
C7 C 0.42409 0.48654 1.16591
O1 O 0.25546 0.41902 0.94695
N1 N 0.58737 0.58807 1.42385
H5 H 0.72455 0.63284 1.57027
C8 C 0.59400 0.63775 1.50291
C9 C 0.78980 0.74344 1.76845
C10 C 0.41333 0.58621 1.33004
C11 C 0.79958 0.79519 1.85356
C12 C 0.42291 0.63635 1.41176
H6 H 0.25847 0.50622 1.13030
C13 C 0.61321 0.73965 1.66921
H7 H 0.27714 0.59296 1.27047
C14 C 0.61786 0.78779 1.74441
H8 H 0.47518 0.74516 1.60203
C15 C 0.80389 0.89096 2.00295
H9 H 0.80439 0.92694 2.05781
C16 C 0.98785 0.94724 2.18907
C17 C 0.98588 0.90006 2.11517
H10 H 1.13157 0.94720 2.27078
C18 C 0.98456 0.80003 1.95738
C19 C 0.99937 0.84003 2.20339
C20 C 1.15230 0.81242 1.89091
C21 C 0.84330 0.83327 2.29053
C22 C 1.17958 0.88989 2.37314
C23 C 1.32450 0.86032 2.06046
C24 C 0.86593 0.87437 2.53385
H11 H 0.70074 0.79564 2.16858
C25 C 1.20284 0.93255 2.62087
C26 C 1.33648 0.89733 2.29493
H12 H 1.45807 0.87264 2.02216
C27 C 1.04644 0.92456 2.70038
H13 H 0.74246 0.86722 2.59314
H14 H 1.34395 0.97243 2.75400
H15 H 1.47818 0.93634 2.42378
H16 H 1.06522 0.95701 2.89055
H17 H 1.01928 0.74581 1.54840
C28 C 1.29501 0.78384 1.56784
N2 N 1.14908 0.78032 1.66443
C29 C 1.29588 0.77311 1.39702
C30 C 1.24317 0.69552 1.09891
C31 C 1.37029 0.84845 1.55176
C32 C 1.26353 0.69304 0.95485
C33 C 1.39167 0.84578 1.40727
H18 H 1.41559 0.91011 1.78562
C34 C 1.33802 0.76818 1.10901
H19 H 1.22456 0.63342 0.72364
H20 H 1.45419 0.90554 1.53070
H21 H 1.35547 0.76649 0.99728
O2 O 1.42905 0.79959 1.62065
Cl1 Cl 1.14763 0.60022 0.89634
Cl2 Cl 0.91221 0.60531 1.44026
H22 H 1.13195 1.02796 2.39370
#END


data_List_35
#E = -50.1391 (inter-molecular)
#E = 121.6166 (intra-molecular)
_chemical_formula_sum 'H22 C34 N2 O2 Cl2'
_chemical_formula_moiety
;
H22 C34 N2 O2 Cl2
;
_symmetry_cell_setting triclinic
_space_group_name_H-M_alt 'P -1'
_symmetry_Int_Tables_number 2
loop_
_symmetry_equiv_pos_site_id
_symmetry_equiv_pos_as_xyz
1 x,y,z
2 -x,-y,-z
_cell_length_a 11.351922
_cell_length_b 14.104613
_cell_length_c 10.566148
_cell_angle_alpha 83.281972
_cell_angle_beta 118.958056
_cell_angle_gamma 108.931803
_cell_formula_units_Z 2
loop_
_atom_site_label
_atom_site_type_symbol
_atom_site_fract_x
_atom_site_fract_y
_atom_site_fract_z
C1 C -0.17801 -0.14285 0.91331
C2 C -0.08655 -0.11929 0.85392
C3 C -0.07082 -0.03202 0.77695
C4 C -0.14853 0.03185 0.76093
C5 C -0.24241 0.00683 0.81845
C6 C -0.25658 -0.07987 0.89514
H1 H -0.18833 -0.21094 0.97186
H2 H -0.02660 -0.16953 0.86790
H3 H -0.30622 0.05453 0.80264
H4 H -0.32922 -0.09845 0.93990
C7 C 0.02522 -0.01809 0.71359
O1 O 0.02217 -0.09384 0.66346
N1 N 0.11027 0.07859 0.71813
H5 H 0.08968 0.13409 0.74939
C8 C 0.21418 0.11016 0.67078
C9 C 0.27678 0.21435 0.66252
C10 C 0.25759 0.04079 0.63343
C11 C 0.37835 0.24584 0.61014
C12 C 0.35807 0.07171 0.58508
H6 H 0.21788 -0.03929 0.64328
C13 C 0.41652 0.17279 0.56978
H7 H 0.38953 0.01478 0.55877
C14 C 0.51316 0.20097 0.51521
H8 H 0.54232 0.14459 0.48447
C15 C 0.57588 0.30156 0.50212
H9 H 0.65203 0.32271 0.46160
C16 C 0.54149 0.37463 0.54261
C17 C 0.44455 0.34727 0.59586
H10 H 0.42194 0.40704 0.62777
C18 C 0.23844 0.29114 0.70877
C19 C 0.31720 0.32917 0.85672
C20 C 0.12456 0.32678 0.60865
C21 C 0.43287 0.29916 0.96426
C22 C 0.27951 0.40089 0.90076
C23 C 0.09195 0.39860 0.65625
C24 C 0.50638 0.33737 1.10723
H11 H 0.46663 0.24437 0.93708
C25 C 0.35412 0.43905 1.04475
C26 C 0.16808 0.43492 0.79989
H12 H 0.00695 0.42898 0.58348
C27 C 0.46676 0.40715 1.14740
H13 H 0.59523 0.31337 1.18717
H14 H 0.32462 0.49407 1.07804
H15 H 0.13950 0.49123 0.83135
H16 H 0.52472 0.43750 1.25812
H17 H 0.08356 0.24705 0.42941
C28 C -0.07617 0.30926 0.35779
N2 N 0.04849 0.29283 0.46088
C29 C -0.11583 0.28994 0.20597
C30 C -0.03545 0.34805 0.14133
C31 C -0.24438 0.21653 0.12331
C32 C -0.08411 0.33229 -0.00606
C33 C -0.29256 0.20163 -0.02389
H18 H -0.30830 0.17293 0.17302
C34 C -0.21277 0.25982 -0.08837
H19 H -0.02341 0.37678 -0.05835
H20 H -0.39342 0.14567 -0.08889
H21 H -0.25058 0.24918 -0.20322
O2 O -0.15850 0.33527 0.37921
Cl1 Cl 0.12065 0.44247 0.23414
Cl2 Cl -0.13880 0.14109 0.66930
H22 H 0.58985 0.45338 0.53302
#END


data_List_36
#E = -51.4450 (inter-molecular)
#E = 122.9588 (intra-molecular)
_chemical_formula_sum 'H22 C34 N2 O2 Cl2'
_chemical_formula_moiety
;
H22 C34 N2 O2 Cl2
;
_symmetry_cell_setting triclinic
_space_group_name_H-M_alt 'P -1'
_symmetry_Int_Tables_number 2
loop_
_symmetry_equiv_pos_site_id
_symmetry_equiv_pos_as_xyz
1 x,y,z
2 -x,-y,-z
_cell_length_a 10.986859
_cell_length_b 10.738194
_cell_length_c 14.410995
_cell_angle_alpha 108.595235
_cell_angle_beta 109.235806
_cell_angle_gamma 60.788669
_cell_formula_units_Z 2
loop_
_atom_site_label
_atom_site_type_symbol
_atom_site_fract_x
_atom_site_fract_y
_atom_site_fract_z
C1 C 1.12975 -0.19970 0.84593
C2 C 0.99322 -0.17299 0.84844
C3 C 0.92202 -0.24932 0.77306
C4 C 0.98749 -0.35185 0.69557
C5 C 1.12411 -0.37713 0.69321
C6 C 1.19529 -0.30130 0.76841
H1 H 1.18547 -0.14269 0.90579
H2 H 0.94427 -0.09492 0.91006
H3 H 1.17656 -0.45738 0.63365
H4 H 1.30195 -0.32211 0.76678
C7 C 0.78348 -0.22716 0.78381
O1 O 0.77820 -0.32959 0.79987
N1 N 0.67618 -0.08843 0.78012
H5 H 0.68823 -0.02790 0.74512
C8 C 0.54640 -0.02724 0.81274
C9 C 0.44252 0.11549 0.80008
C10 C 0.52041 -0.10386 0.86032
C11 C 0.31656 0.18058 0.84007
C12 C 0.39699 -0.04193 0.89729
H6 H 0.59556 -0.21287 0.87248
C13 C 0.29650 0.10009 0.88995
H7 H 0.38517 -0.10576 0.93617
C14 C 0.17679 0.16207 0.93262
H8 H 0.16337 0.10070 0.97250
C15 C 0.07328 0.30241 0.92461
H9 H -0.01955 0.34846 0.95702
C16 C 0.08912 0.38254 0.87436
C17 C 0.20908 0.32304 0.83326
H10 H 0.21797 0.39033 0.79554
C18 C 0.46150 0.19706 0.74341
C19 C 0.53166 0.29073 0.79513
C20 C 0.40991 0.18137 0.63763
C21 C 0.58482 0.31417 0.90008
C22 C 0.54922 0.36601 0.73950
C23 C 0.42804 0.25888 0.58597
C24 C 0.65242 0.40655 0.94722
H11 H 0.57083 0.26276 0.94731
C25 C 0.61829 0.45772 0.78761
C26 C 0.49674 0.34951 0.63609
H12 H 0.38873 0.25265 0.50577
C27 C 0.66947 0.47800 0.89085
H13 H 0.69013 0.42384 1.02800
H14 H 0.63258 0.51520 0.74491
H15 H 0.50689 0.40917 0.59267
H16 H 0.72244 0.54950 0.92682
H17 H 0.32825 0.04078 0.63281
C28 C 0.29335 0.04871 0.48638
N2 N 0.34017 0.08846 0.58797
C29 C 0.21146 -0.04037 0.45688
C30 C 0.23694 -0.14741 0.50538
C31 C 0.09810 -0.01053 0.37329
C32 C 0.14809 -0.21898 0.47209
C33 C 0.01059 -0.08275 0.33979
H18 H 0.07627 0.07179 0.33444
C34 C 0.03524 -0.18688 0.38951
H19 H 0.16641 -0.29997 0.51118
H20 H -0.07714 -0.05602 0.27571
H21 H -0.03315 -0.24292 0.36409
O2 O 0.30956 0.08234 0.41876
Cl1 Cl 0.37620 -0.20225 0.60506
Cl2 Cl 0.90436 -0.44709 0.60025
H22 H 0.00829 0.49159 0.86711
#END


data_List_37
#E = -48.8539 (inter-molecular)
#E = 120.4223 (intra-molecular)
_chemical_formula_sum 'H22 C34 N2 O2 Cl2'
_chemical_formula_moiety
;
H22 C34 N2 O2 Cl2
;
_symmetry_cell_setting monoclinic
_space_group_name_H-M_alt 'C 1 2/c 1'
_symmetry_Int_Tables_number 15
loop_
_symmetry_equiv_pos_site_id
_symmetry_equiv_pos_as_xyz
1 x,y,z
2 1/2+x,1/2+y,z
3 -x,y,1/2-z
4 1/2-x,1/2+y,1/2-z
5 -x,-y,-z
6 1/2-x,1/2-y,-z
7 x,-y,1/2+z
8 1/2+x,1/2-y,1/2+z
_cell_length_a 19.716122
_cell_length_b 10.431900
_cell_length_c 30.126733
_cell_angle_alpha 90.000000
_cell_angle_beta 113.752089
_cell_angle_gamma 90.000000
_cell_formula_units_Z 8
loop_
_atom_site_label
_atom_site_type_symbol
_atom_site_fract_x
_atom_site_fract_y
_atom_site_fract_z
C1 C 0.01565 0.96646 0.06866
C2 C 0.08958 0.99904 0.08091
C3 C 0.14583 0.93887 0.12011
C4 C 0.12827 0.84623 0.14722
C5 C 0.05407 0.81440 0.13494
C6 C -0.00195 0.87446 0.09588
H1 H -0.02808 1.01427 0.03858
H2 H 0.10380 1.07316 0.06080
H3 H 0.03932 0.74176 0.15528
H4 H -0.05937 0.84900 0.08692
C7 C 0.22173 0.98812 0.13460
O1 O 0.23144 1.09962 0.14869
N1 N 0.27294 0.90419 0.13040
H5 H 0.25307 0.81931 0.11369
C8 C 0.35093 0.92331 0.14824
C9 C 0.39742 0.82506 0.14329
C10 C 0.38353 1.03717 0.17124
C11 C 0.47649 0.84148 0.16362
C12 C 0.45991 1.05499 0.18960
H6 H 0.35143 1.11728 0.17511
C13 C 0.50679 0.95831 0.18687
H7 H 0.48211 1.14656 0.20654
C14 C 0.58363 0.97821 0.20702
H8 H 0.60678 1.06800 0.22510
C15 C 0.63169 0.88447 0.20396
H9 H 0.69079 0.90299 0.21891
C16 C 0.60358 0.76875 0.18140
C17 C 0.52720 0.74732 0.16177
H10 H 0.50741 0.65501 0.14460
C18 C 0.36489 0.70555 0.11606
C19 C 0.34826 0.60017 0.14050
C20 C 0.35066 0.69621 0.06587
C21 C 0.36045 0.60139 0.19021
C22 C 0.31796 0.48733 0.11399
C23 C 0.32208 0.58222 0.04134
C24 C 0.34260 0.49666 0.21231
H11 H 0.38426 0.68510 0.21273
C25 C 0.29987 0.38302 0.13647
C26 C 0.30601 0.47957 0.06516
H12 H 0.31077 0.56951 0.00327
C27 C 0.31202 0.38768 0.18529
H13 H 0.35228 0.50136 0.25043
H14 H 0.27585 0.29647 0.11605
H15 H 0.28486 0.39171 0.04479
H16 H 0.29722 0.30605 0.20191
H17 H 0.38909 0.88013 0.06378
C28 C 0.35299 0.81687 -0.00609
N2 N 0.36674 0.80298 0.04235
C29 C 0.38071 0.93728 -0.01998
C30 C 0.38489 1.05856 0.00086
C31 C 0.40488 0.92415 -0.05766
C32 C 0.41320 1.16284 -0.01572
C33 C 0.43322 1.02761 -0.07395
H18 H 0.40292 0.83077 -0.07382
C34 C 0.43747 1.14731 -0.05293
H19 H 0.41693 1.25692 0.00062
H20 H 0.45227 1.01374 -0.10274
H21 H 0.45993 1.22780 -0.06554
O2 O 0.32247 0.73752 -0.03821
Cl1 Cl 0.35580 1.09079 0.04652
Cl2 Cl 0.19466 0.76718 0.19533
H22 H 0.64080 0.69547 0.17867
#END


data_List_38
#E = -50.6383 (inter-molecular)
#E = 122.2153 (intra-molecular)
_chemical_formula_sum 'H22 C34 N2 O2 Cl2'
_chemical_formula_moiety
;
H22 C34 N2 O2 Cl2
;
_symmetry_cell_setting monoclinic
_space_group_name_H-M_alt 'P 1 21/c 1'
_symmetry_Int_Tables_number 14
loop_
_symmetry_equiv_pos_site_id
_symmetry_equiv_pos_as_xyz
1 x,y,z
2 -x,1/2+y,1/2-z
3 -x,-y,-z
4 x,1/2-y,1/2+z
_cell_length_a 12.350560
_cell_length_b 23.086716
_cell_length_c 9.944310
_cell_angle_alpha 90.000000
_cell_angle_beta 104.166798
_cell_angle_gamma 90.000000
_cell_formula_units_Z 4
loop_
_atom_site_label
_atom_site_type_symbol
_atom_site_fract_x
_atom_site_fract_y
_atom_site_fract_z
C1 C 0.26421 1.21320 0.11986
C2 C 0.27999 1.15998 0.18790
C3 C 0.32299 1.11267 0.12936
C4 C 0.35149 1.11947 0.00222
C5 C 0.33609 1.17305 -0.06537
C6 C 0.29212 1.21961 -0.00682
H1 H 0.23111 1.24970 0.16620
H2 H 0.25892 1.15497 0.28716
H3 H 0.35976 1.17900 -0.16290
H4 H 0.28227 1.26138 -0.05850
C7 C 0.33902 1.05805 0.21056
O1 O 0.37798 1.06188 0.33642
N1 N 0.30297 1.00811 0.13693
H5 H 0.25603 1.01354 0.03842
C8 C 0.33131 0.95015 0.17880
C9 C 0.28304 0.90350 0.09038
C10 C 0.41088 0.93841 0.30203
C11 C 0.32207 0.84556 0.12528
C12 C 0.44474 0.88190 0.33898
H6 H 0.44957 0.97233 0.37330
C13 C 0.40274 0.83565 0.25162
H7 H 0.50612 0.87500 0.43684
C14 C 0.44104 0.77950 0.29062
H8 H 0.50081 0.77209 0.38913
C15 C 0.40277 0.73227 0.20563
H9 H 0.43366 0.68914 0.23737
C16 C 0.32469 0.74072 0.08083
C17 C 0.28460 0.79644 0.04144
H10 H 0.22330 0.80124 -0.05712
C18 C 0.18853 0.91510 -0.03344
C19 C 0.20870 0.92362 -0.16842
C20 C 0.07766 0.92066 -0.01633
C21 C 0.31418 0.91730 -0.19871
C22 C 0.11870 0.93951 -0.28047
C23 C -0.00775 0.93751 -0.12912
C24 C 0.32978 0.92640 -0.33177
H11 H 0.38638 0.90475 -0.11767
C25 C 0.13481 0.94778 -0.41394
C26 C 0.01270 0.94752 -0.25844
H12 H -0.09359 0.94124 -0.12238
C27 C 0.23985 0.94160 -0.43947
H13 H 0.41215 0.92133 -0.35096
H14 H 0.06508 0.95950 -0.49948
H15 H -0.05714 0.96047 -0.34262
H16 H 0.25113 0.94895 -0.54289
H17 H 0.11812 0.88726 0.18316
C28 C -0.04650 0.91132 0.14876
N2 N 0.05460 0.90649 0.11313
C29 C -0.05773 0.88118 0.27801
C30 C 0.00477 0.83318 0.33874
C31 C -0.14045 0.90248 0.34049
C32 C -0.01041 0.80995 0.46292
C33 C -0.15741 0.87826 0.46234
H18 H -0.19274 0.93880 0.29478
C34 C -0.09009 0.83288 0.52568
H19 H 0.03918 0.77310 0.51037
H20 H -0.22134 0.89628 0.50855
H21 H -0.09943 0.81473 0.62307
O2 O -0.12643 0.94020 0.08535
Cl1 Cl 0.09917 0.79736 0.26698
Cl2 Cl 0.40727 1.06456 -0.07740
H22 H 0.29476 0.70388 0.01423
#END


data_List_39
#E = -51.1835 (inter-molecular)
#E = 122.7723 (intra-molecular)
_chemical_formula_sum 'H22 C34 N2 O2 Cl2'
_chemical_formula_moiety
;
H22 C34 N2 O2 Cl2
;
_symmetry_cell_setting triclinic
_space_group_name_H-M_alt 'P -1'
_symmetry_Int_Tables_number 2
loop_
_symmetry_equiv_pos_site_id
_symmetry_equiv_pos_as_xyz
1 x,y,z
2 -x,-y,-z
_cell_length_a 14.343471
_cell_length_b 11.600065
_cell_length_c 10.121097
_cell_angle_alpha 119.489360
_cell_angle_beta 98.063852
_cell_angle_gamma 99.293917
_cell_formula_units_Z 2
loop_
_atom_site_label
_atom_site_type_symbol
_atom_site_fract_x
_atom_site_fract_y
_atom_site_fract_z
C1 C 0.34048 0.89368 -0.09172
C2 C 0.37610 0.83291 -0.01324
C3 C 0.45593 0.77654 -0.04372
C4 C 0.49836 0.78116 -0.15821
C5 C 0.46233 0.84257 -0.23695
C6 C 0.38355 0.89865 -0.20391
H1 H 0.27973 0.93792 -0.06338
H2 H 0.34163 0.83109 0.07471
H3 H 0.49655 0.84805 -0.32376
H4 H 0.35586 0.94660 -0.26447
C7 C 0.48563 0.71508 0.05026
O1 O 0.42290 0.67524 0.10102
N1 N 0.58177 0.71049 0.07604
H5 H 0.62387 0.74127 0.02062
C8 C 0.62786 0.65913 0.16229
C9 C 0.72597 0.65058 0.16159
C10 C 0.57959 0.61714 0.24799
C11 C 0.77229 0.59489 0.24339
C12 C 0.62501 0.56365 0.32808
H6 H 0.50560 0.62327 0.25484
C13 C 0.71932 0.54892 0.32385
H7 H 0.58467 0.53337 0.39441
C14 C 0.76070 0.48766 0.39841
H8 H 0.71940 0.44970 0.45794
C15 C 0.85520 0.47334 0.39758
H9 H 0.88561 0.42516 0.45549
C16 C 0.90980 0.52122 0.32346
C17 C 0.86895 0.58145 0.24800
H10 H 0.91452 0.61780 0.19160
C18 C 0.77974 0.69734 0.07337
C19 C 0.82283 0.84155 0.14207
C20 C 0.78858 0.60108 -0.07770
C21 C 0.82699 0.94394 0.29784
C22 C 0.86485 0.88635 0.05140
C23 C 0.83108 0.65024 -0.16232
C24 C 0.87148 1.08268 0.36038
H11 H 0.79711 0.91606 0.37441
C25 C 0.90631 1.02643 0.11388
C26 C 0.86597 0.79040 -0.10088
H12 H 0.83698 0.58249 -0.27996
C27 C 0.91093 1.12406 0.26822
H13 H 0.87550 1.15811 0.48118
H14 H 0.93528 1.06096 0.04197
H15 H 0.89627 0.82212 -0.17419
H16 H 0.94538 1.23171 0.31575
H17 H 0.71749 0.42807 -0.07969
C28 C 0.78199 0.35604 -0.26353
N2 N 0.75594 0.45735 -0.14010
C29 C 0.74976 0.21655 -0.29353
C30 C 0.81028 0.16569 -0.22673
C31 C 0.66069 0.13102 -0.40340
C32 C 0.78043 0.02869 -0.26910
C33 C 0.63174 -0.00599 -0.44612
H18 H 0.61556 0.17075 -0.45769
C34 C 0.69138 -0.05666 -0.37818
H19 H 0.82632 -0.01281 -0.21842
H20 H 0.56376 -0.07392 -0.53426
H21 H 0.66935 -0.16324 -0.41092
O2 O 0.82952 0.36850 -0.34956
Cl1 Cl 0.92082 0.26620 -0.09118
Cl2 Cl 0.59370 0.71181 -0.21528
H22 H 0.98371 0.51110 0.32186
#END


data_List_40
#E = -51.3636 (inter-molecular)
#E = 122.9673 (intra-molecular)
_chemical_formula_sum 'H22 C34 N2 O2 Cl2'
_chemical_formula_moiety
;
H22 C34 N2 O2 Cl2
;
_symmetry_cell_setting triclinic
_space_group_name_H-M_alt 'P -1'
_symmetry_Int_Tables_number 2
loop_
_symmetry_equiv_pos_site_id
_symmetry_equiv_pos_as_xyz
1 x,y,z
2 -x,-y,-z
_cell_length_a 10.997291
_cell_length_b 14.979217
_cell_length_c 10.742999
_cell_angle_alpha 65.724473
_cell_angle_beta 119.308508
_cell_angle_gamma 111.606972
_cell_formula_units_Z 2
loop_
_atom_site_label
_atom_site_type_symbol
_atom_site_fract_x
_atom_site_fract_y
_atom_site_fract_z
C1 C 1.12922 0.84524 0.58458
C2 C 0.99277 0.84798 0.47212
C3 C 0.92163 0.77288 0.39952
C4 C 0.98710 0.69545 0.43966
C5 C 1.12372 0.69294 0.55337
C6 C 1.19480 0.76783 0.62566
H1 H 1.18488 0.90474 0.63811
H2 H 0.94379 0.90950 0.43997
H3 H 1.17621 0.63353 0.58464
H4 H 1.30142 0.76607 0.71322
C7 C 0.78316 0.78383 0.27230
O1 O 0.77798 0.80017 0.14851
N1 N 0.67580 0.78000 0.30738
H5 H 0.68790 0.74492 0.41498
C8 C 0.54604 0.81269 0.20614
C9 C 0.44216 0.79999 0.25761
C10 C 0.52004 0.86038 0.05594
C11 C 0.31626 0.84007 0.15677
C12 C 0.39671 0.89749 -0.04251
H6 H 0.59515 0.87256 0.00991
C13 C 0.29625 0.89012 0.00635
H7 H 0.38495 0.93654 -0.15701
C14 C 0.17663 0.93292 -0.09404
H8 H 0.16326 0.97294 -0.20869
C15 C 0.07312 0.92484 -0.04921
H9 H -0.01965 0.95734 -0.12839
C16 C 0.08888 0.87439 0.09697
C17 C 0.20878 0.83318 0.19855
H10 H 0.21760 0.79526 0.31241
C18 C 0.46109 0.74320 0.41482
C19 C 0.53135 0.79482 0.52700
C20 C 0.40964 0.63737 0.45333
C21 C 0.58466 0.89978 0.49873
C22 C 0.54872 0.73908 0.67545
C23 C 0.42751 0.58560 0.60060
C24 C 0.65226 0.94685 0.61157
H11 H 0.57083 0.94708 0.38611
C25 C 0.61775 0.78712 0.78814
C26 C 0.49615 0.63565 0.70981
H12 H 0.38954 0.50520 0.63536
C27 C 0.66910 0.89038 0.75642
H13 H 0.69018 1.02763 0.58587
H14 H 0.63194 0.74436 0.90261
H15 H 0.50599 0.59213 0.82295
H16 H 0.72213 0.92628 0.84496
H17 H 0.32844 0.63269 0.23593
C28 C 0.29331 0.48617 0.35533
N2 N 0.34024 0.58776 0.34035
C29 C 0.21145 0.45673 0.21385
C30 C 0.23658 0.50553 0.08360
C31 C 0.09835 0.37295 0.21406
C32 C 0.14748 0.47245 -0.04364
C33 C 0.01065 0.33962 0.08775
H18 H 0.07686 0.33381 0.31357
C34 C 0.03483 0.38972 -0.04170
H19 H 0.16541 0.51186 -0.14560
H20 H -0.07691 0.27541 0.09092
H21 H -0.03379 0.36445 -0.14078
O2 O 0.30943 0.41853 0.47282
Cl1 Cl 0.37577 0.60526 0.06827
Cl2 Cl 0.90397 0.60039 0.35618
H22 H 0.00803 0.86705 0.13243
#END


data_List_41
#E = -49.8261 (inter-molecular)
#E = 121.4359 (intra-molecular)
_chemical_formula_sum 'H22 C34 N2 O2 Cl2'
_chemical_formula_moiety
;
H22 C34 N2 O2 Cl2
;
_symmetry_cell_setting triclinic
_space_group_name_H-M_alt 'P -1'
_symmetry_Int_Tables_number 2
loop_
_symmetry_equiv_pos_site_id
_symmetry_equiv_pos_as_xyz
1 x,y,z
2 -x,-y,-z
_cell_length_a 15.433538
_cell_length_b 10.930379
_cell_length_c 18.674797
_cell_angle_alpha 52.912586
_cell_angle_beta 35.875522
_cell_angle_gamma 68.140555
_cell_formula_units_Z 2
loop_
_atom_site_label
_atom_site_type_symbol
_atom_site_fract_x
_atom_site_fract_y
_atom_site_fract_z
C1 C 0.50152 1.37626 0.63084
C2 C 0.61430 1.32240 0.53878
C3 C 0.64540 1.17926 0.58911
C4 C 0.56676 1.09225 0.72978
C5 C 0.45315 1.14636 0.82180
C6 C 0.42060 1.28763 0.77238
H1 H 0.47863 1.48854 0.59151
H2 H 0.68035 1.39255 0.42713
H3 H 0.39033 1.08025 0.93171
H4 H 0.33305 1.32936 0.84441
C7 C 0.77127 1.13181 0.48496
O1 O 0.89817 1.22314 0.37161
N1 N 0.73121 0.99047 0.52496
H5 H 0.61881 0.94882 0.60296
C8 C 0.83201 0.90036 0.46487
C9 C 0.77677 0.76784 0.50328
C10 C 0.98402 0.93565 0.37353
C11 C 0.87660 0.67047 0.45065
C12 C 1.08191 0.84325 0.31956
H6 H 1.03102 1.03504 0.34213
C13 C 1.03030 0.71109 0.35706
H7 H 1.19913 0.87548 0.24901
C14 C 1.13071 0.61865 0.30275
H8 H 1.24892 0.65075 0.23017
C15 C 1.08152 0.48580 0.33931
H9 H 1.15944 0.41508 0.29659
C16 C 0.93115 0.44246 0.43231
C17 C 0.83024 0.53282 0.48763
H10 H 0.71332 0.49441 0.56050
C18 C 0.61629 0.72936 0.59716
C19 C 0.49697 0.62937 0.75403
C20 C 0.58057 0.79075 0.53271
C21 C 0.52055 0.56736 0.82798
C22 C 0.34613 0.58877 0.84241
C23 C 0.43058 0.74491 0.62418
C24 C 0.40152 0.47116 0.98074
H11 H 0.63397 0.59334 0.76626
C25 C 0.22708 0.49190 0.99597
C26 C 0.31569 0.64475 0.77620
H12 H 0.39704 0.78238 0.58182
C27 C 0.25478 0.43365 1.06466
H13 H 0.42382 0.42543 1.03379
H14 H 0.11098 0.45971 1.06438
H15 H 0.20107 0.61131 0.84239
H16 H 0.16172 0.35897 1.18344
H17 H 0.80452 0.91593 0.31912
C28 C 0.68001 0.97801 0.29868
N2 N 0.69780 0.89388 0.37733
C29 C 0.81984 1.08022 0.13515
C30 C 0.95471 1.15678 0.05296
C31 C 0.80928 1.10511 0.05935
C32 C 1.07463 1.25529 -0.10068
C33 C 0.92940 1.20194 -0.09329
H18 H 0.70590 1.04829 0.11969
C34 C 1.06243 1.27750 -0.17371
H19 H 1.17886 1.31581 -0.16471
H20 H 0.91742 1.21808 -0.14798
H21 H 1.15601 1.35369 -0.29267
O2 O 0.55736 0.97491 0.35256
Cl1 Cl 0.98470 1.14245 0.12855
Cl2 Cl 0.60846 0.92257 0.79408
H22 H 0.89247 0.33832 0.46168
#END


data_List_42
#E = -50.5964 (inter-molecular)
#E = 122.2086 (intra-molecular)
_chemical_formula_sum 'H22 C34 N2 O2 Cl2'
_chemical_formula_moiety
;
H22 C34 N2 O2 Cl2
;
_symmetry_cell_setting monoclinic
_space_group_name_H-M_alt 'P 1 21/c 1'
_symmetry_Int_Tables_number 14
loop_
_symmetry_equiv_pos_site_id
_symmetry_equiv_pos_as_xyz
1 x,y,z
2 -x,1/2+y,1/2-z
3 -x,-y,-z
4 x,1/2-y,1/2+z
_cell_length_a 12.342038
_cell_length_b 23.108897
_cell_length_c 28.781420
_cell_angle_alpha 90.000000
_cell_angle_beta 19.561045
_cell_angle_gamma 90.000000
_cell_formula_units_Z 4
loop_
_atom_site_label
_atom_site_type_symbol
_atom_site_fract_x
_atom_site_fract_y
_atom_site_fract_z
C1 C -0.76767 0.37813 0.46260
C2 C -0.54168 0.40251 0.34100
C3 C -0.49839 0.38115 0.27813
C4 C -0.68102 0.33300 0.33837
C5 C -0.91355 0.30961 0.46232
C6 C -0.96029 0.33256 0.52543
H1 H -0.79664 0.39617 0.50899
H2 H -0.39868 0.43889 0.29562
H3 H -1.05877 0.27294 0.50993
H4 H -1.14573 0.31437 0.62282
C7 C -0.25141 0.41136 0.14898
O1 O -0.04498 0.44032 0.08572
N1 N -0.28111 0.40648 0.11327
H5 H -0.48458 0.38717 0.18325
C8 C -0.04509 0.42064 -0.01626
C9 C -0.12171 0.41504 -0.03341
C10 C 0.26604 0.43753 -0.12908
C11 C 0.12825 0.42354 -0.16846
C12 C 0.50441 0.44752 -0.25848
H6 H 0.33836 0.44128 -0.12230
C13 C 0.44249 0.43947 -0.28055
H7 H 0.74278 0.46048 -0.34271
C14 C 0.69345 0.44774 -0.41408
H8 H 0.93429 0.45957 -0.49963
C15 C 0.63950 0.44149 -0.43965
H9 H 0.83518 0.44885 -0.54312
C16 C 0.33404 0.42623 -0.33191
C17 C 0.08334 0.41716 -0.19877
H10 H -0.15109 0.40459 -0.11769
C18 C -0.46405 0.40340 0.09046
C19 C -0.57258 0.34550 0.12521
C20 C -0.68953 0.44998 0.17902
C21 C -0.36705 0.29646 0.04124
C22 C -0.90606 0.33557 0.25154
C23 C -1.01572 0.43820 0.30225
C24 C -0.48574 0.24077 0.08059
H11 H -0.10846 0.30130 -0.05737
C25 C -1.02227 0.27942 0.29063
C26 C -1.12322 0.38173 0.33907
H12 H -1.19714 0.47207 0.37351
C27 C -0.81366 0.23227 0.20552
H13 H -0.32227 0.20400 0.01385
H14 H -1.27924 0.27197 0.38926
H15 H -1.38006 0.37477 0.43647
H16 H -0.90797 0.18916 0.23728
H17 H -0.33349 0.51332 0.03883
C28 C -0.76106 0.55777 0.21089
N2 N -0.57753 0.50789 0.13721
C29 C -0.58260 0.61237 0.12967
C30 C -0.35621 0.61913 0.00233
C31 C -0.65738 0.65969 0.18841
C32 C -0.20563 0.67266 -0.06528
C33 C -0.50535 0.71287 0.12029
H18 H -0.83557 0.65476 0.28790
C34 C -0.27923 0.71923 -0.00661
H19 H -0.03392 0.67858 -0.16293
H20 H -0.56533 0.74938 0.16674
H21 H -0.16603 0.76096 -0.05831
O2 O -1.05201 0.56157 0.33681
Cl1 Cl -0.25205 0.56423 -0.07751
Cl2 Cl -0.63162 0.29726 0.26646
H22 H 0.29003 0.42110 -0.35111
#END


data_List_43
#E = -48.7936 (inter-molecular)
#E = 120.4113 (intra-molecular)
_chemical_formula_sum 'H22 C34 N2 O2 Cl2'
_chemical_formula_moiety
;
H22 C34 N2 O2 Cl2
;
_symmetry_cell_setting monoclinic
_space_group_name_H-M_alt 'C 1 2/c 1'
_symmetry_Int_Tables_number 15
loop_
_symmetry_equiv_pos_site_id
_symmetry_equiv_pos_as_xyz
1 x,y,z
2 1/2+x,1/2+y,z
3 -x,y,1/2-z
4 1/2-x,1/2+y,1/2-z
5 -x,-y,-z
6 1/2-x,1/2-y,-z
7 x,-y,1/2+z
8 1/2+x,1/2-y,1/2+z
_cell_length_a 19.712599
_cell_length_b 10.436482
_cell_length_c 30.134026
_cell_angle_alpha 90.000000
_cell_angle_beta 66.122000
_cell_angle_gamma 90.000000
_cell_formula_units_Z 8
loop_
_atom_site_label
_atom_site_type_symbol
_atom_site_fract_x
_atom_site_fract_y
_atom_site_fract_z
C1 C 0.01522 0.46570 0.93135
C2 C 0.08912 0.49846 0.91927
C3 C 0.14575 0.43851 0.88009
C4 C 0.12855 0.34589 0.85284
C5 C 0.05437 0.31381 0.86498
C6 C -0.00200 0.37367 0.90401
H1 H -0.02878 0.51329 0.96142
H2 H 0.10313 0.57231 0.93955
H3 H 0.03989 0.24110 0.84458
H4 H -0.05940 0.34797 0.91289
C7 C 0.22164 0.48798 0.86578
O1 O 0.23120 0.59989 0.85220
N1 N 0.27306 0.40382 0.86957
H5 H 0.25331 0.31881 0.88620
C8 C 0.35114 0.42310 0.85159
C9 C 0.39776 0.32514 0.85654
C10 C 0.38365 0.53712 0.82869
C11 C 0.47689 0.34199 0.83629
C12 C 0.46008 0.55532 0.81039
H6 H 0.35145 0.61705 0.82483
C13 C 0.50711 0.45893 0.81311
H7 H 0.48220 0.64701 0.79352
C14 C 0.58399 0.47924 0.79305
H8 H 0.60709 0.56911 0.77499
C15 C 0.63218 0.38586 0.79615
H9 H 0.69131 0.40473 0.78130
C16 C 0.60415 0.27003 0.81866
C17 C 0.52773 0.24817 0.83819
H10 H 0.50800 0.15582 0.85536
C18 C 0.36530 0.20551 0.88371
C19 C 0.34891 0.10017 0.85919
C20 C 0.35090 0.19606 0.93393
C21 C 0.36133 0.10145 0.80943
C22 C 0.31858 -0.01271 0.88567
C23 C 0.32233 0.08202 0.95842
C24 C 0.34366 -0.00326 0.78727
H11 H 0.38516 0.18520 0.78692
C25 C 0.30067 -0.11699 0.86313
C26 C 0.30643 -0.02056 0.93454
H12 H 0.31091 0.06920 0.99651
C27 C 0.31304 -0.11228 0.81426
H13 H 0.35351 0.00149 0.74911
H14 H 0.27660 -0.20352 0.88355
H15 H 0.28526 -0.10848 0.95487
H16 H 0.29832 -0.19386 0.79762
H17 H 0.38916 0.37998 0.93609
C28 C 0.35284 0.31663 1.00598
N2 N 0.36681 0.30279 0.95750
C29 C 0.38049 0.43701 1.01988
C30 C 0.38449 0.55831 0.99912
C31 C 0.40477 0.42381 1.05747
C32 C 0.41265 0.66260 1.01574
C33 C 0.43302 0.52727 1.07378
H18 H 0.40297 0.33038 1.07352
C34 C 0.43702 0.64703 1.05288
H19 H 0.41617 0.75675 0.99953
H20 H 0.45219 0.51336 1.10249
H21 H 0.45936 0.72753 1.06552
O2 O 0.32220 0.23730 1.03811
Cl1 Cl 0.35530 0.59050 0.95355
Cl2 Cl 0.19534 0.26718 0.80471
H22 H 0.64146 0.19702 0.82144
#END


data_List_44
#E = -48.6788 (inter-molecular)
#E = 120.3470 (intra-molecular)
_chemical_formula_sum 'H22 C34 N2 O2 Cl2'
_chemical_formula_moiety
;
H22 C34 N2 O2 Cl2
;
_symmetry_cell_setting triclinic
_space_group_name_H-M_alt 'P -1'
_symmetry_Int_Tables_number 2
loop_
_symmetry_equiv_pos_site_id
_symmetry_equiv_pos_as_xyz
1 x,y,z
2 -x,-y,-z
_cell_length_a 10.541551
_cell_length_b 16.001336
_cell_length_c 10.579549
_cell_angle_alpha 92.343011
_cell_angle_beta 119.906149
_cell_angle_gamma 66.599724
_cell_formula_units_Z 2
loop_
_atom_site_label
_atom_site_type_symbol
_atom_site_fract_x
_atom_site_fract_y
_atom_site_fract_z
C1 C 0.69397 0.89683 1.05000
C2 C 0.59950 0.86648 0.92844
C3 C 0.65311 0.77152 0.92721
C4 C 0.79922 0.70672 1.04725
C5 C 0.89261 0.73753 1.16917
C6 C 0.84052 0.83240 1.16965
H1 H 0.65482 0.97070 1.04974
H2 H 0.48598 0.91648 0.83427
H3 H 1.00629 0.68852 1.26432
H4 H 0.91553 0.85554 1.26417
C7 C 0.55060 0.74215 0.79701
O1 O 0.43991 0.73289 0.79523
N1 N 0.58996 0.73146 0.68908
H5 H 0.66711 0.75763 0.69875
C8 C 0.52470 0.69353 0.56086
C9 C 0.55679 0.70049 0.44730
C10 C 0.43245 0.64693 0.54625
C11 C 0.49334 0.66041 0.31931
C12 C 0.36790 0.60954 0.42099
H6 H 0.41155 0.63622 0.63335
C13 C 0.39758 0.61527 0.30791
H7 H 0.29801 0.57309 0.41592
C14 C 0.33371 0.57507 0.18468
H8 H 0.26128 0.53980 0.17699
C15 C 0.36267 0.57879 0.07086
H9 H 0.31275 0.54707 -0.02340
C16 C 0.45584 0.62272 0.07901
C17 C 0.52050 0.66279 0.20141
H10 H 0.59295 0.69650 0.20330
C18 C 0.65649 0.74920 0.46131
C19 C 0.82918 0.69721 0.53072
C20 C 0.58212 0.84686 0.40923
C21 C 0.91393 0.60024 0.58675
C22 C 0.92304 0.74424 0.54564
C23 C 0.67956 0.89015 0.42527
C24 C 1.08201 0.55254 0.65158
H11 H 0.84927 0.55955 0.57844
C25 C 1.09204 0.69584 0.61262
C26 C 0.84725 0.83974 0.49326
H12 H 0.62900 0.96409 0.38630
C27 C 1.17107 0.60029 0.66435
H13 H 1.14282 0.47790 0.69142
H14 H 1.16353 0.73273 0.62499
H15 H 0.91858 0.87611 0.50255
H16 H 1.30187 0.56324 0.71600
H17 H 0.35032 0.86011 0.33446
C28 C 0.32011 0.99292 0.29631
N2 N 0.41121 0.89782 0.34317
C29 C 0.14178 1.02763 0.22733
C30 C 0.06867 1.00064 0.28728
C31 C 0.04294 1.09683 0.09789
C32 C -0.10081 1.04363 0.21899
C33 C -0.12563 1.13808 0.02894
H18 H 0.09762 1.11992 0.05129
C34 C -0.19776 1.11203 0.09001
H19 H -0.15838 1.02514 0.26743
H20 H -0.19924 1.19207 -0.07011
H21 H -0.32896 1.14645 0.03900
O2 O 0.37047 1.05120 0.30267
Cl1 Cl 0.17761 0.91964 0.44924
Cl2 Cl 0.86949 0.58906 1.05125
H22 H 0.47831 0.62610 -0.00977
#END


data_List_45
#E = -49.7213 (inter-molecular)
#E = 121.4204 (intra-molecular)
_chemical_formula_sum 'H22 C34 N2 O2 Cl2'
_chemical_formula_moiety
;
H22 C34 N2 O2 Cl2
;
_symmetry_cell_setting triclinic
_space_group_name_H-M_alt 'P -1'
_symmetry_Int_Tables_number 2
loop_
_symmetry_equiv_pos_site_id
_symmetry_equiv_pos_as_xyz
1 x,y,z
2 -x,-y,-z
_cell_length_a 10.925616
_cell_length_b 14.910170
_cell_length_c 10.895086
_cell_angle_alpha 108.336520
_cell_angle_beta 60.235564
_cell_angle_gamma 88.600488
_cell_formula_units_Z 2
loop_
_atom_site_label
_atom_site_type_symbol
_atom_site_fract_x
_atom_site_fract_y
_atom_site_fract_z
C1 C 0.39056 0.66414 0.07066
C2 C 0.33490 0.63155 0.19069
C3 C 0.28459 0.54509 0.17990
C4 C 0.29068 0.49240 0.04486
C5 C 0.34573 0.52617 -0.07500
C6 C 0.39594 0.61150 -0.06255
H1 H 0.42857 0.73091 0.08287
H2 H 0.33101 0.67461 0.29421
H3 H 0.34961 0.48594 -0.17938
H4 H 0.43856 0.63694 -0.15605
C7 C 0.22358 0.52128 0.31962
O1 O 0.17217 0.59000 0.44232
N1 N 0.22932 0.42490 0.30180
H5 H 0.26559 0.37647 0.19508
C8 C 0.17809 0.38663 0.41883
C9 C 0.17435 0.28666 0.38332
C10 C 0.13134 0.44522 0.56903
C11 C 0.11704 0.24919 0.50274
C12 C 0.07914 0.40817 0.68400
H6 H 0.13582 0.52110 0.60262
C13 C 0.06902 0.31161 0.65358
H7 H 0.04589 0.45660 0.79871
C14 C 0.01200 0.27716 0.77270
H8 H -0.02437 0.32480 0.88880
C15 C 0.00139 0.18091 0.74509
H9 H -0.04301 0.15527 0.83824
C16 C 0.04793 0.11816 0.59838
C17 C 0.10487 0.15180 0.47927
H10 H 0.14077 0.10015 0.36586
C18 C 0.22987 0.22013 0.22287
C19 C 0.37993 0.17277 0.12321
C20 C 0.13580 0.20347 0.16753
C21 C 0.48056 0.18188 0.16968
C22 C 0.43299 0.11271 -0.03046
C23 C 0.19198 0.14292 0.01553
C24 C 0.62628 0.13606 0.06893
H11 H 0.44602 0.22585 0.28658
C25 C 0.57978 0.06641 -0.13070
C26 C 0.33841 0.09887 -0.08221
H12 H 0.12403 0.12750 -0.03155
C27 C 0.67601 0.07874 -0.08139
H13 H 0.70100 0.14517 0.10772
H14 H 0.62030 0.02081 -0.24887
H15 H 0.37682 0.05226 -0.19942
H16 H 0.78948 0.04333 -0.15919
H17 H -0.05091 0.27846 0.38065
C28 C -0.11590 0.24415 0.22820
N2 N -0.01449 0.24423 0.26825
C29 C -0.26753 0.26583 0.35409
C30 C -0.32093 0.20392 0.43291
C31 C -0.36060 0.34718 0.38512
C32 C -0.46711 0.22549 0.54654
C33 C -0.50655 0.36789 0.49791
H18 H -0.31927 0.39273 0.31899
C34 C -0.55924 0.30736 0.57896
H19 H -0.51071 0.17850 0.60950
H20 H -0.57971 0.43002 0.52070
H21 H -0.67304 0.32286 0.66647
O2 O -0.09396 0.23056 0.10132
Cl1 Cl -0.21518 0.09808 0.39144
Cl2 Cl 0.23001 0.38677 0.01463
H22 H 0.04043 0.04291 0.57615
#END


data_List_46
#E = -50.5786 (inter-molecular)
#E = 122.3011 (intra-molecular)
_chemical_formula_sum 'H22 C34 N2 O2 Cl2'
_chemical_formula_moiety
;
H22 C34 N2 O2 Cl2
;
_symmetry_cell_setting triclinic
_space_group_name_H-M_alt 'P -1'
_symmetry_Int_Tables_number 2
loop_
_symmetry_equiv_pos_site_id
_symmetry_equiv_pos_as_xyz
1 x,y,z
2 -x,-y,-z
_cell_length_a 11.650074
_cell_length_b 20.203411
_cell_length_c 10.763171
_cell_angle_alpha 137.721997
_cell_angle_beta 125.869618
_cell_angle_gamma 66.095078
_cell_formula_units_Z 2
loop_
_atom_site_label
_atom_site_type_symbol
_atom_site_fract_x
_atom_site_fract_y
_atom_site_fract_z
C1 C 0.40841 0.36213 1.29851
C2 C 0.51251 0.34521 1.25300
C3 C 0.50538 0.25782 1.05839
C4 C 0.39580 0.18650 0.91048
C5 C 0.29221 0.20372 0.95765
C6 C 0.29805 0.29166 1.15076
H1 H 0.41508 0.42948 1.45070
H2 H 0.60040 0.39883 1.36943
H3 H 0.20717 0.14869 0.84548
H4 H 0.21711 0.30438 1.18613
C7 C 0.62239 0.24046 1.02222
O1 O 0.73604 0.22148 1.11482
N1 N 0.58950 0.24799 0.88741
H5 H 0.49551 0.27735 0.84821
C8 C 0.66884 0.21344 0.78781
C9 C 0.61422 0.21888 0.63785
C10 C 0.79818 0.17055 0.82864
C11 C 0.68575 0.17296 0.51878
C12 C 0.87328 0.13275 0.72473
H6 H 0.84658 0.16564 0.94332
C13 C 0.81714 0.13093 0.56675
H7 H 0.97564 0.10306 0.76827
C14 C 0.89090 0.08699 0.45580
H8 H 0.99488 0.05893 0.49920
C15 C 0.83449 0.08006 0.29119
H9 H 0.89184 0.04411 0.20454
C16 C 0.70503 0.11964 0.23940
C17 C 0.63256 0.16641 0.35292
H10 H 0.53133 0.19649 0.30722
C18 C 0.48507 0.27423 0.60708
C19 C 0.34701 0.22887 0.47955
C20 C 0.49912 0.37343 0.71020
C21 C 0.32279 0.13174 0.37501
C22 C 0.22638 0.28376 0.45791
C23 C 0.37672 0.42380 0.67990
C24 C 0.18698 0.09272 0.26323
H11 H 0.41091 0.08480 0.38140
C25 C 0.09041 0.24383 0.34439
C26 C 0.24265 0.37909 0.55337
H12 H 0.38019 0.49893 0.75214
C27 C 0.07091 0.14929 0.24962
H13 H 0.17362 0.01888 0.19064
H14 H -0.00244 0.28671 0.33097
H15 H 0.15042 0.42091 0.53204
H16 H -0.03521 0.12101 0.16675
H17 H 0.71932 0.37569 0.85130
C28 C 0.67199 0.51540 0.96544
N2 N 0.63699 0.41873 0.84123
C29 C 0.82615 0.54546 1.09072
C30 C 0.94050 0.50294 1.16293
C31 C 0.85595 0.62690 1.14465
C32 C 1.07974 0.54106 1.28411
C33 C 0.99429 0.66433 1.26441
H18 H 0.76992 0.66162 1.09136
C34 C 1.10660 0.62173 1.33526
H19 H 1.16812 0.50745 1.33887
H20 H 1.01326 0.72661 1.30121
H21 H 1.21421 0.65166 1.43008
O2 O 0.58621 0.57884 0.97941
Cl1 Cl 0.92334 0.40526 1.11820
Cl2 Cl 0.38383 0.07597 0.67057
H22 H 0.66047 0.11446 0.11113
#END


data_List_47
#E = -49.4577 (inter-molecular)
#E = 121.2374 (intra-molecular)
_chemical_formula_sum 'H22 C34 N2 O2 Cl2'
_chemical_formula_moiety
;
H22 C34 N2 O2 Cl2
;
_symmetry_cell_setting triclinic
_space_group_name_H-M_alt 'P -1'
_symmetry_Int_Tables_number 2
loop_
_symmetry_equiv_pos_site_id
_symmetry_equiv_pos_as_xyz
1 x,y,z
2 -x,-y,-z
_cell_length_a 11.172196
_cell_length_b 14.289313
_cell_length_c 10.990463
_cell_angle_alpha 74.178518
_cell_angle_beta 67.974706
_cell_angle_gamma 105.940269
_cell_formula_units_Z 2
loop_
_atom_site_label
_atom_site_type_symbol
_atom_site_fract_x
_atom_site_fract_y
_atom_site_fract_z
C1 C 1.35683 0.37529 0.66710
C2 C 1.32550 0.40555 0.55537
C3 C 1.35965 0.36494 0.45082
C4 C 1.42510 0.29466 0.45769
C5 C 1.45662 0.26503 0.57001
C6 C 1.42282 0.30585 0.67389
H1 H 1.33460 0.40811 0.74675
H2 H 1.27974 0.46341 0.54728
H3 H 1.50960 0.21179 0.57612
H4 H 1.44893 0.28498 0.76022
C7 C 1.33838 0.40798 0.32691
O1 O 1.42549 0.49877 0.23514
N1 N 1.21703 0.34338 0.33262
H5 H 1.15036 0.27316 0.42246
C8 C 1.17615 0.36709 0.22386
C9 C 1.03505 0.30846 0.25462
C10 C 1.27416 0.44738 0.08491
C11 C 0.99644 0.33130 0.14235
C12 C 1.23754 0.46819 -0.02417
H6 H 1.38335 0.49419 0.05502
C13 C 1.10104 0.41091 0.00193
H7 H 1.31894 0.52997 -0.13112
C14 C 1.06897 0.43424 -0.11152
H8 H 1.15011 0.49591 -0.21903
C15 C 0.93333 0.37938 -0.08870
H9 H 0.90983 0.39772 -0.17718
C16 C 0.82772 0.30225 0.04830
C17 C 0.85851 0.27891 0.16218
H10 H 0.77234 0.21785 0.26788
C18 C 0.92569 0.22494 0.40332
C19 C 0.85425 0.25634 0.51313
C20 C 0.89240 0.11444 0.43678
C21 C 0.88156 0.36419 0.49028
C22 C 0.75041 0.17636 0.65354
C23 C 0.78757 0.03818 0.57558
C24 C 0.81288 0.39148 0.60121
H11 H 0.95854 0.42937 0.38419
C25 C 0.68091 0.20454 0.76425
C26 C 0.71732 0.06858 0.68192
H12 H 0.75688 -0.04694 0.60576
C27 C 0.71265 0.31162 0.73833
H13 H 0.83827 0.47525 0.57995
H14 H 0.60111 0.14283 0.87221
H15 H 0.63538 0.00591 0.78844
H16 H 0.65820 0.33294 0.82424
H17 H 1.03696 0.14609 0.22903
C28 C 0.95743 -0.01604 0.34060
N2 N 0.96570 0.08473 0.32775
C29 C 1.03755 -0.02350 0.20300
C30 C 1.17271 0.05210 0.08928
C31 C 0.96840 -0.11541 0.18986
C32 C 1.23661 0.03452 -0.03395
C33 C 1.03091 -0.13124 0.06573
H18 H 0.86342 -0.17465 0.27659
C34 C 1.16551 -0.05635 -0.04620
H19 H 1.34235 0.09166 -0.12198
H20 H 0.97369 -0.20200 0.05730
H21 H 1.21502 -0.06836 -0.14320
O2 O 0.88876 -0.09955 0.45241
Cl1 Cl 1.26963 0.16822 0.09139
Cl2 Cl 1.47286 0.24477 0.32974
H22 H 0.72145 0.25970 0.06636
#END


data_List_48
#E = -50.3501 (inter-molecular)
#E = 122.1763 (intra-molecular)
_chemical_formula_sum 'H22 C34 N2 O2 Cl2'
_chemical_formula_moiety
;
H22 C34 N2 O2 Cl2
;
_symmetry_cell_setting monoclinic
_space_group_name_H-M_alt 'C 1 2/c 1'
_symmetry_Int_Tables_number 15
loop_
_symmetry_equiv_pos_site_id
_symmetry_equiv_pos_as_xyz
1 x,y,z
2 1/2+x,1/2+y,z
3 -x,y,1/2-z
4 1/2-x,1/2+y,1/2-z
5 -x,-y,-z
6 1/2-x,1/2-y,-z
7 x,-y,1/2+z
8 1/2+x,1/2-y,1/2+z
_cell_length_a 16.437121
_cell_length_b 23.182466
_cell_length_c 14.519396
_cell_angle_alpha 90.000000
_cell_angle_beta 84.740362
_cell_angle_gamma 90.000000
_cell_formula_units_Z 8
loop_
_atom_site_label
_atom_site_type_symbol
_atom_site_fract_x
_atom_site_fract_y
_atom_site_fract_z
C1 C 0.15214 0.57637 0.26403
C2 C 0.12486 0.57675 0.35780
C3 C 0.17587 0.55631 0.42280
C4 C 0.25306 0.53409 0.39408
C5 C 0.28041 0.53455 0.30008
C6 C 0.22996 0.55544 0.23521
H1 H 0.11219 0.59145 0.21338
H2 H 0.06392 0.59244 0.38054
H3 H 0.34086 0.51817 0.27712
H4 H 0.25060 0.55433 0.16184
C7 C 0.14402 0.55749 0.52098
O1 O 0.08324 0.52831 0.54327
N1 N 0.18638 0.59333 0.57587
H5 H 0.23305 0.61657 0.54336
C8 C 0.17396 0.59948 0.67349
C9 C 0.22382 0.63808 0.71912
C10 C 0.11509 0.56713 0.72641
C11 C 0.21582 0.64110 0.81850
C12 C 0.10616 0.57103 0.82263
H6 H 0.07542 0.53702 0.69509
C13 C 0.15629 0.60697 0.86944
H7 H 0.06013 0.54463 0.86125
C14 C 0.14694 0.60890 0.96656
H8 H 0.10097 0.58229 1.00487
C15 C 0.19625 0.64438 1.01507
H9 H 0.18849 0.64597 1.09006
C16 C 0.25571 0.67776 0.96688
C17 C 0.26487 0.67653 0.87036
H10 H 0.31214 0.70383 0.83578
C18 C 0.28607 0.67526 0.66674
C19 C 0.36837 0.65455 0.64933
C20 C 0.26631 0.73211 0.63937
C21 C 0.39174 0.59655 0.66210
C22 C 0.43062 0.69345 0.61691
C23 C 0.32986 0.76911 0.60838
C24 C 0.47235 0.57802 0.64307
H11 H 0.34600 0.56462 0.68523
C25 C 0.51187 0.67489 0.60066
C26 C 0.41087 0.75067 0.60019
H12 H 0.31913 0.81384 0.59186
C27 C 0.53258 0.61745 0.61341
H13 H 0.48820 0.53303 0.65257
H14 H 0.55955 0.70508 0.57586
H15 H 0.45826 0.78164 0.57762
H16 H 0.59558 0.60361 0.60000
H17 H 0.14153 0.72146 0.67218
C28 C 0.15293 0.80050 0.60853
N2 N 0.18340 0.75071 0.64591
C29 C 0.06259 0.81047 0.62286
C30 C 0.00251 0.76754 0.63127
C31 C 0.03696 0.86847 0.62479
C32 C -0.08034 0.78261 0.64394
C33 C -0.04567 0.88334 0.63688
H18 H 0.08198 0.90280 0.61676
C34 C -0.10435 0.84023 0.64735
H19 H -0.12703 0.74935 0.65117
H20 H -0.06386 0.92844 0.63779
H21 H -0.16879 0.85113 0.65754
O2 O 0.19395 0.83760 0.56498
Cl1 Cl 0.02314 0.69484 0.62414
Cl2 Cl 0.31600 0.50418 0.47016
H22 H 0.29523 0.70505 1.00406
#END


data_List_49
#E = -51.2367 (inter-molecular)
#E = 123.1097 (intra-molecular)
_chemical_formula_sum 'H22 C34 N2 O2 Cl2'
_chemical_formula_moiety
;
H22 C34 N2 O2 Cl2
;
_symmetry_cell_setting monoclinic
_space_group_name_H-M_alt 'C 1 2/c 1'
_symmetry_Int_Tables_number 15
loop_
_symmetry_equiv_pos_site_id
_symmetry_equiv_pos_as_xyz
1 x,y,z
2 1/2+x,1/2+y,z
3 -x,y,1/2-z
4 1/2-x,1/2+y,1/2-z
5 -x,-y,-z
6 1/2-x,1/2-y,-z
7 x,-y,1/2+z
8 1/2+x,1/2-y,1/2+z
_cell_length_a 19.644304
_cell_length_b 10.601448
_cell_length_c 27.252198
_cell_angle_alpha 90.000000
_cell_angle_beta 96.165996
_cell_angle_gamma 90.000000
_cell_formula_units_Z 8
loop_
_atom_site_label
_atom_site_type_symbol
_atom_site_fract_x
_atom_site_fract_y
_atom_site_fract_z
C1 C 0.37292 -0.65560 0.84322
C2 C 0.35463 -0.52915 0.83624
C3 C 0.38646 -0.43644 0.86746
C4 C 0.43673 -0.47032 0.90532
C5 C 0.45489 -0.59715 0.91204
C6 C 0.42324 -0.68943 0.88093
H1 H 0.34827 -0.72766 0.81915
H2 H 0.31616 -0.50334 0.80632
H3 H 0.49457 -0.62452 0.94100
H4 H 0.43815 -0.78770 0.88599
C7 C 0.37024 -0.30312 0.85586
O1 O 0.41546 -0.23896 0.84059
N1 N 0.30392 -0.26632 0.86151
H5 H 0.27750 -0.32257 0.88296
C8 C 0.27089 -0.15408 0.84294
C9 C 0.20293 -0.12610 0.85290
C10 C 0.30332 -0.07227 0.81265
C11 C 0.16820 -0.01787 0.83043
C12 C 0.27006 0.03335 0.79141
H6 H 0.35475 -0.08886 0.80308
C13 C 0.20303 0.06093 0.79960
H7 H 0.29706 0.09156 0.76699
C14 C 0.17044 0.16569 0.77620
H8 H 0.19801 0.22571 0.75282
C15 C 0.10258 0.19325 0.78175
H9 H 0.07752 0.27246 0.76213
C16 C 0.06719 0.11823 0.81206
C17 C 0.09960 0.01484 0.83622
H10 H 0.06991 -0.04212 0.85935
C18 C 0.16588 -0.20948 0.88523
C19 C 0.12421 -0.31059 0.86354
C20 C 0.17043 -0.18824 0.93703
C21 C 0.11658 -0.33847 0.81245
C22 C 0.08760 -0.38733 0.89409
C23 C 0.13239 -0.26490 0.96551
C24 C 0.07598 -0.43827 0.79286
H11 H 0.14142 -0.28004 0.78680
C25 C 0.04700 -0.48758 0.87414
C26 C 0.09141 -0.36227 0.94444
H12 H 0.13254 -0.25161 1.00493
C27 C 0.04122 -0.51285 0.82378
H13 H 0.07126 -0.45628 0.75341
H14 H 0.01884 -0.54693 0.89756
H15 H 0.06265 -0.41884 0.96841
H16 H 0.00914 -0.59043 0.80909
H17 H 0.23558 -0.03457 0.93452
C28 C 0.22726 -0.06074 1.00803
N2 N 0.21177 -0.08801 0.95843
C29 C 0.27064 0.05284 1.02112
C30 C 0.32057 0.10306 0.99376
C31 C 0.25985 0.11205 1.06583
C32 C 0.35697 0.21136 1.01045
C33 C 0.29662 0.21876 1.08266
H18 H 0.22150 0.07514 1.08774
C34 C 0.34490 0.26914 1.05468
H19 H 0.39502 0.25168 0.98885
H20 H 0.28703 0.26231 1.11730
H21 H 0.37306 0.35326 1.06734
O2 O 0.20809 -0.12157 1.04252
Cl1 Cl 0.34312 0.03682 0.94008
Cl2 Cl 0.47776 -0.36106 0.94475
H22 H 0.01424 0.13920 0.81674
#END


data_List_50
#E = -47.5522 (inter-molecular)
#E = 119.4724 (intra-molecular)
_chemical_formula_sum 'H22 C34 N2 O2 Cl2'
_chemical_formula_moiety
;
H22 C34 N2 O2 Cl2
;
_symmetry_cell_setting triclinic
_space_group_name_H-M_alt 'P -1'
_symmetry_Int_Tables_number 2
loop_
_symmetry_equiv_pos_site_id
_symmetry_equiv_pos_as_xyz
1 x,y,z
2 -x,-y,-z
_cell_length_a 10.947447
_cell_length_b 12.244742
_cell_length_c 11.135919
_cell_angle_alpha 81.234557
_cell_angle_beta 77.947128
_cell_angle_gamma 74.369304
_cell_formula_units_Z 2
loop_
_atom_site_label
_atom_site_type_symbol
_atom_site_fract_x
_atom_site_fract_y
_atom_site_fract_z
C1 C 0.82300 0.80003 1.35696
C2 C 0.75912 0.74795 1.29506
C3 C 0.70383 0.80668 1.19306
C4 C 0.71477 0.91826 1.15331
C5 C 0.77678 0.97085 1.21729
C6 C 0.83058 0.91186 1.31861
H1 H 0.86564 0.75363 1.43560
H2 H 0.75158 0.66096 1.32683
H3 H 0.78199 1.05887 1.18967
H4 H 0.87807 0.95359 1.36754
C7 C 0.62706 0.74750 1.14171
O1 O 0.55916 0.69422 1.21629
N1 N 0.64146 0.75599 1.01471
H5 H 0.70635 0.79899 0.96617
C8 C 0.57233 0.71491 0.94384
C9 C 0.61033 0.72114 0.81282
C10 C 0.46721 0.66986 0.99946
C11 C 0.53917 0.68237 0.74061
C12 C 0.39874 0.63185 0.92902
H6 H 0.43460 0.66394 1.09864
C13 C 0.43281 0.63789 0.80088
H7 H 0.31744 0.59754 0.97583
C14 C 0.36148 0.59869 0.73312
H8 H 0.28063 0.56362 0.77993
C15 C 0.39322 0.60308 0.60525
H9 H 0.33774 0.57203 0.55377
C16 C 0.49709 0.64601 0.54397
C17 C 0.56906 0.68468 0.61061
H10 H 0.64934 0.71794 0.55910
C18 C 0.72968 0.75976 0.75310
C19 C 0.72234 0.87472 0.69920
C20 C 0.85240 0.68253 0.75628
C21 C 0.60565 0.95560 0.68360
C22 C 0.83773 0.91134 0.65802
C23 C 0.96389 0.72112 0.71254
C24 C 0.60339 1.06681 0.63018
H11 H 0.51426 0.93173 0.71112
C25 C 0.83349 1.02447 0.60867
C26 C 0.95648 0.83449 0.66610
H12 H 1.05950 0.66527 0.71291
C27 C 0.71719 1.10170 0.59422
H13 H 0.51267 1.12620 0.61697
H14 H 0.92144 1.05380 0.58065
H15 H 1.04627 0.86083 0.63500
H16 H 0.71564 1.18879 0.55530
H17 H 0.77281 0.54462 0.81952
C28 C 0.96437 0.48205 0.82522
N2 N 0.85790 0.56730 0.80255
C29 C 0.93998 0.36736 0.86319
C30 C 0.87323 0.31813 0.80060
C31 C 0.99127 0.30553 0.96578
C32 C 0.85704 0.20858 0.84207
C33 C 0.97597 0.19586 1.00578
H18 H 1.04449 0.34294 1.01356
C34 C 0.90937 0.14755 0.94340
H19 H 0.80441 0.16956 0.79549
H20 H 1.01683 0.14767 1.08450
H21 H 0.89923 0.06141 0.97279
O2 O 1.07274 0.49327 0.82358
Cl1 Cl 0.81321 0.38404 0.66926
Cl2 Cl 0.65236 0.99878 1.02921
H22 H 0.52231 0.64927 0.44408
#END


data_List_51
#E = -50.6808 (inter-molecular)
#E = 122.6281 (intra-molecular)
_chemical_formula_sum 'H22 C34 N2 O2 Cl2'
_chemical_formula_moiety
;
H22 C34 N2 O2 Cl2
;
_symmetry_cell_setting triclinic
_space_group_name_H-M_alt 'P -1'
_symmetry_Int_Tables_number 2
loop_
_symmetry_equiv_pos_site_id
_symmetry_equiv_pos_as_xyz
1 x,y,z
2 -x,-y,-z
_cell_length_a 17.814710
_cell_length_b 11.258258
_cell_length_c 10.525206
_cell_angle_alpha 122.248216
_cell_angle_beta 58.541898
_cell_angle_gamma 125.596147
_cell_formula_units_Z 2
loop_
_atom_site_label
_atom_site_type_symbol
_atom_site_fract_x
_atom_site_fract_y
_atom_site_fract_z
C1 C 0.87630 0.85953 0.58499
C2 C 0.82029 0.75214 0.66325
C3 C 0.73281 0.63069 0.63463
C4 C 0.70153 0.61689 0.52833
C5 C 0.75906 0.72318 0.44774
C6 C 0.84598 0.84476 0.47706
H1 H 0.94221 0.95689 0.61169
H2 H 0.84279 0.76614 0.75035
H3 H 0.73539 0.71424 0.36514
H4 H 0.88797 0.93141 0.41986
C7 C 0.67102 0.53076 0.73308
O1 O 0.59519 0.54204 0.82919
N1 N 0.70750 0.43747 0.70787
H5 H 0.76537 0.42750 0.61059
C8 C 0.67150 0.35517 0.80785
C9 C 0.69970 0.23734 0.75456
C10 C 0.61074 0.39325 0.96228
C11 C 0.66657 0.16194 0.86093
C12 C 0.58055 0.32270 1.06630
H6 H 0.58678 0.48194 1.00891
C13 C 0.60816 0.20832 1.01786
H7 H 0.53410 0.35820 1.18539
C14 C 0.57554 0.13725 1.12415
H8 H 0.52920 0.17111 1.24364
C15 C 0.60039 0.02066 1.07829
H9 H 0.57395 -0.03426 1.16106
C16 C 0.65584 -0.02934 0.92465
C17 C 0.68793 0.04004 0.81790
H10 H 0.73075 -0.00228 0.69839
C18 C 0.75957 0.18572 0.58774
C19 C 0.71248 0.06404 0.46936
C20 C 0.86232 0.25237 0.54622
C21 C 0.61071 -0.01026 0.49996
C22 C 0.76917 0.01224 0.31257
C23 C 0.91566 0.19822 0.39039
C24 C 0.56716 -0.12977 0.38266
H11 H 0.56324 0.02474 0.61778
C25 C 0.72470 -0.10756 0.19492
C26 C 0.86992 0.08040 0.27531
H12 H 0.99389 0.24211 0.35381
C27 C 0.62423 -0.17870 0.22999
H13 H 0.48871 -0.18385 0.41112
H14 H 0.76838 -0.14668 0.07428
H15 H 0.91462 0.04104 0.15562
H16 H 0.59029 -0.26990 0.13829
H17 H 0.86287 0.39456 0.77615
C28 C 1.00631 0.45887 0.64558
N2 N 0.90816 0.37006 0.66463
C29 C 1.03355 0.56287 0.79369
C30 C 0.98442 0.64993 0.92857
C31 C 1.11545 0.57205 0.79437
C32 C 1.01671 0.74284 1.06149
C33 C 1.14681 0.66398 0.92753
H18 H 1.15473 0.50559 0.69073
C34 C 1.09724 0.74927 1.06145
H19 H 0.97881 0.81054 1.16612
H20 H 1.20992 0.66846 0.92567
H21 H 1.12134 0.82101 1.16556
O2 O 1.07256 0.45745 0.51991
Cl1 Cl 0.88488 0.65345 0.94211
Cl2 Cl 0.59371 0.47188 0.49157
H22 H 0.67250 -0.12379 0.88783
#END


data_List_52
#E = -49.5832 (inter-molecular)
#E = 121.5437 (intra-molecular)
_chemical_formula_sum 'H22 C34 N2 O2 Cl2'
_chemical_formula_moiety
;
H22 C34 N2 O2 Cl2
;
_symmetry_cell_setting monoclinic
_space_group_name_H-M_alt 'C 1 2/c 1'
_symmetry_Int_Tables_number 15
loop_
_symmetry_equiv_pos_site_id
_symmetry_equiv_pos_as_xyz
1 x,y,z
2 1/2+x,1/2+y,z
3 -x,y,1/2-z
4 1/2-x,1/2+y,1/2-z
5 -x,-y,-z
6 1/2-x,1/2-y,-z
7 x,-y,1/2+z
8 1/2+x,1/2-y,1/2+z
_cell_length_a 18.737225
_cell_length_b 10.930549
_cell_length_c 30.260801
_cell_angle_alpha 90.000000
_cell_angle_beta 66.042031
_cell_angle_gamma 90.000000
_cell_formula_units_Z 8
loop_
_atom_site_label
_atom_site_type_symbol
_atom_site_fract_x
_atom_site_fract_y
_atom_site_fract_z
C1 C 0.45824 0.06616 1.08279
C2 C 0.39930 0.06288 1.06590
C3 C 0.40758 0.12220 1.02284
C4 C 0.47692 0.18633 0.99733
C5 C 0.53593 0.18969 1.01467
C6 C 0.52677 0.12958 1.05718
H1 H 0.44974 0.01950 1.11611
H2 H 0.34608 0.01302 1.08686
H3 H 0.58960 0.23968 0.99499
H4 H 0.57264 0.13251 1.07041
C7 C 0.33845 0.11388 1.01017
O1 O 0.27441 0.09735 1.04381
N1 N 0.35110 0.12418 0.96200
H5 H 0.40637 0.14456 0.93847
C8 C 0.29409 0.12083 0.94208
C9 C 0.31627 0.14829 0.89226
C10 C 0.21664 0.08860 0.97014
C11 C 0.25831 0.14920 0.87260
C12 C 0.16106 0.08521 0.95049
H6 H 0.19655 0.06271 1.00788
C13 C 0.18048 0.11690 0.90239
H7 H 0.10177 0.05770 0.97368
C14 C 0.12290 0.11616 0.88388
H8 H 0.06300 0.09039 0.90652
C15 C 0.14105 0.14804 0.83598
H9 H 0.09576 0.14705 0.82229
C16 C 0.21676 0.18139 0.80612
C17 C 0.27439 0.18147 0.82425
H10 H 0.33332 0.20740 0.79996
C18 C 0.39945 0.17544 0.86004
C19 C 0.45131 0.07702 0.83569
C20 C 0.42777 0.29759 0.85316
C21 C 0.42792 -0.04701 0.83865
C22 C 0.53082 0.10304 0.80685
C23 C 0.50677 0.31915 0.82481
C24 C 0.48048 -0.14015 0.81478
H11 H 0.36760 -0.07277 0.86008
C25 C 0.58297 0.00879 0.78261
C26 C 0.55763 0.22323 0.80269
H12 H 0.53170 0.41047 0.81882
C27 C 0.55794 -0.11207 0.78654
H13 H 0.46072 -0.23439 0.81808
H14 H 0.64413 0.02868 0.76079
H15 H 0.61885 0.24500 0.78192
H16 H 0.59883 -0.18385 0.76731
H17 H 0.31761 0.37522 0.88958
C28 C 0.39462 0.51810 0.87195
N2 N 0.37529 0.39619 0.87309
C29 C 0.32978 0.60480 0.88214
C30 C 0.29092 0.61706 0.85147
C31 C 0.31137 0.68142 0.92235
C32 C 0.23228 0.70498 0.86187
C33 C 0.25314 0.76930 0.93233
H18 H 0.34354 0.67356 0.94514
C34 C 0.21357 0.78060 0.90219
H19 H 0.20090 0.71573 0.83877
H20 H 0.23933 0.82975 0.96321
H21 H 0.16818 0.84911 0.90971
O2 O 0.45868 0.56177 0.86467
Cl1 Cl 0.31366 0.53047 0.79980
Cl2 Cl 0.49520 0.26797 0.94516
H22 H 0.23114 0.20717 0.76879
#END


data_List_53
#E = -47.5303 (inter-molecular)
#E = 119.4933 (intra-molecular)
_chemical_formula_sum 'H22 C34 N2 O2 Cl2'
_chemical_formula_moiety
;
H22 C34 N2 O2 Cl2
;
_symmetry_cell_setting triclinic
_space_group_name_H-M_alt 'P -1'
_symmetry_Int_Tables_number 2
loop_
_symmetry_equiv_pos_site_id
_symmetry_equiv_pos_as_xyz
1 x,y,z
2 -x,-y,-z
_cell_length_a 10.949065
_cell_length_b 11.134890
_cell_length_c 15.239856
_cell_angle_alpha 127.443753
_cell_angle_beta 93.662084
_cell_angle_gamma 102.072294
_cell_formula_units_Z 2
loop_
_atom_site_label
_atom_site_type_symbol
_atom_site_fract_x
_atom_site_fract_y
_atom_site_fract_z
C1 C 0.52411 0.70179 0.19576
C2 C 0.50881 0.77139 0.30545
C3 C 0.56001 0.73051 0.36724
C4 C 0.62670 0.61869 0.31798
C5 C 0.64287 0.55069 0.20841
C6 C 0.59060 0.59104 0.14738
H1 H 0.48333 0.73248 0.14764
H2 H 0.45569 0.85666 0.34291
H3 H 0.69544 0.46505 0.16933
H4 H 0.60059 0.53423 0.06118
C7 C 0.53565 0.80719 0.48196
O1 O 0.42739 0.81710 0.49328
N1 N 0.64212 0.86971 0.56722
H5 H 0.72719 0.86393 0.54452
C8 C 0.64763 0.93875 0.68249
C9 C 0.77035 1.01287 0.75975
C10 C 0.53615 0.93356 0.72107
C11 C 0.77770 1.07388 0.87472
C12 C 0.54358 1.00053 0.83447
H6 H 0.44054 0.87803 0.66518
C13 C 0.66233 1.06931 0.91134
H7 H 0.45379 0.99580 0.86081
C14 C 0.66657 1.13309 1.02449
H8 H 0.57863 1.13440 1.05383
C15 C 0.78286 1.19579 1.10173
H9 H 0.78442 1.24388 1.18882
C16 C 0.89665 1.19678 1.06682
C17 C 0.89439 1.13907 0.95560
H10 H 0.98576 1.14264 0.93171
C18 C 0.88967 1.03409 0.72113
C19 C 0.96085 0.92315 0.68232
C20 C 0.92762 1.15894 0.71494
C21 C 0.93098 0.79537 0.68456
C22 C 1.06718 0.93906 0.63785
C23 C 1.03267 1.16957 0.66984
C24 C 1.00297 0.69011 0.64585
H11 H 0.85069 0.77699 0.71777
C25 C 1.13854 0.83217 0.59863
C26 C 1.10117 1.06120 0.63181
H12 H 1.06512 1.26279 0.66383
C27 C 1.10684 0.70861 0.60297
H13 H 0.97773 0.59338 0.64902
H14 H 1.21938 0.84401 0.56358
H15 H 1.18240 1.07373 0.59742
H16 H 1.16235 0.62614 0.57191
H17 H 0.79365 1.26528 0.79909
C28 C 0.87295 1.38953 0.74771
N2 N 0.85850 1.27088 0.75608
C29 C 0.79620 1.50002 0.80694
C30 C 0.78528 1.57179 0.91854
C31 C 0.74097 1.54341 0.74826
C32 C 0.72331 1.68835 0.97116
C33 C 0.67710 1.65737 0.80037
H18 H 0.74856 1.48832 0.66129
C34 C 0.66951 1.73074 0.91220
H19 H 0.71808 1.74868 1.05919
H20 H 0.63450 1.68968 0.75400
H21 H 0.62201 1.82137 0.95397
O2 O 0.94084 1.41096 0.69447
Cl1 Cl 0.84765 1.52808 0.99900
Cl2 Cl 0.68668 0.55314 0.38383
H22 H 0.98735 1.24281 1.12620
#END


data_List_54
#E = -50.4257 (inter-molecular)
#E = 122.4514 (intra-molecular)
_chemical_formula_sum 'H22 C34 N2 O2 Cl2'
_chemical_formula_moiety
;
H22 C34 N2 O2 Cl2
;
_symmetry_cell_setting monoclinic
_space_group_name_H-M_alt 'C 1 2/c 1'
_symmetry_Int_Tables_number 15
loop_
_symmetry_equiv_pos_site_id
_symmetry_equiv_pos_as_xyz
1 x,y,z
2 1/2+x,1/2+y,z
3 -x,y,1/2-z
4 1/2-x,1/2+y,1/2-z
5 -x,-y,-z
6 1/2-x,1/2-y,-z
7 x,-y,1/2+z
8 1/2+x,1/2-y,1/2+z
_cell_length_a 19.546524
_cell_length_b 10.724441
_cell_length_c 27.227957
_cell_angle_alpha 90.000000
_cell_angle_beta 93.472335
_cell_angle_gamma 90.000000
_cell_formula_units_Z 8
loop_
_atom_site_label
_atom_site_type_symbol
_atom_site_fract_x
_atom_site_fract_y
_atom_site_fract_z
C1 C 0.79542 0.98195 0.65569
C2 C 0.72967 0.94733 0.66754
C3 C 0.69303 0.85970 0.63835
C4 C 0.72160 0.80755 0.59735
C5 C 0.78755 0.84244 0.58573
C6 C 0.82454 0.92882 0.61511
H1 H 0.82416 1.04958 0.67829
H2 H 0.70737 0.98750 0.69951
H3 H 0.81098 0.80126 0.55434
H4 H 0.87627 0.95434 0.60648
C7 C 0.62727 0.81545 0.65523
O1 O 0.62988 0.72316 0.68192
N1 N 0.57081 0.88697 0.64076
H5 H 0.57805 0.95777 0.61684
C8 C 0.50341 0.87229 0.65682
C9 C 0.45255 0.96432 0.64552
C10 C 0.48619 0.76823 0.68439
C11 C 0.38555 0.95065 0.66413
C12 C 0.42134 0.75477 0.70214
H6 H 0.52185 0.69265 0.69258
C13 C 0.37100 0.84445 0.69255
H7 H 0.41122 0.67292 0.72417
C14 C 0.30637 0.82795 0.71127
H8 H 0.29580 0.74691 0.73365
C15 C 0.25471 0.91528 0.70210
H9 H 0.20514 0.90134 0.71707
C16 C 0.26749 1.02051 0.67460
C17 C 0.33186 1.03819 0.65609
H10 H 0.33983 1.12288 0.63526
C18 C 0.46710 1.07538 0.61458
C19 C 0.50094 1.18272 0.63635
C20 C 0.44546 1.07677 0.56366
C21 C 0.52715 1.18878 0.68591
C22 C 0.50922 1.29053 0.60726
C23 C 0.45502 1.18477 0.53641
C24 C 0.55918 1.29580 0.70562
H11 H 0.52307 1.10894 0.71020
C25 C 0.54114 1.39776 0.62742
C26 C 0.48541 1.29050 0.55800
H12 H 0.43862 1.19150 0.49779
C27 C 0.56566 1.40067 0.67644
H13 H 0.57848 1.29670 0.74392
H14 H 0.54712 1.48070 0.60503
H15 H 0.49092 1.37292 0.53524
H16 H 0.59020 1.48446 0.69146
H17 H 0.40680 0.89681 0.56505
C28 C 0.39700 0.94709 0.49257
N2 N 0.41406 0.96894 0.54182
C29 C 0.35967 0.82860 0.48003
C30 C 0.36611 0.71597 0.50582
C31 C 0.31360 0.83391 0.43836
C32 C 0.32566 0.61341 0.49070
C33 C 0.27375 0.73174 0.42320
H18 H 0.30777 0.92008 0.41784
C34 C 0.27936 0.62157 0.44975
H19 H 0.32951 0.52646 0.51117
H20 H 0.23797 0.73930 0.39123
H21 H 0.24746 0.54236 0.43859
O2 O 0.40838 1.01764 0.45835
Cl1 Cl 0.42280 0.69269 0.55600
Cl2 Cl 0.67817 0.70005 0.56045
H22 H 0.22752 1.08934 0.66770
#END


data_List_55
#E = -46.7481 (inter-molecular)
#E = 118.7819 (intra-molecular)
_chemical_formula_sum 'H22 C34 N2 O2 Cl2'
_chemical_formula_moiety
;
H22 C34 N2 O2 Cl2
;
_symmetry_cell_setting triclinic
_space_group_name_H-M_alt 'P -1'
_symmetry_Int_Tables_number 2
loop_
_symmetry_equiv_pos_site_id
_symmetry_equiv_pos_as_xyz
1 x,y,z
2 -x,-y,-z
_cell_length_a 14.268262
_cell_length_b 10.380784
_cell_length_c 10.504536
_cell_angle_alpha 115.986852
_cell_angle_beta 83.958186
_cell_angle_gamma 88.442624
_cell_formula_units_Z 2
loop_
_atom_site_label
_atom_site_type_symbol
_atom_site_fract_x
_atom_site_fract_y
_atom_site_fract_z
C1 C 0.66830 -0.05046 -0.02627
C2 C 0.65559 -0.02724 0.11593
C3 C 0.70106 0.08010 0.22038
C4 C 0.76010 0.16361 0.17793
C5 C 0.77254 0.14005 0.03489
C6 C 0.72745 0.03269 -0.06704
H1 H 0.63197 -0.13352 -0.10445
H2 H 0.60984 -0.09488 0.14525
H3 H 0.81835 0.20547 0.00262
H4 H 0.73796 0.01477 -0.17772
C7 C 0.68089 0.09312 0.36838
O1 O 0.65814 -0.01478 0.38023
N1 N 0.68612 0.22691 0.48057
H5 H 0.71700 0.30117 0.45534
C8 C 0.65921 0.26986 0.62866
C9 C 0.68235 0.40561 0.73085
C10 C 0.60992 0.18190 0.67659
C11 C 0.65790 0.44733 0.88053
C12 C 0.58709 0.22144 0.82164
H6 H 0.58910 0.07899 0.60293
C13 C 0.61200 0.35147 0.92395
H7 H 0.55196 0.14626 0.85317
C14 C 0.59279 0.38486 1.06912
H8 H 0.55947 0.30910 1.10174
C15 C 0.61880 0.51261 1.17326
H9 H 0.60677 0.53470 1.28473
C16 C 0.66056 0.61118 1.13417
C17 C 0.67895 0.57927 0.98994
H10 H 0.71166 0.65903 0.96327
C18 C 0.73580 0.50257 0.68397
C19 C 0.68662 0.59468 0.64006
C20 C 0.83558 0.50356 0.68287
C21 C 0.58792 0.59908 0.63824
C22 C 0.73753 0.68598 0.59557
C23 C 0.88394 0.59587 0.63986
C24 C 0.54102 0.68832 0.59380
H11 H 0.54564 0.53114 0.67147
C25 C 0.68954 0.77513 0.54996
C26 C 0.83555 0.68563 0.59660
H12 H 0.96001 0.59983 0.63770
C27 C 0.59185 0.77595 0.54886
H13 H 0.46527 0.68608 0.59234
H14 H 0.72797 0.84462 0.51377
H15 H 0.87582 0.75497 0.56233
H16 H 0.55596 0.84185 0.50929
H17 H 0.84001 0.34368 0.74947
C28 C 0.97654 0.39291 0.73640
N2 N 0.88209 0.40919 0.72531
C29 C 1.00146 0.28500 0.78790
C30 C 0.96492 0.15003 0.74310
C31 C 1.06539 0.32508 0.88931
C32 C 0.99107 0.05834 0.80136
C33 C 1.08976 0.23407 0.94852
H18 H 1.09550 0.42853 0.92360
C34 C 1.05256 0.10115 0.90462
H19 H 0.96312 -0.04648 0.76791
H20 H 1.13715 0.26676 1.02952
H21 H 1.07141 0.03076 0.95124
O2 O 1.03924 0.46228 0.71575
Cl1 Cl 0.88831 0.08719 0.61606
Cl2 Cl 0.82467 0.29368 0.29065
H22 H 0.67959 0.71216 1.21533
#END


data_List_56
#E = -50.4125 (inter-molecular)
#E = 122.4491 (intra-molecular)
_chemical_formula_sum 'H22 C34 N2 O2 Cl2'
_chemical_formula_moiety
;
H22 C34 N2 O2 Cl2
;
_symmetry_cell_setting monoclinic
_space_group_name_H-M_alt 'C 1 2/c 1'
_symmetry_Int_Tables_number 15
loop_
_symmetry_equiv_pos_site_id
_symmetry_equiv_pos_as_xyz
1 x,y,z
2 1/2+x,1/2+y,z
3 -x,y,1/2-z
4 1/2-x,1/2+y,1/2-z
5 -x,-y,-z
6 1/2-x,1/2-y,-z
7 x,-y,1/2+z
8 1/2+x,1/2-y,1/2+z
_cell_length_a 19.546702
_cell_length_b 10.723867
_cell_length_c 27.229037
_cell_angle_alpha 90.000000
_cell_angle_beta 93.474342
_cell_angle_gamma 90.000000
_cell_formula_units_Z 8
loop_
_atom_site_label
_atom_site_type_symbol
_atom_site_fract_x
_atom_site_fract_y
_atom_site_fract_z
C1 C 0.77376 0.76820 0.42320
C2 C 0.81361 0.66604 0.43837
C3 C 0.85969 0.67138 0.48003
C4 C 0.86611 0.78402 0.50582
C5 C 0.82565 0.88656 0.49069
C6 C 0.77936 0.87838 0.44974
H1 H 0.73797 0.76063 0.39123
H2 H 0.80780 0.57985 0.41785
H3 H 0.82949 0.97353 0.51116
H4 H 0.74744 0.95759 0.43858
C7 C 0.89702 0.55289 0.49257
O1 O 0.90841 0.48234 0.45836
N1 N 0.91408 0.53105 0.54183
H5 H 0.90681 0.60319 0.56506
C8 C 0.94547 0.42322 0.56367
C9 C 0.96712 0.42463 0.61459
C10 C 0.95503 0.31520 0.53644
C11 C 1.00096 0.31729 0.63636
C12 C 0.98543 0.20948 0.55803
H6 H 0.93862 0.30846 0.49781
C13 C 1.00924 0.20947 0.60728
H7 H 0.99093 0.12704 0.53527
C14 C 1.04116 0.10224 0.62745
H8 H 1.04715 0.01929 0.60506
C15 C 1.06568 0.09935 0.67647
H9 H 1.09022 0.01555 0.69149
C16 C 1.05920 0.20424 0.70564
C17 C 1.02717 0.31125 0.68592
H10 H 1.02309 0.39111 0.71021
C18 C 0.95257 0.53570 0.64552
C19 C 0.88558 0.54938 0.66413
C20 C 1.00343 0.62775 0.65682
C21 C 0.83189 0.46182 0.65610
C22 C 0.87102 0.65559 0.69254
C23 C 0.98621 0.73182 0.68438
C24 C 0.76751 0.47951 0.67460
H11 H 0.83986 0.37713 0.63527
C25 C 0.80639 0.67210 0.71126
C26 C 0.92136 0.74529 0.70213
H12 H 1.02186 0.80741 0.69257
C27 C 0.75474 0.58476 0.70209
H13 H 0.72754 0.41067 0.66771
H14 H 0.79582 0.75315 0.73363
H15 H 0.91124 0.82714 0.72416
H16 H 0.70516 0.59869 0.71707
H17 H 1.07808 0.54226 0.61685
C28 C 1.12729 0.68458 0.65524
N2 N 1.07083 0.61307 0.64076
C29 C 1.19304 0.64035 0.63835
C30 C 1.22159 0.69250 0.59734
C31 C 1.22970 0.55271 0.66753
C32 C 1.28753 0.65761 0.58571
C33 C 1.29545 0.51809 0.65567
H18 H 1.20741 0.51254 0.69951
C34 C 1.32454 0.57123 0.61508
H19 H 1.31095 0.69880 0.55431
H20 H 1.32419 0.45046 0.67826
H21 H 1.37626 0.54571 0.60644
O2 O 1.12990 0.77686 0.68195
Cl1 Cl 1.17814 0.80001 0.56046
Cl2 Cl 0.92280 0.80733 0.55599
H22 H 1.07851 0.20335 0.74394
#END


data_List_57
#E = -47.3536 (inter-molecular)
#E = 119.4124 (intra-molecular)
_chemical_formula_sum 'H22 C34 N2 O2 Cl2'
_chemical_formula_moiety
;
H22 C34 N2 O2 Cl2
;
_symmetry_cell_setting monoclinic
_space_group_name_H-M_alt 'P 1 21/c 1'
_symmetry_Int_Tables_number 14
loop_
_symmetry_equiv_pos_site_id
_symmetry_equiv_pos_as_xyz
1 x,y,z
2 -x,1/2+y,1/2-z
3 -x,-y,-z
4 x,1/2-y,1/2+z
_cell_length_a 16.562940
_cell_length_b 9.820140
_cell_length_c 20.190178
_cell_angle_alpha 90.000000
_cell_angle_beta 58.676179
_cell_angle_gamma 90.000000
_cell_formula_units_Z 4
loop_
_atom_site_label
_atom_site_type_symbol
_atom_site_fract_x
_atom_site_fract_y
_atom_site_fract_z
C1 C 0.98330 0.11204 1.07301
C2 C 0.99204 0.20365 1.01699
C3 C 0.91856 0.29459 1.03291
C4 C 0.83552 0.29182 1.10608
C5 C 0.82668 0.19819 1.16176
C6 C 0.90053 0.10929 1.14524
H1 H 1.04100 0.04300 1.06013
H2 H 1.05675 0.20410 0.96019
H3 H 0.76217 0.19357 1.21854
H4 H 0.89373 0.03789 1.18872
C7 C 0.93801 0.39148 0.96964
O1 O 1.01977 0.43082 0.92767
N1 N 0.86317 0.42090 0.96022
H5 H 0.80224 0.36948 0.99488
C8 C 0.86310 0.50945 0.90482
C9 C 0.78410 0.50848 0.89496
C10 C 0.93822 0.59802 0.86038
C11 C 0.78553 0.59190 0.83633
C12 C 0.93767 0.68308 0.80549
H6 H 0.99862 0.60466 0.86756
C13 C 0.86329 0.67931 0.79197
H7 H 0.99732 0.75090 0.77227
C14 C 0.86695 0.76041 0.73333
H8 H 0.92671 0.82774 0.69956
C15 C 0.79521 0.75585 0.71673
H9 H 0.80002 0.81898 0.67066
C16 C 0.71857 0.67012 0.75908
C17 C 0.71405 0.58971 0.81799
H10 H 0.65473 0.52043 0.84861
C18 C 0.70178 0.41735 0.94377
C19 C 0.70435 0.27829 0.92044
C20 C 0.62278 0.46526 1.01442
C21 C 0.77898 0.22211 0.85081
C22 C 0.62911 0.18983 0.96904
C23 C 0.55033 0.37394 1.06028
C24 C 0.77968 0.08581 0.83081
H11 H 0.83778 0.28563 0.81010
C25 C 0.63148 0.05217 0.94954
C26 C 0.55250 0.23944 1.03755
H12 H 0.49111 0.40247 1.11642
C27 C 0.70614 0.00054 0.88070
H13 H 0.83797 0.04714 0.77644
H14 H 0.57533 -0.01683 0.98845
H15 H 0.49357 0.17336 1.07548
H16 H 0.70616 -0.10596 0.86661
H17 H 0.67913 0.65869 1.00393
C28 C 0.54844 0.66677 1.10347
N2 N 0.62040 0.60253 1.03832
C29 C 0.56554 0.80838 1.12114
C30 C 0.65382 0.86577 1.09792
C31 C 0.48407 0.88661 1.16925
C32 C 0.65970 0.99658 1.12309
C33 C 0.49030 1.01609 1.19487
H18 H 0.41414 0.84594 1.18797
C34 C 0.57833 1.07084 1.17208
H19 H 0.72835 1.03977 1.10570
H20 H 0.42641 1.07405 1.23224
H21 H 0.58362 1.17116 1.19223
O2 O 0.47028 0.61776 1.14858
Cl1 Cl 0.75996 0.78354 1.04066
Cl2 Cl 0.74143 0.40062 1.13341
H22 H 0.66246 0.66425 0.74641
#END


data_List_58
#E = -50.3892 (inter-molecular)
#E = 122.4479 (intra-molecular)
_chemical_formula_sum 'H22 C34 N2 O2 Cl2'
_chemical_formula_moiety
;
H22 C34 N2 O2 Cl2
;
_symmetry_cell_setting monoclinic
_space_group_name_H-M_alt 'C 1 2/c 1'
_symmetry_Int_Tables_number 15
loop_
_symmetry_equiv_pos_site_id
_symmetry_equiv_pos_as_xyz
1 x,y,z
2 1/2+x,1/2+y,z
3 -x,y,1/2-z
4 1/2-x,1/2+y,1/2-z
5 -x,-y,-z
6 1/2-x,1/2-y,-z
7 x,-y,1/2+z
8 1/2+x,1/2-y,1/2+z
_cell_length_a 19.546849
_cell_length_b 10.722987
_cell_length_c 32.548885
_cell_angle_alpha 90.000000
_cell_angle_beta 123.371732
_cell_angle_gamma 90.000000
_cell_formula_units_Z 8
loop_
_atom_site_label
_atom_site_type_symbol
_atom_site_fract_x
_atom_site_fract_y
_atom_site_fract_z
C1 C 0.38991 0.23171 0.84440
C2 C 0.31227 0.19716 0.83250
C3 C 0.30472 0.10957 0.86167
C4 C 0.37424 0.05742 0.90270
C5 C 0.45186 0.09229 0.91439
C6 C 0.45956 0.17857 0.88501
H1 H 0.39613 0.29930 0.82182
H2 H 0.25803 0.23733 0.80050
H3 H 0.50664 0.05098 0.94576
H4 H 0.51995 0.20400 0.89368
C7 C 0.22205 0.06540 0.84475
O1 O 0.19793 -0.02683 0.81802
N1 N 0.18008 0.13691 0.85923
H5 H 0.21125 0.20775 0.88313
C8 C 0.09662 0.12225 0.84318
C9 C 0.05708 0.21433 0.85447
C10 C 0.05182 0.01818 0.81562
C11 C -0.02853 0.20068 0.83586
C12 C -0.03078 0.00474 0.79787
H6 H 0.07929 -0.05744 0.80744
C13 C -0.07152 0.09446 0.80746
H7 H -0.06295 -0.07711 0.77585
C14 C -0.15487 0.07799 0.78874
H8 H -0.18782 -0.00308 0.76638
C15 C -0.19735 0.16537 0.79789
H9 H -0.26190 0.15146 0.78292
C16 C -0.15707 0.27063 0.82537
C17 C -0.07417 0.28828 0.84389
H10 H -0.04536 0.37298 0.86471
C18 C 0.10260 0.32540 0.88541
C19 C 0.11467 0.43273 0.86363
C20 C 0.13187 0.32683 0.93632
C21 C 0.09129 0.43877 0.81407
C22 C 0.15207 0.54055 0.89271
C23 C 0.16871 0.43483 0.96355
C24 C 0.10360 0.54579 0.79436
H11 H 0.06291 0.35891 0.78979
C25 C 0.16381 0.64778 0.87254
C26 C 0.17754 0.54054 0.94196
H12 H 0.19095 0.44159 1.00217
C27 C 0.13928 0.65067 0.82353
H13 H 0.08459 0.54667 0.75606
H14 H 0.19221 0.73073 0.89493
H15 H 0.20584 0.62297 0.96472
H16 H 0.14879 0.73447 0.80850
H17 H 0.09175 0.14689 0.93493
C28 C 0.15422 0.19738 1.00738
N2 N 0.12225 0.21904 0.95815
C29 C 0.12959 0.07877 1.01995
C30 C 0.11018 -0.03388 0.99416
C31 C 0.12531 0.08405 1.06166
C32 C 0.08494 -0.13646 1.00932
C33 C 0.10073 -0.01816 1.07686
H18 H 0.14006 0.17022 1.08219
C34 C 0.07973 -0.12833 1.05031
H19 H 0.06829 -0.22343 0.98885
H20 H 0.09701 -0.01061 1.10886
H21 H 0.05907 -0.20757 1.06151
O2 O 0.20005 0.26774 1.04160
Cl1 Cl 0.11656 -0.05717 0.94394
Cl2 Cl 0.36758 -0.05004 0.93956
H22 H -0.19014 0.33951 0.83225
#END


data_List_59
#E = -47.3516 (inter-molecular)
#E = 119.4123 (intra-molecular)
_chemical_formula_sum 'H22 C34 N2 O2 Cl2'
_chemical_formula_moiety
;
H22 C34 N2 O2 Cl2
;
_symmetry_cell_setting monoclinic
_space_group_name_H-M_alt 'P 1 21/c 1'
_symmetry_Int_Tables_number 14
loop_
_symmetry_equiv_pos_site_id
_symmetry_equiv_pos_as_xyz
1 x,y,z
2 -x,1/2+y,1/2-z
3 -x,-y,-z
4 x,1/2-y,1/2+z
_cell_length_a 16.562941
_cell_length_b 9.820200
_cell_length_c 20.189809
_cell_angle_alpha 90.000000
_cell_angle_beta 121.322703
_cell_angle_gamma 90.000000
_cell_formula_units_Z 4
loop_
_atom_site_label
_atom_site_type_symbol
_atom_site_fract_x
_atom_site_fract_y
_atom_site_fract_z
C1 C 1.00971 1.51609 0.19486
C2 C 1.01594 1.38661 0.16924
C3 C 0.93447 1.30838 0.12114
C4 C 0.84619 1.36577 0.09792
C5 C 0.84031 1.49659 0.12309
C6 C 0.92169 1.57085 0.17207
H1 H 1.07361 1.57405 0.23222
H2 H 1.08586 1.34593 0.18796
H3 H 0.77167 1.53978 0.10571
H4 H 0.91640 1.67117 0.19223
C7 C 0.95156 1.16676 0.10347
O1 O 1.02972 1.11775 0.14857
N1 N 0.87960 1.10253 0.03832
H5 H 0.82087 1.15869 0.00393
C8 C 0.87722 0.96526 0.01441
C9 C 0.79821 0.91736 -0.05623
C10 C 0.94968 0.87394 0.06027
C11 C 0.79565 0.77829 -0.07956
C12 C 0.94750 0.73944 0.03754
H6 H 1.00889 0.90247 0.11641
C13 C 0.87088 0.68983 -0.03097
H7 H 1.00643 0.67337 0.07546
C14 C 0.86851 0.55218 -0.05047
H8 H 0.92466 0.48317 -0.01156
C15 C 0.79385 0.50054 -0.11931
H9 H 0.79383 0.39404 -0.13340
C16 C 0.72031 0.58581 -0.16919
C17 C 0.72101 0.72212 -0.14919
H10 H 0.66221 0.78563 -0.18990
C18 C 0.71590 1.00848 -0.10504
C19 C 0.71446 1.09191 -0.16367
C20 C 0.63690 1.00945 -0.09518
C21 C 0.78594 1.08971 -0.18202
C22 C 0.63671 1.17932 -0.20803
C23 C 0.56178 1.09802 -0.13961
C24 C 0.78142 1.17013 -0.24092
H11 H 0.84527 1.02043 -0.15140
C25 C 0.63304 1.26042 -0.26667
C26 C 0.56234 1.18309 -0.19451
H12 H 0.50138 1.10466 -0.13244
C27 C 0.70479 1.25585 -0.28328
H13 H 0.83754 1.16425 -0.25359
H14 H 0.57329 1.32775 -0.30044
H15 H 0.50268 1.25090 -0.22772
H16 H 0.69998 1.31898 -0.32934
H17 H 0.69776 0.86948 -0.00512
C28 C 0.56199 0.89148 -0.03036
N2 N 0.63683 0.92090 -0.03978
C29 C 0.58144 0.79459 0.03291
C30 C 0.66448 0.79181 0.10608
C31 C 0.50796 0.70365 0.01699
C32 C 0.67332 0.69817 0.16176
C33 C 0.51669 0.61203 0.07301
H18 H 0.44325 0.70411 -0.03981
C34 C 0.59946 0.60928 0.14524
H19 H 0.73782 0.69356 0.21854
H20 H 0.45899 0.54300 0.06012
H21 H 0.60626 0.53788 0.18872
O2 O 0.48023 0.93082 -0.07233
Cl1 Cl 0.75857 0.90060 0.13342
Cl2 Cl 0.74004 1.28354 0.04067
H22 H 0.66202 0.54714 -0.22357
#END


data_List_60
#E = -50.3619 (inter-molecular)
#E = 122.4380 (intra-molecular)
_chemical_formula_sum 'H22 C34 N2 O2 Cl2'
_chemical_formula_moiety
;
H22 C34 N2 O2 Cl2
;
_symmetry_cell_setting monoclinic
_space_group_name_H-M_alt 'C 1 2/c 1'
_symmetry_Int_Tables_number 15
loop_
_symmetry_equiv_pos_site_id
_symmetry_equiv_pos_as_xyz
1 x,y,z
2 1/2+x,1/2+y,z
3 -x,y,1/2-z
4 1/2-x,1/2+y,1/2-z
5 -x,-y,-z
6 1/2-x,1/2-y,-z
7 x,-y,1/2+z
8 1/2+x,1/2-y,1/2+z
_cell_length_a 19.549629
_cell_length_b 10.720727
_cell_length_c 27.234445
_cell_angle_alpha 90.000000
_cell_angle_beta 86.485475
_cell_angle_gamma 90.000000
_cell_formula_units_Z 8
loop_
_atom_site_label
_atom_site_type_symbol
_atom_site_fract_x
_atom_site_fract_y
_atom_site_fract_z
C1 C 0.20443 0.51839 0.15559
C2 C 0.27015 0.55297 0.16748
C3 C 0.30689 0.64054 0.13830
C4 C 0.27844 0.69273 0.09729
C5 C 0.21254 0.65784 0.08560
C6 C 0.17544 0.57152 0.11498
H1 H 0.17561 0.45079 0.17817
H2 H 0.29233 0.51279 0.19948
H3 H 0.18917 0.69915 0.05423
H4 H 0.12373 0.54606 0.10632
C7 C 0.37261 0.68473 0.15521
O1 O 0.36998 0.77701 0.18192
N1 N 0.42907 0.61317 0.14074
H5 H 0.42181 0.54228 0.11686
C8 C 0.49645 0.62784 0.15679
C9 C 0.54728 0.53570 0.14553
C10 C 0.51366 0.73198 0.18432
C11 C 0.61425 0.54937 0.16413
C12 C 0.57847 0.74543 0.20207
H6 H 0.47802 0.80767 0.19246
C13 C 0.62880 0.65566 0.19251
H7 H 0.58859 0.82732 0.22408
C14 C 0.69341 0.67216 0.21122
H8 H 0.70398 0.75329 0.23355
C15 C 0.74504 0.58475 0.20208
H9 H 0.79459 0.59869 0.21704
C16 C 0.73226 0.47940 0.17463
C17 C 0.66791 0.46173 0.15613
H10 H 0.65994 0.37697 0.13534
C18 C 0.53273 0.42456 0.11463
C19 C 0.49889 0.31723 0.13644
C20 C 0.55438 0.42309 0.06372
C21 C 0.47269 0.31123 0.18601
C22 C 0.49056 0.20936 0.10738
C23 C 0.54480 0.31502 0.03651
C24 C 0.44065 0.20423 0.20575
H11 H 0.47679 0.39113 0.21028
C25 C 0.45863 0.10214 0.12759
C26 C 0.51436 0.20932 0.05812
H12 H 0.56120 0.30821 -0.00212
C27 C 0.43412 0.09930 0.17661
H13 H 0.42136 0.20339 0.24406
H14 H 0.45261 0.01916 0.10521
H15 H 0.50882 0.12685 0.03539
H16 H 0.40957 0.01552 0.19166
H17 H 0.59306 0.60309 0.06506
C28 C 0.60293 0.55267 -0.00740
N2 N 0.58581 0.53090 0.04185
C29 C 0.64028 0.67118 -0.01997
C30 C 0.63394 0.78384 0.00584
C31 C 0.68631 0.66584 -0.06167
C32 C 0.67445 0.88635 -0.00929
C33 C 0.72621 0.76798 -0.07685
H18 H 0.69205 0.57968 -0.08223
C34 C 0.72071 0.87815 -0.05028
H19 H 0.67068 0.97331 0.01120
H20 H 0.76196 0.76038 -0.10884
H21 H 0.75266 0.95734 -0.06145
O2 O 0.59158 0.48202 -0.04159
Cl1 Cl 0.57725 0.80724 0.05602
Cl2 Cl 0.32197 0.80027 0.06044
H22 H 0.77221 0.41048 0.16779
#END


data_List_61
#E = -48.6257 (inter-molecular)
#E = 120.7211 (intra-molecular)
_chemical_formula_sum 'H22 C34 N2 O2 Cl2'
_chemical_formula_moiety
;
H22 C34 N2 O2 Cl2
;
_symmetry_cell_setting monoclinic
_space_group_name_H-M_alt 'C 1 2/c 1'
_symmetry_Int_Tables_number 15
loop_
_symmetry_equiv_pos_site_id
_symmetry_equiv_pos_as_xyz
1 x,y,z
2 1/2+x,1/2+y,z
3 -x,y,1/2-z
4 1/2-x,1/2+y,1/2-z
5 -x,-y,-z
6 1/2-x,1/2-y,-z
7 x,-y,1/2+z
8 1/2+x,1/2-y,1/2+z
_cell_length_a 10.705433
_cell_length_b 19.336544
_cell_length_c 36.279825
_cell_angle_alpha 90.000000
_cell_angle_beta 48.755834
_cell_angle_gamma 90.000000
_cell_formula_units_Z 8
loop_
_atom_site_label
_atom_site_type_symbol
_atom_site_fract_x
_atom_site_fract_y
_atom_site_fract_z
C1 C 0.86757 -0.27597 0.43367
C2 C 0.92145 -0.20748 0.42313
C3 C 0.94987 -0.17338 0.38415
C4 C 0.92515 -0.20794 0.35557
C5 C 0.87171 -0.27666 0.36615
C6 C 0.84328 -0.31044 0.40506
H1 H 0.84717 -0.30270 0.46361
H2 H 0.94431 -0.18070 0.44454
H3 H 0.85117 -0.30430 0.34444
H4 H 0.80212 -0.36389 0.41289
C7 C 1.02173 -0.10334 0.37174
O1 O 1.15419 -0.09756 0.36238
N1 N 0.93136 -0.05161 0.37249
H5 H 0.81160 -0.06292 0.38931
C8 C 0.98974 0.01527 0.35135
C9 C 0.87878 0.06445 0.35735
C10 C 1.15698 0.03296 0.32298
C11 C 0.93998 0.13061 0.33365
C12 C 1.21604 0.09744 0.30049
H6 H 1.24732 -0.00227 0.31725
C13 C 1.11024 0.14623 0.30533
H7 H 1.34713 0.10875 0.27898
C14 C 1.17386 0.21066 0.28217
H8 H 1.30430 0.22259 0.26112
C15 C 1.07134 0.26087 0.28672
H9 H 1.12258 0.31068 0.26889
C16 C 0.90392 0.24683 0.31414
C17 C 0.83972 0.18250 0.33683
H10 H 0.70814 0.17337 0.35770
C18 C 0.69861 0.04814 0.38832
C19 C 0.64107 0.01498 0.36649
C20 C 0.58419 0.06513 0.43912
C21 C 0.74648 -0.00455 0.31650
C22 C 0.47003 0.00039 0.39583
C23 C 0.41583 0.05116 0.46648
C24 C 0.68624 -0.03736 0.29666
H11 H 0.87906 0.00575 0.29213
C25 C 0.41051 -0.03267 0.37559
C26 C 0.35994 0.01932 0.44516
H12 H 0.32205 0.06457 0.50498
C27 C 0.51801 -0.05152 0.32632
H13 H 0.77113 -0.05183 0.25818
H14 H 0.27893 -0.04410 0.39807
H15 H 0.22720 0.01025 0.46794
H16 H 0.46972 -0.07735 0.31140
H17 H 0.76680 0.10759 0.43712
C28 C 0.55454 0.11196 0.50937
N2 N 0.64316 0.09740 0.46042
C29 C 0.64475 0.14767 0.52246
C30 C 0.81459 0.14325 0.49735
C31 C 0.54514 0.18877 0.56492
C32 C 0.88143 0.18036 0.51411
C33 C 0.61196 0.22568 0.58135
H18 H 0.41307 0.19285 0.58535
C34 C 0.78068 0.22173 0.55580
H19 H 1.01327 0.17738 0.49456
H20 H 0.53139 0.25740 0.61395
H21 H 0.83312 0.25077 0.56841
O2 O 0.40630 0.09910 0.54305
Cl1 Cl 0.95248 0.09254 0.44629
Cl2 Cl 0.95683 -0.16910 0.30730
H22 H 0.82275 0.28578 0.31807
#END


data_List_62
#E = -50.3478 (inter-molecular)
#E = 122.4494 (intra-molecular)
_chemical_formula_sum 'H22 C34 N2 O2 Cl2'
_chemical_formula_moiety
;
H22 C34 N2 O2 Cl2
;
_symmetry_cell_setting triclinic
_space_group_name_H-M_alt 'P -1'
_symmetry_Int_Tables_number 2
loop_
_symmetry_equiv_pos_site_id
_symmetry_equiv_pos_as_xyz
1 x,y,z
2 -x,-y,-z
_cell_length_a 11.943526
_cell_length_b 13.654396
_cell_length_c 11.844084
_cell_angle_alpha 110.676689
_cell_angle_beta 128.736578
_cell_angle_gamma 76.478820
_cell_formula_units_Z 2
loop_
_atom_site_label
_atom_site_type_symbol
_atom_site_fract_x
_atom_site_fract_y
_atom_site_fract_z
C1 C 1.03996 0.85698 1.00141
C2 C 0.89776 0.89058 0.93795
C3 C 0.79303 0.85484 0.78249
C4 C 0.83002 0.78587 0.69055
C5 C 0.97275 0.75271 0.75484
C6 C 1.07735 0.78907 0.90969
H1 H 1.12287 0.88620 1.12130
H2 H 0.86940 0.94715 1.00828
H3 H 1.00413 0.70035 0.68493
H4 H 1.18896 0.76543 0.95918
C7 C 0.64872 0.90243 0.71810
O1 O 0.63838 0.99559 0.72494
N1 N 0.54117 0.83859 0.66330
H5 H 0.56975 0.76704 0.68329
C8 C 0.39225 0.86510 0.58025
C9 C 0.29511 0.80985 0.56583
C10 C 0.33905 0.94458 0.50869
C11 C 0.14440 0.83523 0.47630
C12 C 0.19288 0.96821 0.42038
H6 H 0.40845 0.98764 0.51379
C13 C 0.09496 0.91411 0.40203
H7 H 0.15661 1.02910 0.36443
C14 C -0.05164 0.93933 0.31083
H8 H -0.08883 1.00069 0.25514
C15 C -0.15188 0.88633 0.29002
H9 H -0.26510 0.90503 0.21765
C16 C -0.10648 0.81005 0.36345
C17 C 0.03947 0.78568 0.45658
H10 H 0.07026 0.72500 0.51151
C18 C 0.34852 0.72965 0.64902
C19 C 0.39164 0.76205 0.80036
C20 C 0.35326 0.62178 0.57880
C21 C 0.38778 0.86741 0.87759
C22 C 0.43942 0.68602 0.87849
C23 C 0.39970 0.54928 0.65921
C24 C 0.42820 0.89612 1.02369
H11 H 0.35184 0.92943 0.82355
C25 C 0.48120 0.71572 1.02628
C26 C 0.44325 0.58074 0.80686
H12 H 0.40123 0.46596 0.60953
C27 C 0.47500 0.82022 1.09824
H13 H 0.42349 0.97793 1.07861
H14 H 0.51710 0.65715 1.08602
H15 H 0.47897 0.52085 0.86457
H16 H 0.50598 0.84261 1.21181
H17 H 0.26649 0.64807 0.37567
C28 C 0.30640 0.49034 0.34200
N2 N 0.30398 0.58993 0.42670
C29 C 0.23382 0.47781 0.17997
C30 C 0.23746 0.54920 0.12177
C31 C 0.15712 0.38491 0.08009
C32 C 0.16702 0.52637 -0.03327
C33 C 0.08497 0.36359 -0.07425
H18 H 0.15146 0.32907 0.12272
C34 C 0.09025 0.43439 -0.13095
H19 H 0.17098 0.58020 -0.07966
H20 H 0.02484 0.29187 -0.14899
H21 H 0.03413 0.41869 -0.25115
O2 O 0.35913 0.41082 0.38579
Cl1 Cl 0.32607 0.66643 0.23090
Cl2 Cl 0.70678 0.74518 0.49778
H22 H -0.18500 0.76857 0.34660
#END


data_List_63
#E = -46.6220 (inter-molecular)
#E = 118.7341 (intra-molecular)
_chemical_formula_sum 'H22 C34 N2 O2 Cl2'
_chemical_formula_moiety
;
H22 C34 N2 O2 Cl2
;
_symmetry_cell_setting triclinic
_space_group_name_H-M_alt 'P -1'
_symmetry_Int_Tables_number 2
loop_
_symmetry_equiv_pos_site_id
_symmetry_equiv_pos_as_xyz
1 x,y,z
2 -x,-y,-z
_cell_length_a 16.833068
_cell_length_b 11.072836
_cell_length_c 10.370902
_cell_angle_alpha 121.597234
_cell_angle_beta 73.009556
_cell_angle_gamma 76.564354
_cell_formula_units_Z 2
loop_
_atom_site_label
_atom_site_type_symbol
_atom_site_fract_x
_atom_site_fract_y
_atom_site_fract_z
C1 C 0.58951 -0.53732 0.19762
C2 C 0.56501 -0.45343 0.37256
C3 C 0.50104 -0.28791 0.49779
C4 C 0.46464 -0.20666 0.44382
C5 C 0.49087 -0.29140 0.26742
C6 C 0.55235 -0.45637 0.14546
H1 H 0.63700 -0.66585 0.10190
H2 H 0.59504 -0.51772 0.41189
H3 H 0.46298 -0.23010 0.22374
H4 H 0.57124 -0.52208 0.00936
C7 C 0.47583 -0.21113 0.68251
O1 O 0.53823 -0.25225 0.71094
N1 N 0.38148 -0.10633 0.80336
H5 H 0.33967 -0.08914 0.75491
C8 C 0.33473 -0.01747 0.98670
C9 C 0.23516 0.08037 1.08328
C10 C 0.38260 -0.02193 1.07485
C11 C 0.18570 0.17370 1.26855
C12 C 0.33394 0.06982 1.25637
H6 H 0.45861 -0.09385 1.00643
C13 C 0.23611 0.16806 1.35463
H7 H 0.37383 0.06433 1.32065
C14 C 0.18780 0.26165 1.53743
H8 H 0.22586 0.25992 1.60558
C15 C 0.09030 0.35976 1.63591
H9 H 0.05415 0.43524 1.77736
C16 C 0.03996 0.36493 1.55295
C17 C 0.08719 0.27355 1.37231
H10 H 0.04531 0.28199 1.31238
C18 C 0.18219 0.08609 0.99167
C19 C 0.15819 -0.03979 0.90739
C20 C 0.15903 0.21126 0.98093
C21 C 0.17926 -0.17010 0.90921
C22 C 0.11274 -0.03810 0.81289
C23 C 0.10999 0.21201 0.89354
C24 C 0.16134 -0.29661 0.81446
H11 H 0.21155 -0.17545 0.98394
C25 C 0.09414 -0.16484 0.71929
C26 C 0.08765 0.08912 0.81002
H12 H 0.08903 0.30644 0.88502
C27 C 0.12017 -0.29487 0.71721
H13 H 0.18028 -0.39659 0.81569
H14 H 0.06122 -0.16481 0.64327
H15 H 0.05277 0.09219 0.73772
H16 H 0.10851 -0.39482 0.63918
H17 H 0.21660 0.32739 1.12848
C28 C 0.18004 0.45059 1.04372
N2 N 0.18557 0.33300 1.05987
C29 C 0.20075 0.57813 1.15799
C30 C 0.26055 0.56080 1.22355
C31 C 0.15511 0.72850 1.20133
C32 C 0.27349 0.69117 1.33019
C33 C 0.16832 0.85776 1.30719
H18 H 0.10886 0.74545 1.15098
C34 C 0.22818 0.83867 1.37068
H19 H 0.31987 0.67705 1.38105
H20 H 0.13180 0.97265 1.33931
H21 H 0.23907 0.93867 1.45259
O2 O 0.15662 0.46194 0.94736
Cl1 Cl 0.32546 0.38279 1.17502
Cl2 Cl 0.38819 -0.00270 0.58461
H22 H -0.03564 0.44158 1.62702
#END


data_List_64
#E = -46.6075 (inter-molecular)
#E = 118.7223 (intra-molecular)
_chemical_formula_sum 'H22 C34 N2 O2 Cl2'
_chemical_formula_moiety
;
H22 C34 N2 O2 Cl2
;
_symmetry_cell_setting monoclinic
_space_group_name_H-M_alt 'P 1 21/c 1'
_symmetry_Int_Tables_number 14
loop_
_symmetry_equiv_pos_site_id
_symmetry_equiv_pos_as_xyz
1 x,y,z
2 -x,1/2+y,1/2-z
3 -x,-y,-z
4 x,1/2-y,1/2+z
_cell_length_a 10.299377
_cell_length_b 29.326157
_cell_length_c 9.975098
_cell_angle_alpha 90.000000
_cell_angle_beta 67.144953
_cell_angle_gamma 90.000000
_cell_formula_units_Z 4
loop_
_atom_site_label
_atom_site_type_symbol
_atom_site_fract_x
_atom_site_fract_y
_atom_site_fract_z
C1 C -0.03539 0.16728 1.58283
C2 C -0.00487 0.18053 1.43949
C3 C 0.09498 0.15696 1.32098
C4 C 0.16326 0.11944 1.35094
C5 C 0.13400 0.10668 1.49542
C6 C 0.03418 0.13022 1.61091
H1 H -0.11219 0.18630 1.67184
H2 H -0.06081 0.20961 1.41987
H3 H 0.18925 0.07794 1.51781
H4 H 0.01192 0.12011 1.72244
C7 C 0.11426 0.17428 1.17336
O1 O 0.01711 0.19699 1.16557
N1 N 0.23947 0.16471 1.05795
H5 H 0.31034 0.14556 1.08098
C8 C 0.27641 0.17541 0.90825
C9 C 0.40539 0.15885 0.80223
C10 C 0.18696 0.20069 0.86158
C11 C 0.43713 0.16617 0.65033
C12 C 0.21830 0.20815 0.71445
H6 H 0.08931 0.21509 0.93726
C13 C 0.34015 0.19029 0.60838
H7 H 0.14291 0.22701 0.68417
C14 C 0.36443 0.19592 0.46093
H8 H 0.28905 0.21426 0.42929
C15 C 0.48386 0.17770 0.35262
H9 H 0.49975 0.18184 0.23927
C16 C 0.58261 0.15496 0.39065
C17 C 0.56029 0.14984 0.53707
H10 H 0.64208 0.13287 0.56187
C18 C 0.50608 0.13244 0.84711
C19 C 0.59936 0.15599 0.89861
C20 C 0.50893 0.08394 0.83987
C21 C 0.60467 0.20404 0.90749
C22 C 0.69125 0.13053 0.94465
C23 C 0.60257 0.05994 0.88391
C24 C 0.69265 0.22588 0.96381
H11 H 0.53905 0.22538 0.87030
C25 C 0.78063 0.15293 0.99954
C26 C 0.69154 0.08294 0.93679
H12 H 0.60706 0.02295 0.88137
C27 C 0.77948 0.20026 1.01124
H13 H 0.69230 0.26276 0.97135
H14 H 0.85109 0.13362 1.03593
H15 H 0.76058 0.06300 0.97353
H16 H 0.84461 0.21706 1.05945
H17 H 0.34425 0.08222 0.77028
C28 C 0.40098 0.01567 0.76969
N2 N 0.41337 0.06160 0.79089
C29 C 0.28632 0.00334 0.72082
C30 C 0.14851 0.02030 0.78489
C31 C 0.32123 -0.02742 0.60398
C32 C 0.04790 0.00683 0.73083
C33 C 0.22078 -0.04003 0.54929
H18 H 0.42728 -0.04143 0.55512
C34 C 0.08421 -0.02319 0.61356
H19 H -0.05973 0.01939 0.77917
H20 H 0.24849 -0.06282 0.45651
H21 H 0.00549 -0.03315 0.57201
O2 O 0.47762 -0.01489 0.77953
Cl1 Cl 0.09344 0.05693 0.93201
Cl2 Cl 0.28222 0.08547 1.21941
H22 H 0.67773 0.14134 0.30735
#END


data_List_65
#E = -46.6133 (inter-molecular)
#E = 118.7290 (intra-molecular)
_chemical_formula_sum 'H22 C34 N2 O2 Cl2'
_chemical_formula_moiety
;
H22 C34 N2 O2 Cl2
;
_symmetry_cell_setting triclinic
_space_group_name_H-M_alt 'P -1'
_symmetry_Int_Tables_number 2
loop_
_symmetry_equiv_pos_site_id
_symmetry_equiv_pos_as_xyz
1 x,y,z
2 -x,-y,-z
_cell_length_a 18.582501
_cell_length_b 10.475845
_cell_length_c 11.073273
_cell_angle_alpha 57.450323
_cell_angle_beta 66.704984
_cell_angle_gamma 49.965694
_cell_formula_units_Z 2
loop_
_atom_site_label
_atom_site_type_symbol
_atom_site_fract_x
_atom_site_fract_y
_atom_site_fract_z
C1 C 0.66842 0.85623 -0.05077
C2 C 0.65509 0.98864 -0.02733
C3 C 0.70071 0.94078 0.07972
C4 C 0.76063 0.75557 0.16258
C5 C 0.77371 0.62292 0.13881
C6 C 0.72840 0.67297 0.03178
H1 H 0.63190 0.89708 -0.13355
H2 H 0.60876 1.13153 -0.09463
H3 H 0.82019 0.47926 0.20375
H4 H 0.73939 0.56916 0.01366
C7 C 0.67984 1.09661 0.09306
O1 O 0.65629 1.23995 -0.01462
N1 N 0.68542 1.06934 0.22679
H5 H 0.71651 0.93859 0.30101
C8 C 0.65885 1.20139 0.26962
C9 C 0.68212 1.14424 0.40550
C10 C 0.60997 1.38691 0.18134
C11 C 0.65828 1.27647 0.44701
C12 C 0.58780 1.51508 0.22061
H6 H 0.58900 1.43743 0.07835
C13 C 0.61293 1.46193 0.35072
H7 H 0.55299 1.65719 0.14516
C14 C 0.59449 1.59269 0.38378
H8 H 0.56166 1.73458 0.30764
C15 C 0.62056 1.54261 0.51176
H9 H 0.60901 1.64394 0.53361
C16 C 0.66160 1.36299 0.61086
C17 C 0.67938 1.23244 0.57917
H10 H 0.71159 1.09309 0.65932
C18 C 0.73505 0.94661 0.50289
C19 C 0.68557 0.86032 0.59478
C20 C 0.83460 0.84391 0.50424
C21 C 0.58707 0.95374 0.59862
C22 C 0.73595 0.67333 0.68654
C23 C 0.88245 0.65992 0.59689
C24 C 0.53982 0.86760 0.68786
H11 H 0.54523 1.09749 0.53022
C25 C 0.68762 0.58721 0.77572
C26 C 0.83377 0.57579 0.68660
H12 H 0.95844 0.57622 0.60044
C27 C 0.59012 0.68390 0.77601
H13 H 0.46422 0.94486 0.68524
H14 H 0.72565 0.44287 0.84563
H15 H 0.87363 0.43164 0.75637
H16 H 0.55395 0.61479 0.84195
H17 H 0.83958 1.06582 0.34409
C28 C 0.97572 0.86570 0.39377
N2 N 0.88137 0.93370 0.40978
C29 C 1.00094 0.99998 0.28578
C30 C 0.96456 1.12666 0.15048
C31 C 1.06489 0.99736 0.32607
C32 C 0.99078 1.25061 0.05876
C33 C 1.08940 1.12331 0.23495
H18 H 1.09490 0.89804 0.42975
C34 C 1.05226 1.24969 0.10177
H19 H 0.96292 1.34998 -0.04627
H20 H 1.13689 1.12410 0.26777
H21 H 1.07115 1.34802 0.03131
O2 O 1.03811 0.71238 0.46337
Cl1 Cl 0.88812 1.13863 0.08733
Cl2 Cl 0.82553 0.67440 0.29209
H22 H 0.68054 1.32382 0.71211
#END


data_List_66
#E = -48.5701 (inter-molecular)
#E = 120.6990 (intra-molecular)
_chemical_formula_sum 'H22 C34 N2 O2 Cl2'
_chemical_formula_moiety
;
H22 C34 N2 O2 Cl2
;
_symmetry_cell_setting monoclinic
_space_group_name_H-M_alt 'C 1 2/c 1'
_symmetry_Int_Tables_number 15
loop_
_symmetry_equiv_pos_site_id
_symmetry_equiv_pos_as_xyz
1 x,y,z
2 1/2+x,1/2+y,z
3 -x,y,1/2-z
4 1/2-x,1/2+y,1/2-z
5 -x,-y,-z
6 1/2-x,1/2-y,-z
7 x,-y,1/2+z
8 1/2+x,1/2-y,1/2+z
_cell_length_a 10.701505
_cell_length_b 19.330629
_cell_length_c 28.502252
_cell_angle_alpha 90.000000
_cell_angle_beta 106.727455
_cell_angle_gamma 90.000000
_cell_formula_units_Z 8
loop_
_atom_site_label
_atom_site_type_symbol
_atom_site_fract_x
_atom_site_fract_y
_atom_site_fract_z
C1 C 0.08168 1.02590 0.56632
C2 C 0.05938 0.95741 0.57688
C3 C 0.14787 0.92332 0.61587
C4 C 0.25833 0.95789 0.64443
C5 C 0.28007 1.02663 0.63383
C6 C 0.19183 1.06039 0.59493
H1 H 0.01228 1.05261 0.53637
H2 H -0.02772 0.93061 0.55548
H3 H 0.36579 1.05427 0.65553
H4 H 0.20955 1.11384 0.58708
C7 C 0.11318 0.85327 0.62828
O1 O 0.00880 0.84753 0.63765
N1 N 0.20131 0.80150 0.62753
H5 H 0.27066 0.81281 0.61074
C8 C 0.20627 0.73460 0.64865
C9 C 0.29925 0.68538 0.64268
C10 C 0.12402 0.71692 0.67697
C11 C 0.30905 0.61920 0.66635
C12 C 0.13231 0.65242 0.69943
H6 H 0.05086 0.75218 0.68269
C13 C 0.22361 0.60359 0.69462
H7 H 0.06564 0.64112 0.72090
C14 C 0.22938 0.53915 0.71777
H8 H 0.16203 0.52725 0.73879
C15 C 0.31832 0.48892 0.71326
H9 H 0.32054 0.43911 0.73111
C16 C 0.40360 0.50293 0.68590
C17 C 0.39979 0.56727 0.66320
H10 H 0.46887 0.57638 0.64238
C18 C 0.38667 0.70167 0.61177
C19 C 0.50963 0.73491 0.63360
C20 C 0.34903 0.68438 0.56104
C21 C 0.55410 0.75446 0.68356
C22 C 0.59272 0.74957 0.60430
C23 C 0.43503 0.69879 0.53366
C24 C 0.67389 0.78731 0.70341
H11 H 0.49458 0.74413 0.70790
C25 C 0.71295 0.78266 0.62455
C26 C 0.55485 0.73072 0.55499
H12 H 0.41324 0.68556 0.49515
C27 C 0.75322 0.80149 0.67380
H13 H 0.70440 0.80177 0.74187
H14 H 0.77713 0.79413 0.60210
H15 H 0.61921 0.73993 0.53222
H16 H 0.84630 0.82733 0.68873
H17 H 0.17182 0.64245 0.56290
C28 C 0.16747 0.63814 0.49071
N2 N 0.22567 0.65262 0.53964
C29 C 0.03789 0.60246 0.47758
C30 C -0.05673 0.60691 0.50264
C31 C 0.01021 0.56130 0.43517
C32 C -0.17388 0.56980 0.48587
C33 C -0.10593 0.52438 0.41874
H18 H 0.08111 0.55718 0.41480
C34 C -0.19813 0.52838 0.44423
H19 H -0.24718 0.57282 0.50538
H20 H -0.12314 0.49264 0.38616
H21 H -0.28847 0.49935 0.43159
O2 O 0.21480 0.65098 0.45707
Cl1 Cl -0.04148 0.65768 0.55365
Cl2 Cl 0.37146 0.91906 0.69269
H22 H 0.47304 0.46396 0.68201
#END


data_List_67
#E = -46.5996 (inter-molecular)
#E = 118.7295 (intra-molecular)
_chemical_formula_sum 'H22 C34 N2 O2 Cl2'
_chemical_formula_moiety
;
H22 C34 N2 O2 Cl2
;
_symmetry_cell_setting triclinic
_space_group_name_H-M_alt 'P -1'
_symmetry_Int_Tables_number 2
loop_
_symmetry_equiv_pos_site_id
_symmetry_equiv_pos_as_xyz
1 x,y,z
2 -x,-y,-z
_cell_length_a 11.074015
_cell_length_b 10.369749
_cell_length_c 18.581618
_cell_angle_alpha 103.156767
_cell_angle_beta 113.274829
_cell_angle_gamma 121.634997
_cell_formula_units_Z 2
loop_
_atom_site_label
_atom_site_type_symbol
_atom_site_fract_x
_atom_site_fract_y
_atom_site_fract_z
C1 C -0.19455 1.35638 0.83156
C2 C -0.03864 1.48881 0.84493
C3 C 0.02059 1.44095 0.79933
C4 C -0.08181 1.25570 0.73938
C5 C -0.23831 1.12302 0.72627
C6 C -0.29531 1.17308 0.77156
H1 H -0.23649 1.39724 0.86807
H2 H 0.03697 1.63173 0.89127
H3 H -0.31705 0.97934 0.67977
H4 H -0.41727 1.06926 0.76055
C7 C 0.18982 1.59681 0.82022
O1 O 0.22553 1.74018 0.84380
N1 N 0.29625 1.56951 0.81464
H5 H 0.23970 1.43873 0.78356
C8 C 0.47111 1.70155 0.84118
C9 C 0.54980 1.64437 0.81789
C10 C 0.56837 1.88711 0.89004
C11 C 0.72352 1.77660 0.84169
C12 C 0.73578 2.01528 0.91218
H6 H 0.51594 1.93766 0.91103
C13 C 0.81269 1.96209 0.88701
H7 H 0.80244 2.15740 0.94694
C14 C 0.97646 2.09283 0.90539
H8 H 1.04221 2.23474 0.93818
C15 C 1.05432 2.04271 0.87929
H9 H 1.17746 2.14403 0.89079
C16 C 0.97381 1.86307 0.83829
C17 C 0.81161 1.73253 0.82056
H10 H 0.75241 1.59316 0.78838
C18 C 0.44955 1.44670 0.76499
C19 C 0.45517 1.36045 0.81448
C20 C 0.34818 1.34394 0.66544
C21 C 0.55246 1.45392 0.91297
C22 C 0.35993 1.17342 0.76412
C23 C 0.25683 1.15993 0.61761
C24 C 0.55559 1.36782 0.96024
H11 H 0.62780 1.59769 0.95480
C25 C 0.36302 1.08733 0.81246
C26 C 0.26242 1.07582 0.66631
H12 H 0.17667 1.07619 0.54162
C27 C 0.46003 1.18408 0.90996
H13 H 0.63026 1.44513 1.03583
H14 H 0.28859 0.94298 0.77444
H15 H 0.18804 0.93165 0.62646
H16 H 0.45688 1.11500 0.94614
H17 H 0.40995 1.56587 0.66044
C28 C 0.25943 1.36565 0.52431
N2 N 0.34349 1.43371 0.61866
C29 C 0.28572 1.49992 0.49908
C30 C 0.27708 1.62660 0.53546
C31 C 0.32342 1.49732 0.43513
C32 C 0.30931 1.75056 0.50923
C33 C 0.35823 1.62327 0.41062
H18 H 0.32779 1.39800 0.40512
C34 C 0.35141 1.74964 0.44775
H19 H 0.30363 1.84992 0.53709
H20 H 0.39185 1.62407 0.36312
H21 H 0.37928 1.84798 0.42886
O2 O 0.17568 1.21229 0.46193
Cl1 Cl 0.22585 1.63852 0.61189
Cl2 Cl -0.03344 1.17451 0.67450
H22 H 1.03586 1.82387 0.81934
#END


data_List_68
#E = -48.9204 (inter-molecular)
#E = 121.0714 (intra-molecular)
_chemical_formula_sum 'H22 C34 N2 O2 Cl2'
_chemical_formula_moiety
;
H22 C34 N2 O2 Cl2
;
_symmetry_cell_setting triclinic
_space_group_name_H-M_alt 'P -1'
_symmetry_Int_Tables_number 2
loop_
_symmetry_equiv_pos_site_id
_symmetry_equiv_pos_as_xyz
1 x,y,z
2 -x,-y,-z
_cell_length_a 10.912083
_cell_length_b 10.936151
_cell_length_c 14.768734
_cell_angle_alpha 99.749120
_cell_angle_beta 75.693739
_cell_angle_gamma 61.340050
_cell_formula_units_Z 2
loop_
_atom_site_label
_atom_site_type_symbol
_atom_site_fract_x
_atom_site_fract_y
_atom_site_fract_z
C1 C 0.29183 1.26216 -0.20918
C2 C 0.19581 1.21839 -0.22477
C3 C 0.25454 1.08423 -0.29856
C4 C 0.40898 0.99406 -0.35694
C5 C 0.50442 1.03841 -0.34047
C6 C 0.44588 1.17220 -0.26712
H1 H 0.24624 1.36721 -0.15279
H2 H 0.07522 1.28920 -0.18064
H3 H 0.62447 0.97052 -0.38522
H4 H 0.52126 1.20561 -0.25544
C7 C 0.14723 1.04814 -0.31719
O1 O 0.05135 1.13466 -0.34311
N1 N 0.16396 0.92140 -0.30054
H5 H 0.22072 0.88503 -0.25591
C8 C 0.09408 0.84932 -0.32979
C9 C 0.09474 0.73851 -0.29133
C10 C 0.02626 0.88478 -0.39839
C11 C 0.01805 0.67148 -0.31905
C12 C -0.04777 0.81971 -0.42543
H6 H 0.02969 0.96373 -0.43283
C13 C -0.05618 0.71684 -0.38458
H7 H -0.09876 0.85091 -0.47916
C14 C -0.13770 0.65841 -0.40961
H8 H -0.19399 0.69308 -0.46032
C15 C -0.14532 0.55268 -0.37233
H9 H -0.20719 0.50758 -0.39401
C16 C -0.06961 0.50251 -0.31061
C17 C 0.01016 0.56164 -0.28407
H10 H 0.06670 0.52116 -0.23465
C18 C 0.16867 0.69648 -0.21920
C19 C 0.32766 0.58732 -0.25460
C20 C 0.08215 0.76700 -0.11513
C21 C 0.42287 0.50881 -0.35629
C22 C 0.39622 0.55437 -0.18479
C23 C 0.15322 0.72686 -0.04901
C24 C 0.57765 0.40506 -0.38684
H11 H 0.37662 0.52626 -0.41371
C25 C 0.55234 0.45301 -0.21644
C26 C 0.30799 0.62264 -0.08346
H12 H 0.09156 0.77428 0.03081
C27 C 0.64265 0.37761 -0.31689
H13 H 0.64710 0.34569 -0.46537
H14 H 0.60491 0.43040 -0.16248
H15 H 0.35839 0.59377 -0.02907
H16 H 0.76314 0.29777 -0.34031
H17 H -0.11647 0.89423 -0.13525
C28 C -0.17471 0.96652 0.01462
N2 N -0.07460 0.87563 -0.08133
C29 C -0.33523 1.06449 0.02727
C30 C -0.38415 1.14063 -0.03663
C31 C -0.44358 1.08033 0.11106
C32 C -0.53882 1.23264 -0.01545
C33 C -0.59715 1.16856 0.13031
H18 H -0.40784 1.02171 0.16121
C34 C -0.64511 1.24574 0.06739
H19 H -0.57726 1.29463 -0.06364
H20 H -0.67837 1.17657 0.19467
H21 H -0.76494 1.31577 0.08281
O2 O -0.14514 0.97204 0.08972
Cl1 Cl -0.26279 1.12983 -0.14217
Cl2 Cl 0.48760 0.83083 -0.45181
H22 H -0.07257 0.41744 -0.28330
#END


data_List_69
#E = -47.8763 (inter-molecular)
#E = 120.0278 (intra-molecular)
_chemical_formula_sum 'H22 C34 N2 O2 Cl2'
_chemical_formula_moiety
;
H22 C34 N2 O2 Cl2
;
_symmetry_cell_setting triclinic
_space_group_name_H-M_alt 'P -1'
_symmetry_Int_Tables_number 2
loop_
_symmetry_equiv_pos_site_id
_symmetry_equiv_pos_as_xyz
1 x,y,z
2 -x,-y,-z
_cell_length_a 10.819782
_cell_length_b 9.568691
_cell_length_c 14.412263
_cell_angle_alpha 100.809609
_cell_angle_beta 105.046485
_cell_angle_gamma 87.228382
_cell_formula_units_Z 2
loop_
_atom_site_label
_atom_site_type_symbol
_atom_site_fract_x
_atom_site_fract_y
_atom_site_fract_z
C1 C 0.51001 0.32669 0.40529
C2 C 0.60962 0.42529 0.43270
C3 C 0.64407 0.48647 0.36185
C4 C 0.57733 0.44992 0.26373
C5 C 0.47734 0.35181 0.23717
C6 C 0.44453 0.28937 0.30744
H1 H 0.48185 0.28101 0.46037
H2 H 0.65957 0.45522 0.50950
H3 H 0.42541 0.32292 0.16118
H4 H 0.36740 0.21226 0.28595
C7 C 0.74969 0.59114 0.39634
O1 O 0.74054 0.69198 0.46058
N1 N 0.84877 0.56042 0.35183
H5 H 0.83416 0.47757 0.29481
C8 C 0.96360 0.63796 0.37015
C9 C 1.04212 0.60433 0.30366
C10 C 1.00118 0.74581 0.45153
C11 C 1.15860 0.68163 0.32117
C12 C 1.11371 0.82207 0.46801
H6 H 0.94499 0.77337 0.50455
C13 C 1.19262 0.79177 0.40400
H7 H 1.13850 0.90622 0.53204
C14 C 1.30512 0.87095 0.42216
H8 H 1.33064 0.95594 0.48559
C15 C 1.38446 0.84492 0.35873
H9 H 1.47043 0.90800 0.37297
C16 C 1.35320 0.73737 0.27741
C17 C 1.24318 0.65562 0.25966
H10 H 1.22426 0.57000 0.19635
C18 C 1.00218 0.49048 0.21520
C19 C 1.03492 0.34470 0.22259
C20 C 0.92872 0.52384 0.12474
C21 C 1.10383 0.29985 0.30955
C22 C 0.99546 0.23670 0.13932
C23 C 0.89529 0.41348 0.04419
C24 C 1.13028 0.15638 0.31383
H11 H 1.13914 0.37662 0.37633
C25 C 1.02221 0.09313 0.14456
C26 C 0.92851 0.27287 0.05096
H12 H 0.83963 0.43134 -0.02664
C27 C 1.08947 0.05280 0.23138
H13 H 1.18434 0.12712 0.38203
H14 H 0.99055 0.01091 0.08048
H15 H 0.89771 0.19207 -0.01426
H16 H 1.11030 -0.05858 0.23406
H17 H 0.90535 0.73709 0.18258
C28 C 0.80489 0.71174 0.03834
N2 N 0.88474 0.66593 0.11886
C29 C 0.75285 0.85984 0.05046
C30 C 0.73000 0.93978 0.13620
C31 C 0.71781 0.91946 -0.03519
C32 C 0.67311 1.07459 0.13523
C33 C 0.65932 1.05241 -0.03622
H18 H 0.73540 0.86088 -0.10299
C34 C 0.63688 1.13008 0.04929
H19 H 0.65529 1.13619 0.20191
H20 H 0.63216 1.09501 -0.10353
H21 H 0.59147 1.23369 0.04891
O2 O 0.77278 0.64055 -0.04452
Cl1 Cl 0.76435 0.88260 0.24654
Cl2 Cl 0.61061 0.52246 0.17199
H22 H 1.41419 0.71649 0.22737
#END


data_List_70
#E = -47.4000 (inter-molecular)
#E = 119.5559 (intra-molecular)
_chemical_formula_sum 'H22 C34 N2 O2 Cl2'
_chemical_formula_moiety
;
H22 C34 N2 O2 Cl2
;
_symmetry_cell_setting triclinic
_space_group_name_H-M_alt 'P -1'
_symmetry_Int_Tables_number 2
loop_
_symmetry_equiv_pos_site_id
_symmetry_equiv_pos_as_xyz
1 x,y,z
2 -x,-y,-z
_cell_length_a 15.216113
_cell_length_b 11.126630
_cell_length_c 10.944103
_cell_angle_alpha 77.951325
_cell_angle_beta 86.216428
_cell_angle_gamma 127.225693
_cell_formula_units_Z 2
loop_
_atom_site_label
_atom_site_type_symbol
_atom_site_fract_x
_atom_site_fract_y
_atom_site_fract_z
C1 C 0.30160 1.15918 0.82284
C2 C 0.24920 1.04502 0.75942
C3 C 0.30751 1.00072 0.70422
C4 C 0.41901 1.07172 0.71486
C5 C 0.47189 1.18840 0.77647
C6 C 0.41334 1.23179 0.83010
H1 H 0.25551 1.19221 0.86534
H2 H 0.16231 0.99054 0.75208
H3 H 0.55987 1.24818 0.78136
H4 H 0.45537 1.32262 0.87719
C7 C 0.24807 0.89034 0.62763
O1 O 0.19447 0.91171 0.56027
N1 N 0.25655 0.77169 0.64172
H5 H 0.29943 0.76569 0.70662
C8 C 0.21543 0.66005 0.57244
C9 C 0.22157 0.53501 0.61018
C10 C 0.17042 0.67113 0.46740
C11 C 0.18252 0.42408 0.53910
C12 C 0.13219 0.56280 0.39895
H6 H 0.16467 0.76469 0.43488
C13 C 0.13788 0.44022 0.43299
H7 H 0.09773 0.57555 0.31785
C14 C 0.09817 0.33309 0.36193
H8 H 0.06269 0.34478 0.28149
C15 C 0.10218 0.20911 0.39368
H9 H 0.07069 0.12646 0.33842
C16 C 0.14526 0.19046 0.49729
C17 C 0.18453 0.29601 0.56895
H10 H 0.21783 0.27739 0.64909
C18 C 0.26015 0.51342 0.72942
C19 C 0.37508 0.57424 0.72195
C20 C 0.18285 0.43930 0.85223
C21 C 0.45593 0.63916 0.60512
C22 C 0.41165 0.56968 0.83735
C23 C 0.22142 0.43427 0.96371
C24 C 0.56709 0.69651 0.60277
H11 H 0.43204 0.64263 0.51375
C25 C 0.52475 0.63324 0.83299
C26 C 0.33479 0.50112 0.95624
H12 H 0.16563 0.37885 1.05948
C27 C 0.60196 0.69556 0.71658
H13 H 0.62643 0.74217 0.51200
H14 H 0.55410 0.63471 0.92093
H15 H 0.36120 0.49640 1.04597
H16 H 0.68899 0.74337 0.71497
H17 H 0.04487 0.36365 0.77275
C28 C -0.01765 0.30804 0.96427
N2 N 0.06758 0.37004 0.85778
C29 C -0.13241 0.23037 0.94017
C30 C -0.18117 0.11785 0.87434
C31 C -0.19469 0.27135 0.99054
C32 C -0.29073 0.04927 0.85820
C33 C -0.30441 0.20106 0.97544
H18 H -0.15723 0.35800 1.04221
C34 C -0.35227 0.08966 0.90978
H19 H -0.32942 -0.03684 0.80620
H20 H -0.35287 0.23192 1.01553
H21 H -0.43837 0.03257 0.89954
O2 O -0.00626 0.31918 1.07226
Cl1 Cl -0.11467 0.05222 0.81536
Cl2 Cl 0.49909 1.02690 0.65268
H22 H 0.14845 0.09367 0.52256
#END


data_List_71
#E = -46.5573 (inter-molecular)
#E = 118.7209 (intra-molecular)
_chemical_formula_sum 'H22 C34 N2 O2 Cl2'
_chemical_formula_moiety
;
H22 C34 N2 O2 Cl2
;
_symmetry_cell_setting monoclinic
_space_group_name_H-M_alt 'P 1 21/c 1'
_symmetry_Int_Tables_number 14
loop_
_symmetry_equiv_pos_site_id
_symmetry_equiv_pos_as_xyz
1 x,y,z
2 -x,1/2+y,1/2-z
3 -x,-y,-z
4 x,1/2-y,1/2+z
_cell_length_a 11.206102
_cell_length_b 29.339966
_cell_length_c 9.984184
_cell_angle_alpha 90.000000
_cell_angle_beta 122.228374
_cell_angle_gamma 90.000000
_cell_formula_units_Z 4
loop_
_atom_site_label
_atom_site_type_symbol
_atom_site_fract_x
_atom_site_fract_y
_atom_site_fract_z
C1 C 0.72185 1.03996 -0.22891
C2 C 0.82205 1.02737 -0.07369
C3 C 0.78667 0.99664 0.00775
C4 C 0.64865 0.97969 -0.06652
C5 C 0.54825 0.99316 -0.22128
C6 C 0.58507 1.02313 -0.30176
H1 H 0.74992 1.06271 -0.29364
H2 H 0.92826 1.04136 -0.01609
H3 H 0.44063 0.98047 -0.28104
H4 H 0.50666 1.03315 -0.42207
C7 C 0.90114 0.98428 0.17135
O1 O 0.97756 1.01483 0.25813
N1 N 0.91361 0.93835 0.20468
H5 H 0.84453 0.91776 0.11481
C8 C 1.00913 0.91599 0.34914
C9 C 1.00618 0.86751 0.35344
C10 C 1.10286 0.93995 0.48686
C11 C 1.09937 0.84396 0.49818
C12 C 1.19176 0.91695 0.62866
H6 H 1.10744 0.97692 0.48889
C13 C 1.19130 0.86939 0.63614
H7 H 1.26087 0.93686 0.73447
C14 C 1.28054 0.84697 0.78040
H8 H 1.35100 0.86626 0.88727
C15 C 1.27917 0.79967 0.79088
H9 H 1.34413 0.78287 0.90421
C16 C 1.19234 0.77409 0.65659
C17 C 1.10452 0.79592 0.51230
H10 H 1.03889 0.77460 0.40949
C18 C 0.90534 0.84114 0.20786
C19 C 0.93705 0.83383 0.08777
C20 C 0.77622 0.82458 0.18485
C21 C 1.06034 0.85014 0.09773
C22 C 0.83992 0.80973 -0.05112
C23 C 0.68665 0.79931 0.04879
C24 C 1.08261 0.84505 -0.02631
H11 H 1.14229 0.86707 0.20433
C25 C 0.86416 0.80412 -0.17422
C26 C 0.71796 0.79187 -0.06693
H12 H 0.58893 0.78490 0.02684
C27 C 0.98370 0.82233 -0.16306
H13 H 1.17784 0.85865 -0.01446
H14 H 0.78867 0.78578 -0.28120
H15 H 0.64247 0.77301 -0.17256
H16 H 0.99955 0.81820 -0.26048
H17 H 0.81021 0.85442 0.39133
C28 C 0.61396 0.82568 0.28768
N2 N 0.73927 0.83526 0.29749
C29 C 0.59473 0.84301 0.41592
C30 C 0.66290 0.88059 0.51381
C31 C 0.49508 0.81939 0.43487
C32 C 0.63372 0.89335 0.62898
C33 C 0.46465 0.83264 0.54766
H18 H 0.43922 0.79027 0.35955
C34 C 0.53411 0.86975 0.64496
H19 H 0.68883 0.92215 0.70630
H20 H 0.38803 0.81358 0.56013
H21 H 0.51195 0.87987 0.73423
O2 O 0.51672 0.80295 0.18286
Cl1 Cl 0.78159 0.91462 0.50083
Cl2 Cl 0.59313 0.94305 0.02493
H22 H 1.19187 0.73723 0.66377
#END


data_List_72
#E = -47.9804 (inter-molecular)
#E = 120.1530 (intra-molecular)
_chemical_formula_sum 'H22 C34 N2 O2 Cl2'
_chemical_formula_moiety
;
H22 C34 N2 O2 Cl2
;
_symmetry_cell_setting triclinic
_space_group_name_H-M_alt 'P -1'
_symmetry_Int_Tables_number 2
loop_
_symmetry_equiv_pos_site_id
_symmetry_equiv_pos_as_xyz
1 x,y,z
2 -x,-y,-z
_cell_length_a 11.715757
_cell_length_b 14.513047
_cell_length_c 11.138792
_cell_angle_alpha 90.582023
_cell_angle_beta 60.311755
_cell_angle_gamma 118.190383
_cell_formula_units_Z 2
loop_
_atom_site_label
_atom_site_type_symbol
_atom_site_fract_x
_atom_site_fract_y
_atom_site_fract_z
C1 C 0.89542 0.57943 0.68196
C2 C 0.91004 0.57078 0.55109
C3 C 0.77866 0.52369 0.54366
C4 C 0.63299 0.48991 0.66872
C5 C 0.61959 0.50050 0.79931
C6 C 0.75025 0.54496 0.80594
H1 H 0.99746 0.61312 0.68680
H2 H 1.02481 0.59973 0.45441
H3 H 0.50644 0.47338 0.89653
H4 H 0.73919 0.55276 0.90774
C7 C 0.80658 0.51300 0.39991
O1 O 0.92915 0.58534 0.29185
N1 N 0.69526 0.41632 0.40303
H5 H 0.60558 0.36237 0.50228
C8 C 0.69188 0.38085 0.28513
C9 C 0.57841 0.27037 0.31192
C10 C 0.79643 0.45070 0.14471
C11 C 0.57191 0.23273 0.19502
C12 C 0.79201 0.41321 0.03055
H6 H 0.88384 0.53556 0.11973
C13 C 0.68074 0.30592 0.05361
H7 H 0.87963 0.46922 -0.07816
C14 C 0.67915 0.27094 -0.06380
H8 H 0.76445 0.32697 -0.17266
C15 C 0.56986 0.16429 -0.04369
H9 H 0.57010 0.13875 -0.13585
C16 C 0.46152 0.09132 0.09434
C17 C 0.46343 0.12490 0.21154
H10 H 0.37717 0.06499 0.31756
C18 C 0.47232 0.19413 0.46135
C19 C 0.32274 0.17946 0.55731
C20 C 0.52659 0.14547 0.51299
C21 C 0.25865 0.22380 0.51521
C22 C 0.23329 0.11906 0.70394
C23 C 0.43367 0.08522 0.65791
C24 C 0.11299 0.20819 0.61321
H11 H 0.32207 0.27148 0.40400
C25 C 0.08784 0.10522 0.80125
C26 C 0.29044 0.07370 0.75230
H12 H 0.46844 0.04426 0.70118
C27 C 0.02775 0.14939 0.75658
H13 H 0.06630 0.24248 0.57782
H14 H 0.02032 0.06022 0.91407
H15 H 0.22363 0.02715 0.86464
H16 H -0.08429 0.13894 0.83341
H17 H 0.72202 0.18834 0.30943
C28 C 0.76213 0.14373 0.45214
N2 N 0.67374 0.15876 0.41606
C29 C 0.90925 0.15322 0.33344
C30 C 0.98463 0.19445 0.18411
C31 C 0.97925 0.11916 0.37974
C32 C 1.12623 0.20323 0.08609
C33 C 1.11975 0.12765 0.28169
H18 H 0.92493 0.08610 0.49448
C34 C 1.19378 0.17036 0.13462
H19 H 1.18561 0.23684 -0.02951
H20 H 1.17071 0.10113 0.32118
H21 H 1.30366 0.17832 0.05725
O2 O 0.73053 0.12678 0.57598
Cl1 Cl 0.91777 0.23929 0.10599
Cl2 Cl 0.46429 0.43737 0.67255
H22 H 0.37420 0.00821 0.11212
#END


data_List_73
#E = -48.8755 (inter-molecular)
#E = 121.0634 (intra-molecular)
_chemical_formula_sum 'H22 C34 N2 O2 Cl2'
_chemical_formula_moiety
;
H22 C34 N2 O2 Cl2
;
_symmetry_cell_setting triclinic
_space_group_name_H-M_alt 'P -1'
_symmetry_Int_Tables_number 2
loop_
_symmetry_equiv_pos_site_id
_symmetry_equiv_pos_as_xyz
1 x,y,z
2 -x,-y,-z
_cell_length_a 10.304965
_cell_length_b 10.347432
_cell_length_c 18.192510
_cell_angle_alpha 119.053505
_cell_angle_beta 58.232882
_cell_angle_gamma 114.901468
_cell_formula_units_Z 2
loop_
_atom_site_label
_atom_site_type_symbol
_atom_site_fract_x
_atom_site_fract_y
_atom_site_fract_z
C1 C -0.39571 0.53898 0.38188
C2 C -0.23474 0.54829 0.33778
C3 C -0.16065 0.50137 0.24158
C4 C -0.24826 0.44351 0.18961
C5 C -0.40971 0.43307 0.23422
C6 C -0.48284 0.48068 0.33001
H1 H -0.45258 0.57863 0.45660
H2 H -0.16755 0.59154 0.37836
H3 H -0.47960 0.38831 0.19494
H4 H -0.60842 0.47123 0.36368
C7 C 0.00779 0.50328 0.19741
O1 O 0.04489 0.38103 0.14695
N1 N 0.10602 0.64372 0.21932
H5 H 0.05665 0.73517 0.25840
C8 C 0.27183 0.67345 0.18655
C9 C 0.36164 0.82496 0.20141
C10 C 0.34956 0.55546 0.13919
C11 C 0.52930 0.85373 0.16463
C12 C 0.51151 0.58272 0.10555
H6 H 0.28752 0.43806 0.12646
C13 C 0.60199 0.72979 0.11671
H7 H 0.56584 0.48615 0.06820
C14 C 0.76502 0.75264 0.07877
H8 H 0.82028 0.65672 0.04060
C15 C 0.85948 0.89765 0.08646
H9 H 0.98549 0.91209 0.05406
C16 C 0.79189 1.02165 0.13337
C17 C 0.62930 1.00020 0.17207
H10 H 0.58108 1.10043 0.20759
C18 C 0.28464 0.95492 0.25124
C19 C 0.26512 1.01067 0.20012
C20 C 0.23345 1.02544 0.34829
C21 C 0.31317 0.94754 0.10353
C22 C 0.19539 1.13637 0.24731
C23 C 0.16787 1.15094 0.39182
C24 C 0.29446 1.00674 0.05617
H11 H 0.36846 0.85114 0.06289
C25 C 0.17477 1.19344 0.19917
C26 C 0.14782 1.20469 0.34231
H12 H 0.13185 1.21232 0.46514
C27 C 0.22490 1.12931 0.10404
H13 H 0.33319 0.95562 -0.01799
H14 H 0.11984 1.28927 0.23540
H15 H 0.09611 1.30291 0.37924
H16 H 0.20702 1.17327 0.06750
H17 H 0.30947 0.88203 0.35985
C28 C 0.20602 1.01858 0.49212
N2 N 0.25517 0.96994 0.39797
C29 C 0.25230 0.94635 0.52571
C30 C 0.23706 0.79026 0.49683
C31 C 0.30785 1.04483 0.59489
C32 C 0.27553 0.73475 0.53793
C33 C 0.34879 0.98908 0.63407
H18 H 0.31847 1.16622 0.61923
C34 C 0.33228 0.83388 0.60589
H19 H 0.25933 0.61346 0.51846
H20 H 0.39052 1.06767 0.68775
H21 H 0.36113 0.79015 0.63787
O2 O 0.13241 1.11803 0.55036
Cl1 Cl 0.16503 0.65811 0.41474
Cl2 Cl -0.16557 0.38702 0.07119
H22 H 0.86556 1.13481 0.13886
#END


data_List_74
#E = -47.9651 (inter-molecular)
#E = 120.1573 (intra-molecular)
_chemical_formula_sum 'H22 C34 N2 O2 Cl2'
_chemical_formula_moiety
;
H22 C34 N2 O2 Cl2
;
_symmetry_cell_setting triclinic
_space_group_name_H-M_alt 'P -1'
_symmetry_Int_Tables_number 2
loop_
_symmetry_equiv_pos_site_id
_symmetry_equiv_pos_as_xyz
1 x,y,z
2 -x,-y,-z
_cell_length_a 11.715288
_cell_length_b 11.492991
_cell_length_c 13.613478
_cell_angle_alpha 70.052140
_cell_angle_beta 87.227385
_cell_angle_gamma 122.647449
_cell_formula_units_Z 2
loop_
_atom_site_label
_atom_site_type_symbol
_atom_site_fract_x
_atom_site_fract_y
_atom_site_fract_z
C1 C -0.07744 0.23857 1.07941
C2 C 0.03880 0.37808 1.07077
C3 C 0.17764 0.43263 1.02367
C4 C 0.19828 0.34137 0.98990
C5 C 0.08108 0.20019 1.00048
C6 C -0.05623 0.14908 1.04494
H1 H -0.18434 0.20003 1.11310
H2 H 0.02070 0.44580 1.09973
H3 H 0.09702 0.13010 0.97336
H4 H -0.14698 0.03949 1.05273
C7 C 0.29347 0.58707 1.01298
O1 O 0.27893 0.62280 1.08531
N1 N 0.40171 0.68063 0.91630
H5 H 0.39215 0.63533 0.86235
C8 C 0.52299 0.83401 0.88082
C9 C 0.60970 0.91770 0.77034
C10 C 0.55884 0.90457 0.95067
C11 C 0.73309 1.07225 0.73268
C12 C 0.67742 1.05623 0.91317
H6 H 0.49640 0.84468 1.03554
C13 C 0.76564 1.14046 0.80587
H7 H 0.69851 1.10892 0.96918
C14 C 0.88465 1.29287 0.77088
H8 H 0.90820 1.34569 0.82691
C15 C 0.97385 1.37939 0.66423
H9 H 1.06578 1.49710 0.63868
C16 C 0.94419 1.31434 0.59126
C17 C 0.82507 1.16355 0.62484
H10 H 0.80534 1.11744 0.56494
C18 C 0.56636 0.84450 0.69411
C19 C 0.61996 0.76319 0.67946
C20 C 0.46044 0.84150 0.64544
C21 C 0.72615 0.76095 0.72380
C22 C 0.56275 0.67692 0.61909
C23 C 0.40843 0.75682 0.58521
C24 C 0.77378 0.67853 0.70823
H11 H 0.77396 0.82452 0.77146
C25 C 0.61085 0.59341 0.60529
C26 C 0.45724 0.67392 0.57372
H12 H 0.33041 0.75452 0.54423
C27 C 0.71560 0.59390 0.64947
H13 H 0.85585 0.67963 0.74252
H14 H 0.56550 0.52554 0.56033
H15 H 0.41169 0.60810 0.52720
H16 H 0.75079 0.52750 0.63905
H17 H 0.46859 1.00222 0.68827
C28 C 0.28572 0.90404 0.64372
N2 N 0.41023 0.92515 0.65871
C29 C 0.25729 1.01324 0.65318
C30 C 0.33121 1.12133 0.69443
C31 C 0.14102 1.00102 0.61907
C32 C 0.28762 1.21057 0.70317
C33 C 0.09857 1.09060 0.62752
H18 H 0.08061 0.91934 0.58601
C34 C 0.17158 1.19493 0.67025
H19 H 0.34381 1.29254 0.73680
H20 H 0.00814 1.07764 0.60096
H21 H 0.13907 1.26436 0.67817
O2 O 0.19344 0.79710 0.62683
Cl1 Cl 0.47613 1.15457 0.73933
Cl2 Cl 0.36316 0.39008 0.93737
H22 H 1.01374 1.37966 0.50815
#END


data_List_75
#E = -48.6840 (inter-molecular)
#E = 120.8786 (intra-molecular)
_chemical_formula_sum 'H22 C34 N2 O2 Cl2'
_chemical_formula_moiety
;
H22 C34 N2 O2 Cl2
;
_symmetry_cell_setting monoclinic
_space_group_name_H-M_alt 'P 1 21/c 1'
_symmetry_Int_Tables_number 14
loop_
_symmetry_equiv_pos_site_id
_symmetry_equiv_pos_as_xyz
1 x,y,z
2 -x,1/2+y,1/2-z
3 -x,-y,-z
4 x,1/2-y,1/2+z
_cell_length_a 11.164627
_cell_length_b 19.342645
_cell_length_c 14.980019
_cell_angle_alpha 90.000000
_cell_angle_beta 59.584884
_cell_angle_gamma 90.000000
_cell_formula_units_Z 4
loop_
_atom_site_label
_atom_site_type_symbol
_atom_site_fract_x
_atom_site_fract_y
_atom_site_fract_z
C1 C 1.29876 0.65904 -0.10306
C2 C 1.19765 0.70913 -0.08175
C3 C 1.10611 0.73203 0.02027
C4 C 1.12002 0.70307 0.10040
C5 C 1.22223 0.65291 0.07839
C6 C 1.31119 0.63106 -0.02286
H1 H 1.36737 0.64183 -0.18210
H2 H 1.18932 0.73003 -0.14599
H3 H 1.23232 0.63030 0.14079
H4 H 1.38976 0.59220 -0.03920
C7 C 0.99984 0.78435 0.03185
O1 O 0.98371 0.79310 -0.04268
N1 N 0.93016 0.82112 0.12347
H5 H 0.96468 0.81551 0.17405
C8 C 0.81773 0.86778 0.15312
C9 C 0.77340 0.91055 0.24132
C10 C 0.74802 0.87218 0.09792
C11 C 0.66217 0.95880 0.26988
C12 C 0.64009 0.91906 0.12532
H6 H 0.77346 0.83814 0.03323
C13 C 0.59680 0.96265 0.21028
H7 H 0.59007 0.92083 0.07910
C14 C 0.48919 1.01011 0.23581
H8 H 0.43988 1.01295 0.18926
C15 C 0.44499 1.05461 0.31976
H9 H 0.36300 1.09188 0.33820
C16 C 0.50725 1.05156 0.37951
C17 C 0.61389 1.00441 0.35502
H10 H 0.65962 1.00375 0.40417
C18 C 0.84451 0.90863 0.30275
C19 C 0.95333 0.95741 0.27966
C20 C 0.79915 0.86265 0.38791
C21 C 1.00319 1.00577 0.19754
C22 C 1.01372 0.95927 0.34284
C23 C 0.86358 0.86567 0.44705
C24 C 1.10610 1.05375 0.17987
H11 H 0.96136 1.00718 0.14583
C25 C 1.11785 1.00742 0.32389
C26 C 0.96850 0.91332 0.42530
H12 H 0.83543 0.83088 0.51144
C27 C 1.16296 1.05482 0.24335
H13 H 1.13937 1.09096 0.11759
H14 H 1.16416 1.00839 0.37260
H15 H 1.01409 0.91407 0.47456
H16 H 1.24169 1.09272 0.23056
H17 H 0.65590 0.81288 0.35982
C28 C 0.61799 0.77537 0.49990
N2 N 0.68836 0.81569 0.41194
C29 C 0.50795 0.72675 0.50859
C30 C 0.49297 0.70170 0.42708
C31 C 0.41332 0.70313 0.60954
C32 C 0.38707 0.65432 0.44664
C33 C 0.30882 0.65559 0.62849
H18 H 0.42193 0.72159 0.67481
C34 C 0.29574 0.63110 0.54676
H19 H 0.37537 0.63503 0.38324
H20 H 0.23799 0.63804 0.70699
H21 H 0.21470 0.59421 0.56057
O2 O 0.63518 0.77872 0.57455
Cl1 Cl 0.59909 0.72467 0.29934
Cl2 Cl 1.01748 0.72445 0.22940
H22 H 0.47393 1.08572 0.44521
#END


data_List_76
#E = -45.6289 (inter-molecular)
#E = 117.8386 (intra-molecular)
_chemical_formula_sum 'H22 C34 N2 O2 Cl2'
_chemical_formula_moiety
;
H22 C34 N2 O2 Cl2
;
_symmetry_cell_setting orthorhombic
_space_group_name_H-M_alt 'P b c a'
_symmetry_Int_Tables_number 61
loop_
_symmetry_equiv_pos_site_id
_symmetry_equiv_pos_as_xyz
1 x,y,z
2 1/2-x,-y,1/2+z
3 1/2+x,1/2-y,-z
4 -x,1/2+y,1/2-z
5 -x,-y,-z
6 1/2+x,y,1/2-z
7 1/2-x,1/2+y,z
8 x,1/2-y,1/2+z
_cell_length_a 14.205984
_cell_length_b 19.418030
_cell_length_c 20.842120
_cell_angle_alpha 90.000000
_cell_angle_beta 90.000000
_cell_angle_gamma 90.000000
_cell_formula_units_Z 8
loop_
_atom_site_label
_atom_site_type_symbol
_atom_site_fract_x
_atom_site_fract_y
_atom_site_fract_z
C1 C 0.62472 0.42492 0.99906
C2 C 0.67941 0.36789 0.98298
C3 C 0.72322 0.36462 0.92272
C4 C 0.71014 0.41750 0.87807
C5 C 0.65564 0.47458 0.89477
C6 C 0.61293 0.47818 0.95495
H1 H 0.59152 0.42777 1.04597
H2 H 0.68848 0.32632 1.01752
H3 H 0.64527 0.51624 0.86065
H4 H 0.57036 0.52274 0.96723
C7 C 0.78155 0.30340 0.90921
O1 O 0.74503 0.24676 0.91577
N1 N 0.87412 0.31761 0.89422
H5 H 0.89289 0.36801 0.89449
C8 C 0.94629 0.27032 0.87757
C9 C 1.03888 0.29577 0.86631
C10 C 0.92851 0.20012 0.87050
C11 C 1.11201 0.24961 0.84623
C12 C 0.99995 0.15515 0.85197
H6 H 0.85911 0.17825 0.87827
C13 C 1.09082 0.17885 0.83918
H7 H 0.98331 0.10085 0.84677
C14 C 1.15999 0.13234 0.81817
H8 H 1.14302 0.07817 0.81210
C15 C 1.25041 0.15460 0.80319
H9 H 1.30272 0.11815 0.78609
C16 C 1.27267 0.22379 0.80930
C17 C 1.20498 0.27048 0.83114
H10 H 1.22558 0.32425 0.83534
C18 C 1.05914 0.37078 0.87428
C19 C 1.08577 0.39703 0.93592
C20 C 1.04654 0.41688 0.82194
C21 C 1.09604 0.35550 0.99128
C22 C 1.10161 0.46860 0.94320
C23 C 1.06485 0.48687 0.83077
C24 C 1.11781 0.38368 1.05107
H11 H 1.08767 0.29984 0.98868
C25 C 1.12445 0.49620 1.00348
C26 C 1.09276 0.51226 0.89035
H12 H 1.05785 0.52376 0.79197
C27 C 1.13131 0.45404 1.05728
H13 H 1.12453 0.35034 1.09262
H14 H 1.13612 0.55124 1.00871
H15 H 1.10558 0.56731 0.89509
H16 H 1.14681 0.47575 1.10409
H17 H 1.00892 0.33826 0.75969
C28 C 0.98591 0.42648 0.70891
N2 N 1.01385 0.39031 0.76253
C29 C 0.95086 0.38555 0.65310
C30 C 0.98081 0.31914 0.63628
C31 C 0.88349 0.41825 0.61406
C32 C 0.94383 0.28662 0.58182
C33 C 0.84661 0.38542 0.56023
H18 H 0.85846 0.46974 0.62570
C34 C 0.87685 0.31971 0.54414
H19 H 0.96666 0.23498 0.56895
H20 H 0.79459 0.41127 0.53067
H21 H 0.84768 0.29440 0.50238
O2 O 0.98462 0.48954 0.70394
Cl1 Cl 1.06202 0.27220 0.67945
Cl2 Cl 0.75683 0.41522 0.80160
H22 H 1.34247 0.24165 0.79634
#END


data_List_77
#E = -48.8181 (inter-molecular)
#E = 121.0536 (intra-molecular)
_chemical_formula_sum 'H22 C34 N2 O2 Cl2'
_chemical_formula_moiety
;
H22 C34 N2 O2 Cl2
;
_symmetry_cell_setting triclinic
_space_group_name_H-M_alt 'P -1'
_symmetry_Int_Tables_number 2
loop_
_symmetry_equiv_pos_site_id
_symmetry_equiv_pos_as_xyz
1 x,y,z
2 -x,-y,-z
_cell_length_a 10.290720
_cell_length_b 20.989988
_cell_length_c 10.346912
_cell_angle_alpha 44.992783
_cell_angle_beta 65.140416
_cell_angle_gamma 80.127576
_cell_formula_units_Z 2
loop_
_atom_site_label
_atom_site_type_symbol
_atom_site_fract_x
_atom_site_fract_y
_atom_site_fract_z
C1 C -0.01346 0.88174 1.07897
C2 C 0.10344 0.83767 1.11362
C3 C 0.08105 0.74159 1.25667
C4 C -0.05882 0.68970 1.36643
C5 C -0.17567 0.73430 1.33225
C6 C -0.15274 0.82997 1.18904
H1 H 0.00457 0.95637 0.96486
H2 H 0.21142 0.87818 1.02989
H3 H -0.28506 0.69512 1.41613
H4 H -0.24469 0.86361 1.16491
C7 C 0.20536 0.69746 1.29894
O1 O 0.19194 0.64704 1.47158
N1 N 0.32563 0.71936 1.13665
H5 H 0.31532 0.75838 1.00621
C8 C 0.45876 0.68664 1.13965
C9 C 0.56347 0.70150 0.97332
C10 C 0.48913 0.63929 1.30497
C11 C 0.69439 0.66472 0.98132
C12 C 0.61744 0.60560 1.31140
H6 H 0.41433 0.62661 1.43500
C13 C 0.71913 0.61676 1.15320
H7 H 0.63445 0.56832 1.44522
C14 C 0.84402 0.57857 1.16858
H8 H 0.86099 0.54028 1.30277
C15 C 0.94614 0.58623 1.01594
H9 H 1.03960 0.55368 1.03409
C16 C 0.92560 0.63327 0.84491
C17 C 0.80181 0.67210 0.82750
H10 H 0.78915 0.70766 0.69173
C18 C 0.53620 0.75127 0.79368
C19 C 0.46552 0.70018 0.78890
C20 C 0.58188 0.84822 0.62647
C21 C 0.41706 0.60368 0.94833
C22 C 0.44283 0.74731 0.61619
C23 C 0.55971 0.89170 0.45758
C24 C 0.35091 0.55635 0.93640
H11 H 0.43186 0.56310 1.08520
C25 C 0.37403 0.69921 0.60714
C26 C 0.49014 0.84222 0.45318
H12 H 0.59688 0.96495 0.32316
C27 C 0.32910 0.60417 0.76611
H13 H 0.31550 0.48227 1.06147
H14 H 0.35519 0.73538 0.47522
H15 H 0.47522 0.87911 0.31818
H16 H 0.27461 0.56767 0.75857
H17 H 0.66934 0.85983 0.75850
C28 C 0.69807 0.99194 0.49004
N2 N 0.65315 0.89788 0.63254
C29 C 0.77790 1.02549 0.52890
C30 C 0.73335 0.99675 0.71377
C31 C 0.90318 1.09437 0.36165
C32 C 0.81303 1.03772 0.72848
C33 C 0.98343 1.13338 0.37857
H18 H 0.93850 1.11852 0.21606
C34 C 0.93829 1.10538 0.56182
H19 H 0.77707 1.01835 0.86916
H20 H 1.07941 1.18673 0.24674
H21 H 0.99929 1.13723 0.57381
O2 O 0.68272 1.05011 0.33244
Cl1 Cl 0.57866 0.91493 0.92753
Cl2 Cl -0.09488 0.57143 1.54126
H22 H 1.00475 0.63873 0.72631
#END


data_List_78
#E = -49.6010 (inter-molecular)
#E = 121.8475 (intra-molecular)
_chemical_formula_sum 'H22 C34 N2 O2 Cl2'
_chemical_formula_moiety
;
H22 C34 N2 O2 Cl2
;
_symmetry_cell_setting monoclinic
_space_group_name_H-M_alt 'C 1 2/c 1'
_symmetry_Int_Tables_number 15
loop_
_symmetry_equiv_pos_site_id
_symmetry_equiv_pos_as_xyz
1 x,y,z
2 1/2+x,1/2+y,z
3 -x,y,1/2-z
4 1/2-x,1/2+y,1/2-z
5 -x,-y,-z
6 1/2-x,1/2-y,-z
7 x,-y,1/2+z
8 1/2+x,1/2-y,1/2+z
_cell_length_a 19.704488
_cell_length_b 10.575305
_cell_length_c 30.750139
_cell_angle_alpha 90.000000
_cell_angle_beta 118.310243
_cell_angle_gamma 90.000000
_cell_formula_units_Z 8
loop_
_atom_site_label
_atom_site_type_symbol
_atom_site_fract_x
_atom_site_fract_y
_atom_site_fract_z
C1 C 0.08476 0.80201 0.65144
C2 C 0.16138 0.83351 0.66636
C3 C 0.17853 0.91594 0.63736
C4 C 0.11973 0.96753 0.59408
C5 C 0.04309 0.93576 0.57947
C6 C 0.02567 0.85305 0.60818
H1 H 0.07094 0.73808 0.67366
H2 H 0.20720 0.79470 0.70034
H3 H -0.00345 0.97604 0.54614
H4 H -0.03399 0.82882 0.59703
C7 C 0.25896 0.95579 0.65592
O1 O 0.27892 1.05067 0.68200
N1 N 0.30311 0.87848 0.64306
H5 H 0.27653 0.80358 0.62075
C8 C 0.38290 0.89394 0.65829
C9 C 0.42519 0.79615 0.65032
C10 C 0.42080 1.00586 0.68064
C11 C 0.50630 0.81173 0.66716
C12 C 0.49898 1.02203 0.69604
H6 H 0.39115 1.08578 0.68599
C13 C 0.54233 0.92645 0.69013
H7 H 0.52559 1.11040 0.71422
C14 C 0.62119 0.94559 0.70681
H8 H 0.64869 1.03399 0.72439
C15 C 0.66573 0.85259 0.70075
H9 H 0.72640 0.86965 0.71310
C16 C 0.63209 0.73886 0.67866
C17 C 0.55370 0.71847 0.66220
H10 H 0.52978 0.62762 0.64529
C18 C 0.38620 0.67804 0.62375
C19 C 0.37710 0.57388 0.65042
C20 C 0.35961 0.66816 0.57194
C21 C 0.40159 0.57583 0.70184
C22 C 0.34211 0.46139 0.62459
C23 C 0.32531 0.55589 0.54788
C24 C 0.39318 0.47115 0.72661
H11 H 0.42837 0.65991 0.72375
C25 C 0.33327 0.35711 0.64980
C26 C 0.31657 0.45425 0.57378
H12 H 0.30470 0.54351 0.50860
C27 C 0.35924 0.36156 0.70056
H13 H 0.41320 0.47633 0.76615
H14 H 0.30598 0.27061 0.63000
H15 H 0.29006 0.36796 0.55347
H16 H 0.35186 0.27984 0.71937
H17 H 0.39746 0.84824 0.56790
C28 C 0.34325 0.78809 0.49641
N2 N 0.36964 0.77277 0.54647
C29 C 0.36999 0.90468 0.48138
C30 C 0.38536 1.02205 0.50519
C31 C 0.38156 0.89211 0.43989
C32 C 0.41477 1.12125 0.48889
C33 C 0.40921 0.99180 0.42306
H18 H 0.36982 0.80238 0.42075
C34 C 0.42644 1.10652 0.44786
H19 H 0.42942 1.21086 0.50857
H20 H 0.41837 0.97852 0.39123
H21 H 0.44891 1.18428 0.43535
O2 O 0.30253 0.71356 0.46367
Cl1 Cl 0.36819 1.05648 0.55384
Cl2 Cl 0.13902 1.07008 0.55794
H22 H 0.66690 0.66592 0.67427
#END


data_List_79
#E = -48.8170 (inter-molecular)
#E = 121.0791 (intra-molecular)
_chemical_formula_sum 'H22 C34 N2 O2 Cl2'
_chemical_formula_moiety
;
H22 C34 N2 O2 Cl2
;
_symmetry_cell_setting triclinic
_space_group_name_H-M_alt 'P -1'
_symmetry_Int_Tables_number 2
loop_
_symmetry_equiv_pos_site_id
_symmetry_equiv_pos_as_xyz
1 x,y,z
2 -x,-y,-z
_cell_length_a 18.193972
_cell_length_b 10.349073
_cell_length_c 10.288056
_cell_angle_alpha 114.848548
_cell_angle_beta 121.606141
_cell_angle_gamma 60.929474
_cell_formula_units_Z 2
loop_
_atom_site_label
_atom_site_type_symbol
_atom_site_fract_x
_atom_site_fract_y
_atom_site_fract_z
C1 C 0.88157 0.96115 0.89510
C2 C 0.83750 0.95158 0.73410
C3 C 0.74142 0.99837 0.66040
C4 C 0.68955 1.05625 0.74848
C5 C 0.73412 1.06683 0.90994
C6 C 0.82979 1.01943 0.98266
H1 H 0.95620 0.92171 0.95164
H2 H 0.87801 0.90831 0.66657
H3 H 0.69493 1.11155 0.98019
H4 H 0.86342 1.02907 1.10827
C7 C 0.69729 0.99635 0.49191
O1 O 0.64673 1.11854 0.45475
N1 N 0.71937 0.85589 0.39371
H5 H 0.75844 0.76448 0.44315
C8 C 0.68668 0.82608 0.22787
C9 C 0.70158 0.67456 0.13814
C10 C 0.63934 0.94402 0.15003
C11 C 0.66477 0.64573 -0.02955
C12 C 0.60564 0.91670 -0.01197
H6 H 0.62670 1.06140 0.21207
C13 C 0.61680 0.76962 -0.10238
H7 H 0.56837 1.01322 -0.06637
C14 C 0.57862 0.74676 -0.26545
H8 H 0.54033 0.84265 -0.32081
C15 C 0.58629 0.60175 -0.35979
H9 H 0.55373 0.58733 -0.48580
C16 C 0.63337 0.47778 -0.29208
C17 C 0.67220 0.49926 -0.12946
H10 H 0.70779 0.39906 -0.08114
C18 C 0.75140 0.54469 0.21532
C19 C 0.70034 0.48881 0.23489
C20 C 0.84838 0.47439 0.26663
C21 C 0.60382 0.55172 0.18669
C22 C 0.74753 0.36326 0.30487
C23 C 0.89191 0.34900 0.33242
C24 C 0.55651 0.49246 0.20548
H11 H 0.56321 0.64800 0.13122
C25 C 0.69944 0.30610 0.32554
C26 C 0.84247 0.29518 0.35262
H12 H 0.96518 0.28779 0.36853
C27 C 0.60437 0.37001 0.27526
H13 H 0.48241 0.54343 0.16668
H14 H 0.73564 0.21039 0.38067
H15 H 0.87942 0.19709 0.40454
H16 H 0.56788 0.32600 0.29325
H17 H 0.85991 0.61774 0.19032
C28 C 0.99207 0.48157 0.29411
N2 N 0.89800 0.52997 0.24483
C29 C 1.02561 0.55368 0.24750
C30 C 0.99662 0.70974 0.26251
C31 C 1.09474 0.45510 0.19160
C32 C 1.03758 0.76514 0.22349
C33 C 1.13375 0.51073 0.15006
H18 H 1.11912 0.33373 0.18109
C34 C 1.10548 0.66590 0.16637
H19 H 1.01802 0.88640 0.23951
H20 H 1.18733 0.43206 0.10790
H21 H 1.13732 0.70953 0.13701
O2 O 1.05027 0.38240 0.36808
Cl1 Cl 0.91454 0.84196 0.33486
Cl2 Cl 0.57128 1.11267 0.66633
H22 H 0.63884 0.36463 -0.36567
#END


data_List_80
#E = -50.6892 (inter-molecular)
#E = 122.9550 (intra-molecular)
_chemical_formula_sum 'H22 C34 N2 O2 Cl2'
_chemical_formula_moiety
;
H22 C34 N2 O2 Cl2
;
_symmetry_cell_setting monoclinic
_space_group_name_H-M_alt 'P 1 21/c 1'
_symmetry_Int_Tables_number 14
loop_
_symmetry_equiv_pos_site_id
_symmetry_equiv_pos_as_xyz
1 x,y,z
2 -x,1/2+y,1/2-z
3 -x,-y,-z
4 x,1/2-y,1/2+z
_cell_length_a 11.150395
_cell_length_b 28.024053
_cell_length_c 10.681993
_cell_angle_alpha 90.000000
_cell_angle_beta 58.353610
_cell_angle_gamma 90.000000
_cell_formula_units_Z 4
loop_
_atom_site_label
_atom_site_type_symbol
_atom_site_fract_x
_atom_site_fract_y
_atom_site_fract_z
C1 C 1.08474 0.64344 0.73924
C2 C 0.94722 0.65935 0.83275
C3 C 0.85703 0.63394 0.96166
C4 C 0.90439 0.59325 0.99805
C5 C 1.04225 0.57746 0.90394
C6 C 1.13207 0.60272 0.77524
H1 H 1.15568 0.66297 0.63929
H2 H 0.91106 0.69151 0.80575
H3 H 1.08183 0.54609 0.93090
H4 H 1.23978 0.59075 0.70309
C7 C 0.71831 0.65471 1.06433
O1 O 0.71763 0.68775 1.14019
N1 N 0.60607 0.63657 1.05805
H5 H 0.62681 0.61092 0.98205
C8 C 0.46509 0.65379 1.14102
C9 C 0.36773 0.64374 1.09673
C10 C 0.42110 0.68164 1.26653
C11 C 0.22954 0.66486 1.17616
C12 C 0.28749 0.70202 1.34345
H6 H 0.48861 0.68820 1.30979
C13 C 0.19172 0.69425 1.29950
H7 H 0.26029 0.72455 1.43782
C14 C 0.05861 0.71582 1.37842
H8 H 0.03019 0.73855 1.47271
C15 C -0.03968 0.70874 1.33765
H9 H -0.14220 0.72567 1.40019
C16 C -0.00571 0.68037 1.21708
C17 C 0.12683 0.65888 1.13751
H10 H 0.14995 0.63749 1.04244
C18 C 0.40776 0.61308 0.96595
C19 C 0.47236 0.63430 0.82208
C20 C 0.37870 0.56323 0.98285
C21 C 0.50717 0.68324 0.79258
C22 C 0.50343 0.60529 0.70003
C23 C 0.41301 0.53622 0.85877
C24 C 0.56838 0.70202 0.65064
H11 H 0.48671 0.70777 0.88068
C25 C 0.56378 0.62461 0.55838
C26 C 0.47305 0.55682 0.72009
H12 H 0.39398 0.49822 0.86469
C27 C 0.59572 0.67285 0.53370
H13 H 0.59477 0.73958 0.63171
H14 H 0.58607 0.60212 0.46564
H15 H 0.49597 0.53401 0.62761
H16 H 0.64289 0.68745 0.42344
H17 H 0.28926 0.56437 1.20915
C28 C 0.29074 0.49367 1.15875
N2 N 0.31473 0.54178 1.12447
C29 C 0.21550 0.48018 1.31760
C30 C 0.21759 0.50552 1.42918
C31 C 0.13747 0.43749 1.35515
C32 C 0.13973 0.48890 1.57438
C33 C 0.06157 0.42074 1.49934
H18 H 0.13439 0.41710 1.27070
C34 C 0.06176 0.44679 1.60949
H19 H 0.13934 0.50873 1.66190
H20 H 0.00216 0.38773 1.52481
H21 H 0.00171 0.43429 1.72253
O2 O 0.32512 0.46079 1.06976
Cl1 Cl 0.31602 0.55643 1.39932
Cl2 Cl 0.79988 0.56259 1.15905
H22 H -0.08186 0.67517 1.18427
#END


data_List_81
#E = -48.8215 (inter-molecular)
#E = 121.0884 (intra-molecular)
_chemical_formula_sum 'H22 C34 N2 O2 Cl2'
_chemical_formula_moiety
;
H22 C34 N2 O2 Cl2
;
_symmetry_cell_setting triclinic
_space_group_name_H-M_alt 'P -1'
_symmetry_Int_Tables_number 2
loop_
_symmetry_equiv_pos_site_id
_symmetry_equiv_pos_as_xyz
1 x,y,z
2 -x,-y,-z
_cell_length_a 10.351119
_cell_length_b 11.111926
_cell_length_c 15.968451
_cell_angle_alpha 112.835222
_cell_angle_beta 84.602070
_cell_angle_gamma 122.861143
_cell_formula_units_Z 2
loop_
_atom_site_label
_atom_site_type_symbol
_atom_site_fract_x
_atom_site_fract_y
_atom_site_fract_z
C1 C -0.05225 0.10491 0.11839
C2 C 0.05514 0.26592 0.16244
C3 C 0.07942 0.33959 0.25852
C4 C -0.00270 0.25154 0.31044
C5 C -0.10901 0.09007 0.26587
C6 C -0.13338 0.01734 0.17019
H1 H -0.07356 0.04835 0.04376
H2 H 0.12000 0.33346 0.12193
H3 H -0.17378 0.01981 0.30507
H4 H -0.21576 -0.10827 0.13658
C7 C 0.20177 0.50809 0.30264
O1 O 0.31058 0.54529 0.35322
N1 N 0.18156 0.60627 0.28054
H5 H 0.07977 0.55681 0.24145
C8 C 0.28490 0.77214 0.31325
C9 C 0.23797 0.86185 0.29838
C10 C 0.43337 0.85002 0.36061
C11 C 0.34002 1.02957 0.33522
C12 C 0.53434 1.01204 0.39434
H6 H 0.47610 0.78799 0.37321
C13 C 0.48878 1.10243 0.38321
H7 H 0.64800 1.06646 0.43163
C14 C 0.59080 1.26551 0.42144
H8 H 0.70377 1.32090 0.45974
C15 C 0.54777 1.35983 0.41379
H9 H 0.62679 1.48585 0.44638
C16 C 0.40314 1.29209 0.36670
C17 C 0.30085 1.12946 0.32783
H10 H 0.18789 1.08111 0.29224
C18 C 0.08073 0.78464 0.24853
C19 C -0.04576 0.76506 0.29959
C20 C 0.05605 0.73332 0.15154
C21 C -0.03114 0.81328 0.39613
C22 C -0.19412 0.69508 0.25239
C23 C -0.09161 0.66752 0.10799
C24 C -0.15647 0.79451 0.44344
H11 H 0.08001 0.86874 0.43675
C25 C -0.32001 0.67443 0.30048
C26 C -0.21505 0.64732 0.15743
H12 H -0.11567 0.63144 0.03470
C27 C -0.30084 0.72474 0.39556
H13 H -0.14077 0.83333 0.51756
H14 H -0.43465 0.61932 0.26427
H15 H -0.32813 0.59539 0.12046
H16 H -0.39929 0.70679 0.43206
H17 H 0.28726 0.80974 0.14002
C28 C 0.17935 0.70579 0.00783
N2 N 0.18303 0.75516 0.10191
C29 C 0.33161 0.75254 -0.02571
C30 C 0.44377 0.73770 0.00333
C31 C 0.35798 0.80838 -0.09489
C32 C 0.57914 0.77683 -0.03760
C33 C 0.49416 0.85005 -0.13389
H18 H 0.27143 0.81876 -0.11933
C34 C 0.60485 0.83392 -0.10555
H19 H 0.66490 0.76096 -0.01800
H20 H 0.51116 0.89217 -0.18750
H21 H 0.70970 0.86340 -0.13737
O2 O 0.06437 0.63169 -0.05039
Cl1 Cl 0.42168 0.66543 0.08549
Cl2 Cl 0.01753 0.33371 0.42870
H22 H 0.36902 1.36568 0.36127
#END


data_List_82
#E = -49.9444 (inter-molecular)
#E = 122.2116 (intra-molecular)
_chemical_formula_sum 'H22 C34 N2 O2 Cl2'
_chemical_formula_moiety
;
H22 C34 N2 O2 Cl2
;
_symmetry_cell_setting triclinic
_space_group_name_H-M_alt 'P -1'
_symmetry_Int_Tables_number 2
loop_
_symmetry_equiv_pos_site_id
_symmetry_equiv_pos_as_xyz
1 x,y,z
2 -x,-y,-z
_cell_length_a 10.786723
_cell_length_b 11.422594
_cell_length_c 12.161549
_cell_angle_alpha 84.141937
_cell_angle_beta 90.450932
_cell_angle_gamma 70.048930
_cell_formula_units_Z 2
loop_
_atom_site_label
_atom_site_type_symbol
_atom_site_fract_x
_atom_site_fract_y
_atom_site_fract_z
C1 C 0.27886 0.13366 -0.04604
C2 C 0.35516 0.20391 -0.01838
C3 C 0.43269 0.17179 0.08101
C4 C 0.43235 0.06791 0.15262
C5 C 0.35422 -0.00160 0.12493
C6 C 0.27862 0.03093 0.02564
H1 H 0.21974 0.15965 -0.12316
H2 H 0.35471 0.28427 -0.07517
H3 H 0.34977 -0.08037 0.18116
H4 H 0.21935 -0.02391 0.00408
C7 C 0.50715 0.25586 0.10130
O1 O 0.45043 0.36881 0.07667
N1 N 0.63492 0.20029 0.14500
H5 H 0.66149 0.10995 0.17953
C8 C 0.73215 0.25816 0.14862
C9 C 0.84974 0.19860 0.21539
C10 C 0.71719 0.37026 0.08297
C11 C 0.95104 0.25341 0.21322
C12 C 0.81439 0.42509 0.08281
H6 H 0.63107 0.41691 0.02770
C13 C 0.93110 0.36815 0.14715
H7 H 0.79727 0.51239 0.02996
C14 C 1.02798 0.42472 0.14631
H8 H 1.01104 0.51420 0.09713
C15 C 1.14584 0.36888 0.20910
H9 H 1.22104 0.41237 0.20654
C16 C 1.16735 0.25653 0.27443
C17 C 1.07198 0.19927 0.27525
H10 H 1.09318 0.10963 0.32494
C18 C 0.86564 0.08177 0.28992
C19 C 0.93682 -0.03820 0.25458
C20 C 0.80994 0.08841 0.39563
C21 C 1.00482 -0.05365 0.15520
C22 C 0.94262 -0.14860 0.32216
C23 C 0.81099 -0.02239 0.45619
C24 C 1.07583 -0.17181 0.12500
H11 H 1.00474 0.02764 0.10024
C25 C 1.01360 -0.26713 0.29044
C26 C 0.87714 -0.13917 0.42093
H12 H 0.75734 -0.02065 0.53143
C27 C 1.08113 -0.27840 0.19297
H13 H 1.12805 -0.18085 0.04886
H14 H 1.01676 -0.35199 0.34176
H15 H 0.87778 -0.22280 0.47288
H16 H 1.13873 -0.36972 0.16986
H17 H 0.75544 0.28240 0.38698
C28 C 0.72236 0.22610 0.54624
N2 N 0.75485 0.20640 0.43781
C29 C 0.67190 0.35868 0.57314
C30 C 0.70972 0.45713 0.52442
C31 C 0.58098 0.38351 0.65759
C32 C 0.65444 0.57774 0.55726
C33 C 0.52738 0.50339 0.69072
H18 H 0.55079 0.30866 0.69813
C34 C 0.56302 0.60095 0.63973
H19 H 0.68301 0.65453 0.51896
H20 H 0.45848 0.51962 0.75675
H21 H 0.52075 0.69478 0.66440
O2 O 0.72857 0.14397 0.62196
Cl1 Cl 0.82696 0.43995 0.42623
Cl2 Cl 0.52032 0.02200 0.27791
H22 H 1.25848 0.21245 0.32431
#END


data_List_83
#E = -50.3388 (inter-molecular)
#E = 122.6128 (intra-molecular)
_chemical_formula_sum 'H22 C34 N2 O2 Cl2'
_chemical_formula_moiety
;
H22 C34 N2 O2 Cl2
;
_symmetry_cell_setting triclinic
_space_group_name_H-M_alt 'P -1'
_symmetry_Int_Tables_number 2
loop_
_symmetry_equiv_pos_site_id
_symmetry_equiv_pos_as_xyz
1 x,y,z
2 -x,-y,-z
_cell_length_a 10.487607
_cell_length_b 14.529722
_cell_length_c 10.745427
_cell_angle_alpha 74.850504
_cell_angle_beta 116.280316
_cell_angle_gamma 107.019130
_cell_formula_units_Z 2
loop_
_atom_site_label
_atom_site_type_symbol
_atom_site_fract_x
_atom_site_fract_y
_atom_site_fract_z
C1 C -0.64492 0.70961 -0.26479
C2 C -0.51353 0.68040 -0.21736
C3 C -0.40760 0.73700 -0.26730
C4 C -0.43426 0.82054 -0.36684
C5 C -0.56620 0.84918 -0.41384
C6 C -0.67108 0.79384 -0.36249
H1 H -0.72815 0.66652 -0.22719
H2 H -0.49494 0.61350 -0.14375
H3 H -0.58949 0.91352 -0.49215
H4 H -0.77408 0.81580 -0.39972
C7 C -0.27591 0.70012 -0.22604
O1 O -0.27895 0.65484 -0.30906
N1 N -0.16683 0.71753 -0.09657
H5 H -0.17933 0.76208 -0.04579
C8 C -0.03492 0.68231 -0.03043
C9 C 0.06258 0.69773 0.10909
C10 C 0.00092 0.63130 -0.10013
C11 C 0.19217 0.65823 0.17697
C12 C 0.12703 0.59395 -0.03497
H6 H -0.06655 0.61872 -0.20742
C13 C 0.22157 0.60555 0.10254
H7 H 0.14820 0.55300 -0.09271
C14 C 0.34445 0.56367 0.16563
H8 H 0.36561 0.52296 0.10748
C15 C 0.44024 0.57263 0.30351
H9 H 0.53292 0.53785 0.35194
C16 C 0.41582 0.62520 0.37870
C17 C 0.29385 0.66741 0.31652
H10 H 0.27816 0.70735 0.37961
C18 C 0.03155 0.75315 0.18784
C19 C -0.03881 0.70153 0.28179
C20 C 0.07517 0.85647 0.17332
C21 C -0.08173 0.59870 0.30620
C22 C -0.06556 0.75476 0.35763
C23 C 0.04623 0.90586 0.24992
C24 C -0.14676 0.55111 0.40090
H11 H -0.06029 0.55364 0.25416
C25 C -0.13130 0.70626 0.45246
C26 C -0.02401 0.85611 0.33963
H12 H 0.07801 0.98433 0.24361
C27 C -0.17021 0.60502 0.47495
H13 H -0.17641 0.47204 0.41858
H14 H -0.15193 0.74697 0.51109
H15 H -0.04368 0.89818 0.39732
H16 H -0.22015 0.56845 0.54926
H17 H 0.17123 0.86321 0.03799
C28 C 0.19819 1.00541 0.05349
N2 N 0.15184 0.90618 0.08582
C29 C 0.28586 1.03702 -0.03434
C30 C 0.27290 0.98843 -0.13721
C31 C 0.39001 1.12415 -0.00949
C32 C 0.36588 1.02481 -0.20842
C33 C 0.48010 1.16141 -0.08289
H18 H 0.40224 1.16327 0.06954
C34 C 0.46858 1.11131 -0.18219
H19 H 0.35848 0.98552 -0.28545
H20 H 0.55954 1.22881 -0.06104
H21 H 0.53887 1.13937 -0.23936
O2 O 0.17695 1.06987 0.09266
Cl1 Cl 0.14328 0.88556 -0.18865
Cl2 Cl -0.30986 0.88921 -0.43607
H22 H 0.49110 0.63275 0.48602
#END


data_List_84
#E = -49.9332 (inter-molecular)
#E = 122.2083 (intra-molecular)
_chemical_formula_sum 'H22 C34 N2 O2 Cl2'
_chemical_formula_moiety
;
H22 C34 N2 O2 Cl2
;
_symmetry_cell_setting triclinic
_space_group_name_H-M_alt 'P -1'
_symmetry_Int_Tables_number 2
loop_
_symmetry_equiv_pos_site_id
_symmetry_equiv_pos_as_xyz
1 x,y,z
2 -x,-y,-z
_cell_length_a 11.423018
_cell_length_b 12.161226
_cell_length_c 10.786746
_cell_angle_alpha 89.546943
_cell_angle_beta 70.050909
_cell_angle_gamma 95.854036
_cell_formula_units_Z 2
loop_
_atom_site_label
_atom_site_type_symbol
_atom_site_fract_x
_atom_site_fract_y
_atom_site_fract_z
C1 C 0.86638 -0.04602 0.72115
C2 C 0.79611 -0.01837 0.64485
C3 C 0.82822 0.08103 0.56731
C4 C 0.93209 0.15263 0.56764
C5 C 1.00161 0.12495 0.64576
C6 C 0.96910 0.02567 0.72137
H1 H 0.84039 -0.12313 0.78027
H2 H 0.71576 -0.07516 0.64531
H3 H 1.08038 0.18119 0.65019
H4 H 1.02395 0.00412 0.78063
C7 C 0.74414 0.10130 0.49285
O1 O 0.63120 0.07665 0.54956
N1 N 0.79970 0.14500 0.36508
H5 H 0.89003 0.17954 0.33851
C8 C 0.74183 0.14861 0.26785
C9 C 0.80138 0.21538 0.15025
C10 C 0.62974 0.08297 0.28281
C11 C 0.74657 0.21321 0.04895
C12 C 0.57490 0.08281 0.18561
H6 H 0.58308 0.02771 0.36894
C13 C 0.63184 0.14714 0.06890
H7 H 0.48761 0.02996 0.20274
C14 C 0.57526 0.14630 -0.02798
H8 H 0.48579 0.09713 -0.01103
C15 C 0.63109 0.20909 -0.14584
H9 H 0.58760 0.20653 -0.22103
C16 C 0.74344 0.27442 -0.16735
C17 C 0.80070 0.27523 -0.07199
H10 H 0.89034 0.32492 -0.09319
C18 C 0.91820 0.28992 0.13435
C19 C 1.03816 0.25458 0.06319
C20 C 0.91154 0.39564 0.19004
C21 C 1.05363 0.15519 -0.00480
C22 C 1.14855 0.32218 0.05739
C23 C 1.02233 0.45621 0.18899
C24 C 1.17179 0.12500 -0.07579
H11 H 0.97236 0.10023 -0.00473
C25 C 1.26709 0.29046 -0.01357
C26 C 1.13911 0.42095 0.12286
H12 H 1.02058 0.53146 0.24262
C27 C 1.27837 0.19298 -0.08109
H13 H 1.18085 0.04886 -0.12801
H14 H 1.35193 0.34178 -0.01674
H15 H 1.22273 0.47291 0.12221
H16 H 1.36969 0.16988 -0.13868
H17 H 0.71756 0.38696 0.24455
C28 C 0.77384 0.54625 0.27760
N2 N 0.79355 0.43781 0.24512
C29 C 0.64125 0.57314 0.32807
C30 C 0.54281 0.52439 0.29027
C31 C 0.61643 0.65759 0.41898
C32 C 0.42220 0.55722 0.34557
C33 C 0.49655 0.69070 0.47261
H18 H 0.69128 0.69814 0.44916
C34 C 0.39898 0.63969 0.43699
H19 H 0.34541 0.51891 0.31703
H20 H 0.48032 0.75673 0.54150
H21 H 0.30516 0.66435 0.47928
O2 O 0.85596 0.62198 0.27136
Cl1 Cl 0.55999 0.42621 0.17303
Cl2 Cl 0.97798 0.27793 0.47966
H22 H 0.78752 0.32429 -0.25849
#END


data_List_85
#E = -50.6698 (inter-molecular)
#E = 122.9523 (intra-molecular)
_chemical_formula_sum 'H22 C34 N2 O2 Cl2'
_chemical_formula_moiety
;
H22 C34 N2 O2 Cl2
;
_symmetry_cell_setting monoclinic
_space_group_name_H-M_alt 'P 1 21/c 1'
_symmetry_Int_Tables_number 14
loop_
_symmetry_equiv_pos_site_id
_symmetry_equiv_pos_as_xyz
1 x,y,z
2 -x,1/2+y,1/2-z
3 -x,-y,-z
4 x,1/2-y,1/2+z
_cell_length_a 10.650656
_cell_length_b 28.025887
_cell_length_c 10.682158
_cell_angle_alpha 90.000000
_cell_angle_beta 63.024142
_cell_angle_gamma 90.000000
_cell_formula_units_Z 4
loop_
_atom_site_label
_atom_site_type_symbol
_atom_site_fract_x
_atom_site_fract_y
_atom_site_fract_z
C1 C 0.06155 -0.07925 -0.06092
C2 C 0.13746 -0.06249 0.00737
C3 C 0.21551 -0.01981 -0.03315
C4 C 0.21761 0.00552 -0.14683
C5 C 0.13974 -0.01110 -0.21415
C6 C 0.06175 -0.05321 -0.17126
H1 H 0.00212 -0.11226 -0.02695
H2 H 0.13437 -0.08288 0.09491
H3 H 0.13935 0.00872 -0.30129
H4 H 0.00169 -0.06571 -0.22425
C7 C 0.29075 -0.00631 0.05046
O1 O 0.32519 -0.03920 0.10502
N1 N 0.31469 0.04179 0.06078
H5 H 0.28920 0.06437 0.00159
C8 C 0.37865 0.06324 0.13844
C9 C 0.40771 0.11309 0.12628
C10 C 0.41296 0.03623 0.22821
C11 C 0.47230 0.13431 0.20556
C12 C 0.47299 0.05683 0.30686
H6 H 0.39392 -0.00176 0.24133
C13 C 0.50338 0.10530 0.29654
H7 H 0.49591 0.03403 0.37642
C14 C 0.56371 0.12462 0.37785
H8 H 0.58600 0.10213 0.44830
C15 C 0.59564 0.17286 0.37061
H9 H 0.64281 0.18745 0.43369
C16 C 0.56831 0.20203 0.28100
C17 C 0.50710 0.18325 0.20026
H10 H 0.48664 0.20777 0.13262
C18 C 0.36766 0.14375 0.03555
C19 C 0.22947 0.16487 0.09432
C20 C 0.46502 0.15379 -0.10610
C21 C 0.12677 0.15889 0.23568
C22 C 0.19164 0.19425 0.00880
C23 C 0.42102 0.18165 -0.18762
C24 C -0.00578 0.18038 0.28866
H11 H 0.14990 0.13751 0.30763
C25 C 0.05852 0.21583 0.06300
C26 C 0.28741 0.20202 -0.13092
H12 H 0.48853 0.18820 -0.29838
C27 C -0.03976 0.20875 0.20206
H13 H -0.08192 0.17518 0.39761
H14 H 0.03009 0.23855 -0.00287
H15 H 0.26020 0.22455 -0.19809
H16 H -0.14228 0.22568 0.24205
H17 H 0.62677 0.11093 -0.10886
C28 C 0.71825 0.15472 -0.28263
N2 N 0.60600 0.13657 -0.16412
C29 C 0.85697 0.13394 -0.31868
C30 C 0.90433 0.09325 -0.40244
C31 C 0.94718 0.15935 -0.27996
C32 C 1.04218 0.07745 -0.44618
C33 C 1.08469 0.14343 -0.32396
H18 H 0.91103 0.19150 -0.21680
C34 C 1.13202 0.10271 -0.40730
H19 H 1.08176 0.04609 -0.51272
H20 H 1.15565 0.16295 -0.29495
H21 H 1.23972 0.09074 -0.44285
O2 O 0.71757 0.18776 -0.35781
Cl1 Cl 0.79979 0.06260 -0.45891
Cl2 Cl 0.31607 0.05641 -0.21541
H22 H 0.59470 0.23959 0.27354
#END


data_List_86
#E = -48.4176 (inter-molecular)
#E = 120.7012 (intra-molecular)
_chemical_formula_sum 'H22 C34 N2 O2 Cl2'
_chemical_formula_moiety
;
H22 C34 N2 O2 Cl2
;
_symmetry_cell_setting triclinic
_space_group_name_H-M_alt 'P -1'
_symmetry_Int_Tables_number 2
loop_
_symmetry_equiv_pos_site_id
_symmetry_equiv_pos_as_xyz
1 x,y,z
2 -x,-y,-z
_cell_length_a 11.175990
_cell_length_b 10.497120
_cell_length_c 13.438017
_cell_angle_alpha 81.116828
_cell_angle_beta 105.756018
_cell_angle_gamma 112.559941
_cell_formula_units_Z 2
loop_
_atom_site_label
_atom_site_type_symbol
_atom_site_fract_x
_atom_site_fract_y
_atom_site_fract_z
C1 C 0.18598 0.68026 0.60972
C2 C 0.23699 0.58512 0.59305
C3 C 0.21421 0.54133 0.49312
C4 C 0.13714 0.59541 0.41023
C5 C 0.08592 0.69102 0.42747
C6 C 0.11028 0.73318 0.52675
H1 H 0.20558 0.71296 0.68729
H2 H 0.29683 0.54550 0.65930
H3 H 0.02680 0.73367 0.36295
H4 H 0.07044 0.80709 0.53957
C7 C 0.27947 0.44285 0.48683
O1 O 0.36788 0.43238 0.56165
N1 N 0.23258 0.36482 0.40090
H5 H 0.15136 0.37415 0.34841
C8 C 0.28428 0.27015 0.37899
C9 C 0.21164 0.18206 0.29561
C10 C 0.40406 0.25947 0.43852
C11 C 0.26122 0.08404 0.27441
C12 C 0.45270 0.16478 0.41798
H6 H 0.46455 0.32529 0.50206
C13 C 0.38274 0.07691 0.33711
H7 H 0.54646 0.16058 0.46689
C14 C 0.43309 -0.01881 0.31937
H8 H 0.52692 -0.02307 0.36776
C15 C 0.36417 -0.10977 0.24048
H9 H 0.40309 -0.18481 0.22841
C16 C 0.24473 -0.10500 0.17796
C17 C 0.19407 -0.00963 0.19452
H10 H 0.09988 -0.00995 0.14342
C18 C 0.07911 0.18275 0.23417
C19 C -0.03840 0.08753 0.26513
C20 C 0.06747 0.27098 0.14360
C21 C -0.03546 -0.00509 0.35336
C22 C -0.16502 0.08259 0.20483
C23 C -0.05947 0.26575 0.08818
C24 C -0.15160 -0.09866 0.37981
H11 H 0.05900 -0.00562 0.40333
C25 C -0.28141 -0.01217 0.23210
C26 C -0.17389 0.17233 0.11748
H12 H -0.07343 0.33561 0.02141
C27 C -0.27471 -0.10310 0.31879
H13 H -0.14486 -0.16802 0.44791
H14 H -0.37857 -0.01606 0.18502
H15 H -0.27053 0.17079 0.07059
H16 H -0.36502 -0.17769 0.33862
H17 H 0.27237 0.37070 0.16214
C28 C 0.18995 0.43918 0.01836
N2 N 0.18414 0.36300 0.11176
C29 C 0.32257 0.54101 0.00394
C30 C 0.43637 0.59633 0.08255
C31 C 0.33000 0.58718 -0.09939
C32 C 0.55313 0.69437 0.05785
C33 C 0.44615 0.68555 -0.12346
H18 H 0.24317 0.54691 -0.16249
C34 C 0.55800 0.73903 -0.04461
H19 H 0.64147 0.73713 0.11897
H20 H 0.44893 0.71994 -0.20364
H21 H 0.64895 0.81529 -0.06236
O2 O 0.09388 0.42646 -0.05564
Cl1 Cl 0.44517 0.55342 0.21271
Cl2 Cl 0.09878 0.55275 0.28355
H22 H 0.18922 -0.17671 0.11717
#END


data_List_87
#E = -48.8026 (inter-molecular)
#E = 121.0866 (intra-molecular)
_chemical_formula_sum 'H22 C34 N2 O2 Cl2'
_chemical_formula_moiety
;
H22 C34 N2 O2 Cl2
;
_symmetry_cell_setting triclinic
_space_group_name_H-M_alt 'P -1'
_symmetry_Int_Tables_number 2
loop_
_symmetry_equiv_pos_site_id
_symmetry_equiv_pos_as_xyz
1 x,y,z
2 -x,-y,-z
_cell_length_a 18.195114
_cell_length_b 10.350726
_cell_length_c 10.287391
_cell_angle_alpha 114.848724
_cell_angle_beta 121.610328
_cell_angle_gamma 60.906848
_cell_formula_units_Z 2
loop_
_atom_site_label
_atom_site_type_symbol
_atom_site_fract_x
_atom_site_fract_y
_atom_site_fract_z
C1 C -0.13389 0.48969 0.34989
C2 C -0.09488 0.54523 0.30830
C3 C -0.02569 0.44658 0.25250
C4 C 0.00333 0.29054 0.23763
C5 C -0.03762 0.23523 0.27670
C6 C -0.10557 0.33453 0.33373
H1 H -0.18751 0.56840 0.39196
H2 H -0.11930 0.66658 0.31870
H3 H -0.01803 0.11398 0.26079
H4 H -0.13741 0.29096 0.36314
C7 C 0.00785 0.51859 0.20580
O1 O -0.05036 0.61771 0.13173
N1 N 0.10194 0.47018 0.25516
H5 H 0.14004 0.38242 0.30972
C8 C 0.15156 0.52570 0.23333
C9 C 0.24855 0.45534 0.28463
C10 C 0.10801 0.65112 0.16755
C11 C 0.29961 0.51119 0.26505
C12 C 0.15746 0.70490 0.14735
H6 H 0.03474 0.71239 0.13148
C13 C 0.25241 0.63677 0.19508
H7 H 0.12050 0.80303 0.09543
C14 C 0.30050 0.69391 0.17442
H8 H 0.26429 0.78966 0.11931
C15 C 0.39558 0.62996 0.22471
H9 H 0.43207 0.67397 0.20674
C16 C 0.44346 0.50748 0.29447
C17 C 0.39615 0.44824 0.31325
H10 H 0.43677 0.35193 0.36871
C18 C 0.29840 0.32547 0.36182
C19 C 0.33524 0.35427 0.52953
C20 C 0.31326 0.17395 0.27210
C21 C 0.32783 0.50073 0.62944
C22 C 0.38322 0.23038 0.60238
C23 C 0.36061 0.05600 0.34997
C24 C 0.36670 0.52220 0.79207
H11 H 0.29224 0.60093 0.58110
C25 C 0.42143 0.25322 0.76547
C26 C 0.39435 0.08331 0.51198
H12 H 0.37322 -0.06137 0.28793
C27 C 0.41378 0.39822 0.85980
H13 H 0.36127 0.63533 0.86566
H14 H 0.45973 0.15734 0.82085
H15 H 0.43163 -0.01321 0.56640
H16 H 0.44636 0.41263 0.98582
H17 H 0.24147 0.23557 0.05679
C28 C 0.30262 0.00367 0.00805
N2 N 0.28054 0.14415 0.10623
C29 C 0.25849 0.00165 -0.16045
C30 C 0.31041 -0.05620 -0.24847
C31 C 0.16241 0.04836 -0.23416
C32 C 0.26584 -0.06678 -0.40994
C33 C 0.11836 0.03880 -0.39517
H18 H 0.12190 0.09157 -0.16665
C34 C 0.17016 -0.01944 -0.48270
H19 H 0.30505 -0.11147 -0.48017
H20 H 0.04372 0.07821 -0.45176
H21 H 0.13654 -0.02905 -0.60832
O2 O 0.35317 -0.11854 0.04522
Cl1 Cl 0.42869 -0.11256 -0.16625
Cl2 Cl 0.08549 0.15824 0.16540
H22 H 0.51757 0.45649 0.33328
#END


data_List_88
#E = -47.2493 (inter-molecular)
#E = 119.5336 (intra-molecular)
_chemical_formula_sum 'H22 C34 N2 O2 Cl2'
_chemical_formula_moiety
;
H22 C34 N2 O2 Cl2
;
_symmetry_cell_setting monoclinic
_space_group_name_H-M_alt 'C 1 2/c 1'
_symmetry_Int_Tables_number 15
loop_
_symmetry_equiv_pos_site_id
_symmetry_equiv_pos_as_xyz
1 x,y,z
2 1/2+x,1/2+y,z
3 -x,y,1/2-z
4 1/2-x,1/2+y,1/2-z
5 -x,-y,-z
6 1/2-x,1/2-y,-z
7 x,-y,1/2+z
8 1/2+x,1/2-y,1/2+z
_cell_length_a 20.611669
_cell_length_b 10.937785
_cell_length_c 25.129414
_cell_angle_alpha 90.000000
_cell_angle_beta 83.379044
_cell_angle_gamma 90.000000
_cell_formula_units_Z 8
loop_
_atom_site_label
_atom_site_type_symbol
_atom_site_fract_x
_atom_site_fract_y
_atom_site_fract_z
C1 C 1.25610 0.49076 0.11829
C2 C 1.19692 0.44910 0.10321
C3 C 1.14393 0.52886 0.09963
C4 C 1.15265 0.65307 0.11094
C5 C 1.21256 0.69444 0.12553
C6 C 1.26400 0.61372 0.12946
H1 H 1.29586 0.42679 0.12073
H2 H 1.19241 0.35255 0.09401
H3 H 1.21975 0.79094 0.13339
H4 H 1.31016 0.64715 0.14069
C7 C 1.08348 0.47083 0.08274
O1 O 1.08963 0.37110 0.06000
N1 N 1.02472 0.53106 0.09540
H5 H 1.02609 0.60398 0.12024
C8 C 0.96240 0.50032 0.08019
C9 C 0.90684 0.57336 0.09836
C10 C 0.95420 0.40078 0.04705
C11 C 0.84398 0.54513 0.08187
C12 C 0.89319 0.37250 0.03167
H6 H 0.99462 0.34283 0.03140
C13 C 0.83859 0.44419 0.04765
H7 H 0.88913 0.29266 0.00656
C14 C 0.77902 0.41605 0.02866
H8 H 0.77590 0.34016 0.00125
C15 C 0.72339 0.48525 0.04357
H9 H 0.67787 0.46277 0.02803
C16 C 0.72673 0.58306 0.07818
C17 C 0.78595 0.61237 0.09726
H10 H 0.78618 0.68931 0.12471
C18 C 0.91382 0.67983 0.13437
C19 C 0.92166 0.80049 0.11266
C20 C 0.91532 0.66058 0.19017
C21 C 0.92160 0.82782 0.05756
C22 C 0.93024 0.89917 0.14764
C23 C 0.92498 0.75952 0.22328
C24 C 0.92936 0.94695 0.03810
H11 H 0.91499 0.75580 0.02875
C25 C 0.93696 1.01879 0.12763
C26 C 0.93228 0.87720 0.20225
H12 H 0.92613 0.74839 0.26608
C27 C 0.93706 1.04235 0.07317
H13 H 0.92956 0.96434 -0.00448
H14 H 0.94181 1.09527 0.15458
H15 H 0.93930 0.95250 0.22925
H16 H 0.94337 1.13504 0.05824
H17 H 0.88992 0.47865 0.18479
C28 C 0.91449 0.49797 0.26077
N2 N 0.90547 0.54047 0.21059
C29 C 0.89316 0.36937 0.27204
C30 C 0.83536 0.31940 0.25690
C31 C 0.93322 0.29648 0.30066
C32 C 0.81959 0.19710 0.26829
C33 C 0.91670 0.17495 0.31247
H18 H 0.97736 0.33468 0.31403
C34 C 0.86038 0.12492 0.29574
H19 H 0.77505 0.15805 0.25619
H20 H 0.94724 0.11906 0.33517
H21 H 0.84779 0.03018 0.30510
O2 O 0.94114 0.55284 0.29481
Cl1 Cl 0.77913 0.40267 0.22617
Cl2 Cl 1.09434 0.76506 0.10734
H22 H 0.68329 0.63730 0.08989
#END


data_List_89
#E = -48.4162 (inter-molecular)
#E = 120.7014 (intra-molecular)
_chemical_formula_sum 'H22 C34 N2 O2 Cl2'
_chemical_formula_moiety
;
H22 C34 N2 O2 Cl2
;
_symmetry_cell_setting triclinic
_space_group_name_H-M_alt 'P -1'
_symmetry_Int_Tables_number 2
loop_
_symmetry_equiv_pos_site_id
_symmetry_equiv_pos_as_xyz
1 x,y,z
2 -x,-y,-z
_cell_length_a 13.437906
_cell_length_b 10.497195
_cell_length_c 12.044775
_cell_angle_alpha 58.966723
_cell_angle_beta 83.258498
_cell_angle_gamma 98.881374
_cell_formula_units_Z 2
loop_
_atom_site_label
_atom_site_type_symbol
_atom_site_fract_x
_atom_site_fract_y
_atom_site_fract_z
C1 C 0.62346 0.73941 0.94614
C2 C 0.59938 0.75719 0.82999
C3 C 0.49606 0.71844 0.82256
C4 C 0.41745 0.65995 0.93637
C5 C 0.44215 0.64123 1.05313
C6 C 0.54461 0.68103 1.05799
H1 H 0.70364 0.77102 0.94892
H2 H 0.66248 0.80375 0.74316
H3 H 0.38103 0.59565 1.14147
H4 H 0.56236 0.66635 1.14894
C7 C 0.48164 0.74923 0.68994
O1 O 0.55563 0.83258 0.59388
N1 N 0.38824 0.67885 0.68414
H5 H 0.33786 0.59834 0.77236
C8 C 0.35640 0.70350 0.56747
C9 C 0.26583 0.60363 0.57911
C10 C 0.41181 0.82522 0.44053
C11 C 0.23487 0.62593 0.46160
C12 C 0.38252 0.84622 0.32611
H6 H 0.47858 0.90904 0.42657
C13 C 0.29517 0.74761 0.33497
H7 H 0.42940 0.94131 0.22947
C14 C 0.26790 0.76924 0.21859
H8 H 0.31498 0.86250 0.12143
C15 C 0.18121 0.67161 0.22528
H9 H 0.16138 0.68734 0.13497
C16 C 0.12019 0.55293 0.34840
C17 C 0.14664 0.53037 0.46453
H10 H 0.09667 0.43539 0.55899
C18 C 0.20439 0.47042 0.71164
C19 C 0.22559 0.32282 0.76122
C20 C 0.12101 0.48587 0.78428
C21 C 0.30548 0.29630 0.69408
C22 C 0.16289 0.19417 0.88274
C23 C 0.06148 0.35541 0.90406
C24 C 0.32205 0.15027 0.74473
H11 H 0.35658 0.39016 0.59989
C25 C 0.18063 0.04810 0.93309
C26 C 0.08201 0.21209 0.95270
H12 H -0.00206 0.36075 0.96455
C27 C 0.25952 0.02606 0.86418
H13 H 0.38283 0.13407 0.68923
H14 H 0.13224 -0.04999 1.02692
H15 H 0.03311 0.11413 1.04646
H16 H 0.27159 -0.08790 0.90309
H17 H 0.15159 0.72280 0.65135
C28 C 0.01317 0.66339 0.77946
N2 N 0.09910 0.63224 0.73258
C29 C 0.00688 0.82713 0.71420
C30 C 0.08977 0.95828 0.63714
C31 C -0.09305 0.84814 0.73698
C32 C 0.07253 1.10510 0.58592
C33 C -0.10972 0.99430 0.68596
H18 H -0.15930 0.74869 0.79681
C34 C -0.02675 1.12291 0.61027
H19 H 0.13706 1.20686 0.52681
H20 H -0.18729 1.00739 0.70556
H21 H -0.03957 1.23666 0.57043
O2 O -0.06166 0.56451 0.86787
Cl1 Cl 0.21645 0.95396 0.59879
Cl2 Cl 0.28729 0.60824 0.94517
H22 H 0.05209 0.47684 0.35514
#END


data_List_90
#E = -48.7966 (inter-molecular)
#E = 121.0831 (intra-molecular)
_chemical_formula_sum 'H22 C34 N2 O2 Cl2'
_chemical_formula_moiety
;
H22 C34 N2 O2 Cl2
;
_symmetry_cell_setting triclinic
_space_group_name_H-M_alt 'P -1'
_symmetry_Int_Tables_number 2
loop_
_symmetry_equiv_pos_site_id
_symmetry_equiv_pos_as_xyz
1 x,y,z
2 -x,-y,-z
_cell_length_a 18.195101
_cell_length_b 21.623308
_cell_length_c 10.286986
_cell_angle_alpha 44.312396
_cell_angle_beta 58.396378
_cell_angle_gamma 30.904923
_cell_formula_units_Z 2
loop_
_atom_site_label
_atom_site_type_symbol
_atom_site_fract_x
_atom_site_fract_y
_atom_site_fract_z
C1 C 1.14425 0.48960 0.36032
C2 C 1.04968 0.54516 0.26318
C3 C 1.07914 0.44652 0.30600
C4 C 1.20617 0.29047 0.44715
C5 C 1.30244 0.23516 0.54152
C6 C 1.27109 0.33445 0.49929
H1 H 1.11916 0.56832 0.32370
H2 H 0.95274 0.66651 0.15224
H3 H 1.40411 0.11391 0.64685
H4 H 1.34651 0.29087 0.57226
C7 C 0.97357 0.51854 0.18730
O1 O 0.93265 0.61767 0.01412
N1 N 0.92792 0.47012 0.28505
H5 H 0.97758 0.38236 0.42735
C8 C 0.82275 0.52566 0.20769
C9 C 0.79611 0.45531 0.32935
C10 C 0.74090 0.65105 0.01649
C11 C 0.68919 0.51118 0.25391
C12 C 0.63766 0.70485 -0.05750
H6 H 0.75293 0.71231 -0.08085
C13 C 0.61082 0.63674 0.05836
H7 H 0.57651 0.80296 -0.20754
C14 C 0.50559 0.69389 -0.01945
H8 H 0.44606 0.78962 -0.17030
C15 C 0.47445 0.62995 0.09479
H9 H 0.39395 0.67396 0.03281
C16 C 0.54904 0.50749 0.28702
C17 C 0.65560 0.44824 0.36505
H10 H 0.71128 0.35194 0.51681
C18 C 0.87614 0.32544 0.53641
C19 C 0.81049 0.35425 0.67530
C20 C 1.01279 0.17392 0.59820
C21 C 0.67145 0.50071 0.62876
C22 C 0.88642 0.23035 0.87204
C23 C 1.08340 0.05598 0.79400
C24 C 0.61112 0.52217 0.76992
H11 H 0.60683 0.60091 0.48022
C25 C 0.82537 0.25320 1.01228
C26 C 1.02236 0.08329 0.92870
H12 H 1.18816 -0.06139 0.84932
C27 C 0.68802 0.39819 0.96162
H13 H 0.50342 0.63530 0.73038
H14 H 0.88297 0.15731 1.16354
H15 H 1.08161 -0.01323 1.07963
H16 H 0.64104 0.41260 1.07323
H17 H 1.02292 0.23555 0.32127
C28 C 1.19373 0.00365 0.50441
N2 N 1.07530 0.14413 0.46213
C29 C 1.23985 0.00164 0.33792
C30 C 1.24580 -0.05622 0.30776
C31 C 1.28918 0.04839 0.21749
C32 C 1.30095 -0.06681 0.15687
C33 C 1.34280 0.03882 0.06605
H18 H 1.28646 0.09162 0.24179
C34 C 1.34926 -0.01945 0.03677
H19 H 1.30646 -0.11152 0.13134
H20 H 1.37802 0.07823 -0.02993
H21 H 1.39251 -0.02908 -0.07922
O2 O 1.26541 -0.11857 0.66378
Cl1 Cl 1.18389 -0.11259 0.44632
Cl2 Cl 1.25633 0.15818 0.50716
H22 H 0.52592 0.45649 0.37682
#END


data_List_91
#E = -47.2442 (inter-molecular)
#E = 119.5332 (intra-molecular)
_chemical_formula_sum 'H22 C34 N2 O2 Cl2'
_chemical_formula_moiety
;
H22 C34 N2 O2 Cl2
;
_symmetry_cell_setting monoclinic
_space_group_name_H-M_alt 'C 1 2/c 1'
_symmetry_Int_Tables_number 15
loop_
_symmetry_equiv_pos_site_id
_symmetry_equiv_pos_as_xyz
1 x,y,z
2 1/2+x,1/2+y,z
3 -x,y,1/2-z
4 1/2-x,1/2+y,1/2-z
5 -x,-y,-z
6 1/2-x,1/2-y,-z
7 x,-y,1/2+z
8 1/2+x,1/2-y,1/2+z
_cell_length_a 20.611538
_cell_length_b 10.937696
_cell_length_c 25.129937
_cell_angle_alpha 90.000000
_cell_angle_beta 96.625992
_cell_angle_gamma 90.000000
_cell_formula_units_Z 8
loop_
_atom_site_label
_atom_site_type_symbol
_atom_site_fract_x
_atom_site_fract_y
_atom_site_fract_z
C1 C 0.08330 1.17495 0.81248
C2 C 0.06678 1.29647 0.80066
C3 C 0.10684 1.36936 0.77205
C4 C 0.16464 1.31939 0.75691
C5 C 0.18041 1.19708 0.76830
C6 C 0.13962 1.12491 0.79575
H1 H 0.05276 1.11906 0.83518
H2 H 0.02264 1.33467 0.81403
H3 H 0.22495 1.15803 0.75621
H4 H 0.15221 1.03018 0.80512
C7 C 0.08552 1.49796 0.76077
O1 O 0.05886 1.55283 0.79481
N1 N 0.09453 1.54046 0.71059
H5 H 0.11008 1.47864 0.68480
C8 C 0.08468 1.66057 0.69017
C9 C 0.08618 1.67983 0.63438
C10 C 0.07502 1.75952 0.72328
C11 C 0.07834 1.80049 0.61267
C12 C 0.06772 1.87719 0.70225
H6 H 0.07388 1.74838 0.76608
C13 C 0.06977 1.89916 0.64765
H7 H 0.06071 1.95250 0.72925
C14 C 0.06305 2.01879 0.62763
H8 H 0.05820 2.09526 0.65458
C15 C 0.06294 2.04235 0.57318
H9 H 0.05664 2.13504 0.55824
C16 C 0.07064 1.94695 0.53811
C17 C 0.07840 1.82782 0.55756
H10 H 0.08501 1.75580 0.52875
C18 C 0.09315 1.57335 0.59836
C19 C 0.15602 1.54512 0.58187
C20 C 0.03759 1.50031 0.58020
C21 C 0.21405 1.61237 0.59726
C22 C 0.16140 1.44418 0.54765
C23 C 0.04579 1.40078 0.54705
C24 C 0.27326 1.58307 0.57817
H11 H 0.21381 1.68932 0.62470
C25 C 0.22096 1.41604 0.52866
C26 C 0.10679 1.37249 0.53168
H12 H 0.00537 1.34283 0.53141
C27 C 0.27659 1.48524 0.54357
H13 H 0.31670 1.63731 0.58987
H14 H 0.22408 1.34015 0.50125
H15 H 0.11085 1.29265 0.50657
H16 H 0.32211 1.46277 0.52802
H17 H -0.02609 1.60399 0.62024
C28 C -0.08349 1.47084 0.58274
N2 N -0.02472 1.53107 0.59540
C29 C -0.14394 1.52889 0.59963
C30 C -0.15265 1.65310 0.61094
C31 C -0.19692 1.44913 0.60322
C32 C -0.21255 1.69447 0.62554
C33 C -0.25610 1.49080 0.61832
H18 H -0.19242 1.35258 0.59403
C34 C -0.26399 1.61376 0.62948
H19 H -0.21973 1.79098 0.63340
H20 H -0.29585 1.42682 0.62076
H21 H -0.31014 1.64720 0.64072
O2 O -0.08965 1.37111 0.56000
Cl1 Cl -0.09434 1.76508 0.60733
Cl2 Cl 0.22088 1.40264 0.72618
H22 H 0.07044 1.96434 0.49553
#END


data_List_92
#E = -48.3983 (inter-molecular)
#E = 120.6877 (intra-molecular)
_chemical_formula_sum 'H22 C34 N2 O2 Cl2'
_chemical_formula_moiety
;
H22 C34 N2 O2 Cl2
;
_symmetry_cell_setting triclinic
_space_group_name_H-M_alt 'P -1'
_symmetry_Int_Tables_number 2
loop_
_symmetry_equiv_pos_site_id
_symmetry_equiv_pos_as_xyz
1 x,y,z
2 -x,-y,-z
_cell_length_a 12.041997
_cell_length_b 19.498207
_cell_length_c 10.492004
_cell_angle_alpha 130.627500
_cell_angle_beta 120.990095
_cell_angle_gamma 88.983875
_cell_formula_units_Z 2
loop_
_atom_site_label
_atom_site_type_symbol
_atom_site_fract_x
_atom_site_fract_y
_atom_site_fract_z
C1 C 0.57637 -0.10969 -0.21350
C2 C 0.64404 -0.09305 -0.03405
C3 C 0.72111 0.00684 0.18665
C4 C 0.72687 0.08972 0.22115
C5 C 0.65843 0.07252 0.03991
C6 C 0.58357 -0.02674 -0.17631
H1 H 0.51846 -0.18724 -0.38161
H2 H 0.63767 -0.15930 -0.06701
H3 H 0.66378 0.13703 0.06710
H4 H 0.53092 -0.03952 -0.31564
C7 C 0.79267 0.01311 0.36295
O1 O 0.80631 -0.06170 0.31227
N1 N 0.83166 0.09903 0.56585
H5 H 0.80292 0.15152 0.58024
C8 C 0.90525 0.12093 0.75601
C9 C 0.91602 0.20435 0.93821
C10 C 0.96545 0.06136 0.76741
C11 C 0.98682 0.22556 1.12821
C12 C 1.03466 0.08192 0.95182
H6 H 0.96231 -0.00224 0.63495
C13 C 1.04565 0.16285 1.13149
H7 H 1.07950 0.03301 0.95201
C14 C 1.11382 0.18064 1.31312
H8 H 1.15929 0.13225 1.31448
C15 C 1.12386 0.25958 1.49296
H9 H 1.17493 0.27170 1.63113
C16 C 1.06689 0.32209 1.49372
C17 C 0.99959 0.30548 1.31450
H10 H 0.95648 0.35658 1.32280
C18 C 0.84501 0.26585 0.92793
C19 C 0.69656 0.23490 0.84369
C20 C 0.92402 0.35647 1.00933
C21 C 0.61122 0.14665 0.76275
C22 C 0.63030 0.29525 0.84266
C23 C 0.85260 0.41197 0.99859
C24 C 0.46864 0.12020 0.68726
H11 H 0.65567 0.09665 0.75778
C25 C 0.48664 0.26798 0.76643
C26 C 0.70886 0.38266 0.91890
H12 H 0.90553 0.47883 1.04859
C27 C 0.40660 0.18127 0.69065
H13 H 0.40724 0.05208 0.62713
H14 H 0.43660 0.31509 0.76734
H15 H 0.65918 0.42961 0.91768
H16 H 0.29647 0.16144 0.63525
H17 H 1.11027 0.33784 1.07726
C28 C 1.17178 0.48173 1.21433
N2 N 1.07251 0.38828 1.09767
C29 C 1.31878 0.49612 1.27386
C30 C 1.35395 0.41750 1.17498
C31 C 1.42952 0.59942 1.44182
C32 C 1.49536 0.44216 1.24298
C33 C 1.56971 0.62346 1.50763
H18 H 1.40582 0.66252 1.52160
C34 C 1.60268 0.54460 1.40815
H19 H 1.52257 0.38104 1.16620
H20 H 1.65266 0.70362 1.63643
H21 H 1.71134 0.56232 1.45824
O2 O 1.14978 0.55578 1.27922
Cl1 Cl 1.23261 0.28737 0.96634
Cl2 Cl 0.81511 0.21636 0.47862
H22 H 1.07223 0.38292 1.63152
#END


data_List_93
#E = -49.5416 (inter-molecular)
#E = 121.8338 (intra-molecular)
_chemical_formula_sum 'H22 C34 N2 O2 Cl2'
_chemical_formula_moiety
;
H22 C34 N2 O2 Cl2
;
_symmetry_cell_setting monoclinic
_space_group_name_H-M_alt 'C 1 2/c 1'
_symmetry_Int_Tables_number 15
loop_
_symmetry_equiv_pos_site_id
_symmetry_equiv_pos_as_xyz
1 x,y,z
2 1/2+x,1/2+y,z
3 -x,y,1/2-z
4 1/2-x,1/2+y,1/2-z
5 -x,-y,-z
6 1/2-x,1/2-y,-z
7 x,-y,1/2+z
8 1/2+x,1/2-y,1/2+z
_cell_length_a 19.705273
_cell_length_b 10.574225
_cell_length_c 27.556274
_cell_angle_alpha 90.000000
_cell_angle_beta 79.278582
_cell_angle_gamma 90.000000
_cell_formula_units_Z 8
loop_
_atom_site_label
_atom_site_type_symbol
_atom_site_fract_x
_atom_site_fract_y
_atom_site_fract_z
C1 C 0.26387 -0.24176 0.57695
C2 C 0.30836 -0.14208 0.56011
C3 C 0.36139 -0.15467 0.51859
C4 C 0.36979 -0.27205 0.49479
C5 C 0.32408 -0.37123 0.51110
C6 C 0.27141 -0.35649 0.55215
H1 H 0.22291 -0.22846 0.60880
H2 H 0.30099 -0.05234 0.57925
H3 H 0.32908 -0.46086 0.49143
H4 H 0.23642 -0.43424 0.56469
C7 C 0.40317 -0.03808 0.50356
O1 O 0.41109 0.03652 0.53629
N1 N 0.42691 -0.02282 0.45351
H5 H 0.42054 -0.09832 0.43209
C8 C 0.46242 0.08181 0.42804
C9 C 0.48763 0.07193 0.37623
C10 C 0.47267 0.19408 0.45210
C11 C 0.52340 0.17610 0.34956
C12 C 0.50732 0.29572 0.42620
H6 H 0.45404 0.20645 0.49137
C13 C 0.53257 0.28858 0.37539
H7 H 0.51354 0.38200 0.44650
C14 C 0.56664 0.39286 0.35018
H8 H 0.57416 0.47935 0.36997
C15 C 0.59143 0.38842 0.29942
H9 H 0.61763 0.47014 0.28061
C16 C 0.58350 0.27884 0.27337
C17 C 0.55031 0.17415 0.29814
H10 H 0.54541 0.09008 0.27623
C18 C 0.47520 -0.04620 0.34967
C19 C 0.41094 -0.06178 0.33284
C20 C 0.52546 -0.14401 0.34170
C21 C 0.35859 0.03151 0.33779
C22 C 0.39787 -0.17651 0.30988
C23 C 0.50990 -0.25595 0.31936
C24 C 0.29668 0.01115 0.32131
H11 H 0.36562 0.12238 0.35469
C25 C 0.33570 -0.19563 0.29319
C26 C 0.44713 -0.27212 0.30397
H12 H 0.54491 -0.33588 0.31401
C27 C 0.28511 -0.10259 0.29923
H13 H 0.25750 0.08413 0.32568
H14 H 0.32577 -0.28404 0.27562
H15 H 0.43869 -0.36050 0.28580
H16 H 0.23681 -0.11962 0.28687
H17 H 0.59432 -0.05359 0.37919
C28 C 0.64703 -0.20586 0.34405
N2 N 0.59001 -0.12854 0.35691
C29 C 0.70887 -0.16604 0.36265
C30 C 0.72431 -0.21763 0.40594
C31 C 0.75507 -0.08362 0.33366
C32 C 0.78631 -0.18588 0.42059
C33 C 0.81674 -0.05214 0.34863
H18 H 0.74329 -0.04481 0.29968
C34 C 0.83249 -0.10319 0.39190
H19 H 0.79947 -0.22617 0.45393
H20 H 0.85281 0.01179 0.32643
H21 H 0.88097 -0.07898 0.40309
O2 O 0.65315 -0.30074 0.31797
Cl1 Cl 0.66882 -0.32014 0.44205
Cl2 Cl 0.43559 -0.30653 0.44613
H22 H 0.60302 0.27367 0.23384
#END


data_List_94
#E = -47.7761 (inter-molecular)
#E = 120.0685 (intra-molecular)
_chemical_formula_sum 'H22 C34 N2 O2 Cl2'
_chemical_formula_moiety
;
H22 C34 N2 O2 Cl2
;
_symmetry_cell_setting triclinic
_space_group_name_H-M_alt 'P -1'
_symmetry_Int_Tables_number 2
loop_
_symmetry_equiv_pos_site_id
_symmetry_equiv_pos_as_xyz
1 x,y,z
2 -x,-y,-z
_cell_length_a 10.841545
_cell_length_b 9.551233
_cell_length_c 17.129780
_cell_angle_alpha 115.448725
_cell_angle_beta 116.145842
_cell_angle_gamma 87.384328
_cell_formula_units_Z 2
loop_
_atom_site_label
_atom_site_type_symbol
_atom_site_fract_x
_atom_site_fract_y
_atom_site_fract_z
C1 C 0.30502 0.41100 0.46381
C2 C 0.24708 0.54471 0.46490
C3 C 0.29748 0.69028 0.55056
C4 C 0.40630 0.69653 0.63637
C5 C 0.46268 0.56099 0.63535
C6 C 0.41326 0.41936 0.54937
H1 H 0.26497 0.30095 0.39648
H2 H 0.16127 0.53529 0.39717
H3 H 0.54713 0.56608 0.70208
H4 H 0.45872 0.31561 0.54903
C7 C 0.23256 0.82591 0.53830
O1 O 0.18172 0.81428 0.45539
N1 N 0.23430 0.95279 0.61898
H5 H 0.27773 0.94549 0.68280
C8 C 0.19636 1.10089 0.62477
C9 C 0.21354 1.22484 0.71524
C10 C 0.14925 1.13075 0.54415
C11 C 0.18809 1.37810 0.72255
C12 C 0.12278 1.27826 0.55086
H6 H 0.13415 1.04205 0.47335
C13 C 0.14413 1.40285 0.63921
H7 H 0.08834 1.29390 0.48559
C14 C 0.12235 1.55176 0.64438
H8 H 0.08971 1.56994 0.58023
C15 C 0.14179 1.67893 0.73117
H9 H 0.12334 1.79301 0.73375
C16 C 0.18362 1.65775 0.81369
C17 C 0.20607 1.50993 0.80950
H10 H 0.23764 1.49989 0.87633
C18 C 0.26208 1.19946 0.80378
C19 C 0.16319 1.13985 0.82142
C20 C 0.40698 1.23224 0.87022
C21 C 0.01722 1.10457 0.75997
C22 C 0.21195 1.11255 0.90433
C23 C 0.45074 1.20571 0.95166
C24 C -0.07503 1.04086 0.77789
H11 H -0.02708 1.12685 0.69659
C25 C 0.11766 1.05173 0.92263
C26 C 0.35477 1.14608 0.96828
H12 H 0.55988 1.23099 1.00463
C27 C -0.02502 1.01458 0.85927
H13 H -0.18601 1.01199 0.72793
H14 H 0.15554 1.03013 0.98611
H15 H 0.39397 1.12595 1.03236
H16 H -0.09671 0.96594 0.87364
H17 H 0.46103 1.31737 0.79476
C28 C 0.64676 1.30509 0.89626
N2 N 0.50338 1.29141 0.85179
C29 C 0.71789 1.37525 0.86169
C30 C 0.68640 1.31342 0.76351
C31 C 0.82340 1.50747 0.93255
C32 C 0.75984 1.38502 0.73690
C33 C 0.89570 1.57861 0.90510
H18 H 0.85035 1.55449 1.00939
C34 C 0.86318 1.51786 0.80719
H19 H 0.73581 1.33767 0.66087
H20 H 0.97910 1.67948 0.96020
H21 H 0.91892 1.57349 0.78569
O2 O 0.71999 1.26840 0.96055
Cl1 Cl 0.56117 1.14884 0.67180
Cl2 Cl 0.48179 0.86411 0.74686
H22 H 0.19768 1.75520 0.88187
#END


data_List_95
#E = -48.7598 (inter-molecular)
#E = 121.0545 (intra-molecular)
_chemical_formula_sum 'H22 C34 N2 O2 Cl2'
_chemical_formula_moiety
;
H22 C34 N2 O2 Cl2
;
_symmetry_cell_setting triclinic
_space_group_name_H-M_alt 'P -1'
_symmetry_Int_Tables_number 2
loop_
_symmetry_equiv_pos_site_id
_symmetry_equiv_pos_as_xyz
1 x,y,z
2 -x,-y,-z
_cell_length_a 10.291580
_cell_length_b 10.347943
_cell_length_c 18.192865
_cell_angle_alpha 60.979646
_cell_angle_beta 121.648716
_cell_angle_gamma 114.866204
_cell_formula_units_Z 2
loop_
_atom_site_label
_atom_site_type_symbol
_atom_site_fract_x
_atom_site_fract_y
_atom_site_fract_z
C1 C 0.84969 0.48813 0.36650
C2 C 0.80860 0.54404 0.40558
C3 C 0.75232 0.44567 0.47450
C4 C 0.73649 0.28954 0.50321
C5 C 0.77506 0.23388 0.46218
C6 C 0.83254 0.33289 0.39448
H1 H 0.89217 0.56662 0.31310
H2 H 0.81977 0.66547 0.38143
H3 H 0.75843 0.11258 0.48153
H4 H 0.86154 0.28907 0.36257
C7 C 0.70611 0.51805 0.50809
O1 O 0.63260 0.61750 0.44994
N1 N 0.75528 0.46957 0.60215
H5 H 0.80950 0.38164 0.64020
C8 C 0.73369 0.52527 0.65182
C9 C 0.78493 0.45496 0.74878
C10 C 0.66811 0.65072 0.60835
C11 C 0.76535 0.51081 0.79986
C12 C 0.64803 0.70458 0.65783
H6 H 0.63208 0.71194 0.53510
C13 C 0.69557 0.63642 0.75273
H7 H 0.59630 0.80274 0.62094
C14 C 0.67486 0.69356 0.80082
H8 H 0.61988 0.78933 0.76465
C15 C 0.72492 0.62958 0.89586
H9 H 0.70692 0.67361 0.93235
C16 C 0.79452 0.50708 0.94368
C17 C 0.81335 0.44784 0.89636
H10 H 0.86869 0.35152 0.93694
C18 C 0.86195 0.32508 0.79854
C19 C 1.02965 0.35382 0.83536
C20 C 0.77206 0.17362 0.81336
C21 C 1.12971 0.50024 0.82798
C22 C 1.10234 0.22991 0.88328
C23 C 0.84977 0.05565 0.86069
C24 C 1.29235 0.52164 0.86682
H11 H 1.08151 0.60046 0.79244
C25 C 1.26543 0.25269 0.92148
C26 C 1.01178 0.08288 0.89439
H12 H 0.78762 -0.06169 0.87332
C27 C 1.35992 0.39765 0.91385
H13 H 1.36606 0.63476 0.86139
H14 H 1.32068 0.15679 0.95975
H15 H 1.06606 -0.01366 0.93165
H16 H 1.48595 0.41204 0.94640
H17 H 0.55690 0.23538 0.74165
C28 C 0.50779 0.00355 0.80243
N2 N 0.60620 0.14393 0.78061
C29 C 0.33935 0.00174 0.75831
C30 C 0.25143 -0.05608 0.81020
C31 C 0.26559 0.04870 0.66222
C32 C 0.08998 -0.06643 0.76562
C33 C 0.10461 0.03939 0.61815
H18 H 0.33305 0.09195 0.62171
C34 C 0.01717 -0.01885 0.66993
H19 H 0.01981 -0.11111 0.80480
H20 H 0.04797 0.07892 0.54351
H21 H -0.10842 -0.02830 0.63630
O2 O 0.54473 -0.11872 0.85276
Cl1 Cl 0.33374 -0.11264 0.92848
Cl2 Cl 0.66370 0.15761 0.58505
H22 H 0.83317 0.45607 1.01776
#END


data_List_96
#E = -53.1658 (inter-molecular)
#E = 125.4658 (intra-molecular)
_chemical_formula_sum 'H22 C34 N2 O2 Cl2'
_chemical_formula_moiety
;
H22 C34 N2 O2 Cl2
;
_symmetry_cell_setting triclinic
_space_group_name_H-M_alt 'P -1'
_symmetry_Int_Tables_number 2
loop_
_symmetry_equiv_pos_site_id
_symmetry_equiv_pos_as_xyz
1 x,y,z
2 -x,-y,-z
_cell_length_a 14.547662
_cell_length_b 11.122579
_cell_length_c 11.440619
_cell_angle_alpha 105.425472
_cell_angle_beta 127.067978
_cell_angle_gamma 88.142467
_cell_formula_units_Z 2
loop_
_atom_site_label
_atom_site_type_symbol
_atom_site_fract_x
_atom_site_fract_y
_atom_site_fract_z
C1 C 0.75456 0.31559 0.52887
C2 C 0.79429 0.41198 0.50487
C3 C 0.76337 0.53242 0.52615
C4 C 0.69296 0.55523 0.57279
C5 C 0.65413 0.45810 0.59723
C6 C 0.68477 0.33874 0.57521
H1 H 0.77882 0.22258 0.51314
H2 H 0.85104 0.39302 0.47229
H3 H 0.59959 0.47458 0.63351
H4 H 0.65452 0.26403 0.59506
C7 C 0.81203 0.63365 0.50621
O1 O 0.84958 0.73945 0.60099
N1 N 0.81106 0.59936 0.37932
H5 H 0.75354 0.52189 0.29037
C8 C 0.86830 0.67743 0.35323
C9 C 0.83009 0.66293 0.20238
C10 C 0.96470 0.76932 0.47798
C11 C 0.88375 0.75043 0.17906
C12 C 1.01876 0.85160 0.45575
H6 H 1.00045 0.78013 0.59620
C13 C 0.97696 0.84647 0.30803
H7 H 1.09242 0.92280 0.55642
C14 C 1.02758 0.93710 0.28877
H8 H 1.09692 1.01311 0.38728
C15 C 0.98718 0.93559 0.14305
H9 H 1.02535 1.00906 0.13087
C16 C 0.89867 0.84011 0.01508
C17 C 0.84873 0.74810 0.03292
H10 H 0.77883 0.67545 -0.07084
C18 C 0.73730 0.55628 0.06841
C19 C 0.77151 0.43761 0.03207
C20 C 0.61748 0.56961 -0.02390
C21 C 0.88816 0.41461 0.11680
C22 C 0.68511 0.33592 -0.09593
C23 C 0.53630 0.46742 -0.15163
C24 C 0.91639 0.29704 0.07818
H11 H 0.95977 0.48937 0.21434
C25 C 0.71409 0.21775 -0.13283
C26 C 0.56932 0.35283 -0.18682
H12 H 0.44459 0.47290 -0.23003
C27 C 0.82919 0.19804 -0.04536
H13 H 1.00683 0.28355 0.14467
H14 H 0.64660 0.13957 -0.23045
H15 H 0.50183 0.27671 -0.28762
H16 H 0.85023 0.10595 -0.07473
H17 H 0.64724 0.75565 0.10585
C28 C 0.46854 0.70702 -0.05248
N2 N 0.58202 0.68505 0.01370
C29 C 0.45021 0.83513 0.00703
C30 C 0.52862 0.92047 0.15538
C31 C 0.34027 0.86774 -0.09564
C32 C 0.49735 1.03489 0.19838
C33 C 0.30971 0.98168 -0.05202
H18 H 0.27672 0.80319 -0.21150
C34 C 0.38854 1.06548 0.09522
H19 H 0.55784 1.10138 0.31339
H20 H 0.22423 1.00399 -0.13299
H21 H 0.36573 1.15448 0.13031
O2 O 0.37961 0.62844 -0.15657
Cl1 Cl 0.66437 0.89357 0.29619
Cl2 Cl 0.64665 0.69789 0.59863
H22 H 0.86772 0.83722 -0.09907
#END


data_List_97
#E = -48.3987 (inter-molecular)
#E = 120.7013 (intra-molecular)
_chemical_formula_sum 'H22 C34 N2 O2 Cl2'
_chemical_formula_moiety
;
H22 C34 N2 O2 Cl2
;
_symmetry_cell_setting triclinic
_space_group_name_H-M_alt 'P -1'
_symmetry_Int_Tables_number 2
loop_
_symmetry_equiv_pos_site_id
_symmetry_equiv_pos_as_xyz
1 x,y,z
2 -x,-y,-z
_cell_length_a 10.493997
_cell_length_b 12.039746
_cell_length_c 13.444276
_cell_angle_alpha 83.200641
_cell_angle_beta 81.115202
_cell_angle_gamma 120.984918
_cell_formula_units_Z 2
loop_
_atom_site_label
_atom_site_type_symbol
_atom_site_fract_x
_atom_site_fract_y
_atom_site_fract_z
C1 C 0.23944 0.55399 -0.12345
C2 C 0.25717 0.67013 -0.09940
C3 C 0.21842 0.67749 0.00390
C4 C 0.15999 0.56361 0.08251
C5 C 0.14132 0.44685 0.05784
C6 C 0.18111 0.44207 -0.04461
H1 H 0.27106 0.55128 -0.20361
H2 H 0.30369 0.75703 -0.16250
H3 H 0.09578 0.35845 0.11895
H4 H 0.16648 0.35112 -0.06233
C7 C 0.24915 0.81010 0.01830
O1 O 0.33235 0.90622 -0.05572
N1 N 0.17888 0.81586 0.11174
H5 H 0.09840 0.72760 0.16214
C8 C 0.20355 0.93253 0.14356
C9 C 0.10372 0.92086 0.23414
C10 C 0.32527 1.05948 0.08811
C11 C 0.12605 1.03838 0.26508
C12 C 0.34632 1.17390 0.11741
H6 H 0.40907 1.07344 0.02133
C13 C 0.24776 1.16502 0.20477
H7 H 0.44144 1.27056 0.07051
C14 C 0.26948 1.28142 0.23206
H8 H 0.36279 1.37859 0.18498
C15 C 0.17191 1.27472 0.31877
H9 H 0.18772 1.36504 0.33862
C16 C 0.05316 1.15158 0.37978
C17 C 0.03050 1.03543 0.35331
H10 H -0.06452 0.94095 0.40327
C18 C -0.02942 0.78830 0.29566
C19 C -0.17702 0.73866 0.27448
C20 C -0.01392 0.71570 0.37910
C21 C -0.20360 0.80579 0.19456
C22 C -0.30559 0.61709 0.33724
C23 C -0.14431 0.59590 0.43871
C24 C -0.34961 0.75507 0.17801
H11 H -0.10980 0.90002 0.14343
C25 C -0.45165 0.56668 0.31950
C26 C -0.28761 0.54718 0.41818
H12 H -0.13892 0.53549 0.50235
C27 C -0.47375 0.63559 0.24058
H13 H -0.36588 0.81058 0.11721
H14 H -0.54969 0.47281 0.36793
H15 H -0.38553 0.45341 0.46714
H16 H -0.58770 0.59665 0.22853
H17 H 0.22297 0.84863 0.34840
C28 C 0.16358 0.72079 0.48703
N2 N 0.13244 0.76746 0.40097
C29 C 0.32731 0.78597 0.49323
C30 C 0.45843 0.86283 0.41029
C31 C 0.34835 0.76333 0.59315
C32 C 0.60524 0.91396 0.42746
C33 C 0.49451 0.81427 0.60976
H18 H 0.24893 0.70368 0.65945
C34 C 0.62308 0.88975 0.52674
H19 H 0.70698 0.97292 0.36290
H20 H 0.50762 0.79480 0.68733
H21 H 0.73683 0.92954 0.53950
O2 O 0.06468 0.63266 0.56202
Cl1 Cl 0.45408 0.90104 0.28362
Cl2 Cl 0.10835 0.55473 0.21264
H22 H -0.02288 1.14485 0.44789
#END


data_List_98
#E = -49.4353 (inter-molecular)
#E = 121.7424 (intra-molecular)
_chemical_formula_sum 'H22 C34 N2 O2 Cl2'
_chemical_formula_moiety
;
H22 C34 N2 O2 Cl2
;
_symmetry_cell_setting monoclinic
_space_group_name_H-M_alt 'C 1 2/c 1'
_symmetry_Int_Tables_number 15
loop_
_symmetry_equiv_pos_site_id
_symmetry_equiv_pos_as_xyz
1 x,y,z
2 1/2+x,1/2+y,z
3 -x,y,1/2-z
4 1/2-x,1/2+y,1/2-z
5 -x,-y,-z
6 1/2-x,1/2-y,-z
7 x,-y,1/2+z
8 1/2+x,1/2-y,1/2+z
_cell_length_a 18.258164
_cell_length_b 11.126525
_cell_length_c 28.891779
_cell_angle_alpha 90.000000
_cell_angle_beta 80.408328
_cell_angle_gamma 90.000000
_cell_formula_units_Z 8
loop_
_atom_site_label
_atom_site_type_symbol
_atom_site_fract_x
_atom_site_fract_y
_atom_site_fract_z
C1 C 0.40558 -0.44964 0.35840
C2 C 0.45620 -0.36042 0.34088
C3 C 0.51471 -0.33253 0.36483
C4 C 0.52352 -0.39491 0.40550
C5 C 0.47240 -0.48395 0.42292
C6 C 0.41377 -0.51116 0.39924
H1 H 0.36023 -0.47262 0.34008
H2 H 0.45070 -0.31419 0.30846
H3 H 0.47846 -0.53444 0.45431
H4 H 0.37453 -0.58136 0.41242
C7 C 0.57001 -0.24484 0.34306
O1 O 0.61451 -0.28124 0.30938
N1 N 0.56282 -0.12968 0.36148
H5 H 0.51915 -0.11287 0.38743
C8 C 0.60960 -0.03064 0.34555
C9 C 0.58701 0.08926 0.35757
C10 C 0.67917 -0.05017 0.31811
C11 C 0.63486 0.18769 0.34000
C12 C 0.72607 0.04482 0.30198
H6 H 0.70024 -0.13954 0.30874
C13 C 0.70483 0.16291 0.31238
H7 H 0.77937 0.02442 0.28039
C14 C 0.75327 0.25586 0.29483
H8 H 0.80695 0.23607 0.27365
C15 C 0.73361 0.37503 0.30409
H9 H 0.77198 0.44562 0.29041
C16 C 0.66500 0.40278 0.33029
C17 C 0.61639 0.31050 0.34796
H10 H 0.56284 0.33580 0.36804
C18 C 0.51334 0.11543 0.38697
C19 C 0.44859 0.12888 0.36511
C20 C 0.50730 0.13192 0.43630
C21 C 0.44900 0.11573 0.31638
C22 C 0.37970 0.15869 0.39299
C23 C 0.43815 0.16009 0.46238
C24 C 0.38527 0.13324 0.29635
H11 H 0.50000 0.09206 0.29314
C25 C 0.31573 0.17506 0.37261
C26 C 0.37545 0.17348 0.44119
H12 H 0.43043 0.17356 0.49996
C27 C 0.31859 0.16313 0.32446
H13 H 0.38780 0.12322 0.25878
H14 H 0.26299 0.19828 0.39419
H15 H 0.32301 0.19679 0.46318
H16 H 0.26882 0.17539 0.30896
H17 H 0.61975 0.10440 0.43580
C28 C 0.57592 0.12681 0.50516
N2 N 0.57155 0.12134 0.45787
C29 C 0.65185 0.12186 0.51788
C30 C 0.71256 0.05797 0.49388
C31 C 0.66135 0.18752 0.55805
C32 C 0.78094 0.06173 0.50983
C33 C 0.72949 0.19127 0.57368
H18 H 0.61517 0.23791 0.57721
C34 C 0.78949 0.12854 0.54941
H19 H 0.82839 0.01254 0.49144
H20 H 0.73530 0.24368 0.60455
H21 H 0.84290 0.13138 0.56124
O2 O 0.52334 0.13719 0.53766
Cl1 Cl 0.70875 -0.03020 0.44521
Cl2 Cl 0.59772 -0.37024 0.43402
H22 H 0.64923 0.49612 0.33672
#END


data_List_99
#E = -49.8904 (inter-molecular)
#E = 122.2004 (intra-molecular)
_chemical_formula_sum 'H22 C34 N2 O2 Cl2'
_chemical_formula_moiety
;
H22 C34 N2 O2 Cl2
;
_symmetry_cell_setting triclinic
_space_group_name_H-M_alt 'P -1'
_symmetry_Int_Tables_number 2
loop_
_symmetry_equiv_pos_site_id
_symmetry_equiv_pos_as_xyz
1 x,y,z
2 -x,-y,-z
_cell_length_a 12.159341
_cell_length_b 10.789608
_cell_length_c 11.423000
_cell_angle_alpha 109.947865
_cell_angle_beta 95.835131
_cell_angle_gamma 90.468112
_cell_formula_units_Z 2
loop_
_atom_site_label
_atom_site_type_symbol
_atom_site_fract_x
_atom_site_fract_y
_atom_site_fract_z
C1 C 0.45410 -0.22112 0.36643
C2 C 0.48171 -0.14482 0.29616
C3 C 0.58108 -0.06723 0.32823
C4 C 0.65272 -0.06752 0.43207
C5 C 0.62509 -0.14563 0.50161
C6 C 0.52582 -0.22129 0.46914
H1 H 0.37700 -0.28029 0.34047
H2 H 0.42489 -0.14533 0.21582
H3 H 0.68135 -0.15002 0.58038
H4 H 0.50430 -0.28055 0.52401
C7 C 0.60130 0.00725 0.24414
O1 O 0.57665 -0.04945 0.13121
N1 N 0.64497 0.13501 0.29968
H5 H 0.67949 0.16159 0.39001
C8 C 0.64861 0.23220 0.24181
C9 C 0.71536 0.34979 0.30137
C10 C 0.58299 0.21720 0.12970
C11 C 0.71320 0.45107 0.24656
C12 C 0.58287 0.31436 0.07485
H6 H 0.52774 0.13109 0.08305
C13 C 0.64716 0.43109 0.13182
H7 H 0.53001 0.29727 -0.01242
C14 C 0.64632 0.52796 0.07526
H8 H 0.59717 0.51100 -0.01421
C15 C 0.70909 0.64582 0.13110
H9 H 0.70657 0.72098 0.08760
C16 C 0.77438 0.66735 0.24346
C17 C 0.77519 0.57201 0.30072
H10 H 0.82484 0.59323 0.39037
C18 C 0.78989 0.36570 0.41818
C19 C 0.75454 0.43682 0.53814
C20 C 0.89563 0.31006 0.41150
C21 C 0.65514 0.50477 0.55362
C22 C 0.82214 0.44264 0.64852
C23 C 0.95620 0.31113 0.52228
C24 C 0.62494 0.57574 0.67179
H11 H 0.60019 0.50469 0.47236
C25 C 0.79040 0.51357 0.76706
C26 C 0.92094 0.37724 0.63906
H12 H 1.03146 0.25753 0.52050
C27 C 0.69291 0.58105 0.77836
H13 H 0.54878 0.62793 0.68085
H14 H 0.84172 0.51675 0.85189
H15 H 0.97290 0.37790 0.72267
H16 H 0.66979 0.63863 0.86967
H17 H 0.88695 0.25547 0.21751
C28 C 1.04629 0.22264 0.27380
N2 N 0.93781 0.25498 0.29351
C29 C 1.07316 0.17204 0.14121
C30 C 1.02442 0.20976 0.04273
C31 C 1.15758 0.08112 0.11642
C32 C 1.05722 0.15434 -0.07789
C33 C 1.19066 0.02737 -0.00348
H18 H 1.19812 0.05102 0.19130
C34 C 1.13965 0.06290 -0.10108
H19 H 1.01891 0.18282 -0.15471
H20 H 1.25668 -0.04152 -0.01968
H21 H 1.16429 0.02052 -0.19491
O2 O 1.12207 0.22910 0.35592
Cl1 Cl 0.92627 0.32700 0.05989
Cl2 Cl 0.77797 0.02060 0.47791
H22 H 0.82423 0.75849 0.28756
#END
