# Supplementary material for: Report on the sixth blind test of organic crystal structure prediction methods
Source: Acta Crystallogr B Struct Sci Cryst Eng Mater. 2016 Aug 1;72(Pt 4):439–59. doi: 10.1107/S2052520616007447 (PMC4971545; doi:10.1107/S2052520616007447)
Supplement: Supplementary file 2 [file b-72-00439-sup2.zip › Group_06_Elking_FustiMolnar/XXVI-2_Elking_FustiMolnar.cif]

data_XXVI_1
#Standard_algorithm
#Number of QM macro iterations=3
#energy/Z=-298539.413385   V=1346.64666
#energy/Z=-298540.046625   V=1331.57142
#energy/Z=-298540.25381   V=1329.04502

_chemical_formula_sum 'H22 C34 N2 O2 Cl2'
_chemical_formula_moiety
;
H22 C34 N2 O2 Cl2
;
_symmetry_cell_setting triclinic
_space_group_name_H-M_alt 'P -1'
_symmetry_Int_Tables_number 2
loop_
_symmetry_equiv_pos_site_id
_symmetry_equiv_pos_as_xyz
1 x,y,z
2 -x,-y,-z
_cell_length_a 10.815012
_cell_length_b 10.265288
_cell_length_c 13.791360
_cell_angle_alpha 74.544658
_cell_angle_beta 101.132834
_cell_angle_gamma 115.263911
_cell_formula_units_Z 2
loop_
_atom_site_label
_atom_site_type_symbol
_atom_site_fract_x
_atom_site_fract_y
_atom_site_fract_z
C1 C 0.95106 0.92836 1.15333
C2 C 0.87188 0.79748 1.12131
C3 C 0.77579 0.79007 1.03622
C4 C 0.75964 0.92085 0.98562
C5 C 0.83614 1.05226 1.01869
C6 C 0.93306 1.05645 1.10169
H1 H 1.02629 0.93052 1.21848
H2 H 0.88415 0.69648 1.16144
H3 H 0.82067 1.15140 0.97800
H4 H 0.99359 1.15992 1.12628
C7 C 0.70171 0.63971 1.01223
O1 O 0.68081 0.52912 1.08118
N1 N 0.66751 0.63247 0.91265
H5 H 0.68094 0.73003 0.86315
C8 C 0.60012 0.50775 0.86916
C9 C 0.54974 0.52897 0.76741
C10 C 0.58382 0.36470 0.92553
C11 C 0.47826 0.40481 0.72096
C12 C 0.51634 0.24533 0.88060
H6 H 0.62378 0.35196 1.00430
C13 C 0.46115 0.26037 0.77855
H7 H 0.50407 0.13562 0.92424
C14 C 0.39139 0.13736 0.73208
H8 H 0.37979 0.02835 0.77692
C15 C 0.33922 0.15502 0.63239
H9 H 0.28611 0.06043 0.59659
C16 C 0.35438 0.29681 0.57561
C17 C 0.42246 0.41868 0.61859
H10 H 0.43453 0.52752 0.57378
C18 C 0.57062 0.68027 0.70865
C19 C 0.70358 0.78017 0.67709
C20 C 0.46345 0.72799 0.68467
C21 C 0.81536 0.73651 0.69322
C22 C 0.72512 0.92776 0.62425
C23 C 0.48643 0.87464 0.63347
C24 C 0.94167 0.83433 0.66063
H11 H 0.79946 0.62345 0.73025
C25 C 0.85624 1.02588 0.59224
C26 C 0.61377 0.97179 0.60468
H12 H 0.40153 0.90923 0.61821
C27 C 0.96299 0.98054 0.61127
H13 H 1.02573 0.79841 0.67265
H14 H 0.87012 1.13698 0.55079
H15 H 0.63020 1.08415 0.56510
H16 H 1.06368 1.05701 0.58753
H17 H 0.32451 0.55902 0.78279
C28 C 0.21270 0.62971 0.65741
N2 N 0.33152 0.63271 0.71459
C29 C 0.08290 0.52924 0.70651
C30 C 0.05050 0.54154 0.79643
C31 C -0.01552 0.42243 0.65499
C32 C -0.07486 0.44760 0.83551
C33 C -0.14077 0.32868 0.69316
H18 H 0.00758 0.41458 0.58377
C34 C -0.16987 0.34079 0.78377
H19 H -0.09838 0.45991 0.90507
H20 H -0.21590 0.24703 0.65186
H21 H -0.26842 0.26884 0.81336
O2 O 0.20680 0.69909 0.56955
Cl1 Cl 0.16056 0.68236 0.85845
Cl2 Cl 0.64187 0.92837 0.87994
H22 H 0.31218 0.30974 0.49694
#END

data_XXVI_2
#Standard_algorithm
#Number of QM macro iterations=2
#energy/Z=-298539.729065   V=1345.42294
#energy/Z=-298540.20784   V=1330.11231

_chemical_formula_sum 'H22 C34 N2 O2 Cl2'
_chemical_formula_moiety
;
H22 C34 N2 O2 Cl2
;
_symmetry_cell_setting triclinic
_space_group_name_H-M_alt 'P -1'
_symmetry_Int_Tables_number 2
loop_
_symmetry_equiv_pos_site_id
_symmetry_equiv_pos_as_xyz
1 x,y,z
2 -x,-y,-z
_cell_length_a 10.200700
_cell_length_b 13.893094
_cell_length_c 10.899986
_cell_angle_alpha 78.942348
_cell_angle_beta 116.128733
_cell_angle_gamma 105.753407
_cell_formula_units_Z 2
loop_
_atom_site_label
_atom_site_type_symbol
_atom_site_fract_x
_atom_site_fract_y
_atom_site_fract_z
C1 C -0.16788 0.79942 -0.63593
C2 C -0.07468 0.83969 -0.51115
C3 C 0.03513 0.79095 -0.40987
C4 C 0.05204 0.70216 -0.43905
C5 C -0.04097 0.66127 -0.56415
C6 C -0.15134 0.70993 -0.66183
H1 H -0.25279 0.83788 -0.71324
H2 H -0.08527 0.91012 -0.48991
H3 H -0.02522 0.59280 -0.58560
H4 H -0.22279 0.67865 -0.75991
C7 C 0.13253 0.84110 -0.27952
O1 O 0.19734 0.93005 -0.28401
N1 N 0.13768 0.78317 -0.16187
H5 H 0.06524 0.71411 -0.17044
C8 C 0.23271 0.81390 -0.02935
C9 C 0.18275 0.79020 0.07514
C10 C 0.38129 0.86634 -0.00343
C11 C 0.28232 0.82280 0.20858
C12 C 0.47862 0.89586 0.12450
H6 H 0.41763 0.88194 -0.08631
C13 C 0.43219 0.87608 0.23324
H7 H 0.59258 0.93645 0.14334
C14 C 0.53049 0.90822 0.36511
H8 H 0.64349 0.94946 0.38130
C15 C 0.48318 0.88957 0.46944
H9 H 0.55973 0.91351 0.57074
C16 C 0.33442 0.84057 0.44473
C17 C 0.23648 0.80737 0.31777
H10 H 0.12176 0.77009 0.29979
C18 C 0.02872 0.73195 0.05054
C19 C -0.09608 0.77886 -0.02126
C20 C 0.00560 0.63076 0.09915
C21 C -0.08030 0.88058 -0.07574
C22 C -0.24316 0.72258 -0.03986
C23 C -0.14022 0.57560 0.08050
C24 C -0.20251 0.92440 -0.14349
H11 H 0.03021 0.92451 -0.06330
C25 C -0.36641 0.76996 -0.10913
C26 C -0.26017 0.62097 0.01312
H12 H -0.15502 0.49735 0.11919
C27 C -0.34671 0.86909 -0.15948
H13 H -0.18778 1.00257 -0.18456
H14 H -0.47755 0.72663 -0.12171
H15 H -0.37176 0.57793 -0.00044
H16 H -0.44152 0.90560 -0.21204
H17 H 0.23079 0.63549 0.18229
C28 C 0.13685 0.48772 0.20143
N2 N 0.13110 0.58684 0.16760
C29 C 0.28883 0.46343 0.27592
C30 C 0.42197 0.51470 0.26319
C31 C 0.29583 0.37776 0.36914
C32 C 0.55510 0.48226 0.34113
C33 C 0.42837 0.34606 0.44935
H18 H 0.19306 0.33696 0.37858
C34 C 0.55894 0.39895 0.43558
H19 H 0.65619 0.52357 0.32880
H20 H 0.42975 0.28039 0.52220
H21 H 0.66389 0.37500 0.49751
O2 O 0.02395 0.41953 0.17965
Cl1 Cl 0.43112 0.62047 0.14835
Cl2 Cl 0.19754 0.64412 -0.32546
H22 H 0.29651 0.82952 0.52650
#END

data_XXVI_3
#Standard_algorithm
#Number of QM macro iterations=2
#energy/Z=-298539.741345   V=1344.96466
#energy/Z=-298540.177215   V=1329.40585

_chemical_formula_sum 'H22 C34 N2 O2 Cl2'
_chemical_formula_moiety
;
H22 C34 N2 O2 Cl2
;
_symmetry_cell_setting triclinic
_space_group_name_H-M_alt 'P -1'
_symmetry_Int_Tables_number 2
loop_
_symmetry_equiv_pos_site_id
_symmetry_equiv_pos_as_xyz
1 x,y,z
2 -x,-y,-z
_cell_length_a 10.216283
_cell_length_b 13.851241
_cell_length_c 11.216124
_cell_angle_alpha 86.435469
_cell_angle_beta 119.208618
_cell_angle_gamma 105.654366
_cell_formula_units_Z 2
loop_
_atom_site_label
_atom_site_type_symbol
_atom_site_fract_x
_atom_site_fract_y
_atom_site_fract_z
C1 C 0.48071 -0.15327 0.05036
C2 C 0.42810 -0.12196 0.13011
C3 C 0.51436 -0.03655 0.22403
C4 C 0.66058 0.01481 0.23802
C5 C 0.71620 -0.01738 0.16073
C6 C 0.62545 -0.10036 0.06546
H1 H 0.40917 -0.21869 -0.02312
H2 H 0.31565 -0.16285 0.11979
H3 H 0.82995 0.02392 0.17411
H4 H 0.66869 -0.12402 0.00391
C7 C 0.43652 -0.01265 0.29788
O1 O 0.34554 -0.08125 0.31900
N1 N 0.46404 0.08660 0.33177
H5 H 0.54904 0.13557 0.31772
C8 C 0.40645 0.13025 0.39958
C9 C 0.47763 0.23164 0.44842
C10 C 0.27934 0.07461 0.41746
C11 C 0.42439 0.27818 0.51998
C12 C 0.22651 0.11963 0.48457
H6 H 0.22630 -0.00380 0.37859
C13 C 0.29624 0.22134 0.53812
H7 H 0.12860 0.07617 0.49758
C14 C 0.24237 0.26827 0.60758
H8 H 0.14412 0.22450 0.61991
C15 C 0.31218 0.36751 0.65846
H9 H 0.27001 0.40367 0.71116
C16 C 0.43987 0.42341 0.64269
C17 C 0.49425 0.38003 0.57482
H10 H 0.59195 0.42440 0.56260
C18 C 0.60700 0.29030 0.42461
C19 C 0.57310 0.32276 0.29127
C20 C 0.76153 0.31426 0.52970
C21 C 0.41794 0.30723 0.18153
C22 C 0.69840 0.37601 0.26727
C23 C 0.88429 0.36665 0.50443
C24 C 0.38887 0.34029 0.05467
H11 H 0.32117 0.27004 0.19907
C25 C 0.66477 0.40804 0.13550
C26 C 0.85367 0.39589 0.37655
H12 H 1.00356 0.38236 0.58778
C27 C 0.51301 0.38923 0.03062
H13 H 0.26909 0.32915 -0.02753
H14 H 0.76161 0.44928 0.11977
H15 H 0.94890 0.43634 0.35820
H16 H 0.48823 0.41309 -0.07058
H17 H 0.73479 0.21497 0.67089
C28 C 0.91142 0.34221 0.77973
N2 N 0.79896 0.28388 0.66221
C29 C 0.94389 0.29249 0.91027
C30 C 0.98987 0.20332 0.94078
C31 C 0.93537 0.34216 1.01045
C32 C 1.02177 0.16293 1.06607
C33 C 0.96705 0.30250 1.13551
H18 H 0.90365 0.41287 0.98823
C34 C 1.00923 0.21259 1.16268
H19 H 1.05871 0.09409 1.08848
H20 H 0.95984 0.34186 1.21204
H21 H 1.03575 0.18174 1.26093
O2 O 0.98097 0.43118 0.78388
Cl1 Cl 1.02202 0.14421 0.82869
Cl2 Cl 0.78434 0.12046 0.35356
H22 H 0.49536 0.50170 0.68403
#END

data_XXVI_4
#Standard_algorithm
#Number of QM macro iterations=2
#energy/Z=-298539.683545   V=1343.6857
#energy/Z=-298540.10313   V=1328.91681

_chemical_formula_sum 'H22 C34 N2 O2 Cl2'
_chemical_formula_moiety
;
H22 C34 N2 O2 Cl2
;
_symmetry_cell_setting triclinic
_space_group_name_H-M_alt 'P -1'
_symmetry_Int_Tables_number 2
loop_
_symmetry_equiv_pos_site_id
_symmetry_equiv_pos_as_xyz
1 x,y,z
2 -x,-y,-z
_cell_length_a 14.856332
_cell_length_b 11.091961
_cell_length_c 17.346327
_cell_angle_alpha 126.604165
_cell_angle_beta 141.407478
_cell_angle_gamma 73.738741
_cell_formula_units_Z 2
loop_
_atom_site_label
_atom_site_type_symbol
_atom_site_fract_x
_atom_site_fract_y
_atom_site_fract_z
C1 C 0.46619 0.02773 0.66748
C2 C 0.43457 0.08043 0.59526
C3 C 0.44306 0.23975 0.65165
C4 C 0.48891 0.34632 0.78573
C5 C 0.52099 0.29444 0.85904
C6 C 0.50856 0.13470 0.79873
H1 H 0.45870 -0.09619 0.62230
H2 H 0.40300 -0.00131 0.49364
H3 H 0.55788 0.37929 0.96402
H4 H 0.53510 0.09446 0.85670
C7 C 0.41036 0.28733 0.56877
O1 O 0.48084 0.26390 0.55063
N1 N 0.29674 0.35019 0.51289
H5 H 0.23270 0.34667 0.51772
C8 C 0.25963 0.41575 0.44537
C9 C 0.10570 0.39120 0.31566
C10 C 0.38218 0.51147 0.51522
C11 C 0.07219 0.45913 0.24966
C12 C 0.35193 0.58033 0.45563
H6 H 0.50101 0.53102 0.61810
C13 C 0.19727 0.55516 0.32112
H7 H 0.44702 0.65344 0.50999
C14 C 0.16410 0.62210 0.25578
H8 H 0.26076 0.69356 0.31103
C15 C 0.01289 0.59452 0.12341
H9 H -0.01162 0.64765 0.07491
C16 C -0.11100 0.49526 0.04884
C17 C -0.08235 0.42996 0.11084
H10 H -0.17893 0.35291 0.05180
C18 C -0.02361 0.29610 0.24496
C19 C -0.07781 0.12378 0.14408
C20 C -0.09430 0.37551 0.27554
C21 C -0.00893 0.03648 0.11103
C22 C -0.20626 0.03383 0.07234
C23 C -0.22144 0.28577 0.20400
C24 C -0.06485 -0.13012 0.01142
H11 H 0.08925 0.10250 0.16505
C25 C -0.26175 -0.13742 -0.03042
C26 C -0.27503 0.11985 0.10532
H12 H -0.27415 0.35030 0.22959
C27 C -0.19309 -0.21814 -0.06110
H13 H -0.01005 -0.19464 -0.01210
H14 H -0.36045 -0.20467 -0.08556
H15 H -0.37300 0.05204 0.05077
H16 H -0.23637 -0.34988 -0.14076
H17 H 0.04817 0.59596 0.41268
C28 C -0.06327 0.65124 0.44902
N2 N -0.03647 0.54546 0.37696
C29 C 0.01551 0.82778 0.55137
C30 C 0.16331 0.90769 0.64842
C31 C -0.07081 0.92274 0.54930
C32 C 0.22112 1.07412 0.73848
C33 C -0.01618 1.08777 0.63491
H18 H -0.18480 0.86210 0.47554
C34 C 0.13071 1.16380 0.73000
H19 H 0.33643 1.13267 0.81341
H20 H -0.08764 1.15681 0.62787
H21 H 0.17584 1.29337 0.79885
O2 O -0.15392 0.60752 0.42693
Cl1 Cl 0.28603 0.80709 0.66613
Cl2 Cl 0.52040 0.55062 0.87401
H22 H -0.23031 0.46934 -0.05916
#END

data_XXVI_5
#Standard_algorithm
#Number of QM macro iterations=2
#energy/Z=-298539.445685   V=1345.69983
#energy/Z=-298539.90467   V=1332.78343

_chemical_formula_sum 'H22 C34 N2 O2 Cl2'
_chemical_formula_moiety
;
H22 C34 N2 O2 Cl2
;
_symmetry_cell_setting triclinic
_space_group_name_H-M_alt 'P -1'
_symmetry_Int_Tables_number 2
loop_
_symmetry_equiv_pos_site_id
_symmetry_equiv_pos_as_xyz
1 x,y,z
2 -x,-y,-z
_cell_length_a 11.406569
_cell_length_b 10.380338
_cell_length_c 15.643893
_cell_angle_alpha 86.783517
_cell_angle_beta 65.155962
_cell_angle_gamma 121.804708
_cell_formula_units_Z 2
loop_
_atom_site_label
_atom_site_type_symbol
_atom_site_fract_x
_atom_site_fract_y
_atom_site_fract_z
C1 C -0.32990 0.35122 0.18695
C2 C -0.16944 0.41321 0.15062
C3 C -0.13075 0.34700 0.20521
C4 C -0.25802 0.21435 0.29614
C5 C -0.41945 0.15171 0.33333
C6 C -0.45446 0.22141 0.27857
H1 H -0.35759 0.40360 0.14341
H2 H -0.07146 0.51440 0.07889
H3 H -0.51655 0.04796 0.40385
H4 H -0.58011 0.17243 0.30691
C7 C 0.04533 0.41902 0.15881
O1 O 0.12434 0.42814 0.07217
N1 N 0.10829 0.47704 0.21710
H5 H 0.03627 0.47994 0.28323
C8 C 0.26947 0.54460 0.18816
C9 C 0.35601 0.67759 0.21172
C10 C 0.34060 0.47273 0.13728
C11 C 0.52102 0.74625 0.17931
C12 C 0.49698 0.53477 0.10829
H6 H 0.26878 0.36686 0.12221
C13 C 0.59246 0.67399 0.12647
H7 H 0.54991 0.47797 0.06941
C14 C 0.75617 0.74320 0.09357
H8 H 0.80971 0.68838 0.05234
C15 C 0.84715 0.87917 0.11167
H9 H 0.97199 0.93021 0.08741
C16 C 0.77950 0.95403 0.16061
C17 C 0.61999 0.88875 0.19430
H10 H 0.56917 0.94799 0.23147
C18 C 0.27954 0.74821 0.27021
C19 C 0.25671 0.84773 0.22323
C20 C 0.22988 0.71715 0.37208
C21 C 0.30294 0.88184 0.12050
C22 C 0.18505 0.91661 0.28062
C23 C 0.16065 0.78717 0.42808
C24 C 0.28023 0.97908 0.07684
H11 H 0.35771 0.83078 0.07567
C25 C 0.16372 1.01650 0.23353
C26 C 0.13950 0.88385 0.38288
H12 H 0.12333 0.76138 0.50686
C27 C 0.21095 1.04784 0.13348
H13 H 0.31647 1.00365 -0.00211
H14 H 0.10968 1.06880 0.27784
H15 H 0.08584 0.93676 0.42671
H16 H 0.19564 1.12561 0.09707
H17 H 0.31165 0.58107 0.36632
C28 C 0.19192 0.54582 0.51497
N2 N 0.25241 0.61638 0.41565
C29 C 0.23984 0.44507 0.53811
C30 C 0.26851 0.34803 0.48722
C31 C 0.25546 0.44897 0.62251
C32 C 0.31142 0.26036 0.51906
C33 C 0.30269 0.36599 0.65305
H18 H 0.23130 0.52198 0.66314
C34 C 0.33115 0.27138 0.60090
H19 H 0.33201 0.18579 0.47826
H20 H 0.31689 0.37472 0.71749
H21 H 0.36755 0.20491 0.62417
O2 O 0.10818 0.56815 0.58419
Cl1 Cl 0.25034 0.32715 0.38236
Cl2 Cl -0.22052 0.11491 0.36230
H22 H 0.85448 1.06496 0.17111
#END

data_XXVI_6
#Standard_algorithm
#Number of QM macro iterations=2
#energy/Z=-298539.186945   V=1312.16074
#energy/Z=-298539.42074   V=1304.94442

_chemical_formula_sum 'H22 C34 N2 O2 Cl2'
_chemical_formula_moiety
;
H22 C34 N2 O2 Cl2
;
_symmetry_cell_setting triclinic
_space_group_name_H-M_alt 'P -1'
_symmetry_Int_Tables_number 2
loop_
_symmetry_equiv_pos_site_id
_symmetry_equiv_pos_as_xyz
1 x,y,z
2 -x,-y,-z
_cell_length_a 10.714705
_cell_length_b 20.168276
_cell_length_c 14.107497
_cell_angle_alpha 31.044049
_cell_angle_beta 90.427360
_cell_angle_gamma 107.095882
_cell_formula_units_Z 2
loop_
_atom_site_label
_atom_site_type_symbol
_atom_site_fract_x
_atom_site_fract_y
_atom_site_fract_z
C1 C 0.40162 0.37544 0.32517
C2 C 0.36337 0.48137 0.18022
C3 C 0.38250 0.58423 0.12610
C4 C 0.44506 0.58111 0.21659
C5 C 0.48501 0.47606 0.36106
C6 C 0.46216 0.37314 0.41526
H1 H 0.38491 0.29461 0.36856
H2 H 0.31812 0.48692 0.10522
H3 H 0.53527 0.47630 0.42823
H4 H 0.49407 0.29192 0.52642
C7 C 0.34801 0.70171 -0.04251
O1 O 0.41810 0.79328 -0.21951
N1 N 0.23496 0.69378 0.01707
H5 H 0.17792 0.60450 0.17401
C8 C 0.19237 0.79947 -0.12175
C9 C 0.04379 0.75116 -0.04656
C10 C 0.30257 0.95561 -0.33714
C11 C 0.00360 0.86088 -0.19021
C12 C 0.26536 1.06169 -0.47446
H6 H 0.41646 0.99035 -0.39409
C13 C 0.11654 1.01872 -0.40676
H7 H 0.35169 1.17995 -0.64012
C14 C 0.07582 1.12620 -0.54873
H8 H 0.16308 1.24542 -0.71324
C15 C -0.07098 1.08062 -0.48219
H9 H -0.10220 1.16332 -0.59128
C16 C -0.18339 0.92459 -0.27110
C17 C -0.14712 0.81748 -0.12814
H10 H -0.23503 0.69702 0.03401
C18 C -0.07315 0.58689 0.17875
C19 C -0.14298 0.47270 0.24536
C20 C -0.11641 0.54303 0.32641
C21 C -0.11090 0.51153 0.10070
C22 C -0.25124 0.31377 0.46359
C23 C -0.22671 0.38625 0.54116
C24 C -0.18199 0.39980 0.16787
H11 H -0.02957 0.63199 -0.06558
C25 C -0.31968 0.20105 0.52849
C26 C -0.29002 0.27552 0.60667
H12 H -0.25746 0.35564 0.65214
C27 C -0.28660 0.24294 0.38352
H13 H -0.15621 0.43233 0.05384
H14 H -0.40054 0.08027 0.69549
H15 H -0.37350 0.15511 0.77254
H16 H -0.34070 0.15763 0.43122
H17 H 0.02443 0.76808 0.09496
C28 C -0.05464 0.64559 0.36716
N2 N -0.04837 0.65926 0.25397
C29 C 0.02937 0.79335 0.24232
C30 C 0.16883 0.92950 0.05479
C31 C -0.04046 0.79081 0.32988
C32 C 0.23555 1.05612 -0.03883
C33 C 0.02252 0.91812 0.23401
H18 H -0.14785 0.68510 0.47617
C34 C 0.16145 1.05137 0.04874
H19 H 0.34476 1.15903 -0.18201
H20 H -0.03594 0.91310 0.30421
H21 H 0.21330 1.15169 -0.02733
O2 O -0.13075 0.52011 0.56242
Cl1 Cl 0.26992 0.94878 -0.07068
Cl2 Cl 0.48495 0.71631 0.13916
H22 H -0.29989 0.88883 -0.22203
#END

data_XXVI_7
#Standard_algorithm
#Number of QM macro iterations=3
#energy/Z=-298538.606785   V=1304.62179
#energy/Z=-298538.95843   V=1297.30203
#energy/Z=-298539.30148   V=1301.43541

_chemical_formula_sum 'H22 C34 N2 O2 Cl2'
_chemical_formula_moiety
;
H22 C34 N2 O2 Cl2
;
_symmetry_cell_setting triclinic
_space_group_name_H-M_alt 'P -1'
_symmetry_Int_Tables_number 2
loop_
_symmetry_equiv_pos_site_id
_symmetry_equiv_pos_as_xyz
1 x,y,z
2 -x,-y,-z
_cell_length_a 10.356200
_cell_length_b 10.631900
_cell_length_c 14.152265
_cell_angle_alpha 74.880557
_cell_angle_beta 106.811449
_cell_angle_gamma 118.098922
_cell_formula_units_Z 2
loop_
_atom_site_label
_atom_site_type_symbol
_atom_site_fract_x
_atom_site_fract_y
_atom_site_fract_z
C1 C 0.90398 1.03292 0.78988
C2 C 0.86440 0.88861 0.83004
C3 C 0.88222 0.79726 0.78416
C4 C 0.94379 0.85510 0.69814
C5 C 0.98480 0.99998 0.65751
C6 C 0.96430 1.08809 0.70370
H1 H 0.88855 1.10297 0.82531
H2 H 0.81960 0.84424 0.89839
H3 H 1.03429 1.04367 0.59115
H4 H 0.99802 1.20142 0.67308
C7 C 0.85059 0.64657 0.83696
O1 O 0.92800 0.62983 0.91937
N1 N 0.73267 0.53792 0.78994
H5 H 0.67320 0.56737 0.72342
C8 C 0.68990 0.38923 0.82413
C9 C 0.54147 0.29088 0.79836
C10 C 0.79899 0.34055 0.88253
C11 C 0.50065 0.14028 0.83147
C12 C 0.76072 0.19632 0.91344
H6 H 0.91278 0.41867 0.90380
C13 C 0.61235 0.09223 0.88880
H7 H 0.84584 0.16177 0.96002
C14 C 0.57089 -0.05686 0.92176
H8 H 0.65714 -0.09149 0.96593
C15 C 0.42453 -0.15574 0.90043
H9 H 0.39267 -0.27039 0.92534
C16 C 0.31336 -0.10876 0.84684
C17 C 0.35033 0.03553 0.81277
H10 H 0.26384 0.07129 0.77227
C18 C 0.42505 0.34082 0.73911
C19 C 0.35406 0.38453 0.78849
C20 C 0.38287 0.34374 0.63575
C21 C 0.38466 0.37439 0.89386
C22 C 0.24576 0.43721 0.73161
C23 C 0.27348 0.39339 0.57983
C24 C 0.31164 0.41332 0.94029
H11 H 0.46660 0.33427 0.93748
C25 C 0.17510 0.47944 0.78140
C26 C 0.20922 0.44049 0.62696
H12 H 0.24431 0.39534 0.49965
C27 C 0.20659 0.46723 0.88396
H13 H 0.33643 0.40430 1.02137
H14 H 0.09426 0.52101 0.73691
H15 H 0.12640 0.48001 0.58356
H16 H 0.15140 0.49777 0.92285
H17 H 0.52149 0.25445 0.63910
C28 C 0.44601 0.30396 0.49130
N2 N 0.45051 0.29397 0.59036
C29 C 0.52828 0.23646 0.46635
C30 C 0.66795 0.23884 0.51547
C31 C 0.45649 0.16719 0.38139
C32 C 0.73358 0.17672 0.48015
C33 C 0.51863 0.10103 0.34737
H18 H 0.34867 0.16605 0.34283
C34 C 0.65823 0.10646 0.39688
H19 H 0.84319 0.18266 0.51847
H20 H 0.45900 0.04651 0.28206
H21 H 0.70968 0.05732 0.37008
O2 O 0.37267 0.35797 0.42340
Cl1 Cl 0.77048 0.32357 0.62111
Cl2 Cl 0.98104 0.74977 0.64371
H22 H 0.19731 -0.18767 0.83347
#END

data_XXVI_8
#Standard_algorithm
#Number of QM macro iterations=2
#energy/Z=-298539.061075   V=1307.52794
#energy/Z=-298539.291885   V=1300.91327

_chemical_formula_sum 'H22 C34 N2 O2 Cl2'
_chemical_formula_moiety
;
H22 C34 N2 O2 Cl2
;
_symmetry_cell_setting triclinic
_space_group_name_H-M_alt 'P -1'
_symmetry_Int_Tables_number 2
loop_
_symmetry_equiv_pos_site_id
_symmetry_equiv_pos_as_xyz
1 x,y,z
2 -x,-y,-z
_cell_length_a 15.185080
_cell_length_b 10.759148
_cell_length_c 10.361466
_cell_angle_alpha 61.305791
_cell_angle_beta 85.954922
_cell_angle_gamma 63.108888
_cell_formula_units_Z 2
loop_
_atom_site_label
_atom_site_type_symbol
_atom_site_fract_x
_atom_site_fract_y
_atom_site_fract_z
C1 C 0.79454 0.17641 0.90411
C2 C 0.83366 0.28154 0.86524
C3 C 0.78564 0.41626 0.88406
C4 C 0.69878 0.44062 0.94645
C5 C 0.65918 0.33527 0.98685
C6 C 0.70731 0.20388 0.96474
H1 H 0.83152 0.07293 0.88788
H2 H 0.90269 0.26083 0.81992
H3 H 0.59216 0.35471 1.03701
H4 H 0.67737 0.12060 0.99746
C7 C 0.83733 0.51593 0.85123
O1 O 0.92065 0.45160 0.92679
N1 N 0.78879 0.67107 0.73408
H5 H 0.72174 0.70676 0.67575
C8 C 0.82249 0.78581 0.69104
C9 C 0.79662 0.91063 0.54238
C10 C 0.88119 0.77479 0.80061
C11 C 0.83012 1.02727 0.50192
C12 C 0.91231 0.88722 0.76295
H6 H 0.90302 0.67483 0.91438
C13 C 0.88780 1.01625 0.61440
H7 H 0.95939 0.87337 0.84876
C14 C 0.92138 1.13109 0.57363
H8 H 0.96589 1.11979 0.66062
C15 C 0.90042 1.25189 0.42719
H9 H 0.92591 1.34055 0.39590
C16 C 0.84652 1.26043 0.31518
C17 C 0.81172 1.15157 0.35149
H10 H 0.77093 1.15847 0.26388
C18 C 0.73700 0.92146 0.42546
C19 C 0.78616 0.82872 0.35496
C20 C 0.63321 1.02332 0.38228
C21 C 0.89205 0.73185 0.38636
C22 C 0.72840 0.83460 0.24652
C23 C 0.57663 1.03155 0.27241
C24 C 0.93817 0.64610 0.31446
H11 H 0.93665 0.72723 0.46788
C25 C 0.77791 0.74204 0.17711
C26 C 0.62335 0.93764 0.20879
H12 H 0.49616 1.11080 0.24207
C27 C 0.88099 0.64984 0.20965
H13 H 1.01967 0.57280 0.34005
H14 H 0.73297 0.74615 0.09608
H15 H 0.57899 0.94349 0.12572
H16 H 0.91975 0.58026 0.15522
H17 H 0.63744 1.10569 0.52212
C28 C 0.48852 1.20906 0.44384
N2 N 0.58809 1.11756 0.44979
C29 C 0.46472 1.29847 0.52734
C30 C 0.51556 1.24526 0.66661
C31 C 0.37985 1.45195 0.45714
C32 C 0.48229 1.34078 0.73267
C33 C 0.34802 1.55021 0.51966
H18 H 0.33973 1.49326 0.34977
C34 C 0.39956 1.49395 0.65837
H19 H 0.52223 1.29533 0.84165
H20 H 0.28299 1.66971 0.46092
H21 H 0.37498 1.56857 0.70991
O2 O 0.41956 1.22695 0.36847
Cl1 Cl 0.62132 1.05592 0.76834
Cl2 Cl 0.64205 0.59713 0.98519
H22 H 0.83346 1.35313 0.19897
#END

data_XXVI_9
#Standard_algorithm
#Number of QM macro iterations=3
#energy/Z=-298538.529435   V=1304.76134
#energy/Z=-298538.88421   V=1296.81665
#energy/Z=-298539.253255   V=1301.31723

_chemical_formula_sum 'H22 C34 N2 O2 Cl2'
_chemical_formula_moiety
;
H22 C34 N2 O2 Cl2
;
_symmetry_cell_setting triclinic
_space_group_name_H-M_alt 'P -1'
_symmetry_Int_Tables_number 2
loop_
_symmetry_equiv_pos_site_id
_symmetry_equiv_pos_as_xyz
1 x,y,z
2 -x,-y,-z
_cell_length_a 10.801384
_cell_length_b 15.326745
_cell_length_c 10.631950
_cell_angle_alpha 116.993413
_cell_angle_beta 57.774950
_cell_angle_gamma 112.892358
_cell_formula_units_Z 2
loop_
_atom_site_label
_atom_site_type_symbol
_atom_site_fract_x
_atom_site_fract_y
_atom_site_fract_z
C1 C 0.09737 0.70984 0.07990
C2 C 0.13672 0.66992 0.14492
C3 C 0.11835 0.71598 0.30023
C4 C 0.05668 0.80201 0.38970
C5 C 0.01590 0.84239 0.32600
C6 C 0.03678 0.79596 0.17100
H1 H 0.11319 0.67427 -0.04120
H2 H 0.18165 0.60160 0.07627
H3 H -0.03361 0.90878 0.39793
H4 H 0.00323 0.82635 0.12163
C7 C 0.14909 0.66326 0.36730
O1 O 0.07015 0.58146 0.38073
N1 N 0.26784 0.70956 0.40372
H5 H 0.32795 0.77579 0.38061
C8 C 0.31052 0.67540 0.47550
C9 C 0.45891 0.70129 0.45129
C10 C 0.20156 0.61697 0.57479
C11 C 0.49971 0.66838 0.52815
C12 C 0.23985 0.58626 0.65001
H6 H 0.08790 0.59548 0.58892
C13 C 0.38809 0.61115 0.63067
H7 H 0.15479 0.53968 0.72306
C14 C 0.42950 0.57850 0.70568
H8 H 0.34330 0.53438 0.78244
C15 C 0.57576 0.60006 0.67979
H9 H 0.60761 0.57540 0.73791
C16 C 0.68690 0.65353 0.57509
C17 C 0.64995 0.68729 0.50152
H10 H 0.73638 0.72770 0.41968
C18 C 0.57535 0.76055 0.34428
C19 C 0.64648 0.71115 0.18009
C20 C 0.61747 0.86393 0.40272
C21 C 0.61594 0.60575 0.11523
C22 C 0.75483 0.76804 0.07608
C23 C 0.72702 0.91987 0.29973
C24 C 0.68893 0.55932 -0.04328
H11 H 0.53402 0.56212 0.19361
C25 C 0.82552 0.71825 -0.08673
C26 C 0.79137 0.87271 0.14111
H12 H 0.75622 1.00006 0.34895
C27 C 0.79402 0.61565 -0.14583
H13 H 0.66406 0.47821 -0.09070
H14 H 0.90638 0.76274 -0.16460
H15 H 0.87423 0.91612 0.06224
H16 H 0.84923 0.57681 -0.27058
H17 H 0.47880 0.86059 0.62730
C28 C 0.55375 1.00844 0.65037
N2 N 0.54970 0.90935 0.56561
C29 C 0.47139 1.03334 0.82516
C30 C 0.33155 0.98434 0.91317
C31 C 0.54333 1.11807 0.90779
C32 C 0.26582 1.01965 1.07636
C33 C 0.48110 1.15205 1.07022
H18 H 0.65130 1.15653 0.83979
C34 C 0.34130 1.10270 1.15475
H19 H 0.15606 0.98149 1.14165
H20 H 0.54084 1.21721 1.13057
H21 H 0.28978 1.12947 1.28223
O2 O 0.62674 1.07641 0.59115
Cl1 Cl 0.22900 0.87893 0.82494
Cl2 Cl 0.01915 0.85673 0.58688
H22 H 0.80290 0.66703 0.55145
#END

data_XXVI_10
#Standard_algorithm
#Number of QM macro iterations=2
#energy/Z=-298538.646895   V=1305.03623
#energy/Z=-298538.978805   V=1297.78181

_chemical_formula_sum 'H22 C34 N2 O2 Cl2'
_chemical_formula_moiety
;
H22 C34 N2 O2 Cl2
;
_symmetry_cell_setting triclinic
_space_group_name_H-M_alt 'P -1'
_symmetry_Int_Tables_number 2
loop_
_symmetry_equiv_pos_site_id
_symmetry_equiv_pos_as_xyz
1 x,y,z
2 -x,-y,-z
_cell_length_a 10.635081
_cell_length_b 19.068682
_cell_length_c 10.392037
_cell_angle_alpha 53.277135
_cell_angle_beta 61.718151
_cell_angle_gamma 51.074546
_cell_formula_units_Z 2
loop_
_atom_site_label
_atom_site_type_symbol
_atom_site_fract_x
_atom_site_fract_y
_atom_site_fract_z
C1 C 1.55360 0.35087 1.17022
C2 C 1.45479 0.38245 1.07500
C3 C 1.29692 0.46592 1.06259
C4 C 1.23999 0.51552 1.15381
C5 C 1.33589 0.48214 1.25440
C6 C 1.49338 0.40092 1.26070
H1 H 1.67660 0.28705 1.17479
H2 H 1.49919 0.34325 1.00550
H3 H 1.28725 0.52068 1.32636
H4 H 1.56832 0.37630 1.33775
C7 C 1.20648 0.49009 0.95453
O1 O 1.22347 0.42158 0.94869
N1 N 1.11532 0.58971 0.86010
H5 H 1.10500 0.63835 0.88301
C8 C 1.01962 0.63614 0.74647
C9 C 0.91877 0.74008 0.68482
C10 C 1.02593 0.58078 0.69265
C11 C 0.82589 0.79068 0.56301
C12 C 0.93158 0.62893 0.58027
H6 H 1.10424 0.50015 0.74374
C13 C 0.83032 0.73426 0.51114
H7 H 0.93602 0.58551 0.54104
C14 C 0.73837 0.78527 0.38938
H8 H 0.74142 0.74149 0.35200
C15 C 0.64804 0.88841 0.31756
H9 H 0.57879 0.92821 0.22245
C16 C 0.64536 0.94416 0.36693
C17 C 0.73064 0.89664 0.48743
H10 H 0.72666 0.94020 0.52567
C18 C 0.90975 0.79848 0.74268
C19 C 1.02761 0.83129 0.66879
C20 C 0.78556 0.82373 0.86597
C21 C 1.15225 0.81246 0.53767
C22 C 1.01791 0.88827 0.72348
C23 C 0.77529 0.88230 0.91598
C24 C 1.26336 0.84564 0.46805
H11 H 1.15797 0.77236 0.49071
C25 C 1.13491 0.92030 0.65055
C26 C 0.88843 0.91323 0.84659
H12 H 0.67537 0.90410 1.00776
C27 C 1.25655 0.89846 0.52660
H13 H 1.35645 0.83212 0.36581
H14 H 1.12466 0.96422 0.69306
H15 H 0.87487 0.96040 0.88439
H16 H 1.34720 0.92249 0.47112
H17 H 0.70725 0.72389 0.94801
C28 C 0.51640 0.83471 1.01929
N2 N 0.67105 0.78953 0.94343
C29 C 0.41757 0.78302 1.10027
C30 C 0.44351 0.69656 1.24805
C31 C 0.28119 0.83096 1.03265
C32 C 0.33792 0.65729 1.32622
C33 C 0.17557 0.79230 1.10899
H18 H 0.25925 0.89961 0.91925
C34 C 0.20445 0.70556 1.25556
H19 H 0.35865 0.59047 1.44217
H20 H 0.07050 0.82936 1.05548
H21 H 0.12070 0.67609 1.31664
O2 O 0.45112 0.91531 1.02063
Cl1 Cl 0.60297 0.63992 1.34302
Cl2 Cl 1.04541 0.61980 1.15167
H22 H 0.57298 1.02569 0.31066
#END

data_XXVI_11
#Standard_algorithm
#Number of QM macro iterations=3
#energy/Z=-298538.62168   V=1329.61788
#energy/Z=-298538.783295   V=1305.03817
#energy/Z=-298538.838925   V=1299.45086

_chemical_formula_sum 'H22 C34 N2 O2 Cl2'
_chemical_formula_moiety
;
H22 C34 N2 O2 Cl2
;
_symmetry_cell_setting triclinic
_space_group_name_H-M_alt 'P -1'
_symmetry_Int_Tables_number 2
loop_
_symmetry_equiv_pos_site_id
_symmetry_equiv_pos_as_xyz
1 x,y,z
2 -x,-y,-z
_cell_length_a 10.451920
_cell_length_b 10.999930
_cell_length_c 13.979226
_cell_angle_alpha 69.843211
_cell_angle_beta 106.277890
_cell_angle_gamma 119.635263
_cell_formula_units_Z 2
loop_
_atom_site_label
_atom_site_type_symbol
_atom_site_fract_x
_atom_site_fract_y
_atom_site_fract_z
C1 C 0.89181 1.50581 0.33020
C2 C 0.96833 1.42235 0.36716
C3 C 0.93638 1.30705 0.45521
C4 C 0.82078 1.27787 0.50460
C5 C 0.74094 1.35929 0.46704
C6 C 0.77692 1.47376 0.38028
H1 H 0.92057 1.59454 0.26197
H2 H 1.05704 1.44426 0.32856
H3 H 0.65194 1.33288 0.50743
H4 H 0.71530 1.53789 0.35111
C7 C 1.02972 1.22829 0.48035
O1 O 1.08151 1.22977 0.41035
N1 N 1.05956 1.16417 0.58132
H5 H 1.00770 1.16584 0.63243
C8 C 1.14560 1.08782 0.62481
C9 C 1.14893 1.02259 0.73040
C10 C 1.22894 1.07751 0.56565
C11 C 1.23598 0.94520 0.77813
C12 C 1.31090 1.00108 0.61144
H6 H 1.22438 1.12905 0.48404
C13 C 1.31671 0.93210 0.71761
H7 H 1.37380 0.99325 0.56525
C14 C 1.40079 0.85292 0.76532
H8 H 1.45960 0.84053 0.71875
C15 C 1.40860 0.79143 0.86965
H9 H 1.47394 0.73099 0.90511
C16 C 1.33167 0.80644 0.93006
C17 C 1.24653 0.88046 0.88524
H10 H 1.18561 0.89067 0.93133
C18 C 1.06088 1.03397 0.79168
C19 C 1.12583 1.15123 0.83941
C20 C 0.91323 0.93178 0.80127
C21 C 1.27779 1.25290 0.83851
C22 C 1.03685 1.16761 0.89129
C23 C 0.82594 0.94932 0.85254
C24 C 1.33780 1.36490 0.88550
H11 H 1.34700 1.24173 0.79969
C25 C 1.10163 1.28377 0.93855
C26 C 0.88643 1.06505 0.89455
H12 H 0.71135 0.87019 0.85768
C27 C 1.24922 1.38077 0.93596
H13 H 1.45341 1.44439 0.88129
H14 H 1.03268 1.29512 0.97753
H15 H 0.81742 1.07638 0.93347
H16 H 1.29719 1.47031 0.97194
H17 H 0.92623 0.80375 0.72817
C28 C 0.71444 0.70155 0.76041
N2 N 0.85549 0.81108 0.76147
C29 C 0.68996 0.56955 0.73397
C30 C 0.76205 0.48241 0.78949
C31 C 0.57300 0.52104 0.65662
C32 C 0.71480 0.34840 0.77119
C33 C 0.52714 0.38952 0.63614
H18 H 0.51772 0.58938 0.61360
C34 C 0.59670 0.30181 0.69506
H19 H 0.77176 0.28205 0.81589
H20 H 0.43558 0.35365 0.57588
H21 H 0.55969 0.19687 0.68181
O2 O 0.60697 0.70241 0.78003
Cl1 Cl 0.91289 0.53669 0.88368
Cl2 Cl 0.76693 1.13703 0.61432
H22 H 1.33988 0.75884 1.01271
#END

data_XXVI_12
#Standard_algorithm
#Number of QM macro iterations=2
#energy/Z=-298538.435355   V=1304.55582
#energy/Z=-298538.81995   V=1296.12949

_chemical_formula_sum 'H22 C34 N2 O2 Cl2'
_chemical_formula_moiety
;
H22 C34 N2 O2 Cl2
;
_symmetry_cell_setting triclinic
_space_group_name_H-M_alt 'P -1'
_symmetry_Int_Tables_number 2
loop_
_symmetry_equiv_pos_site_id
_symmetry_equiv_pos_as_xyz
1 x,y,z
2 -x,-y,-z
_cell_length_a 10.811190
_cell_length_b 14.032612
_cell_length_c 10.603738
_cell_angle_alpha 104.435814
_cell_angle_beta 121.972579
_cell_angle_gamma 91.627148
_cell_formula_units_Z 2
loop_
_atom_site_label
_atom_site_type_symbol
_atom_site_fract_x
_atom_site_fract_y
_atom_site_fract_z
C1 C 0.97846 0.64798 0.07284
C2 C 1.04245 0.61646 0.20442
C3 C 0.97143 0.53332 0.20904
C4 C 0.83039 0.48401 0.07614
C5 C 0.76284 0.51742 -0.05417
C6 C 0.83766 0.59828 -0.05685
H1 H 1.03766 0.71153 0.07187
H2 H 1.15137 0.65546 0.30745
H3 H 0.65211 0.47919 -0.15402
H4 H 0.78495 0.62289 -0.16012
C7 C 1.05549 0.50909 0.35977
O1 O 1.12938 0.57759 0.48557
N1 N 1.05070 0.40936 0.34637
H5 H 0.97932 0.36085 0.23637
C8 C 1.11789 0.36259 0.46307
C9 C 1.07575 0.25854 0.41767
C10 C 1.22710 0.41767 0.62147
C11 C 1.14727 0.20751 0.53122
C12 C 1.29163 0.36912 0.73202
H6 H 1.25645 0.49839 0.65332
C13 C 1.25579 0.26365 0.69167
H7 H 1.37427 0.41231 0.85381
C14 C 1.32703 0.21227 0.80343
H8 H 1.40845 0.25581 0.92541
C15 C 1.29589 0.10904 0.75934
H9 H 1.35145 0.06904 0.84428
C16 C 1.19047 0.05360 0.60103
C17 C 1.11714 0.10145 0.49015
H10 H 1.03516 0.05807 0.36869
C18 C 0.95962 0.20051 0.25178
C19 C 1.00072 0.16817 0.14213
C20 C 0.81124 0.17545 0.20191
C21 C 1.15036 0.18739 0.18635
C22 C 0.88936 0.11147 -0.01709
C23 C 0.70306 0.11688 0.04486
C24 C 1.18672 0.15505 0.07827
H11 H 1.23724 0.22720 0.30801
C25 C 0.93016 0.08022 -0.12543
C26 C 0.74165 0.08614 -0.06067
H12 H 0.58968 0.09497 0.00922
C27 C 1.07557 0.10261 -0.07943
H13 H 1.30221 0.16889 0.11448
H14 H 0.84397 0.03646 -0.24571
H15 H 0.65698 0.03891 -0.17931
H16 H 1.10697 0.07926 -0.16282
H17 H 0.83039 0.27491 0.39866
C28 C 0.64512 0.16671 0.29442
N2 N 0.76808 0.20989 0.30739
C29 C 0.61780 0.21821 0.41730
C30 C 0.55597 0.30439 0.41652
C31 C 0.63900 0.17005 0.52634
C32 C 0.51741 0.34297 0.52292
C33 C 0.60164 0.20800 0.63337
H18 H 0.68452 0.10174 0.52474
C34 C 0.54075 0.29426 0.63102
H19 H 0.46790 0.40961 0.51994
H20 H 0.61917 0.17073 0.71847
H21 H 0.50931 0.32307 0.71294
O2 O 0.55976 0.08781 0.19483
Cl1 Cl 0.51723 0.36165 0.27507
Cl2 Cl 0.72847 0.38007 0.06588
H22 H 1.16515 -0.02800 0.56661
#END

data_XXVI_13
#Standard_algorithm
#Number of QM macro iterations=2
#energy/Z=-298538.619815   V=1329.79671
#energy/Z=-298538.78469   V=1304.92587

_chemical_formula_sum 'H22 C34 N2 O2 Cl2'
_chemical_formula_moiety
;
H22 C34 N2 O2 Cl2
;
_symmetry_cell_setting triclinic
_space_group_name_H-M_alt 'P -1'
_symmetry_Int_Tables_number 2
loop_
_symmetry_equiv_pos_site_id
_symmetry_equiv_pos_as_xyz
1 x,y,z
2 -x,-y,-z
_cell_length_a 14.562102
_cell_length_b 11.050992
_cell_length_c 10.818070
_cell_angle_alpha 123.010596
_cell_angle_beta 109.467819
_cell_angle_gamma 64.339030
_cell_formula_units_Z 2
loop_
_atom_site_label
_atom_site_type_symbol
_atom_site_fract_x
_atom_site_fract_y
_atom_site_fract_z
C1 C 0.36311 0.50146 0.97442
C2 C 0.34209 0.60710 0.92833
C3 C 0.26375 0.61708 0.81324
C4 C 0.20796 0.51493 0.74281
C5 C 0.22668 0.41049 0.79028
C6 C 0.30368 0.40494 0.90681
H1 H 0.42388 0.49622 1.06502
H2 H 0.38552 0.68632 0.98226
H3 H 0.18138 0.33352 0.73522
H4 H 0.31690 0.32475 0.94451
C7 C 0.23608 0.75066 0.78850
O1 O 0.21364 0.87910 0.89559
N1 N 0.23744 0.71871 0.64787
H5 H 0.27166 0.60664 0.57800
C8 C 0.19853 0.82062 0.58965
C9 C 0.21023 0.76482 0.44262
C10 C 0.14615 0.97723 0.67628
C11 C 0.16314 0.86416 0.37724
C12 C 0.10546 1.07413 0.61605
H6 H 0.13896 1.01881 0.79033
C13 C 0.11051 1.02190 0.46594
H7 H 0.06600 1.19388 0.68505
C14 C 0.06364 1.11999 0.40100
H8 H 0.02390 1.23950 0.46981
C15 C 0.06686 1.06561 0.25325
H9 H 0.03075 1.14258 0.20500
C16 C 0.11813 0.91024 0.16492
C17 C 0.16517 0.81195 0.22522
H10 H 0.20450 0.69239 0.15582
C18 C 0.27245 0.60383 0.35467
C19 C 0.22585 0.48641 0.26847
C20 C 0.37755 0.56738 0.35601
C21 C 0.11923 0.51732 0.25971
C22 C 0.28714 0.33186 0.18660
C23 C 0.43725 0.41437 0.27165
C24 C 0.07572 0.40223 0.17571
H11 H 0.07217 0.63454 0.32075
C25 C 0.24071 0.21556 0.10380
C26 C 0.39273 0.30108 0.19049
H12 H 0.51846 0.38860 0.27440
C27 C 0.13692 0.24981 0.09814
H13 H -0.00656 0.42871 0.16922
H14 H 0.28764 0.09769 0.04371
H15 H 0.43966 0.18428 0.12650
H16 H 0.10259 0.15884 0.03408
H17 H 0.36912 0.79148 0.49403
C28 C 0.52094 0.67944 0.47002
N2 N 0.42028 0.68649 0.44095
C29 C 0.54473 0.82692 0.56498
C30 C 0.49365 0.96266 0.68025
C31 C 0.63294 0.82329 0.53527
C32 C 0.52951 1.08741 0.76131
C33 C 0.66792 0.94766 0.61247
H18 H 0.67337 0.71766 0.44761
C34 C 0.61581 1.08064 0.72638
H19 H 0.48825 1.18999 0.85054
H20 H 0.73620 0.94031 0.58521
H21 H 0.64318 1.17843 0.78813
O2 O 0.59148 0.55938 0.41705
Cl1 Cl 0.38361 0.98539 0.73267
Cl2 Cl 0.11293 0.51443 0.59387
H22 H 0.12298 0.86913 0.04925
#END

data_XXVI_14
#Standard_algorithm
#Number of QM macro iterations=2
#energy/Z=-298538.51347   V=1331.70382
#energy/Z=-298538.71025   V=1304.16592

_chemical_formula_sum 'H22 C34 N2 O2 Cl2'
_chemical_formula_moiety
;
H22 C34 N2 O2 Cl2
;
_symmetry_cell_setting triclinic
_space_group_name_H-M_alt 'P -1'
_symmetry_Int_Tables_number 2
loop_
_symmetry_equiv_pos_site_id
_symmetry_equiv_pos_as_xyz
1 x,y,z
2 -x,-y,-z
_cell_length_a 14.586338
_cell_length_b 10.422955
_cell_length_c 11.081055
_cell_angle_alpha 119.800368
_cell_angle_beta 64.148500
_cell_angle_gamma 96.542193
_cell_formula_units_Z 2
loop_
_atom_site_label
_atom_site_type_symbol
_atom_site_fract_x
_atom_site_fract_y
_atom_site_fract_z
C1 C -0.17166 0.61399 0.67044
C2 C -0.13610 0.53700 0.71695
C3 C -0.04619 0.56424 0.73808
C4 C 0.00600 0.67713 0.71342
C5 C -0.03007 0.75755 0.66959
C6 C -0.11811 0.72499 0.64641
H1 H -0.24142 0.58883 0.65487
H2 H -0.17749 0.45151 0.73855
H3 H 0.01241 0.84445 0.65226
H4 H -0.14574 0.78646 0.61056
C7 C -0.02202 0.46959 0.79039
O1 O -0.09246 0.41687 0.85799
N1 N 0.07868 0.44049 0.75389
H5 H 0.12980 0.49329 0.70155
C8 C 0.12132 0.35631 0.78870
C9 C 0.22632 0.35529 0.75129
C10 C 0.06153 0.27230 0.85774
C11 C 0.27262 0.26968 0.78324
C12 C 0.10573 0.19175 0.89056
H6 H -0.01958 0.27475 0.88599
C13 C 0.21119 0.18812 0.85622
H7 H 0.05860 0.12812 0.94370
C14 C 0.25734 0.10610 0.89054
H8 H 0.21030 0.04614 0.94839
C15 C 0.36096 0.10107 0.85143
H9 H 0.39504 0.03785 0.87922
C16 C 0.42231 0.17822 0.77622
C17 C 0.37910 0.26129 0.74410
H10 H 0.42634 0.32190 0.68753
C18 C 0.28882 0.44299 0.67809
C19 C 0.33695 0.37648 0.51313
C20 C 0.30012 0.59075 0.76930
C21 C 0.33605 0.22347 0.41324
C22 C 0.38985 0.46485 0.44385
C23 C 0.35233 0.67729 0.69914
C24 C 0.38448 0.16194 0.25445
H11 H 0.29662 0.15419 0.46346
C25 C 0.43801 0.39869 0.28060
C26 C 0.39384 0.61598 0.54177
H12 H 0.35884 0.79209 0.77162
C27 C 0.43597 0.24995 0.18716
H13 H 0.38066 0.04542 0.17984
H14 H 0.47784 0.46738 0.22983
H15 H 0.43323 0.68485 0.49082
H16 H 0.47321 0.20068 0.06176
H17 H 0.22657 0.58004 0.97195
C28 C 0.26346 0.79038 1.03805
N2 N 0.26112 0.64968 0.92957
C29 C 0.23571 0.81532 1.19631
C30 C 0.29206 0.74539 1.22742
C31 C 0.15672 0.93014 1.32191
C32 C 0.27316 0.79293 1.37924
C33 C 0.13556 0.97635 1.47357
H18 H 0.11286 0.98384 1.29723
C34 C 0.19543 0.90916 1.50191
H19 H 0.31887 0.73817 1.40062
H20 H 0.07429 1.06676 1.56982
H21 H 0.18199 0.94700 1.61978
O2 O 0.28674 0.89744 1.01677
Cl1 Cl 0.38799 0.59677 1.07815
Cl2 Cl 0.11760 0.72774 0.73829
H22 H 0.50448 0.17214 0.74375
#END

data_XXVI_15
#Standard_algorithm
#Number of QM macro iterations=1
#energy/Z=-298538.509785   V=1304.09591

_chemical_formula_sum 'H22 C34 N2 O2 Cl2'
_chemical_formula_moiety
;
H22 C34 N2 O2 Cl2
;
_symmetry_cell_setting triclinic
_space_group_name_H-M_alt 'P -1'
_symmetry_Int_Tables_number 2
loop_
_symmetry_equiv_pos_site_id
_symmetry_equiv_pos_as_xyz
1 x,y,z
2 -x,-y,-z
_cell_length_a 10.795279
_cell_length_b 25.299898
_cell_length_c 10.668895
_cell_angle_alpha 54.374688
_cell_angle_beta 121.930569
_cell_angle_gamma 146.412743
_cell_formula_units_Z 2
loop_
_atom_site_label
_atom_site_type_symbol
_atom_site_fract_x
_atom_site_fract_y
_atom_site_fract_z
C1 C 0.18818 0.29430 0.63069
C2 C 0.30070 0.33230 0.52405
C3 C 0.18296 0.28320 0.41636
C4 C -0.05043 0.19573 0.41722
C5 C -0.16495 0.15686 0.52378
C6 C -0.04432 0.20667 0.63014
H1 H 0.28019 0.33275 0.71396
H2 H 0.48193 0.40185 0.52142
H3 H -0.34693 0.08894 0.52241
H4 H -0.13307 0.17770 0.71167
C7 C 0.30771 0.33463 0.29058
O1 O 0.36025 0.40811 0.18606
N1 N 0.36039 0.29710 0.30577
H5 H 0.30629 0.23580 0.39971
C8 C 0.47015 0.33072 0.20073
C9 C 0.56523 0.30398 0.25048
C10 C 0.48034 0.38940 0.04549
C11 C 0.66739 0.33404 0.14259
C12 C 0.57722 0.41786 -0.05828
H6 H 0.41351 0.41261 0.01039
C13 C 0.66941 0.39023 -0.01497
H7 H 0.58879 0.46512 -0.17579
C14 C 0.76718 0.41858 -0.12236
H8 H 0.76623 0.46128 -0.24173
C15 C 0.86252 0.39357 -0.07655
H9 H 0.93559 0.41421 -0.15913
C16 C 0.86826 0.34126 0.07964
C17 C 0.77286 0.31196 0.18671
H10 H 0.77845 0.27178 0.30709
C18 C 0.56423 0.24580 0.41440
C19 C 0.74058 0.29743 0.52675
C20 C 0.39505 0.14147 0.45915
C21 C 0.92530 0.40360 0.48634
C22 C 0.73624 0.24167 0.68563
C23 C 0.39435 0.08675 0.61616
C24 C 1.09479 0.45149 0.59716
H11 H 0.93101 0.44693 0.36602
C25 C 0.91062 0.29302 0.79717
C26 C 0.55871 0.13608 0.72548
H12 H 0.25954 0.00583 0.64716
C27 C 1.08777 0.39624 0.75421
H13 H 1.23369 0.53309 0.56394
H14 H 0.90165 0.24896 0.91803
H15 H 0.55590 0.09396 0.84664
H16 H 1.22241 0.43577 0.83982
H17 H 0.25672 0.14238 0.23471
C28 C 0.03784 -0.00574 0.35656
N2 N 0.23174 0.09421 0.34338
C29 C -0.09439 -0.03144 0.20719
C30 C -0.13934 0.01627 0.07297
C31 C -0.18623 -0.11495 0.20618
C32 C -0.27206 -0.01861 -0.05566
C33 C -0.31213 -0.14820 0.07674
H18 H -0.15352 -0.15273 0.31054
C34 C -0.35549 -0.09982 -0.05465
H19 H -0.30784 0.01859 -0.15706
H20 H -0.37716 -0.21196 0.07869
H21 H -0.45671 -0.12598 -0.15616
O2 O -0.02389 -0.07342 0.48112
Cl1 Cl -0.03851 0.11992 0.05987
Cl2 Cl -0.20436 0.13721 0.27760
H22 H 0.95013 0.32457 0.11511
#END

data_XXVI_16
#Standard_algorithm
#Number of QM macro iterations=3
#energy/Z=-298538.375465   V=1282.6718
#energy/Z=-298538.36135   V=1273.27179
#energy/Z=-298538.499455   V=1276.13477

_chemical_formula_sum 'H22 C34 N2 O2 Cl2'
_chemical_formula_moiety
;
H22 C34 N2 O2 Cl2
;
_symmetry_cell_setting triclinic
_space_group_name_H-M_alt 'P -1'
_symmetry_Int_Tables_number 2
loop_
_symmetry_equiv_pos_site_id
_symmetry_equiv_pos_as_xyz
1 x,y,z
2 -x,-y,-z
_cell_length_a 12.190288
_cell_length_b 14.362765
_cell_length_c 9.993076
_cell_angle_alpha 101.397278
_cell_angle_beta 77.671319
_cell_angle_gamma 131.514586
_cell_formula_units_Z 2
loop_
_atom_site_label
_atom_site_type_symbol
_atom_site_fract_x
_atom_site_fract_y
_atom_site_fract_z
C1 C 0.36452 -0.49619 0.03202
C2 C 0.43502 -0.38689 0.11732
C3 C 0.47576 -0.27802 0.07901
C4 C 0.43798 -0.28395 -0.04761
C5 C 0.36329 -0.39443 -0.13237
C6 C 0.32800 -0.50006 -0.09323
H1 H 0.33615 -0.57870 0.06363
H2 H 0.45930 -0.38330 0.21777
H3 H 0.33129 -0.39656 -0.22731
H4 H 0.26850 -0.58662 -0.15891
C7 C 0.54577 -0.16771 0.18308
O1 O 0.49890 -0.18362 0.30625
N1 N 0.66102 -0.05404 0.13238
H5 H 0.70240 -0.05709 0.03265
C8 C 0.71931 0.06476 0.19504
C9 C 0.84209 0.16984 0.12649
C10 C 0.65000 0.07849 0.32182
C11 C 0.88927 0.28981 0.18032
C12 C 0.69979 0.19422 0.37711
H6 H 0.55813 -0.00428 0.37440
C13 C 0.81869 0.30230 0.30840
H7 H 0.64671 0.20379 0.47506
C14 C 0.86897 0.42182 0.36332
H8 H 0.81533 0.42896 0.46218
C15 C 0.98315 0.52641 0.29405
H9 H 1.02138 0.61818 0.33714
C16 C 1.05043 0.51411 0.16610
C17 C 1.00495 0.39898 0.11084
H10 H 1.05754 0.39090 0.01210
C18 C 0.92465 0.15703 0.00102
C19 C 0.89019 0.14297 -0.13320
C20 C 1.03849 0.15922 0.01441
C21 C 0.78350 0.14865 -0.15489
C22 C 0.96550 0.12372 -0.25123
C23 C 1.11307 0.14107 -0.10330
C24 C 0.75273 0.13533 -0.28571
H11 H 0.72619 0.16409 -0.06628
C25 C 0.92897 0.10750 -0.38388
C26 C 1.07535 0.12191 -0.23165
H12 H 1.19872 0.14111 -0.08962
C27 C 0.82467 0.11326 -0.40136
H13 H 0.67290 0.14278 -0.30041
H14 H 0.98618 0.09111 -0.47194
H15 H 1.13221 0.10652 -0.32103
H16 H 0.79761 0.10162 -0.50364
H17 H 1.04063 0.21996 0.21852
C28 C 1.18248 0.18519 0.18367
N2 N 1.08148 0.18598 0.14594
C29 C 1.23487 0.24304 0.32359
C30 C 1.23048 0.33086 0.41023
C31 C 1.30704 0.20999 0.36689
C32 C 1.29667 0.38373 0.53178
C33 C 1.37227 0.26111 0.48822
H18 H 1.31124 0.14254 0.30014
C34 C 1.36793 0.34946 0.57039
H19 H 1.29216 0.45237 0.59473
H20 H 1.42564 0.23204 0.51907
H21 H 1.41960 0.39223 0.66530
O2 O 1.23334 0.13986 0.10766
Cl1 Cl 1.14534 0.38204 0.37336
Cl2 Cl 0.47619 -0.15726 -0.10434
H22 H 1.13884 0.59640 0.11022
#END

data_XXVI_17
#Standard_algorithm
#Number of QM macro iterations=3
#energy/Z=-298538.375655   V=1284.4135
#energy/Z=-298538.366135   V=1274.21264
#energy/Z=-298538.495415   V=1276.70929

_chemical_formula_sum 'H22 C34 N2 O2 Cl2'
_chemical_formula_moiety
;
H22 C34 N2 O2 Cl2
;
_symmetry_cell_setting triclinic
_space_group_name_H-M_alt 'P -1'
_symmetry_Int_Tables_number 2
loop_
_symmetry_equiv_pos_site_id
_symmetry_equiv_pos_as_xyz
1 x,y,z
2 -x,-y,-z
_cell_length_a 9.967801
_cell_length_b 15.776799
_cell_length_c 11.110266
_cell_angle_alpha 120.192323
_cell_angle_beta 88.836609
_cell_angle_gamma 63.184027
_cell_formula_units_Z 2
loop_
_atom_site_label
_atom_site_type_symbol
_atom_site_fract_x
_atom_site_fract_y
_atom_site_fract_z
C1 C -0.59709 0.60974 0.87330
C2 C -0.46196 0.59607 0.80808
C3 C -0.31367 0.49066 0.73430
C4 C -0.30819 0.39773 0.72802
C5 C -0.44275 0.41059 0.79412
C6 C -0.58659 0.51635 0.86719
H1 H -0.71014 0.69239 0.92792
H2 H -0.46680 0.66818 0.81349
H3 H -0.43266 0.33681 0.78789
H4 H -0.69012 0.52489 0.91884
C7 C -0.17944 0.49666 0.68215
O1 O -0.19969 0.59297 0.73319
N1 N -0.03990 0.39513 0.58129
H5 H -0.03757 0.32015 0.54024
C8 C 0.10770 0.37938 0.53825
C9 C 0.23258 0.26792 0.42453
C10 C 0.13278 0.47229 0.61252
C11 C 0.38710 0.24796 0.38962
C12 C 0.27961 0.45414 0.57456
H6 H 0.03355 0.55772 0.69814
C13 C 0.41066 0.34271 0.46453
H7 H 0.29691 0.52646 0.63134
C14 C 0.56346 0.32282 0.42745
H8 H 0.57800 0.39655 0.48441
C15 C 0.69086 0.21301 0.32293
H9 H 0.80844 0.19794 0.29538
C16 C 0.66916 0.11880 0.25143
C17 C 0.52101 0.13583 0.28277
H10 H 0.50508 0.06292 0.22582
C18 C 0.20258 0.17221 0.34263
C19 C 0.22199 0.09969 0.39031
C20 C 0.15132 0.15392 0.22013
C21 C 0.28457 0.10727 0.50632
C22 C 0.17748 0.01603 0.32020
C23 C 0.10799 0.07035 0.15132
C24 C 0.29911 0.03806 0.55254
H11 H 0.32211 0.16850 0.55863
C25 C 0.19231 -0.05293 0.37099
C26 C 0.11928 0.00451 0.20142
H12 H 0.06426 0.06075 0.05959
C27 C 0.25162 -0.04232 0.48549
H13 H 0.34840 0.04514 0.64133
H14 H 0.15470 -0.11423 0.31767
H15 H 0.08417 -0.05847 0.14871
H16 H 0.26228 -0.09556 0.52423
H17 H 0.20763 0.25937 0.20271
C28 C 0.10211 0.21277 0.04707
N2 N 0.15253 0.21450 0.16170
C29 C 0.16453 0.25357 -0.02308
C30 C 0.32271 0.22272 -0.06096
C31 C 0.05690 0.32131 -0.06359
C32 C 0.37015 0.25948 -0.13499
C33 C 0.10193 0.36088 -0.13367
H18 H -0.06391 0.34099 -0.03948
C34 C 0.25943 0.32962 -0.16974
H19 H 0.49476 0.23047 -0.16691
H20 H 0.01532 0.41462 -0.16198
H21 H 0.29681 0.35754 -0.22859
O2 O 0.00973 0.18138 0.00096
Cl1 Cl 0.46954 0.13402 -0.02409
Cl2 Cl -0.13552 0.26094 0.64021
H22 H 0.77109 0.03171 0.17146
#END

data_XXVI_18
#Standard_algorithm
#Number of QM macro iterations=3
#energy/Z=-298538.36798   V=1281.23212
#energy/Z=-298538.37382   V=1272.71864
#energy/Z=-298538.49045   V=1275.44156

_chemical_formula_sum 'H22 C34 N2 O2 Cl2'
_chemical_formula_moiety
;
H22 C34 N2 O2 Cl2
;
_symmetry_cell_setting triclinic
_space_group_name_H-M_alt 'P -1'
_symmetry_Int_Tables_number 2
loop_
_symmetry_equiv_pos_site_id
_symmetry_equiv_pos_as_xyz
1 x,y,z
2 -x,-y,-z
_cell_length_a 11.092245
_cell_length_b 12.190038
_cell_length_c 9.984293
_cell_angle_alpha 77.648884
_cell_angle_beta 91.042544
_cell_angle_gamma 75.886853
_cell_formula_units_Z 2
loop_
_atom_site_label
_atom_site_type_symbol
_atom_site_fract_x
_atom_site_fract_y
_atom_site_fract_z
C1 C -0.49627 0.86080 0.03372
C2 C -0.38703 0.82196 0.11881
C3 C -0.27804 0.75386 0.08013
C4 C -0.28384 0.72204 -0.04660
C5 C -0.39425 0.75786 -0.13114
C6 C -0.49998 0.82822 -0.09167
H1 H -0.57887 0.91496 0.06557
H2 H -0.38352 0.84260 0.21936
H3 H -0.39627 0.72802 -0.22618
H4 H -0.58647 0.85538 -0.15722
C7 C -0.16775 0.71359 0.18394
O1 O -0.18359 0.68284 0.30732
N1 N -0.05417 0.71499 0.13280
H5 H -0.05726 0.75936 0.03294
C8 C 0.06460 0.65430 0.19525
C9 C 0.16961 0.67205 0.12648
C10 C 0.07836 0.57102 0.32198
C11 C 0.28959 0.59917 0.18012
C12 C 0.19407 0.50494 0.37707
H6 H -0.00437 0.56186 0.37472
C13 C 0.30212 0.51590 0.30820
H7 H 0.20364 0.44211 0.47499
C14 C 0.42167 0.44672 0.36304
H8 H 0.42885 0.38582 0.46194
C15 C 0.52626 0.45660 0.29374
H9 H 0.61808 0.40319 0.33683
C16 C 0.51393 0.53635 0.16577
C17 C 0.39876 0.60589 0.11055
H10 H 0.39064 0.66670 0.01177
C18 C 0.15677 0.76754 0.00098
C19 C 0.14273 0.74724 -0.13335
C20 C 0.15896 0.87918 0.01442
C21 C 0.14851 0.63485 -0.15513
C22 C 0.12342 0.84190 -0.25142
C23 C 0.14094 0.97197 -0.10335
C24 C 0.13509 0.61751 -0.28602
H11 H 0.16412 0.56198 -0.06649
C25 C 0.10702 0.82173 -0.38413
C26 C 0.12174 0.95354 -0.23180
H12 H 0.14110 1.05754 -0.08963
C27 C 0.11278 0.71166 -0.40170
H13 H 0.14263 0.53021 -0.30081
H14 H 0.09053 0.89541 -0.47221
H15 H 0.10646 1.02585 -0.32120
H16 H 0.10098 0.69634 -0.50402
H17 H 0.21942 0.82033 0.21863
C28 C 0.18525 0.99700 0.18376
N2 N 0.18566 0.89527 0.14602
C29 C 0.24322 0.99121 0.32366
C30 C 0.33060 0.89849 0.41029
C31 C 0.21079 1.09657 0.36697
C32 C 0.38368 0.91146 0.53180
C33 C 0.26212 1.11034 0.48827
H18 H 0.14365 1.16859 0.30028
C34 C 0.35005 1.01715 0.57039
H19 H 0.45187 0.83787 0.59479
H20 H 0.23349 1.19289 0.51916
H21 H 0.39295 1.02577 0.66528
O2 O 0.14025 1.09338 0.10776
Cl1 Cl 0.38079 0.76187 0.37360
Cl2 Cl -0.15701 0.63357 -0.10379
H22 H 0.59624 0.54271 0.10986
#END

data_XXVI_19
#Standard_algorithm
#Number of QM macro iterations=2
#energy/Z=-298538.363005   V=1282.30306
#energy/Z=-298538.35514   V=1272.89465

_chemical_formula_sum 'H22 C34 N2 O2 Cl2'
_chemical_formula_moiety
;
H22 C34 N2 O2 Cl2
;
_symmetry_cell_setting triclinic
_space_group_name_H-M_alt 'P -1'
_symmetry_Int_Tables_number 2
loop_
_symmetry_equiv_pos_site_id
_symmetry_equiv_pos_as_xyz
1 x,y,z
2 -x,-y,-z
_cell_length_a 18.252439
_cell_length_b 11.085902
_cell_length_c 10.035410
_cell_angle_alpha 91.332658
_cell_angle_beta 82.254872
_cell_angle_gamma 40.526645
_cell_formula_units_Z 2
loop_
_atom_site_label
_atom_site_type_symbol
_atom_site_fract_x
_atom_site_fract_y
_atom_site_fract_z
C1 C 0.13853 0.85407 0.97385
C2 C 0.17871 0.70537 0.88776
C3 C 0.24731 0.52925 0.92509
C4 C 0.27812 0.50496 1.05147
C5 C 0.24036 0.65224 1.13736
C6 C 0.16958 0.82727 1.09925
H1 H 0.08450 0.98985 0.94293
H2 H 0.15892 0.72140 0.78742
H3 H 0.26910 0.62619 1.23236
H4 H 0.14093 0.94183 1.16571
C7 C 0.28916 0.37757 0.82068
O1 O 0.32266 0.36036 0.69817
N1 N 0.28548 0.26787 0.87078
H5 H 0.23979 0.31666 0.97011
C8 C 0.34457 0.09025 0.80788
C9 C 0.32622 0.00402 0.87726
C10 C 0.42623 -0.00560 0.67945
C11 C 0.39795 -0.18727 0.82312
C12 C 0.49067 -0.18554 0.62375
H6 H 0.43513 0.06785 0.62602
C13 C 0.48010 -0.28225 0.69380
H7 H 0.55219 -0.25744 0.52448
C14 C 0.54842 -0.46964 0.63855
H8 H 0.60826 -0.53677 0.53856
C15 C 0.53895 -0.56402 0.70898
H9 H 0.59195 -0.70842 0.66585
C16 C 0.46016 -0.47263 0.83809
C17 C 0.39123 -0.28903 0.89352
H10 H 0.33116 -0.22049 0.99315
C18 C 0.22979 0.11270 1.00222
C19 C 0.24800 0.10936 1.13675
C20 C 0.11881 0.21995 0.98759
C21 C 0.35948 -0.00654 1.16019
C22 C 0.15179 0.22452 1.25355
C23 C 0.02442 0.33241 1.10416
C24 C 0.37430 -0.00711 1.29154
H11 H 0.43357 -0.09580 1.07254
C25 C 0.16938 0.22373 1.38674
C26 C 0.04084 0.33648 1.23265
H12 H -0.06068 0.41645 1.08967
C27 C 0.27859 0.10999 1.40599
H13 H 0.46084 -0.09949 1.30756
H14 H 0.09426 0.31454 1.47354
H15 H -0.03228 0.42521 1.32152
H16 H 0.29196 0.10895 1.50870
H17 H 0.17976 0.09440 0.78455
C28 C 0.00293 0.31161 0.81716
N2 N 0.10454 0.20578 0.85602
C29 C 0.00799 0.24840 0.67806
C30 C 0.09856 0.06850 0.59185
C31 C -0.09636 0.38824 0.63478
C32 C 0.08443 0.03069 0.47075
C33 C -0.11127 0.35262 0.51410
H18 H -0.16659 0.52737 0.70100
C34 C -0.02033 0.17183 0.43228
H19 H 0.15612 -0.11097 0.40804
H20 H -0.19313 0.46518 0.48363
H21 H -0.03013 0.13940 0.33792
O2 O -0.09311 0.45668 0.89167
Cl1 Cl 0.23364 -0.12082 0.62882
Cl2 Cl 0.36813 0.29016 1.10582
H22 H 0.45399 -0.54824 0.89468
#END

data_XXVI_20
#Standard_algorithm
#Number of QM macro iterations=2
#energy/Z=-298538.26539   V=1286.62008
#energy/Z=-298538.353065   V=1274.89205

_chemical_formula_sum 'H22 C34 N2 O2 Cl2'
_chemical_formula_moiety
;
H22 C34 N2 O2 Cl2
;
_symmetry_cell_setting triclinic
_space_group_name_H-M_alt 'P -1'
_symmetry_Int_Tables_number 2
loop_
_symmetry_equiv_pos_site_id
_symmetry_equiv_pos_as_xyz
1 x,y,z
2 -x,-y,-z
_cell_length_a 14.719956
_cell_length_b 14.408392
_cell_length_c 9.967228
_cell_angle_alpha 78.158898
_cell_angle_beta 48.939505
_cell_angle_gamma 106.889647
_cell_formula_units_Z 2
loop_
_atom_site_label
_atom_site_type_symbol
_atom_site_fract_x
_atom_site_fract_y
_atom_site_fract_z
C1 C 0.12628 -0.11181 0.39016
C2 C 0.19163 -0.09761 0.44659
C3 C 0.26429 0.00766 0.41648
C4 C 0.26890 0.09984 0.32401
C5 C 0.20308 0.08660 0.26756
C6 C 0.13145 -0.01897 0.30130
H1 H 0.07220 -0.19452 0.41446
H2 H 0.18706 -0.16930 0.51888
H3 H 0.20799 0.15981 0.19868
H4 H 0.08000 -0.02780 0.25732
C7 C 0.31756 0.00241 0.50343
O1 O 0.26811 -0.09377 0.62913
N1 N 0.41771 0.10438 0.44083
H5 H 0.45753 0.17907 0.32764
C8 C 0.46144 0.12055 0.52896
C9 C 0.57597 0.23205 0.42764
C10 C 0.38621 0.02755 0.72256
C11 C 0.61117 0.25164 0.52733
C12 C 0.42414 0.04535 0.81352
H6 H 0.29953 -0.05784 0.79592
C13 C 0.53520 0.15664 0.72194
H7 H 0.36631 -0.02718 0.96110
C14 C 0.57200 0.17609 0.81840
H8 H 0.51379 0.10233 0.96517
C15 C 0.67768 0.28567 0.73045
H9 H 0.70511 0.30041 0.80573
C16 C 0.75061 0.38006 0.54139
C17 C 0.71918 0.36348 0.44146
H10 H 0.77739 0.43682 0.29459
C18 C 0.65740 0.32801 0.21990
C19 C 0.60864 0.39987 0.21549
C20 C 0.77958 0.34686 0.02698
C21 C 0.49316 0.39214 0.40188
C22 C 0.67700 0.48305 0.01790
C23 C 0.84727 0.43059 -0.16812
C24 C 0.44507 0.46001 0.39493
H11 H 0.44285 0.33200 0.55220
C25 C 0.62406 0.55042 0.01622
C26 C 0.79592 0.49552 -0.17144
H12 H 0.93900 0.44086 -0.31385
C27 C 0.50963 0.53923 0.20104
H13 H 0.35680 0.45275 0.54043
H14 H 0.67584 0.61118 -0.13529
H15 H 0.84782 0.55850 -0.32193
H16 H 0.46903 0.59108 0.19848
H17 H 0.79789 0.24058 0.16933
C28 C 0.95395 0.28929 -0.13906
N2 N 0.83882 0.28656 0.02854
C29 C 1.02397 0.24804 -0.10546
C30 C 1.06195 0.27875 -0.01610
C31 C 1.06349 0.17980 -0.18367
C32 C 1.13509 0.24149 -0.00369
C33 C 1.13262 0.13962 -0.16679
H18 H 1.03933 0.16007 -0.26060
C34 C 1.16866 0.17072 -0.07654
H19 H 1.16726 0.27062 0.05962
H20 H 1.16045 0.08564 -0.22648
H21 H 1.22661 0.14220 -0.06810
O2 O 1.00065 0.32183 -0.30954
Cl1 Cl 1.02584 0.36772 0.07677
Cl2 Cl 0.35373 0.23602 0.27530
H22 H 0.83172 0.46704 0.47496
#END

data_XXVI_21
#Standard_algorithm
#Number of QM macro iterations=3
#energy/Z=-298538.005135   V=1328.08831
#energy/Z=-298538.086135   V=1313.84214
#energy/Z=-298538.320285   V=1305.32205

_chemical_formula_sum 'H22 C34 N2 O2 Cl2'
_chemical_formula_moiety
;
H22 C34 N2 O2 Cl2
;
_symmetry_cell_setting triclinic
_space_group_name_H-M_alt 'P -1'
_symmetry_Int_Tables_number 2
loop_
_symmetry_equiv_pos_site_id
_symmetry_equiv_pos_as_xyz
1 x,y,z
2 -x,-y,-z
_cell_length_a 11.083918
_cell_length_b 15.252992
_cell_length_c 10.342403
_cell_angle_alpha 90.752232
_cell_angle_beta 118.089731
_cell_angle_gamma 61.566880
_cell_formula_units_Z 2
loop_
_atom_site_label
_atom_site_type_symbol
_atom_site_fract_x
_atom_site_fract_y
_atom_site_fract_z
C1 C 0.17419 -0.15114 0.63593
C2 C 0.21977 -0.11868 0.55191
C3 C 0.24816 -0.03774 0.57372
C4 C 0.23018 0.00932 0.68621
C5 C 0.19005 -0.02510 0.77538
C6 C 0.16037 -0.10450 0.74904
H1 H 0.15124 -0.21333 0.61444
H2 H 0.23383 -0.15518 0.46486
H3 H 0.17999 0.01197 0.86342
H4 H 0.12616 -0.13039 0.81640
C7 C 0.29925 -0.01557 0.47344
O1 O 0.38168 -0.08753 0.43785
N1 N 0.24226 0.08580 0.41859
H5 H 0.18147 0.13805 0.46104
C8 C 0.26555 0.12881 0.31976
C9 C 0.20934 0.23446 0.29712
C10 C 0.33903 0.06976 0.24202
C11 C 0.23207 0.28218 0.20009
C12 C 0.35934 0.11600 0.14723
H6 H 0.38031 -0.01188 0.26098
C13 C 0.31035 0.22160 0.12519
H7 H 0.41606 0.07047 0.08801
C14 C 0.33666 0.26835 0.03199
H8 H 0.39728 0.22197 -0.02394
C15 C 0.28788 0.37140 0.01260
H9 H 0.31062 0.40582 -0.05831
C16 C 0.20922 0.43172 0.08476
C17 C 0.18092 0.38841 0.17530
H10 H 0.11881 0.43557 0.22946
C18 C 0.12576 0.29574 0.37445
C19 C -0.04294 0.33715 0.30639
C20 C 0.21170 0.30911 0.51613
C21 C -0.13639 0.32501 0.16379
C22 C -0.12217 0.39161 0.38397
C23 C 0.13216 0.36287 0.59229
C24 C -0.29783 0.36235 0.10314
H11 H -0.07798 0.28397 0.10341
C25 C -0.28914 0.43161 0.31672
C26 C -0.02974 0.40248 0.52711
H12 H 0.20101 0.37228 0.70187
C27 C -0.37497 0.41617 0.18018
H13 H -0.36672 0.34904 -0.00353
H14 H -0.34815 0.47368 0.37634
H15 H -0.09042 0.44491 0.58532
H16 H -0.50208 0.44465 0.13161
H17 H 0.42195 0.23608 0.51273
C28 C 0.48517 0.26815 0.71707
N2 N 0.37582 0.27041 0.57764
C29 C 0.64263 0.24520 0.74001
C30 C 0.65688 0.30065 0.64660
C31 C 0.78373 0.17221 0.87510
C32 C 0.80577 0.28782 0.69117
C33 C 0.93320 0.15629 0.91793
H18 H 0.77184 0.12918 0.94676
C34 C 0.94348 0.21621 0.82723
H19 H 0.81307 0.33291 0.61767
H20 H 1.04140 0.09892 1.02326
H21 H 1.05901 0.20669 0.86127
O2 O 0.46288 0.28497 0.82337
Cl1 Cl 0.49137 0.38676 0.47110
Cl2 Cl 0.25744 0.11278 0.72247
H22 H 0.16915 0.51354 0.06713
#END

data_XXVI_22
#Standard_algorithm
#Number of QM macro iterations=3
#energy/Z=-298538.1685   V=1316.83926
#energy/Z=-298538.18849   V=1309.17113
#energy/Z=-298538.256805   V=1309.81832

_chemical_formula_sum 'H22 C34 N2 O2 Cl2'
_chemical_formula_moiety
;
H22 C34 N2 O2 Cl2
;
_symmetry_cell_setting triclinic
_space_group_name_H-M_alt 'P -1'
_symmetry_Int_Tables_number 2
loop_
_symmetry_equiv_pos_site_id
_symmetry_equiv_pos_as_xyz
1 x,y,z
2 -x,-y,-z
_cell_length_a 10.793816
_cell_length_b 14.831638
_cell_length_c 10.567466
_cell_angle_alpha 64.755399
_cell_angle_beta 118.673607
_cell_angle_gamma 112.255524
_cell_formula_units_Z 2
loop_
_atom_site_label
_atom_site_type_symbol
_atom_site_fract_x
_atom_site_fract_y
_atom_site_fract_z
C1 C 1.12529 0.84105 0.59806
C2 C 0.98694 0.84054 0.48564
C3 C 0.92063 0.76878 0.40606
C4 C 0.99571 0.69562 0.44556
C5 C 1.13348 0.69465 0.55945
C6 C 1.19895 0.76833 0.63484
H1 H 1.17526 0.89821 0.65702
H2 H 0.92877 0.89695 0.45743
H3 H 1.18951 0.63713 0.58740
H4 H 1.30716 0.76808 0.72272
C7 C 0.78117 0.78044 0.27130
O1 O 0.77440 0.79497 0.14467
N1 N 0.67219 0.78198 0.30191
H5 H 0.68013 0.74538 0.41142
C8 C 0.54303 0.81396 0.19878
C9 C 0.43951 0.79948 0.25324
C10 C 0.51968 0.86394 0.04329
C11 C 0.31252 0.83936 0.15208
C12 C 0.39765 0.90172 -0.05366
H6 H 0.60049 0.87271 0.00360
C13 C 0.29214 0.89261 -0.00365
H7 H 0.38367 0.94263 -0.17160
C14 C 0.16902 0.93557 -0.10156
H8 H 0.15695 0.97842 -0.21867
C15 C 0.06642 0.92417 -0.05083
H9 H -0.02874 0.95642 -0.12772
C16 C 0.08390 0.86942 0.10147
C17 C 0.20462 0.82899 0.20071
H10 H 0.21832 0.78808 0.31848
C18 C 0.45950 0.74159 0.41446
C19 C 0.53124 0.79296 0.52698
C20 C 0.40651 0.63566 0.45581
C21 C 0.58647 0.90027 0.49212
C22 C 0.54881 0.73546 0.68120
C23 C 0.42225 0.57944 0.60828
C24 C 0.65477 0.94795 0.60311
H11 H 0.57143 0.94494 0.37496
C25 C 0.62079 0.78641 0.79299
C26 C 0.49187 0.62874 0.71674
H12 H 0.37991 0.49750 0.63688
C27 C 0.67213 0.89083 0.75472
H13 H 0.69459 1.03056 0.57365
H14 H 0.63583 0.74211 0.91038
H15 H 0.50444 0.58505 0.83377
H16 H 0.72668 0.92936 0.84148
H17 H 0.32540 0.63763 0.23554
C28 C 0.29201 0.48656 0.35378
N2 N 0.33579 0.58851 0.34131
C29 C 0.21320 0.45912 0.20879
C30 C 0.23978 0.50820 0.07482
C31 C 0.10105 0.37132 0.21223
C32 C 0.15779 0.47122 -0.04950
C33 C 0.01725 0.33471 0.08848
H18 H 0.08100 0.33270 0.31625
C34 C 0.04593 0.38495 -0.04318
H19 H 0.18241 0.51113 -0.15099
H20 H -0.06985 0.26706 0.09474
H21 H -0.01757 0.35669 -0.14082
O2 O 0.30696 0.41797 0.47550
Cl1 Cl 0.37873 0.61614 0.05594
Cl2 Cl 0.91578 0.60249 0.35533
H22 H -0.00066 0.85773 0.13886
#END

data_XXVI_23
#Standard_algorithm
#Number of QM macro iterations=2
#energy/Z=-298538.14202   V=1328.44455
#energy/Z=-298538.186425   V=1312.86585

_chemical_formula_sum 'H22 C34 N2 O2 Cl2'
_chemical_formula_moiety
;
H22 C34 N2 O2 Cl2
;
_symmetry_cell_setting triclinic
_space_group_name_H-M_alt 'P -1'
_symmetry_Int_Tables_number 2
loop_
_symmetry_equiv_pos_site_id
_symmetry_equiv_pos_as_xyz
1 x,y,z
2 -x,-y,-z
_cell_length_a 11.005040
_cell_length_b 11.091935
_cell_length_c 20.042916
_cell_angle_alpha 104.908500
_cell_angle_beta 137.470741
_cell_angle_gamma 55.801301
_cell_formula_units_Z 2
loop_
_atom_site_label
_atom_site_type_symbol
_atom_site_fract_x
_atom_site_fract_y
_atom_site_fract_z
C1 C -0.21873 -0.02038 0.84736
C2 C -0.20853 0.08615 0.83066
C3 C -0.22525 0.09375 0.75531
C4 C -0.24832 -0.01158 0.69794
C5 C -0.26698 -0.11557 0.71136
C6 C -0.25329 -0.11918 0.78566
H1 H -0.20497 -0.02468 0.90652
H2 H -0.18932 0.16782 0.87529
H3 H -0.28958 -0.19412 0.66438
H4 H -0.26850 -0.20023 0.79552
C7 C -0.24860 0.22773 0.73161
O1 O -0.39181 0.35585 0.71257
N1 N -0.10998 0.19707 0.73148
H5 H 0.02186 0.08634 0.76547
C8 C -0.12360 0.29862 0.69324
C9 C 0.04516 0.24392 0.70703
C10 C -0.30599 0.45293 0.63949
C11 C 0.03144 0.34326 0.66525
C12 C -0.31824 0.54915 0.60050
H6 H -0.43431 0.49334 0.63013
C13 C -0.15330 0.49891 0.61136
H7 H -0.45993 0.66715 0.55882
C14 C -0.16430 0.59808 0.57192
H8 H -0.30650 0.71585 0.53035
C15 C 0.00233 0.54750 0.58671
H9 H -0.00477 0.62567 0.55872
C16 C 0.18405 0.39400 0.63886
C17 C 0.19712 0.29392 0.67619
H10 H 0.33758 0.17571 0.71601
C18 C 0.24302 0.08481 0.76800
C19 C 0.24561 -0.03582 0.72075
C20 C 0.42864 0.05390 0.87262
C21 C 0.06109 -0.01149 0.61533
C22 C 0.43949 -0.18769 0.78097
C23 C 0.62187 -0.09617 0.93123
C24 C 0.06673 -0.13097 0.57234
H11 H -0.08609 0.10363 0.56834
C25 C 0.44036 -0.30792 0.73458
C26 C 0.62517 -0.21244 0.88573
H12 H 0.76367 -0.11714 1.01216
C27 C 0.25731 -0.28038 0.63216
H13 H -0.07660 -0.10991 0.49112
H14 H 0.58713 -0.42351 0.78038
H15 H 0.77389 -0.32738 0.93126
H16 H 0.26051 -0.37435 0.59781
H17 H 0.27161 0.27919 0.86401
C28 C 0.55978 0.17563 1.01642
N2 N 0.41623 0.17659 0.91550
C29 C 0.50105 0.32717 1.03841
C30 C 0.29427 0.45551 0.99048
C31 C 0.68051 0.33659 1.11996
C32 C 0.26941 0.58577 1.02412
C33 C 0.65679 0.46750 1.15140
H18 H 0.84096 0.23657 1.15785
C34 C 0.45007 0.59246 1.10354
H19 H 0.10740 0.68174 0.98684
H20 H 0.79927 0.47138 1.21408
H21 H 0.43095 0.69476 1.12888
O2 O 0.73643 0.05910 1.08794
Cl1 Cl 0.05590 0.46104 0.88712
Cl2 Cl -0.25247 -0.01759 0.60880
H22 H 0.31584 0.35622 0.65093
#END

data_XXVI_24
#Standard_algorithm
#Number of QM macro iterations=2
#energy/Z=-298537.773965   V=1308.89462
#energy/Z=-298537.915375   V=1297.71167

_chemical_formula_sum 'H22 C34 N2 O2 Cl2'
_chemical_formula_moiety
;
H22 C34 N2 O2 Cl2
;
_symmetry_cell_setting triclinic
_space_group_name_H-M_alt 'P -1'
_symmetry_Int_Tables_number 2
loop_
_symmetry_equiv_pos_site_id
_symmetry_equiv_pos_as_xyz
1 x,y,z
2 -x,-y,-z
_cell_length_a 13.930299
_cell_length_b 10.555914
_cell_length_c 10.484785
_cell_angle_alpha 62.610171
_cell_angle_beta 107.306344
_cell_angle_gamma 103.736188
_cell_formula_units_Z 2
loop_
_atom_site_label
_atom_site_type_symbol
_atom_site_fract_x
_atom_site_fract_y
_atom_site_fract_z
C1 C 0.64346 0.58874 0.97463
C2 C 0.61334 0.65754 1.03898
C3 C 0.53062 0.73763 0.96751
C4 C 0.48033 0.74901 0.82591
C5 C 0.51245 0.68504 0.75805
C6 C 0.59282 0.60306 0.83323
H1 H 0.70685 0.52541 1.03387
H2 H 0.65308 0.64933 1.14836
H3 H 0.47360 0.69870 0.64680
H4 H 0.61637 0.55151 0.78037
C7 C 0.50795 0.80496 1.05218
O1 O 0.57811 0.85480 1.12702
N1 N 0.40752 0.79859 1.04637
H5 H 0.35776 0.76146 0.97408
C8 C 0.36143 0.84751 1.11475
C9 C 0.25615 0.84442 1.07352
C10 C 0.41829 0.89519 1.22481
C11 C 0.20578 0.88518 1.14692
C12 C 0.37035 0.94012 1.29107
H6 H 0.49990 0.89742 1.25327
C13 C 0.26378 0.93636 1.25577
H7 H 0.41487 0.97848 1.37411
C14 C 0.21328 0.97741 1.32753
H8 H 0.25822 1.01863 1.40819
C15 C 0.10905 0.96485 1.29732
H9 H 0.07097 0.99690 1.35288
C16 C 0.05175 0.91186 1.19226
C17 C 0.09874 0.87410 1.11825
H10 H 0.05384 0.83485 1.03638
C18 C 0.19638 0.79410 0.95801
C19 C 0.16590 0.64361 0.99875
C20 C 0.16868 0.89114 0.81071
C21 C 0.18936 0.53956 1.14667
C22 C 0.10760 0.59406 0.88893
C23 C 0.10658 0.84067 0.70478
C24 C 0.16014 0.39516 1.18239
H11 H 0.23030 0.57528 1.23275
C25 C 0.07943 0.44504 0.92887
C26 C 0.07729 0.69676 0.74361
H12 H 0.08169 0.91744 0.59299
C27 C 0.10638 0.34711 1.07242
H13 H 0.17706 0.31666 1.29648
H14 H 0.03426 0.41001 0.84362
H15 H 0.02723 0.66165 0.66084
H16 H 0.08550 0.23237 1.10333
H17 H 0.26027 1.06641 0.84262
C28 C 0.17677 1.14907 0.63332
N2 N 0.20272 1.03894 0.76886
C29 C 0.22137 1.29837 0.61894
C30 C 0.30473 1.37060 0.55476
C31 C 0.16819 1.37536 0.64851
C32 C 0.33477 1.51637 0.51957
C33 C 0.19716 1.52111 0.61328
H18 H 0.10254 1.32014 0.69723
C34 C 0.27995 1.59124 0.54839
H19 H 0.39970 1.57082 0.46904
H20 H 0.15540 1.58062 0.63594
H21 H 0.30175 1.70534 0.51955
O2 O 0.11698 1.13741 0.52481
Cl1 Cl 0.37067 1.27844 0.51370
Cl2 Cl 0.37676 0.84634 0.72409
H22 H -0.03064 0.90366 1.16692
#END

data_XXVI_25
#Standard_algorithm
#Number of QM macro iterations=3
#energy/Z=-298537.71877   V=1309.52164
#energy/Z=-298537.73526   V=1300.15475
#energy/Z=-298537.84259   V=1301.86379

_chemical_formula_sum 'H22 C34 N2 O2 Cl2'
_chemical_formula_moiety
;
H22 C34 N2 O2 Cl2
;
_symmetry_cell_setting triclinic
_space_group_name_H-M_alt 'P -1'
_symmetry_Int_Tables_number 2
loop_
_symmetry_equiv_pos_site_id
_symmetry_equiv_pos_as_xyz
1 x,y,z
2 -x,-y,-z
_cell_length_a 10.986634
_cell_length_b 10.541553
_cell_length_c 13.950570
_cell_angle_alpha 103.693971
_cell_angle_beta 85.626374
_cell_angle_gamma 58.685221
_cell_formula_units_Z 2
loop_
_atom_site_label
_atom_site_type_symbol
_atom_site_fract_x
_atom_site_fract_y
_atom_site_fract_z
C1 C 0.11359 0.37401 0.81209
C2 C 0.14888 0.48529 0.83430
C3 C 0.11750 0.58727 0.77754
C4 C 0.05250 0.57257 0.69671
C5 C 0.01792 0.46087 0.67330
C6 C 0.04744 0.36265 0.73208
H1 H 0.13747 0.29585 0.85690
H2 H 0.19861 0.49606 0.89785
H3 H -0.03270 0.45220 0.60999
H4 H 0.01855 0.27691 0.71534
C7 C 0.12982 0.72520 0.81529
O1 O 0.01617 0.85476 0.85990
N1 N 0.26903 0.69330 0.80161
H5 H 0.34841 0.58681 0.74962
C8 C 0.30985 0.79980 0.83517
C9 C 0.45673 0.74934 0.80549
C10 C 0.20421 0.95595 0.89979
C11 C 0.49707 0.85920 0.83558
C12 C 0.24281 1.06126 0.92841
H6 H 0.09274 0.99064 0.92582
C13 C 0.38749 1.01891 0.89534
H7 H 0.16067 1.17943 0.97976
C14 C 0.42733 1.12816 0.92225
H8 H 0.34234 1.24898 0.96818
C15 C 0.57042 1.08220 0.89273
H9 H 0.60127 1.16616 0.91258
C16 C 0.68011 0.92381 0.83748
C17 C 0.64444 0.81503 0.80944
H10 H 0.72986 0.69283 0.76732
C18 C 0.57208 0.58330 0.74356
C19 C 0.64602 0.46856 0.79229
C20 C 0.61254 0.53946 0.63776
C21 C 0.61738 0.50799 0.89958
C22 C 0.75473 0.30844 0.73239
C23 C 0.72262 0.38166 0.57890
C24 C 0.69126 0.39551 0.94504
H11 H 0.53543 0.62920 0.94569
C25 C 0.82617 0.19494 0.78138
C26 C 0.78977 0.27006 0.62549
H12 H 0.75013 0.35168 0.49697
C27 C 0.79593 0.23737 0.88592
H13 H 0.66581 0.42845 1.02764
H14 H 0.90595 0.07279 0.73513
H15 H 0.87267 0.14858 0.57958
H16 H 0.85127 0.14834 0.92218
H17 H 0.47125 0.76663 0.64416
C28 C 0.54944 0.64493 0.49283
N2 N 0.54338 0.65722 0.59323
C29 C 0.46538 0.79706 0.47108
C30 C 0.32429 0.92835 0.52285
C31 C 0.53783 0.80395 0.38711
C32 C 0.25787 1.05990 0.49108
C33 C 0.47472 0.93634 0.35693
H18 H 0.64692 0.70178 0.34649
C34 C 0.33387 1.06473 0.40911
H19 H 0.14726 1.15866 0.53154
H20 H 0.53469 0.93875 0.29233
H21 H 0.28203 1.16864 0.38557
O2 O 0.62456 0.51999 0.42184
Cl1 Cl 0.22174 0.93395 0.62783
Cl2 Cl 0.01195 0.69633 0.62416
H22 H 0.79372 0.88832 0.81848
#END

data_XXVI_26
#Standard_algorithm
#Number of QM macro iterations=2
#energy/Z=-298537.351595   V=1318.66438
#energy/Z=-298537.63371   V=1301.50123

_chemical_formula_sum 'H22 C34 N2 O2 Cl2'
_chemical_formula_moiety
;
H22 C34 N2 O2 Cl2
;
_symmetry_cell_setting triclinic
_space_group_name_H-M_alt 'P -1'
_symmetry_Int_Tables_number 2
loop_
_symmetry_equiv_pos_site_id
_symmetry_equiv_pos_as_xyz
1 x,y,z
2 -x,-y,-z
_cell_length_a 11.684131
_cell_length_b 19.562314
_cell_length_c 10.595540
_cell_angle_alpha 138.003561
_cell_angle_beta 126.437702
_cell_angle_gamma 65.745249
_cell_formula_units_Z 2
loop_
_atom_site_label
_atom_site_type_symbol
_atom_site_fract_x
_atom_site_fract_y
_atom_site_fract_z
C1 C 0.40025 0.35606 1.28795
C2 C 0.50301 0.34354 1.24580
C3 C 0.50187 0.25413 1.05015
C4 C 0.39501 0.17753 0.89818
C5 C 0.29271 0.18861 0.94001
C6 C 0.29537 0.27840 1.13542
H1 H 0.40393 0.42531 1.44232
H2 H 0.58582 0.40364 1.36591
H3 H 0.21376 0.12626 0.82081
H4 H 0.21628 0.28726 1.16937
C7 C 0.62296 0.23396 1.01372
O1 O 0.73332 0.20284 1.08849
N1 N 0.59685 0.24896 0.89166
H5 H 0.50422 0.28359 0.85867
C8 C 0.67494 0.21400 0.79199
C9 C 0.61759 0.21957 0.64046
C10 C 0.80978 0.17239 0.84135
C11 C 0.68722 0.17198 0.51831
C12 C 0.88322 0.13533 0.73835
H6 H 0.85439 0.17143 0.96329
C13 C 0.82311 0.13022 0.56979
H7 H 0.98847 0.10678 0.78396
C14 C 0.89126 0.08311 0.44777
H8 H 0.99709 0.05555 0.49414
C15 C 0.82526 0.07155 0.27313
H9 H 0.87715 0.03319 0.17738
C16 C 0.68984 0.11031 0.21849
C17 C 0.62381 0.16125 0.34060
H10 H 0.52001 0.19171 0.29796
C18 C 0.48669 0.27545 0.60729
C19 C 0.34931 0.22778 0.47576
C20 C 0.49885 0.37669 0.71087
C21 C 0.33158 0.12583 0.36940
C22 C 0.22474 0.28424 0.45324
C23 C 0.37436 0.43098 0.68217
C24 C 0.19874 0.08376 0.25627
H11 H 0.42482 0.08108 0.38021
C25 C 0.08974 0.23891 0.33568
C26 C 0.24194 0.38533 0.55630
H12 H 0.38609 0.50947 0.76489
C27 C 0.07685 0.14105 0.24128
H13 H 0.18894 0.00594 0.18013
H14 H -0.00454 0.28299 0.32411
H15 H 0.14759 0.42824 0.53688
H16 H -0.02756 0.10896 0.15722
H17 H 0.71666 0.37352 0.84432
C28 C 0.67733 0.52090 0.97807
N2 N 0.63640 0.42114 0.84062
C29 C 0.83407 0.54853 1.10542
C30 C 0.94956 0.50366 1.17769
C31 C 0.86640 0.63395 1.16645
C32 C 1.08912 0.54315 1.30621
C33 C 1.00502 0.67219 1.28946
H18 H 0.77741 0.67001 1.11376
C34 C 1.11730 0.62702 1.36132
H19 H 1.17479 0.50653 1.36042
H20 H 1.02555 0.73812 1.33226
H21 H 1.22627 0.65780 1.46170
O2 O 0.59146 0.58763 0.99564
Cl1 Cl 0.92911 0.39715 1.11729
Cl2 Cl 0.39017 0.06461 0.65365
H22 H 0.63922 0.10134 0.08110
#END

data_XXVI_27
#Standard_algorithm
#Number of QM macro iterations=2
#energy/Z=-298536.995285   V=1331.17066
#energy/Z=-298536.992155   V=1312.3791

_chemical_formula_sum 'H22 C34 N2 O2 Cl2'
_chemical_formula_moiety
;
H22 C34 N2 O2 Cl2
;
_symmetry_cell_setting triclinic
_space_group_name_H-M_alt 'P -1'
_symmetry_Int_Tables_number 2
loop_
_symmetry_equiv_pos_site_id
_symmetry_equiv_pos_as_xyz
1 x,y,z
2 -x,-y,-z
_cell_length_a 12.194183
_cell_length_b 15.195702
_cell_length_c 12.205851
_cell_angle_alpha 111.848486
_cell_angle_beta 84.482708
_cell_angle_gamma 47.440815
_cell_formula_units_Z 2
loop_
_atom_site_label
_atom_site_type_symbol
_atom_site_fract_x
_atom_site_fract_y
_atom_site_fract_z
C1 C 0.74184 -0.49917 0.28303
C2 C 0.62415 -0.34687 0.37375
C3 C 0.51099 -0.26538 0.51156
C4 C 0.51843 -0.34167 0.55560
C5 C 0.63577 -0.49416 0.46553
C6 C 0.74828 -0.57298 0.32914
H1 H 0.82905 -0.56078 0.17632
H2 H 0.62221 -0.28958 0.33897
H3 H 0.63901 -0.55081 0.50203
H4 H 0.84131 -0.69250 0.26002
C7 C 0.40119 -0.10592 0.61135
O1 O 0.40409 -0.06557 0.71811
N1 N 0.30797 -0.01600 0.57150
H5 H 0.29718 -0.05799 0.49137
C8 C 0.20908 0.13271 0.63953
C9 C 0.09562 0.21764 0.60117
C10 C 0.22732 0.19597 0.74382
C11 C -0.00029 0.36747 0.66676
C12 C 0.13154 0.34077 0.80964
H6 H 0.31714 0.12820 0.77109
C13 C 0.01513 0.43104 0.77476
H7 H 0.14620 0.38788 0.88992
C14 C -0.08209 0.57992 0.84123
H8 H -0.07065 0.62687 0.92486
C15 C -0.18742 0.66318 0.80044
H9 H -0.25828 0.77627 0.84987
C16 C -0.20116 0.60078 0.69240
C17 C -0.11086 0.45705 0.62778
H10 H -0.12272 0.41051 0.54459
C18 C 0.07251 0.15785 0.49092
C19 C 0.17207 0.09621 0.35422
C20 C -0.05318 0.17055 0.52065
C21 C 0.30758 0.07293 0.31497
C22 C 0.13709 0.05427 0.25089
C23 C -0.09036 0.13314 0.41819
C24 C 0.40449 0.00879 0.18094
H11 H 0.33542 0.10579 0.39183
C25 C 0.23602 -0.00816 0.11505
C26 C 0.00241 0.07722 0.28794
H12 H -0.19209 0.14865 0.44463
C27 C 0.36888 -0.03216 0.07978
H13 H 0.50803 -0.00804 0.15428
H14 H 0.20647 -0.03910 0.03846
H15 H -0.02682 0.04827 0.21021
H16 H 0.44650 -0.08344 -0.02588
H17 H -0.11980 0.26107 0.72359
C28 C -0.24721 0.21984 0.69656
N2 N -0.14434 0.22464 0.65396
C29 C -0.33591 0.28661 0.84518
C30 C -0.28419 0.30200 0.94156
C31 C -0.48739 0.33226 0.88894
C32 C -0.37987 0.36070 1.07463
C33 C -0.58454 0.39215 1.02129
H18 H -0.52498 0.31718 0.81324
C34 C -0.53051 0.40682 1.11484
H19 H -0.33591 0.37030 1.14670
H20 H -0.70080 0.42580 1.05140
H21 H -0.60373 0.45163 1.21857
O2 O -0.27601 0.16796 0.61870
Cl1 Cl -0.09343 0.24207 0.90065
Cl2 Cl 0.37931 -0.24812 0.72390
H22 H -0.28503 0.66792 0.66103
#END

data_XXVI_28
#Standard_algorithm
#Number of QM macro iterations=2
#energy/Z=-298536.851415   V=1345.72061
#energy/Z=-298536.982685   V=1330.36048

_chemical_formula_sum 'H22 C34 N2 O2 Cl2'
_chemical_formula_moiety
;
H22 C34 N2 O2 Cl2
;
_symmetry_cell_setting triclinic
_space_group_name_H-M_alt 'P -1'
_symmetry_Int_Tables_number 2
loop_
_symmetry_equiv_pos_site_id
_symmetry_equiv_pos_as_xyz
1 x,y,z
2 -x,-y,-z
_cell_length_a 11.005668
_cell_length_b 11.700180
_cell_length_c 17.759478
_cell_angle_alpha 50.923506
_cell_angle_beta 92.796974
_cell_angle_gamma 122.914791
_cell_formula_units_Z 2
loop_
_atom_site_label
_atom_site_type_symbol
_atom_site_fract_x
_atom_site_fract_y
_atom_site_fract_z
C1 C 0.31600 0.19818 0.62053
C2 C 0.26224 0.28684 0.61275
C3 C 0.25188 0.40800 0.51928
C4 C 0.29450 0.43303 0.43382
C5 C 0.34412 0.34004 0.44197
C6 C 0.35651 0.22433 0.53475
H1 H 0.32446 0.10753 0.69382
H2 H 0.22775 0.26562 0.67952
H3 H 0.37357 0.35956 0.37519
H4 H 0.39800 0.15477 0.53980
C7 C 0.19307 0.49349 0.52459
O1 O 0.08952 0.39682 0.61119
N1 N 0.26825 0.68409 0.43072
H5 H 0.34393 0.74275 0.36323
C8 C 0.24047 0.80293 0.40969
C9 C 0.31173 0.97862 0.30117
C10 C 0.14726 0.75246 0.49391
C11 C 0.28497 1.10353 0.27446
C12 C 0.12136 0.87272 0.46845
H6 H 0.09496 0.61675 0.57762
C13 C 0.18538 1.04787 0.35958
H7 H 0.04857 0.83184 0.53368
C14 C 0.15616 1.17049 0.33225
H8 H 0.07954 1.12639 0.39749
C15 C 0.22452 1.34354 0.22567
H9 H 0.20344 1.43826 0.20597
C16 C 0.32450 1.40012 0.14173
C17 C 0.35403 1.28323 0.16549
H10 H 0.43168 1.32807 0.10042
C18 C 0.41687 1.03572 0.21409
C19 C 0.58265 1.12851 0.19165
C20 C 0.35445 0.99644 0.15561
C21 C 0.65327 1.17326 0.24797
C22 C 0.68205 1.17649 0.11053
C23 C 0.45697 1.05529 0.07104
C24 C 0.81215 1.25559 0.22716
H11 H 0.57975 1.14014 0.30880
C25 C 0.84372 1.25877 0.09210
C26 C 0.61569 1.14139 0.05005
H12 H 0.40772 1.03023 0.02385
C27 C 0.90752 1.29659 0.14966
H13 H 0.86462 1.28789 0.27152
H14 H 0.91770 1.29373 0.03053
H15 H 0.69414 1.18612 -0.01474
H16 H 1.03159 1.35812 0.13525
H17 H 0.13332 0.89800 0.22698
C28 C 0.09690 0.81124 0.15294
N2 N 0.19248 0.90750 0.17819
C29 C -0.05853 0.77221 0.16382
C30 C -0.07438 0.90889 0.12580
C31 C -0.19565 0.58931 0.20781
C32 C -0.22153 0.86470 0.12971
C33 C -0.34369 0.54180 0.21530
H18 H -0.18160 0.48602 0.23444
C34 C -0.35574 0.68147 0.17467
H19 H -0.22899 0.97547 0.09647
H20 H -0.44848 0.39861 0.24998
H21 H -0.46992 0.64852 0.17748
O2 O 0.13183 0.75729 0.12328
Cl1 Cl 0.08642 1.14081 0.06930
Cl2 Cl 0.28490 0.57734 0.31339
H22 H 0.37921 1.53824 0.05782
#END

data_XXVI_29
#Standard_algorithm
#Number of QM macro iterations=2
#energy/Z=-298536.920005   V=1333.11998
#energy/Z=-298536.950965   V=1313.40584

_chemical_formula_sum 'H22 C34 N2 O2 Cl2'
_chemical_formula_moiety
;
H22 C34 N2 O2 Cl2
;
_symmetry_cell_setting triclinic
_space_group_name_H-M_alt 'P -1'
_symmetry_Int_Tables_number 2
loop_
_symmetry_equiv_pos_site_id
_symmetry_equiv_pos_as_xyz
1 x,y,z
2 -x,-y,-z
_cell_length_a 12.250345
_cell_length_b 15.268905
_cell_length_c 11.401250
_cell_angle_alpha 96.981018
_cell_angle_beta 127.851404
_cell_angle_gamma 114.214607
_cell_formula_units_Z 2
loop_
_atom_site_label
_atom_site_type_symbol
_atom_site_fract_x
_atom_site_fract_y
_atom_site_fract_z
C1 C 0.96348 0.75136 1.24280
C2 C 0.89972 0.78327 1.12052
C3 C 0.72776 0.74839 1.00624
C4 C 0.62073 0.67943 1.01841
C5 C 0.68353 0.64703 1.14065
C6 C 0.85563 0.68373 1.25360
H1 H 1.09734 0.77937 1.33031
H2 H 0.98534 0.83848 1.11484
H3 H 0.59802 0.59332 1.14732
H4 H 0.90472 0.65954 1.35055
C7 C 0.66832 0.79233 0.88658
O1 O 0.58787 0.82703 0.87092
N1 N 0.71722 0.79428 0.80488
H5 H 0.75099 0.74339 0.80089
C8 C 0.69995 0.84511 0.70602
C9 C 0.70961 0.81590 0.59328
C10 C 0.68104 0.93002 0.72622
C11 C 0.69807 0.87090 0.49722
C12 C 0.66446 0.98024 0.63058
H6 H 0.67916 0.95443 0.81780
C13 C 0.66930 0.95168 0.51193
H7 H 0.65024 1.04517 0.64828
C14 C 0.65239 1.00317 0.41270
H8 H 0.62705 1.06283 0.42269
C15 C 0.67014 0.98003 0.30748
H9 H 0.66159 1.02250 0.23561
C16 C 0.70344 0.90299 0.29582
C17 C 0.71574 0.84911 0.38723
H10 H 0.74151 0.78995 0.37676
C18 C 0.73714 0.73142 0.57131
C19 C 0.91129 0.76894 0.66905
C20 C 0.59448 0.61741 0.44664
C21 C 1.06284 0.88224 0.80317
C22 C 0.93727 0.69062 0.63299
C23 C 0.62215 0.54139 0.40961
C24 C 1.22928 0.91505 0.89777
H11 H 1.04695 0.94396 0.83191
C25 C 1.10926 0.72730 0.72930
C26 C 0.78840 0.57774 0.49983
H12 H 0.50984 0.45424 0.30947
C27 C 1.25338 0.83727 0.86064
H13 H 1.34255 1.00269 1.00029
H14 H 1.12605 0.66657 0.69868
H15 H 0.80605 0.51784 0.46871
H16 H 1.38502 0.86380 0.93514
H17 H 0.41544 0.64226 0.38197
C28 C 0.27402 0.47222 0.25113
N2 N 0.42456 0.58062 0.35651
C29 C 0.10477 0.45169 0.16524
C30 C 0.07794 0.52066 0.21933
C31 C -0.04632 0.34527 0.01339
C32 C -0.09125 0.48493 0.12490
C33 C -0.21504 0.30914 -0.08216
H18 H -0.02498 0.29122 -0.02594
C34 C -0.23741 0.37988 -0.02619
H19 H -0.10786 0.54002 0.17035
H20 H -0.32870 0.22591 -0.19851
H21 H -0.36864 0.35274 -0.09824
O2 O 0.26970 0.38992 0.21811
Cl1 Cl 0.25090 0.65215 0.41113
Cl2 Cl 0.40429 0.62932 0.87902
H22 H 0.71860 0.88579 0.21310
#END

data_XXVI_30
#Standard_algorithm
#Number of QM macro iterations=3
#energy/Z=-298536.490625   V=1367.37073
#energy/Z=-298536.515595   V=1347.67544
#energy/Z=-298536.668425   V=1346.99378

_chemical_formula_sum 'H22 C34 N2 O2 Cl2'
_chemical_formula_moiety
;
H22 C34 N2 O2 Cl2
;
_symmetry_cell_setting triclinic
_space_group_name_H-M_alt 'P -1'
_symmetry_Int_Tables_number 2
loop_
_symmetry_equiv_pos_site_id
_symmetry_equiv_pos_as_xyz
1 x,y,z
2 -x,-y,-z
_cell_length_a 11.087514
_cell_length_b 11.472813
_cell_length_c 11.545619
_cell_angle_alpha 103.463407
_cell_angle_beta 101.419262
_cell_angle_gamma 72.182856
_cell_formula_units_Z 2
loop_
_atom_site_label
_atom_site_type_symbol
_atom_site_fract_x
_atom_site_fract_y
_atom_site_fract_z
C1 C 1.21891 0.88797 0.66677
C2 C 1.09744 0.89785 0.60185
C3 C 0.99221 0.91023 0.65799
C4 C 1.01312 0.90931 0.78146
C5 C 1.13451 0.89790 0.84726
C6 C 1.23725 0.88905 0.78985
H1 H 1.29894 0.87930 0.62112
H2 H 1.08314 0.89561 0.50540
H3 H 1.14749 0.89675 0.94287
H4 H 1.33178 0.88228 0.84189
C7 C 0.86031 0.93139 0.58788
O1 O 0.77455 1.02477 0.61986
N1 N 0.84851 0.84179 0.48748
H5 H 0.92758 0.76697 0.47579
C8 C 0.74104 0.83875 0.40006
C9 C 0.75063 0.73734 0.30486
C10 C 0.62437 0.93526 0.40611
C11 C 0.64483 0.73323 0.21204
C12 C 0.52203 0.93075 0.31771
H6 H 0.61790 1.01207 0.48194
C13 C 0.52853 0.83135 0.21818
H7 H 0.43268 1.00420 0.32386
C14 C 0.42355 0.82555 0.12636
H8 H 0.33449 0.89922 0.13522
C15 C 0.43352 0.72760 0.03018
H9 H 0.35255 0.72306 -0.04006
C16 C 0.54903 0.63176 0.02254
C17 C 0.65167 0.63377 0.11167
H10 H 0.74003 0.55913 0.10557
C18 C 0.86829 0.63211 0.29202
C19 C 0.95720 0.63525 0.21965
C20 C 0.88554 0.52551 0.33908
C21 C 0.94903 0.74395 0.17640
C22 C 1.05894 0.52625 0.18969
C23 C 0.98554 0.41719 0.30700
C24 C 1.03799 0.74448 0.10850
H11 H 0.87263 0.82811 0.19890
C25 C 1.14689 0.52888 0.11749
C26 C 1.06821 0.41813 0.23335
H12 H 0.99453 0.33413 0.34080
C27 C 1.13717 0.63612 0.07793
H13 H 1.03131 0.82929 0.07775
H14 H 1.22287 0.44426 0.09499
H15 H 1.14338 0.33386 0.20801
H16 H 1.20633 0.63834 0.02388
H17 H 0.72367 0.60588 0.42171
C28 C 0.81357 0.44847 0.49151
N2 N 0.79898 0.52782 0.41441
C29 C 0.70743 0.47068 0.56464
C30 C 0.61879 0.58312 0.60558
C31 C 0.70032 0.36316 0.59848
C32 C 0.52667 0.58689 0.67393
C33 C 0.60849 0.36527 0.66545
H18 H 0.77114 0.27640 0.57119
C34 C 0.52054 0.47788 0.70297
H19 H 0.45971 0.67586 0.70359
H20 H 0.60670 0.27926 0.68862
H21 H 0.44749 0.48125 0.75536
O2 O 0.90669 0.35666 0.49936
Cl1 Cl 0.61950 0.72648 0.57843
Cl2 Cl 0.88826 0.91612 0.85550
H22 H 0.55677 0.55518 -0.05419
#END

data_XXVI_31
#Standard_algorithm
#Number of QM macro iterations=3
#energy/Z=-298536.5705   V=1358.18057
#energy/Z=-298536.59418   V=1342.41581
#energy/Z=-298536.615755   V=1340.8267

_chemical_formula_sum 'H22 C34 N2 O2 Cl2'
_chemical_formula_moiety
;
H22 C34 N2 O2 Cl2
;
_symmetry_cell_setting triclinic
_space_group_name_H-M_alt 'P -1'
_symmetry_Int_Tables_number 2
loop_
_symmetry_equiv_pos_site_id
_symmetry_equiv_pos_as_xyz
1 x,y,z
2 -x,-y,-z
_cell_length_a 13.676302
_cell_length_b 12.804655
_cell_length_c 10.971362
_cell_angle_alpha 59.868376
_cell_angle_beta 53.808851
_cell_angle_gamma 71.958243
_cell_formula_units_Z 2
loop_
_atom_site_label
_atom_site_type_symbol
_atom_site_fract_x
_atom_site_fract_y
_atom_site_fract_z
C1 C 0.59191 1.34741 0.50771
C2 C 0.69823 1.27887 0.46457
C3 C 0.70094 1.15298 0.55370
C4 C 0.59008 1.09998 0.69761
C5 C 0.48282 1.16829 0.74287
C6 C 0.48267 1.29148 0.64585
H1 H 0.59541 1.44426 0.43242
H2 H 0.78409 1.32149 0.35770
H3 H 0.39911 1.12395 0.85488
H4 H 0.39682 1.34172 0.67993
C7 C 0.82428 1.09542 0.47622
O1 O 0.91289 1.16106 0.36118
N1 N 0.83219 0.97268 0.53142
H5 H 0.75470 0.92669 0.63248
C8 C 0.93465 0.89975 0.47324
C9 C 0.92358 0.77456 0.56684
C10 C 1.04568 0.94904 0.32306
C11 C 1.02484 0.69684 0.51129
C12 C 1.14370 0.87461 0.27064
H6 H 1.05189 1.04591 0.25192
C13 C 1.13737 0.74791 0.36152
H7 H 1.22886 0.91384 0.15570
C14 C 1.23849 0.67098 0.30825
H8 H 1.32382 0.71212 0.19535
C15 C 1.22966 0.54758 0.39794
H9 H 1.30757 0.48823 0.35768
C16 C 1.11851 0.49683 0.54421
C17 C 1.01860 0.56929 0.59939
H10 H 0.93335 0.52854 0.71153
C18 C 0.80621 0.72146 0.72146
C19 C 0.70969 0.71672 0.70848
C20 C 0.78730 0.67818 0.87899
C21 C 0.72070 0.76484 0.55281
C22 C 0.59571 0.66679 0.85568
C23 C 0.67577 0.62368 1.02346
C24 C 0.62354 0.76675 0.54437
H11 H 0.80684 0.80180 0.43899
C25 C 0.49808 0.66876 0.84275
C26 C 0.58326 0.61884 1.01139
H12 H 0.66507 0.58717 1.14341
C27 C 0.51100 0.71907 0.68988
H13 H 0.63386 0.80457 0.42387
H14 H 0.41262 0.62980 0.95708
H15 H 0.49805 0.57799 1.12400
H16 H 0.43571 0.72182 0.67959
H17 H 0.95144 0.74349 0.78412
C28 C 0.87507 0.65824 1.03451
N2 N 0.87771 0.69350 0.89230
C29 C 0.97883 0.70032 1.01053
C30 C 0.96359 0.79437 1.05058
C31 C 1.08974 0.63762 0.96361
C32 C 1.05558 0.82633 1.04400
C33 C 1.18243 0.66808 0.95721
H18 H 1.10360 0.56431 0.93143
C34 C 1.16559 0.76255 0.99673
H19 H 1.04125 0.89970 1.07621
H20 H 1.26732 0.61659 0.92233
H21 H 1.23770 0.78708 0.99174
O2 O 0.79738 0.59449 1.17625
Cl1 Cl 0.82663 0.87527 1.10940
Cl2 Cl 0.57585 0.94705 0.83385
H22 H 1.11183 0.39922 0.61391
#END

data_XXVI_32
#Standard_algorithm
#Number of QM macro iterations=2
#energy/Z=-298536.567475   V=1366.50703
#energy/Z=-298536.56392   V=1347.32752

_chemical_formula_sum 'H22 C34 N2 O2 Cl2'
_chemical_formula_moiety
;
H22 C34 N2 O2 Cl2
;
_symmetry_cell_setting triclinic
_space_group_name_H-M_alt 'P -1'
_symmetry_Int_Tables_number 2
loop_
_symmetry_equiv_pos_site_id
_symmetry_equiv_pos_as_xyz
1 x,y,z
2 -x,-y,-z
_cell_length_a 11.193556
_cell_length_b 14.318042
_cell_length_c 11.425001
_cell_angle_alpha 52.588050
_cell_angle_beta 79.063432
_cell_angle_gamma 96.379340
_cell_formula_units_Z 2
loop_
_atom_site_label
_atom_site_type_symbol
_atom_site_fract_x
_atom_site_fract_y
_atom_site_fract_z
C1 C 1.21720 0.61141 0.72066
C2 C 1.09715 0.60325 0.79362
C3 C 0.99382 0.59509 0.74465
C4 C 1.01513 0.59823 0.61725
C5 C 1.13546 0.60900 0.54114
C6 C 1.23620 0.61378 0.59464
H1 H 1.29576 0.61603 0.76204
H2 H 1.08248 0.60278 0.89104
H3 H 1.14908 0.61247 0.44160
H4 H 1.32956 0.61938 0.53696
C7 C 0.86276 0.57438 0.83475
O1 O 0.77603 0.48303 0.89179
N1 N 0.85244 0.66157 0.84976
H5 H 0.93176 0.73563 0.78874
C8 C 0.74507 0.66379 0.93372
C9 C 0.75375 0.76463 0.92790
C10 C 0.62941 0.56662 1.02402
C11 C 0.64779 0.76810 1.01576
C12 C 0.52671 0.57072 1.10647
H6 H 0.62380 0.48998 1.02524
C13 C 0.53202 0.66993 1.10609
H7 H 0.43775 0.49719 1.17322
C14 C 0.42622 0.67498 1.19048
H8 H 0.33758 0.60127 1.25329
C15 C 0.43525 0.77243 1.18910
H9 H 0.35386 0.77650 1.25365
C16 C 0.55028 0.86833 1.10293
C17 C 0.65366 0.86695 1.01722
H10 H 0.74170 0.94154 0.95039
C18 C 0.87082 0.86982 0.83641
C19 C 0.96117 0.86693 0.91043
C20 C 0.88726 0.97506 0.68470
C21 C 0.95475 0.75908 1.05908
C22 C 1.06370 0.97500 0.83206
C23 C 0.98785 1.08257 0.60949
C24 C 1.04690 0.75831 1.12418
H11 H 0.87737 0.67579 1.12050
C25 C 1.15465 0.97229 0.90390
C26 C 1.07201 1.08190 0.68294
H12 H 0.99643 1.16465 0.49430
C27 C 1.14725 0.86566 1.04678
H13 H 1.04216 0.67383 1.23644
H14 H 1.23174 1.05601 0.84173
H15 H 1.14821 1.16510 0.62508
H16 H 1.21963 0.86314 1.09960
H17 H 0.72434 0.89358 0.68386
C28 C 0.81125 1.05048 0.45824
N2 N 0.79907 0.97172 0.61334
C29 C 0.70363 1.02750 0.40884
C30 C 0.61620 0.91564 0.47675
C31 C 0.69425 1.13386 0.27223
C32 C 0.52392 0.91100 0.41231
C33 C 0.60171 1.13093 0.20823
H18 H 0.76388 1.22024 0.21614
C34 C 0.51568 1.01872 0.27900
H19 H 0.45833 0.82248 0.46808
H20 H 0.59769 1.21596 0.10303
H21 H 0.44242 1.01468 0.23028
O2 O 0.90356 1.14236 0.35862
Cl1 Cl 0.61846 0.77434 0.64251
Cl2 Cl 0.89232 0.59327 0.54622
H22 H 0.55687 0.94451 1.10349
#END

data_XXVI_33
#Standard_algorithm
#Number of QM macro iterations=2
#energy/Z=-298536.430635   V=1366.77093
#energy/Z=-298536.48037   V=1347.01928

_chemical_formula_sum 'H22 C34 N2 O2 Cl2'
_chemical_formula_moiety
;
H22 C34 N2 O2 Cl2
;
_symmetry_cell_setting triclinic
_space_group_name_H-M_alt 'P -1'
_symmetry_Int_Tables_number 2
loop_
_symmetry_equiv_pos_site_id
_symmetry_equiv_pos_as_xyz
1 x,y,z
2 -x,-y,-z
_cell_length_a 17.188756
_cell_length_b 11.444005
_cell_length_c 11.562791
_cell_angle_alpha 76.945272
_cell_angle_beta 108.463169
_cell_angle_gamma 50.376827
_cell_formula_units_Z 2
loop_
_atom_site_label
_atom_site_type_symbol
_atom_site_fract_x
_atom_site_fract_y
_atom_site_fract_z
C1 C 1.21842 -0.38161 1.10725
C2 C 1.09717 -0.19598 0.99509
C3 C 0.99260 -0.14925 0.90265
C4 C 1.01409 -0.29524 0.92346
C5 C 1.13533 -0.48174 1.03388
C6 C 1.23728 -0.52458 1.12737
H1 H 1.29776 -0.41410 1.17876
H2 H 1.08271 -0.08429 0.97813
H3 H 1.14868 -0.59161 1.04662
H4 H 1.33160 -0.67055 1.21561
C7 C 0.86048 0.05219 0.79183
O1 O 0.77431 0.10634 0.79934
N1 N 0.84925 0.16312 0.69090
H5 H 0.92925 0.09469 0.69633
C8 C 0.74189 0.35767 0.58073
C9 C 0.75172 0.44238 0.48912
C10 C 0.62486 0.46908 0.56080
C11 C 0.64592 0.64078 0.37978
C12 C 0.52253 0.65949 0.45465
H6 H 0.61785 0.40069 0.63058
C13 C 0.52941 0.75154 0.36215
H7 H 0.43302 0.74301 0.43925
C14 C 0.42440 0.94797 0.25201
H8 H 0.33526 1.02840 0.23718
C15 C 0.43423 1.03358 0.16375
H9 H 0.35305 1.18451 0.07846
C16 C 0.54982 0.92525 0.18261
C17 C 0.65270 0.73370 0.28701
H10 H 0.74116 0.65142 0.30021
C18 C 0.86962 0.33701 0.50114
C19 C 0.95978 0.31914 0.59360
C20 C 0.88579 0.27394 0.41095
C21 C 0.95281 0.36905 0.69489
C22 C 1.06201 0.24664 0.58642
C23 C 0.98613 0.20575 0.40261
C24 C 1.04373 0.34471 0.78597
H11 H 0.87575 0.42434 0.70215
C25 C 1.15190 0.22784 0.67859
C26 C 1.07024 0.19508 0.48688
H12 H 0.99439 0.16414 0.32792
C27 C 1.14374 0.27454 0.77750
H13 H 1.03798 0.38057 0.86490
H14 H 1.22840 0.17386 0.67048
H15 H 1.14559 0.14508 0.47757
H16 H 1.21470 0.25627 0.85053
H17 H 0.72214 0.35552 0.32847
C28 C 0.81066 0.19673 0.25944
N2 N 0.79766 0.28721 0.32561
C29 C 0.70319 0.23086 0.17647
C30 C 0.61502 0.27792 0.20149
C31 C 0.69432 0.20553 0.06157
C32 C 0.52206 0.30169 0.11434
C33 C 0.60146 0.23085 -0.02724
H18 H 0.76463 0.16302 0.04457
C34 C 0.51430 0.28012 -0.00101
H19 H 0.45558 0.33808 0.13725
H20 H 0.59844 0.21058 -0.11534
H21 H 0.44047 0.30106 -0.06979
O2 O 0.90317 0.09578 0.25913
Cl1 Cl 0.61652 0.30490 0.34470
Cl2 Cl 0.89016 -0.24737 0.80599
H22 H 0.55753 0.99365 0.11349
#END

data_XXVI_34
#Standard_algorithm
#Number of QM macro iterations=1
#energy/Z=-298536.473655   V=1365.88463

_chemical_formula_sum 'H22 C34 N2 O2 Cl2'
_chemical_formula_moiety
;
H22 C34 N2 O2 Cl2
;
_symmetry_cell_setting triclinic
_space_group_name_H-M_alt 'P -1'
_symmetry_Int_Tables_number 2
loop_
_symmetry_equiv_pos_site_id
_symmetry_equiv_pos_as_xyz
1 x,y,z
2 -x,-y,-z
_cell_length_a 17.392626
_cell_length_b 13.307552
_cell_length_c 11.383569
_cell_angle_alpha 92.339249
_cell_angle_beta 39.289902
_cell_angle_gamma 70.661172
_cell_formula_units_Z 2
loop_
_atom_site_label
_atom_site_type_symbol
_atom_site_fract_x
_atom_site_fract_y
_atom_site_fract_z
C1 C 0.60350 0.11212 -0.76718
C2 C 0.49080 0.10512 -0.58998
C3 C 0.39664 0.09607 -0.55395
C4 C 0.41648 0.09748 -0.69879
C5 C 0.52701 0.10692 -0.87447
C6 C 0.62204 0.11241 -0.91016
H1 H 0.67666 0.11731 -0.79347
H2 H 0.47533 0.10605 -0.47702
H3 H 0.53863 0.10882 -0.98282
H4 H 0.71052 0.11698 -1.05050
C7 C 0.28625 0.07546 -0.37445
O1 O 0.29037 -0.01580 -0.41261
N1 N 0.18947 0.16232 -0.17596
H5 H 0.19507 0.23633 -0.16852
C8 C 0.08039 0.16406 0.01897
C9 C -0.01123 0.26465 0.20499
C10 C 0.06169 0.06675 0.03098
C11 C -0.12013 0.26764 0.40493
C12 C -0.04460 0.07039 0.22350
H6 H 0.13195 -0.00953 -0.11443
C13 C -0.13778 0.16927 0.41501
H7 H -0.06029 -0.00316 0.23246
C14 C -0.24823 0.17394 0.61448
H8 H -0.26334 0.10018 0.61879
C15 C -0.33626 0.27121 0.79795
H9 H -0.42137 0.27491 0.95133
C16 C -0.31714 0.36734 0.78827
C17 C -0.21268 0.36630 0.59713
H10 H -0.19912 0.44101 0.59118
C18 C 0.00032 0.37029 0.20638
C19 C 0.09362 0.36803 0.18417
C20 C -0.08856 0.47524 0.24766
C21 C 0.19521 0.26045 0.12427
C22 C 0.08825 0.47636 0.21799
C23 C -0.09555 0.58309 0.28595
C24 C 0.28868 0.26009 0.09456
H11 H 0.20084 0.17702 0.09780
C25 C 0.18246 0.47407 0.19241
C26 C -0.01054 0.58300 0.27364
H12 H -0.16932 0.66498 0.32596
C27 C 0.28201 0.36765 0.12980
H13 H 0.36861 0.17579 0.04301
H14 H 0.17611 0.55793 0.21927
H15 H -0.01750 0.66644 0.30509
H16 H 0.35749 0.36541 0.10402
H17 H -0.16999 0.39292 0.24772
C28 C -0.24015 0.54957 0.24709
N2 N -0.17345 0.47125 0.25784
C29 C -0.32466 0.52573 0.25942
C30 C -0.29927 0.41338 0.19031
C31 C -0.44109 0.63163 0.34525
C32 C -0.38625 0.40771 0.20774
C33 C -0.53031 0.62768 0.36737
H18 H -0.45883 0.71851 0.39319
C34 C -0.50286 0.51493 0.29844
H19 H -0.36239 0.31883 0.15107
H20 H -0.62006 0.71235 0.43681
H21 H -0.57167 0.51012 0.31424
O2 O -0.23991 0.64165 0.23786
Cl1 Cl -0.15550 0.27275 0.07218
Cl2 Cl 0.29950 0.09216 -0.65916
H22 H -0.38647 0.44344 0.93380
#END

data_XXVI_35
#Standard_algorithm
#Number of QM macro iterations=2
#energy/Z=-298534.47859   V=1356.27374
#energy/Z=-298534.570375   V=1337.22534

_chemical_formula_sum 'H22 C34 N2 O2 Cl2'
_chemical_formula_moiety
;
H22 C34 N2 O2 Cl2
;
_symmetry_cell_setting triclinic
_space_group_name_H-M_alt 'P -1'
_symmetry_Int_Tables_number 2
loop_
_symmetry_equiv_pos_site_id
_symmetry_equiv_pos_as_xyz
1 x,y,z
2 -x,-y,-z
_cell_length_a 11.511679
_cell_length_b 11.270871
_cell_length_c 15.213375
_cell_angle_alpha 59.327430
_cell_angle_beta 117.279300
_cell_angle_gamma 83.088581
_cell_formula_units_Z 2
loop_
_atom_site_label
_atom_site_type_symbol
_atom_site_fract_x
_atom_site_fract_y
_atom_site_fract_z
C1 C 1.64767 0.04449 0.90528
C2 C 1.50235 0.15962 0.80653
C3 C 1.42215 0.23998 0.82290
C4 C 1.49709 0.20182 0.94427
C5 C 1.64390 0.08799 1.04364
C6 C 1.71921 0.00868 1.02479
H1 H 1.70489 -0.01394 0.88748
H2 H 1.44697 0.19246 0.71170
H3 H 1.69851 0.06286 1.13566
H4 H 1.83404 -0.07982 1.10313
C7 C 1.27046 0.36920 0.70240
O1 O 1.24464 0.43038 0.59692
N1 N 1.16634 0.41294 0.71484
H5 H 1.19487 0.34693 0.80527
C8 C 1.03083 0.55012 0.61957
C9 C 0.92644 0.56255 0.64140
C10 C 1.00480 0.67894 0.50726
C11 C 0.79476 0.70620 0.55128
C12 C 0.87831 0.81668 0.42013
H6 H 1.08724 0.66753 0.49221
C13 C 0.76974 0.83536 0.43827
H7 H 0.86282 0.91501 0.33635
C14 C 0.63814 0.97661 0.34876
H8 H 0.61790 1.07287 0.26099
C15 C 0.53525 0.99259 0.36988
H9 H 0.43401 1.10148 0.29966
C16 C 0.56048 0.86651 0.48205
C17 C 0.68676 0.72680 0.57026
H10 H 0.70378 0.62969 0.65542
C18 C 0.95284 0.43314 0.76109
C19 C 1.03588 0.41852 0.87341
C20 C 0.89096 0.33288 0.76361
C21 C 1.09445 0.52243 0.87390
C22 C 1.05930 0.29826 0.98909
C23 C 0.91156 0.21679 0.87813
C24 C 1.17400 0.50585 0.98355
H11 H 1.07456 0.61691 0.78584
C25 C 1.14338 0.28294 1.10068
C26 C 0.99426 0.20007 0.98725
H12 H 0.86122 0.14160 0.87779
C27 C 1.20002 0.38449 1.09828
H13 H 1.21560 0.58865 0.98117
H14 H 1.16094 0.18981 1.18808
H15 H 1.01147 0.10891 1.07510
H16 H 1.26328 0.37288 1.18413
H17 H 0.79634 0.43869 0.57210
C28 C 0.74534 0.25972 0.63523
N2 N 0.80764 0.35077 0.65122
C29 C 0.66813 0.31099 0.50207
C30 C 0.72024 0.21677 0.48094
C31 C 0.54089 0.45393 0.39623
C32 C 0.65359 0.26863 0.35670
C33 C 0.46798 0.50260 0.27246
H18 H 0.49974 0.52891 0.41107
C34 C 0.52699 0.41136 0.25271
H19 H 0.70022 0.19591 0.34278
H20 H 0.36784 0.61321 0.19178
H21 H 0.47502 0.45067 0.15592
O2 O 0.74926 0.14659 0.71820
Cl1 Cl 0.87168 0.03248 0.60925
Cl2 Cl 1.41687 0.29846 0.97760
H22 H 0.47880 0.87978 0.49826
#END

data_XXVI_36
#Standard_algorithm
#Number of QM macro iterations=2
#energy/Z=-298534.469955   V=1356.58705
#energy/Z=-298534.56985   V=1337.56815

_chemical_formula_sum 'H22 C34 N2 O2 Cl2'
_chemical_formula_moiety
;
H22 C34 N2 O2 Cl2
;
_symmetry_cell_setting triclinic
_space_group_name_H-M_alt 'P -1'
_symmetry_Int_Tables_number 2
loop_
_symmetry_equiv_pos_site_id
_symmetry_equiv_pos_as_xyz
1 x,y,z
2 -x,-y,-z
_cell_length_a 11.149974
_cell_length_b 11.272785
_cell_length_c 11.513500
_cell_angle_alpha 96.909678
_cell_angle_beta 106.607729
_cell_angle_gamma 101.001532
_cell_formula_units_Z 2
loop_
_atom_site_label
_atom_site_type_symbol
_atom_site_fract_x
_atom_site_fract_y
_atom_site_fract_z
C1 C 1.22758 1.22466 0.69537
C2 C 1.10374 1.14963 0.64453
C3 C 0.99800 1.18681 0.66599
C4 C 1.01927 1.30214 0.73927
C5 C 1.14357 1.37449 0.79678
C6 C 1.24747 1.33569 0.77410
H1 H 1.30819 1.19464 0.67591
H2 H 1.08879 1.05980 0.58852
H3 H 1.15764 1.46117 0.85732
H4 H 1.34430 1.39312 0.81884
C7 C 0.86477 1.10498 0.61007
O1 O 0.78182 1.13515 0.53101
N1 N 0.84875 0.99799 0.65641
H5 H 0.92790 0.98923 0.72424
C8 C 0.73634 0.90350 0.62738
C9 C 0.73892 0.80573 0.69170
C10 C 0.62173 0.90513 0.53358
C11 C 0.62659 0.70802 0.66240
C12 C 0.51260 0.81274 0.50717
H6 H 0.62201 0.98070 0.48366
C13 C 0.51083 0.71264 0.57023
H7 H 0.42468 0.81611 0.43665
C14 C 0.39924 0.61634 0.54268
H8 H 0.31181 0.62211 0.47290
C15 C 0.40168 0.51712 0.60159
H9 H 0.31583 0.44287 0.57895
C16 C 0.51647 0.51047 0.69021
C17 C 0.62613 0.60355 0.72036
H10 H 0.71423 0.59708 0.78844
C18 C 0.85865 0.79601 0.78495
C19 C 0.94874 0.74253 0.74339
C20 C 0.88049 0.83019 0.91118
C21 C 0.92971 0.70297 0.61641
C22 C 1.06174 0.72633 0.83137
C23 C 0.99277 0.81361 0.99746
C24 C 1.01786 0.65143 0.57834
H11 H 0.84457 0.71496 0.54827
C25 C 1.15120 0.67458 0.78928
C26 C 1.07988 0.76305 0.95809
H12 H 1.00778 0.83987 1.09495
C27 C 1.13004 0.63752 0.66527
H13 H 1.00160 0.62195 0.48044
H14 H 1.23897 0.66607 0.85681
H15 H 1.16362 0.74841 1.02638
H16 H 1.20026 0.59891 0.63425
H17 H 0.69474 0.84742 0.88951
C28 C 0.79766 0.92821 1.06793
N2 N 0.78521 0.87201 0.95140
C29 C 0.67717 0.93694 1.09908
C30 C 0.55574 0.85381 1.05258
C31 C 0.69362 1.03364 1.19569
C32 C 0.45637 0.86829 1.09996
C33 C 0.59489 1.05000 1.24226
H18 H 0.78848 1.09561 1.23519
C34 C 0.47533 0.96637 1.19422
H19 H 0.36428 0.80149 1.06246
H20 H 0.61277 1.12618 1.31735
H21 H 0.39703 0.97652 1.23075
O2 O 0.90317 0.97255 1.14760
Cl1 Cl 0.52233 0.72384 0.93901
Cl2 Cl 0.89105 1.35807 0.76259
H22 H 0.51890 0.43001 0.73411
#END

data_XXVI_37
#Standard_algorithm
#Number of QM macro iterations=3
#energy/Z=-298534.29287   V=1380.37368
#energy/Z=-298534.294165   V=1364.40915
#energy/Z=-298534.437075   V=1365.36607

_chemical_formula_sum 'H22 C34 N2 O2 Cl2'
_chemical_formula_moiety
;
H22 C34 N2 O2 Cl2
;
_symmetry_cell_setting triclinic
_space_group_name_H-M_alt 'P -1'
_symmetry_Int_Tables_number 2
loop_
_symmetry_equiv_pos_site_id
_symmetry_equiv_pos_as_xyz
1 x,y,z
2 -x,-y,-z
_cell_length_a 10.508426
_cell_length_b 12.221484
_cell_length_c 13.975544
_cell_angle_alpha 111.197304
_cell_angle_beta 54.700858
_cell_angle_gamma 100.997330
_cell_formula_units_Z 2
loop_
_atom_site_label
_atom_site_type_symbol
_atom_site_fract_x
_atom_site_fract_y
_atom_site_fract_z
C1 C -0.46129 0.32642 1.40066
C2 C -0.42081 0.29805 1.28054
C3 C -0.28343 0.33889 1.19195
C4 C -0.19076 0.41409 1.22947
C5 C -0.23302 0.44562 1.35089
C6 C -0.36671 0.40045 1.43571
H1 H -0.56629 0.29117 1.46673
H2 H -0.49470 0.24164 1.25228
H3 H -0.15929 0.50535 1.37694
H4 H -0.39866 0.42393 1.53010
C7 C -0.25181 0.29917 1.06479
O1 O -0.35820 0.30472 1.05320
N1 N -0.10495 0.25336 0.96937
H5 H -0.03589 0.24296 0.99535
C8 C -0.04025 0.21591 0.84207
C9 C 0.10859 0.16275 0.76011
C10 C -0.12228 0.23234 0.79541
C11 C 0.17808 0.12840 0.63021
C12 C -0.05939 0.19359 0.67100
H6 H -0.23643 0.27464 0.86038
C13 C 0.09144 0.14105 0.58467
H7 H -0.12730 0.20258 0.63778
C14 C 0.15837 0.10060 0.45585
H8 H 0.08950 0.10830 0.42296
C15 C 0.30680 0.05198 0.37397
H9 H 0.35716 0.02035 0.27509
C16 C 0.39466 0.04326 0.41824
C17 C 0.33196 0.08013 0.54303
H10 H 0.40053 0.07326 0.57639
C18 C 0.19216 0.13611 0.80649
C19 C 0.29512 0.21806 0.82900
C20 C 0.17227 0.02747 0.82498
C21 C 0.32661 0.32686 0.80514
C22 C 0.37165 0.18999 0.87534
C23 C 0.24306 0.00201 0.87583
C24 C 0.42993 0.40329 0.82474
H11 H 0.26687 0.34954 0.77178
C25 C 0.47601 0.27088 0.89570
C26 C 0.33901 0.08221 0.90087
H12 H 0.22082 -0.08130 0.89335
C27 C 0.50566 0.37516 0.87009
H13 H 0.45047 0.48728 0.80794
H14 H 0.53031 0.25001 0.93418
H15 H 0.39345 0.06272 0.94002
H16 H 0.58665 0.43646 0.88586
H17 H 0.07550 -0.03936 0.72458
C28 C 0.03278 -0.16136 0.80724
N2 N 0.08808 -0.05673 0.78469
C29 C -0.02991 -0.24090 0.73356
C30 C 0.03777 -0.26650 0.60660
C31 C -0.16771 -0.29777 0.79938
C32 C -0.03262 -0.34344 0.54926
C33 C -0.24105 -0.37169 0.74401
H18 H -0.21664 -0.28160 0.89637
C34 C -0.17320 -0.39430 0.61847
H19 H 0.02386 -0.36314 0.45043
H20 H -0.35150 -0.41000 0.79928
H21 H -0.22890 -0.45274 0.57369
O2 O 0.02594 -0.18875 0.88669
Cl1 Cl 0.21482 -0.20791 0.51307
Cl2 Cl -0.02109 0.47245 1.12823
H22 H 0.51340 0.00774 0.35249
#END

data_XXVI_38
#Standard_algorithm
#Number of QM macro iterations=2
#energy/Z=-298532.21826   V=1352.99479
#energy/Z=-298532.32688   V=1345.04175

_chemical_formula_sum 'H22 C34 N2 O2 Cl2'
_chemical_formula_moiety
;
H22 C34 N2 O2 Cl2
;
_symmetry_cell_setting triclinic
_space_group_name_H-M_alt 'P -1'
_symmetry_Int_Tables_number 2
loop_
_symmetry_equiv_pos_site_id
_symmetry_equiv_pos_as_xyz
1 x,y,z
2 -x,-y,-z
_cell_length_a 21.891474
_cell_length_b 12.142033
_cell_length_c 11.682724
_cell_angle_alpha 125.249582
_cell_angle_beta 32.032718
_cell_angle_gamma 119.527633
_cell_formula_units_Z 2
loop_
_atom_site_label
_atom_site_type_symbol
_atom_site_fract_x
_atom_site_fract_y
_atom_site_fract_z
C1 C 0.39329 0.33534 0.58225
C2 C 0.48729 0.36793 0.52137
C3 C 0.59734 0.32145 0.29218
C4 C 0.61156 0.24600 0.12376
C5 C 0.51823 0.21236 0.18259
C6 C 0.40864 0.25609 0.41332
H1 H 0.30867 0.37495 0.76100
H2 H 0.47588 0.43125 0.65256
H3 H 0.53150 0.15323 0.04871
H4 H 0.33563 0.22924 0.45910
C7 C 0.69852 0.35535 0.22696
O1 O 0.77461 0.43332 0.11977
N1 N 0.69754 0.29153 0.29525
H5 H 0.62277 0.24260 0.40656
C8 C 0.78775 0.28386 0.22794
C9 C 0.76810 0.22036 0.32651
C10 C 0.89921 0.33513 0.05427
C11 C 0.86154 0.20687 0.24906
C12 C 0.98873 0.32226 -0.02008
H6 H 0.91222 0.38529 -0.01765
C13 C 0.97337 0.25883 0.07349
H7 H 1.07344 0.36279 -0.15265
C14 C 1.06511 0.24698 -0.00042
H8 H 1.14880 0.28945 -0.13114
C15 C 1.04851 0.18485 0.09278
H9 H 1.11964 0.17628 0.03457
C16 C 0.93896 0.13268 0.26463
C17 C 0.84762 0.14364 0.34157
H10 H 0.76335 0.10378 0.47547
C18 C 0.65193 0.16830 0.51322
C19 C 0.57785 0.24969 0.74826
C20 C 0.61666 0.03750 0.46194
C21 C 0.61094 0.37917 0.81362
C22 C 0.46581 0.19975 0.92725
C23 C 0.50776 -0.01236 0.64048
C24 C 0.53625 0.45629 1.04206
H11 H 0.69580 0.41916 0.68116
C25 C 0.38993 0.28258 1.16017
C26 C 0.43432 0.06726 0.86592
H12 H 0.48512 -0.11532 0.59413
C27 C 0.42437 0.40877 1.21688
H13 H 0.56182 0.55773 1.08828
H14 H 0.30387 0.24389 1.29347
H15 H 0.35048 0.02777 1.00145
H16 H 0.36526 0.47228 1.39642
H17 H 0.77458 -0.00570 0.11610
C28 C 0.67608 -0.17182 0.13822
N2 N 0.69430 -0.04601 0.23042
C29 C 0.78221 -0.24391 -0.11312
C30 C 0.87236 -0.18867 -0.28833
C31 C 0.79094 -0.38002 -0.17641
C32 C 0.96725 -0.26561 -0.51640
C33 C 0.88596 -0.45713 -0.40258
H18 H 0.72099 -0.42432 -0.04222
C34 C 0.97474 -0.39941 -0.57336
H19 H 1.03523 -0.22041 -0.64887
H20 H 0.89085 -0.56191 -0.44567
H21 H 1.05036 -0.45740 -0.75172
O2 O 0.58188 -0.23002 0.24961
Cl1 Cl 0.86908 -0.02158 -0.23004
Cl2 Cl 0.74732 0.18916 -0.16549
H22 H 0.92673 0.08256 0.33621
#END
