# Supplementary material for: Report on the sixth blind test of organic crystal structure prediction methods
Source: Acta Crystallogr B Struct Sci Cryst Eng Mater. 2016 Aug 1;72(Pt 4):439–59. doi: 10.1107/S2052520616007447 (PMC4971545; doi:10.1107/S2052520616007447)
Supplement: Supplementary file 2 [file b-72-00439-sup2.zip › Group_07_vandenEnde_Cuppen/XXII-1_vandenEnde_Cuppen.cif]

data_XXII_list1_Rank001_Ende
# qGRID Energy = -98.797 kJ/mol
# UPACK Energy = -125.470 kJ/mol

_symmetry_cell_setting                            orthorhombic
_symmetry_space_group_name_Hall                   'P 2c -2n'
_symmetry_space_group_name_H-M                    'P n a 21'
_symmetry_Int_Tables_number                              33

loop_
_symmetry_equiv_pos_site_id
_symmetry_equiv_pos_as_xyz
   1 x,y,z
   2 -x,-y,1/2+z
   3 1/2-x,1/2+y,1/2+z
   4 1/2+x,1/2-y,z

_cell_length_a                                         13.04240
_cell_length_b                                          9.98850
_cell_length_c                                          7.34120
_cell_angle_alpha                                            90
_cell_angle_beta                                             90
_cell_angle_gamma                                            90
_cell_volume                                            956.368
_cell_formula_units_Z                                 4
loop_
_atom_site_label
_atom_site_fract_x
_atom_site_fract_y
_atom_site_fract_z
S1 -0.02233 -0.02068 0.27147
S2 0.19137 0.10485 0.41940
S3 -0.01154 0.37618 0.14431
N1 0.08463 -0.31768 0.09178
N2 0.34815 -0.16700 0.28175
N3 -0.05529 0.23045 0.14965
N4 0.23186 0.51226 0.37639
C1 0.09006 -0.21733 0.16439
C2 0.09559 -0.10107 0.24642
C3 0.18396 -0.04975 0.30921
C4 0.27180 -0.11266 0.29457
C5 0.01056 0.14777 0.23225
C6 0.10089 0.20037 0.29727
C7 0.10220 0.33646 0.26343
C8 0.17462 0.43504 0.32484
data_XXII_list1_Rank002_Ende
# qGRID Energy = -97.143 kJ/mol
# UPACK Energy = -128.355 kJ/mol

_symmetry_cell_setting                              monoclinic
_symmetry_space_group_name_Hall                   '-P 2yn'
_symmetry_space_group_name_H-M                    'P 21/n'
_symmetry_Int_Tables_number                              14

loop_
_symmetry_equiv_pos_site_id
_symmetry_equiv_pos_as_xyz
   1 x,y,z
   2 1/2-x,1/2+y,1/2-z
   3 -x,-y,-z
   4 1/2+x,1/2-y,1/2+z

_cell_length_a                                          6.02440
_cell_length_b                                          8.37690
_cell_length_c                                         18.73440
_cell_angle_alpha                                            90
_cell_angle_beta                                        93.8840
_cell_angle_gamma                                            90
_cell_volume                                            943.275
_cell_formula_units_Z                                 4
loop_
_atom_site_label
_atom_site_fract_x
_atom_site_fract_y
_atom_site_fract_z
S1 0.77626 0.44084 0.10854
S2 1.24160 0.25508 0.09534
S3 0.78779 0.24411 -0.09102
N1 0.65530 0.25887 0.27424
N2 1.21731 0.03031 0.25555
N3 0.69331 0.34146 -0.02848
N4 1.33854 0.01001 -0.09078
C1 0.75914 0.28026 0.22666
C2 0.88146 0.30283 0.17231
C3 1.07403 0.22464 0.16638
C4 1.15174 0.12097 0.21414
C5 0.83812 0.34299 0.02883
C6 1.03655 0.26360 0.02399
C7 1.03945 0.19291 -0.04254
C8 1.20679 0.09192 -0.06997
data_XXII_list1_Rank003_Ende
# qGRID Energy = -96.987 kJ/mol
# UPACK Energy = -127.498 kJ/mol

_symmetry_cell_setting                              monoclinic
_symmetry_space_group_name_Hall                   '-P 2ybc'
_symmetry_space_group_name_H-M                    'P 21/c'
_symmetry_Int_Tables_number                              14

loop_
_symmetry_equiv_pos_site_id
_symmetry_equiv_pos_as_xyz
   1 x,y,z
   2 -x,1/2+y,1/2-z
   3 -x,-y,-z
   4 x,1/2-y,1/2+z

_cell_length_a                                         10.03360
_cell_length_b                                          6.62810
_cell_length_c                                         14.31240
_cell_angle_alpha                                            90
_cell_angle_beta                                        94.0570
_cell_angle_gamma                                            90
_cell_volume                                            949.442
_cell_formula_units_Z                                 4
loop_
_atom_site_label
_atom_site_fract_x
_atom_site_fract_y
_atom_site_fract_z
S1 0.39429 0.66288 0.31217
S2 0.27645 1.10932 0.27440
S3 0.06496 0.62950 0.12773
N1 0.41574 0.69741 0.56121
N2 0.25826 1.24573 0.51244
N3 0.18628 0.55125 0.19214
N4 -0.06188 1.16983 0.08889
C1 0.39035 0.75710 0.48756
C2 0.36261 0.82872 0.40304
C3 0.31167 1.01416 0.38715
C4 0.28352 1.13779 0.45448
C5 0.25098 0.70444 0.23578
C6 0.20131 0.89580 0.21993
C7 0.08993 0.88548 0.15746
C8 0.00563 1.04439 0.11903
data_XXII_list1_Rank004_Ende
# qGRID Energy = -96.386 kJ/mol
# UPACK Energy = -125.143 kJ/mol

_symmetry_cell_setting                            orthorhombic
_symmetry_space_group_name_Hall                   'P 2c -2n'
_symmetry_space_group_name_H-M                    'P n a 21'
_symmetry_Int_Tables_number                              33

loop_
_symmetry_equiv_pos_site_id
_symmetry_equiv_pos_as_xyz
   1 x,y,z
   2 -x,-y,1/2+z
   3 1/2-x,1/2+y,1/2+z
   4 1/2+x,1/2-y,z

_cell_length_a                                         13.15740
_cell_length_b                                         10.00000
_cell_length_c                                          7.28720
_cell_angle_alpha                                            90
_cell_angle_beta                                             90
_cell_angle_gamma                                            90
_cell_volume                                            958.806
_cell_formula_units_Z                                 4
loop_
_atom_site_label
_atom_site_fract_x
_atom_site_fract_y
_atom_site_fract_z
S1 0.52066 0.51335 0.50424
S2 0.30859 0.39078 0.65795
S3 0.50636 0.11683 0.37829
N1 0.41573 0.81215 0.32700
N2 0.15490 0.66452 0.51998
N3 0.55043 0.26202 0.38126
N4 0.26488 -0.01567 0.61430
C1 0.41015 0.71189 0.40004
C2 0.40432 0.59561 0.48246
C3 0.31667 0.54525 0.54686
C4 0.23008 0.60907 0.53281
C5 0.48631 0.34562 0.46545
C6 0.39688 0.29419 0.53328
C7 0.39445 0.15823 0.49957
C8 0.32202 0.06082 0.56208
data_XXII_list1_Rank005_Ende
# qGRID Energy = -96.092 kJ/mol
# UPACK Energy = -126.997 kJ/mol

_symmetry_cell_setting                            orthorhombic
_symmetry_space_group_name_Hall                   '-P 2ac 2ab'
_symmetry_space_group_name_H-M                    'P b c a'
_symmetry_Int_Tables_number                              61

loop_
_symmetry_equiv_pos_site_id
_symmetry_equiv_pos_as_xyz
   1 x,y,z
   2 1/2-x,-y,1/2+z
   3 1/2+x,1/2-y,-z
   4 -x,1/2+y,1/2-z
   5 -x,-y,-z
   6 1/2+x,y,1/2-z
   7 1/2-x,1/2+y,z
   8 x,1/2-y,1/2+z

_cell_length_a                                         13.69210
_cell_length_b                                          7.31980
_cell_length_c                                         18.90210
_cell_angle_alpha                                            90
_cell_angle_beta                                             90
_cell_angle_gamma                                            90
_cell_volume                                           1894.433
_cell_formula_units_Z                                 8
loop_
_atom_site_label
_atom_site_fract_x
_atom_site_fract_y
_atom_site_fract_z
S1 0.23127 0.32348 0.15373
S2 0.01410 0.35389 0.08876
S3 0.23345 0.13517 -0.04992
N1 0.15995 0.09399 0.31226
N2 -0.10686 0.13640 0.23162
N3 0.27600 0.18816 0.02409
N4 -0.03201 0.15423 -0.11403
C1 0.14582 0.16231 0.25911
C2 0.12830 0.24011 0.19789
C3 0.03777 0.25545 0.17113
C4 -0.03964 0.19273 0.20385
C5 0.20587 0.25393 0.06635
C6 0.11271 0.26558 0.03945
C7 0.11234 0.19641 -0.02855
C8 0.03195 0.17342 -0.07643
data_XXII_list1_Rank006_Ende
# qGRID Energy = -96.020 kJ/mol
# UPACK Energy = -126.118 kJ/mol

_symmetry_cell_setting                            orthorhombic
_symmetry_space_group_name_Hall                   'P 2ac 2ab'
_symmetry_space_group_name_H-M                    'P 21 21 21'
_symmetry_Int_Tables_number                              19

loop_
_symmetry_equiv_pos_site_id
_symmetry_equiv_pos_as_xyz
   1 x,y,z
   2 1/2-x,-y,1/2+z
   3 1/2+x,1/2-y,-z
   4 -x,1/2+y,1/2-z

_cell_length_a                                          6.81440
_cell_length_b                                         10.66480
_cell_length_c                                         13.10100
_cell_angle_alpha                                            90
_cell_angle_beta                                             90
_cell_angle_gamma                                            90
_cell_volume                                            952.105
_cell_formula_units_Z                                 4
loop_
_atom_site_label
_atom_site_fract_x
_atom_site_fract_y
_atom_site_fract_z
S1 0.16512 0.01469 0.56588
S2 0.60976 0.02037 0.64663
S3 0.18292 0.20754 0.83406
N1 0.26425 0.15390 0.32377
N2 0.81803 0.14088 0.41737
N3 0.08886 0.14448 0.73818
N4 0.71619 0.19858 0.92709
C1 0.30794 0.11396 0.40100
C2 0.35861 0.06914 0.49041
C3 0.54513 0.06866 0.52356
C4 0.69131 0.10749 0.46692
C5 0.22624 0.08840 0.68177
C6 0.41740 0.09172 0.71566
C7 0.42411 0.15653 0.80708
C8 0.58772 0.18061 0.87351
data_XXII_list1_Rank007_Ende
# qGRID Energy = -95.321 kJ/mol
# UPACK Energy = -127.012 kJ/mol

_symmetry_cell_setting                            orthorhombic
_symmetry_space_group_name_Hall                   '-P 2ac 2ab'
_symmetry_space_group_name_H-M                    'P b c a'
_symmetry_Int_Tables_number                              61

loop_
_symmetry_equiv_pos_site_id
_symmetry_equiv_pos_as_xyz
   1 x,y,z
   2 1/2-x,-y,1/2+z
   3 1/2+x,1/2-y,-z
   4 -x,1/2+y,1/2-z
   5 -x,-y,-z
   6 1/2+x,y,1/2-z
   7 1/2-x,1/2+y,z
   8 x,1/2-y,1/2+z

_cell_length_a                                         13.61240
_cell_length_b                                          7.36940
_cell_length_c                                         18.88090
_cell_angle_alpha                                            90
_cell_angle_beta                                             90
_cell_angle_gamma                                            90
_cell_volume                                           1894.042
_cell_formula_units_Z                                 8
loop_
_atom_site_label
_atom_site_fract_x
_atom_site_fract_y
_atom_site_fract_z
S1 0.23202 0.32185 0.15301
S2 0.01406 0.35286 0.08767
S3 0.23427 0.13096 -0.05039
N1 0.15940 0.09422 0.31175
N2 -0.10792 0.13487 0.23035
N3 0.27704 0.18433 0.02364
N4 -0.03204 0.15475 -0.11558
C1 0.14561 0.16231 0.25852
C2 0.12832 0.23983 0.19723
C3 0.03740 0.25513 0.17022
C4 -0.04046 0.19202 0.20273
C5 0.20659 0.25101 0.06570
C6 0.11299 0.26307 0.03861
C7 0.11264 0.19377 -0.02938
C8 0.03205 0.17254 -0.07763
data_XXII_list1_Rank008_Ende
# qGRID Energy = -95.151 kJ/mol
# UPACK Energy = -126.905 kJ/mol

_symmetry_cell_setting                              monoclinic
_symmetry_space_group_name_Hall                   '-P 2yn'
_symmetry_space_group_name_H-M                    'P 21/n'
_symmetry_Int_Tables_number                              14

loop_
_symmetry_equiv_pos_site_id
_symmetry_equiv_pos_as_xyz
   1 x,y,z
   2 1/2-x,1/2+y,1/2-z
   3 -x,-y,-z
   4 1/2+x,1/2-y,1/2+z

_cell_length_a                                         12.07890
_cell_length_b                                          6.68110
_cell_length_c                                         12.93030
_cell_angle_alpha                                            90
_cell_angle_beta                                       115.2300
_cell_angle_gamma                                            90
_cell_volume                                            943.936
_cell_formula_units_Z                                 4
loop_
_atom_site_label
_atom_site_fract_x
_atom_site_fract_y
_atom_site_fract_z
S1 0.50714 0.13558 0.29274
S2 0.47289 0.58297 0.19336
S3 0.32412 0.11403 -0.05501
N1 0.36033 0.22460 0.47776
N2 0.32939 0.77810 0.36084
N3 0.38974 0.03165 0.06974
N4 0.27731 0.65472 -0.16264
C1 0.39759 0.26950 0.41375
C2 0.43938 0.32468 0.33968
C3 0.42612 0.51204 0.29838
C4 0.37391 0.65448 0.33127
C5 0.43548 0.18156 0.14424
C6 0.41926 0.37398 0.10211
C7 0.35335 0.36818 -0.01548
C8 0.31040 0.52887 -0.09710
data_XXII_list1_Rank009_Ende
# qGRID Energy = -95.110 kJ/mol
# UPACK Energy = -127.499 kJ/mol

_symmetry_cell_setting                              monoclinic
_symmetry_space_group_name_Hall                   '-P 2yn'
_symmetry_space_group_name_H-M                    'P 21/n'
_symmetry_Int_Tables_number                              14

loop_
_symmetry_equiv_pos_site_id
_symmetry_equiv_pos_as_xyz
   1 x,y,z
   2 1/2-x,1/2+y,1/2-z
   3 -x,-y,-z
   4 1/2+x,1/2-y,1/2+z

_cell_length_a                                         12.05540
_cell_length_b                                          6.65870
_cell_length_c                                         12.60470
_cell_angle_alpha                                            90
_cell_angle_beta                                       108.5270
_cell_angle_gamma                                            90
_cell_volume                                            959.382
_cell_formula_units_Z                                 4
loop_
_atom_site_label
_atom_site_fract_x
_atom_site_fract_y
_atom_site_fract_z
S1 -0.00629 0.33454 0.38258
S2 0.09337 -0.11127 0.37361
S3 0.33810 0.36854 0.40110
N1 -0.26129 0.27670 0.14573
N2 -0.13049 -0.26757 0.12836
N3 0.21409 0.44666 0.39552
N4 0.44100 -0.17203 0.38432
C1 -0.17572 0.22298 0.20803
C2 -0.07782 0.15956 0.28018
C3 -0.03494 -0.02516 0.27508
C4 -0.08639 -0.15490 0.19661
C5 0.14027 0.29355 0.38808
C6 0.18204 0.10237 0.38392
C7 0.29817 0.11273 0.38911
C8 0.37801 -0.04623 0.38698
data_XXII_list1_Rank010_Ende
# qGRID Energy = -95.076 kJ/mol
# UPACK Energy = -125.183 kJ/mol

_symmetry_cell_setting                            orthorhombic
_symmetry_space_group_name_Hall                   '-P 2ac 2ab'
_symmetry_space_group_name_H-M                    'P b c a'
_symmetry_Int_Tables_number                              61

loop_
_symmetry_equiv_pos_site_id
_symmetry_equiv_pos_as_xyz
   1 x,y,z
   2 1/2-x,-y,1/2+z
   3 1/2+x,1/2-y,-z
   4 -x,1/2+y,1/2-z
   5 -x,-y,-z
   6 1/2+x,y,1/2-z
   7 1/2-x,1/2+y,z
   8 x,1/2-y,1/2+z

_cell_length_a                                         12.12050
_cell_length_b                                          8.99510
_cell_length_c                                         17.69710
_cell_angle_alpha                                            90
_cell_angle_beta                                             90
_cell_angle_gamma                                            90
_cell_volume                                           1929.428
_cell_formula_units_Z                                 8
loop_
_atom_site_label
_atom_site_fract_x
_atom_site_fract_y
_atom_site_fract_z
S1 0.21129 0.14627 0.12269
S2 -0.00643 0.33254 0.08037
S3 -0.04736 -0.13995 0.09997
N1 0.27910 0.35329 0.28802
N2 0.01687 0.59603 0.22878
N3 0.07468 -0.09052 0.11327
N4 -0.29594 0.09487 0.03911
C1 0.22739 0.32740 0.23596
C2 0.16700 0.29805 0.17628
C3 0.07686 0.37717 0.15768
C4 0.04407 0.49360 0.19604
C5 0.08385 0.05704 0.10781
C6 -0.00912 0.13749 0.09001
C7 -0.09688 0.04085 0.08147
C8 -0.20832 0.07112 0.05867
data_XXII_list1_Rank011_Ende
# qGRID Energy = -94.701 kJ/mol
# UPACK Energy = -125.522 kJ/mol

_symmetry_cell_setting                            orthorhombic
_symmetry_space_group_name_Hall                   '-P 2ac 2ab'
_symmetry_space_group_name_H-M                    'P b c a'
_symmetry_Int_Tables_number                              61

loop_
_symmetry_equiv_pos_site_id
_symmetry_equiv_pos_as_xyz
   1 x,y,z
   2 1/2-x,-y,1/2+z
   3 1/2+x,1/2-y,-z
   4 -x,1/2+y,1/2-z
   5 -x,-y,-z
   6 1/2+x,y,1/2-z
   7 1/2-x,1/2+y,z
   8 x,1/2-y,1/2+z

_cell_length_a                                         13.45890
_cell_length_b                                          7.47060
_cell_length_c                                         19.02070
_cell_angle_alpha                                            90
_cell_angle_beta                                             90
_cell_angle_gamma                                            90
_cell_volume                                           1912.457
_cell_formula_units_Z                                 8
loop_
_atom_site_label
_atom_site_fract_x
_atom_site_fract_y
_atom_site_fract_z
S1 0.22781 0.33392 0.15345
S2 0.00929 0.35463 0.08573
S3 0.23588 0.12557 -0.04553
N1 0.15259 0.11355 0.31178
N2 -0.11553 0.14033 0.22722
N3 0.27715 0.18587 0.02765
N4 -0.03179 0.14004 -0.11407
C1 0.13939 0.17848 0.25840
C2 0.12271 0.25221 0.19688
C3 0.03135 0.26310 0.16878
C4 -0.04746 0.19878 0.20032
C5 0.20473 0.25512 0.06751
C6 0.11071 0.26321 0.03927
C7 0.11217 0.18846 -0.02720
C8 0.03195 0.16201 -0.07581
data_XXII_list1_Rank012_Ende
# qGRID Energy = -94.632 kJ/mol
# UPACK Energy = -126.635 kJ/mol

_symmetry_cell_setting                            orthorhombic
_symmetry_space_group_name_Hall                   'P 2c -2n'
_symmetry_space_group_name_H-M                    'P n a 21'
_symmetry_Int_Tables_number                              33

loop_
_symmetry_equiv_pos_site_id
_symmetry_equiv_pos_as_xyz
   1 x,y,z
   2 -x,-y,1/2+z
   3 1/2-x,1/2+y,1/2+z
   4 1/2+x,1/2-y,z

_cell_length_a                                         20.94850
_cell_length_b                                          7.34620
_cell_length_c                                          6.05260
_cell_angle_alpha                                            90
_cell_angle_beta                                             90
_cell_angle_gamma                                            90
_cell_volume                                            931.446
_cell_formula_units_Z                                 4
loop_
_atom_site_label
_atom_site_fract_x
_atom_site_fract_y
_atom_site_fract_z
S1 0.16042 0.75204 0.58401
S2 0.11221 0.92721 1.03770
S3 0.21518 1.28531 0.60641
N1 0.00474 0.62020 0.39444
N2 -0.05257 0.83361 0.95990
N3 0.20952 1.08845 0.50959
N4 0.14543 1.47917 1.14393
C1 0.04022 0.67707 0.51892
C2 0.08004 0.74724 0.66287
C3 0.06006 0.82086 0.85387
C4 -0.00018 0.82614 0.91142
C5 0.17830 0.98021 0.65063
C6 0.15712 1.05433 0.84617
C7 0.17287 1.23677 0.85183
C8 0.15714 1.37189 1.01462
data_XXII_list1_Rank013_Ende
# qGRID Energy = -93.619 kJ/mol
# UPACK Energy = -125.530 kJ/mol

_symmetry_cell_setting                            orthorhombic
_symmetry_space_group_name_Hall                   'P 2ac 2ab'
_symmetry_space_group_name_H-M                    'P 21 21 21'
_symmetry_Int_Tables_number                              19

loop_
_symmetry_equiv_pos_site_id
_symmetry_equiv_pos_as_xyz
   1 x,y,z
   2 1/2-x,-y,1/2+z
   3 1/2+x,1/2-y,-z
   4 -x,1/2+y,1/2-z

_cell_length_a                                          6.71320
_cell_length_b                                         11.60780
_cell_length_c                                         12.03720
_cell_angle_alpha                                            90
_cell_angle_beta                                             90
_cell_angle_gamma                                            90
_cell_volume                                            938.005
_cell_formula_units_Z                                 4
loop_
_atom_site_label
_atom_site_fract_x
_atom_site_fract_y
_atom_site_fract_z
S1 0.61014 -0.05727 0.39189
S2 0.16432 0.04080 0.36385
S3 0.63165 0.29261 0.35792
N1 0.50831 -0.22185 0.63639
N2 -0.03385 -0.09629 0.60395
N3 0.71317 0.16771 0.37493
N4 0.09088 0.39812 0.34954
C1 0.46797 -0.16132 0.56555
C2 0.41795 -0.09257 0.48375
C3 0.23255 -0.05077 0.47237
C4 0.08943 -0.07524 0.54243
C5 0.56431 0.09132 0.37380
C6 0.37306 0.13265 0.36279
C7 0.37867 0.25152 0.35594
C8 0.21766 0.33310 0.35171
data_XXII_list1_Rank014_Ende
# qGRID Energy = -93.234 kJ/mol
# UPACK Energy = -125.221 kJ/mol

_symmetry_cell_setting                              monoclinic
_symmetry_space_group_name_Hall                   '-P 2yn'
_symmetry_space_group_name_H-M                    'P 21/n'
_symmetry_Int_Tables_number                              14

loop_
_symmetry_equiv_pos_site_id
_symmetry_equiv_pos_as_xyz
   1 x,y,z
   2 1/2-x,1/2+y,1/2-z
   3 -x,-y,-z
   4 1/2+x,1/2-y,1/2+z

_cell_length_a                                         12.07680
_cell_length_b                                          6.69360
_cell_length_c                                         13.04300
_cell_angle_alpha                                            90
_cell_angle_beta                                       116.7250
_cell_angle_gamma                                            90
_cell_volume                                            941.729
_cell_formula_units_Z                                 4
loop_
_atom_site_label
_atom_site_fract_x
_atom_site_fract_y
_atom_site_fract_z
S1 0.24596 0.82672 0.45396
S2 0.27105 0.38240 0.55459
S3 0.42661 0.85000 0.80425
N1 0.39484 0.71515 0.27596
N2 0.41682 0.17387 0.39465
N3 0.36200 0.93206 0.67865
N4 0.46091 0.30906 0.91116
C1 0.35547 0.67864 0.33832
C2 0.31223 0.63137 0.41112
C3 0.32217 0.44557 0.45325
C4 0.37262 0.29904 0.42244
C5 0.31590 0.78245 0.60339
C6 0.32812 0.59111 0.64587
C7 0.39245 0.59696 0.76435
C8 0.43089 0.43595 0.84608
data_XXII_list1_Rank015_Ende
# qGRID Energy = -92.858 kJ/mol
# UPACK Energy = -127.282 kJ/mol

_symmetry_cell_setting                              monoclinic
_symmetry_space_group_name_Hall                   '-P 2ybc'
_symmetry_space_group_name_H-M                    'P 21/c'
_symmetry_Int_Tables_number                              14

loop_
_symmetry_equiv_pos_site_id
_symmetry_equiv_pos_as_xyz
   1 x,y,z
   2 -x,1/2+y,1/2-z
   3 -x,-y,-z
   4 x,1/2-y,1/2+z

_cell_length_a                                          6.80690
_cell_length_b                                          6.70280
_cell_length_c                                         20.93600
_cell_angle_alpha                                            90
_cell_angle_beta                                        93.6230
_cell_angle_gamma                                            90
_cell_volume                                            953.302
_cell_formula_units_Z                                 4
loop_
_atom_site_label
_atom_site_fract_x
_atom_site_fract_y
_atom_site_fract_z
S1 0.70318 0.19117 0.14500
S2 0.84310 0.63402 0.11039
S3 1.22383 0.15804 0.05862
N1 0.65540 0.28903 0.31137
N2 0.80832 0.83858 0.26547
N3 1.03611 0.08029 0.09010
N4 1.38399 0.69611 0.02780
C1 0.68619 0.33173 0.26035
C2 0.72352 0.38265 0.20188
C3 0.78052 0.56789 0.18702
C4 0.79638 0.71253 0.22905
C5 0.92143 0.23212 0.10564
C6 0.98234 0.42243 0.09204
C7 1.16287 0.41294 0.06536
C8 1.28676 0.57146 0.04498
data_XXII_list1_Rank016_Ende
# qGRID Energy = -92.075 kJ/mol
# UPACK Energy = -126.612 kJ/mol

_symmetry_cell_setting                              monoclinic
_symmetry_space_group_name_Hall                   '-P 2ybc'
_symmetry_space_group_name_H-M                    'P 21/c'
_symmetry_Int_Tables_number                              14

loop_
_symmetry_equiv_pos_site_id
_symmetry_equiv_pos_as_xyz
   1 x,y,z
   2 -x,1/2+y,1/2-z
   3 -x,-y,-z
   4 x,1/2-y,1/2+z

_cell_length_a                                         13.38670
_cell_length_b                                          7.26830
_cell_length_c                                         10.06600
_cell_angle_alpha                                            90
_cell_angle_beta                                       108.2350
_cell_angle_gamma                                            90
_cell_volume                                            930.222
_cell_formula_units_Z                                 4
loop_
_atom_site_label
_atom_site_fract_x
_atom_site_fract_y
_atom_site_fract_z
S1 0.19696 1.01677 0.02081
S2 0.32204 1.14296 0.33681
S3 0.03621 0.83896 0.28009
N1 0.41636 0.82162 -0.05282
N2 0.57261 0.97977 0.33518
N3 0.06063 0.86860 0.13964
N4 0.17646 1.02304 0.64465
C1 0.37724 0.89567 0.01727
C2 0.33149 0.97982 0.09779
C3 0.38363 1.03268 0.22909
C4 0.48479 1.00473 0.28629
C5 0.15036 0.96205 0.16153
C6 0.20352 1.01701 0.29602
C7 0.14702 0.96181 0.38320
C8 0.16506 0.99609 0.52950
data_XXII_list1_Rank017_Ende
# qGRID Energy = -91.543 kJ/mol
# UPACK Energy = -126.097 kJ/mol

_symmetry_cell_setting                            orthorhombic
_symmetry_space_group_name_Hall                   '-P 2ac 2ab'
_symmetry_space_group_name_H-M                    'P b c a'
_symmetry_Int_Tables_number                              61

loop_
_symmetry_equiv_pos_site_id
_symmetry_equiv_pos_as_xyz
   1 x,y,z
   2 1/2-x,-y,1/2+z
   3 1/2+x,1/2-y,-z
   4 -x,1/2+y,1/2-z
   5 -x,-y,-z
   6 1/2+x,y,1/2-z
   7 1/2-x,1/2+y,z
   8 x,1/2-y,1/2+z

_cell_length_a                                         12.15440
_cell_length_b                                          8.88930
_cell_length_c                                         17.97650
_cell_angle_alpha                                            90
_cell_angle_beta                                             90
_cell_angle_gamma                                            90
_cell_volume                                           1942.255
_cell_formula_units_Z                                 8
loop_
_atom_site_label
_atom_site_fract_x
_atom_site_fract_y
_atom_site_fract_z
S1 0.21222 0.32794 0.37611
S2 -0.00592 0.14259 0.41915
S3 -0.04264 0.62167 0.40192
N1 0.27418 0.11894 0.21196
N2 0.01094 -0.11996 0.27047
N3 0.07830 0.56963 0.38755
N4 -0.29293 0.38707 0.46002
C1 0.22403 0.14564 0.26380
C2 0.16547 0.17574 0.32328
C3 0.07502 0.09729 0.34200
C4 0.03999 -0.01835 0.30354
C5 0.08634 0.42015 0.39261
C6 -0.00683 0.34013 0.41060
C7 -0.09341 0.43927 0.41969
C8 -0.20504 0.41010 0.44152
data_XXII_list1_Rank018_Ende
# qGRID Energy = -90.825 kJ/mol
# UPACK Energy = -126.546 kJ/mol

_symmetry_cell_setting                              monoclinic
_symmetry_space_group_name_Hall                   '-P 2yn'
_symmetry_space_group_name_H-M                    'P 21/n'
_symmetry_Int_Tables_number                              14

loop_
_symmetry_equiv_pos_site_id
_symmetry_equiv_pos_as_xyz
   1 x,y,z
   2 1/2-x,1/2+y,1/2-z
   3 -x,-y,-z
   4 1/2+x,1/2-y,1/2+z

_cell_length_a                                         10.43110
_cell_length_b                                          6.70990
_cell_length_c                                         14.12000
_cell_angle_alpha                                            90
_cell_angle_beta                                       107.6570
_cell_angle_gamma                                            90
_cell_volume                                            941.723
_cell_formula_units_Z                                 4
loop_
_atom_site_label
_atom_site_fract_x
_atom_site_fract_y
_atom_site_fract_z
S1 0.49484 0.83967 0.10192
S2 0.43973 0.40024 0.16976
S3 0.41879 0.87430 0.36847
N1 0.81134 0.73005 0.06627
N2 0.74141 0.18219 0.15275
N3 0.45034 0.95176 0.27345
N4 0.34676 0.33877 0.43520
C1 0.71682 0.69008 0.08632
C2 0.60740 0.64333 0.10873
C3 0.58408 0.45943 0.13736
C4 0.66877 0.31166 0.14558
C5 0.45580 0.80018 0.21354
C6 0.43162 0.61127 0.24188
C7 0.40502 0.62149 0.33188
C8 0.37343 0.46405 0.39016
data_XXII_list1_Rank019_Ende
# qGRID Energy = -89.974 kJ/mol
# UPACK Energy = -125.403 kJ/mol

_symmetry_cell_setting                            orthorhombic
_symmetry_space_group_name_Hall                   'P 2ac 2ab'
_symmetry_space_group_name_H-M                    'P 21 21 21'
_symmetry_Int_Tables_number                              19

loop_
_symmetry_equiv_pos_site_id
_symmetry_equiv_pos_as_xyz
   1 x,y,z
   2 1/2-x,-y,1/2+z
   3 1/2+x,1/2-y,-z
   4 -x,1/2+y,1/2-z

_cell_length_a                                          6.76190
_cell_length_b                                         10.84450
_cell_length_c                                         12.92340
_cell_angle_alpha                                            90
_cell_angle_beta                                             90
_cell_angle_gamma                                            90
_cell_volume                                            947.665
_cell_formula_units_Z                                 4
loop_
_atom_site_label
_atom_site_fract_x
_atom_site_fract_y
_atom_site_fract_z
S1 0.67617 0.00851 0.06087
S2 0.23002 0.02772 0.14563
S3 0.67724 0.19757 0.33323
N1 0.57677 0.13585 -0.18829
N2 0.02342 0.14948 -0.08570
N3 0.76531 0.13497 0.23460
N4 0.13922 0.21609 0.42467
C1 0.53388 0.10319 -0.10770
C2 0.48315 0.06653 -0.01469
C3 0.29659 0.07339 0.02068
C4 0.15042 0.11463 -0.03600
C5 0.62261 0.08093 0.17955
C6 0.43127 0.08931 0.21526
C7 0.43035 0.15555 0.30671
C8 0.26749 0.19002 0.37201
data_XXII_list1_Rank020_Ende
# qGRID Energy = -89.039 kJ/mol
# UPACK Energy = -128.356 kJ/mol

_symmetry_cell_setting                            orthorhombic
_symmetry_space_group_name_Hall                   '-P 2ac 2ab'
_symmetry_space_group_name_H-M                    'P b c a'
_symmetry_Int_Tables_number                              61

loop_
_symmetry_equiv_pos_site_id
_symmetry_equiv_pos_as_xyz
   1 x,y,z
   2 1/2-x,-y,1/2+z
   3 1/2+x,1/2-y,-z
   4 -x,1/2+y,1/2-z
   5 -x,-y,-z
   6 1/2+x,y,1/2-z
   7 1/2-x,1/2+y,z
   8 x,1/2-y,1/2+z

_cell_length_a                                         12.19920
_cell_length_b                                          8.43170
_cell_length_c                                         18.52130
_cell_angle_alpha                                            90
_cell_angle_beta                                             90
_cell_angle_gamma                                            90
_cell_volume                                           1905.101
_cell_formula_units_Z                                 8
loop_
_atom_site_label
_atom_site_fract_x
_atom_site_fract_y
_atom_site_fract_z
S1 0.29699 0.55914 0.10123
S2 0.51071 0.33689 0.08836
S3 0.28416 0.31579 -0.08892
N1 0.21936 0.42766 0.27697
N2 0.49103 0.17295 0.26507
N3 0.24523 0.43175 -0.02830
N4 0.54087 0.05611 -0.09720
C1 0.27401 0.42955 0.22721
C2 0.33719 0.42973 0.16999
C3 0.42771 0.33956 0.16514
C4 0.46177 0.24965 0.21835
C5 0.31774 0.43594 0.02567
C6 0.40958 0.34185 0.02033
C7 0.40568 0.25945 -0.04420
C8 0.48109 0.14593 -0.07378
data_XXII_list1_Rank021_Ende
# qGRID Energy = -88.879 kJ/mol
# UPACK Energy = -127.576 kJ/mol

_symmetry_cell_setting                              monoclinic
_symmetry_space_group_name_Hall                   'P 2yb'
_symmetry_space_group_name_H-M                    'P 21'
_symmetry_Int_Tables_number                               4

loop_
_symmetry_equiv_pos_site_id
_symmetry_equiv_pos_as_xyz
   1 x,y,z
   2 -x,1/2+y,-z

_cell_length_a                                          7.33400
_cell_length_b                                          6.10660
_cell_length_c                                         10.57380
_cell_angle_alpha                                            90
_cell_angle_beta                                        90.6780
_cell_angle_gamma                                            90
_cell_volume                                            473.523
_cell_formula_units_Z                                 2
loop_
_atom_site_label
_atom_site_fract_x
_atom_site_fract_y
_atom_site_fract_z
S1 0.76059 0.52250 0.31385
S2 0.57784 0.97037 0.21955
S3 0.23352 0.54217 0.43248
N1 0.88012 0.33253 0.00510
N2 0.66505 0.89445 -0.10745
N3 0.43029 0.44816 0.41736
N4 0.02858 1.07774 0.30814
C1 0.82571 0.45678 0.07541
C2 0.75829 0.59999 0.15461
C3 0.68265 0.78900 0.11559
C4 0.67435 0.84624 -0.00370
C5 0.53333 0.58684 0.35157
C6 0.45518 0.77890 0.30964
C7 0.27526 0.78488 0.34690
C8 0.13822 0.94861 0.32420
data_XXII_list1_Rank022_Ende
# qGRID Energy = -86.929 kJ/mol
# UPACK Energy = -125.943 kJ/mol

_symmetry_cell_setting                              monoclinic
_symmetry_space_group_name_Hall                   '-P 2ybc'
_symmetry_space_group_name_H-M                    'P 21/c'
_symmetry_Int_Tables_number                              14

loop_
_symmetry_equiv_pos_site_id
_symmetry_equiv_pos_as_xyz
   1 x,y,z
   2 -x,1/2+y,1/2-z
   3 -x,-y,-z
   4 x,1/2-y,1/2+z

_cell_length_a                                          9.76530
_cell_length_b                                          6.69570
_cell_length_c                                         14.73330
_cell_angle_alpha                                            90
_cell_angle_beta                                        98.9820
_cell_angle_gamma                                            90
_cell_volume                                            951.531
_cell_formula_units_Z                                 4
loop_
_atom_site_label
_atom_site_fract_x
_atom_site_fract_y
_atom_site_fract_z
S1 0.23740 0.80400 0.13661
S2 0.18535 0.36111 0.20800
S3 0.16137 0.83577 0.40058
N1 0.56499 0.69785 0.06810
N2 0.49459 0.14750 0.15459
N3 0.18994 0.91407 0.30536
N4 0.10431 0.29990 0.47790
C1 0.46688 0.65709 0.09666
C2 0.35444 0.60878 0.13008
C3 0.33173 0.42356 0.15952
C4 0.41902 0.27616 0.15642
C5 0.19643 0.76243 0.24738
C6 0.17501 0.57240 0.27777
C7 0.15159 0.58178 0.36787
C8 0.12625 0.42368 0.42917
data_XXII_list1_Rank023_Ende
# qGRID Energy = -84.862 kJ/mol
# UPACK Energy = -129.190 kJ/mol

_symmetry_cell_setting                              monoclinic
_symmetry_space_group_name_Hall                   'P 2yb'
_symmetry_space_group_name_H-M                    'P 21'
_symmetry_Int_Tables_number                               4

loop_
_symmetry_equiv_pos_site_id
_symmetry_equiv_pos_as_xyz
   1 x,y,z
   2 -x,1/2+y,-z

_cell_length_a                                          6.76980
_cell_length_b                                          6.71150
_cell_length_c                                         10.45600
_cell_angle_alpha                                            90
_cell_angle_beta                                        92.7700
_cell_angle_gamma                                            90
_cell_volume                                            474.519
_cell_formula_units_Z                                 2
loop_
_atom_site_label
_atom_site_fract_x
_atom_site_fract_y
_atom_site_fract_z
S1 0.30625 -0.08439 0.20159
S2 0.16826 0.35341 0.28035
S3 -0.21899 -0.12516 0.37547
N1 0.34326 0.01950 -0.13118
N2 0.18919 0.56716 -0.02987
N3 -0.02976 -0.20013 0.31036
N4 -0.37381 0.40795 0.45622
C1 0.31507 0.06105 -0.02814
C2 0.28158 0.10945 0.09034
C3 0.22474 0.29315 0.12388
C4 0.20457 0.43968 0.04163
C5 0.08729 -0.04732 0.28328
C6 0.02797 0.14117 0.31629
C7 -0.15279 0.12913 0.37223
C8 -0.27653 0.28491 0.41851
data_XXII_list1_Rank024_Ende
# qGRID Energy = -84.296 kJ/mol
# UPACK Energy = -127.185 kJ/mol

_symmetry_cell_setting                              monoclinic
_symmetry_space_group_name_Hall                   '-P 2yn'
_symmetry_space_group_name_H-M                    'P 21/n'
_symmetry_Int_Tables_number                              14

loop_
_symmetry_equiv_pos_site_id
_symmetry_equiv_pos_as_xyz
   1 x,y,z
   2 1/2-x,1/2+y,1/2-z
   3 -x,-y,-z
   4 1/2+x,1/2-y,1/2+z

_cell_length_a                                          8.07480
_cell_length_b                                          8.18940
_cell_length_c                                         14.89010
_cell_angle_alpha                                            90
_cell_angle_beta                                       103.4830
_cell_angle_gamma                                            90
_cell_volume                                            957.511
_cell_formula_units_Z                                 4
loop_
_atom_site_label
_atom_site_fract_x
_atom_site_fract_y
_atom_site_fract_z
S1 0.31438 -0.05820 0.28116
S2 0.60523 0.16745 0.40677
S3 0.11680 0.17472 0.47473
N1 0.36600 0.09074 0.06485
N2 0.73379 0.35721 0.21860
N3 0.11982 0.05878 0.39175
N4 0.47795 0.43135 0.62094
C1 0.39785 0.08577 0.14335
C2 0.43394 0.08125 0.23380
C3 0.55586 0.17461 0.28626
C4 0.65107 0.27330 0.25058
C5 0.27323 0.05968 0.37249
C6 0.39812 0.15547 0.42599
C7 0.33223 0.23360 0.49226
C8 0.41299 0.34442 0.56396
data_XXII_list1_Rank025_Ende
# qGRID Energy = -84.117 kJ/mol
# UPACK Energy = -127.838 kJ/mol

_symmetry_cell_setting                              monoclinic
_symmetry_space_group_name_Hall                   '-P 2yn'
_symmetry_space_group_name_H-M                    'P 21/n'
_symmetry_Int_Tables_number                              14

loop_
_symmetry_equiv_pos_site_id
_symmetry_equiv_pos_as_xyz
   1 x,y,z
   2 1/2-x,1/2+y,1/2-z
   3 -x,-y,-z
   4 1/2+x,1/2-y,1/2+z

_cell_length_a                                          7.93980
_cell_length_b                                          8.40870
_cell_length_c                                         14.79650
_cell_angle_alpha                                            90
_cell_angle_beta                                       104.8970
_cell_angle_gamma                                            90
_cell_volume                                            954.662
_cell_formula_units_Z                                 4
loop_
_atom_site_label
_atom_site_fract_x
_atom_site_fract_y
_atom_site_fract_z
S1 0.31299 -0.05772 0.28539
S2 0.60739 0.16729 0.41422
S3 0.10441 0.17779 0.47203
N1 0.37080 0.08087 0.06765
N2 0.74296 0.34348 0.22521
N3 0.10960 0.06192 0.39015
N4 0.47101 0.43342 0.62247
C1 0.40149 0.07753 0.14707
C2 0.43664 0.07576 0.23855
C3 0.56076 0.16813 0.29234
C4 0.65849 0.26280 0.25701
C5 0.26741 0.06199 0.37387
C6 0.39413 0.15719 0.42893
C7 0.32476 0.23568 0.49319
C8 0.40581 0.34637 0.56529
data_XXII_list1_Rank026_Ende
# UPACK Energy = -124.533 kJ/mol

_symmetry_cell_setting                            orthorhombic
_symmetry_space_group_name_Hall                   'P 2c -2n'
_symmetry_space_group_name_H-M                    'P n a 21'
_symmetry_Int_Tables_number                              33

loop_
_symmetry_equiv_pos_site_id
_symmetry_equiv_pos_as_xyz
   1 x,y,z
   2 -x,-y,1/2+z
   3 1/2-x,1/2+y,1/2+z
   4 1/2+x,1/2-y,z

_cell_length_a                                         19.16140
_cell_length_b                                          7.37720
_cell_length_c                                          6.75410
_cell_angle_alpha                                            90
_cell_angle_beta                                             90
_cell_angle_gamma                                            90
_cell_volume                                            954.743
_cell_formula_units_Z                                 4
loop_
_atom_site_label
_atom_site_fract_x
_atom_site_fract_y
_atom_site_fract_z
S1 0.13576 0.63574 0.84113
S2 0.07343 0.65400 0.39899
S3 -0.06253 0.83687 0.86257
N1 0.29317 0.87628 0.73022
N2 0.21590 0.89110 0.18625
N3 0.00969 0.77188 0.94386
N4 -0.12662 0.85871 0.32326
C1 0.24061 0.81308 0.69263
C2 0.18022 0.74083 0.64630
C3 0.15437 0.74650 0.46162
C4 0.18776 0.82293 0.31440
C5 0.05040 0.71426 0.79595
C6 0.02411 0.72144 0.60649
C7 -0.04283 0.79116 0.61220
C8 -0.09006 0.82851 0.45181
data_XXII_list1_Rank027_Ende
# UPACK Energy = -124.488 kJ/mol

_symmetry_cell_setting                              monoclinic
_symmetry_space_group_name_Hall                   '-P 2yn'
_symmetry_space_group_name_H-M                    'P 21/n'
_symmetry_Int_Tables_number                              14

loop_
_symmetry_equiv_pos_site_id
_symmetry_equiv_pos_as_xyz
   1 x,y,z
   2 1/2-x,1/2+y,1/2-z
   3 -x,-y,-z
   4 1/2+x,1/2-y,1/2+z

_cell_length_a                                         11.34110
_cell_length_b                                          6.80640
_cell_length_c                                         12.28490
_cell_angle_alpha                                            90
_cell_angle_beta                                        96.7190
_cell_angle_gamma                                            90
_cell_volume                                            941.784
_cell_formula_units_Z                                 4
loop_
_atom_site_label
_atom_site_fract_x
_atom_site_fract_y
_atom_site_fract_z
S1 0.44113 0.63957 0.34156
S2 0.55226 0.20513 0.37602
S3 0.80284 0.67943 0.38552
N1 0.24569 0.52249 0.10089
N2 0.38420 -0.00717 0.14275
N3 0.67147 0.75261 0.36387
N4 0.92049 0.15079 0.41409
C1 0.31798 0.48848 0.17060
C2 0.39930 0.44576 0.25202
C3 0.44592 0.26499 0.26653
C4 0.41338 0.11909 0.20028
C5 0.59594 0.60203 0.36365
C6 0.64266 0.41604 0.37829
C7 0.76518 0.42815 0.39073
C8 0.85203 0.27357 0.40437
data_XXII_list1_Rank028_Ende
# UPACK Energy = -124.442 kJ/mol

_symmetry_cell_setting                              monoclinic
_symmetry_space_group_name_Hall                   '-P 2ybc'
_symmetry_space_group_name_H-M                    'P 21/c'
_symmetry_Int_Tables_number                              14

loop_
_symmetry_equiv_pos_site_id
_symmetry_equiv_pos_as_xyz
   1 x,y,z
   2 -x,1/2+y,1/2-z
   3 -x,-y,-z
   4 x,1/2-y,1/2+z

_cell_length_a                                          7.38320
_cell_length_b                                          6.08750
_cell_length_c                                         20.90200
_cell_angle_alpha                                            90
_cell_angle_beta                                        90.0660
_cell_angle_gamma                                            90
_cell_volume                                            939.445
_cell_formula_units_Z                                 4
loop_
_atom_site_label
_atom_site_fract_x
_atom_site_fract_y
_atom_site_fract_z
S1 0.24820 0.73602 0.09040
S2 0.07351 0.28389 0.13855
S3 -0.28140 0.71309 0.03449
N1 0.37986 0.92394 0.24624
N2 0.16896 0.36029 0.30359
N3 -0.08477 0.80628 0.03965
N4 -0.47730 0.17698 0.10009
C1 0.32293 0.80000 0.21077
C2 0.25293 0.65687 0.17086
C3 0.17994 0.46666 0.19078
C4 0.17549 0.40895 0.25112
C5 0.02159 0.66843 0.07223
C6 -0.05290 0.47465 0.09358
C7 -0.23378 0.46835 0.07660
C8 -0.36877 0.30516 0.09028
data_XXII_list1_Rank029_Ende
# UPACK Energy = -124.439 kJ/mol

_symmetry_cell_setting                            orthorhombic
_symmetry_space_group_name_Hall                   'P 2c -2n'
_symmetry_space_group_name_H-M                    'P n a 21'
_symmetry_Int_Tables_number                              33

loop_
_symmetry_equiv_pos_site_id
_symmetry_equiv_pos_as_xyz
   1 x,y,z
   2 -x,-y,1/2+z
   3 1/2-x,1/2+y,1/2+z
   4 1/2+x,1/2-y,z

_cell_length_a                                         11.72340
_cell_length_b                                         12.17340
_cell_length_c                                          6.69510
_cell_angle_alpha                                            90
_cell_angle_beta                                             90
_cell_angle_gamma                                            90
_cell_volume                                            955.482
_cell_formula_units_Z                                 4
loop_
_atom_site_label
_atom_site_fract_x
_atom_site_fract_y
_atom_site_fract_z
S1 0.30859 0.10658 0.76759
S2 0.20641 0.12252 0.32060
S3 -0.03752 0.14231 0.79593
N1 0.47607 -0.13360 0.67692
N2 0.34767 -0.11292 0.13155
N3 0.08702 0.12814 0.87511
N4 -0.14580 0.14631 0.25510
C1 0.41400 -0.06590 0.63317
C2 0.34339 0.01235 0.57989
C3 0.30027 0.01901 0.39442
C4 0.32578 -0.05158 0.25377
C5 0.16106 0.12325 0.72367
C6 0.11811 0.12897 0.53266
C7 0.00076 0.13927 0.54133
C8 -0.08101 0.14424 0.38160
data_XXII_list1_Rank030_Ende
# UPACK Energy = -124.279 kJ/mol

_symmetry_cell_setting                              monoclinic
_symmetry_space_group_name_Hall                   '-P 2ybc'
_symmetry_space_group_name_H-M                    'P 21/c'
_symmetry_Int_Tables_number                              14

loop_
_symmetry_equiv_pos_site_id
_symmetry_equiv_pos_as_xyz
   1 x,y,z
   2 -x,1/2+y,1/2-z
   3 -x,-y,-z
   4 x,1/2-y,1/2+z

_cell_length_a                                          8.31820
_cell_length_b                                         13.88050
_cell_length_c                                          8.34420
_cell_angle_alpha                                            90
_cell_angle_beta                                        97.8760
_cell_angle_gamma                                            90
_cell_volume                                            954.340
_cell_formula_units_Z                                 4
loop_
_atom_site_label
_atom_site_fract_x
_atom_site_fract_y
_atom_site_fract_z
S1 0.37032 0.13867 0.11184
S2 0.15331 0.06443 0.38166
S3 0.16331 -0.11848 -0.03213
N1 0.73126 0.17409 0.39134
N2 0.46036 0.10602 0.71847
N3 0.26448 -0.02461 -0.04298
N4 -0.07881 -0.20355 0.29840
C1 0.59753 0.15650 0.35593
C2 0.44420 0.13353 0.31816
C3 0.35266 0.10536 0.43041
C4 0.40859 0.10529 0.58508
C5 0.26172 0.02955 0.08883
C6 0.17186 -0.00260 0.20525
C7 0.10418 -0.09092 0.15753
C8 0.00224 -0.15368 0.23660
data_XXII_list1_Rank031_Ende
# UPACK Energy = -124.258 kJ/mol

_symmetry_cell_setting                            orthorhombic
_symmetry_space_group_name_Hall                   'P 2ac 2ab'
_symmetry_space_group_name_H-M                    'P 21 21 21'
_symmetry_Int_Tables_number                              19

loop_
_symmetry_equiv_pos_site_id
_symmetry_equiv_pos_as_xyz
   1 x,y,z
   2 1/2-x,-y,1/2+z
   3 1/2+x,1/2-y,-z
   4 -x,1/2+y,1/2-z

_cell_length_a                                          6.13680
_cell_length_b                                          7.20780
_cell_length_c                                         22.29080
_cell_angle_alpha                                            90
_cell_angle_beta                                             90
_cell_angle_gamma                                            90
_cell_volume                                            985.985
_cell_formula_units_Z                                 4
loop_
_atom_site_label
_atom_site_fract_x
_atom_site_fract_y
_atom_site_fract_z
S1 0.90151 -0.05529 0.10171
S2 0.44929 0.15085 0.13230
S3 0.92165 0.47121 0.03495
N1 1.01380 -0.19901 0.25180
N2 0.45787 0.05364 0.28870
N3 1.00494 0.27144 0.04953
N4 0.37436 0.69866 0.06891
C1 0.91163 -0.13012 0.21548
C2 0.79261 -0.04974 0.17407
C3 0.60363 0.03604 0.18666
C4 0.52489 0.04525 0.24120
C5 0.85423 0.17637 0.07990
C6 0.66039 0.26372 0.09289
C7 0.66604 0.44184 0.06971
C8 0.50250 0.58451 0.06968
data_XXII_list1_Rank032_Ende
# UPACK Energy = -124.157 kJ/mol

_symmetry_cell_setting                              monoclinic
_symmetry_space_group_name_Hall                   '-P 2ybc'
_symmetry_space_group_name_H-M                    'P 21/c'
_symmetry_Int_Tables_number                              14

loop_
_symmetry_equiv_pos_site_id
_symmetry_equiv_pos_as_xyz
   1 x,y,z
   2 -x,1/2+y,1/2-z
   3 -x,-y,-z
   4 x,1/2-y,1/2+z

_cell_length_a                                         10.07770
_cell_length_b                                          6.66450
_cell_length_c                                         14.47240
_cell_angle_alpha                                            90
_cell_angle_beta                                        92.8070
_cell_angle_gamma                                            90
_cell_volume                                            970.841
_cell_formula_units_Z                                 4
loop_
_atom_site_label
_atom_site_fract_x
_atom_site_fract_y
_atom_site_fract_z
S1 0.11536 0.18376 0.42655
S2 0.20340 0.62658 0.49142
S3 0.44491 0.14555 0.60202
N1 0.10142 0.28803 0.18467
N2 0.22719 0.82854 0.26473
N3 0.32920 0.06913 0.53517
N4 0.53825 0.68393 0.67150
C1 0.12006 0.32876 0.26053
C2 0.14018 0.37761 0.34779
C3 0.17981 0.56188 0.37485
C4 0.20486 0.70502 0.31600
C5 0.25471 0.22235 0.50331
C6 0.29104 0.41273 0.53140
C7 0.40226 0.40136 0.59098
C8 0.47719 0.55918 0.63658
data_XXII_list1_Rank033_Ende
# UPACK Energy = -124.066 kJ/mol

_symmetry_cell_setting                              monoclinic
_symmetry_space_group_name_Hall                   '-P 2yn'
_symmetry_space_group_name_H-M                    'P 21/n'
_symmetry_Int_Tables_number                              14

loop_
_symmetry_equiv_pos_site_id
_symmetry_equiv_pos_as_xyz
   1 x,y,z
   2 1/2-x,1/2+y,1/2-z
   3 -x,-y,-z
   4 1/2+x,1/2-y,1/2+z

_cell_length_a                                          6.65140
_cell_length_b                                          7.77930
_cell_length_c                                         18.84710
_cell_angle_alpha                                            90
_cell_angle_beta                                        95.3030
_cell_angle_gamma                                            90
_cell_volume                                            971.036
_cell_formula_units_Z                                 4
loop_
_atom_site_label
_atom_site_fract_x
_atom_site_fract_y
_atom_site_fract_z
S1 0.30235 0.27245 0.40923
S2 -0.14708 0.43139 0.40026
S3 0.33877 0.79440 0.43049
N1 0.22175 0.01358 0.25389
N2 -0.32812 0.22196 0.23946
N3 0.41616 0.60544 0.42605
N4 -0.20140 0.96263 0.42957
C1 0.17301 0.11062 0.29403
C2 0.11607 0.22008 0.34108
C3 -0.07016 0.28843 0.33678
C4 -0.20845 0.25287 0.28473
C5 0.26151 0.49576 0.41628
C6 0.06919 0.56231 0.41305
C7 0.08075 0.73856 0.42214
C8 -0.07766 0.86290 0.42573
data_XXII_list1_Rank034_Ende
# UPACK Energy = -124.064 kJ/mol

_symmetry_cell_setting                              monoclinic
_symmetry_space_group_name_Hall                   '-P 2yn'
_symmetry_space_group_name_H-M                    'P 21/n'
_symmetry_Int_Tables_number                              14

loop_
_symmetry_equiv_pos_site_id
_symmetry_equiv_pos_as_xyz
   1 x,y,z
   2 1/2-x,1/2+y,1/2-z
   3 -x,-y,-z
   4 1/2+x,1/2-y,1/2+z

_cell_length_a                                         11.60040
_cell_length_b                                          6.12860
_cell_length_c                                         13.48340
_cell_angle_alpha                                            90
_cell_angle_beta                                       101.7910
_cell_angle_gamma                                            90
_cell_volume                                            938.365
_cell_formula_units_Z                                 4
loop_
_atom_site_label
_atom_site_fract_x
_atom_site_fract_y
_atom_site_fract_z
S1 0.36820 0.70799 0.62495
S2 0.24566 0.25593 0.54260
S3 0.03762 0.68733 0.68558
N1 0.45070 0.86531 0.39563
N2 0.29970 0.30187 0.29221
N3 0.16199 0.78379 0.68370
N4 -0.09585 0.14035 0.58124
C1 0.40727 0.75185 0.44379
C2 0.35945 0.61968 0.50029
C3 0.30855 0.42992 0.46573
C4 0.30329 0.36112 0.37272
C5 0.22486 0.64376 0.64029
C6 0.17316 0.44909 0.60508
C7 0.06141 0.44001 0.62583
C8 -0.02623 0.27227 0.60195
data_XXII_list1_Rank035_Ende
# UPACK Energy = -124.038 kJ/mol

_symmetry_cell_setting                              monoclinic
_symmetry_space_group_name_Hall                   '-P 2ybc'
_symmetry_space_group_name_H-M                    'P 21/c'
_symmetry_Int_Tables_number                              14

loop_
_symmetry_equiv_pos_site_id
_symmetry_equiv_pos_as_xyz
   1 x,y,z
   2 -x,1/2+y,1/2-z
   3 -x,-y,-z
   4 x,1/2-y,1/2+z

_cell_length_a                                          9.87740
_cell_length_b                                          9.97430
_cell_length_c                                         10.81650
_cell_angle_alpha                                            90
_cell_angle_beta                                       115.0030
_cell_angle_gamma                                            90
_cell_volume                                            965.777
_cell_formula_units_Z                                 4
loop_
_atom_site_label
_atom_site_fract_x
_atom_site_fract_y
_atom_site_fract_z
S1 0.30942 0.34653 -0.16445
S2 0.27296 0.08329 -0.00611
S3 0.70749 0.26460 0.15814
N1 -0.01403 0.51395 -0.17650
N2 -0.06306 0.18416 0.00949
N3 0.59492 0.33975 0.02852
N4 0.64286 -0.06001 0.31844
C1 0.06789 0.42681 -0.14881
C2 0.16178 0.32608 -0.11716
C3 0.14645 0.21636 -0.05209
C4 0.03460 0.19981 -0.01861
C5 0.46000 0.28259 -0.01929
C6 0.44301 0.17101 0.04756
C7 0.57753 0.14230 0.15614
C8 0.61514 0.03062 0.24832
data_XXII_list1_Rank036_Ende
# UPACK Energy = -123.876 kJ/mol

_symmetry_cell_setting                            orthorhombic
_symmetry_space_group_name_Hall                   '-P 2ac 2ab'
_symmetry_space_group_name_H-M                    'P b c a'
_symmetry_Int_Tables_number                              61

loop_
_symmetry_equiv_pos_site_id
_symmetry_equiv_pos_as_xyz
   1 x,y,z
   2 1/2-x,-y,1/2+z
   3 1/2+x,1/2-y,-z
   4 -x,1/2+y,1/2-z
   5 -x,-y,-z
   6 1/2+x,y,1/2-z
   7 1/2-x,1/2+y,z
   8 x,1/2-y,1/2+z

_cell_length_a                                          7.25410
_cell_length_b                                          9.94520
_cell_length_c                                         25.71080
_cell_angle_alpha                                            90
_cell_angle_beta                                             90
_cell_angle_gamma                                            90
_cell_volume                                           1854.866
_cell_formula_units_Z                                 8
loop_
_atom_site_label
_atom_site_fract_x
_atom_site_fract_y
_atom_site_fract_z
S1 -0.02878 0.14764 0.15174
S2 -0.14620 0.41491 0.08887
S3 0.15203 0.47640 0.23134
N1 0.17620 -0.01956 0.04418
N2 0.02346 0.30599 -0.03402
N3 0.11726 0.32418 0.21982
N4 -0.00194 0.78812 0.15666
C1 0.10050 0.06752 0.06326
C2 0.01465 0.16830 0.08542
C3 -0.03552 0.27915 0.05919
C4 -0.00430 0.29393 0.00929
C5 0.02613 0.30932 0.17503
C6 -0.02338 0.42328 0.14803
C7 0.03692 0.53512 0.17527
C8 0.01501 0.67605 0.16421
data_XXII_list1_Rank037_Ende
# UPACK Energy = -123.770 kJ/mol

_symmetry_cell_setting                            orthorhombic
_symmetry_space_group_name_Hall                   'P 2ac 2ab'
_symmetry_space_group_name_H-M                    'P 21 21 21'
_symmetry_Int_Tables_number                              19

loop_
_symmetry_equiv_pos_site_id
_symmetry_equiv_pos_as_xyz
   1 x,y,z
   2 1/2-x,-y,1/2+z
   3 1/2+x,1/2-y,-z
   4 -x,1/2+y,1/2-z

_cell_length_a                                          6.02140
_cell_length_b                                          7.36860
_cell_length_c                                         21.06120
_cell_angle_alpha                                            90
_cell_angle_beta                                             90
_cell_angle_gamma                                            90
_cell_volume                                            934.470
_cell_formula_units_Z                                 4
loop_
_atom_site_label
_atom_site_fract_x
_atom_site_fract_y
_atom_site_fract_z
S1 0.71784 0.49491 0.15951
S2 1.16967 0.67754 0.11204
S3 0.72756 1.02563 0.21530
N1 0.52666 0.36793 0.00447
N2 1.09296 0.58695 -0.05220
N3 0.63578 0.82775 0.20931
N4 1.25849 1.23086 0.14485
C1 0.65171 0.42461 0.03977
C2 0.79597 0.49458 0.07950
C3 0.98654 0.57084 0.05980
C4 1.04421 0.57808 -0.00012
C5 0.78010 0.72268 0.17812
C6 0.97511 0.80006 0.15744
C7 0.97617 0.98179 0.17355
C8 1.13398 1.12037 0.15722
data_XXII_list1_Rank038_Ende
# UPACK Energy = -123.753 kJ/mol

_symmetry_cell_setting                              monoclinic
_symmetry_space_group_name_Hall                   '-P 2yn'
_symmetry_space_group_name_H-M                    'P 21/n'
_symmetry_Int_Tables_number                              14

loop_
_symmetry_equiv_pos_site_id
_symmetry_equiv_pos_as_xyz
   1 x,y,z
   2 1/2-x,1/2+y,1/2-z
   3 -x,-y,-z
   4 1/2+x,1/2-y,1/2+z

_cell_length_a                                          7.97120
_cell_length_b                                         12.50080
_cell_length_c                                          9.85040
_cell_angle_alpha                                            90
_cell_angle_beta                                       101.7040
_cell_angle_gamma                                            90
_cell_volume                                            961.149
_cell_formula_units_Z                                 4
loop_
_atom_site_label
_atom_site_fract_x
_atom_site_fract_y
_atom_site_fract_z
S1 0.42543 0.27182 0.95534
S2 0.15641 0.09819 0.79528
S3 0.53140 0.21373 0.57451
N1 0.55543 0.11791 1.26293
N2 0.21873 -0.09284 1.06770
N3 0.54929 0.26801 0.71960
N4 0.21116 0.00313 0.39932
C1 0.47549 0.13345 1.15529
C2 0.38555 0.14998 1.03014
C3 0.27248 0.07824 0.96374
C4 0.24241 -0.01302 1.01962
C5 0.43120 0.22986 0.78557
C6 0.31745 0.15469 0.71868
C7 0.35487 0.13343 0.59029
C8 0.27479 0.06058 0.48379
data_XXII_list1_Rank039_Ende
# UPACK Energy = -123.735 kJ/mol

_symmetry_cell_setting                            orthorhombic
_symmetry_space_group_name_Hall                   'P 2c -2n'
_symmetry_space_group_name_H-M                    'P n a 21'
_symmetry_Int_Tables_number                              33

loop_
_symmetry_equiv_pos_site_id
_symmetry_equiv_pos_as_xyz
   1 x,y,z
   2 -x,-y,1/2+z
   3 1/2-x,1/2+y,1/2+z
   4 1/2+x,1/2-y,z

_cell_length_a                                         11.15100
_cell_length_b                                         11.24520
_cell_length_c                                          7.62810
_cell_angle_alpha                                            90
_cell_angle_beta                                             90
_cell_angle_gamma                                            90
_cell_volume                                            956.527
_cell_formula_units_Z                                 4
loop_
_atom_site_label
_atom_site_fract_x
_atom_site_fract_y
_atom_site_fract_z
S1 0.46510 0.16373 0.38063
S2 0.27072 0.36217 0.27611
S3 0.41020 0.15090 -0.14697
N1 0.67202 0.36654 0.57803
N2 0.41836 0.60243 0.49352
N3 0.46373 0.11402 0.03435
N4 0.20684 0.41402 -0.25939
C1 0.58385 0.34088 0.51328
C2 0.48264 0.31358 0.43580
C3 0.39913 0.39562 0.39758
C4 0.40884 0.50670 0.44744
C5 0.41571 0.17921 0.16276
C6 0.33360 0.26556 0.11853
C7 0.32061 0.26684 -0.06175
C8 0.25609 0.34870 -0.17116
data_XXII_list1_Rank040_Ende
# UPACK Energy = -123.655 kJ/mol

_symmetry_cell_setting                              monoclinic
_symmetry_space_group_name_Hall                   '-P 2ybc'
_symmetry_space_group_name_H-M                    'P 21/c'
_symmetry_Int_Tables_number                              14

loop_
_symmetry_equiv_pos_site_id
_symmetry_equiv_pos_as_xyz
   1 x,y,z
   2 -x,1/2+y,1/2-z
   3 -x,-y,-z
   4 x,1/2-y,1/2+z

_cell_length_a                                          7.49000
_cell_length_b                                          6.85710
_cell_length_c                                         18.29470
_cell_angle_alpha                                            90
_cell_angle_beta                                        97.1630
_cell_angle_gamma                                            90
_cell_volume                                            932.277
_cell_formula_units_Z                                 4
loop_
_atom_site_label
_atom_site_fract_x
_atom_site_fract_y
_atom_site_fract_z
S1 0.20963 -0.23183 0.19594
S2 0.08556 0.21071 0.15690
S3 0.29647 -0.11305 -0.01450
N1 0.48460 -0.12132 0.36313
N2 0.31435 0.42121 0.32017
N3 0.29824 -0.23329 0.05796
N4 0.14193 0.40771 -0.05881
C1 0.38588 -0.08163 0.31299
C2 0.27560 -0.03606 0.25406
C3 0.22181 0.14761 0.23822
C4 0.27115 0.29408 0.28209
C5 0.23293 -0.12786 0.10977
C6 0.17891 0.06052 0.09298
C7 0.20934 0.10109 0.02136
C8 0.17299 0.27425 -0.02244
data_XXII_list1_Rank041_Ende
# UPACK Energy = -123.608 kJ/mol

_symmetry_cell_setting                              monoclinic
_symmetry_space_group_name_Hall                   'P 2yb'
_symmetry_space_group_name_H-M                    'P 21'
_symmetry_Int_Tables_number                               4

loop_
_symmetry_equiv_pos_site_id
_symmetry_equiv_pos_as_xyz
   1 x,y,z
   2 -x,1/2+y,-z

_cell_length_a                                          7.57390
_cell_length_b                                          6.72360
_cell_length_c                                          9.82760
_cell_angle_alpha                                            90
_cell_angle_beta                                       107.2090
_cell_angle_gamma                                            90
_cell_volume                                            478.055
_cell_formula_units_Z                                 2
loop_
_atom_site_label
_atom_site_fract_x
_atom_site_fract_y
_atom_site_fract_z
S1 0.11288 -0.18530 0.40146
S2 0.11561 0.25620 0.27857
S3 0.27470 -0.21154 0.04138
N1 0.39924 -0.08156 0.75230
N2 0.39894 0.47199 0.59758
N3 0.22165 -0.29160 0.17346
N4 0.26345 0.32351 -0.09712
C1 0.32121 -0.03867 0.63842
C2 0.23091 0.01005 0.50701
C3 0.23206 0.19477 0.45513
C4 0.32198 0.34241 0.53193
C5 0.17414 -0.14166 0.24450
C6 0.17494 0.04803 0.19220
C7 0.23024 0.04041 0.07021
C8 0.25054 0.19858 -0.02244
data_XXII_list1_Rank042_Ende
# UPACK Energy = -123.520 kJ/mol

_symmetry_cell_setting                            orthorhombic
_symmetry_space_group_name_Hall                   '-P 2n 2ab'
_symmetry_space_group_name_H-M                    'P b c n'
_symmetry_Int_Tables_number                              60

loop_
_symmetry_equiv_pos_site_id
_symmetry_equiv_pos_as_xyz
   1 x,y,z
   2 1/2-x,1/2-y,1/2+z
   3 1/2+x,1/2-y,-z
   4 -x,y,1/2-z
   5 -x,-y,-z
   6 1/2+x,1/2+y,1/2-z
   7 1/2-x,1/2+y,z
   8 x,-y,1/2+z

_cell_length_a                                         22.27850
_cell_length_b                                         11.99370
_cell_length_c                                          7.30530
_cell_angle_alpha                                            90
_cell_angle_beta                                             90
_cell_angle_gamma                                            90
_cell_volume                                           1951.988
_cell_formula_units_Z                                 8
loop_
_atom_site_label
_atom_site_fract_x
_atom_site_fract_y
_atom_site_fract_z
S1 0.12803 0.02893 0.24793
S2 0.15125 0.27341 0.08377
S3 0.02513 0.25307 0.52617
N1 0.28136 -0.02975 0.34984
N2 0.30938 0.27275 0.13370
N3 0.04879 0.13586 0.46706
N4 0.06802 0.54234 0.34605
C1 0.24360 0.02403 0.29331
C2 0.20003 0.08644 0.22979
C3 0.20968 0.18839 0.15946
C4 0.26317 0.23306 0.14581
C5 0.08834 0.14567 0.33058
C6 0.09992 0.25071 0.26337
C7 0.06804 0.32796 0.36471
C8 0.06834 0.44761 0.35450
data_XXII_list1_Rank043_Ende
# UPACK Energy = -123.438 kJ/mol

_symmetry_cell_setting                              monoclinic
_symmetry_space_group_name_Hall                   '-P 2ybc'
_symmetry_space_group_name_H-M                    'P 21/c'
_symmetry_Int_Tables_number                              14

loop_
_symmetry_equiv_pos_site_id
_symmetry_equiv_pos_as_xyz
   1 x,y,z
   2 -x,1/2+y,1/2-z
   3 -x,-y,-z
   4 x,1/2-y,1/2+z

_cell_length_a                                         10.82460
_cell_length_b                                          6.42720
_cell_length_c                                         13.89550
_cell_angle_alpha                                            90
_cell_angle_beta                                        95.4540
_cell_angle_gamma                                            90
_cell_volume                                            962.359
_cell_formula_units_Z                                 4
loop_
_atom_site_label
_atom_site_fract_x
_atom_site_fract_y
_atom_site_fract_z
S1 0.25596 -0.20050 0.15313
S2 0.24380 0.24285 0.04095
S3 0.41728 -0.25832 -0.09954
N1 -0.06590 -0.19878 0.19537
N2 -0.07278 0.34457 0.07020
N3 0.37670 -0.32289 0.00116
N4 0.39493 0.27365 -0.22434
C1 0.02169 -0.13184 0.16822
C2 0.12032 -0.05138 0.13468
C3 0.11612 0.13332 0.08920
C4 0.01541 0.24744 0.07881
C5 0.31913 -0.16635 0.04160
C6 0.31069 0.02059 -0.00689
C7 0.36412 0.00042 -0.09304
C8 0.38055 0.15308 -0.16645
data_XXII_list1_Rank044_Ende
# UPACK Energy = -123.414 kJ/mol

_symmetry_cell_setting                              monoclinic
_symmetry_space_group_name_Hall                   '-C 2yc'
_symmetry_space_group_name_H-M                    'C 2/c'
_symmetry_Int_Tables_number                              15

loop_
_symmetry_equiv_pos_site_id
_symmetry_equiv_pos_as_xyz
   1 x,y,z
   2 -x,y,1/2-z
   3 -x,-y,-z
   4 x,-y,1/2+z
   5 1/2+x,1/2+y,z
   6 1/2-x,1/2+y,1/2-z
   7 1/2-x,1/2-y,-z
   8 1/2+x,1/2-y,1/2+z

_cell_length_a                                         18.62400
_cell_length_b                                          7.75080
_cell_length_c                                         13.60410
_cell_angle_alpha                                            90
_cell_angle_beta                                        98.2080
_cell_angle_gamma                                            90
_cell_volume                                           1943.648
_cell_formula_units_Z                                 8
loop_
_atom_site_label
_atom_site_fract_x
_atom_site_fract_y
_atom_site_fract_z
S1 0.27117 0.34526 0.15957
S2 0.39562 0.58709 0.28376
S3 0.41828 0.04086 0.33055
N1 0.26859 0.57010 -0.06920
N2 0.42012 0.86006 0.08231
N3 0.35061 0.08721 0.25351
N4 0.55867 0.33822 0.47501
C1 0.28825 0.54572 0.01271
C2 0.31152 0.51983 0.10713
C3 0.36304 0.61910 0.15832
C4 0.39332 0.74844 0.11755
C5 0.34504 0.25747 0.23948
C6 0.39767 0.36015 0.29141
C7 0.44700 0.25618 0.34985
C8 0.50930 0.30198 0.41970
data_XXII_list1_Rank045_Ende
# UPACK Energy = -123.380 kJ/mol

_symmetry_cell_setting                            orthorhombic
_symmetry_space_group_name_Hall                   'P 2ac 2ab'
_symmetry_space_group_name_H-M                    'P 21 21 21'
_symmetry_Int_Tables_number                              19

loop_
_symmetry_equiv_pos_site_id
_symmetry_equiv_pos_as_xyz
   1 x,y,z
   2 1/2-x,-y,1/2+z
   3 1/2+x,1/2-y,-z
   4 -x,1/2+y,1/2-z

_cell_length_a                                          6.68450
_cell_length_b                                         11.89890
_cell_length_c                                         12.18420
_cell_angle_alpha                                            90
_cell_angle_beta                                             90
_cell_angle_gamma                                            90
_cell_volume                                            969.109
_cell_formula_units_Z                                 4
loop_
_atom_site_label
_atom_site_fract_x
_atom_site_fract_y
_atom_site_fract_z
S1 0.89014 -0.04958 0.12096
S2 0.44175 0.05102 0.12229
S3 0.91556 0.29268 0.14377
N1 0.81827 -0.22713 -0.11118
N2 0.27536 -0.09203 -0.11663
N3 0.99595 0.16965 0.13544
N4 0.37471 0.39907 0.14502
C1 0.76882 -0.16197 -0.04849
C2 0.70943 -0.08796 0.02412
C3 0.52408 -0.04432 0.02334
C4 0.39082 -0.07033 -0.05140
C5 0.84483 0.09636 0.13009
C6 0.65322 0.13871 0.12955
C7 0.66116 0.25469 0.13569
C8 0.50124 0.33520 0.14144
data_XXII_list1_Rank046_Ende
# UPACK Energy = -123.226 kJ/mol

_symmetry_cell_setting                              monoclinic
_symmetry_space_group_name_Hall                   '-P 2ybc'
_symmetry_space_group_name_H-M                    'P 21/c'
_symmetry_Int_Tables_number                              14

loop_
_symmetry_equiv_pos_site_id
_symmetry_equiv_pos_as_xyz
   1 x,y,z
   2 -x,1/2+y,1/2-z
   3 -x,-y,-z
   4 x,1/2-y,1/2+z

_cell_length_a                                          6.78880
_cell_length_b                                         13.12940
_cell_length_c                                         10.88250
_cell_angle_alpha                                            90
_cell_angle_beta                                       104.8150
_cell_angle_gamma                                            90
_cell_volume                                            937.743
_cell_formula_units_Z                                 4
loop_
_atom_site_label
_atom_site_fract_x
_atom_site_fract_y
_atom_site_fract_z
S1 0.94293 0.43119 0.24418
S2 0.49264 0.34480 0.22716
S3 0.86458 0.16411 0.04606
N1 0.77196 0.67731 0.11511
N2 0.23287 0.57504 0.10962
N3 0.97883 0.26080 0.11178
N4 0.31964 0.07492 0.02604
C1 0.75296 0.59720 0.15023
C2 0.72364 0.50486 0.18815
C3 0.53633 0.46891 0.18280
C4 0.37272 0.52492 0.14353
C5 0.85966 0.31470 0.16806
C6 0.66597 0.27904 0.15977
C7 0.63629 0.19013 0.08947
C8 0.45889 0.12637 0.05356
data_XXII_list1_Rank047_Ende
# UPACK Energy = -123.145 kJ/mol

_symmetry_cell_setting                              monoclinic
_symmetry_space_group_name_Hall                   '-P 2ybc'
_symmetry_space_group_name_H-M                    'P 21/c'
_symmetry_Int_Tables_number                              14

loop_
_symmetry_equiv_pos_site_id
_symmetry_equiv_pos_as_xyz
   1 x,y,z
   2 -x,1/2+y,1/2-z
   3 -x,-y,-z
   4 x,1/2-y,1/2+z

_cell_length_a                                          7.42310
_cell_length_b                                          6.66240
_cell_length_c                                         19.36780
_cell_angle_alpha                                            90
_cell_angle_beta                                        93.5320
_cell_angle_gamma                                            90
_cell_volume                                            956.028
_cell_formula_units_Z                                 4
loop_
_atom_site_label
_atom_site_fract_x
_atom_site_fract_y
_atom_site_fract_z
S1 0.85243 0.13025 0.05411
S2 0.96503 0.57745 0.10113
S3 1.21797 0.10087 0.22021
N1 0.37685 0.21264 0.05111
N2 0.51600 0.75356 0.11821
N3 1.08190 0.02108 0.16180
N4 1.33460 0.64318 0.27188
C1 0.52416 0.25788 0.06016
C2 0.69285 0.31486 0.06962
C3 0.73994 0.50086 0.09055
C4 0.62057 0.63698 0.10518
C5 1.00909 0.17330 0.12486
C6 1.05741 0.36545 0.14453
C7 1.18107 0.35683 0.20090
C8 1.26776 0.51657 0.24025
data_XXII_list1_Rank048_Ende
# UPACK Energy = -123.080 kJ/mol

_symmetry_cell_setting                              monoclinic
_symmetry_space_group_name_Hall                   '-P 2yn'
_symmetry_space_group_name_H-M                    'P 21/n'
_symmetry_Int_Tables_number                              14

loop_
_symmetry_equiv_pos_site_id
_symmetry_equiv_pos_as_xyz
   1 x,y,z
   2 1/2-x,1/2+y,1/2-z
   3 -x,-y,-z
   4 1/2+x,1/2-y,1/2+z

_cell_length_a                                         12.24780
_cell_length_b                                          6.46160
_cell_length_c                                         13.44760
_cell_angle_alpha                                            90
_cell_angle_beta                                       114.3400
_cell_angle_gamma                                            90
_cell_volume                                            969.653
_cell_formula_units_Z                                 4
loop_
_atom_site_label
_atom_site_fract_x
_atom_site_fract_y
_atom_site_fract_z
S1 0.28090 -0.20006 0.52292
S2 0.16169 0.23958 0.41684
S3 0.10551 -0.26250 0.19224
N1 0.16463 -0.19578 0.72787
N2 0.03504 0.34529 0.60592
N3 0.18660 -0.32562 0.31238
N4 -0.03021 0.26412 0.07775
C1 0.18049 -0.12963 0.65652
C2 0.19541 -0.05056 0.57318
C3 0.14754 0.13281 0.52984
C4 0.08731 0.24744 0.57021
C5 0.19953 -0.16831 0.38080
C6 0.14610 0.01696 0.33665
C7 0.08514 -0.00516 0.22478
C8 0.02032 0.14557 0.14316
data_XXII_list1_Rank049_Ende
# UPACK Energy = -123.035 kJ/mol

_symmetry_cell_setting                              monoclinic
_symmetry_space_group_name_Hall                   '-P 2yn'
_symmetry_space_group_name_H-M                    'P 21/n'
_symmetry_Int_Tables_number                              14

loop_
_symmetry_equiv_pos_site_id
_symmetry_equiv_pos_as_xyz
   1 x,y,z
   2 1/2-x,1/2+y,1/2-z
   3 -x,-y,-z
   4 1/2+x,1/2-y,1/2+z

_cell_length_a                                         10.86470
_cell_length_b                                          6.94390
_cell_length_c                                         13.48330
_cell_angle_alpha                                            90
_cell_angle_beta                                       111.2610
_cell_angle_gamma                                            90
_cell_volume                                            947.992
_cell_formula_units_Z                                 4
loop_
_atom_site_label
_atom_site_fract_x
_atom_site_fract_y
_atom_site_fract_z
S1 0.03382 0.66967 0.27325
S2 0.01910 0.22519 0.33645
S3 0.25022 0.60072 0.58830
N1 0.15038 0.57902 0.06271
N2 0.11151 0.02644 0.13160
N3 0.18304 0.71009 0.48092
N4 0.22322 0.07332 0.65745
C1 0.11277 0.53333 0.12771
C2 0.07171 0.48039 0.20384
C3 0.06274 0.29499 0.22897
C4 0.08880 0.15191 0.17640
C5 0.11331 0.58855 0.40468
C6 0.10742 0.39838 0.43135
C7 0.18073 0.37488 0.53857
C8 0.20446 0.20546 0.60407
data_XXII_list1_Rank050_Ende
# UPACK Energy = -123.017 kJ/mol

_symmetry_cell_setting                            orthorhombic
_symmetry_space_group_name_Hall                   '-P 2ac 2ab'
_symmetry_space_group_name_H-M                    'P b c a'
_symmetry_Int_Tables_number                              61

loop_
_symmetry_equiv_pos_site_id
_symmetry_equiv_pos_as_xyz
   1 x,y,z
   2 1/2-x,-y,1/2+z
   3 1/2+x,1/2-y,-z
   4 -x,1/2+y,1/2-z
   5 -x,-y,-z
   6 1/2+x,y,1/2-z
   7 1/2-x,1/2+y,z
   8 x,1/2-y,1/2+z

_cell_length_a                                         11.90350
_cell_length_b                                          7.30370
_cell_length_c                                         22.48000
_cell_angle_alpha                                            90
_cell_angle_beta                                             90
_cell_angle_gamma                                            90
_cell_volume                                           1954.402
_cell_formula_units_Z                                 8
loop_
_atom_site_label
_atom_site_fract_x
_atom_site_fract_y
_atom_site_fract_z
S1 0.72152 0.49350 0.12965
S2 0.47774 0.31602 0.15048
S3 0.49227 0.76503 0.02753
N1 0.77695 0.58839 0.28242
N2 0.47408 0.36490 0.30737
N3 0.61078 0.71189 0.05208
N4 0.20456 0.55735 0.06494
C1 0.72417 0.53182 0.24443
C2 0.66301 0.46800 0.20059
C3 0.56111 0.39340 0.20917
C4 0.51499 0.37786 0.26184
C5 0.60284 0.57313 0.09051
C6 0.49831 0.49907 0.10062
C7 0.41946 0.59560 0.06815
C8 0.29949 0.57458 0.06642
data_XXII_list1_Rank051_Ende
# UPACK Energy = -122.994 kJ/mol

_symmetry_cell_setting                              monoclinic
_symmetry_space_group_name_Hall                   '-P 2ybc'
_symmetry_space_group_name_H-M                    'P 21/c'
_symmetry_Int_Tables_number                              14

loop_
_symmetry_equiv_pos_site_id
_symmetry_equiv_pos_as_xyz
   1 x,y,z
   2 -x,1/2+y,1/2-z
   3 -x,-y,-z
   4 x,1/2-y,1/2+z

_cell_length_a                                          9.88850
_cell_length_b                                          7.17770
_cell_length_c                                         13.63550
_cell_angle_alpha                                            90
_cell_angle_beta                                       100.3390
_cell_angle_gamma                                            90
_cell_volume                                            952.089
_cell_formula_units_Z                                 4
loop_
_atom_site_label
_atom_site_fract_x
_atom_site_fract_y
_atom_site_fract_z
S1 0.78659 0.31951 -0.00338
S2 0.71437 0.39735 0.21743
S3 0.37959 0.22275 -0.00933
N1 1.11029 0.10897 0.08399
N2 1.02399 0.19693 0.34962
N3 0.51836 0.23199 -0.04891
N4 0.30458 0.39586 0.24206
C1 1.00929 0.17542 0.09426
C2 0.89357 0.25253 0.10701
C3 0.86372 0.28352 0.19791
C4 0.94883 0.23709 0.27946
C5 0.62162 0.28011 0.02394
C6 0.59128 0.31659 0.11670
C7 0.45107 0.29840 0.11226
C8 0.36931 0.35091 0.18509
data_XXII_list1_Rank052_Ende
# UPACK Energy = -122.991 kJ/mol

_symmetry_cell_setting                              monoclinic
_symmetry_space_group_name_Hall                   '-P 2ybc'
_symmetry_space_group_name_H-M                    'P 21/c'
_symmetry_Int_Tables_number                              14

loop_
_symmetry_equiv_pos_site_id
_symmetry_equiv_pos_as_xyz
   1 x,y,z
   2 -x,1/2+y,1/2-z
   3 -x,-y,-z
   4 x,1/2-y,1/2+z

_cell_length_a                                          7.54230
_cell_length_b                                         11.60150
_cell_length_c                                         11.00320
_cell_angle_alpha                                            90
_cell_angle_beta                                        91.5410
_cell_angle_gamma                                            90
_cell_volume                                            962.454
_cell_formula_units_Z                                 4
loop_
_atom_site_label
_atom_site_fract_x
_atom_site_fract_y
_atom_site_fract_z
S1 0.69023 0.18121 0.05832
S2 0.54212 0.37050 0.24351
S3 0.15885 0.13116 0.09692
N1 0.86365 0.38840 -0.15034
N2 0.69265 0.61489 0.07999
N3 0.34979 0.10651 0.05126
N4 0.00022 0.37596 0.30286
C1 0.79898 0.35939 -0.06329
C2 0.72106 0.32929 0.03697
C3 0.66071 0.40794 0.11536
C4 0.67892 0.51884 0.09779
C5 0.46583 0.18173 0.09953
C6 0.40304 0.26455 0.17703
C7 0.22137 0.25268 0.18479
C8 0.09800 0.32140 0.25082
data_XXII_list1_Rank053_Ende
# UPACK Energy = -122.873 kJ/mol

_symmetry_cell_setting                              monoclinic
_symmetry_space_group_name_Hall                   '-P 2yn'
_symmetry_space_group_name_H-M                    'P 21/n'
_symmetry_Int_Tables_number                              14

loop_
_symmetry_equiv_pos_site_id
_symmetry_equiv_pos_as_xyz
   1 x,y,z
   2 1/2-x,1/2+y,1/2-z
   3 -x,-y,-z
   4 1/2+x,1/2-y,1/2+z

_cell_length_a                                          6.14460
_cell_length_b                                         15.96030
_cell_length_c                                          9.90920
_cell_angle_alpha                                            90
_cell_angle_beta                                       102.2550
_cell_angle_gamma                                            90
_cell_volume                                            949.647
_cell_formula_units_Z                                 4
loop_
_atom_site_label
_atom_site_fract_x
_atom_site_fract_y
_atom_site_fract_z
S1 0.28411 0.23648 0.15265
S2 0.75037 0.13614 0.18315
S3 0.28542 0.10898 -0.20437
N1 0.18068 0.17633 0.47705
N2 0.74226 0.04794 0.51326
N3 0.19352 0.16615 -0.10105
N4 0.84472 -0.00497 -0.15446
C1 0.28094 0.17487 0.39292
C2 0.39696 0.17475 0.29627
C3 0.58949 0.13256 0.30880
C4 0.67256 0.08710 0.41794
C5 0.34248 0.17416 0.01774
C6 0.54174 0.13234 0.03080
C7 0.54406 0.09056 -0.09123
C8 0.71306 0.03794 -0.12681
data_XXII_list1_Rank054_Ende
# UPACK Energy = -122.738 kJ/mol

_symmetry_cell_setting                              monoclinic
_symmetry_space_group_name_Hall                   '-P 2yn'
_symmetry_space_group_name_H-M                    'P 21/n'
_symmetry_Int_Tables_number                              14

loop_
_symmetry_equiv_pos_site_id
_symmetry_equiv_pos_as_xyz
   1 x,y,z
   2 1/2-x,1/2+y,1/2-z
   3 -x,-y,-z
   4 1/2+x,1/2-y,1/2+z

_cell_length_a                                          7.49100
_cell_length_b                                          6.70220
_cell_length_c                                         19.06260
_cell_angle_alpha                                            90
_cell_angle_beta                                        93.1060
_cell_angle_gamma                                            90
_cell_volume                                            955.654
_cell_formula_units_Z                                 4
loop_
_atom_site_label
_atom_site_fract_x
_atom_site_fract_y
_atom_site_fract_z
S1 -0.09553 0.17393 0.30708
S2 -0.00906 0.61553 0.36563
S3 0.25359 0.13466 0.47847
N1 -0.00582 0.27848 0.12898
N2 0.09916 0.82849 0.20402
N3 0.12907 0.05935 0.41548
N4 0.33571 0.67088 0.54368
C1 -0.01656 0.31965 0.18648
C2 -0.02979 0.36778 0.25269
C3 0.00616 0.55199 0.27744
C4 0.05643 0.69894 0.23776
C5 0.05080 0.21280 0.38141
C6 0.08813 0.40216 0.40585
C7 0.20687 0.39010 0.46379
C8 0.28073 0.54682 0.50792
data_XXII_list1_Rank055_Ende
# UPACK Energy = -122.710 kJ/mol

_symmetry_cell_setting                               triclinic
_symmetry_space_group_name_Hall                   '-P 1'
_symmetry_space_group_name_H-M                    'P -1'
_symmetry_Int_Tables_number                               2

loop_
_symmetry_equiv_pos_site_id
_symmetry_equiv_pos_as_xyz
   1 x,y,z
   2 -x,-y,-z

_cell_length_a                                          7.41530
_cell_length_b                                          7.84560
_cell_length_c                                          9.46450
_cell_angle_alpha                                       88.8960
_cell_angle_beta                                        70.8940
_cell_angle_gamma                                       67.1730
_cell_volume                                            475.859
_cell_formula_units_Z                                 2
loop_
_atom_site_label
_atom_site_fract_x
_atom_site_fract_y
_atom_site_fract_z
S1 0.51484 0.17644 0.37569
S2 0.31308 0.40644 0.14033
S3 -0.09761 0.25819 0.50918
N1 0.93979 -0.18495 0.09668
N2 0.69840 0.09852 -0.18713
N3 0.12641 0.19212 0.51699
N4 -0.32399 0.53709 0.22831
C1 0.79467 -0.04934 0.13762
C2 0.62693 0.10694 0.18140
C3 0.54334 0.20421 0.08352
C4 0.62562 0.14998 -0.06174
C5 0.25007 0.23914 0.40009
C6 0.16497 0.33688 0.29884
C7 -0.04269 0.36480 0.34379
C8 -0.19776 0.46097 0.27767
data_XXII_list1_Rank056_Ende
# UPACK Energy = -122.675 kJ/mol

_symmetry_cell_setting                            orthorhombic
_symmetry_space_group_name_Hall                   '-P 2ac 2ab'
_symmetry_space_group_name_H-M                    'P b c a'
_symmetry_Int_Tables_number                              61

loop_
_symmetry_equiv_pos_site_id
_symmetry_equiv_pos_as_xyz
   1 x,y,z
   2 1/2-x,-y,1/2+z
   3 1/2+x,1/2-y,-z
   4 -x,1/2+y,1/2-z
   5 -x,-y,-z
   6 1/2+x,y,1/2-z
   7 1/2-x,1/2+y,z
   8 x,1/2-y,1/2+z

_cell_length_a                                         11.90870
_cell_length_b                                          7.38370
_cell_length_c                                         22.03640
_cell_angle_alpha                                            90
_cell_angle_beta                                             90
_cell_angle_gamma                                            90
_cell_volume                                           1937.667
_cell_formula_units_Z                                 8
loop_
_atom_site_label
_atom_site_fract_x
_atom_site_fract_y
_atom_site_fract_z
S1 0.22161 -0.00179 0.12853
S2 -0.02103 -0.17876 0.15065
S3 -0.00982 0.26756 0.02614
N1 0.27825 0.09692 0.28372
N2 -0.02502 -0.12687 0.31036
N3 0.10924 0.21523 0.05042
N4 -0.29601 0.05749 0.06542
C1 0.22512 0.03920 0.24542
C2 0.16379 -0.02577 0.20110
C3 0.06222 -0.10020 0.21022
C4 0.01614 -0.11465 0.26397
C5 0.10235 0.07692 0.08922
C6 -0.00177 0.00284 0.09992
C7 -0.08139 0.09821 0.06738
C8 -0.20121 0.07609 0.06627
data_XXII_list1_Rank057_Ende
# UPACK Energy = -122.668 kJ/mol

_symmetry_cell_setting                            orthorhombic
_symmetry_space_group_name_Hall                   'P 2ac 2ab'
_symmetry_space_group_name_H-M                    'P 21 21 21'
_symmetry_Int_Tables_number                              19

loop_
_symmetry_equiv_pos_site_id
_symmetry_equiv_pos_as_xyz
   1 x,y,z
   2 1/2-x,-y,1/2+z
   3 1/2+x,1/2-y,-z
   4 -x,1/2+y,1/2-z

_cell_length_a                                          6.67940
_cell_length_b                                         10.31810
_cell_length_c                                         14.20280
_cell_angle_alpha                                            90
_cell_angle_beta                                             90
_cell_angle_gamma                                            90
_cell_volume                                            978.839
_cell_formula_units_Z                                 4
loop_
_atom_site_label
_atom_site_fract_x
_atom_site_fract_y
_atom_site_fract_z
S1 0.23963 0.05955 0.15038
S2 0.67758 -0.02342 0.08092
S3 0.19341 -0.12696 -0.10249
N1 0.35221 0.39383 0.18599
N2 0.89732 0.28863 0.09421
N3 0.11985 -0.05564 -0.01175
N4 0.72854 -0.22077 -0.17405
C1 0.39129 0.29036 0.16517
C2 0.43628 0.17094 0.14164
C3 0.61933 0.13592 0.11172
C4 0.76768 0.21801 0.10257
C5 0.27429 -0.02575 0.04393
C6 0.46270 -0.06164 0.01487
C7 0.44894 -0.12394 -0.07104
C8 0.60491 -0.17716 -0.12896
data_XXII_list1_Rank058_Ende
# UPACK Energy = -122.663 kJ/mol

_symmetry_cell_setting                              monoclinic
_symmetry_space_group_name_Hall                   'P 2yb'
_symmetry_space_group_name_H-M                    'P 21'
_symmetry_Int_Tables_number                               4

loop_
_symmetry_equiv_pos_site_id
_symmetry_equiv_pos_as_xyz
   1 x,y,z
   2 -x,1/2+y,-z

_cell_length_a                                          7.38330
_cell_length_b                                          6.66790
_cell_length_c                                          9.85960
_cell_angle_alpha                                            90
_cell_angle_beta                                        94.7320
_cell_angle_gamma                                            90
_cell_volume                                            483.745
_cell_formula_units_Z                                 2
loop_
_atom_site_label
_atom_site_fract_x
_atom_site_fract_y
_atom_site_fract_z
S1 0.16479 0.01024 0.88428
S2 0.04543 0.45666 0.78964
S3 -0.21458 -0.02317 0.55914
N1 0.64228 0.10196 0.89715
N2 0.49449 0.64153 0.76626
N3 -0.07338 -0.10115 0.67387
N4 -0.33959 0.51850 0.45830
C1 0.49340 0.14472 0.87659
C2 0.32257 0.19755 0.85461
C3 0.27267 0.38257 0.81257
C4 0.39105 0.52169 0.78786
C5 0.00241 0.05180 0.74535
C6 -0.04838 0.24312 0.70584
C7 -0.17735 0.23300 0.59606
C8 -0.26898 0.39205 0.51956
data_XXII_list1_Rank059_Ende
# UPACK Energy = -122.627 kJ/mol

_symmetry_cell_setting                            orthorhombic
_symmetry_space_group_name_Hall                   '-P 2n 2ab'
_symmetry_space_group_name_H-M                    'P b c n'
_symmetry_Int_Tables_number                              60

loop_
_symmetry_equiv_pos_site_id
_symmetry_equiv_pos_as_xyz
   1 x,y,z
   2 1/2-x,1/2-y,1/2+z
   3 1/2+x,1/2-y,-z
   4 -x,y,1/2-z
   5 -x,-y,-z
   6 1/2+x,1/2+y,1/2-z
   7 1/2-x,1/2+y,z
   8 x,-y,1/2+z

_cell_length_a                                          9.16570
_cell_length_b                                         23.86810
_cell_length_c                                          8.72750
_cell_angle_alpha                                            90
_cell_angle_beta                                             90
_cell_angle_gamma                                            90
_cell_volume                                           1909.296
_cell_formula_units_Z                                 8
loop_
_atom_site_label
_atom_site_fract_x
_atom_site_fract_y
_atom_site_fract_z
S1 0.43475 0.11277 -0.01301
S2 0.22654 0.17380 0.23201
S3 0.26050 -0.00509 0.26987
N1 0.25960 0.16592 -0.34569
N2 0.00785 0.24581 -0.04104
N3 0.35654 0.01873 0.13729
N4 -0.00001 0.07150 0.54094
C1 0.27437 0.16213 -0.21668
C2 0.29177 0.15686 -0.06830
C3 0.20590 0.18284 0.03434
C4 0.09991 0.21655 -0.00615
C5 0.34583 0.07449 0.13158
C6 0.25650 0.10079 0.23599
C7 0.19387 0.06075 0.32963
C8 0.08653 0.06704 0.44828
data_XXII_list1_Rank060_Ende
# UPACK Energy = -122.607 kJ/mol

_symmetry_cell_setting                              monoclinic
_symmetry_space_group_name_Hall                   '-P 2ybc'
_symmetry_space_group_name_H-M                    'P 21/c'
_symmetry_Int_Tables_number                              14

loop_
_symmetry_equiv_pos_site_id
_symmetry_equiv_pos_as_xyz
   1 x,y,z
   2 -x,1/2+y,1/2-z
   3 -x,-y,-z
   4 x,1/2-y,1/2+z

_cell_length_a                                          5.92420
_cell_length_b                                         18.61140
_cell_length_c                                          8.60840
_cell_angle_alpha                                            90
_cell_angle_beta                                        92.5340
_cell_angle_gamma                                            90
_cell_volume                                            948.214
_cell_formula_units_Z                                 4
loop_
_atom_site_label
_atom_site_fract_x
_atom_site_fract_y
_atom_site_fract_z
S1 0.75383 0.11005 0.05376
S2 1.23060 0.09131 0.24200
S3 0.78633 -0.09042 0.24941
N1 0.60814 0.27487 0.24120
N2 1.18678 0.24878 0.47304
N3 0.68327 -0.02678 0.15071
N4 1.34127 -0.09283 0.50001
C1 0.71954 0.22660 0.21826
C2 0.85237 0.17174 0.19445
C3 1.05155 0.16362 0.27329
C4 1.12564 0.20926 0.37964
C5 0.82624 0.02874 0.14931
C6 1.03016 0.02160 0.23054
C7 1.03887 -0.04456 0.30316
C8 1.20838 -0.07218 0.41166
data_XXII_list1_Rank061_Ende
# UPACK Energy = -122.595 kJ/mol

_symmetry_cell_setting                              monoclinic
_symmetry_space_group_name_Hall                   '-P 2yn'
_symmetry_space_group_name_H-M                    'P 21/n'
_symmetry_Int_Tables_number                              14

loop_
_symmetry_equiv_pos_site_id
_symmetry_equiv_pos_as_xyz
   1 x,y,z
   2 1/2-x,1/2+y,1/2-z
   3 -x,-y,-z
   4 1/2+x,1/2-y,1/2+z

_cell_length_a                                          6.69070
_cell_length_b                                         12.05630
_cell_length_c                                         11.91790
_cell_angle_alpha                                            90
_cell_angle_beta                                        91.9340
_cell_angle_gamma                                            90
_cell_volume                                            960.811
_cell_formula_units_Z                                 4
loop_
_atom_site_label
_atom_site_fract_x
_atom_site_fract_y
_atom_site_fract_z
S1 0.35016 0.19592 0.38210
S2 -0.09744 0.29191 0.35677
S3 0.37264 0.53397 0.35837
N1 0.26413 0.03276 0.62610
N2 -0.28282 0.15967 0.59790
N3 0.45458 0.41287 0.37024
N4 -0.16877 0.63655 0.34940
C1 0.21867 0.09217 0.55559
C2 0.16278 0.15955 0.47407
C3 -0.02382 0.20037 0.46367
C4 -0.16276 0.17805 0.53518
C5 0.30458 0.33965 0.36879
C6 0.11241 0.38006 0.35923
C7 0.11856 0.49458 0.35516
C8 -0.04268 0.57323 0.35104
data_XXII_list1_Rank062_Ende
# UPACK Energy = -122.586 kJ/mol

_symmetry_cell_setting                               triclinic
_symmetry_space_group_name_Hall                   '-P 1'
_symmetry_space_group_name_H-M                    'P -1'
_symmetry_Int_Tables_number                               2

loop_
_symmetry_equiv_pos_site_id
_symmetry_equiv_pos_as_xyz
   1 x,y,z
   2 -x,-y,-z

_cell_length_a                                          6.09210
_cell_length_b                                          7.98750
_cell_length_c                                          9.84030
_cell_angle_alpha                                       80.0510
_cell_angle_beta                                        80.6580
_cell_angle_gamma                                       86.8430
_cell_volume                                            465.199
_cell_formula_units_Z                                 2
loop_
_atom_site_label
_atom_site_fract_x
_atom_site_fract_y
_atom_site_fract_z
S1 0.22284 0.51112 0.23636
S2 -0.24518 0.71805 0.22374
S3 0.21578 0.76918 -0.15940
N1 0.34198 0.65690 0.53754
N2 -0.23280 0.90859 0.52524
N3 0.30855 0.64851 -0.03760
N4 -0.34480 1.01159 -0.15580
C1 0.23787 0.65253 0.45227
C2 0.11524 0.64487 0.35583
C3 -0.08035 0.73042 0.35117
C4 -0.16312 0.82664 0.44363
C5 0.16123 0.63465 0.07983
C6 -0.03921 0.72203 0.07524
C7 -0.04283 0.80915 -0.05870
C8 -0.21239 0.92085 -0.11318
data_XXII_list1_Rank063_Ende
# UPACK Energy = -122.541 kJ/mol

_symmetry_cell_setting                               triclinic
_symmetry_space_group_name_Hall                   '-P 1'
_symmetry_space_group_name_H-M                    'P -1'
_symmetry_Int_Tables_number                               2

loop_
_symmetry_equiv_pos_site_id
_symmetry_equiv_pos_as_xyz
   1 x,y,z
   2 -x,-y,-z

_cell_length_a                                          6.66870
_cell_length_b                                          6.84870
_cell_length_c                                         10.58080
_cell_angle_alpha                                       95.6490
_cell_angle_beta                                        93.0870
_cell_angle_gamma                                       99.1070
_cell_volume                                            473.650
_cell_formula_units_Z                                 2
loop_
_atom_site_label
_atom_site_fract_x
_atom_site_fract_y
_atom_site_fract_z
S1 0.39209 0.79398 0.22625
S2 -0.07376 0.64470 0.28320
S3 0.35463 0.26893 0.38266
N1 0.27565 0.85197 -0.10285
N2 -0.28675 0.68392 -0.02656
N3 0.45844 0.46081 0.32835
N4 -0.20573 0.09606 0.43316
C1 0.23938 0.81796 -0.00266
C2 0.18961 0.77517 0.11091
C3 -0.00460 0.71458 0.13559
C4 -0.15666 0.69842 0.04950
C5 0.32082 0.57312 0.29727
C6 0.12072 0.50769 0.31860
C7 0.10627 0.32611 0.36730
C8 -0.06885 0.19778 0.40291
data_XXII_list1_Rank064_Ende
# UPACK Energy = -122.490 kJ/mol

_symmetry_cell_setting                            orthorhombic
_symmetry_space_group_name_Hall                   '-P 2ac 2ab'
_symmetry_space_group_name_H-M                    'P b c a'
_symmetry_Int_Tables_number                              61

loop_
_symmetry_equiv_pos_site_id
_symmetry_equiv_pos_as_xyz
   1 x,y,z
   2 1/2-x,-y,1/2+z
   3 1/2+x,1/2-y,-z
   4 -x,1/2+y,1/2-z
   5 -x,-y,-z
   6 1/2+x,y,1/2-z
   7 1/2-x,1/2+y,z
   8 x,1/2-y,1/2+z

_cell_length_a                                         11.82940
_cell_length_b                                          7.45700
_cell_length_c                                         22.06820
_cell_angle_alpha                                            90
_cell_angle_beta                                             90
_cell_angle_gamma                                            90
_cell_volume                                           1946.676
_cell_formula_units_Z                                 8
loop_
_atom_site_label
_atom_site_fract_x
_atom_site_fract_y
_atom_site_fract_z
S1 0.72645 0.50336 0.12869
S2 0.48421 0.31808 0.14818
S3 0.49196 0.76755 0.02678
N1 0.77894 0.59400 0.28456
N2 0.47589 0.36390 0.30797
N3 0.61204 0.71793 0.05119
N4 0.20568 0.55052 0.06417
C1 0.72689 0.53751 0.24564
C2 0.66697 0.47365 0.20059
C3 0.56551 0.39622 0.20862
C4 0.51803 0.37861 0.26191
C5 0.60618 0.57872 0.08907
C6 0.50219 0.50134 0.09873
C7 0.42134 0.59563 0.06667
C8 0.30093 0.57098 0.06526
data_XXII_list1_Rank065_Ende
# UPACK Energy = -122.481 kJ/mol

_symmetry_cell_setting                              monoclinic
_symmetry_space_group_name_Hall                   '-P 2ybc'
_symmetry_space_group_name_H-M                    'P 21/c'
_symmetry_Int_Tables_number                              14

loop_
_symmetry_equiv_pos_site_id
_symmetry_equiv_pos_as_xyz
   1 x,y,z
   2 -x,1/2+y,1/2-z
   3 -x,-y,-z
   4 x,1/2-y,1/2+z

_cell_length_a                                         11.08530
_cell_length_b                                          6.96410
_cell_length_c                                         13.35270
_cell_angle_alpha                                            90
_cell_angle_beta                                       112.9310
_cell_angle_gamma                                            90
_cell_volume                                            949.356
_cell_formula_units_Z                                 4
loop_
_atom_site_label
_atom_site_fract_x
_atom_site_fract_y
_atom_site_fract_z
S1 0.22662 0.67103 0.25757
S2 0.30566 0.22713 0.31431
S3 0.35320 0.59585 0.58502
N1 -0.09661 0.58031 0.06435
N2 0.01000 0.03045 0.12509
N3 0.30291 0.70667 0.47461
N4 0.44538 0.06915 0.64594
C1 0.00480 0.53533 0.12368
C2 0.12091 0.48254 0.19298
C3 0.15528 0.29749 0.21508
C4 0.07731 0.15512 0.16628
C5 0.28827 0.58729 0.39257
C6 0.32126 0.39736 0.41649
C7 0.36395 0.37154 0.52777
C8 0.40869 0.20140 0.59264
data_XXII_list1_Rank066_Ende
# UPACK Energy = -122.451 kJ/mol

_symmetry_cell_setting                              monoclinic
_symmetry_space_group_name_Hall                   'I 2y'
_symmetry_space_group_name_H-M                    'I 2'
_symmetry_Int_Tables_number                               5

loop_
_symmetry_equiv_pos_site_id
_symmetry_equiv_pos_as_xyz
   1 x,y,z
   2 -x,y,-z
   3 1/2+x,1/2+y,1/2+z
   4 1/2-x,1/2+y,1/2-z

_cell_length_a                                         11.46300
_cell_length_b                                          6.71200
_cell_length_c                                         12.45680
_cell_angle_alpha                                            90
_cell_angle_beta                                        96.3490
_cell_angle_gamma                                            90
_cell_volume                                            952.544
_cell_formula_units_Z                                 4
loop_
_atom_site_label
_atom_site_fract_x
_atom_site_fract_y
_atom_site_fract_z
S1 -0.05887 0.74158 0.34929
S2 0.04824 0.29772 0.37051
S3 0.29957 0.77251 0.38949
N1 -0.24930 0.64721 0.10722
N2 -0.11368 0.10273 0.13554
N3 0.17032 0.85097 0.37448
N4 0.40923 0.23070 0.39217
C1 -0.17957 0.60519 0.17572
C2 -0.10082 0.55368 0.25540
C3 -0.05543 0.36914 0.26442
C4 -0.08654 0.22694 0.19517
C5 0.09415 0.69977 0.37024
C6 0.13900 0.50959 0.37843
C7 0.26015 0.51838 0.38827
C8 0.34394 0.35842 0.39192
data_XXII_list1_Rank067_Ende
# UPACK Energy = -122.407 kJ/mol

_symmetry_cell_setting                              monoclinic
_symmetry_space_group_name_Hall                   '-P 2yn'
_symmetry_space_group_name_H-M                    'P 21/n'
_symmetry_Int_Tables_number                              14

loop_
_symmetry_equiv_pos_site_id
_symmetry_equiv_pos_as_xyz
   1 x,y,z
   2 1/2-x,1/2+y,1/2-z
   3 -x,-y,-z
   4 1/2+x,1/2-y,1/2+z

_cell_length_a                                          7.49990
_cell_length_b                                          6.70930
_cell_length_c                                         19.02850
_cell_angle_alpha                                            90
_cell_angle_beta                                        91.1140
_cell_angle_gamma                                            90
_cell_volume                                            957.316
_cell_formula_units_Z                                 4
loop_
_atom_site_label
_atom_site_fract_x
_atom_site_fract_y
_atom_site_fract_z
S1 0.59773 0.32138 0.19043
S2 0.50625 -0.11852 0.13252
S3 0.24791 0.36559 0.02399
N1 0.52032 0.21279 0.37064
N2 0.40504 -0.33419 0.29588
N3 0.37284 0.43900 0.08548
N4 0.16268 -0.16983 -0.04041
C1 0.52571 0.17325 0.31260
C2 0.53349 0.12694 0.24576
C3 0.49515 -0.05630 0.22128
C4 0.44645 -0.20390 0.26165
C5 0.45002 0.28475 0.11834
C6 0.41093 0.09625 0.09420
C7 0.29230 0.10987 0.03793
C8 0.21789 -0.04610 -0.00534
data_XXII_list1_Rank068_Ende
# UPACK Energy = -122.397 kJ/mol

_symmetry_cell_setting                              monoclinic
_symmetry_space_group_name_Hall                   '-C 2yc'
_symmetry_space_group_name_H-M                    'C 2/c'
_symmetry_Int_Tables_number                              15

loop_
_symmetry_equiv_pos_site_id
_symmetry_equiv_pos_as_xyz
   1 x,y,z
   2 -x,y,1/2-z
   3 -x,-y,-z
   4 x,-y,1/2+z
   5 1/2+x,1/2+y,z
   6 1/2-x,1/2+y,1/2-z
   7 1/2-x,1/2-y,-z
   8 1/2+x,1/2-y,1/2+z

_cell_length_a                                         18.04220
_cell_length_b                                          6.80760
_cell_length_c                                         15.47630
_cell_angle_alpha                                            90
_cell_angle_beta                                        92.9940
_cell_angle_gamma                                            90
_cell_volume                                           1898.268
_cell_formula_units_Z                                 8
loop_
_atom_site_label
_atom_site_fract_x
_atom_site_fract_y
_atom_site_fract_z
S1 0.05309 0.60633 0.15017
S2 0.09287 1.03994 0.22322
S3 0.21141 0.56256 0.34775
N1 0.06956 0.73262 -0.07290
N2 0.11829 1.25508 0.01719
N3 0.15697 0.49099 0.27229
N4 0.25530 1.09061 0.42178
C1 0.07220 0.76176 -0.00041
C2 0.07418 0.80196 0.08257
C3 0.09051 0.98227 0.11319
C4 0.10556 1.12891 0.06221
C5 0.11995 0.64233 0.23596
C6 0.13631 0.82768 0.26683
C7 0.19085 0.81420 0.33266
C8 0.22670 0.96808 0.38281
data_XXII_list1_Rank069_Ende
# UPACK Energy = -122.165 kJ/mol

_symmetry_cell_setting                              monoclinic
_symmetry_space_group_name_Hall                   '-P 2ybc'
_symmetry_space_group_name_H-M                    'P 21/c'
_symmetry_Int_Tables_number                              14

loop_
_symmetry_equiv_pos_site_id
_symmetry_equiv_pos_as_xyz
   1 x,y,z
   2 -x,1/2+y,1/2-z
   3 -x,-y,-z
   4 x,1/2-y,1/2+z

_cell_length_a                                          6.84310
_cell_length_b                                          6.68960
_cell_length_c                                         20.94250
_cell_angle_alpha                                            90
_cell_angle_beta                                        93.3180
_cell_angle_gamma                                            90
_cell_volume                                            957.090
_cell_formula_units_Z                                 4
loop_
_atom_site_label
_atom_site_fract_x
_atom_site_fract_y
_atom_site_fract_z
S1 0.30390 0.36542 0.10375
S2 0.15757 -0.07094 0.14234
S3 -0.21810 0.41655 0.18750
N1 0.35029 0.24792 -0.06216
N2 0.18220 -0.28658 -0.01249
N3 -0.02693 0.48816 0.15714
N4 -0.38248 -0.11574 0.22626
C1 0.31773 0.21471 -0.01056
C2 0.27923 0.16997 0.04836
C3 0.21904 -0.01310 0.06486
C4 0.19893 -0.16048 0.02382
C5 0.08528 0.33262 0.14333
C6 0.02166 0.14463 0.15892
C7 -0.15787 0.16010 0.18574
C8 -0.28358 0.00611 0.20816
data_XXII_list1_Rank070_Ende
# UPACK Energy = -122.109 kJ/mol

_symmetry_cell_setting                              monoclinic
_symmetry_space_group_name_Hall                   '-P 2yn'
_symmetry_space_group_name_H-M                    'P 21/n'
_symmetry_Int_Tables_number                              14

loop_
_symmetry_equiv_pos_site_id
_symmetry_equiv_pos_as_xyz
   1 x,y,z
   2 1/2-x,1/2+y,1/2-z
   3 -x,-y,-z
   4 1/2+x,1/2-y,1/2+z

_cell_length_a                                         11.43130
_cell_length_b                                          6.69680
_cell_length_c                                         12.79050
_cell_angle_alpha                                            90
_cell_angle_beta                                       102.3980
_cell_angle_gamma                                            90
_cell_volume                                            956.319
_cell_formula_units_Z                                 4
loop_
_atom_site_label
_atom_site_fract_x
_atom_site_fract_y
_atom_site_fract_z
S1 0.22278 -0.27671 0.56348
S2 0.32895 0.16927 0.61028
S3 0.34120 -0.07897 0.30327
N1 -0.06057 -0.17512 0.62296
N2 0.06836 0.37061 0.68229
N3 0.28259 -0.22451 0.37260
N4 0.48387 0.43226 0.37181
C1 0.03460 -0.13449 0.61794
C2 0.14316 -0.08553 0.60951
C3 0.18702 0.10022 0.62857
C4 0.12397 0.24529 0.65769
C5 0.28255 -0.14418 0.46798
C6 0.32993 0.04443 0.48901
C7 0.37288 0.10949 0.40155
C8 0.43385 0.29090 0.38526
data_XXII_list1_Rank071_Ende
# UPACK Energy = -121.866 kJ/mol

_symmetry_cell_setting                              monoclinic
_symmetry_space_group_name_Hall                   '-P 2yn'
_symmetry_space_group_name_H-M                    'P 21/n'
_symmetry_Int_Tables_number                              14

loop_
_symmetry_equiv_pos_site_id
_symmetry_equiv_pos_as_xyz
   1 x,y,z
   2 1/2-x,1/2+y,1/2-z
   3 -x,-y,-z
   4 1/2+x,1/2-y,1/2+z

_cell_length_a                                          7.32040
_cell_length_b                                         16.01330
_cell_length_c                                          8.18090
_cell_angle_alpha                                            90
_cell_angle_beta                                        91.3580
_cell_angle_gamma                                            90
_cell_volume                                            958.727
_cell_formula_units_Z                                 4
loop_
_atom_site_label
_atom_site_fract_x
_atom_site_fract_y
_atom_site_fract_z
S1 0.10072 0.13050 0.67724
S2 0.22458 0.23363 0.35432
S3 0.32262 -0.03048 0.35019
N1 0.23907 0.28508 0.96285
N2 0.41628 0.40523 0.57444
N3 0.23669 -0.00110 0.51372
N4 0.43395 0.09762 -0.02988
C1 0.22676 0.25821 0.83437
C2 0.20926 0.22761 0.68631
C3 0.26450 0.26922 0.55380
C4 0.34565 0.34212 0.56431
C5 0.20799 0.08135 0.51228
C6 0.25842 0.12525 0.37589
C7 0.32770 0.07005 0.26298
C8 0.38658 0.08519 0.09939
data_XXII_list1_Rank072_Ende
# UPACK Energy = -121.795 kJ/mol

_symmetry_cell_setting                              monoclinic
_symmetry_space_group_name_Hall                   '-C 2yc'
_symmetry_space_group_name_H-M                    'C 2/c'
_symmetry_Int_Tables_number                              15

loop_
_symmetry_equiv_pos_site_id
_symmetry_equiv_pos_as_xyz
   1 x,y,z
   2 -x,y,1/2-z
   3 -x,-y,-z
   4 x,-y,1/2+z
   5 1/2+x,1/2+y,z
   6 1/2-x,1/2+y,1/2-z
   7 1/2-x,1/2-y,-z
   8 1/2+x,1/2-y,1/2+z

_cell_length_a                                         16.01340
_cell_length_b                                          6.70490
_cell_length_c                                         17.73420
_cell_angle_alpha                                            90
_cell_angle_beta                                        94.3150
_cell_angle_gamma                                            90
_cell_volume                                           1898.693
_cell_formula_units_Z                                 8
loop_
_atom_site_label
_atom_site_fract_x
_atom_site_fract_y
_atom_site_fract_z
S1 0.14672 0.14132 0.04532
S2 0.21045 0.58591 0.08609
S3 0.34445 0.11349 0.20470
N1 -0.06884 0.23563 0.07273
N2 0.01303 0.77976 0.12707
N3 0.27312 0.03366 0.14750
N4 0.39983 0.65586 0.25767
C1 0.00011 0.27703 0.07297
C2 0.07894 0.32932 0.07160
C3 0.10600 0.51448 0.08911
C4 0.05621 0.65632 0.10953
C5 0.23325 0.18436 0.11106
C6 0.25941 0.37521 0.12889
C7 0.32418 0.36752 0.18493
C8 0.36739 0.52798 0.22504
data_XXII_list1_Rank073_Ende
# UPACK Energy = -121.733 kJ/mol

_symmetry_cell_setting                              monoclinic
_symmetry_space_group_name_Hall                   '-P 2ybc'
_symmetry_space_group_name_H-M                    'P 21/c'
_symmetry_Int_Tables_number                              14

loop_
_symmetry_equiv_pos_site_id
_symmetry_equiv_pos_as_xyz
   1 x,y,z
   2 -x,1/2+y,1/2-z
   3 -x,-y,-z
   4 x,1/2-y,1/2+z

_cell_length_a                                          7.26770
_cell_length_b                                          6.21380
_cell_length_c                                         21.38640
_cell_angle_alpha                                            90
_cell_angle_beta                                        94.1650
_cell_angle_gamma                                            90
_cell_volume                                            963.260
_cell_formula_units_Z                                 4
loop_
_atom_site_label
_atom_site_fract_x
_atom_site_fract_y
_atom_site_fract_z
S1 0.77365 -0.15735 0.14869
S2 0.57133 0.29532 0.11824
S3 0.25777 -0.17356 0.21224
N1 0.88793 -0.25327 -0.00949
N2 0.64630 0.30087 -0.04419
N3 0.45522 -0.25639 0.20033
N4 0.03186 0.36998 0.17337
C1 0.82917 -0.15758 0.02979
C2 0.75868 -0.04316 0.07370
C3 0.67549 0.14680 0.06134
C4 0.66096 0.23137 0.00509
C5 0.54800 -0.10730 0.17044
C6 0.46110 0.08529 0.15623
C7 0.28514 0.07961 0.17682
C8 0.14436 0.24238 0.17435
data_XXII_list1_Rank074_Ende
# UPACK Energy = -121.700 kJ/mol

_symmetry_cell_setting                            orthorhombic
_symmetry_space_group_name_Hall                   '-P 2n 2ab'
_symmetry_space_group_name_H-M                    'P b c n'
_symmetry_Int_Tables_number                              60

loop_
_symmetry_equiv_pos_site_id
_symmetry_equiv_pos_as_xyz
   1 x,y,z
   2 1/2-x,1/2-y,1/2+z
   3 1/2+x,1/2-y,-z
   4 -x,y,1/2-z
   5 -x,-y,-z
   6 1/2+x,1/2+y,1/2-z
   7 1/2-x,1/2+y,z
   8 x,-y,1/2+z

_cell_length_a                                         13.03040
_cell_length_b                                         11.55290
_cell_length_c                                         12.76150
_cell_angle_alpha                                            90
_cell_angle_beta                                             90
_cell_angle_gamma                                            90
_cell_volume                                           1921.103
_cell_formula_units_Z                                 8
loop_
_atom_site_label
_atom_site_fract_x
_atom_site_fract_y
_atom_site_fract_z
S1 0.39625 -0.00086 0.37236
S2 0.23400 0.21060 0.37054
S3 0.20218 -0.03787 0.12253
N1 0.61732 0.18004 0.40583
N2 0.42182 0.43400 0.39432
N3 0.29208 -0.06877 0.19890
N4 0.02790 0.22988 0.12255
C1 0.53206 0.16214 0.39584
C2 0.43343 0.14418 0.38391
C3 0.36609 0.23209 0.38133
C4 0.39518 0.34045 0.38834
C5 0.29960 0.00961 0.27566
C6 0.23128 0.10048 0.27519
C7 0.16717 0.09004 0.18932
C8 0.08905 0.16777 0.15243
data_XXII_list1_Rank075_Ende
# UPACK Energy = -121.664 kJ/mol

_symmetry_cell_setting                              monoclinic
_symmetry_space_group_name_Hall                   '-P 2yn'
_symmetry_space_group_name_H-M                    'P 21/n'
_symmetry_Int_Tables_number                              14

loop_
_symmetry_equiv_pos_site_id
_symmetry_equiv_pos_as_xyz
   1 x,y,z
   2 1/2-x,1/2+y,1/2-z
   3 -x,-y,-z
   4 1/2+x,1/2-y,1/2+z

_cell_length_a                                          6.84790
_cell_length_b                                         10.19030
_cell_length_c                                         13.59510
_cell_angle_alpha                                            90
_cell_angle_beta                                        94.0910
_cell_angle_gamma                                            90
_cell_volume                                            946.278
_cell_formula_units_Z                                 4
loop_
_atom_site_label
_atom_site_fract_x
_atom_site_fract_y
_atom_site_fract_z
S1 0.83461 0.72991 0.08345
S2 0.39256 0.72065 0.15650
S3 0.84047 0.53886 0.34695
N1 0.69213 0.62559 -0.16317
N2 0.16445 0.62542 -0.07536
N3 0.92458 0.60148 0.25402
N4 0.31146 0.51888 0.41848
C1 0.66593 0.65465 -0.08444
C2 0.62980 0.68576 0.00611
C3 0.44734 0.68321 0.03635
C4 0.29505 0.65243 -0.02296
C5 0.78168 0.65527 0.19538
C6 0.59370 0.64949 0.22491
C7 0.59515 0.58103 0.31281
C8 0.43580 0.54674 0.37122
data_XXII_list1_Rank076_Ende
# UPACK Energy = -121.599 kJ/mol

_symmetry_cell_setting                            orthorhombic
_symmetry_space_group_name_Hall                   'P 2ac 2ab'
_symmetry_space_group_name_H-M                    'P 21 21 21'
_symmetry_Int_Tables_number                              19

loop_
_symmetry_equiv_pos_site_id
_symmetry_equiv_pos_as_xyz
   1 x,y,z
   2 1/2-x,-y,1/2+z
   3 1/2+x,1/2-y,-z
   4 -x,1/2+y,1/2-z

_cell_length_a                                          6.61220
_cell_length_b                                          7.76690
_cell_length_c                                         19.13210
_cell_angle_alpha                                            90
_cell_angle_beta                                             90
_cell_angle_gamma                                            90
_cell_volume                                            982.554
_cell_formula_units_Z                                 4
loop_
_atom_site_label
_atom_site_fract_x
_atom_site_fract_y
_atom_site_fract_z
S1 -0.00657 0.97974 0.09208
S2 0.44143 0.81807 0.10315
S3 -0.04018 0.45771 0.06947
N1 0.02627 1.23228 0.24682
N2 0.57409 1.02206 0.26265
N3 -0.11792 0.64745 0.07333
N4 0.50230 0.28617 0.07502
C1 0.08740 1.13688 0.20699
C2 0.15900 1.02896 0.16050
C3 0.34458 0.95960 0.16552
C4 0.46755 0.99302 0.21748
C5 0.03550 0.75618 0.08415
C6 0.22733 0.68835 0.08827
C7 0.21723 0.51193 0.07906
C8 0.37677 0.38634 0.07731
data_XXII_list1_Rank077_Ende
# UPACK Energy = -121.566 kJ/mol

_symmetry_cell_setting                              monoclinic
_symmetry_space_group_name_Hall                   '-C 2yc'
_symmetry_space_group_name_H-M                    'C 2/c'
_symmetry_Int_Tables_number                              15

loop_
_symmetry_equiv_pos_site_id
_symmetry_equiv_pos_as_xyz
   1 x,y,z
   2 -x,y,1/2-z
   3 -x,-y,-z
   4 x,-y,1/2+z
   5 1/2+x,1/2+y,z
   6 1/2-x,1/2+y,1/2-z
   7 1/2-x,1/2-y,-z
   8 1/2+x,1/2-y,1/2+z

_cell_length_a                                         16.66160
_cell_length_b                                          9.69840
_cell_length_c                                         12.52940
_cell_angle_alpha                                            90
_cell_angle_beta                                       104.5280
_cell_angle_gamma                                            90
_cell_volume                                           1959.899
_cell_formula_units_Z                                 8
loop_
_atom_site_label
_atom_site_fract_x
_atom_site_fract_y
_atom_site_fract_z
S1 0.40062 0.59068 0.31528
S2 0.28912 0.32111 0.23587
S3 0.53859 0.24708 0.42456
N1 0.35719 0.75464 0.05267
N2 0.22078 0.42093 -0.04643
N3 0.51893 0.40403 0.40526
N4 0.40336 -0.06577 0.32403
C1 0.35068 0.66861 0.11171
C2 0.34335 0.56851 0.17914
C3 0.29708 0.45563 0.14591
C4 0.25584 0.43706 0.04310
C5 0.44063 0.42327 0.34774
C6 0.39292 0.30833 0.31312
C7 0.44010 0.19178 0.34872
C8 0.41893 0.04834 0.33448
data_XXII_list1_Rank078_Ende
# UPACK Energy = -121.549 kJ/mol

_symmetry_cell_setting                            orthorhombic
_symmetry_space_group_name_Hall                   'P 2c -2n'
_symmetry_space_group_name_H-M                    'P n a 21'
_symmetry_Int_Tables_number                              33

loop_
_symmetry_equiv_pos_site_id
_symmetry_equiv_pos_as_xyz
   1 x,y,z
   2 -x,-y,1/2+z
   3 1/2-x,1/2+y,1/2+z
   4 1/2+x,1/2-y,z

_cell_length_a                                         19.73830
_cell_length_b                                          7.32640
_cell_length_c                                          6.70470
_cell_angle_alpha                                            90
_cell_angle_beta                                             90
_cell_angle_gamma                                            90
_cell_volume                                            969.571
_cell_formula_units_Z                                 4
loop_
_atom_site_label
_atom_site_fract_x
_atom_site_fract_y
_atom_site_fract_z
S1 0.18998 0.62376 0.64234
S2 0.14435 0.50896 0.19782
S3 0.02714 0.28142 0.67473
N1 0.19889 1.10190 0.54431
N2 0.13976 0.96132 0.00339
N3 0.08444 0.41028 0.75257
N4 -0.02002 0.16006 0.13434
C1 0.18871 0.95374 0.50318
C2 0.17759 0.78360 0.45226
C3 0.15825 0.73581 0.26737
C4 0.14861 0.85609 0.12540
C5 0.12052 0.47706 0.60058
C6 0.10148 0.42855 0.41036
C7 0.04673 0.31119 0.42017
C8 0.00960 0.22547 0.26125
data_XXII_list1_Rank079_Ende
# UPACK Energy = -121.506 kJ/mol

_symmetry_cell_setting                            orthorhombic
_symmetry_space_group_name_Hall                   '-P 2ac 2ab'
_symmetry_space_group_name_H-M                    'P b c a'
_symmetry_Int_Tables_number                              61

loop_
_symmetry_equiv_pos_site_id
_symmetry_equiv_pos_as_xyz
   1 x,y,z
   2 1/2-x,-y,1/2+z
   3 1/2+x,1/2-y,-z
   4 -x,1/2+y,1/2-z
   5 -x,-y,-z
   6 1/2+x,y,1/2-z
   7 1/2-x,1/2+y,z
   8 x,1/2-y,1/2+z

_cell_length_a                                          6.69700
_cell_length_b                                         15.25350
_cell_length_c                                         18.78800
_cell_angle_alpha                                            90
_cell_angle_beta                                             90
_cell_angle_gamma                                            90
_cell_volume                                           1919.245
_cell_formula_units_Z                                 8
loop_
_atom_site_label
_atom_site_fract_x
_atom_site_fract_y
_atom_site_fract_z
S1 0.20738 0.17337 0.14284
S2 0.64301 0.25306 0.16451
S3 0.16445 0.43949 0.15356
N1 0.30801 0.06298 -0.02052
N2 0.86152 0.16122 0.00963
N3 0.08915 0.34274 0.14887
N4 0.69457 0.52742 0.18233
C1 0.35162 0.10435 0.02743
C2 0.40091 0.15209 0.08280
C3 0.58483 0.18526 0.09245
C4 0.73238 0.17188 0.04800
C5 0.24250 0.28715 0.15290
C6 0.43089 0.32132 0.16207
C7 0.41846 0.41179 0.16471
C8 0.57316 0.47625 0.17365
data_XXII_list1_Rank080_Ende
# UPACK Energy = -121.484 kJ/mol

_symmetry_cell_setting                              monoclinic
_symmetry_space_group_name_Hall                   '-P 2ybc'
_symmetry_space_group_name_H-M                    'P 21/c'
_symmetry_Int_Tables_number                              14

loop_
_symmetry_equiv_pos_site_id
_symmetry_equiv_pos_as_xyz
   1 x,y,z
   2 -x,1/2+y,1/2-z
   3 -x,-y,-z
   4 x,1/2-y,1/2+z

_cell_length_a                                          8.15790
_cell_length_b                                          6.11040
_cell_length_c                                         19.15210
_cell_angle_alpha                                            90
_cell_angle_beta                                        95.6310
_cell_angle_gamma                                            90
_cell_volume                                            950.088
_cell_formula_units_Z                                 4
loop_
_atom_site_label
_atom_site_fract_x
_atom_site_fract_y
_atom_site_fract_z
S1 0.96663 0.22260 0.09788
S2 0.76882 0.68040 0.10393
S3 0.71863 0.34408 -0.09388
N1 0.84173 0.00428 0.25539
N2 0.59289 0.56233 0.26297
N3 0.83400 0.21937 -0.03711
N4 0.49161 0.88932 -0.07717
C1 0.84139 0.13558 0.21327
C2 0.84340 0.28641 0.16476
C3 0.76094 0.47611 0.16736
C4 0.67070 0.52286 0.21845
C5 0.84621 0.32691 0.02390
C6 0.76313 0.52217 0.02681
C7 0.68021 0.56489 -0.03825
C8 0.57624 0.74698 -0.06034
data_XXII_list1_Rank081_Ende
# UPACK Energy = -121.473 kJ/mol

_symmetry_cell_setting                              monoclinic
_symmetry_space_group_name_Hall                   '-I 2yc'
_symmetry_space_group_name_H-M                    'I 2/c'
_symmetry_Int_Tables_number                              15

loop_
_symmetry_equiv_pos_site_id
_symmetry_equiv_pos_as_xyz
   1 x,y,z
   2 -x,y,1/2-z
   3 -x,-y,-z
   4 x,-y,1/2+z
   5 1/2+x,1/2+y,1/2+z
   6 1/2-x,1/2+y,-z
   7 1/2-x,1/2-y,1/2-z
   8 1/2+x,1/2-y,z

_cell_length_a                                          8.67210
_cell_length_b                                         24.90530
_cell_length_c                                          8.82460
_cell_angle_alpha                                            90
_cell_angle_beta                                        91.1230
_cell_angle_gamma                                            90
_cell_volume                                           1905.582
_cell_formula_units_Z                                 8
loop_
_atom_site_label
_atom_site_fract_x
_atom_site_fract_y
_atom_site_fract_z
S1 0.43854 0.11033 1.02947
S2 0.24895 0.16822 0.75901
S3 0.26303 -0.00393 0.74403
N1 0.23348 0.16983 1.33135
N2 0.00859 0.24688 0.98932
N3 0.35772 0.01930 0.88136
N4 0.00199 0.06957 0.45766
C1 0.25938 0.16387 1.20655
C2 0.28930 0.15584 1.06319
C3 0.21164 0.18048 0.94967
C4 0.10304 0.21595 0.97229
C5 0.35261 0.07290 0.88110
C6 0.26968 0.09789 0.76679
C7 0.20210 0.05923 0.67489
C8 0.09166 0.06528 0.55269
data_XXII_list1_Rank082_Ende
# UPACK Energy = -121.469 kJ/mol

_symmetry_cell_setting                              monoclinic
_symmetry_space_group_name_Hall                   '-P 2ybc'
_symmetry_space_group_name_H-M                    'P 21/c'
_symmetry_Int_Tables_number                              14

loop_
_symmetry_equiv_pos_site_id
_symmetry_equiv_pos_as_xyz
   1 x,y,z
   2 -x,1/2+y,1/2-z
   3 -x,-y,-z
   4 x,1/2-y,1/2+z

_cell_length_a                                         11.19170
_cell_length_b                                         12.18420
_cell_length_c                                          7.08110
_cell_angle_alpha                                            90
_cell_angle_beta                                        94.4630
_cell_angle_gamma                                            90
_cell_volume                                            962.664
_cell_formula_units_Z                                 4
loop_
_atom_site_label
_atom_site_fract_x
_atom_site_fract_y
_atom_site_fract_z
S1 0.27809 0.55894 0.20133
S2 0.22358 0.34043 0.43249
S3 0.10927 0.64360 0.67059
N1 0.59344 0.51734 0.20492
N2 0.52492 0.24558 0.48919
N3 0.16878 0.66080 0.48048
N4 0.05875 0.37963 0.94325
C1 0.49883 0.49255 0.23550
C2 0.39031 0.46469 0.27430
C3 0.36733 0.37290 0.37020
C4 0.45154 0.30418 0.43259
C5 0.20166 0.56495 0.40951
C6 0.17790 0.47091 0.50759
C7 0.12276 0.49938 0.66903
C8 0.08733 0.43208 0.82163
data_XXII_list1_Rank083_Ende
# UPACK Energy = -121.463 kJ/mol

_symmetry_cell_setting                              monoclinic
_symmetry_space_group_name_Hall                   '-P 2yn'
_symmetry_space_group_name_H-M                    'P 21/n'
_symmetry_Int_Tables_number                              14

loop_
_symmetry_equiv_pos_site_id
_symmetry_equiv_pos_as_xyz
   1 x,y,z
   2 1/2-x,1/2+y,1/2-z
   3 -x,-y,-z
   4 1/2+x,1/2-y,1/2+z

_cell_length_a                                          9.74460
_cell_length_b                                          9.97880
_cell_length_c                                          9.91890
_cell_angle_alpha                                            90
_cell_angle_beta                                       105.8530
_cell_angle_gamma                                            90
_cell_volume                                            927.824
_cell_formula_units_Z                                 4
loop_
_atom_site_label
_atom_site_fract_x
_atom_site_fract_y
_atom_site_fract_z
S1 0.14652 0.21399 0.12620
S2 0.49017 0.18507 0.25599
S3 0.27476 -0.14747 0.01226
N1 0.15798 0.54719 0.00161
N2 0.56856 0.51809 0.16734
N3 0.16984 -0.03249 0.02388
N4 0.67504 -0.17814 0.18196
C1 0.20825 0.45100 0.05425
C2 0.26699 0.34112 0.11663
C3 0.40859 0.32990 0.17212
C4 0.49572 0.42959 0.16990
C5 0.23970 0.07000 0.09847
C6 0.38490 0.05764 0.15462
C7 0.42693 -0.06751 0.12020
C8 0.56564 -0.12907 0.15615
data_XXII_list1_Rank084_Ende
# UPACK Energy = -121.390 kJ/mol

_symmetry_cell_setting                            orthorhombic
_symmetry_space_group_name_Hall                   'P 2ac 2ab'
_symmetry_space_group_name_H-M                    'P 21 21 21'
_symmetry_Int_Tables_number                              19

loop_
_symmetry_equiv_pos_site_id
_symmetry_equiv_pos_as_xyz
   1 x,y,z
   2 1/2-x,-y,1/2+z
   3 1/2+x,1/2-y,-z
   4 -x,1/2+y,1/2-z

_cell_length_a                                          6.72090
_cell_length_b                                          7.41880
_cell_length_c                                         19.15590
_cell_angle_alpha                                            90
_cell_angle_beta                                             90
_cell_angle_gamma                                            90
_cell_volume                                            955.133
_cell_formula_units_Z                                 4
loop_
_atom_site_label
_atom_site_fract_x
_atom_site_fract_y
_atom_site_fract_z
S1 0.85790 -0.11668 0.13351
S2 0.41131 -0.09999 0.07344
S3 0.86917 0.09139 -0.06365
N1 0.75014 0.12276 0.29172
N2 0.20479 0.14295 0.21545
N3 0.95468 0.02439 0.00771
N4 0.32490 0.11136 -0.12525
C1 0.71217 0.05899 0.23933
C2 0.66351 -0.01370 0.17925
C3 0.47714 -0.00766 0.15405
C4 0.33113 0.07143 0.18740
C5 0.80837 -0.03637 0.04868
C6 0.61690 -0.03018 0.02324
C7 0.61915 0.04149 -0.04340
C8 0.45595 0.07986 -0.08969
data_XXII_list1_Rank085_Ende
# UPACK Energy = -121.335 kJ/mol

_symmetry_cell_setting                              monoclinic
_symmetry_space_group_name_Hall                   '-P 2ybc'
_symmetry_space_group_name_H-M                    'P 21/c'
_symmetry_Int_Tables_number                              14

loop_
_symmetry_equiv_pos_site_id
_symmetry_equiv_pos_as_xyz
   1 x,y,z
   2 -x,1/2+y,1/2-z
   3 -x,-y,-z
   4 x,1/2-y,1/2+z

_cell_length_a                                          8.70230
_cell_length_b                                         10.18080
_cell_length_c                                         10.64050
_cell_angle_alpha                                            90
_cell_angle_beta                                        91.8540
_cell_angle_gamma                                            90
_cell_volume                                            942.216
_cell_formula_units_Z                                 4
loop_
_atom_site_label
_atom_site_fract_x
_atom_site_fract_y
_atom_site_fract_z
S1 0.96585 0.25962 0.08905
S2 0.72750 0.34492 -0.13779
S3 0.78689 0.61977 0.16645
N1 0.83411 -0.06879 0.11256
N2 0.53263 0.03666 -0.15392
N3 0.88661 0.49346 0.18683
N4 0.53448 0.72102 -0.11699
C1 0.82970 0.03458 0.07191
C2 0.82713 0.15330 0.02406
C3 0.72758 0.18889 -0.06888
C4 0.62274 0.10795 -0.11474
C5 0.86406 0.40913 0.09184
C6 0.76503 0.44566 -0.00542
C7 0.70986 0.57038 0.01861
C8 0.61208 0.65412 -0.05753
data_XXII_list1_Rank086_Ende
# UPACK Energy = -121.321 kJ/mol

_symmetry_cell_setting                              monoclinic
_symmetry_space_group_name_Hall                   '-P 2yn'
_symmetry_space_group_name_H-M                    'P 21/n'
_symmetry_Int_Tables_number                              14

loop_
_symmetry_equiv_pos_site_id
_symmetry_equiv_pos_as_xyz
   1 x,y,z
   2 1/2-x,1/2+y,1/2-z
   3 -x,-y,-z
   4 1/2+x,1/2-y,1/2+z

_cell_length_a                                          7.40270
_cell_length_b                                         16.05750
_cell_length_c                                          8.13380
_cell_angle_alpha                                            90
_cell_angle_beta                                        94.3960
_cell_angle_gamma                                            90
_cell_volume                                            964.011
_cell_formula_units_Z                                 4
loop_
_atom_site_label
_atom_site_fract_x
_atom_site_fract_y
_atom_site_fract_z
S1 0.10717 0.36829 0.66025
S2 0.23490 0.26688 0.34045
S3 0.32144 0.53074 0.34134
N1 0.24286 0.21188 0.95071
N2 0.42696 0.09611 0.56803
N3 0.23689 0.50073 0.50162
N4 0.44123 0.40120 -0.03236
C1 0.23188 0.23994 0.82201
C2 0.21604 0.27160 0.67317
C3 0.27325 0.23103 0.54245
C4 0.35535 0.15870 0.55581
C5 0.21216 0.41825 0.49949
C6 0.26549 0.37492 0.36548
C7 0.33391 0.43026 0.25579
C8 0.39372 0.41459 0.09481
data_XXII_list1_Rank087_Ende
# UPACK Energy = -121.265 kJ/mol

_symmetry_cell_setting                            orthorhombic
_symmetry_space_group_name_Hall                   'P 2ac 2ab'
_symmetry_space_group_name_H-M                    'P 21 21 21'
_symmetry_Int_Tables_number                              19

loop_
_symmetry_equiv_pos_site_id
_symmetry_equiv_pos_as_xyz
   1 x,y,z
   2 1/2-x,-y,1/2+z
   3 1/2+x,1/2-y,-z
   4 -x,1/2+y,1/2-z

_cell_length_a                                          5.70300
_cell_length_b                                          9.33680
_cell_length_c                                         18.35750
_cell_angle_alpha                                            90
_cell_angle_beta                                             90
_cell_angle_gamma                                            90
_cell_volume                                            977.496
_cell_formula_units_Z                                 4
loop_
_atom_site_label
_atom_site_fract_x
_atom_site_fract_y
_atom_site_fract_z
S1 0.93548 -0.19633 0.12464
S2 0.48133 0.00185 0.09682
S3 0.97592 -0.02302 -0.07923
N1 1.11119 -0.01753 0.28830
N2 0.54759 0.21682 0.25536
N3 1.04846 -0.11867 -0.01303
N4 0.48407 0.25559 -0.08819
C1 0.99189 -0.03782 0.23973
C2 0.85276 -0.05830 0.18393
C3 0.66179 0.02307 0.17271
C4 0.60024 0.12688 0.21686
C5 0.88879 -0.11105 0.04013
C6 0.69610 -0.02507 0.02908
C7 0.71954 0.04318 -0.03734
C8 0.58704 0.16073 -0.06618
data_XXII_list1_Rank088_Ende
# UPACK Energy = -121.159 kJ/mol

_symmetry_cell_setting                            orthorhombic
_symmetry_space_group_name_Hall                   'P 2c -2n'
_symmetry_space_group_name_H-M                    'P n a 21'
_symmetry_Int_Tables_number                              33

loop_
_symmetry_equiv_pos_site_id
_symmetry_equiv_pos_as_xyz
   1 x,y,z
   2 -x,-y,1/2+z
   3 1/2-x,1/2+y,1/2+z
   4 1/2+x,1/2-y,z

_cell_length_a                                         13.77890
_cell_length_b                                         11.71060
_cell_length_c                                          6.03670
_cell_angle_alpha                                            90
_cell_angle_beta                                             90
_cell_angle_gamma                                            90
_cell_volume                                            974.077
_cell_formula_units_Z                                 4
loop_
_atom_site_label
_atom_site_fract_x
_atom_site_fract_y
_atom_site_fract_z
S1 0.30182 0.26930 -0.09032
S2 0.41932 0.31514 0.36243
S3 0.55052 0.07943 -0.09018
N1 0.27988 0.56384 -0.24037
N2 0.42826 0.61682 0.31147
N3 0.45072 0.12466 -0.17746
N4 0.68102 0.14722 0.45541
C1 0.30404 0.49044 -0.12987
C2 0.33207 0.40690 -0.00011
C3 0.38131 0.42559 0.18860
C4 0.40584 0.52802 0.25519
C5 0.41123 0.19711 -0.03179
C6 0.46115 0.21814 0.16147
C7 0.54659 0.15662 0.16040
C8 0.62181 0.15189 0.32460
data_XXII_list1_Rank089_Ende
# UPACK Energy = -121.121 kJ/mol

_symmetry_cell_setting                              monoclinic
_symmetry_space_group_name_Hall                   '-P 2yn'
_symmetry_space_group_name_H-M                    'P 21/n'
_symmetry_Int_Tables_number                              14

loop_
_symmetry_equiv_pos_site_id
_symmetry_equiv_pos_as_xyz
   1 x,y,z
   2 1/2-x,1/2+y,1/2-z
   3 -x,-y,-z
   4 1/2+x,1/2-y,1/2+z

_cell_length_a                                          6.44360
_cell_length_b                                          7.15360
_cell_length_c                                         21.54800
_cell_angle_alpha                                            90
_cell_angle_beta                                        93.8140
_cell_angle_gamma                                            90
_cell_volume                                            991.054
_cell_formula_units_Z                                 4
loop_
_atom_site_label
_atom_site_fract_x
_atom_site_fract_y
_atom_site_fract_z
S1 0.28172 0.17525 0.11062
S2 0.73107 0.37472 0.12503
S3 0.23015 0.70613 0.04207
N1 0.26898 0.04905 0.27067
N2 0.82106 0.28431 0.28710
N3 0.15911 0.50517 0.05942
N4 0.76883 0.92870 0.05924
C1 0.34357 0.11022 0.22880
C2 0.43139 0.18279 0.18120
C3 0.61888 0.26548 0.18706
C4 0.72792 0.27570 0.24046
C5 0.31820 0.40634 0.08498
C6 0.51049 0.49074 0.09087
C7 0.49331 0.67060 0.06732
C8 0.64830 0.81380 0.06323
data_XXII_list1_Rank090_Ende
# UPACK Energy = -121.113 kJ/mol

_symmetry_cell_setting                              monoclinic
_symmetry_space_group_name_Hall                   '-P 2yn'
_symmetry_space_group_name_H-M                    'P 21/n'
_symmetry_Int_Tables_number                              14

loop_
_symmetry_equiv_pos_site_id
_symmetry_equiv_pos_as_xyz
   1 x,y,z
   2 1/2-x,1/2+y,1/2-z
   3 -x,-y,-z
   4 1/2+x,1/2-y,1/2+z

_cell_length_a                                          6.74830
_cell_length_b                                         19.47400
_cell_length_c                                          7.31540
_cell_angle_alpha                                            90
_cell_angle_beta                                        94.0550
_cell_angle_gamma                                            90
_cell_volume                                            958.957
_cell_formula_units_Z                                 4
loop_
_atom_site_label
_atom_site_fract_x
_atom_site_fract_y
_atom_site_fract_z
S1 0.37176 0.13546 0.86577
S2 -0.07678 0.07676 0.83851
S3 0.37286 -0.06185 0.67627
N1 0.25398 0.29194 0.62652
N2 -0.29927 0.21854 0.60486
N3 0.46115 0.00916 0.74051
N4 -0.17055 -0.12244 0.65457
C1 0.21698 0.24014 0.68781
C2 0.17189 0.18066 0.75831
C3 -0.01493 0.15644 0.74997
C4 -0.16637 0.19030 0.67298
C5 0.31750 0.05141 0.78825
C6 0.12561 0.02707 0.77559
C7 0.12475 -0.03965 0.71103
C8 -0.03936 -0.08624 0.68014
data_XXII_list1_Rank091_Ende
# UPACK Energy = -121.109 kJ/mol

_symmetry_cell_setting                              monoclinic
_symmetry_space_group_name_Hall                   '-P 2yn'
_symmetry_space_group_name_H-M                    'P 21/n'
_symmetry_Int_Tables_number                              14

loop_
_symmetry_equiv_pos_site_id
_symmetry_equiv_pos_as_xyz
   1 x,y,z
   2 1/2-x,1/2+y,1/2-z
   3 -x,-y,-z
   4 1/2+x,1/2-y,1/2+z

_cell_length_a                                         12.18920
_cell_length_b                                          6.64410
_cell_length_c                                         12.85640
_cell_angle_alpha                                            90
_cell_angle_beta                                       110.2240
_cell_angle_gamma                                            90
_cell_volume                                            977.000
_cell_formula_units_Z                                 4
loop_
_atom_site_label
_atom_site_fract_x
_atom_site_fract_y
_atom_site_fract_z
S1 0.23667 0.34928 0.61876
S2 0.33372 -0.10237 0.62482
S3 0.57741 0.36945 0.63566
N1 -0.02152 0.27745 0.38377
N2 0.10787 -0.27272 0.38224
N3 0.45490 0.45276 0.62791
N4 0.68338 -0.17462 0.64913
C1 0.06484 0.22740 0.44755
C2 0.16298 0.16667 0.52193
C3 0.20463 -0.02103 0.52330
C4 0.15267 -0.15604 0.44796
C5 0.38168 0.30209 0.62604
C6 0.42291 0.10834 0.62973
C7 0.53898 0.11419 0.63786
C8 0.61947 -0.04755 0.64520
data_XXII_list1_Rank092_Ende
# UPACK Energy = -121.052 kJ/mol

_symmetry_cell_setting                               triclinic
_symmetry_space_group_name_Hall                   '-P 1'
_symmetry_space_group_name_H-M                    'P -1'
_symmetry_Int_Tables_number                               2

loop_
_symmetry_equiv_pos_site_id
_symmetry_equiv_pos_as_xyz
   1 x,y,z
   2 -x,-y,-z

_cell_length_a                                          6.66000
_cell_length_b                                          7.30250
_cell_length_c                                          9.96970
_cell_angle_alpha                                       92.6020
_cell_angle_beta                                        92.8490
_cell_angle_gamma                                       91.3550
_cell_volume                                            483.611
_cell_formula_units_Z                                 2
loop_
_atom_site_label
_atom_site_fract_x
_atom_site_fract_y
_atom_site_fract_z
S1 0.36227 0.14354 0.88888
S2 -0.09260 0.02131 0.79980
S3 0.36314 -0.21196 0.56002
N1 0.27888 0.62475 0.90067
N2 -0.27334 0.47440 0.76965
N3 0.45288 -0.07675 0.67494
N4 -0.18622 -0.34007 0.46232
C1 0.23201 0.47454 0.88245
C2 0.17369 0.30233 0.86314
C3 -0.01592 0.25136 0.82321
C4 -0.15468 0.37022 0.79517
C5 0.30738 -0.00921 0.74880
C6 0.11185 -0.06180 0.71186
C7 0.11064 -0.18146 0.60030
C8 -0.05584 -0.27032 0.52443
data_XXII_list1_Rank093_Ende
# UPACK Energy = -121.023 kJ/mol

_symmetry_cell_setting                            orthorhombic
_symmetry_space_group_name_Hall                   'P 2c -2n'
_symmetry_space_group_name_H-M                    'P n a 21'
_symmetry_Int_Tables_number                              33

loop_
_symmetry_equiv_pos_site_id
_symmetry_equiv_pos_as_xyz
   1 x,y,z
   2 -x,-y,1/2+z
   3 1/2-x,1/2+y,1/2+z
   4 1/2+x,1/2-y,z

_cell_length_a                                         10.49500
_cell_length_b                                         13.54760
_cell_length_c                                          6.79510
_cell_angle_alpha                                            90
_cell_angle_beta                                             90
_cell_angle_gamma                                            90
_cell_volume                                            966.141
_cell_formula_units_Z                                 4
loop_
_atom_site_label
_atom_site_fract_x
_atom_site_fract_y
_atom_site_fract_z
S1 0.26680 0.42714 0.31473
S2 0.29287 0.35028 0.76636
S3 0.44961 0.16224 0.31878
N1 0.38082 0.67040 0.41550
N2 0.38779 0.58111 0.96415
N3 0.38652 0.25676 0.23055
N4 0.48369 0.08153 0.85486
C1 0.35079 0.59253 0.45712
C2 0.31871 0.50252 0.50772
C3 0.32658 0.47110 0.69468
C4 0.35994 0.52967 0.83907
C5 0.33990 0.31397 0.37333
C6 0.35227 0.28229 0.56489
C7 0.41660 0.19307 0.56579
C8 0.45395 0.13139 0.72800
data_XXII_list1_Rank094_Ende
# UPACK Energy = -121.016 kJ/mol

_symmetry_cell_setting                               triclinic
_symmetry_space_group_name_Hall                   '-P 1'
_symmetry_space_group_name_H-M                    'P -1'
_symmetry_Int_Tables_number                               2

loop_
_symmetry_equiv_pos_site_id
_symmetry_equiv_pos_as_xyz
   1 x,y,z
   2 -x,-y,-z

_cell_length_a                                          6.66040
_cell_length_b                                          7.27840
_cell_length_c                                         10.01590
_cell_angle_alpha                                       92.0880
_cell_angle_beta                                        92.3920
_cell_angle_gamma                                       91.9920
_cell_volume                                            484.476
_cell_formula_units_Z                                 2
loop_
_atom_site_label
_atom_site_fract_x
_atom_site_fract_y
_atom_site_fract_z
S1 0.63828 0.36101 0.11190
S2 1.09314 0.48349 0.20106
S3 0.63637 0.71237 0.43988
N1 0.71777 -0.12141 0.09788
N2 1.26940 0.02875 0.22992
N3 0.54695 0.57834 0.32521
N4 1.18579 0.83966 0.53812
C1 0.76574 0.02913 0.11671
C2 0.82527 0.20178 0.13677
C3 1.01475 0.25279 0.17684
C4 1.15207 0.13341 0.20453
C5 0.69279 0.51207 0.25167
C6 0.88828 0.56491 0.28858
C7 0.88914 0.68296 0.39992
C8 1.05549 0.77082 0.47594
data_XXII_list1_Rank095_Ende
# UPACK Energy = -126.993 kJ/mol

_symmetry_cell_setting                            orthorhombic
_symmetry_space_group_name_Hall                   '-P 2ac 2ab'
_symmetry_space_group_name_H-M                    'P b c a'
_symmetry_Int_Tables_number                              61

loop_
_symmetry_equiv_pos_site_id
_symmetry_equiv_pos_as_xyz
   1 x,y,z
   2 1/2-x,-y,1/2+z
   3 1/2+x,1/2-y,-z
   4 -x,1/2+y,1/2-z
   5 -x,-y,-z
   6 1/2+x,y,1/2-z
   7 1/2-x,1/2+y,z
   8 x,1/2-y,1/2+z

_cell_length_a                                         13.69070
_cell_length_b                                          7.32070
_cell_length_c                                         18.96640
_cell_angle_alpha                                            90
_cell_angle_beta                                             90
_cell_angle_gamma                                            90
_cell_volume                                           1900.917
_cell_formula_units_Z                                 8
loop_
_atom_site_label
_atom_site_fract_x
_atom_site_fract_y
_atom_site_fract_z
S1 0.27041 0.18218 0.34775
S2 0.48767 0.14987 0.41232
S3 0.26915 0.36982 0.55092
N1 0.34220 0.40754 0.18900
N2 0.60867 0.36766 0.26994
N3 0.22638 0.31812 0.47706
N4 0.53405 0.33988 0.61561
C1 0.35618 0.34046 0.24224
C2 0.37356 0.26372 0.30347
C3 0.46408 0.24818 0.33018
C4 0.54150 0.31092 0.29757
C5 0.29625 0.25208 0.43478
C6 0.38940 0.23912 0.46155
C7 0.38995 0.30631 0.52963
C8 0.47018 0.32459 0.57779
data_XXII_list1_Rank096_Ende
# UPACK Energy = -126.929 kJ/mol

_symmetry_cell_setting                            orthorhombic
_symmetry_space_group_name_Hall                   '-P 2ac 2ab'
_symmetry_space_group_name_H-M                    'P b c a'
_symmetry_Int_Tables_number                              61

loop_
_symmetry_equiv_pos_site_id
_symmetry_equiv_pos_as_xyz
   1 x,y,z
   2 1/2-x,-y,1/2+z
   3 1/2+x,1/2-y,-z
   4 -x,1/2+y,1/2-z
   5 -x,-y,-z
   6 1/2+x,y,1/2-z
   7 1/2-x,1/2+y,z
   8 x,1/2-y,1/2+z

_cell_length_a                                         13.68720
_cell_length_b                                          7.32290
_cell_length_c                                         18.97620
_cell_angle_alpha                                            90
_cell_angle_beta                                             90
_cell_angle_gamma                                            90
_cell_volume                                           1901.984
_cell_formula_units_Z                                 8
loop_
_atom_site_label
_atom_site_fract_x
_atom_site_fract_y
_atom_site_fract_z
S1 0.22959 0.18719 0.34784
S2 0.01178 0.15453 0.41173
S3 0.23027 0.36852 0.55169
N1 0.15874 0.41372 0.18925
N2 -0.10812 0.37442 0.26942
N3 0.27323 0.31928 0.47769
N4 -0.03438 0.33298 0.61648
C1 0.14445 0.34651 0.24239
C2 0.12672 0.26964 0.30351
C3 0.03604 0.25417 0.32995
C4 -0.04113 0.31739 0.29718
C5 0.20337 0.25501 0.43499
C6 0.11008 0.24160 0.46152
C7 0.10953 0.30549 0.53004
C8 0.02942 0.32036 0.57847
data_XXII_list1_Rank097_Ende
# UPACK Energy = -126.896 kJ/mol

_symmetry_cell_setting                            orthorhombic
_symmetry_space_group_name_Hall                   '-P 2ac 2ab'
_symmetry_space_group_name_H-M                    'P b c a'
_symmetry_Int_Tables_number                              61

loop_
_symmetry_equiv_pos_site_id
_symmetry_equiv_pos_as_xyz
   1 x,y,z
   2 1/2-x,-y,1/2+z
   3 1/2+x,1/2-y,-z
   4 -x,1/2+y,1/2-z
   5 -x,-y,-z
   6 1/2+x,y,1/2-z
   7 1/2-x,1/2+y,z
   8 x,1/2-y,1/2+z

_cell_length_a                                         13.71780
_cell_length_b                                          7.38730
_cell_length_c                                         18.73370
_cell_angle_alpha                                            90
_cell_angle_beta                                             90
_cell_angle_gamma                                            90
_cell_volume                                           1898.426
_cell_formula_units_Z                                 8
loop_
_atom_site_label
_atom_site_fract_x
_atom_site_fract_y
_atom_site_fract_z
S1 0.22903 0.81967 0.15329
S2 0.01293 0.85372 0.08773
S3 0.22963 0.62613 -0.05126
N1 0.15728 0.59032 0.31257
N2 -0.10897 0.63268 0.23009
N3 0.27272 0.67985 0.02311
N4 -0.03513 0.65519 -0.11628
C1 0.14328 0.65917 0.25916
C2 0.12598 0.73790 0.19772
C3 0.03574 0.75422 0.17060
C4 -0.04173 0.69047 0.20288
C5 0.20339 0.74889 0.06537
C6 0.11051 0.76246 0.03819
C7 0.10942 0.69226 -0.03013
C8 0.02894 0.67205 -0.07839
data_XXII_list1_Rank098_Ende
# UPACK Energy = -126.782 kJ/mol

_symmetry_cell_setting                            orthorhombic
_symmetry_space_group_name_Hall                   '-P 2ac 2ab'
_symmetry_space_group_name_H-M                    'P b c a'
_symmetry_Int_Tables_number                              61

loop_
_symmetry_equiv_pos_site_id
_symmetry_equiv_pos_as_xyz
   1 x,y,z
   2 1/2-x,-y,1/2+z
   3 1/2+x,1/2-y,-z
   4 -x,1/2+y,1/2-z
   5 -x,-y,-z
   6 1/2+x,y,1/2-z
   7 1/2-x,1/2+y,z
   8 x,1/2-y,1/2+z

_cell_length_a                                         13.71360
_cell_length_b                                          7.30680
_cell_length_c                                         18.76820
_cell_angle_alpha                                            90
_cell_angle_beta                                             90
_cell_angle_gamma                                            90
_cell_volume                                           1880.621
_cell_formula_units_Z                                 8
loop_
_atom_site_label
_atom_site_fract_x
_atom_site_fract_y
_atom_site_fract_z
S1 0.22963 0.32523 0.15312
S2 0.01433 0.36061 0.08616
S3 0.23222 0.12751 -0.05080
N1 0.15542 0.09747 0.31224
N2 -0.11041 0.14337 0.22816
N3 0.27462 0.18268 0.02358
N4 -0.03302 0.15026 -0.11575
C1 0.14202 0.16654 0.25875
C2 0.12564 0.24531 0.19712
C3 0.03575 0.26251 0.16946
C4 -0.04245 0.20001 0.20136
C5 0.20483 0.25254 0.06537
C6 0.11223 0.26615 0.03769
C7 0.11161 0.19292 -0.03014
C8 0.03115 0.16950 -0.07817
data_XXII_list1_Rank099_Ende
# UPACK Energy = -125.378 kJ/mol

_symmetry_cell_setting                            orthorhombic
_symmetry_space_group_name_Hall                   'P 2ac 2ab'
_symmetry_space_group_name_H-M                    'P 21 21 21'
_symmetry_Int_Tables_number                              19

loop_
_symmetry_equiv_pos_site_id
_symmetry_equiv_pos_as_xyz
   1 x,y,z
   2 1/2-x,-y,1/2+z
   3 1/2+x,1/2-y,-z
   4 -x,1/2+y,1/2-z

_cell_length_a                                          6.75390
_cell_length_b                                         10.91820
_cell_length_c                                         12.86660
_cell_angle_alpha                                            90
_cell_angle_beta                                             90
_cell_angle_gamma                                            90
_cell_volume                                            948.789
_cell_formula_units_Z                                 4
loop_
_atom_site_label
_atom_site_fract_x
_atom_site_fract_y
_atom_site_fract_z
S1 0.31893 0.00795 0.05920
S2 0.76419 0.02735 0.14552
S3 0.31474 0.19713 0.33210
N1 0.41952 0.13630 -0.19025
N2 0.97272 0.15121 -0.08542
N3 0.22755 0.13446 0.23300
N4 0.85259 0.21408 0.42595
C1 0.46216 0.10341 -0.10939
C2 0.51244 0.06641 -0.01606
C3 0.69879 0.07353 0.02004
C4 0.84536 0.11559 -0.03615
C5 0.37093 0.08028 0.17842
C6 0.56205 0.08858 0.21490
C7 0.56204 0.15457 0.30664
C8 0.72447 0.18854 0.37274
data_XXII_list1_Rank100_Ende
# UPACK Energy = -122.551 kJ/mol

_symmetry_cell_setting                              monoclinic
_symmetry_space_group_name_Hall                   '-P 2yn'
_symmetry_space_group_name_H-M                    'P 21/n'
_symmetry_Int_Tables_number                              14

loop_
_symmetry_equiv_pos_site_id
_symmetry_equiv_pos_as_xyz
   1 x,y,z
   2 1/2-x,1/2+y,1/2-z
   3 -x,-y,-z
   4 1/2+x,1/2-y,1/2+z

_cell_length_a                                          7.52360
_cell_length_b                                          6.70170
_cell_length_c                                         18.96310
_cell_angle_alpha                                            90
_cell_angle_beta                                        93.5640
_cell_angle_gamma                                            90
_cell_volume                                            954.288
_cell_formula_units_Z                                 4
loop_
_atom_site_label
_atom_site_fract_x
_atom_site_fract_y
_atom_site_fract_z
S1 0.59689 0.31213 0.19506
S2 0.51018 -0.12684 0.13431
S3 0.24956 0.35795 0.02179
N1 0.49952 0.20670 0.37267
N2 0.39695 -0.34370 0.29520
N3 0.37404 0.43086 0.08571
N4 0.16251 -0.17594 -0.04524
C1 0.51274 0.16530 0.31507
C2 0.52869 0.11769 0.24867
C3 0.49306 -0.06588 0.22305
C4 0.44108 -0.21353 0.26204
C5 0.45145 0.27619 0.11962
C6 0.41360 0.08769 0.09426
C7 0.29456 0.10183 0.03594
C8 0.21903 -0.05328 -0.00890
#Endofdata
