# Supplementary material for: Report on the sixth blind test of organic crystal structure prediction methods
Source: Acta Crystallogr B Struct Sci Cryst Eng Mater. 2016 Aug 1;72(Pt 4):439–59. doi: 10.1107/S2052520616007447 (PMC4971545; doi:10.1107/S2052520616007447)
Supplement: Supplementary file 2 [file b-72-00439-sup2.zip › Group_07_vandenEnde_Cuppen/XXIII-1_vandenEnde_Cuppen.cif]

data_XXIII_list1_Rank001_Ende
# qGRID Energy = -145.915 kJ/mol
# UPACK Energy = -677.375 kJ/mol

_symmetry_cell_setting                              monoclinic
_symmetry_space_group_name_Hall                   '-P 2ybc'
_symmetry_space_group_name_H-M                    'P 21/c'
_symmetry_Int_Tables_number                              14

loop_
_symmetry_equiv_pos_site_id
_symmetry_equiv_pos_as_xyz
   1 x,y,z
   2 -x,1/2+y,1/2-z
   3 -x,-y,-z
   4 x,1/2-y,1/2+z

_cell_length_a                                          4.14980
_cell_length_b                                         21.66370
_cell_length_c                                         19.29730
_cell_angle_alpha                                            90
_cell_angle_beta                                        93.9180
_cell_angle_gamma                                            90
_cell_volume                                           1730.773
_cell_formula_units_Z                                 4
loop_
_atom_site_label
_atom_site_fract_x
_atom_site_fract_y
_atom_site_fract_z
Cl1 1.34013 -0.17949 0.25109
Cl2 1.11114 -0.07032 0.14918
O1 -0.04138 0.32352 0.70445
O2 -0.17748 0.26581 0.61884
N1 0.08250 0.28605 0.49549
C1 1.12365 -0.11732 0.28011
C2 1.02245 -0.06946 0.23534
C3 0.84707 -0.02015 0.25988
C4 0.76881 -0.01844 0.32889
C5 0.87194 -0.06603 0.37372
C6 1.04862 -0.11526 0.34933
C7 0.57263 0.03479 0.35479
C8 0.77165 0.09258 0.37528
C9 0.57933 0.14382 0.40660
C10 0.43758 0.19037 0.36478
C11 0.26737 0.23800 0.39465
C12 0.23897 0.23918 0.46599
C13 0.37479 0.19238 0.50761
C14 0.54473 0.14465 0.47803
C15 0.21831 0.33634 0.52760
C16 0.40908 0.37387 0.48883
C17 0.56057 0.42566 0.51835
C18 0.51728 0.44031 0.58710
C19 0.32807 0.40295 0.62665
C20 0.17748 0.35031 0.59720
C21 -0.02560 0.31042 0.63970
H1 0.77035 0.01713 0.22500
H2 0.81242 -0.06520 0.42769
H3 1.12692 -0.15245 0.38417
H4 0.44651 0.01935 0.39951
H5 0.38747 0.04755 0.31445
H6 0.96777 0.07930 0.41287
H7 0.88391 0.11012 0.32965
H8 0.65434 0.10844 0.51068
H9 0.35252 0.19395 0.56337
H10 0.15814 0.27470 0.36269
H11 0.46049 0.18975 0.30898
H12 -0.09978 0.26963 0.52310
H13 0.44242 0.36218 0.43512
H14 0.71432 0.45441 0.48819
H15 0.63361 0.48119 0.60970
H16 0.29762 0.41527 0.68052
H17 -0.18145 0.28948 0.71585
data_XXIII_list1_Rank002_Ende
# qGRID Energy = -145.852 kJ/mol
# UPACK Energy = -683.107 kJ/mol

_symmetry_cell_setting                               triclinic
_symmetry_space_group_name_Hall                   '-P 1'
_symmetry_space_group_name_H-M                    'P -1'
_symmetry_Int_Tables_number                               2

loop_
_symmetry_equiv_pos_site_id
_symmetry_equiv_pos_as_xyz
   1 x,y,z
   2 -x,-y,-z

_cell_length_a                                          4.28650
_cell_length_b                                         13.62620
_cell_length_c                                         15.56620
_cell_angle_alpha                                       73.1810
_cell_angle_beta                                        86.2780
_cell_angle_gamma                                       84.4310
_cell_volume                                            865.554
_cell_formula_units_Z                                 2
loop_
_atom_site_label
_atom_site_fract_x
_atom_site_fract_y
_atom_site_fract_z
Cl1 1.29011 1.19477 -0.30291
Cl2 1.10248 1.02640 -0.39413
O1 -0.32937 0.51931 0.37697
O2 -0.26348 0.41812 0.50913
N1 0.00697 0.47955 0.23753
C1 1.06810 1.09504 -0.24501
C2 0.98549 1.02181 -0.28462
C3 0.80454 0.94312 -0.23562
C4 0.70490 0.93686 -0.14730
C5 0.79190 1.00927 -0.10780
C6 0.97120 1.08826 -0.15654
C7 0.50451 0.85242 -0.09358
C8 0.69064 0.76048 -0.03091
C9 0.49240 0.68875 0.03982
C10 0.35409 0.61012 0.01948
C11 0.18634 0.54111 0.08617
C12 0.15513 0.55041 0.17279
C13 0.28207 0.63074 0.19277
C14 0.45160 0.69959 0.12647
C15 0.14089 0.39754 0.29988
C16 0.37008 0.33436 0.26953
C17 0.51886 0.24882 0.32919
C18 0.43159 0.22500 0.41983
C19 0.20076 0.28717 0.45059
C20 0.05445 0.37468 0.39132
C21 -0.18867 0.43827 0.42992
H1 0.73995 0.88706 -0.26719
H2 0.72133 1.00408 -0.03863
H3 1.03429 1.14526 -0.12582
H4 0.37372 0.82520 -0.13893
H5 0.33103 0.88501 -0.05294
H6 0.82649 0.71716 -0.07170
H7 0.86032 0.78931 0.00314
H8 0.55616 0.76070 0.14331
H9 0.25483 0.63825 0.26063
H10 0.08326 0.47826 0.07187
H11 0.38002 0.60162 -0.04795
H12 -0.16980 0.51423 0.26870
H13 0.43791 0.35322 0.19882
H14 0.70311 0.20104 0.30550
H15 0.54643 0.15813 0.46711
H16 0.13507 0.26737 0.52183
H17 -0.47219 0.54370 0.42112
data_XXIII_list1_Rank003_Ende
# qGRID Energy = -144.830 kJ/mol
# UPACK Energy = -680.799 kJ/mol

_symmetry_cell_setting                               triclinic
_symmetry_space_group_name_Hall                   '-P 1'
_symmetry_space_group_name_H-M                    'P -1'
_symmetry_Int_Tables_number                               2

loop_
_symmetry_equiv_pos_site_id
_symmetry_equiv_pos_as_xyz
   1 x,y,z
   2 -x,-y,-z

_cell_length_a                                          4.23920
_cell_length_b                                         12.23860
_cell_length_c                                         18.09030
_cell_angle_alpha                                      108.2500
_cell_angle_beta                                        92.5030
_cell_angle_gamma                                       97.6820
_cell_volume                                            879.693
_cell_formula_units_Z                                 2
loop_
_atom_site_label
_atom_site_fract_x
_atom_site_fract_y
_atom_site_fract_z
Cl1 -0.31312 0.19122 0.59420
Cl2 0.04573 0.43968 0.59538
O1 1.10289 0.01976 -0.19570
O2 1.23612 0.08541 -0.07410
N1 1.02140 0.28017 0.01328
C1 -0.09047 0.20536 0.51884
C2 0.06967 0.31345 0.51984
C3 0.25257 0.32099 0.45895
C4 0.27612 0.22148 0.39681
C5 0.11265 0.11411 0.39552
C6 -0.07061 0.10604 0.45622
C7 0.47598 0.23034 0.33087
C8 0.30526 0.26842 0.26851
C9 0.50074 0.27112 0.20068
C10 0.50865 0.16906 0.13889
C11 0.68936 0.17196 0.07668
C12 0.85957 0.27643 0.07548
C13 0.85576 0.37765 0.13730
C14 0.67600 0.37556 0.19975
C15 0.89350 0.28238 -0.05624
C16 0.72774 0.37335 -0.05507
C17 0.58159 0.37966 -0.12357
C18 0.60531 0.29489 -0.19417
C19 0.77269 0.20380 -0.19616
C20 0.91813 0.19660 -0.12705
C21 1.09878 0.09918 -0.12959
H1 0.37778 0.40499 0.46001
H2 0.12723 0.03623 0.34693
H3 -0.19853 0.02214 0.45482
H4 0.55091 0.14622 0.30282
H5 0.69348 0.29246 0.35536
H6 0.08165 0.20930 0.24595
H7 0.24089 0.35453 0.29604
H8 0.67088 0.45573 0.24736
H9 0.99108 0.45856 0.13620
H10 0.69325 0.09299 0.02803
H11 0.36930 0.08754 0.13821
H12 1.18192 0.22320 0.00419
H13 0.71066 0.43964 0.00013
H14 0.45110 0.45080 -0.12205
H15 0.49123 0.29971 -0.24790
H16 0.78892 0.13842 -0.25216
H17 1.22736 -0.02893 -0.17669
data_XXIII_list1_Rank004_Ende
# qGRID Energy = -144.155 kJ/mol
# UPACK Energy = -677.870 kJ/mol

_symmetry_cell_setting                              monoclinic
_symmetry_space_group_name_Hall                   '-P 2ybc'
_symmetry_space_group_name_H-M                    'P 21/c'
_symmetry_Int_Tables_number                              14

loop_
_symmetry_equiv_pos_site_id
_symmetry_equiv_pos_as_xyz
   1 x,y,z
   2 -x,1/2+y,1/2-z
   3 -x,-y,-z
   4 x,1/2-y,1/2+z

_cell_length_a                                          4.20680
_cell_length_b                                         34.17900
_cell_length_c                                         12.37410
_cell_angle_alpha                                            90
_cell_angle_beta                                        97.2220
_cell_angle_gamma                                            90
_cell_volume                                           1765.085
_cell_formula_units_Z                                 4
loop_
_atom_site_label
_atom_site_fract_x
_atom_site_fract_y
_atom_site_fract_z
Cl1 1.50997 0.29624 0.61522
Cl2 1.11021 0.30788 0.38026
O1 -0.16162 -0.09493 0.39489
O2 -0.25948 -0.03439 0.38233
N1 -0.02162 0.00796 0.22533
C1 1.25674 0.26016 0.55619
C2 1.08293 0.26508 0.45321
C3 0.88037 0.23542 0.40830
C4 0.84746 0.20094 0.46611
C5 1.02111 0.19623 0.56891
C6 1.22651 0.22562 0.61357
C7 0.62261 0.16885 0.41874
C8 0.78066 0.13712 0.35538
C9 0.56228 0.10282 0.32048
C10 0.38827 0.10185 0.21676
C11 0.18841 0.07017 0.18555
C12 0.16208 0.03938 0.25704
C13 0.33059 0.04048 0.36088
C14 0.53210 0.07197 0.39251
C15 0.08480 -0.02705 0.19260
C16 0.24790 -0.02726 0.10167
C17 0.37177 -0.06184 0.06507
C18 0.32907 -0.09662 0.11943
C19 0.16550 -0.09675 0.21043
C20 0.04100 -0.06192 0.24779
C21 -0.13783 -0.06236 0.34449
H1 0.74496 0.23948 0.32841
H2 0.99776 0.16941 0.61438
H3 1.36415 0.22167 0.69324
H4 0.42467 0.18186 0.36512
H5 0.51768 0.15486 0.48524
H6 0.86617 0.15030 0.28399
H7 0.99188 0.12613 0.40633
H8 0.67023 0.07199 0.47273
H9 0.30963 0.01623 0.41642
H10 0.05384 0.06924 0.10503
H11 0.40906 0.12558 0.15966
H12 -0.18501 0.00359 0.27853
H13 0.28068 -0.00004 0.05946
H14 0.50042 -0.06173 -0.00581
H15 0.42512 -0.12378 0.09095
H16 0.13530 -0.12431 0.25195
H17 -0.27757 -0.08476 0.45225
data_XXIII_list1_Rank005_Ende
# qGRID Energy = -129.805 kJ/mol
# UPACK Energy = -677.267 kJ/mol

_symmetry_cell_setting                              monoclinic
_symmetry_space_group_name_Hall                   '-P 2yn'
_symmetry_space_group_name_H-M                    'P 21/n'
_symmetry_Int_Tables_number                              14

loop_
_symmetry_equiv_pos_site_id
_symmetry_equiv_pos_as_xyz
   1 x,y,z
   2 1/2-x,1/2+y,1/2-z
   3 -x,-y,-z
   4 1/2+x,1/2-y,1/2+z

_cell_length_a                                          4.48720
_cell_length_b                                         27.95530
_cell_length_c                                         14.14740
_cell_angle_alpha                                            90
_cell_angle_beta                                        97.7260
_cell_angle_gamma                                            90
_cell_volume                                           1758.554
_cell_formula_units_Z                                 4
loop_
_atom_site_label
_atom_site_fract_x
_atom_site_fract_y
_atom_site_fract_z
Cl1 1.45892 0.32051 1.17193
Cl2 1.07392 0.25598 1.29840
O1 -0.26965 -0.00481 0.62634
O2 -0.29008 -0.03720 0.48895
N1 0.15827 -0.03276 0.76796
C1 1.28283 0.26855 1.12753
C2 1.11153 0.24074 1.18207
C3 0.96970 0.19948 1.14330
C4 0.99892 0.18514 1.05064
C5 1.17164 0.21315 0.99666
C6 1.31326 0.25450 1.03497
C7 0.84231 0.13931 1.01242
C8 0.88902 0.12361 0.91087
C9 0.69901 0.08143 0.87120
C10 0.49654 0.08636 0.78780
C11 0.31449 0.04799 0.75356
C12 0.33783 0.00427 0.80095
C13 0.54341 -0.00101 0.88294
C14 0.72309 0.03750 0.91819
C15 0.22200 -0.06655 0.70485
C16 0.44494 -0.09954 0.73693
C17 0.53352 -0.13413 0.67580
C18 0.39736 -0.13581 0.58180
C19 0.17055 -0.10352 0.54942
C20 0.07874 -0.06871 0.61062
C21 -0.17029 -0.03587 0.57091
H1 0.83523 0.17825 1.18606
H2 1.20017 0.20310 0.92431
H3 1.44870 0.27591 0.99261
H4 0.91614 0.11031 1.06185
H5 0.60159 0.14341 1.01444
H6 1.12559 0.11486 0.91076
H7 0.83861 0.15377 0.86260
H8 0.88020 0.03361 0.98318
H9 0.56069 -0.03504 0.92014
H10 0.15535 0.05231 0.68924
H11 0.47678 0.12027 0.74979
H12 -0.05024 -0.01933 0.74419
H13 0.55504 -0.09765 0.80990
H14 0.71339 -0.15896 0.70040
H15 0.47164 -0.16198 0.53311
H16 0.06594 -0.10531 0.47538
H17 -0.43092 0.01098 0.58178
data_XXIII_list1_Rank006_Ende
# qGRID Energy = -127.338 kJ/mol
# UPACK Energy = -694.162 kJ/mol

_symmetry_cell_setting                            orthorhombic
_symmetry_space_group_name_Hall                   'P 2ac 2ab'
_symmetry_space_group_name_H-M                    'P 21 21 21'
_symmetry_Int_Tables_number                              19

loop_
_symmetry_equiv_pos_site_id
_symmetry_equiv_pos_as_xyz
   1 x,y,z
   2 1/2-x,-y,1/2+z
   3 1/2+x,1/2-y,-z
   4 -x,1/2+y,1/2-z

_cell_length_a                                          4.21860
_cell_length_b                                         14.88360
_cell_length_c                                         26.89080
_cell_angle_alpha                                            90
_cell_angle_beta                                             90
_cell_angle_gamma                                            90
_cell_volume                                           1688.418
_cell_formula_units_Z                                 4
loop_
_atom_site_label
_atom_site_fract_x
_atom_site_fract_y
_atom_site_fract_z
Cl1 1.68607 0.13003 0.36651
Cl2 1.51362 -0.00192 0.27544
O1 0.12700 0.62399 0.00911
O2 0.29534 0.72842 -0.03873
N1 0.36242 0.45598 -0.00206
C1 1.43971 0.16322 0.31857
C2 1.36423 0.10623 0.27901
C3 1.16783 0.13695 0.24096
C4 1.05056 0.22452 0.24174
C5 1.12582 0.28104 0.28134
C6 1.31718 0.24994 0.31987
C7 0.84898 0.25892 0.19923
C8 1.04474 0.29144 0.15456
C9 0.85440 0.33490 0.11326
C10 0.68647 0.28236 0.07930
C11 0.51605 0.32343 0.04104
C12 0.51836 0.41629 0.03598
C13 0.68709 0.46864 0.06945
C14 0.85222 0.42819 0.10839
C15 0.49600 0.48952 -0.04390
C16 0.66671 0.42943 -0.07308
C17 0.82165 0.45795 -0.11585
C18 0.80389 0.54762 -0.12963
C19 0.63696 0.60862 -0.10032
C20 0.47807 0.58028 -0.05732
C21 0.29782 0.64928 -0.02818
H1 1.10758 0.09241 0.21041
H2 1.03417 0.34934 0.28232
H3 1.37112 0.29282 0.35137
H4 0.68870 0.20586 0.18701
H5 0.70136 0.31404 0.21257
H6 1.17516 0.23451 0.13934
H7 1.22178 0.33937 0.16766
H8 0.98337 0.46949 0.13462
H9 0.69071 0.54117 0.06510
H10 0.38316 0.28337 0.01465
H11 0.68805 0.20957 0.08256
H12 0.20399 0.50168 0.01160
H13 0.68355 0.35978 -0.06154
H14 0.95931 0.41091 -0.13802
H15 0.92483 0.56995 -0.16314
H16 0.63018 0.67914 -0.11114
H17 0.02966 0.68203 0.01919
data_XXIII_list1_Rank007_Ende
# qGRID Energy = -109.251 kJ/mol
# UPACK Energy = -676.937 kJ/mol

_symmetry_cell_setting                               triclinic
_symmetry_space_group_name_Hall                   '-P 1'
_symmetry_space_group_name_H-M                    'P -1'
_symmetry_Int_Tables_number                               2

loop_
_symmetry_equiv_pos_site_id
_symmetry_equiv_pos_as_xyz
   1 x,y,z
   2 -x,-y,-z

_cell_length_a                                          4.07980
_cell_length_b                                         13.31720
_cell_length_c                                         16.77050
_cell_angle_alpha                                       72.5290
_cell_angle_beta                                        84.4810
_cell_angle_gamma                                       85.4370
_cell_volume                                            863.871
_cell_formula_units_Z                                 2
loop_
_atom_site_label
_atom_site_fract_x
_atom_site_fract_y
_atom_site_fract_z
Cl1 0.45494 0.61214 -0.28229
Cl2 0.82912 0.60376 -0.12131
O1 1.26751 -0.12437 0.56561
O2 1.45192 -0.05387 0.43876
N1 1.26872 -0.13293 0.31769
C1 0.53898 0.49411 -0.20679
C2 0.70141 0.49060 -0.13644
C3 0.76695 0.39435 -0.07710
C4 0.66631 0.30094 -0.08610
C5 0.50278 0.30492 -0.15644
C6 0.44071 0.40110 -0.21662
C7 0.74728 0.19610 -0.02166
C8 0.62516 0.18929 0.06978
C9 0.77986 0.09996 0.13755
C10 0.87319 0.12033 0.20893
C11 1.03544 0.04180 0.26940
C12 1.10160 -0.05802 0.25991
C13 1.00201 -0.07948 0.18999
C14 0.84135 -0.00104 0.12878
C15 1.13833 -0.20960 0.38354
C16 1.00343 -0.29233 0.36571
C17 0.85287 -0.37190 0.42924
C18 0.83856 -0.36829 0.51136
C19 0.97783 -0.28675 0.53003
C20 1.13318 -0.20701 0.46632
C21 1.29347 -0.12243 0.48795
H1 0.90132 0.39282 -0.02398
H2 0.42519 0.23296 -0.16518
H3 0.31382 0.40428 -0.27135
H4 1.01441 0.18201 -0.02537
H5 0.64594 0.13234 -0.03837
H6 0.67580 0.26278 0.08099
H7 0.35861 0.18474 0.07735
H8 0.76632 -0.01864 0.07420
H9 1.05175 -0.15751 0.18318
H10 1.11421 0.05974 0.32337
H11 0.82529 0.19831 0.21725
H12 1.44420 -0.09816 0.33793
H13 1.01526 -0.29412 0.30143
H14 0.74473 -0.43623 0.41520
H15 0.71829 -0.42963 0.56127
H16 0.96594 -0.28606 0.59506
H17 1.38814 -0.06186 0.56334
data_XXIII_list1_Rank008_Ende
# qGRID Energy = -101.594 kJ/mol
# UPACK Energy = -684.718 kJ/mol

_symmetry_cell_setting                               triclinic
_symmetry_space_group_name_Hall                   '-P 1'
_symmetry_space_group_name_H-M                    'P -1'
_symmetry_Int_Tables_number                               2

loop_
_symmetry_equiv_pos_site_id
_symmetry_equiv_pos_as_xyz
   1 x,y,z
   2 -x,-y,-z

_cell_length_a                                          5.92980
_cell_length_b                                          7.77200
_cell_length_c                                         19.24930
_cell_angle_alpha                                       81.8310
_cell_angle_beta                                        84.0840
_cell_angle_gamma                                       77.7110
_cell_volume                                            855.573
_cell_formula_units_Z                                 2
loop_
_atom_site_label
_atom_site_fract_x
_atom_site_fract_y
_atom_site_fract_z
Cl1 -0.24732 1.88007 0.46166
Cl2 0.26845 1.69559 0.49080
O1 1.24298 0.78148 0.01612
O2 0.87973 0.87446 0.03707
N1 0.63068 0.64562 0.11982
C1 -0.10529 1.70168 0.41908
C2 0.12379 1.62251 0.43093
C3 0.23909 1.48453 0.39364
C4 0.12688 1.42530 0.34437
C5 -0.10367 1.50203 0.33361
C6 -0.21982 1.63921 0.37129
C7 0.25912 1.28613 0.29971
C8 0.25431 1.09196 0.32957
C9 0.36132 0.96145 0.27759
C10 0.23650 0.84395 0.25871
C11 0.33037 0.73360 0.20719
C12 0.54917 0.73946 0.17452
C13 0.67733 0.85091 0.19522
C14 0.58469 0.96154 0.24651
C15 0.83095 0.52510 0.11239
C16 0.82535 0.35193 0.14153
C17 1.02239 0.21869 0.13750
C18 1.22776 0.26015 0.10525
C19 1.23466 0.43313 0.07571
C20 1.03514 0.56768 0.07777
C21 1.04357 0.75118 0.04245
H1 0.41844 1.42487 0.40233
H2 -0.19251 1.45697 0.29510
H3 -0.39922 1.69936 0.36284
H4 0.43845 1.30277 0.29081
H5 0.18977 1.31353 0.24813
H6 0.34590 1.05741 0.37759
H7 0.07492 1.08033 0.34467
H8 0.68637 1.04931 0.26173
H9 0.84908 0.85345 0.17056
H10 0.23184 0.64440 0.19173
H11 0.06385 0.84028 0.28327
H12 0.58845 0.71968 0.07335
H13 0.66440 0.32094 0.16711
H14 1.01745 0.08331 0.16003
H15 1.38319 0.15654 0.10255
H16 1.39744 0.46097 0.05009
H17 1.19648 0.90758 -0.00427
data_XXIII_list1_Rank009_Ende
# qGRID Energy = -51.879 kJ/mol
# UPACK Energy = -677.501 kJ/mol

_symmetry_cell_setting                               triclinic
_symmetry_space_group_name_Hall                   '-P 1'
_symmetry_space_group_name_H-M                    'P -1'
_symmetry_Int_Tables_number                               2

loop_
_symmetry_equiv_pos_site_id
_symmetry_equiv_pos_as_xyz
   1 x,y,z
   2 -x,-y,-z

_cell_length_a                                          4.29040
_cell_length_b                                         14.60050
_cell_length_c                                         14.68730
_cell_angle_alpha                                       74.3380
_cell_angle_beta                                        87.2950
_cell_angle_gamma                                       83.6920
_cell_volume                                            880.370
_cell_formula_units_Z                                 2
loop_
_atom_site_label
_atom_site_fract_x
_atom_site_fract_y
_atom_site_fract_z
Cl1 -0.65271 -0.31804 0.70182
Cl2 -0.29560 -0.43332 0.56349
O1 0.85830 0.37226 0.03606
O2 0.81587 0.49980 -0.07754
N1 0.60620 0.21724 0.02044
C1 -0.42519 -0.26244 0.60676
C2 -0.26945 -0.31233 0.54619
C3 -0.08758 -0.26454 0.47061
C4 -0.06044 -0.16717 0.45519
C5 -0.21776 -0.11780 0.51554
C6 -0.39870 -0.16526 0.59105
C7 0.13707 -0.11377 0.37388
C8 -0.05508 -0.05014 0.29029
C9 0.12908 0.02121 0.21989
C10 0.32340 -0.00822 0.15219
C11 0.49254 0.05771 0.08758
C12 0.45825 0.15329 0.08775
C13 0.27051 0.18266 0.15621
C14 0.10666 0.11667 0.22241
C15 0.49235 0.27436 -0.06275
C16 0.30576 0.23509 -0.11460
C17 0.19405 0.28779 -0.20268
C18 0.27202 0.38057 -0.23959
C19 0.45477 0.42076 -0.18781
C20 0.56472 0.36873 -0.09855
C21 0.75518 0.41790 -0.04679
H1 0.03514 -0.30402 0.42434
H2 -0.20176 -0.04182 0.50340
H3 -0.51813 -0.12669 0.63838
H4 0.30403 -0.16413 0.34886
H5 0.27523 -0.06846 0.40039
H6 -0.15480 -0.09583 0.25391
H7 -0.25281 -0.01098 0.31739
H8 -0.04217 0.14059 0.27501
H9 0.24930 0.25727 0.15730
H10 0.65222 0.03571 0.03620
H11 0.34350 -0.08254 0.15032
H12 0.74117 0.25512 0.04970
H13 0.24241 0.16293 -0.08536
H14 0.04353 0.25739 -0.24197
H15 0.18566 0.42270 -0.30835
H16 0.51218 0.49375 -0.21745
H17 0.96969 0.42233 0.05185
data_XXIII_list1_Rank010_Ende
# qGRID Energy = -21.364 kJ/mol
# UPACK Energy = -680.653 kJ/mol

_symmetry_cell_setting                               triclinic
_symmetry_space_group_name_Hall                   '-P 1'
_symmetry_space_group_name_H-M                    'P -1'
_symmetry_Int_Tables_number                               2

loop_
_symmetry_equiv_pos_site_id
_symmetry_equiv_pos_as_xyz
   1 x,y,z
   2 -x,-y,-z

_cell_length_a                                          7.93170
_cell_length_b                                         10.86560
_cell_length_c                                         11.06860
_cell_angle_alpha                                      112.0000
_cell_angle_beta                                        94.8010
_cell_angle_gamma                                      102.8330
_cell_volume                                            847.544
_cell_formula_units_Z                                 2
loop_
_atom_site_label
_atom_site_fract_x
_atom_site_fract_y
_atom_site_fract_z
Cl1 -0.71471 -0.22586 0.90453
Cl2 -0.61808 -0.48605 0.70287
O1 0.02624 0.43189 1.31848
O2 0.13406 0.61434 1.49467
N1 0.11643 0.42317 1.08918
C1 -0.56139 -0.20730 0.80601
C2 -0.51485 -0.32088 0.71999
C3 -0.38411 -0.30150 0.64688
C4 -0.29916 -0.16911 0.65915
C5 -0.35069 -0.05675 0.74217
C6 -0.48142 -0.07576 0.81511
C7 -0.15483 -0.14720 0.58104
C8 0.03512 -0.08889 0.66109
C9 0.07299 0.05218 0.77515
C10 0.05918 0.16730 0.75111
C11 0.08278 0.29435 0.85693
C12 0.11993 0.30716 0.98665
C13 0.13774 0.19403 1.01105
C14 0.11563 0.06708 0.90576
C15 0.24451 0.54050 1.16436
C16 0.35966 0.59865 1.10006
C17 0.48386 0.72506 1.16987
C18 0.49178 0.79466 1.30508
C19 0.37659 0.73767 1.37046
C20 0.25211 0.60959 1.30110
C21 0.13341 0.55369 1.37787
H1 -0.34788 -0.39029 0.58084
H2 -0.28698 0.04701 0.75204
H3 -0.52026 0.01219 0.88040
H4 -0.16365 -0.24522 0.49932
H5 -0.17997 -0.07790 0.53575
H6 0.12634 -0.08241 0.59367
H7 0.06326 -0.16283 0.69923
H8 0.12571 -0.02136 0.92650
H9 0.16269 0.20340 1.11242
H10 0.06751 0.38314 0.83912
H11 0.02432 0.15755 0.65037
H12 0.03648 0.39782 1.14885
H13 0.35100 0.54603 0.99392
H14 0.57260 0.76984 1.11825
H15 0.58787 0.89417 1.35946
H16 0.38498 0.79331 1.47668
H17 -0.03385 0.42066 1.39067
data_XXIII_list1_Rank011_Ende
# UPACK Energy = -681.807 kJ/mol

_symmetry_cell_setting                               triclinic
_symmetry_space_group_name_Hall                   '-P 1'
_symmetry_space_group_name_H-M                    'P -1'
_symmetry_Int_Tables_number                               2

loop_
_symmetry_equiv_pos_site_id
_symmetry_equiv_pos_as_xyz
   1 x,y,z
   2 -x,-y,-z

_cell_length_a                                          4.20320
_cell_length_b                                         12.39870
_cell_length_c                                         17.41410
_cell_angle_alpha                                       97.1760
_cell_angle_beta                                        93.3900
_cell_angle_gamma                                       90.9610
_cell_volume                                            898.571
_cell_formula_units_Z                                 2
loop_
_atom_site_label
_atom_site_fract_x
_atom_site_fract_y
_atom_site_fract_z
Cl1 1.94907 0.82544 0.71067
Cl2 1.76278 0.58608 0.62445
O1 0.17640 0.93011 -0.09176
O2 0.12632 0.89940 0.02539
N1 0.41235 0.72170 0.07378
C1 1.68903 0.80571 0.62911
C2 1.60859 0.70174 0.59139
C3 1.40124 0.68988 0.52523
C4 1.27251 0.78090 0.49662
C5 1.35091 0.88430 0.53489
C6 1.55884 0.89668 0.60090
C7 1.05025 0.76784 0.42412
C8 1.22211 0.76013 0.34818
C9 0.99955 0.75069 0.27577
C10 0.87637 0.64895 0.24319
C11 0.67434 0.63978 0.17612
C12 0.59695 0.73117 0.14082
C13 0.71299 0.83281 0.17416
C14 0.91484 0.84296 0.24142
C15 0.51215 0.70517 0.00050
C16 0.69651 0.61490 -0.01888
C17 0.80838 0.59262 -0.09253
C18 0.73061 0.66035 -0.14800
C19 0.54496 0.75057 -0.12960
C20 0.43432 0.77412 -0.05505
C21 0.23443 0.87121 -0.03680
H1 1.33996 0.60899 0.49591
H2 1.24799 0.95547 0.51356
H3 1.61855 0.97716 0.63111
H4 0.90154 0.69461 0.42342
H5 0.88967 0.83630 0.42629
H6 1.37471 0.68950 0.34507
H7 1.37950 0.83126 0.34931
H8 1.00826 0.92290 0.26622
H9 0.64693 0.90420 0.14726
H10 0.57938 0.56092 0.15065
H11 0.93901 0.57654 0.26964
H12 0.24004 0.77865 0.07701
H13 0.75381 0.56104 0.02393
H14 0.95172 0.52184 -0.10728
H15 0.81698 0.64310 -0.20577
H16 0.48780 0.80285 -0.17408
H17 0.04898 0.98908 -0.06608
data_XXIII_list1_Rank012_Ende
# UPACK Energy = -680.919 kJ/mol

_symmetry_cell_setting                               triclinic
_symmetry_space_group_name_Hall                   '-P 1'
_symmetry_space_group_name_H-M                    'P -1'
_symmetry_Int_Tables_number                               2

loop_
_symmetry_equiv_pos_site_id
_symmetry_equiv_pos_as_xyz
   1 x,y,z
   2 -x,-y,-z

_cell_length_a                                          4.28950
_cell_length_b                                         12.76430
_cell_length_c                                         16.75160
_cell_angle_alpha                                      105.1950
_cell_angle_beta                                        97.3080
_cell_angle_gamma                                       98.4280
_cell_volume                                            862.290
_cell_formula_units_Z                                 2
loop_
_atom_site_label
_atom_site_fract_x
_atom_site_fract_y
_atom_site_fract_z
Cl1 1.45002 0.91980 0.59547
Cl2 1.25601 0.67824 0.61744
O1 -0.25792 -0.03594 -0.11389
O2 -0.16258 0.08636 0.00420
N1 -0.54434 0.25268 0.02438
C1 1.15042 0.82082 0.52499
C2 1.06410 0.71555 0.53477
C3 0.82085 0.63809 0.47689
C4 0.66044 0.66558 0.40972
C5 0.74582 0.77073 0.40049
C6 0.99207 0.84778 0.45738
C7 0.39727 0.58233 0.34586
C8 0.50733 0.52441 0.26442
C9 0.23600 0.45012 0.19756
C10 0.10483 0.34696 0.20445
C11 -0.15610 0.28103 0.14564
C12 -0.28374 0.31644 0.07898
C13 -0.15306 0.41908 0.07161
C14 0.10823 0.48573 0.13057
C15 -0.60808 0.21353 -0.06060
C16 -0.80022 0.26967 -0.10073
C17 -0.92725 0.22776 -0.18587
C18 -0.86192 0.12788 -0.23089
C19 -0.66271 0.07247 -0.19190
C20 -0.53096 0.11507 -0.10627
C21 -0.31170 0.05481 -0.06675
H1 0.75578 0.55625 0.48459
H2 0.61817 0.79269 0.34874
H3 1.05969 0.92933 0.44936
H4 0.20606 0.62494 0.32994
H5 0.29359 0.52011 0.37387
H6 0.62984 0.58671 0.23942
H7 0.68287 0.47554 0.27922
H8 0.21153 0.56599 0.12504
H9 -0.25850 0.44724 0.02052
H10 -0.26150 0.20146 0.15193
H11 0.20207 0.31833 0.25640
H12 -0.72791 0.22835 0.05212
H13 -0.86190 0.34458 -0.06381
H14 -1.08630 0.27021 -0.21634
H15 -0.96980 0.09181 -0.29663
H16 -0.61344 -0.00541 -0.22876
H17 -0.09409 -0.05241 -0.07402
data_XXIII_list1_Rank013_Ende
# UPACK Energy = -680.476 kJ/mol

_symmetry_cell_setting                               triclinic
_symmetry_space_group_name_Hall                   '-P 1'
_symmetry_space_group_name_H-M                    'P -1'
_symmetry_Int_Tables_number                               2

loop_
_symmetry_equiv_pos_site_id
_symmetry_equiv_pos_as_xyz
   1 x,y,z
   2 -x,-y,-z

_cell_length_a                                          7.17830
_cell_length_b                                          9.67310
_cell_length_c                                         13.29830
_cell_angle_alpha                                       79.0140
_cell_angle_beta                                        84.1500
_cell_angle_gamma                                       79.0820
_cell_volume                                            887.978
_cell_formula_units_Z                                 2
loop_
_atom_site_label
_atom_site_fract_x
_atom_site_fract_y
_atom_site_fract_z
Cl1 -0.42454 0.82516 1.00527
Cl2 -0.36767 0.51978 1.14840
O1 0.20842 -0.45510 0.40318
O2 0.10609 -0.42619 0.55606
N1 0.28664 -0.27058 0.65167
C1 -0.31075 0.67451 0.95784
C2 -0.28605 0.53995 1.02040
C3 -0.19396 0.42030 0.97989
C4 -0.12820 0.43405 0.87670
C5 -0.15221 0.56918 0.81493
C6 -0.24292 0.68906 0.85528
C7 -0.02435 0.30469 0.83250
C8 -0.13411 0.18000 0.84153
C9 -0.02540 0.05645 0.79198
C10 -0.08842 0.02368 0.70471
C11 0.01617 -0.08725 0.65818
C12 0.18419 -0.16460 0.69778
C13 0.24629 -0.13374 0.78512
C14 0.14181 -0.02374 0.83250
C15 0.40257 -0.25865 0.56454
C16 0.54825 -0.18077 0.55973
C17 0.66749 -0.15990 0.47105
C18 0.64225 -0.21933 0.38740
C19 0.50016 -0.30057 0.39240
C20 0.37721 -0.31995 0.48096
C21 0.22186 -0.40439 0.48439
H1 -0.17272 0.31623 1.02932
H2 -0.10031 0.58178 0.73474
H3 -0.26158 0.79404 0.80679
H4 0.01596 0.33889 0.75157
H5 0.10798 0.26501 0.87022
H6 -0.26988 0.22044 0.80698
H7 -0.16712 0.13964 0.92250
H8 0.19231 0.00063 0.90047
H9 0.37665 -0.19601 0.81603
H10 -0.03185 -0.11328 0.59052
H11 -0.21899 0.08446 0.67280
H12 0.21309 -0.35167 0.65526
H13 0.56606 -0.13347 0.62512
H14 0.77779 -0.09557 0.46610
H15 0.73322 -0.20121 0.31750
H16 0.48442 -0.34705 0.32592
H17 0.09676 -0.50302 0.42337
data_XXIII_list1_Rank014_Ende
# UPACK Energy = -679.660 kJ/mol

_symmetry_cell_setting                              monoclinic
_symmetry_space_group_name_Hall                   '-P 2ybc'
_symmetry_space_group_name_H-M                    'P 21/c'
_symmetry_Int_Tables_number                              14

loop_
_symmetry_equiv_pos_site_id
_symmetry_equiv_pos_as_xyz
   1 x,y,z
   2 -x,1/2+y,1/2-z
   3 -x,-y,-z
   4 x,1/2-y,1/2+z

_cell_length_a                                          4.37130
_cell_length_b                                         11.75660
_cell_length_c                                         33.15470
_cell_angle_alpha                                            90
_cell_angle_beta                                        91.2210
_cell_angle_gamma                                            90
_cell_volume                                           1703.487
_cell_formula_units_Z                                 4
loop_
_atom_site_label
_atom_site_fract_x
_atom_site_fract_y
_atom_site_fract_z
Cl1 1.39838 0.11508 0.35355
Cl2 1.14535 0.36136 0.32940
O1 0.30884 0.43728 -0.04886
O2 0.28960 0.41922 0.01478
N1 -0.17897 0.27420 0.04419
C1 1.13296 0.13272 0.31465
C2 1.02533 0.24055 0.30372
C3 0.81797 0.25207 0.27146
C4 0.71540 0.15650 0.25023
C5 0.82000 0.04888 0.26164
C6 1.02865 0.03700 0.29374
C7 0.49372 0.16986 0.21475
C8 0.65052 0.18640 0.17412
C9 0.42922 0.20901 0.13919
C10 0.33434 0.31991 0.13079
C11 0.13042 0.34110 0.09874
C12 0.02143 0.25205 0.07486
C13 0.11206 0.14115 0.08351
C14 0.31665 0.11955 0.11553
C15 -0.18835 0.24035 0.00509
C16 -0.39399 0.15339 -0.00391
C17 -0.45588 0.12117 -0.04359
C18 -0.31059 0.17731 -0.07459
C19 -0.10381 0.26412 -0.06590
C20 -0.03801 0.29656 -0.02594
C21 0.19078 0.38901 -0.01791
H1 0.73568 0.33611 0.26299
H2 0.73913 -0.02599 0.24543
H3 1.11087 -0.04677 0.30264
H4 0.34525 0.09528 0.21271
H5 0.34535 0.24279 0.22014
H6 0.78745 0.11126 0.16757
H7 0.81049 0.25741 0.17672
H8 0.38876 0.03293 0.12209
H9 0.02431 0.07167 0.06507
H10 0.05825 0.42765 0.09193
H11 0.41976 0.39010 0.14910
H12 -0.36476 0.32024 0.05203
H13 -0.51789 0.11382 0.02030
H14 -0.62528 0.05588 -0.05045
H15 -0.36307 0.15565 -0.10583
H16 0.00452 0.30719 -0.09081
H17 0.46314 0.48691 -0.03544
data_XXIII_list1_Rank015_Ende
# UPACK Energy = -679.381 kJ/mol

_symmetry_cell_setting                              monoclinic
_symmetry_space_group_name_Hall                   '-P 2ybc'
_symmetry_space_group_name_H-M                    'P 21/c'
_symmetry_Int_Tables_number                              14

loop_
_symmetry_equiv_pos_site_id
_symmetry_equiv_pos_as_xyz
   1 x,y,z
   2 -x,1/2+y,1/2-z
   3 -x,-y,-z
   4 x,1/2-y,1/2+z

_cell_length_a                                         15.97460
_cell_length_b                                          7.41880
_cell_length_c                                         15.64390
_cell_angle_alpha                                            90
_cell_angle_beta                                       104.2600
_cell_angle_gamma                                            90
_cell_volume                                           1796.870
_cell_formula_units_Z                                 4
loop_
_atom_site_label
_atom_site_fract_x
_atom_site_fract_y
_atom_site_fract_z
Cl1 0.59706 0.78917 -0.10577
Cl2 0.42377 0.58290 -0.20089
O1 -0.10228 0.64773 0.46233
O2 -0.00077 0.54628 0.40838
N1 -0.01931 0.57108 0.23177
C1 0.51651 0.74802 -0.05180
C2 0.44024 0.65968 -0.09370
C3 0.37647 0.62914 -0.04859
C4 0.38876 0.68433 0.03882
C5 0.46508 0.77180 0.08050
C6 0.52864 0.80394 0.03536
C7 0.32083 0.64397 0.08887
C8 0.25940 0.80093 0.09415
C9 0.18475 0.74367 0.13194
C10 0.11203 0.66629 0.07622
C11 0.04374 0.60800 0.11010
C12 0.04695 0.62915 0.19908
C13 0.11962 0.70476 0.25513
C14 0.18862 0.76213 0.22170
C15 -0.09516 0.65507 0.23084
C16 -0.14799 0.70468 0.14964
C17 -0.22680 0.78940 0.14361
C18 -0.25411 0.82127 0.21996
C19 -0.20273 0.76859 0.30148
C20 -0.12273 0.68450 0.30780
C21 -0.06968 0.62365 0.39556
H1 0.31766 0.55871 -0.08143
H2 0.47561 0.81426 0.14877
H3 0.58752 0.87406 0.06798
H4 0.28220 0.52959 0.05746
H5 0.35265 0.60068 0.15574
H6 0.23375 0.85585 0.02805
H7 0.29516 0.90981 0.13381
H8 0.24525 0.82173 0.26572
H9 0.12246 0.71951 0.32488
H10 -0.01223 0.54552 0.06723
H11 0.10913 0.65102 0.00643
H12 0.00383 0.51168 0.29167
H13 -0.12801 0.67651 0.08987
H14 -0.26653 0.82965 0.07948
H15 -0.31564 0.88755 0.21632
H16 -0.22562 0.79412 0.36040
H17 -0.06003 0.58317 0.50939
data_XXIII_list1_Rank016_Ende
# UPACK Energy = -678.982 kJ/mol

_symmetry_cell_setting                            orthorhombic
_symmetry_space_group_name_Hall                   'P 2ac 2ab'
_symmetry_space_group_name_H-M                    'P 21 21 21'
_symmetry_Int_Tables_number                              19

loop_
_symmetry_equiv_pos_site_id
_symmetry_equiv_pos_as_xyz
   1 x,y,z
   2 1/2-x,-y,1/2+z
   3 1/2+x,1/2-y,-z
   4 -x,1/2+y,1/2-z

_cell_length_a                                          4.12470
_cell_length_b                                         14.60250
_cell_length_c                                         28.24160
_cell_angle_alpha                                            90
_cell_angle_beta                                             90
_cell_angle_gamma                                            90
_cell_volume                                           1701.018
_cell_formula_units_Z                                 4
loop_
_atom_site_label
_atom_site_fract_x
_atom_site_fract_y
_atom_site_fract_z
Cl1 1.65880 0.85916 0.35444
Cl2 1.47798 0.99444 0.26910
O1 0.24112 0.27236 -0.06351
O2 0.13501 0.35869 -0.00476
N1 0.36690 0.53364 -0.00551
C1 1.42649 0.82324 0.30699
C2 1.34489 0.88219 0.26994
C3 1.15522 0.85045 0.23255
C4 1.04858 0.75989 0.23171
C5 1.13052 0.70124 0.26876
C6 1.31850 0.73305 0.30629
C7 0.84736 0.72515 0.19060
C8 1.04877 0.68744 0.14919
C9 0.85491 0.64681 0.10867
C10 0.70598 0.70361 0.07539
C11 0.53565 0.66527 0.03755
C12 0.52041 0.57072 0.03222
C13 0.66840 0.51398 0.06517
C14 0.83249 0.55195 0.10365
C15 0.50259 0.50955 -0.04744
C16 0.68185 0.57583 -0.07128
C17 0.82860 0.55635 -0.11439
C18 0.79378 0.46983 -0.13402
C19 0.61667 0.40282 -0.11036
C20 0.46666 0.42218 -0.06693
C21 0.27104 0.35008 -0.04247
H1 1.08953 0.89676 0.20405
H2 1.04651 0.63065 0.26853
H3 1.38028 0.68816 0.33552
H4 0.68595 0.67160 0.20338
H5 0.69363 0.78046 0.17774
H6 1.21366 0.63517 0.16272
H7 1.19931 0.74260 0.13531
H8 0.94735 0.50732 0.12947
H9 0.65704 0.44007 0.06091
H10 0.41693 0.70874 0.01171
H11 0.72238 0.77758 0.07890
H12 0.20891 0.48422 0.00546
H13 0.71151 0.64311 -0.05566
H14 0.97326 0.60783 -0.13241
H15 0.90973 0.45437 -0.16765
H16 0.59974 0.33460 -0.12574
H17 0.10447 0.24038 -0.04085
data_XXIII_list1_Rank017_Ende
# UPACK Energy = -678.270 kJ/mol

_symmetry_cell_setting                               triclinic
_symmetry_space_group_name_Hall                   '-P 1'
_symmetry_space_group_name_H-M                    'P -1'
_symmetry_Int_Tables_number                               2

loop_
_symmetry_equiv_pos_site_id
_symmetry_equiv_pos_as_xyz
   1 x,y,z
   2 -x,-y,-z

_cell_length_a                                          4.26240
_cell_length_b                                         13.23280
_cell_length_c                                         16.12360
_cell_angle_alpha                                       73.5900
_cell_angle_beta                                        88.8420
_cell_angle_gamma                                       87.2560
_cell_volume                                            871.360
_cell_formula_units_Z                                 2
loop_
_atom_site_label
_atom_site_fract_x
_atom_site_fract_y
_atom_site_fract_z
Cl1 1.27340 -0.01506 0.79951
Cl2 1.07860 -0.10584 0.64507
O1 0.32752 0.64347 -0.05926
O2 0.27619 0.52110 0.05743
N1 -0.21169 0.55081 0.17200
C1 1.02956 0.05749 0.71742
C2 0.94334 0.01762 0.65007
C3 0.74552 0.07775 0.58514
C4 0.63126 0.17751 0.58710
C5 0.71748 0.21709 0.65439
C6 0.91720 0.15745 0.71921
C7 0.41697 0.24319 0.51632
C8 0.58629 0.32596 0.44539
C9 0.37388 0.38732 0.37233
C10 0.31608 0.34586 0.30390
C11 0.11672 0.40073 0.23723
C12 -0.02089 0.49794 0.23757
C13 0.03344 0.53928 0.30605
C14 0.23066 0.48411 0.37354
C15 -0.20890 0.65108 0.11989
C16 -0.41308 0.72274 0.14420
C17 -0.45155 0.82618 0.09263
C18 -0.28605 0.85742 0.01522
C19 -0.08382 0.78583 -0.01021
C20 -0.03966 0.68188 0.04228
C21 0.18907 0.60827 0.01448
H1 0.67938 0.04612 0.53306
H2 0.62758 0.29459 0.65628
H3 0.98509 0.18816 0.77174
H4 0.23420 0.28342 0.54508
H5 0.29809 0.19101 0.48660
H6 0.69584 0.38063 0.47431
H7 0.77674 0.28653 0.41865
H8 0.27180 0.51614 0.42723
H9 -0.08077 0.61407 0.30676
H10 0.07001 0.36778 0.18434
H11 0.42499 0.27030 0.30239
H12 -0.39018 0.50897 0.15986
H13 -0.55005 0.69624 0.20299
H14 -0.61511 0.88156 0.11149
H15 -0.31682 0.93766 -0.02630
H16 0.04289 0.81220 -0.07128
H17 0.47921 0.58390 -0.05734
data_XXIII_list1_Rank018_Ende
# UPACK Energy = -678.067 kJ/mol

_symmetry_cell_setting                            orthorhombic
_symmetry_space_group_name_Hall                   'P 2ac 2ab'
_symmetry_space_group_name_H-M                    'P 21 21 21'
_symmetry_Int_Tables_number                              19

loop_
_symmetry_equiv_pos_site_id
_symmetry_equiv_pos_as_xyz
   1 x,y,z
   2 1/2-x,-y,1/2+z
   3 1/2+x,1/2-y,-z
   4 -x,1/2+y,1/2-z

_cell_length_a                                          4.04550
_cell_length_b                                         15.18930
_cell_length_c                                         27.61320
_cell_angle_alpha                                            90
_cell_angle_beta                                             90
_cell_angle_gamma                                            90
_cell_volume                                           1696.784
_cell_formula_units_Z                                 4
loop_
_atom_site_label
_atom_site_fract_x
_atom_site_fract_y
_atom_site_fract_z
Cl1 1.24109 0.12357 0.14201
Cl2 1.04228 0.02515 0.24072
O1 -0.45444 0.62710 0.48690
O2 -0.29936 0.72579 0.53738
N1 -0.22128 0.46136 0.49717
C1 1.01063 0.17526 0.18644
C2 0.92703 0.13292 0.22957
C3 0.75135 0.17803 0.26513
C4 0.66176 0.26610 0.25855
C5 0.73789 0.30700 0.21474
C6 0.90929 0.26160 0.17878
C7 0.49810 0.32041 0.29830
C8 0.39426 0.27147 0.34488
C9 0.23693 0.32520 0.38538
C10 0.07771 0.27989 0.42266
C11 -0.07922 0.32581 0.45985
C12 -0.06750 0.41705 0.46115
C13 0.10064 0.46268 0.42528
C14 0.24967 0.41726 0.38709
C15 -0.08596 0.49193 0.53872
C16 0.08201 0.43134 0.56736
C17 0.23547 0.45718 0.61007
C18 0.21595 0.54444 0.62460
C19 0.04832 0.60565 0.59619
C20 -0.10719 0.58012 0.55308
C21 -0.28952 0.64926 0.52508
H1 0.68959 0.14349 0.29820
H2 0.66573 0.37508 0.20874
H3 0.96734 0.29332 0.14461
H4 0.67229 0.37208 0.30839
H5 0.28147 0.35314 0.28316
H6 0.61043 0.23878 0.35994
H7 0.22235 0.21927 0.33479
H8 0.37707 0.45461 0.35919
H9 0.11404 0.53403 0.42697
H10 -0.21172 0.29088 0.48801
H11 0.07181 0.20840 0.42236
H12 -0.37331 0.50850 0.48301
H13 0.09786 0.36345 0.55553
H14 0.37515 0.41005 0.63147
H15 0.33622 0.56482 0.65799
H16 0.03916 0.67420 0.60771
H17 -0.55691 0.68449 0.47823
data_XXIII_list1_Rank019_Ende
# UPACK Energy = -678.046 kJ/mol

_symmetry_cell_setting                               triclinic
_symmetry_space_group_name_Hall                   '-P 1'
_symmetry_space_group_name_H-M                    'P -1'
_symmetry_Int_Tables_number                               2

loop_
_symmetry_equiv_pos_site_id
_symmetry_equiv_pos_as_xyz
   1 x,y,z
   2 -x,-y,-z

_cell_length_a                                          4.26330
_cell_length_b                                         12.04630
_cell_length_c                                         17.99020
_cell_angle_alpha                                       84.6850
_cell_angle_beta                                        83.4770
_cell_angle_gamma                                       82.0470
_cell_volume                                            906.331
_cell_formula_units_Z                                 2
loop_
_atom_site_label
_atom_site_fract_x
_atom_site_fract_y
_atom_site_fract_z
Cl1 -0.57953 0.71914 0.69779
Cl2 -0.46394 0.95102 0.60361
O1 1.38070 0.94192 -0.08674
O2 1.37174 0.89522 0.03124
N1 1.09721 0.70845 0.08686
C1 -0.30371 0.72304 0.61951
C2 -0.25349 0.82431 0.57824
C3 -0.03165 0.82412 0.51504
C4 0.14102 0.72367 0.49275
C5 0.09163 0.62294 0.53435
C6 -0.12994 0.62261 0.59756
C7 0.37892 0.72379 0.42340
C8 0.22781 0.72950 0.34931
C9 0.46782 0.72281 0.28034
C10 0.58748 0.61892 0.25290
C11 0.80336 0.61361 0.18854
C12 0.89961 0.71158 0.15131
C13 0.79140 0.81425 0.18032
C14 0.57319 0.82052 0.24421
C15 1.01610 0.70842 0.01588
C16 0.83845 0.62580 0.00139
C17 0.76237 0.61594 -0.07060
C18 0.86476 0.69018 -0.12897
C19 1.03683 0.77472 -0.11515
C20 1.11326 0.78507 -0.04246
C21 1.29827 0.87659 -0.02912
H1 0.00553 0.90288 0.48281
H2 0.22740 0.54444 0.51776
H3 -0.16625 0.54413 0.63021
H4 0.51086 0.79548 0.42211
H5 0.55290 0.64846 0.42708
H6 0.06558 0.80772 0.34391
H7 0.08276 0.66116 0.35148
H8 0.48467 0.90196 0.26547
H9 0.87726 0.88978 0.15277
H10 0.89392 0.53312 0.16676
H11 0.50972 0.54200 0.28067
H12 1.26045 0.76266 0.08730
H13 0.76088 0.56696 0.04661
H14 0.62468 0.55048 -0.08124
H15 0.80679 0.68332 -0.18547
H16 1.11018 0.83301 -0.16183
H17 1.48750 0.99700 -0.06460
data_XXIII_list1_Rank020_Ende
# UPACK Energy = -678.000 kJ/mol

_symmetry_cell_setting                            orthorhombic
_symmetry_space_group_name_Hall                   'P 2ac 2ab'
_symmetry_space_group_name_H-M                    'P 21 21 21'
_symmetry_Int_Tables_number                              19

loop_
_symmetry_equiv_pos_site_id
_symmetry_equiv_pos_as_xyz
   1 x,y,z
   2 1/2-x,-y,1/2+z
   3 1/2+x,1/2-y,-z
   4 -x,1/2+y,1/2-z

_cell_length_a                                          4.51700
_cell_length_b                                         11.58490
_cell_length_c                                         33.42350
_cell_angle_alpha                                            90
_cell_angle_beta                                             90
_cell_angle_gamma                                            90
_cell_volume                                           1749.018
_cell_formula_units_Z                                 4
loop_
_atom_site_label
_atom_site_fract_x
_atom_site_fract_y
_atom_site_fract_z
Cl1 -0.28121 0.15899 0.34497
Cl2 -0.03040 -0.09734 0.33222
O1 1.82193 0.14823 -0.04355
O2 1.64092 0.17445 0.01488
N1 1.29374 0.00255 0.04615
C1 -0.03396 0.12742 0.30705
C2 0.07629 0.01579 0.30157
C3 0.27609 -0.00614 0.27073
C4 0.36700 0.08241 0.24532
C5 0.25284 0.19317 0.25056
C6 0.05377 0.21586 0.28142
C7 0.58943 0.05919 0.21232
C8 0.45053 0.02703 0.17190
C9 0.67401 0.01904 0.13813
C10 0.80119 -0.08662 0.12776
C11 1.00872 -0.09231 0.09681
C12 1.08816 0.00668 0.07579
C13 0.96692 0.11199 0.08692
C14 0.75831 0.11857 0.11759
C15 1.27217 -0.03183 0.00723
C16 1.08493 -0.12363 -0.00170
C17 1.07313 -0.16979 -0.04004
C18 1.25432 -0.12509 -0.06973
C19 1.44186 -0.03322 -0.06135
C20 1.44955 0.01543 -0.02296
C21 1.64461 0.11692 -0.01533
H1 0.36181 -0.09275 0.26671
H2 0.31830 0.26189 0.23032
H3 -0.03415 0.30241 0.28555
H4 0.72577 0.13612 0.20816
H5 0.73920 -0.00980 0.22155
H6 0.28482 0.09197 0.16421
H7 0.33330 -0.05494 0.17485
H8 0.66188 0.20173 0.12543
H9 1.03139 0.18971 0.07122
H10 1.10983 -0.17415 0.08904
H11 0.73928 -0.16462 0.14377
H12 1.45310 0.06394 0.04967
H13 0.94692 -0.16076 0.02142
H14 0.92670 -0.24170 -0.04656
H15 1.24871 -0.16138 -0.09967
H16 1.58061 0.00117 -0.08520
H17 1.93075 0.21227 -0.03059
data_XXIII_list1_Rank021_Ende
# UPACK Energy = -677.790 kJ/mol

_symmetry_cell_setting                              monoclinic
_symmetry_space_group_name_Hall                   '-P 2ybc'
_symmetry_space_group_name_H-M                    'P 21/c'
_symmetry_Int_Tables_number                              14

loop_
_symmetry_equiv_pos_site_id
_symmetry_equiv_pos_as_xyz
   1 x,y,z
   2 -x,1/2+y,1/2-z
   3 -x,-y,-z
   4 x,1/2-y,1/2+z

_cell_length_a                                          3.95780
_cell_length_b                                         28.46160
_cell_length_c                                         15.28650
_cell_angle_alpha                                            90
_cell_angle_beta                                        94.9430
_cell_angle_gamma                                            90
_cell_volume                                           1715.548
_cell_formula_units_Z                                 4
loop_
_atom_site_label
_atom_site_fract_x
_atom_site_fract_y
_atom_site_fract_z
Cl1 -0.11115 0.35671 1.12819
Cl2 -0.10613 0.25343 1.21186
O1 0.71117 -0.05561 0.50533
O2 0.94858 -0.00358 0.59154
N1 0.86125 -0.00881 0.76398
C1 0.02135 0.30827 1.07196
C2 0.02187 0.26320 1.10789
C3 0.12236 0.22500 1.05927
C4 0.21901 0.23122 0.97411
C5 0.22311 0.27651 0.93949
C6 0.12600 0.31477 0.98831
C7 0.30478 0.19002 0.91625
C8 0.44814 0.14551 0.96364
C9 0.55677 0.10497 0.90739
C10 0.75575 0.06937 0.94809
C11 0.86037 0.03155 0.89908
C12 0.75958 0.02829 0.81020
C13 0.56114 0.06335 0.76894
C14 0.46071 0.10178 0.81730
C15 0.68743 -0.04887 0.74328
C16 0.57003 -0.07496 0.81146
C17 0.38844 -0.11627 0.79414
C18 0.32300 -0.13131 0.70795
C19 0.44018 -0.10542 0.63952
C20 0.62842 -0.06425 0.65660
C21 0.76897 -0.03812 0.58301
H1 0.11960 0.19037 1.08868
H2 0.30008 0.28211 0.87367
H3 0.12780 0.34996 0.96116
H4 0.48753 0.20193 0.87144
H5 0.07510 0.18053 0.87546
H6 0.66626 0.15602 1.00740
H7 0.26127 0.13180 1.00531
H8 0.30467 0.12884 0.78401
H9 0.48589 0.06102 0.69897
H10 1.02579 0.00465 0.92899
H11 0.83381 0.07145 1.01792
H12 0.97814 0.00253 0.71101
H13 0.61836 -0.06254 0.87841
H14 0.29258 -0.13639 0.84708
H15 0.17680 -0.16318 0.69390
H16 0.38452 -0.11760 0.57232
H17 0.84334 -0.03402 0.47050
data_XXIII_list1_Rank022_Ende
# UPACK Energy = -677.419 kJ/mol

_symmetry_cell_setting                            orthorhombic
_symmetry_space_group_name_Hall                   '-P 2ac 2ab'
_symmetry_space_group_name_H-M                    'P b c a'
_symmetry_Int_Tables_number                              61

loop_
_symmetry_equiv_pos_site_id
_symmetry_equiv_pos_as_xyz
   1 x,y,z
   2 1/2-x,-y,1/2+z
   3 1/2+x,1/2-y,-z
   4 -x,1/2+y,1/2-z
   5 -x,-y,-z
   6 1/2+x,y,1/2-z
   7 1/2-x,1/2+y,z
   8 x,1/2-y,1/2+z

_cell_length_a                                          7.71870
_cell_length_b                                         14.83530
_cell_length_c                                         31.89360
_cell_angle_alpha                                            90
_cell_angle_beta                                             90
_cell_angle_gamma                                            90
_cell_volume                                           3652.112
_cell_formula_units_Z                                 8
loop_
_atom_site_label
_atom_site_fract_x
_atom_site_fract_y
_atom_site_fract_z
Cl1 -0.41979 0.61092 0.20345
Cl2 -0.06283 0.72061 0.19981
O1 0.11820 0.02746 -0.05220
O2 0.00206 0.09690 -0.00046
N1 0.02355 0.27928 0.00176
C1 -0.22263 0.55603 0.19953
C2 -0.06734 0.60405 0.19665
C3 0.08876 0.55776 0.19247
C4 0.09168 0.46380 0.19171
C5 -0.06324 0.41612 0.19538
C6 -0.21985 0.46210 0.19919
C7 0.26273 0.41411 0.18787
C8 0.35315 0.42456 0.14509
C9 0.25538 0.38506 0.10813
C10 0.15764 0.44065 0.08188
C11 0.07740 0.40446 0.04645
C12 0.09517 0.31347 0.03707
C13 0.18865 0.25750 0.06365
C14 0.26837 0.29310 0.09927
C15 0.10402 0.27042 -0.03582
C16 0.15296 0.34886 -0.05638
C17 0.24493 0.34536 -0.09381
C18 0.28739 0.26214 -0.11083
C19 0.23373 0.18315 -0.09133
C20 0.14091 0.18658 -0.05356
C21 0.08215 0.10157 -0.03308
H1 0.20905 0.59548 0.19044
H2 -0.06222 0.34281 0.19538
H3 -0.33991 0.42456 0.20240
H4 0.34972 0.43878 0.21228
H5 0.24304 0.34245 0.19414
H6 0.47958 0.39191 0.14672
H7 0.37880 0.49586 0.13922
H8 0.34537 0.24949 0.11944
H9 0.20214 0.18636 0.05626
H10 0.00092 0.44680 0.02590
H11 0.14552 0.51227 0.08871
H12 -0.03933 0.22079 0.00880
H13 0.12184 0.41359 -0.04264
H14 0.28539 0.40725 -0.10934
H15 0.36277 0.25862 -0.13954
H16 0.26814 0.11871 -0.10549
H17 0.06882 -0.01795 -0.03271
data_XXIII_list1_Rank023_Ende
# UPACK Energy = -677.107 kJ/mol

_symmetry_cell_setting                              monoclinic
_symmetry_space_group_name_Hall                   'C -2yc'
_symmetry_space_group_name_H-M                    'C c'
_symmetry_Int_Tables_number                               9

loop_
_symmetry_equiv_pos_site_id
_symmetry_equiv_pos_as_xyz
   1 x,y,z
   2 x,-y,1/2+z
   3 1/2+x,1/2+y,z
   4 1/2+x,1/2-y,1/2+z

_cell_length_a                                          4.41330
_cell_length_b                                         35.28880
_cell_length_c                                         11.16350
_cell_angle_alpha                                            90
_cell_angle_beta                                        94.3280
_cell_angle_gamma                                            90
_cell_volume                                           1733.646
_cell_formula_units_Z                                 4
loop_
_atom_site_label
_atom_site_fract_x
_atom_site_fract_y
_atom_site_fract_z
Cl1 0.49290 -0.06270 0.57799
Cl2 0.02583 -0.05182 0.34702
O1 -0.35192 0.35007 0.50337
O2 -0.49926 0.29430 0.45766
N1 -0.29522 0.26095 0.26260
C1 0.35691 -0.01842 0.53463
C2 0.15267 -0.01355 0.43391
C3 0.04583 0.02260 0.40281
C4 0.14149 0.05395 0.47162
C5 0.34571 0.04889 0.57181
C6 0.45342 0.01288 0.60310
C7 0.01918 0.09318 0.44042
C8 0.10020 0.10896 0.31811
C9 0.00251 0.14987 0.29781
C10 -0.23190 0.15936 0.21204
C11 -0.32374 0.19708 0.19818
C12 -0.18844 0.22511 0.27117
C13 0.04310 0.21581 0.35717
C14 0.14242 0.17839 0.36874
C15 -0.13822 0.29344 0.24918
C16 0.04107 0.29593 0.15257
C17 0.20594 0.32865 0.13361
C18 0.18808 0.35922 0.21114
C19 0.00737 0.35706 0.30786
C20 -0.15701 0.32396 0.32801
C21 -0.34928 0.32144 0.43225
H1 -0.11542 0.02630 0.32534
H2 0.41937 0.07301 0.62708
H3 0.61167 0.00916 0.68153
H4 0.10469 0.11282 0.51055
H5 -0.22736 0.09284 0.44298
H6 0.34545 0.10711 0.31260
H7 -0.00277 0.09115 0.24616
H8 0.32610 0.17126 0.43518
H9 0.14407 0.23764 0.41601
H10 -0.50825 0.20487 0.13308
H11 -0.34699 0.13746 0.15710
H12 -0.45156 0.26526 0.32393
H13 0.05491 0.27188 0.09243
H14 0.35040 0.33008 0.05928
H15 0.32097 0.38460 0.19761
H16 -0.00126 0.38121 0.36844
H17 -0.48632 0.33953 0.56059
data_XXIII_list1_Rank024_Ende
# UPACK Energy = -676.804 kJ/mol

_symmetry_cell_setting                            orthorhombic
_symmetry_space_group_name_Hall                   'P 2ac 2ab'
_symmetry_space_group_name_H-M                    'P 21 21 21'
_symmetry_Int_Tables_number                              19

loop_
_symmetry_equiv_pos_site_id
_symmetry_equiv_pos_as_xyz
   1 x,y,z
   2 1/2-x,-y,1/2+z
   3 1/2+x,1/2-y,-z
   4 -x,1/2+y,1/2-z

_cell_length_a                                          4.29800
_cell_length_b                                         18.30170
_cell_length_c                                         23.22540
_cell_angle_alpha                                            90
_cell_angle_beta                                             90
_cell_angle_gamma                                            90
_cell_volume                                           1826.926
_cell_formula_units_Z                                 4
loop_
_atom_site_label
_atom_site_fract_x
_atom_site_fract_y
_atom_site_fract_z
Cl1 0.11554 -0.48033 0.36788
Cl2 -0.01442 -0.37286 0.47328
O1 1.48866 0.19262 0.43553
O2 1.37334 0.29551 0.47372
N1 1.18238 0.14928 0.34016
C1 0.27584 -0.39375 0.37025
C2 0.21969 -0.34657 0.41634
C3 0.35516 -0.27735 0.41707
C4 0.54672 -0.25484 0.37198
C5 0.60030 -0.30215 0.32599
C6 0.46570 -0.37135 0.32508
C7 0.70818 -0.18112 0.37366
C8 0.50084 -0.11414 0.36203
C9 0.68364 -0.04359 0.35605
C10 0.76099 -0.00291 0.40484
C11 0.93257 0.06141 0.39942
C12 1.02508 0.08560 0.34537
C13 0.95143 0.04502 0.29669
C14 0.78135 -0.01965 0.30185
C15 1.05553 0.21708 0.34167
C16 0.85077 0.23493 0.29758
C17 0.70314 0.30247 0.29607
C18 0.76075 0.35266 0.33957
C19 0.96439 0.33529 0.38413
C20 1.11587 0.26750 0.38555
C21 1.33461 0.25313 0.43430
H1 0.31315 -0.24133 0.45336
H2 0.75069 -0.28553 0.29080
H3 0.50934 -0.40812 0.28920
H4 0.81959 -0.17443 0.41559
H5 0.89491 -0.18140 0.34184
H6 0.33185 -0.10844 0.39685
H7 0.36761 -0.12300 0.32268
H8 0.72437 -0.05119 0.26355
H9 1.02577 0.06421 0.25474
H10 0.99113 0.09323 0.43744
H11 0.68694 -0.02099 0.44726
H12 1.36817 0.14855 0.36764
H13 0.80172 0.19469 0.26468
H14 0.53759 0.31523 0.26213
H15 0.64204 0.40519 0.33942
H16 1.00415 0.37516 0.41823
H17 1.61595 0.19996 0.47080
data_XXIII_list1_Rank025_Ende
# UPACK Energy = -676.703 kJ/mol

_symmetry_cell_setting                               triclinic
_symmetry_space_group_name_Hall                   '-P 1'
_symmetry_space_group_name_H-M                    'P -1'
_symmetry_Int_Tables_number                               2

loop_
_symmetry_equiv_pos_site_id
_symmetry_equiv_pos_as_xyz
   1 x,y,z
   2 -x,-y,-z

_cell_length_a                                          6.46510
_cell_length_b                                          8.17640
_cell_length_c                                         17.91210
_cell_angle_alpha                                       83.0840
_cell_angle_beta                                        84.4550
_cell_angle_gamma                                       70.3560
_cell_volume                                            883.662
_cell_formula_units_Z                                 2
loop_
_atom_site_label
_atom_site_fract_x
_atom_site_fract_y
_atom_site_fract_z
Cl1 0.73572 -0.36921 0.03046
Cl2 0.22078 -0.20000 0.01676
O1 0.27301 1.23246 0.49075
O2 0.34673 0.97972 0.45228
N1 0.03832 0.91359 0.38324
C1 0.58570 -0.18933 0.07726
C2 0.35849 -0.11533 0.07186
C3 0.24012 0.02573 0.11241
C4 0.34810 0.09397 0.15793
C5 0.57549 0.02109 0.16227
C6 0.69383 -0.12053 0.12228
C7 0.22109 0.24424 0.20392
C8 0.22482 0.42389 0.16745
C9 0.16825 0.56265 0.22231
C10 -0.03127 0.60392 0.26531
C11 -0.07695 0.72494 0.31843
C12 0.07395 0.80704 0.32783
C13 0.27208 0.76742 0.28499
C14 0.31954 0.64515 0.23235
C15 -0.07788 1.08556 0.38529
C16 -0.28495 1.14898 0.35628
C17 -0.41857 1.32042 0.36324
C18 -0.34514 1.42819 0.40032
C19 -0.13777 1.36621 0.42909
C20 -0.00178 1.19378 0.42201
C21 0.21847 1.12693 0.45501
H1 0.06302 0.08168 0.10878
H2 0.66162 0.07442 0.19695
H3 0.87074 -0.17794 0.12640
H4 0.29121 0.21928 0.25887
H5 0.05065 0.24732 0.21476
H6 0.38839 0.40915 0.14057
H7 0.11046 0.46812 0.12255
H8 0.47680 0.61214 0.19992
H9 0.39157 0.82940 0.29332
H10 -0.22796 0.75238 0.35407
H11 -0.14929 0.53881 0.25883
H12 0.17301 0.88087 0.41423
H13 -0.34594 1.06274 0.33017
H14 -0.58288 1.36873 0.34234
H15 -0.45109 1.56114 0.40754
H16 -0.08417 1.45374 0.45774
H17 0.41856 1.15628 0.50752
data_XXIII_list1_Rank026_Ende
# UPACK Energy = -676.188 kJ/mol

_symmetry_cell_setting                               triclinic
_symmetry_space_group_name_Hall                   '-P 1'
_symmetry_space_group_name_H-M                    'P -1'
_symmetry_Int_Tables_number                               2

loop_
_symmetry_equiv_pos_site_id
_symmetry_equiv_pos_as_xyz
   1 x,y,z
   2 -x,-y,-z

_cell_length_a                                          4.23130
_cell_length_b                                         12.77520
_cell_length_c                                         17.84280
_cell_angle_alpha                                      109.6850
_cell_angle_beta                                        95.6530
_cell_angle_gamma                                       95.6100
_cell_volume                                            894.854
_cell_formula_units_Z                                 2
loop_
_atom_site_label
_atom_site_fract_x
_atom_site_fract_y
_atom_site_fract_z
Cl1 1.39062 0.76275 0.75440
Cl2 1.03510 0.53725 0.61664
O1 -0.34920 0.92467 0.07524
O2 -0.32870 0.92001 -0.04521
N1 -0.09815 0.76666 0.12209
C1 1.11729 0.76642 0.67694
C2 0.96409 0.66822 0.61638
C3 0.75098 0.67491 0.55399
C4 0.69306 0.77902 0.55093
C5 0.84523 0.87676 0.61168
C6 1.05330 0.87040 0.67514
C7 0.47385 0.78542 0.48058
C8 0.64020 0.77086 0.40554
C9 0.43010 0.77300 0.33224
C10 0.20587 0.68008 0.28712
C11 0.02078 0.68026 0.21810
C12 0.06524 0.77130 0.19246
C13 0.28655 0.86458 0.23734
C14 0.46814 0.86559 0.30747
C15 -0.00942 0.72992 0.04756
C16 0.15740 0.63786 0.02834
C17 0.25007 0.59344 -0.04727
C18 0.17066 0.64066 -0.10492
C19 0.00523 0.73306 -0.08630
C20 -0.08531 0.77931 -0.00980
C21 -0.26172 0.87884 0.00534
H1 0.63196 0.59839 0.50703
H2 0.80182 0.95820 0.60968
H3 1.16842 0.94634 0.72340
H4 0.26812 0.71989 0.46551
H5 0.38093 0.86576 0.49812
H6 0.73415 0.69075 0.38931
H7 0.84688 0.83616 0.42094
H8 0.64550 0.93741 0.34198
H9 0.32108 0.93504 0.21642
H10 -0.15460 0.60834 0.18295
H11 0.17737 0.60681 0.30506
H12 -0.22500 0.83224 0.12774
H13 0.21790 0.60010 0.07295
H14 0.38461 0.52256 -0.06095
H15 0.24251 0.60646 -0.16429
H16 -0.05177 0.76995 -0.13197
H17 -0.45942 0.98501 0.06479
data_XXIII_list1_Rank027_Ende
# UPACK Energy = -676.043 kJ/mol

_symmetry_cell_setting                               triclinic
_symmetry_space_group_name_Hall                   '-P 1'
_symmetry_space_group_name_H-M                    'P -1'
_symmetry_Int_Tables_number                               2

loop_
_symmetry_equiv_pos_site_id
_symmetry_equiv_pos_as_xyz
   1 x,y,z
   2 -x,-y,-z

_cell_length_a                                          4.57030
_cell_length_b                                          9.82890
_cell_length_c                                         18.88100
_cell_angle_alpha                                       85.4460
_cell_angle_beta                                        88.9280
_cell_angle_gamma                                       83.0480
_cell_volume                                            839.225
_cell_formula_units_Z                                 2
loop_
_atom_site_label
_atom_site_fract_x
_atom_site_fract_y
_atom_site_fract_z
Cl1 0.24563 -0.48354 0.42956
Cl2 0.14158 -0.20699 0.51217
O1 0.58416 0.80114 -0.02042
O2 0.73255 0.59405 0.00755
N1 1.14037 0.53339 0.11863
C1 0.41251 -0.33909 0.40229
C2 0.36701 -0.21856 0.43766
C3 0.50293 -0.10431 0.41243
C4 0.68611 -0.10989 0.35256
C5 0.73376 -0.23107 0.31818
C6 0.59612 -0.34474 0.34281
C7 0.83015 0.01482 0.32410
C8 0.61229 0.14051 0.29902
C9 0.75138 0.24727 0.25138
C10 0.93279 0.33304 0.27984
C11 1.06141 0.43030 0.23550
C12 1.00930 0.44273 0.16275
C13 0.83134 0.35620 0.13428
C14 0.70196 0.25877 0.17833
C15 1.11961 0.67217 0.11842
C16 1.30764 0.72365 0.16379
C17 1.30670 0.86446 0.16714
C18 1.11426 0.95454 0.12470
C19 0.92850 0.90420 0.07822
C20 0.93218 0.76225 0.07369
C21 0.73998 0.71166 0.02082
H1 0.46457 -0.01023 0.43951
H2 0.87803 -0.23732 0.27180
H3 0.63183 -0.43877 0.31585
H4 0.97176 0.04391 0.36480
H5 0.97430 -0.01329 0.27954
H6 0.51102 0.18830 0.34524
H7 0.43366 0.10562 0.27031
H8 0.56227 0.19109 0.15614
H9 0.79337 0.36586 0.07756
H10 1.20462 0.49571 0.25785
H11 0.97433 0.32421 0.33672
H12 1.17106 0.50100 0.06851
H13 1.46182 0.65265 0.19565
H14 1.45814 0.90404 0.20183
H15 1.11410 1.06482 0.12647
H16 0.78282 0.97695 0.04454
H17 0.49974 0.73744 -0.04847
data_XXIII_list1_Rank028_Ende
# UPACK Energy = -675.870 kJ/mol

_symmetry_cell_setting                              monoclinic
_symmetry_space_group_name_Hall                   'I 2y'
_symmetry_space_group_name_H-M                    'I 2'
_symmetry_Int_Tables_number                               5

loop_
_symmetry_equiv_pos_site_id
_symmetry_equiv_pos_as_xyz
   1 x,y,z
   2 -x,y,-z
   3 1/2+x,1/2+y,1/2+z
   4 1/2-x,1/2+y,1/2-z

_cell_length_a                                         20.24720
_cell_length_b                                          4.23710
_cell_length_c                                         22.13030
_cell_angle_alpha                                            90
_cell_angle_beta                                       107.9010
_cell_angle_gamma                                            90
_cell_volume                                           1806.635
_cell_formula_units_Z                                 4
loop_
_atom_site_label
_atom_site_fract_x
_atom_site_fract_y
_atom_site_fract_z
Cl1 0.38586 1.51124 0.26512
Cl2 0.51063 1.27758 0.38554
O1 -0.04932 -0.13674 0.56511
O2 0.05272 -0.22246 0.56060
N1 0.16128 0.09003 0.64419
C1 0.37103 1.27454 0.32331
C2 0.42532 1.17044 0.37546
C3 0.41098 0.97697 0.42082
C4 0.34309 0.88675 0.41469
C5 0.28914 0.99163 0.36268
C6 0.30306 1.18595 0.31732
C7 0.32715 0.67860 0.46414
C8 0.29916 0.85973 0.51135
C9 0.26343 0.65366 0.54788
C10 0.29451 0.58775 0.61216
C11 0.25975 0.40170 0.64483
C12 0.19499 0.27491 0.61328
C13 0.16425 0.33965 0.54930
C14 0.19785 0.53107 0.51674
C15 0.11255 0.18728 0.67060
C16 0.13513 0.37636 0.72431
C17 0.08816 0.49990 0.75260
C18 0.01808 0.43119 0.72686
C19 -0.00497 0.23892 0.67354
C20 0.04219 0.11278 0.64502
C21 0.01674 -0.09657 0.58830
H1 0.45302 0.89435 0.46098
H2 0.23592 0.92309 0.35770
H3 0.26078 1.26813 0.27705
H4 0.28823 0.50667 0.43921
H5 0.37318 0.54471 0.49027
H6 0.26121 1.03119 0.48466
H7 0.34117 0.99406 0.54408
H8 0.17305 0.58264 0.46669
H9 0.11334 0.24506 0.52477
H10 0.28294 0.35662 0.69509
H11 0.34546 0.68357 0.63693
H12 0.14454 -0.10889 0.61816
H13 0.19003 0.42836 0.74386
H14 0.10567 0.65077 0.79429
H15 -0.01890 0.52824 0.74859
H16 -0.06021 0.18740 0.65442
H17 -0.05141 -0.24172 0.52488
data_XXIII_list1_Rank029_Ende
# UPACK Energy = -675.863 kJ/mol

_symmetry_cell_setting                               triclinic
_symmetry_space_group_name_Hall                   '-P 1'
_symmetry_space_group_name_H-M                    'P -1'
_symmetry_Int_Tables_number                               2

loop_
_symmetry_equiv_pos_site_id
_symmetry_equiv_pos_as_xyz
   1 x,y,z
   2 -x,-y,-z

_cell_length_a                                          6.96210
_cell_length_b                                         10.03260
_cell_length_c                                         13.10320
_cell_angle_alpha                                       79.5340
_cell_angle_beta                                        83.4550
_cell_angle_gamma                                       78.3380
_cell_volume                                            878.585
_cell_formula_units_Z                                 2
loop_
_atom_site_label
_atom_site_fract_x
_atom_site_fract_y
_atom_site_fract_z
Cl1 0.12425 0.82678 0.50519
Cl2 0.18271 0.53341 0.65374
O1 0.61343 -0.42446 0.09966
O2 0.67009 -0.45457 -0.05851
N1 0.80554 -0.25895 0.17099
C1 0.19498 0.67445 0.45534
C2 0.22460 0.54617 0.51993
C3 0.29289 0.42641 0.47670
C4 0.32552 0.43347 0.36899
C5 0.28695 0.56148 0.30508
C6 0.22564 0.68161 0.34791
C7 0.42160 0.30634 0.32163
C8 0.31526 0.18257 0.34256
C9 0.43740 0.05918 0.29856
C10 0.39132 0.02153 0.20795
C11 0.51468 -0.08613 0.16516
C12 0.68481 -0.15491 0.21187
C13 0.72824 -0.11996 0.30313
C14 0.60517 -0.01335 0.34660
C15 0.91026 -0.25358 0.07705
C16 1.06002 -0.17727 0.05997
C17 1.17148 -0.16454 -0.03522
C18 1.13245 -0.22907 -0.11378
C19 0.98401 -0.30682 -0.09702
C20 0.87085 -0.31984 -0.00147
C21 0.71272 -0.40407 0.01090
H1 0.32499 0.32775 0.52756
H2 0.30887 0.56894 0.22117
H3 0.20285 0.78130 0.29744
H4 0.44713 0.33533 0.23761
H5 0.56704 0.27133 0.35059
H6 0.17285 0.21239 0.30950
H7 0.28649 0.15295 0.42638
H8 0.64202 0.01498 0.41724
H9 0.85857 -0.17614 0.34032
H10 0.47965 -0.11594 0.09487
H11 0.26044 0.07653 0.17010
H12 0.73873 -0.34282 0.18313
H13 1.08797 -0.12590 0.12138
H14 1.28730 -0.10368 -0.04862
H15 1.21830 -0.21862 -0.18859
H16 0.95711 -0.35828 -0.15905
H17 0.51632 -0.47588 0.08250
data_XXIII_list1_Rank030_Ende
# UPACK Energy = -675.842 kJ/mol

_symmetry_cell_setting                              monoclinic
_symmetry_space_group_name_Hall                   '-P 2ybc'
_symmetry_space_group_name_H-M                    'P 21/c'
_symmetry_Int_Tables_number                              14

loop_
_symmetry_equiv_pos_site_id
_symmetry_equiv_pos_as_xyz
   1 x,y,z
   2 -x,1/2+y,1/2-z
   3 -x,-y,-z
   4 x,1/2-y,1/2+z

_cell_length_a                                         20.88680
_cell_length_b                                          7.29570
_cell_length_c                                         11.65810
_cell_angle_alpha                                            90
_cell_angle_beta                                        93.1510
_cell_angle_gamma                                            90
_cell_volume                                           1773.820
_cell_formula_units_Z                                 4
loop_
_atom_site_label
_atom_site_fract_x
_atom_site_fract_y
_atom_site_fract_z
Cl1 0.01278 0.83980 -0.38337
Cl2 0.06401 0.42719 -0.39461
O1 0.48367 0.32540 0.62383
O2 0.45793 0.36950 0.44590
N1 0.38770 0.10592 0.32947
C1 0.06860 0.75539 -0.28157
C2 0.09139 0.57580 -0.28724
C3 0.13698 0.51278 -0.20491
C4 0.16040 0.62790 -0.11700
C5 0.13744 0.80686 -0.11142
C6 0.09156 0.87049 -0.19322
C7 0.21053 0.55756 -0.02882
C8 0.18367 0.43285 0.06338
C9 0.23510 0.34234 0.14118
C10 0.24830 0.15597 0.12960
C11 0.29745 0.07461 0.19760
C12 0.33473 0.17929 0.27509
C13 0.32096 0.36414 0.28845
C14 0.27088 0.44569 0.22250
C15 0.39387 0.01222 0.42995
C16 0.37011 -0.16560 0.42996
C17 0.37822 -0.27541 0.52698
C18 0.40968 -0.20557 0.62554
C19 0.43311 -0.02714 0.62682
C20 0.42634 0.08294 0.52829
C21 0.45579 0.26952 0.52868
H1 0.15413 0.37246 -0.20916
H2 0.15472 0.89696 -0.04251
H3 0.07350 1.01011 -0.18833
H4 0.23561 0.67295 0.01302
H5 0.24637 0.48052 -0.07351
H6 0.15206 0.51273 0.11530
H7 0.15400 0.32739 0.02057
H8 0.26093 0.59116 0.23183
H9 0.35052 0.44637 0.34774
H10 0.30760 -0.07002 0.18847
H11 0.22064 0.07414 0.06687
H12 0.42620 0.18879 0.32042
H13 0.34615 -0.22047 0.35267
H14 0.36095 -0.41603 0.52506
H15 0.41745 -0.29184 0.70116
H16 0.45851 0.02344 0.70455
H17 0.50301 0.44099 0.59722
data_XXIII_list1_Rank031_Ende
# UPACK Energy = -675.826 kJ/mol

_symmetry_cell_setting                              monoclinic
_symmetry_space_group_name_Hall                   '-P 2yn'
_symmetry_space_group_name_H-M                    'P 21/n'
_symmetry_Int_Tables_number                              14

loop_
_symmetry_equiv_pos_site_id
_symmetry_equiv_pos_as_xyz
   1 x,y,z
   2 1/2-x,1/2+y,1/2-z
   3 -x,-y,-z
   4 1/2+x,1/2-y,1/2+z

_cell_length_a                                          4.51050
_cell_length_b                                         12.78400
_cell_length_c                                         31.99790
_cell_angle_alpha                                            90
_cell_angle_beta                                        91.6970
_cell_angle_gamma                                            90
_cell_volume                                           1844.261
_cell_formula_units_Z                                 4
loop_
_atom_site_label
_atom_site_fract_x
_atom_site_fract_y
_atom_site_fract_z
Cl1 1.99906 1.04106 0.33141
Cl2 1.86362 0.79696 0.31552
O1 0.17696 0.63139 0.01643
O2 0.20766 0.51612 -0.03171
N1 0.51761 0.80250 0.01418
C1 1.75252 0.99973 0.29233
C2 1.69039 0.89366 0.28584
C3 1.48882 0.86362 0.25424
C4 1.35144 0.93854 0.22866
C5 1.41610 1.04416 0.23491
C6 1.61500 1.07473 0.26678
C7 1.13691 0.90508 0.19384
C8 1.28864 0.86394 0.15471
C9 1.07511 0.84684 0.11786
C10 0.94147 0.74966 0.11092
C11 0.74735 0.73556 0.07658
C12 0.68844 0.81781 0.04909
C13 0.81348 0.91537 0.05666
C14 1.00835 0.92979 0.09087
C15 0.61237 0.76248 -0.02236
C16 0.82015 0.82034 -0.04374
C17 0.93637 0.78348 -0.08078
C18 0.84076 0.68780 -0.09667
C19 0.63143 0.62965 -0.07571
C20 0.51510 0.66624 -0.03837
C21 0.29038 0.59960 -0.01784
H1 1.44015 0.78120 0.24939
H2 1.31027 1.10303 0.21496
H3 1.66334 1.15717 0.27180
H4 0.99068 0.84422 0.20537
H5 0.99502 0.97123 0.18501
H6 1.40397 0.79092 0.16230
H7 1.45859 0.91975 0.14564
H8 1.11277 1.00529 0.09634
H9 0.76083 0.97919 0.03531
H10 0.64788 0.65942 0.07058
H11 0.99151 0.68438 0.13178
H12 0.33068 0.76273 0.02207
H13 0.89523 0.89425 -0.03073
H14 1.10496 0.82787 -0.09680
H15 0.93164 0.65737 -0.12531
H16 0.56040 0.55443 -0.08847
H17 0.03613 0.57330 0.02221
data_XXIII_list1_Rank032_Ende
# UPACK Energy = -675.753 kJ/mol

_symmetry_cell_setting                               triclinic
_symmetry_space_group_name_Hall                   '-P 1'
_symmetry_space_group_name_H-M                    'P -1'
_symmetry_Int_Tables_number                               2

loop_
_symmetry_equiv_pos_site_id
_symmetry_equiv_pos_as_xyz
   1 x,y,z
   2 -x,-y,-z

_cell_length_a                                          8.18520
_cell_length_b                                          9.81090
_cell_length_c                                         11.47130
_cell_angle_alpha                                       96.8270
_cell_angle_beta                                       105.7510
_cell_angle_gamma                                       97.9820
_cell_volume                                            866.086
_cell_formula_units_Z                                 2
loop_
_atom_site_label
_atom_site_fract_x
_atom_site_fract_y
_atom_site_fract_z
Cl1 0.51800 0.72151 -0.26735
Cl2 0.26147 0.48760 -0.20066
O1 1.23145 -0.49068 0.48355
O2 1.03248 -0.36739 0.45801
N1 1.08246 -0.12653 0.37060
C1 0.58990 0.58207 -0.20330
C2 0.47857 0.48080 -0.17254
C3 0.54125 0.37051 -0.11988
C4 0.71498 0.35959 -0.09821
C5 0.82462 0.46030 -0.13088
C6 0.76262 0.57108 -0.18321
C7 0.78967 0.24183 -0.03953
C8 0.68167 0.15547 0.02600
C9 0.78575 0.07763 0.11799
C10 0.79727 -0.06147 0.08442
C11 0.89461 -0.13105 0.17008
C12 0.98279 -0.06154 0.28819
C13 0.97150 0.07666 0.32187
C14 0.87274 0.14628 0.23730
C15 1.24434 -0.15171 0.38017
C16 1.35788 -0.05437 0.34812
C17 1.52448 -0.07514 0.35418
C18 1.57768 -0.19470 0.39340
C19 1.46469 -0.29303 0.42520
C20 1.29661 -0.27251 0.41921
C21 1.17717 -0.37838 0.45482
H1 0.45219 0.29227 -0.09777
H2 0.95943 0.45199 -0.11609
H3 0.84809 0.64862 -0.20976
H4 0.81633 0.17028 -0.10934
H5 0.91401 0.28711 0.02699
H6 0.57835 0.08231 -0.04315
H7 0.61995 0.22455 0.07471
H8 0.86472 0.25469 0.26448
H9 1.04152 0.13019 0.41405
H10 0.90450 -0.23887 0.14401
H11 0.73140 -0.11549 -0.00865
H12 1.01315 -0.20417 0.39812
H13 1.31648 0.03979 0.31963
H14 1.61294 0.00214 0.32980
H15 1.70756 -0.21206 0.39864
H16 1.50905 -0.38620 0.45528
H17 1.13266 -0.54026 0.50501
data_XXIII_list1_Rank033_Ende
# UPACK Energy = -675.683 kJ/mol

_symmetry_cell_setting                               triclinic
_symmetry_space_group_name_Hall                   '-P 1'
_symmetry_space_group_name_H-M                    'P -1'
_symmetry_Int_Tables_number                               2

loop_
_symmetry_equiv_pos_site_id
_symmetry_equiv_pos_as_xyz
   1 x,y,z
   2 -x,-y,-z

_cell_length_a                                          5.84490
_cell_length_b                                          7.68450
_cell_length_c                                         20.42480
_cell_angle_alpha                                       94.5290
_cell_angle_beta                                        95.2470
_cell_angle_gamma                                      103.5460
_cell_volume                                            883.339
_cell_formula_units_Z                                 2
loop_
_atom_site_label
_atom_site_fract_x
_atom_site_fract_y
_atom_site_fract_z
Cl1 0.26102 1.32394 0.38807
Cl2 0.61777 1.27178 0.50874
O1 -0.23827 0.28163 0.01183
O2 0.13218 0.39781 0.03688
N1 0.38926 0.21819 0.11304
C1 0.45435 1.18723 0.37773
C2 0.60831 1.16316 0.43070
C3 0.75893 1.04988 0.42111
C4 0.76172 0.96296 0.35880
C5 0.61128 0.99028 0.30572
C6 0.45553 1.10005 0.31536
C7 0.92835 0.84057 0.34950
C8 0.81605 0.63963 0.35264
C9 0.70491 0.53473 0.28662
C10 0.82008 0.41709 0.25551
C11 0.71389 0.31183 0.19703
C12 0.49493 0.32561 0.16850
C13 0.38196 0.44607 0.19815
C14 0.48499 0.54896 0.25757
C15 0.18524 0.08754 0.10670
C16 0.19032 -0.06663 0.13756
C17 -0.01366 -0.20393 0.13619
C18 -0.22415 -0.18640 0.10309
C19 -0.23005 -0.03341 0.07137
C20 -0.02510 0.10593 0.07274
C21 -0.03458 0.27110 0.03919
H1 0.87634 1.03084 0.46267
H2 0.61596 0.92586 0.25671
H3 0.33679 1.12049 0.27408
H4 1.00241 0.85826 0.30260
H5 1.07763 0.88268 0.38822
H6 0.68451 0.62571 0.38777
H7 0.95336 0.57817 0.37328
H8 0.39108 0.63719 0.28214
H9 0.21037 0.45593 0.17584
H10 0.79826 0.21404 0.17509
H11 0.98864 0.40147 0.27824
H12 0.40209 0.28719 0.07253
H13 0.35583 -0.07901 0.16310
H14 -0.00937 -0.32369 0.16092
H15 -0.38501 -0.29292 0.10174
H16 -0.39771 -0.02305 0.04616
H17 -0.19386 0.39906 -0.00657
data_XXIII_list1_Rank034_Ende
# UPACK Energy = -675.677 kJ/mol

_symmetry_cell_setting                               triclinic
_symmetry_space_group_name_Hall                   '-P 1'
_symmetry_space_group_name_H-M                    'P -1'
_symmetry_Int_Tables_number                               2

loop_
_symmetry_equiv_pos_site_id
_symmetry_equiv_pos_as_xyz
   1 x,y,z
   2 -x,-y,-z

_cell_length_a                                          8.24600
_cell_length_b                                         10.22130
_cell_length_c                                         11.60560
_cell_angle_alpha                                       70.7500
_cell_angle_beta                                        75.9040
_cell_angle_gamma                                       81.8770
_cell_volume                                            893.688
_cell_formula_units_Z                                 2
loop_
_atom_site_label
_atom_site_fract_x
_atom_site_fract_y
_atom_site_fract_z
Cl1 -0.24687 -0.03331 0.95958
Cl2 -0.40956 0.26800 0.83149
O1 0.35896 0.52379 -0.34147
O2 0.55107 0.62123 -0.49451
N1 0.23467 0.64311 -0.15788
C1 -0.17054 0.05972 0.80570
C2 -0.24305 0.18998 0.74897
C3 -0.18475 0.25746 0.62252
C4 -0.05287 0.19658 0.55231
C5 0.02173 0.06821 0.61045
C6 -0.03707 -0.00015 0.73645
C7 0.00069 0.26337 0.41231
C8 0.06088 0.41115 0.36888
C9 0.10667 0.47364 0.22772
C10 0.01630 0.59165 0.16676
C11 0.05846 0.64726 0.03699
C12 0.19209 0.58746 -0.03211
C13 0.28211 0.47014 0.02794
C14 0.23872 0.41259 0.15737
C15 0.34707 0.73953 -0.22556
C16 0.35091 0.84867 -0.17997
C17 0.45937 0.95376 -0.24411
C18 0.56533 0.94992 -0.35600
C19 0.56149 0.84227 -0.40363
C20 0.45273 0.73567 -0.33916
C21 0.45840 0.62327 -0.39640
H1 -0.24532 0.35676 0.57853
H2 0.12329 0.01843 0.55705
H3 0.01852 -0.10198 0.78034
H4 0.10003 0.19704 0.37433
H5 -0.10464 0.26544 0.37038
H6 0.16970 0.40910 0.40740
H7 -0.03674 0.47851 0.40727
H8 0.30825 0.31939 0.20297
H9 0.38619 0.42336 -0.02601
H10 -0.01255 0.73776 -0.01088
H11 -0.08736 0.64052 0.21979
H12 0.23995 0.56998 -0.20124
H13 0.26812 0.85188 -0.09260
H14 0.46079 1.03840 -0.20705
H15 0.64969 1.03251 -0.40692
H16 0.64381 0.84212 -0.49271
H17 0.39433 0.46689 -0.39954
data_XXIII_list1_Rank035_Ende
# UPACK Energy = -675.582 kJ/mol

_symmetry_cell_setting                            orthorhombic
_symmetry_space_group_name_Hall                   'P 2ac 2ab'
_symmetry_space_group_name_H-M                    'P 21 21 21'
_symmetry_Int_Tables_number                              19

loop_
_symmetry_equiv_pos_site_id
_symmetry_equiv_pos_as_xyz
   1 x,y,z
   2 1/2-x,-y,1/2+z
   3 1/2+x,1/2-y,-z
   4 -x,1/2+y,1/2-z

_cell_length_a                                          4.23070
_cell_length_b                                         20.20900
_cell_length_c                                         20.41130
_cell_angle_alpha                                            90
_cell_angle_beta                                             90
_cell_angle_gamma                                            90
_cell_volume                                           1745.130
_cell_formula_units_Z                                 4
loop_
_atom_site_label
_atom_site_fract_x
_atom_site_fract_y
_atom_site_fract_z
Cl1 0.91321 0.14711 0.47493
Cl2 0.50583 0.06525 0.37065
O1 -0.51170 0.57983 -0.09803
O2 -0.60809 0.51173 -0.02197
N1 -0.30576 0.39471 -0.01947
C1 0.70767 0.18634 0.41284
C2 0.53154 0.15058 0.36705
C3 0.36752 0.18378 0.31787
C4 0.37456 0.25266 0.31451
C5 0.55055 0.28817 0.36023
C6 0.71905 0.25508 0.40892
C7 0.19163 0.28849 0.26147
C8 0.38872 0.30612 0.20071
C9 0.19560 0.33063 0.14305
C10 0.04880 0.28507 0.10172
C11 -0.12335 0.30713 0.04775
C12 -0.14718 0.37425 0.03438
C13 -0.00639 0.41993 0.07602
C14 0.16499 0.39823 0.13045
C15 -0.17975 0.41410 -0.07754
C16 0.01909 0.37002 -0.10977
C17 0.15852 0.38690 -0.16918
C18 0.09735 0.44856 -0.19651
C19 -0.10412 0.49282 -0.16507
C20 -0.24500 0.47585 -0.10521
C21 -0.46384 0.52285 -0.07178
H1 0.22988 0.15556 0.28265
H2 0.55828 0.34188 0.35767
H3 0.85957 0.28282 0.44410
H4 -0.00490 0.25710 0.24635
H5 0.08840 0.33368 0.28159
H6 0.51845 0.26214 0.18523
H7 0.56499 0.34328 0.21395
H8 0.27887 0.43406 0.16243
H9 -0.02668 0.47252 0.06554
H10 -0.23589 0.27204 0.01519
H11 0.06999 0.23232 0.11125
H12 -0.48057 0.42693 -0.00608
H13 0.06927 0.32242 -0.08758
H14 0.31797 0.35263 -0.19368
H15 0.21014 0.46248 -0.24237
H16 -0.15055 0.54071 -0.18759
H17 -0.65928 0.59584 -0.06493
data_XXIII_list1_Rank036_Ende
# UPACK Energy = -675.295 kJ/mol

_symmetry_cell_setting                               triclinic
_symmetry_space_group_name_Hall                   '-P 1'
_symmetry_space_group_name_H-M                    'P -1'
_symmetry_Int_Tables_number                               2

loop_
_symmetry_equiv_pos_site_id
_symmetry_equiv_pos_as_xyz
   1 x,y,z
   2 -x,-y,-z

_cell_length_a                                          8.42610
_cell_length_b                                         10.13710
_cell_length_c                                         11.83100
_cell_angle_alpha                                       65.2910
_cell_angle_beta                                        78.9340
_cell_angle_gamma                                       72.0510
_cell_volume                                            871.023
_cell_formula_units_Z                                 2
loop_
_atom_site_label
_atom_site_fract_x
_atom_site_fract_y
_atom_site_fract_z
Cl1 -0.03135 1.08557 -0.27273
Cl2 -0.25402 0.98515 -0.01543
O1 0.79655 -0.32980 0.47398
O2 0.87241 -0.56797 0.56422
N1 0.47837 -0.18534 0.51697
C1 0.03853 0.91764 -0.15061
C2 -0.05839 0.87392 -0.03798
C3 0.00205 0.73776 0.05854
C4 0.15717 0.64341 0.04252
C5 0.25354 0.68780 -0.06986
C6 0.19514 0.82520 -0.16569
C7 0.22067 0.49291 0.14571
C8 0.20248 0.35746 0.12606
C9 0.27026 0.20721 0.22889
C10 0.18919 0.16979 0.34826
C11 0.25564 0.03505 0.44434
C12 0.40184 -0.06396 0.42157
C13 0.48285 -0.02737 0.30282
C14 0.41710 0.10765 0.20645
C15 0.45237 -0.32460 0.57728
C16 0.29247 -0.33489 0.63075
C17 0.26049 -0.47297 0.70717
C18 0.39020 -0.60270 0.73014
C19 0.55005 -0.59427 0.67496
C20 0.58329 -0.45522 0.59804
C21 0.75874 -0.45531 0.54277
H1 -0.07267 0.70587 0.14653
H2 0.37475 0.61531 -0.08321
H3 0.27186 0.86018 -0.25261
H4 0.15339 0.49413 0.23380
H5 0.35205 0.47794 0.15525
H6 0.07043 0.37084 0.11992
H7 0.26606 0.35779 0.03632
H8 0.48240 0.13650 0.11411
H9 0.60030 -0.10196 0.28607
H10 0.19631 0.00980 0.53808
H11 0.07704 0.24773 0.36788
H12 0.60422 -0.19560 0.50418
H13 0.19193 -0.23353 0.61463
H14 0.13522 -0.47889 0.74936
H15 0.36697 -0.71130 0.79073
H16 0.64971 -0.69767 0.69289
H17 0.91915 -0.36668 0.45648
data_XXIII_list1_Rank037_Ende
# UPACK Energy = -675.057 kJ/mol

_symmetry_cell_setting                               triclinic
_symmetry_space_group_name_Hall                   '-P 1'
_symmetry_space_group_name_H-M                    'P -1'
_symmetry_Int_Tables_number                               2

loop_
_symmetry_equiv_pos_site_id
_symmetry_equiv_pos_as_xyz
   1 x,y,z
   2 -x,-y,-z

_cell_length_a                                          4.11260
_cell_length_b                                         13.85330
_cell_length_c                                         17.12240
_cell_angle_alpha                                       67.6950
_cell_angle_beta                                        85.2370
_cell_angle_gamma                                       84.8410
_cell_volume                                            897.601
_cell_formula_units_Z                                 2
loop_
_atom_site_label
_atom_site_fract_x
_atom_site_fract_y
_atom_site_fract_z
Cl1 -0.84389 0.33735 0.79317
Cl2 -0.57140 0.51596 0.62632
O1 0.98208 0.37039 0.10019
O2 0.85155 0.43177 -0.02862
N1 0.77405 0.18250 0.20482
C1 -0.57183 0.30738 0.72168
C2 -0.45449 0.38582 0.64838
C3 -0.23769 0.35995 0.59152
C4 -0.13550 0.25601 0.60712
C5 -0.25024 0.17752 0.68073
C6 -0.46830 0.20332 0.73785
C7 0.09837 0.23000 0.54369
C8 -0.06945 0.20753 0.47598
C9 0.15807 0.19975 0.40397
C10 0.31053 0.10379 0.40839
C11 0.52040 0.09788 0.34163
C12 0.57603 0.18751 0.27046
C13 0.42475 0.28304 0.26594
C14 0.21568 0.28927 0.33242
C15 0.67420 0.17691 0.13327
C16 0.53228 0.08573 0.14209
C17 0.40699 0.07433 0.07330
C18 0.42638 0.15536 -0.00525
C19 0.56986 0.24678 -0.01484
C20 0.69638 0.25869 0.05421
C21 0.84601 0.35931 0.03902
H1 -0.14676 0.42158 0.53484
H2 -0.16916 0.09628 0.69357
H3 -0.55960 0.14277 0.79523
H4 0.26222 0.16292 0.57679
H5 0.25023 0.29602 0.51215
H6 -0.19618 0.13570 0.50620
H7 -0.25682 0.26967 0.44918
H8 0.09681 0.36442 0.32796
H9 0.46804 0.35313 0.21037
H10 0.64199 0.02392 0.34454
H11 0.26527 0.03409 0.46390
H12 0.93198 0.24089 0.18775
H13 0.51323 0.02428 0.20409
H14 0.28927 0.00372 0.08093
H15 0.32388 0.14800 -0.05910
H16 0.58164 0.30988 -0.07684
H17 1.04618 0.44402 0.07228
data_XXIII_list1_Rank038_Ende
# UPACK Energy = -674.964 kJ/mol

_symmetry_cell_setting                            orthorhombic
_symmetry_space_group_name_Hall                   'P 2 2ab'
_symmetry_space_group_name_H-M                    'P 21 21 2'
_symmetry_Int_Tables_number                              18

loop_
_symmetry_equiv_pos_site_id
_symmetry_equiv_pos_as_xyz
   1 x,y,z
   2 -x,-y,z
   3 1/2+x,1/2-y,-z
   4 1/2-x,1/2+y,-z

_cell_length_a                                         12.61830
_cell_length_b                                         33.91950
_cell_length_c                                          4.21710
_cell_angle_alpha                                            90
_cell_angle_beta                                             90
_cell_angle_gamma                                            90
_cell_volume                                           1804.946
_cell_formula_units_Z                                 4
loop_
_atom_site_label
_atom_site_fract_x
_atom_site_fract_y
_atom_site_fract_z
Cl1 0.08265 0.33283 1.17980
Cl2 0.33015 0.31439 1.06818
O1 0.03427 -0.05688 -0.32628
O2 0.11090 -0.00240 -0.43113
N1 0.29303 0.01578 -0.12301
C1 0.12437 0.29275 0.95824
C2 0.23187 0.28512 0.90537
C3 0.26208 0.25292 0.72106
C4 0.18581 0.22794 0.59195
C5 0.07872 0.23530 0.64850
C6 0.04806 0.26769 0.83002
C7 0.21890 0.19287 0.39250
C8 0.25579 0.15687 0.58460
C9 0.26767 0.11971 0.38820
C10 0.36642 0.10764 0.27408
C11 0.37480 0.07287 0.09773
C12 0.28529 0.05025 0.03672
C13 0.18683 0.06286 0.14207
C14 0.17778 0.09742 0.31845
C15 0.28382 -0.02097 0.00214
C16 0.36131 -0.03300 0.21489
C17 0.35786 -0.07018 0.35373
C18 0.27463 -0.09539 0.28122
C19 0.19541 -0.08340 0.07294
C20 0.19951 -0.04610 -0.06977
C21 0.11417 -0.03365 -0.29272
H1 0.34564 0.24726 0.67872
H2 0.01878 0.21584 0.54895
H3 -0.03549 0.27355 0.87141
H4 0.15202 0.18418 0.24376
H5 0.28253 0.20163 0.23221
H6 0.19770 0.15105 0.77047
H7 0.33049 0.16366 0.70356
H8 0.10042 0.10688 0.40370
H9 0.11693 0.04541 0.09014
H10 0.45092 0.06317 0.00726
H11 0.43685 0.12508 0.32369
H12 0.24863 0.01751 -0.32431
H13 0.42417 -0.01280 0.27664
H14 0.41848 -0.07917 0.52277
H15 0.27032 -0.12431 0.39214
H16 0.12989 -0.10335 0.02303
H17 -0.01440 -0.03900 -0.43848
data_XXIII_list1_Rank039_Ende
# UPACK Energy = -674.911 kJ/mol

_symmetry_cell_setting                               triclinic
_symmetry_space_group_name_Hall                   '-P 1'
_symmetry_space_group_name_H-M                    'P -1'
_symmetry_Int_Tables_number                               2

loop_
_symmetry_equiv_pos_site_id
_symmetry_equiv_pos_as_xyz
   1 x,y,z
   2 -x,-y,-z

_cell_length_a                                          5.73110
_cell_length_b                                          8.51590
_cell_length_c                                         17.76830
_cell_angle_alpha                                       81.2130
_cell_angle_beta                                        82.0920
_cell_angle_gamma                                       89.5250
_cell_volume                                            848.790
_cell_formula_units_Z                                 2
loop_
_atom_site_label
_atom_site_fract_x
_atom_site_fract_y
_atom_site_fract_z
Cl1 1.27404 1.36850 0.44192
Cl2 0.76981 1.22462 0.51590
O1 0.02718 0.27610 -0.00242
O2 0.23158 0.45169 0.03407
N1 0.59939 0.34718 0.11393
C1 1.14768 1.21780 0.40535
C2 0.92392 1.15696 0.43674
C3 0.82165 1.04031 0.40421
C4 0.94234 0.98328 0.34051
C5 1.16657 1.04379 0.30954
C6 1.26945 1.16029 0.34203
C7 0.82582 0.86431 0.30171
C8 0.78019 0.69467 0.34608
C9 0.71352 0.58203 0.29363
C10 0.87661 0.47249 0.26851
C11 0.83548 0.38895 0.20984
C12 0.62931 0.41274 0.17677
C13 0.46148 0.51638 0.20387
C14 0.50198 0.60032 0.26265
C15 0.52024 0.20026 0.10868
C16 0.65327 0.07181 0.13547
C17 0.59091 -0.08240 0.12909
C18 0.38747 -0.10842 0.09840
C19 0.25501 0.01936 0.07068
C20 0.32338 0.17604 0.07310
C21 0.19092 0.31156 0.03542
H1 0.64643 0.99476 0.42847
H2 1.26101 1.00142 0.25930
H3 1.44359 1.20819 0.31764
H4 0.93447 0.85488 0.24708
H5 0.65791 0.91302 0.28756
H6 0.93854 0.65252 0.37034
H7 0.64035 0.69569 0.39420
H8 0.37390 0.68619 0.28162
H9 0.30200 0.53587 0.17730
H10 0.96856 0.30945 0.18847
H11 1.04090 0.45699 0.29267
H12 0.55209 0.42938 0.07113
H13 0.81198 0.09223 0.15947
H14 0.70114 -0.18171 0.14745
H15 0.33580 -0.22826 0.09305
H16 0.10064 -0.00512 0.04509
H17 -0.04464 0.37976 -0.01673
data_XXIII_list1_Rank040_Ende
# UPACK Energy = -674.865 kJ/mol

_symmetry_cell_setting                               triclinic
_symmetry_space_group_name_Hall                   '-P 1'
_symmetry_space_group_name_H-M                    'P -1'
_symmetry_Int_Tables_number                               2

loop_
_symmetry_equiv_pos_site_id
_symmetry_equiv_pos_as_xyz
   1 x,y,z
   2 -x,-y,-z

_cell_length_a                                          4.85400
_cell_length_b                                         13.11510
_cell_length_c                                         14.24460
_cell_angle_alpha                                       94.3870
_cell_angle_beta                                        96.9030
_cell_angle_gamma                                       99.6720
_cell_volume                                            883.110
_cell_formula_units_Z                                 2
loop_
_atom_site_label
_atom_site_fract_x
_atom_site_fract_y
_atom_site_fract_z
Cl1 1.61359 1.39986 0.60780
Cl2 1.69955 1.16351 0.59995
O1 0.24391 0.48556 -0.12138
O2 0.32930 0.57140 0.01509
N1 0.01873 0.72500 0.05196
C1 1.39648 1.30451 0.52894
C2 1.43415 1.20107 0.52536
C3 1.25337 1.12590 0.46185
C4 1.03416 1.15301 0.40194
C5 0.99840 1.25647 0.40545
C6 1.17847 1.33197 0.46884
C7 0.82340 1.06948 0.33915
C8 0.91940 1.02700 0.24713
C9 0.69054 0.94501 0.18963
C10 0.49663 0.97359 0.12056
C11 0.27162 0.89977 0.07355
C12 0.24030 0.79698 0.09485
C13 0.43424 0.76808 0.16305
C14 0.65947 0.84168 0.21017
C15 -0.08170 0.70367 -0.04172
C16 -0.28169 0.76034 -0.07690
C17 -0.40966 0.74103 -0.17077
C18 -0.33586 0.66368 -0.22978
C19 -0.13545 0.60649 -0.19531
C20 -0.00662 0.62558 -0.10066
C21 0.20469 0.56201 -0.06477
H1 1.28042 1.04536 0.46048
H2 0.82609 1.27834 0.36002
H3 1.14665 1.41222 0.47243
H4 0.62866 1.09899 0.32055
H5 0.76811 1.00454 0.38086
H6 0.97697 1.09092 0.20436
H7 1.10870 0.99376 0.26468
H8 0.80769 0.81845 0.26437
H9 0.40961 0.68806 0.18035
H10 0.11803 0.92265 0.02125
H11 0.51765 1.05386 0.10456
H12 -0.00325 0.65997 0.08664
H13 -0.34273 0.81816 -0.02888
H14 -0.57083 0.78414 -0.19714
H15 -0.43736 0.64655 -0.30290
H16 -0.08138 0.54601 -0.24278
H17 0.40554 0.46395 -0.08286
data_XXIII_list1_Rank041_Ende
# UPACK Energy = -674.823 kJ/mol

_symmetry_cell_setting                              monoclinic
_symmetry_space_group_name_Hall                   '-C 2yc'
_symmetry_space_group_name_H-M                    'C 2/c'
_symmetry_Int_Tables_number                              15

loop_
_symmetry_equiv_pos_site_id
_symmetry_equiv_pos_as_xyz
   1 x,y,z
   2 -x,y,1/2-z
   3 -x,-y,-z
   4 x,-y,1/2+z
   5 1/2+x,1/2+y,z
   6 1/2-x,1/2+y,1/2-z
   7 1/2-x,1/2-y,-z
   8 1/2+x,1/2-y,1/2+z

_cell_length_a                                         12.80140
_cell_length_b                                          9.93210
_cell_length_c                                         28.48200
_cell_angle_alpha                                            90
_cell_angle_beta                                        95.9710
_cell_angle_gamma                                            90
_cell_volume                                           3601.691
_cell_formula_units_Z                                 8
loop_
_atom_site_label
_atom_site_fract_x
_atom_site_fract_y
_atom_site_fract_z
Cl1 -0.13266 -0.49771 0.20912
Cl2 -0.19487 -0.24986 0.27176
O1 0.39210 0.54913 -0.04889
O2 0.40587 0.50623 0.02503
N1 0.23629 0.54545 0.07257
C1 -0.10376 -0.33377 0.19465
C2 -0.13028 -0.22485 0.22204
C3 -0.10534 -0.09413 0.20917
C4 -0.05213 -0.07153 0.16959
C5 -0.02672 -0.18088 0.14222
C6 -0.05363 -0.31125 0.15435
C7 -0.02291 0.07018 0.15561
C8 0.08398 0.12072 0.17915
C9 0.13031 0.23580 0.15287
C10 0.11536 0.36962 0.16561
C11 0.15409 0.47365 0.13931
C12 0.20538 0.44466 0.09990
C13 0.22322 0.31189 0.08782
C14 0.18672 0.20776 0.11465
C15 0.18722 0.58470 0.03026
C16 0.08363 0.62771 0.02887
C17 0.02801 0.66714 -0.01344
C18 0.07707 0.66351 -0.05469
C19 0.18120 0.62243 -0.05363
C20 0.23757 0.58279 -0.01097
C21 0.35026 0.54244 -0.00977
H1 -0.12780 -0.00980 0.23011
H2 0.01396 -0.16478 0.11113
H3 -0.03584 -0.39611 0.13246
H4 -0.08443 0.14067 0.16330
H5 -0.02103 0.07230 0.11739
H6 0.07529 0.15165 0.21533
H7 0.13961 0.03703 0.18140
H8 0.20235 0.10395 0.10585
H9 0.26560 0.28942 0.05766
H10 0.14350 0.57799 0.14901
H11 0.07338 0.39300 0.19588
H12 0.31505 0.53989 0.07042
H13 0.04556 0.62922 0.06111
H14 -0.05334 0.69982 -0.01431
H15 0.03391 0.69338 -0.08792
H16 0.21830 0.62285 -0.08640
H17 0.46597 0.52457 -0.03862
data_XXIII_list1_Rank042_Ende
# UPACK Energy = -674.639 kJ/mol

_symmetry_cell_setting                            orthorhombic
_symmetry_space_group_name_Hall                   'P 2ac 2ab'
_symmetry_space_group_name_H-M                    'P 21 21 21'
_symmetry_Int_Tables_number                              19

loop_
_symmetry_equiv_pos_site_id
_symmetry_equiv_pos_as_xyz
   1 x,y,z
   2 1/2-x,-y,1/2+z
   3 1/2+x,1/2-y,-z
   4 -x,1/2+y,1/2-z

_cell_length_a                                          4.11070
_cell_length_b                                         14.52210
_cell_length_c                                         29.21320
_cell_angle_alpha                                            90
_cell_angle_beta                                             90
_cell_angle_gamma                                            90
_cell_volume                                           1743.911
_cell_formula_units_Z                                 4
loop_
_atom_site_label
_atom_site_fract_x
_atom_site_fract_y
_atom_site_fract_z
Cl1 -0.16824 0.85142 0.33231
Cl2 0.05484 0.98142 0.24993
O1 0.65156 0.27570 -0.06321
O2 0.80162 0.32504 0.00190
N1 1.21442 0.48095 0.00371
C1 0.06966 0.81021 0.28800
C2 0.16434 0.86672 0.25171
C3 0.35122 0.83102 0.21613
C4 0.44917 0.73928 0.21688
C5 0.35913 0.68352 0.25354
C6 0.16808 0.71858 0.28887
C7 0.65177 0.70027 0.17816
C8 0.45262 0.66298 0.13766
C9 0.65462 0.61544 0.10125
C10 0.76878 0.66380 0.06318
C11 0.95616 0.61862 0.03017
C12 1.02962 0.52548 0.03509
C13 0.91711 0.47771 0.07306
C14 0.72967 0.52231 0.10605
C15 1.17907 0.47537 -0.04234
C16 1.34111 0.54268 -0.06736
C17 1.32612 0.54392 -0.11488
C18 1.14751 0.47661 -0.13741
C19 0.98697 0.40842 -0.11271
C20 0.99910 0.40699 -0.06471
C21 0.81878 0.33331 -0.03924
H1 0.42179 0.87501 0.18784
H2 0.43795 0.61225 0.25448
H3 0.09564 0.67497 0.31733
H4 0.81725 0.75329 0.16565
H5 0.80255 0.64475 0.19166
H6 0.31556 0.71937 0.12218
H7 0.27515 0.61363 0.15070
H8 0.64272 0.48420 0.13570
H9 0.97616 0.40530 0.07712
H10 1.04739 0.65597 0.00073
H11 0.71266 0.73654 0.05936
H12 1.38080 0.43711 0.01724
H13 1.48553 0.59376 -0.04940
H14 1.45712 0.59607 -0.13424
H15 1.13482 0.47650 -0.17455
H16 0.85052 0.35606 -0.13128
H17 0.54243 0.23977 -0.03888
data_XXIII_list1_Rank043_Ende
# UPACK Energy = -674.194 kJ/mol

_symmetry_cell_setting                              monoclinic
_symmetry_space_group_name_Hall                   '-P 2yn'
_symmetry_space_group_name_H-M                    'P 21/n'
_symmetry_Int_Tables_number                              14

loop_
_symmetry_equiv_pos_site_id
_symmetry_equiv_pos_as_xyz
   1 x,y,z
   2 1/2-x,1/2+y,1/2-z
   3 -x,-y,-z
   4 1/2+x,1/2-y,1/2+z

_cell_length_a                                          4.64810
_cell_length_b                                         34.60020
_cell_length_c                                         10.70060
_cell_angle_alpha                                            90
_cell_angle_beta                                        95.4790
_cell_angle_gamma                                            90
_cell_volume                                           1713.064
_cell_formula_units_Z                                 4
loop_
_atom_site_label
_atom_site_fract_x
_atom_site_fract_y
_atom_site_fract_z
Cl1 1.33710 -0.05212 0.33667
Cl2 0.88865 -0.05158 0.09048
O1 0.10404 0.30345 0.27540
O2 0.24546 0.36053 0.31471
N1 0.29456 0.26612 0.07784
C1 1.11500 -0.01283 0.29954
C2 0.92013 -0.01247 0.19170
C3 0.74621 0.01983 0.16444
C4 0.76434 0.05173 0.24420
C5 0.95673 0.05107 0.35240
C6 1.13269 0.01899 0.37960
C7 0.58347 0.08744 0.21176
C8 0.69020 0.11138 0.10412
C9 0.58041 0.15270 0.09689
C10 0.72201 0.18089 0.17298
C11 0.62433 0.21902 0.16815
C12 0.38854 0.22917 0.08503
C13 0.24799 0.20137 0.00813
C14 0.34157 0.16300 0.01464
C15 0.45137 0.29844 0.06223
C16 0.62812 0.29857 -0.03544
C17 0.79529 0.33073 -0.05728
C18 0.78472 0.36298 0.01922
C19 0.60883 0.36308 0.11740
C20 0.43991 0.33076 0.14009
C21 0.25534 0.33287 0.24700
H1 0.59698 0.02022 0.07998
H2 0.97159 0.07575 0.41549
H3 1.28333 0.01865 0.46377
H4 0.35937 0.07897 0.18659
H5 0.58478 0.10566 0.29503
H6 0.63109 0.09660 0.01523
H7 0.92588 0.11223 0.11591
H8 0.22958 0.14097 -0.04439
H9 0.06124 0.20971 -0.05473
H10 0.73294 0.24083 0.22849
H11 0.90961 0.17296 0.23618
H12 0.15341 0.27156 0.14307
H13 0.63682 0.27324 -0.09483
H14 0.93517 0.33054 -0.13299
H15 0.91777 0.38805 0.00349
H16 0.60699 0.38850 0.17773
H17 0.02568 0.31532 0.34853
data_XXIII_list1_Rank044_Ende
# UPACK Energy = -674.077 kJ/mol

_symmetry_cell_setting                              monoclinic
_symmetry_space_group_name_Hall                   '-P 2yn'
_symmetry_space_group_name_H-M                    'P 21/n'
_symmetry_Int_Tables_number                              14

loop_
_symmetry_equiv_pos_site_id
_symmetry_equiv_pos_as_xyz
   1 x,y,z
   2 1/2-x,1/2+y,1/2-z
   3 -x,-y,-z
   4 1/2+x,1/2-y,1/2+z

_cell_length_a                                          4.24090
_cell_length_b                                         35.35950
_cell_length_c                                         11.36480
_cell_angle_alpha                                            90
_cell_angle_beta                                        92.4500
_cell_angle_gamma                                            90
_cell_volume                                           1702.663
_cell_formula_units_Z                                 4
loop_
_atom_site_label
_atom_site_fract_x
_atom_site_fract_y
_atom_site_fract_z
Cl1 1.47444 -0.01627 0.21955
Cl2 1.22580 0.03346 0.43227
O1 -0.16064 0.36863 -0.06987
O2 -0.25412 0.31452 -0.00105
N1 0.10320 0.28974 0.18722
C1 1.24407 0.02354 0.19402
C2 1.12938 0.04462 0.28695
C3 0.93527 0.07567 0.26326
C4 0.85867 0.08638 0.14760
C5 0.97613 0.06562 0.05488
C6 1.16914 0.03436 0.07825
C7 0.65428 0.12093 0.12463
C8 0.83986 0.15830 0.12400
C9 0.63835 0.19324 0.13889
C10 0.57488 0.20550 0.25206
C11 0.38787 0.23738 0.26799
C12 0.27299 0.25788 0.17134
C13 0.33597 0.24583 0.05838
C14 0.51539 0.21330 0.04164
C15 0.21603 0.32566 0.19190
C16 0.43509 0.33463 0.28221
C17 0.56437 0.37073 0.29096
C18 0.47339 0.39802 0.20835
C19 0.25624 0.38928 0.11719
C20 0.12477 0.35295 0.10838
C21 -0.11163 0.34394 0.01158
H1 0.84289 0.09152 0.33606
H2 0.91623 0.07358 -0.03577
H3 1.26043 0.01816 0.00601
H4 0.51961 0.11780 0.04127
H5 0.48292 0.12231 0.19336
H6 0.96786 0.16029 0.04296
H7 1.01790 0.15778 0.19618
H8 0.56200 0.20395 -0.04709
H9 0.24970 0.26228 -0.01675
H10 0.33284 0.24657 0.35582
H11 0.67300 0.19026 0.32811
H12 -0.09729 0.28894 0.13430
H13 0.51058 0.31299 0.34492
H14 0.74017 0.37745 0.36032
H15 0.57496 0.42626 0.21369
H16 0.18829 0.41125 0.05366
H17 -0.32203 0.35483 -0.11501
data_XXIII_list1_Rank045_Ende
# UPACK Energy = -673.982 kJ/mol

_symmetry_cell_setting                              monoclinic
_symmetry_space_group_name_Hall                   '-P 2yn'
_symmetry_space_group_name_H-M                    'P 21/n'
_symmetry_Int_Tables_number                              14

loop_
_symmetry_equiv_pos_site_id
_symmetry_equiv_pos_as_xyz
   1 x,y,z
   2 1/2-x,1/2+y,1/2-z
   3 -x,-y,-z
   4 1/2+x,1/2-y,1/2+z

_cell_length_a                                          4.03030
_cell_length_b                                         27.28590
_cell_length_c                                         15.76770
_cell_angle_alpha                                            90
_cell_angle_beta                                        94.1740
_cell_angle_gamma                                            90
_cell_volume                                           1729.380
_cell_formula_units_Z                                 4
loop_
_atom_site_label
_atom_site_fract_x
_atom_site_fract_y
_atom_site_fract_z
Cl1 1.26979 0.36376 0.64312
Cl2 1.23716 0.25613 0.72461
O1 -0.37554 0.01265 0.11994
O2 -0.28593 -0.04039 0.02455
N1 -0.09955 0.00015 0.27823
C1 1.06821 0.31596 0.58919
C2 1.05526 0.26907 0.62420
C3 0.89906 0.23127 0.57724
C4 0.75776 0.23972 0.49489
C5 0.76693 0.28689 0.46119
C6 0.92026 0.32487 0.50825
C7 0.61205 0.19871 0.43831
C8 0.50098 0.15159 0.48235
C9 0.34510 0.11141 0.42544
C10 0.16369 0.07462 0.46259
C11 0.01113 0.03774 0.41240
C12 0.05159 0.03595 0.32595
C13 0.23542 0.07185 0.28848
C14 0.37973 0.10981 0.33778
C15 0.03313 -0.04133 0.24788
C16 0.22430 -0.07044 0.30516
C17 0.36159 -0.11422 0.27916
C18 0.30577 -0.12895 0.19505
C19 0.11697 -0.09989 0.13723
C20 -0.02435 -0.05592 0.16294
C21 -0.23232 -0.02723 0.09766
H1 0.89559 0.19506 0.60551
H2 0.65681 0.29400 0.39736
H3 0.92885 0.36159 0.48185
H4 0.80000 0.18891 0.39482
H5 0.39910 0.21317 0.39931
H6 0.71359 0.13576 0.51910
H7 0.32377 0.16181 0.52821
H8 0.52183 0.13760 0.30702
H9 0.26306 0.07062 0.22050
H10 -0.14705 0.01070 0.43953
H11 0.13481 0.07533 0.53060
H12 -0.25899 0.01510 0.23191
H13 0.27029 -0.05833 0.37048
H14 0.51517 -0.13653 0.32372
H15 0.41372 -0.16304 0.17429
H16 0.08020 -0.11160 0.07121
H17 -0.49296 0.02287 0.06500
data_XXIII_list1_Rank046_Ende
# UPACK Energy = -673.981 kJ/mol

_symmetry_cell_setting                               triclinic
_symmetry_space_group_name_Hall                   '-P 1'
_symmetry_space_group_name_H-M                    'P -1'
_symmetry_Int_Tables_number                               2

loop_
_symmetry_equiv_pos_site_id
_symmetry_equiv_pos_as_xyz
   1 x,y,z
   2 -x,-y,-z

_cell_length_a                                          4.30620
_cell_length_b                                         10.10360
_cell_length_c                                         20.78600
_cell_angle_alpha                                       78.9340
_cell_angle_beta                                        85.4150
_cell_angle_gamma                                       86.4660
_cell_volume                                            883.713
_cell_formula_units_Z                                 2
loop_
_atom_site_label
_atom_site_fract_x
_atom_site_fract_y
_atom_site_fract_z
Cl1 -0.72376 -0.46704 0.43190
Cl2 -0.83005 -0.22463 0.51270
O1 0.95965 0.70130 -0.01661
O2 0.84050 0.53011 0.05673
N1 0.56281 0.57123 0.17418
C1 -0.55053 -0.31424 0.40521
C2 -0.59801 -0.20821 0.43993
C3 -0.45445 -0.08660 0.41618
C4 -0.26562 -0.07012 0.35782
C5 -0.22409 -0.17508 0.32294
C6 -0.36118 -0.29741 0.34703
C7 -0.09616 0.05848 0.33251
C8 -0.27727 0.16811 0.28633
C9 -0.07670 0.28373 0.25374
C10 -0.00821 0.38074 0.28932
C11 0.19588 0.48135 0.26143
C12 0.33265 0.48597 0.19819
C13 0.26153 0.39029 0.16237
C14 0.05532 0.28987 0.18968
C15 0.55300 0.70347 0.14490
C16 0.42766 0.79591 0.18254
C17 0.43007 0.93401 0.15824
C18 0.56640 0.97999 0.09575
C19 0.69489 0.88822 0.05770
C20 0.68933 0.74882 0.08180
C21 0.83155 0.65192 0.04051
H1 -0.48896 -0.00477 0.44350
H2 -0.08181 -0.16175 0.27697
H3 -0.31892 -0.38006 0.32042
H4 -0.03074 0.09999 0.37399
H5 0.12201 0.03258 0.30627
H6 -0.47627 0.20667 0.31433
H7 -0.37031 0.12331 0.24855
H8 0.00437 0.21434 0.16150
H9 0.37337 0.39156 0.11353
H10 0.25524 0.55335 0.29021
H11 -0.10708 0.37576 0.33959
H12 0.74345 0.51995 0.15381
H13 0.33278 0.75938 0.23198
H14 0.33004 1.00537 0.18815
H15 0.57343 1.08803 0.07647
H16 0.80118 0.92644 0.00889
H17 1.03402 0.61688 -0.03180
data_XXIII_list1_Rank047_Ende
# UPACK Energy = -673.911 kJ/mol

_symmetry_cell_setting                               triclinic
_symmetry_space_group_name_Hall                   '-P 1'
_symmetry_space_group_name_H-M                    'P -1'
_symmetry_Int_Tables_number                               2

loop_
_symmetry_equiv_pos_site_id
_symmetry_equiv_pos_as_xyz
   1 x,y,z
   2 -x,-y,-z

_cell_length_a                                          8.08680
_cell_length_b                                          8.71920
_cell_length_c                                         12.36890
_cell_angle_alpha                                       90.4360
_cell_angle_beta                                        91.9550
_cell_angle_gamma                                       92.7800
_cell_volume                                            870.566
_cell_formula_units_Z                                 2
loop_
_atom_site_label
_atom_site_fract_x
_atom_site_fract_y
_atom_site_fract_z
Cl1 1.42395 1.56798 0.12232
Cl2 1.33976 1.48674 0.36555
O1 0.59838 0.16661 0.09123
O2 0.52723 -0.07130 0.10053
N1 0.68243 0.32262 0.27470
C1 1.31236 1.40072 0.15276
C2 1.27533 1.36501 0.25940
C3 1.18487 1.22947 0.28138
C4 1.13257 1.12857 0.19766
C5 1.16934 1.16495 0.09136
C6 1.25821 1.30110 0.06889
C7 1.03278 0.98190 0.22118
C8 1.12653 0.83309 0.21150
C9 1.01762 0.68998 0.23157
C10 0.94959 0.66570 0.33266
C11 0.84004 0.53981 0.34846
C12 0.80196 0.43529 0.26483
C13 0.87088 0.45812 0.16455
C14 0.97794 0.58537 0.14768
C15 0.68574 0.18237 0.32125
C16 0.73076 0.17585 0.43058
C17 0.72180 0.03737 0.48557
C18 0.66605 -0.09588 0.43088
C19 0.62070 -0.09095 0.32158
C20 0.63020 0.04801 0.26539
C21 0.57979 0.04377 0.14784
H1 1.15383 1.20380 0.36424
H2 1.12898 1.08712 0.02560
H3 1.28739 1.32875 -0.01412
H4 0.92517 0.97354 0.16542
H5 0.98479 0.98952 0.30237
H6 1.17652 0.82683 0.13072
H7 1.23280 0.83651 0.26842
H8 1.02933 0.60372 0.06849
H9 0.83811 0.37860 0.09848
H10 0.78012 0.52585 0.42499
H11 0.97705 0.74780 0.39824
H12 0.61904 0.31030 0.20224
H13 0.76910 0.28030 0.47439
H14 0.75403 0.03382 0.57140
H15 0.65564 -0.20424 0.47382
H16 0.57801 -0.19721 0.28013
H17 0.55194 0.13009 0.01930
data_XXIII_list1_Rank048_Ende
# UPACK Energy = -673.869 kJ/mol

_symmetry_cell_setting                              monoclinic
_symmetry_space_group_name_Hall                   '-P 2ybc'
_symmetry_space_group_name_H-M                    'P 21/c'
_symmetry_Int_Tables_number                              14

loop_
_symmetry_equiv_pos_site_id
_symmetry_equiv_pos_as_xyz
   1 x,y,z
   2 -x,1/2+y,1/2-z
   3 -x,-y,-z
   4 x,1/2-y,1/2+z

_cell_length_a                                         11.70980
_cell_length_b                                          8.51050
_cell_length_c                                         17.85310
_cell_angle_alpha                                            90
_cell_angle_beta                                        92.5460
_cell_angle_gamma                                            90
_cell_volume                                           1777.417
_cell_formula_units_Z                                 4
loop_
_atom_site_label
_atom_site_fract_x
_atom_site_fract_y
_atom_site_fract_z
Cl1 -0.08729 1.15528 0.21044
Cl2 0.09112 1.31028 0.10103
O1 0.38736 0.33856 0.50520
O2 0.46862 0.46635 0.41928
N1 0.42939 0.37239 0.27456
C1 -0.01054 1.04199 0.15003
C2 0.06714 1.10937 0.10228
C3 0.12684 1.01376 0.05425
C4 0.11213 0.85120 0.05464
C5 0.03472 0.78477 0.10257
C6 -0.02702 0.88000 0.14974
C7 0.17918 0.74843 0.00267
C8 0.30912 0.74294 0.01988
C9 0.34685 0.64896 0.08896
C10 0.32565 0.70365 0.16074
C11 0.35573 0.61231 0.22358
C12 0.40804 0.46732 0.21478
C13 0.43445 0.41602 0.14384
C14 0.40310 0.50594 0.08098
C15 0.35768 0.26534 0.30371
C16 0.30053 0.16241 0.25435
C17 0.22487 0.05129 0.28035
C18 0.20631 0.04285 0.35643
C19 0.26376 0.14389 0.40646
C20 0.34056 0.25615 0.38060
C21 0.40300 0.36234 0.43508
H1 0.18475 1.06698 0.01592
H2 0.02248 0.65815 0.10356
H3 -0.08721 0.82780 0.18725
H4 0.14551 0.62879 0.00292
H5 0.16501 0.79282 -0.05424
H6 0.34034 0.86267 0.02616
H7 0.34989 0.69449 -0.02893
H8 0.42027 0.46220 0.02550
H9 0.47608 0.30311 0.13754
H10 0.33665 0.65299 0.27930
H11 0.28351 0.81605 0.16763
H12 0.47747 0.42657 0.31574
H13 0.31410 0.16967 0.19472
H14 0.17933 -0.02754 0.24151
H15 0.14570 -0.04235 0.37652
H16 0.24698 0.13543 0.46589
H17 0.43993 0.41488 0.53030
data_XXIII_list1_Rank049_Ende
# UPACK Energy = -673.733 kJ/mol

_symmetry_cell_setting                            orthorhombic
_symmetry_space_group_name_Hall                   '-P 2n 2ab'
_symmetry_space_group_name_H-M                    'P b c n'
_symmetry_Int_Tables_number                              60

loop_
_symmetry_equiv_pos_site_id
_symmetry_equiv_pos_as_xyz
   1 x,y,z
   2 1/2-x,1/2-y,1/2+z
   3 1/2+x,1/2-y,-z
   4 -x,y,1/2-z
   5 -x,-y,-z
   6 1/2+x,1/2+y,1/2-z
   7 1/2-x,1/2+y,z
   8 x,-y,1/2+z

_cell_length_a                                         24.04790
_cell_length_b                                          4.32670
_cell_length_c                                         36.83110
_cell_angle_alpha                                            90
_cell_angle_beta                                             90
_cell_angle_gamma                                            90
_cell_volume                                           3832.204
_cell_formula_units_Z                                 8
loop_
_atom_site_label
_atom_site_fract_x
_atom_site_fract_y
_atom_site_fract_z
Cl1 0.13308 -0.39956 0.15992
Cl2 0.01924 -0.17458 0.19588
O1 0.06009 1.32511 0.47167
O2 0.02472 1.28626 0.52468
N1 0.14962 0.98527 0.45422
C1 0.13270 -0.16262 0.19776
C2 0.08294 -0.06180 0.21333
C3 0.08428 0.13125 0.24361
C4 0.13480 0.22021 0.25885
C5 0.18437 0.11636 0.24347
C6 0.18331 -0.07217 0.21277
C7 0.13561 0.42477 0.29225
C8 0.12648 0.24869 0.32803
C9 0.13209 0.44898 0.36160
C10 0.08537 0.58227 0.37776
C11 0.09136 0.76587 0.40871
C12 0.14369 0.81275 0.42383
C13 0.19019 0.68269 0.40759
C14 0.18458 0.50206 0.37643
C15 0.14684 0.88363 0.48901
C16 0.18747 0.67588 0.50029
C17 0.18729 0.55824 0.53542
C18 0.14629 0.65147 0.55956
C19 0.10559 0.86010 0.54866
C20 0.10538 0.97894 0.51329
C21 0.06073 1.20525 0.50374
H1 0.04573 0.21206 0.25559
H2 0.22388 0.18361 0.25538
H3 0.22187 -0.14989 0.20033
H4 0.10339 0.60116 0.28965
H5 0.17529 0.54706 0.29358
H6 0.08539 0.14144 0.32769
H7 0.15663 0.06049 0.32973
H8 0.22111 0.39912 0.36396
H9 0.23081 0.72026 0.41964
H10 0.05499 0.86792 0.42149
H11 0.04419 0.54204 0.36647
H12 0.12494 1.17672 0.45209
H13 0.21948 0.60274 0.48141
H14 0.21874 0.39283 0.54396
H15 0.14578 0.55881 0.58696
H16 0.07368 0.93003 0.56802
H17 0.02715 1.46414 0.47343
data_XXIII_list1_Rank050_Ende
# UPACK Energy = -673.657 kJ/mol

_symmetry_cell_setting                            orthorhombic
_symmetry_space_group_name_Hall                   'P 2ac 2ab'
_symmetry_space_group_name_H-M                    'P 21 21 21'
_symmetry_Int_Tables_number                              19

loop_
_symmetry_equiv_pos_site_id
_symmetry_equiv_pos_as_xyz
   1 x,y,z
   2 1/2-x,-y,1/2+z
   3 1/2+x,1/2-y,-z
   4 -x,1/2+y,1/2-z

_cell_length_a                                          4.51440
_cell_length_b                                         11.75400
_cell_length_c                                         33.89290
_cell_angle_alpha                                            90
_cell_angle_beta                                             90
_cell_angle_gamma                                            90
_cell_volume                                           1798.434
_cell_formula_units_Z                                 4
loop_
_atom_site_label
_atom_site_fract_x
_atom_site_fract_y
_atom_site_fract_z
Cl1 1.16657 -0.12151 0.32269
Cl2 0.93222 0.13760 0.32151
O1 -0.61749 -0.10402 0.01456
O2 -0.53035 -0.23011 -0.02928
N1 -0.24769 0.07716 0.01909
C1 0.92794 -0.07240 0.28652
C2 0.82518 0.03988 0.28602
C3 0.63351 0.07547 0.25621
C4 0.54059 -0.00037 0.22712
C5 0.64412 -0.11212 0.22772
C6 0.83852 -0.14779 0.25715
C7 0.33389 0.03754 0.19437
C8 0.48885 0.04886 0.15417
C9 0.28236 0.05959 0.11906
C10 0.11234 -0.03379 0.10757
C11 -0.07392 -0.02599 0.07487
C12 -0.08176 0.07288 0.05238
C13 0.08894 0.16571 0.06358
C14 0.26810 0.15998 0.09714
C15 -0.15665 0.04248 -0.01712
C16 0.05001 0.11043 -0.03636
C17 0.16910 0.07771 -0.07249
C18 0.08186 -0.02458 -0.08934
C19 -0.12440 -0.09325 -0.07037
C20 -0.24876 -0.05985 -0.03432
C21 -0.47521 -0.13655 -0.01638
H1 0.55640 0.16286 0.25573
H2 0.57547 -0.17139 0.20481
H3 0.92203 -0.23450 0.25721
H4 0.15626 -0.02496 0.19183
H5 0.22902 0.11831 0.20185
H6 0.62257 -0.02726 0.14968
H7 0.64248 0.12066 0.15501
H8 0.40240 0.23287 0.10555
H9 0.08485 0.24216 0.04569
H10 -0.20715 -0.09867 0.06631
H11 0.12398 -0.11301 0.12409
H12 -0.44870 0.04071 0.02473
H13 0.11988 0.18960 -0.02278
H14 0.33204 0.13078 -0.08737
H15 0.17577 -0.05120 -0.11739
H16 -0.19088 -0.17302 -0.08416
H17 -0.75621 -0.16837 0.01830
data_XXIII_list1_Rank051_Ende
# UPACK Energy = -673.647 kJ/mol

_symmetry_cell_setting                              monoclinic
_symmetry_space_group_name_Hall                   'P 2yb'
_symmetry_space_group_name_H-M                    'P 21'
_symmetry_Int_Tables_number                               4

loop_
_symmetry_equiv_pos_site_id
_symmetry_equiv_pos_as_xyz
   1 x,y,z
   2 -x,1/2+y,-z

_cell_length_a                                          4.30870
_cell_length_b                                         11.85160
_cell_length_c                                         17.14570
_cell_angle_alpha                                            90
_cell_angle_beta                                        90.0940
_cell_angle_gamma                                            90
_cell_volume                                            875.544
_cell_formula_units_Z                                 2
loop_
_atom_site_label
_atom_site_fract_x
_atom_site_fract_y
_atom_site_fract_z
Cl1 -0.68001 0.98647 0.66914
Cl2 -0.38691 0.74025 0.64065
O1 0.98917 1.01293 -0.10540
O2 1.06635 0.95219 0.00925
N1 0.74678 0.76498 0.05880
C1 -0.44368 0.95847 0.58986
C2 -0.31723 0.85127 0.57752
C3 -0.12828 0.83186 0.51309
C4 -0.06234 0.91856 0.46094
C5 -0.19053 1.02508 0.47291
C6 -0.38036 1.04518 0.53727
C7 0.14599 0.89637 0.39153
C8 -0.02773 0.85609 0.31838
C9 0.18447 0.83095 0.25013
C10 0.27720 0.72049 0.23430
C11 0.47109 0.69802 0.17100
C12 0.57231 0.78526 0.12315
C13 0.48363 0.89511 0.13974
C14 0.28979 0.91854 0.20274
C15 0.63685 0.76452 -0.01562
C16 0.42645 0.68027 -0.03453
C17 0.28726 0.67604 -0.10769
C18 0.36618 0.75600 -0.16334
C19 0.58145 0.83978 -0.14574
C20 0.71672 0.84554 -0.07134
C21 0.94124 0.93749 -0.05290
H1 -0.03050 0.74868 0.50360
H2 -0.14330 1.09234 0.43148
H3 -0.48053 1.12834 0.54653
H4 0.27405 0.97319 0.37737
H5 0.31868 0.83297 0.40745
H6 -0.19414 0.92097 0.30118
H7 -0.16219 0.78069 0.33257
H8 0.21847 1.00505 0.21420
H9 0.55703 0.96244 0.10131
H10 0.53678 0.61173 0.15844
H11 0.19459 0.65120 0.27036
H12 0.93916 0.81528 0.06129
H13 0.36705 0.61836 0.00912
H14 0.11450 0.61167 -0.12093
H15 0.25517 0.75413 -0.22034
H16 0.63994 0.90171 -0.19032
H17 1.11777 1.06513 -0.07549
data_XXIII_list1_Rank052_Ende
# UPACK Energy = -673.613 kJ/mol

_symmetry_cell_setting                              monoclinic
_symmetry_space_group_name_Hall                   'P 2yb'
_symmetry_space_group_name_H-M                    'P 21'
_symmetry_Int_Tables_number                               4

loop_
_symmetry_equiv_pos_site_id
_symmetry_equiv_pos_as_xyz
   1 x,y,z
   2 -x,1/2+y,-z

_cell_length_a                                          4.40910
_cell_length_b                                         11.78060
_cell_length_c                                         16.83730
_cell_angle_alpha                                            90
_cell_angle_beta                                        94.2020
_cell_angle_gamma                                            90
_cell_volume                                            872.209
_cell_formula_units_Z                                 2
loop_
_atom_site_label
_atom_site_fract_x
_atom_site_fract_y
_atom_site_fract_z
Cl1 -0.91700 -0.03608 -0.23483
Cl2 -0.72880 0.21314 -0.17339
O1 1.13971 0.35243 0.54064
O2 1.08116 0.29535 0.42110
N1 0.71769 0.11359 0.38781
C1 -0.65189 -0.01591 -0.15505
C2 -0.56785 0.09294 -0.12876
C3 -0.35236 0.10628 -0.06470
C4 -0.22035 0.01161 -0.02641
C5 -0.30681 -0.09696 -0.05214
C6 -0.52132 -0.11061 -0.11649
C7 0.01254 0.02702 0.04348
C8 -0.12763 0.03499 0.12413
C9 0.10373 0.05582 0.19367
C10 0.24985 -0.03537 0.23308
C11 0.46024 -0.01562 0.29756
C12 0.52242 0.09461 0.32343
C13 0.38392 0.18570 0.28296
C14 0.17395 0.16648 0.21828
C15 0.65844 0.11908 0.46575
C16 0.45508 0.04103 0.49406
C17 0.40188 0.03721 0.57443
C18 0.55206 0.11285 0.62684
C19 0.75106 0.19264 0.59914
C20 0.80561 0.19647 0.51817
C21 1.02025 0.28219 0.48928
H1 -0.28740 0.19115 -0.04469
H2 -0.20531 -0.17114 -0.02235
H3 -0.58573 -0.19516 -0.13726
H4 0.17371 -0.04351 0.04530
H5 0.14366 0.10403 0.03459
H6 -0.25104 -0.04336 0.13429
H7 -0.29605 0.10307 0.12162
H8 0.06230 0.23805 0.18782
H9 0.43434 0.27177 0.30327
H10 0.57436 -0.08627 0.32849
H11 0.19936 -0.12193 0.21408
H12 0.88269 0.17052 0.37558
H13 0.33522 -0.01711 0.45277
H14 0.24230 -0.02361 0.59641
H15 0.51256 0.11013 0.68973
H16 0.86542 0.25139 0.64145
H17 1.25412 0.39892 0.50534
data_XXIII_list1_Rank053_Ende
# UPACK Energy = -673.589 kJ/mol

_symmetry_cell_setting                              monoclinic
_symmetry_space_group_name_Hall                   '-P 2yn'
_symmetry_space_group_name_H-M                    'P 21/n'
_symmetry_Int_Tables_number                              14

loop_
_symmetry_equiv_pos_site_id
_symmetry_equiv_pos_as_xyz
   1 x,y,z
   2 1/2-x,1/2+y,1/2-z
   3 -x,-y,-z
   4 1/2+x,1/2-y,1/2+z

_cell_length_a                                         12.06440
_cell_length_b                                          4.23920
_cell_length_c                                         34.39400
_cell_angle_alpha                                            90
_cell_angle_beta                                        93.4080
_cell_angle_gamma                                            90
_cell_volume                                           1755.916
_cell_formula_units_Z                                 4
loop_
_atom_site_label
_atom_site_fract_x
_atom_site_fract_y
_atom_site_fract_z
Cl1 0.45747 0.10196 0.26688
Cl2 0.65212 0.43801 0.22347
O1 -0.08585 1.59495 -0.10272
O2 0.02646 1.71733 -0.05565
N1 0.22843 1.44189 -0.04927
C1 0.42937 0.33334 0.22604
C2 0.51463 0.47935 0.20697
C3 0.48944 0.66555 0.17426
C4 0.37952 0.71031 0.16060
C5 0.29466 0.56302 0.17957
C6 0.31950 0.37403 0.21210
C7 0.35264 0.91613 0.12523
C8 0.35457 0.74034 0.08624
C9 0.32029 0.93861 0.05080
C10 0.39983 1.10324 0.03102
C11 0.36819 1.27446 -0.00251
C12 0.25766 1.28533 -0.01602
C13 0.17775 1.13033 0.00421
C14 0.20891 0.95477 0.03738
C15 0.19851 1.30955 -0.08425
C16 0.27539 1.11498 -0.10092
C17 0.24900 0.96389 -0.13617
C18 0.14503 1.01007 -0.15488
C19 0.06757 1.20437 -0.13835
C20 0.09378 1.35700 -0.10285
C21 0.01131 1.56915 -0.08548
H1 0.55613 0.77930 0.15975
H2 0.20867 0.59402 0.16890
H3 0.25312 0.25798 0.22669
H4 0.41202 1.11036 0.12520
H5 0.27069 1.02118 0.12764
H6 0.43792 0.64651 0.08313
H7 0.29925 0.53738 0.08706
H8 0.14613 0.82536 0.05219
H9 0.09108 1.14183 -0.00634
H10 0.42920 1.39826 -0.01868
H11 0.48667 1.09560 0.04142
H12 0.17396 1.61822 -0.04364
H13 0.35594 1.07750 -0.08599
H14 0.30865 0.80767 -0.14885
H15 0.12407 0.89215 -0.18250
H16 -0.01351 1.23624 -0.15343
H17 -0.11607 1.74010 -0.08411
data_XXIII_list1_Rank054_Ende
# UPACK Energy = -673.436 kJ/mol

_symmetry_cell_setting                               triclinic
_symmetry_space_group_name_Hall                   '-P 1'
_symmetry_space_group_name_H-M                    'P -1'
_symmetry_Int_Tables_number                               2

loop_
_symmetry_equiv_pos_site_id
_symmetry_equiv_pos_as_xyz
   1 x,y,z
   2 -x,-y,-z

_cell_length_a                                          8.35690
_cell_length_b                                          9.53050
_cell_length_c                                         11.30740
_cell_angle_alpha                                       84.6180
_cell_angle_beta                                        81.5720
_cell_angle_gamma                                       85.2330
_cell_volume                                            884.728
_cell_formula_units_Z                                 2
loop_
_atom_site_label
_atom_site_fract_x
_atom_site_fract_y
_atom_site_fract_z
Cl1 0.80889 0.39113 0.52675
Cl2 0.79498 0.71804 0.43046
O1 -0.23570 1.04129 -0.48841
O2 -0.05361 0.98904 -0.37339
N1 -0.14663 0.91195 -0.14166
C1 0.69178 0.45634 0.41705
C2 0.68758 0.59849 0.37378
C3 0.59340 0.64690 0.28443
C4 0.50066 0.55527 0.23880
C5 0.50447 0.41352 0.28287
C6 0.59954 0.36442 0.37170
C7 0.39871 0.61283 0.14203
C8 0.24054 0.54184 0.13811
C9 0.12745 0.63239 0.06400
C10 0.13262 0.61678 -0.05816
C11 0.03675 0.70844 -0.12711
C12 -0.06461 0.81493 -0.07385
C13 -0.07053 0.83029 0.04752
C14 0.02480 0.73917 0.11679
C15 -0.29836 0.91424 -0.17124
C16 -0.42385 0.87483 -0.08266
C17 -0.58303 0.88361 -0.10702
C18 -0.61631 0.93308 -0.22099
C19 -0.49146 0.97275 -0.31014
C20 -0.33077 0.96249 -0.28642
C21 -0.19669 1.00070 -0.38387
H1 0.59187 0.75744 0.25074
H2 0.43313 0.34023 0.24882
H3 0.60088 0.25429 0.40674
H4 0.47360 0.60886 0.05466
H5 0.36631 0.72451 0.15427
H6 0.26918 0.43904 0.10185
H7 0.17783 0.52226 0.22925
H8 0.02240 0.75366 0.21138
H9 -0.14651 0.91614 0.08710
H10 0.04332 0.69799 -0.22264
H11 0.21268 0.53416 -0.10010
H12 -0.07091 0.95355 -0.21284
H13 -0.39785 0.84019 0.00714
H14 -0.68136 0.85445 -0.03702
H15 -0.74022 0.94007 -0.24120
H16 -0.52094 1.01147 -0.39862
H17 -0.12709 1.04184 -0.53695
data_XXIII_list1_Rank055_Ende
# UPACK Energy = -673.424 kJ/mol

_symmetry_cell_setting                               triclinic
_symmetry_space_group_name_Hall                   '-P 1'
_symmetry_space_group_name_H-M                    'P -1'
_symmetry_Int_Tables_number                               2

loop_
_symmetry_equiv_pos_site_id
_symmetry_equiv_pos_as_xyz
   1 x,y,z
   2 -x,-y,-z

_cell_length_a                                          5.60600
_cell_length_b                                          7.65210
_cell_length_c                                         21.74320
_cell_angle_alpha                                       81.1100
_cell_angle_beta                                        84.3160
_cell_angle_gamma                                       77.2580
_cell_volume                                            896.789
_cell_formula_units_Z                                 2
loop_
_atom_site_label
_atom_site_fract_x
_atom_site_fract_y
_atom_site_fract_z
Cl1 0.48460 1.37982 0.10895
Cl2 0.24118 1.27334 -0.00263
O1 0.74243 0.27849 0.49069
O2 0.38043 0.40385 0.46433
N1 0.16529 0.23970 0.38831
C1 0.28423 1.23336 0.12295
C2 0.17656 1.18761 0.07413
C3 0.01400 1.07078 0.08697
C4 -0.04352 0.99993 0.14826
C5 0.06569 1.04467 0.19684
C6 0.23055 1.16012 0.18417
C7 -0.22403 0.87529 0.16133
C8 -0.10669 0.67409 0.16069
C9 -0.04112 0.56738 0.22380
C10 -0.17639 0.43972 0.25155
C11 -0.10746 0.33090 0.30712
C12 0.09305 0.35112 0.33591
C13 0.22388 0.48182 0.30964
C14 0.15907 0.58880 0.25324
C15 0.36963 0.10699 0.39428
C16 0.38603 -0.03958 0.36226
C17 0.59369 -0.17834 0.36387
C18 0.78536 -0.17036 0.39846
C19 0.76960 -0.02465 0.43093
C20 0.56174 0.11666 0.42911
C21 0.55083 0.27522 0.46283
H1 -0.07172 1.03721 0.04896
H2 0.01991 0.99097 0.24476
H3 0.31502 1.19579 0.22211
H4 -0.32806 0.89366 0.20590
H5 -0.35689 0.91496 0.12560
H6 0.05592 0.66155 0.12827
H7 -0.23469 0.61210 0.14133
H8 0.26836 0.68567 0.23143
H9 0.38098 0.49622 0.33232
H10 -0.20486 0.22552 0.32668
H11 -0.32917 0.41869 0.22841
H12 0.12651 0.30472 0.42666
H13 0.23480 -0.04484 0.33559
H14 0.60729 -0.29173 0.33815
H15 0.94885 -0.27814 0.40016
H16 0.92370 -0.02116 0.45702
H17 0.68830 0.39398 0.50837
data_XXIII_list1_Rank056_Ende
# UPACK Energy = -673.413 kJ/mol

_symmetry_cell_setting                              monoclinic
_symmetry_space_group_name_Hall                   '-P 2yn'
_symmetry_space_group_name_H-M                    'P 21/n'
_symmetry_Int_Tables_number                              14

loop_
_symmetry_equiv_pos_site_id
_symmetry_equiv_pos_as_xyz
   1 x,y,z
   2 1/2-x,1/2+y,1/2-z
   3 -x,-y,-z
   4 1/2+x,1/2-y,1/2+z

_cell_length_a                                          4.15490
_cell_length_b                                         14.28520
_cell_length_c                                         29.48770
_cell_angle_alpha                                            90
_cell_angle_beta                                        91.9970
_cell_angle_gamma                                            90
_cell_volume                                           1749.137
_cell_formula_units_Z                                 4
loop_
_atom_site_label
_atom_site_fract_x
_atom_site_fract_y
_atom_site_fract_z
Cl1 0.18053 0.58935 0.32669
Cl2 0.22101 0.63045 0.22068
O1 0.20275 0.01626 -0.05908
O2 0.03106 0.09851 -0.00421
N1 0.21770 0.28070 0.00205
C1 0.38047 0.51430 0.29125
C2 0.40028 0.53237 0.24494
C3 0.56244 0.47025 0.21733
C4 0.70029 0.38859 0.23535
C5 0.67896 0.37112 0.28169
C6 0.52262 0.43402 0.30958
C7 0.87092 0.31703 0.20634
C8 0.99700 0.34829 0.16001
C9 0.77790 0.33153 0.11850
C10 0.63476 0.40608 0.09460
C11 0.43967 0.38858 0.05596
C12 0.39236 0.29745 0.04073
C13 0.53573 0.22329 0.06415
C14 0.72817 0.24021 0.10292
C15 0.34363 0.26542 -0.03907
C16 0.49071 0.34105 -0.05948
C17 0.64713 0.33031 -0.10005
C18 0.65601 0.24247 -0.12016
C19 0.50704 0.16634 -0.10019
C20 0.34650 0.17727 -0.05949
C21 0.18291 0.09566 -0.03857
H1 0.57579 0.48582 0.18150
H2 0.78618 0.30797 0.29627
H3 0.51022 0.42081 0.34576
H4 0.71568 0.25597 0.20142
H5 1.07957 0.29240 0.22644
H6 1.06943 0.42160 0.16141
H7 1.21575 0.30839 0.15478
H8 0.84159 0.18173 0.12086
H9 0.49915 0.15204 0.05226
H10 0.32390 0.44537 0.03724
H11 0.67666 0.47768 0.10579
H12 0.04566 0.23200 0.00813
H13 0.48761 0.40849 -0.04280
H14 0.76674 0.38953 -0.11551
H15 0.78238 0.23316 -0.15149
H16 0.51857 0.09799 -0.11648
H17 0.09293 -0.02515 -0.03755
data_XXIII_list1_Rank057_Ende
# UPACK Energy = -673.195 kJ/mol

_symmetry_cell_setting                              monoclinic
_symmetry_space_group_name_Hall                   '-P 2ybc'
_symmetry_space_group_name_H-M                    'P 21/c'
_symmetry_Int_Tables_number                              14

loop_
_symmetry_equiv_pos_site_id
_symmetry_equiv_pos_as_xyz
   1 x,y,z
   2 -x,1/2+y,1/2-z
   3 -x,-y,-z
   4 x,1/2-y,1/2+z

_cell_length_a                                          4.03450
_cell_length_b                                         30.19320
_cell_length_c                                         14.52470
_cell_angle_alpha                                            90
_cell_angle_beta                                        91.6050
_cell_angle_gamma                                            90
_cell_volume                                           1768.625
_cell_formula_units_Z                                 4
loop_
_atom_site_label
_atom_site_fract_x
_atom_site_fract_y
_atom_site_fract_z
Cl1 0.22496 0.36644 0.38583
Cl2 0.03479 0.27164 0.29926
O1 1.26035 -0.05637 0.98868
O2 1.35957 0.00106 0.90729
N1 1.09743 0.00513 0.73415
C1 0.35162 0.31757 0.43789
C2 0.26327 0.27631 0.40145
C3 0.36113 0.23774 0.44733
C4 0.54915 0.23995 0.52958
C5 0.64032 0.28132 0.56468
C6 0.54295 0.31991 0.51886
C7 0.65461 0.19882 0.58347
C8 0.60464 0.15371 0.53522
C9 0.72968 0.11342 0.58866
C10 0.90795 0.08056 0.54386
C11 1.03088 0.04407 0.59294
C12 0.97016 0.03983 0.68621
C13 0.78651 0.07173 0.73079
C14 0.66633 0.10849 0.68215
C15 0.95639 -0.03440 0.75356
C16 0.76168 -0.05460 0.68505
C17 0.62183 -0.09601 0.69926
C18 0.67776 -0.11742 0.78281
C19 0.86794 -0.09714 0.85228
C20 1.01110 -0.05545 0.83828
C21 1.22065 -0.03446 0.91293
H1 0.28666 0.20613 0.41789
H2 0.78932 0.28352 0.62811
H3 0.61521 0.35213 0.54592
H4 0.91682 0.20203 0.60272
H5 0.52005 0.19885 0.64758
H6 0.73012 0.15523 0.46969
H7 0.34163 0.14901 0.51924
H8 0.52270 0.13329 0.71768
H9 0.74045 0.06831 0.80383
H10 1.17972 0.01918 0.55943
H11 0.95705 0.08381 0.47107
H12 1.24497 0.01550 0.78805
H13 0.71518 -0.03761 0.62018
H14 0.46568 -0.11124 0.64605
H15 0.56713 -0.14972 0.79441
H16 0.90273 -0.11400 0.91804
H17 1.40789 -0.03637 1.02500
data_XXIII_list1_Rank058_Ende
# UPACK Energy = -673.169 kJ/mol

_symmetry_cell_setting                               triclinic
_symmetry_space_group_name_Hall                   '-P 1'
_symmetry_space_group_name_H-M                    'P -1'
_symmetry_Int_Tables_number                               2

loop_
_symmetry_equiv_pos_site_id
_symmetry_equiv_pos_as_xyz
   1 x,y,z
   2 -x,-y,-z

_cell_length_a                                          6.15000
_cell_length_b                                         10.92160
_cell_length_c                                         13.10430
_cell_angle_alpha                                       88.4350
_cell_angle_beta                                        85.1620
_cell_angle_gamma                                       81.0040
_cell_volume                                            866.174
_cell_formula_units_Z                                 2
loop_
_atom_site_label
_atom_site_fract_x
_atom_site_fract_y
_atom_site_fract_z
Cl1 -0.20642 1.25562 0.58077
Cl2 0.28034 1.11277 0.53230
O1 1.23735 0.42560 0.40150
O2 0.89171 0.49862 0.40808
N1 0.68263 0.50735 0.23340
C1 -0.12161 1.19164 0.46185
C2 0.09196 1.12838 0.44025
C3 0.15543 1.07714 0.34390
C4 0.00653 1.08934 0.26799
C5 -0.20634 1.15293 0.29034
C6 -0.27029 1.20378 0.38658
C7 0.06507 1.03758 0.16060
C8 0.31064 0.99724 0.12431
C9 0.41025 0.86654 0.15527
C10 0.59008 0.84570 0.21519
C11 0.68231 0.72487 0.24096
C12 0.59501 0.62447 0.20745
C13 0.41737 0.64468 0.14712
C14 0.32560 0.76524 0.12072
C15 0.87502 0.44221 0.19300
C16 0.88328 0.40564 0.09185
C17 1.07895 0.34558 0.04280
C18 1.26635 0.31978 0.09652
C19 1.25781 0.35309 0.19863
C20 1.06199 0.41507 0.24791
C21 1.05548 0.45072 0.35747
H1 0.32166 1.02741 0.32946
H2 -0.32366 1.16292 0.23213
H3 -0.43671 1.25261 0.40363
H4 -0.00198 1.10906 0.10695
H5 -0.02392 0.96010 0.15206
H6 0.32372 1.00185 0.04074
H7 0.40855 1.06451 0.14895
H8 0.18747 0.78051 0.07309
H9 0.35028 0.56607 0.12110
H10 0.82053 0.70916 0.28871
H11 0.65688 0.92335 0.24376
H12 0.67234 0.49801 0.31124
H13 0.73680 0.42843 0.05021
H14 1.08736 0.32120 -0.03755
H15 1.42040 0.27405 0.05851
H16 1.40650 0.33264 0.23935
H17 1.18836 0.45539 0.47191
data_XXIII_list1_Rank059_Ende
# UPACK Energy = -673.127 kJ/mol

_symmetry_cell_setting                            orthorhombic
_symmetry_space_group_name_Hall                   'P 2ac 2ab'
_symmetry_space_group_name_H-M                    'P 21 21 21'
_symmetry_Int_Tables_number                              19

loop_
_symmetry_equiv_pos_site_id
_symmetry_equiv_pos_as_xyz
   1 x,y,z
   2 1/2-x,-y,1/2+z
   3 1/2+x,1/2-y,-z
   4 -x,1/2+y,1/2-z

_cell_length_a                                          4.13370
_cell_length_b                                         13.12890
_cell_length_c                                         31.77920
_cell_angle_alpha                                            90
_cell_angle_beta                                             90
_cell_angle_gamma                                            90
_cell_volume                                           1724.687
_cell_formula_units_Z                                 4
loop_
_atom_site_label
_atom_site_fract_x
_atom_site_fract_y
_atom_site_fract_z
Cl1 -0.07581 0.81905 0.30056
Cl2 0.06458 0.92212 0.21126
O1 1.42224 0.66677 -0.10944
O2 1.53974 0.62857 -0.04688
N1 1.26485 0.45783 -0.01230
C1 0.13229 0.75496 0.26131
C2 0.19824 0.80075 0.22262
C3 0.37409 0.74855 0.19215
C4 0.47933 0.64942 0.19947
C5 0.40692 0.60282 0.23768
C6 0.23747 0.65583 0.26868
C7 0.67738 0.59493 0.16624
C8 0.48299 0.55264 0.12882
C9 0.68889 0.52553 0.09092
C10 0.77478 0.60167 0.06236
C11 0.97225 0.57894 0.02807
C12 1.07689 0.47966 0.02139
C13 0.98587 0.40313 0.04917
C14 0.79473 0.42585 0.08421
C15 1.15940 0.43981 -0.05199
C16 0.99204 0.34957 -0.05899
C17 0.86113 0.32806 -0.09835
C18 0.89751 0.39803 -0.13075
C19 1.06754 0.48805 -0.12413
C20 1.20396 0.50939 -0.08474
C21 1.39706 0.60431 -0.07849
H1 0.42897 0.78553 0.16245
H2 0.48490 0.52511 0.24342
H3 0.18664 0.61999 0.29876
H4 0.85213 0.64968 0.15415
H5 0.81664 0.53340 0.18061
H6 0.30934 0.61028 0.11887
H7 0.34359 0.48642 0.13901
H8 0.72664 0.36581 0.10610
H9 1.06484 0.32574 0.04330
H10 1.04013 0.63866 0.00608
H11 0.68581 0.67886 0.06660
H12 1.45710 0.50634 -0.01294
H13 0.96213 0.29611 -0.03326
H14 0.72836 0.25773 -0.10382
H15 0.79329 0.38215 -0.16147
H16 1.09464 0.54132 -0.15011
H17 1.56584 0.71499 -0.09568
data_XXIII_list1_Rank060_Ende
# UPACK Energy = -673.008 kJ/mol

_symmetry_cell_setting                              monoclinic
_symmetry_space_group_name_Hall                   '-P 2yn'
_symmetry_space_group_name_H-M                    'P 21/n'
_symmetry_Int_Tables_number                              14

loop_
_symmetry_equiv_pos_site_id
_symmetry_equiv_pos_as_xyz
   1 x,y,z
   2 1/2-x,1/2+y,1/2-z
   3 -x,-y,-z
   4 1/2+x,1/2-y,1/2+z

_cell_length_a                                          4.30320
_cell_length_b                                         16.43660
_cell_length_c                                         24.36000
_cell_angle_alpha                                            90
_cell_angle_beta                                        90.3340
_cell_angle_gamma                                            90
_cell_volume                                           1722.953
_cell_formula_units_Z                                 4
loop_
_atom_site_label
_atom_site_fract_x
_atom_site_fract_y
_atom_site_fract_z
Cl1 1.11042 0.74758 0.46733
Cl2 0.71380 0.59158 0.49982
O1 0.14512 0.06299 0.43549
O2 0.21519 -0.05133 0.47565
N1 0.45466 0.09464 0.34136
C1 1.09252 0.66365 0.42463
C2 0.91769 0.59531 0.43882
C3 0.90512 0.52884 0.40342
C4 1.06749 0.52988 0.35408
C5 1.24206 0.59822 0.34004
C6 1.25594 0.66479 0.37540
C7 1.04735 0.45775 0.31549
C8 1.19874 0.37863 0.33671
C9 0.98831 0.30456 0.33724
C10 0.87743 0.27466 0.38697
C11 0.69491 0.20457 0.38812
C12 0.62102 0.16445 0.33960
C13 0.72290 0.19528 0.28964
C14 0.90896 0.26493 0.28837
C15 0.57075 0.01851 0.34805
C16 0.77451 -0.00949 0.30812
C17 0.89907 -0.08743 0.31090
C18 0.82092 -0.13762 0.35436
C19 0.62355 -0.10972 0.39519
C20 0.49383 -0.03170 0.39237
C21 0.27859 -0.00731 0.43744
H1 0.76754 0.47593 0.41454
H2 1.36865 0.59980 0.30155
H3 1.39451 0.71776 0.36470
H4 1.15299 0.47394 0.27640
H5 0.80281 0.44671 0.30663
H6 1.39697 0.36419 0.31101
H7 1.29363 0.38865 0.37784
H8 0.99399 0.28800 0.24938
H9 0.65999 0.16420 0.25188
H10 0.61408 0.18046 0.42708
H11 0.93743 0.30533 0.42508
H12 0.27487 0.10187 0.36820
H13 0.83789 0.03030 0.27455
H14 1.05969 -0.10902 0.27993
H15 0.91925 -0.19829 0.35704
H16 0.57192 -0.14928 0.42982
H17 0.01821 0.06012 0.46956
data_XXIII_list1_Rank061_Ende
# UPACK Energy = -672.951 kJ/mol

_symmetry_cell_setting                              monoclinic
_symmetry_space_group_name_Hall                   '-P 2yn'
_symmetry_space_group_name_H-M                    'P 21/n'
_symmetry_Int_Tables_number                              14

loop_
_symmetry_equiv_pos_site_id
_symmetry_equiv_pos_as_xyz
   1 x,y,z
   2 1/2-x,1/2+y,1/2-z
   3 -x,-y,-z
   4 1/2+x,1/2-y,1/2+z

_cell_length_a                                         13.04880
_cell_length_b                                          4.17630
_cell_length_c                                         31.76510
_cell_angle_alpha                                            90
_cell_angle_beta                                        90.7770
_cell_angle_gamma                                            90
_cell_volume                                           1730.902
_cell_formula_units_Z                                 4
loop_
_atom_site_label
_atom_site_fract_x
_atom_site_fract_y
_atom_site_fract_z
Cl1 0.44284 -0.41487 -0.19073
Cl2 0.66943 -0.16752 -0.20862
O1 0.79555 0.86216 0.22865
O2 0.77838 1.07907 0.16796
N1 0.90496 0.89395 0.10623
C1 0.50625 -0.16293 -0.15589
C2 0.60593 -0.05762 -0.16336
C3 0.65553 0.13910 -0.13404
C4 0.60625 0.23189 -0.09731
C5 0.50627 0.12885 -0.09023
C6 0.45629 -0.06621 -0.11961
C7 0.66108 0.43946 -0.06490
C8 0.72658 0.24832 -0.03311
C9 0.77126 0.44056 0.00335
C10 0.86423 0.60246 -0.00075
C11 0.90769 0.76096 0.03380
C12 0.85894 0.75823 0.07234
C13 0.76525 0.60420 0.07645
C14 0.72126 0.44576 0.04195
C15 0.95563 0.73250 0.13711
C16 1.04549 0.57631 0.12628
C17 1.09809 0.38907 0.15558
C18 1.06039 0.36020 0.19608
C19 0.97135 0.52022 0.20736
C20 0.91813 0.71005 0.17791
C21 0.82455 0.89147 0.19027
H1 0.73297 0.22045 -0.14010
H2 0.46667 0.20205 -0.06195
H3 0.37789 -0.14317 -0.11458
H4 0.71006 0.61100 -0.08097
H5 0.60420 0.57794 -0.04778
H6 0.78879 0.13150 -0.04990
H7 0.67948 0.05708 -0.02019
H8 0.64922 0.31837 0.04544
H9 0.72808 0.60140 0.10690
H10 0.98078 0.88260 0.03129
H11 0.90394 0.60200 -0.03057
H12 0.85680 1.05501 0.11987
H13 1.07359 0.59823 0.09456
H14 1.16744 0.26282 0.14685
H15 1.10056 0.21143 0.21914
H16 0.94398 0.49458 0.23942
H17 0.74549 1.03829 0.23020
data_XXIII_list1_Rank062_Ende
# UPACK Energy = -672.768 kJ/mol

_symmetry_cell_setting                               triclinic
_symmetry_space_group_name_Hall                   '-P 1'
_symmetry_space_group_name_H-M                    'P -1'
_symmetry_Int_Tables_number                               2

loop_
_symmetry_equiv_pos_site_id
_symmetry_equiv_pos_as_xyz
   1 x,y,z
   2 -x,-y,-z

_cell_length_a                                          4.65500
_cell_length_b                                          8.61320
_cell_length_c                                         23.00010
_cell_angle_alpha                                       80.2210
_cell_angle_beta                                        84.3380
_cell_angle_gamma                                       77.7340
_cell_volume                                            886.155
_cell_formula_units_Z                                 2
loop_
_atom_site_label
_atom_site_fract_x
_atom_site_fract_y
_atom_site_fract_z
Cl1 -0.20924 1.02535 0.43914
Cl2 -0.36820 0.67884 0.48246
O1 1.38129 -0.20450 -0.00583
O2 1.27990 -0.01522 0.04658
N1 0.88603 -0.03692 0.13983
C1 -0.02872 0.85889 0.40798
C2 -0.10128 0.70804 0.42610
C3 0.04420 0.57758 0.39895
C4 0.26456 0.59615 0.35413
C5 0.33966 0.74650 0.33690
C6 0.19391 0.87717 0.36383
C7 0.42824 0.45392 0.32521
C8 0.23338 0.36314 0.29875
C9 0.39926 0.24901 0.25746
C10 0.65302 0.13794 0.27450
C11 0.81244 0.03982 0.23512
C12 0.72154 0.05331 0.17850
C13 0.46664 0.16139 0.16149
C14 0.30388 0.25783 0.20108
C15 0.86288 -0.17849 0.12424
C16 0.66789 -0.26549 0.15777
C17 0.63769 -0.41160 0.14378
C18 0.80683 -0.47248 0.09643
C19 1.00446 -0.38689 0.06295
C20 1.03176 -0.23775 0.07610
C21 1.24075 -0.14523 0.03914
H1 -0.01275 0.46052 0.41369
H2 0.51623 0.76221 0.30314
H3 0.25491 0.99367 0.35078
H4 0.56407 0.37037 0.35767
H5 0.57773 0.49687 0.28951
H6 0.11494 0.29642 0.33441
H7 0.06883 0.45270 0.27407
H8 0.10486 0.34257 0.18741
H9 0.39621 0.17204 0.11720
H10 1.01327 -0.04434 0.24773
H11 0.72972 0.12921 0.31822
H12 1.01794 0.02261 0.11018
H13 0.53425 -0.21816 0.19460
H14 0.48054 -0.47687 0.16950
H15 0.78350 -0.58714 0.08545
H16 1.13804 -0.43740 0.02645
H17 1.50464 -0.12362 -0.02026
data_XXIII_list1_Rank063_Ende
# UPACK Energy = -672.767 kJ/mol

_symmetry_cell_setting                               triclinic
_symmetry_space_group_name_Hall                   '-P 1'
_symmetry_space_group_name_H-M                    'P -1'
_symmetry_Int_Tables_number                               2

loop_
_symmetry_equiv_pos_site_id
_symmetry_equiv_pos_as_xyz
   1 x,y,z
   2 -x,-y,-z

_cell_length_a                                          6.79700
_cell_length_b                                          8.23470
_cell_length_c                                         16.46120
_cell_angle_alpha                                      101.8350
_cell_angle_beta                                        92.1580
_cell_angle_gamma                                       94.6630
_cell_volume                                            897.388
_cell_formula_units_Z                                 2
loop_
_atom_site_label
_atom_site_fract_x
_atom_site_fract_y
_atom_site_fract_z
Cl1 1.36158 0.48497 -0.31026
Cl2 1.61556 0.49907 -0.14199
O1 0.84011 -0.03641 0.39532
O2 0.84481 0.10680 0.51955
N1 0.56719 0.01358 0.28047
C1 1.26489 0.39862 -0.23152
C2 1.37651 0.40470 -0.15784
C3 1.29498 0.33482 -0.09519
C4 1.10273 0.25791 -0.10579
C5 0.99206 0.25110 -0.17967
C6 1.07248 0.32221 -0.24226
C7 1.01588 0.18080 -0.03765
C8 0.89310 0.29432 0.02262
C9 0.80640 0.21445 0.09031
C10 0.92086 0.21360 0.16235
C11 0.83973 0.14286 0.22510
C12 0.64539 0.07326 0.21672
C13 0.53147 0.07150 0.14461
C14 0.61141 0.14271 0.08164
C15 0.48926 0.10793 0.34694
C16 0.31809 0.17986 0.33071
C17 0.23362 0.28814 0.39317
C18 0.32160 0.32351 0.47294
C19 0.49298 0.25198 0.49012
C20 0.57891 0.14275 0.42745
C21 0.76306 0.07086 0.45072
H1 1.38211 0.34085 -0.03786
H2 0.84215 0.19066 -0.18883
H3 0.98566 0.31714 -0.29982
H4 1.13629 0.14280 -0.00213
H5 0.92315 0.06798 -0.06641
H6 0.98666 0.40665 0.05181
H7 0.77377 0.33424 -0.01276
H8 0.52040 0.14497 0.02627
H9 0.37940 0.01777 0.13860
H10 0.92603 0.14383 0.28179
H11 1.07229 0.27038 0.17017
H12 0.66418 -0.05822 0.30206
H13 0.25391 0.15419 0.26773
H14 0.10181 0.34704 0.37985
H15 0.25697 0.40912 0.52181
H16 0.56014 0.28241 0.55320
H17 0.95613 -0.06038 0.42840
data_XXIII_list1_Rank064_Ende
# UPACK Energy = -672.723 kJ/mol

_symmetry_cell_setting                               triclinic
_symmetry_space_group_name_Hall                   '-P 1'
_symmetry_space_group_name_H-M                    'P -1'
_symmetry_Int_Tables_number                               2

loop_
_symmetry_equiv_pos_site_id
_symmetry_equiv_pos_as_xyz
   1 x,y,z
   2 -x,-y,-z

_cell_length_a                                          4.18750
_cell_length_b                                         12.23050
_cell_length_c                                         18.03830
_cell_angle_alpha                                       72.5220
_cell_angle_beta                                        85.6250
_cell_angle_gamma                                       86.6870
_cell_volume                                            878.025
_cell_formula_units_Z                                 2
loop_
_atom_site_label
_atom_site_fract_x
_atom_site_fract_y
_atom_site_fract_z
Cl1 1.48699 0.32311 -0.04441
Cl2 1.20676 0.07867 0.04679
O1 -0.15291 0.47589 0.70825
O2 -0.25669 0.41831 0.61352
N1 0.03269 0.22320 0.59744
C1 1.24274 0.30336 0.04006
C2 1.11876 0.19657 0.07980
C3 0.91885 0.18405 0.14698
C4 0.83905 0.27769 0.17453
C5 0.96547 0.38394 0.13516
C6 1.16728 0.39643 0.06834
C7 0.61838 0.26439 0.24701
C8 0.79370 0.23195 0.32280
C9 0.58197 0.23077 0.39510
C10 0.40828 0.13421 0.43483
C11 0.22162 0.13248 0.50265
C12 0.20703 0.22673 0.53067
C13 0.37429 0.32385 0.49061
C14 0.56361 0.32580 0.42316
C15 0.14848 0.21165 0.66769
C16 0.34116 0.11490 0.69936
C17 0.47596 0.09904 0.77007
C18 0.41244 0.17990 0.80979
C19 0.21940 0.27709 0.77857
C20 0.08629 0.29409 0.70680
C21 -0.12044 0.39819 0.67313
H1 0.82277 0.10087 0.17733
H2 0.90678 0.45752 0.15645
H3 1.26348 0.47940 0.03753
H4 0.44539 0.19921 0.25076
H5 0.48194 0.34499 0.24136
H6 0.91251 0.14763 0.33100
H7 0.98217 0.29268 0.31630
H8 0.70218 0.40084 0.39365
H9 0.36023 0.39775 0.51258
H10 0.08702 0.05777 0.53441
H11 0.41925 0.05996 0.41334
H12 -0.14363 0.28621 0.58685
H13 0.39038 0.05239 0.66793
H14 0.63131 0.02427 0.79414
H15 0.51631 0.16706 0.86543
H16 0.17220 0.33923 0.81085
H17 -0.29025 0.52875 0.67140
data_XXIII_list1_Rank065_Ende
# UPACK Energy = -672.654 kJ/mol

_symmetry_cell_setting                            orthorhombic
_symmetry_space_group_name_Hall                   'P 2 2ab'
_symmetry_space_group_name_H-M                    'P 21 21 2'
_symmetry_Int_Tables_number                              18

loop_
_symmetry_equiv_pos_site_id
_symmetry_equiv_pos_as_xyz
   1 x,y,z
   2 -x,-y,z
   3 1/2+x,1/2-y,-z
   4 1/2-x,1/2+y,-z

_cell_length_a                                         17.84400
_cell_length_b                                         23.09280
_cell_length_c                                          4.17490
_cell_angle_alpha                                            90
_cell_angle_beta                                             90
_cell_angle_gamma                                            90
_cell_volume                                           1720.342
_cell_formula_units_Z                                 4
loop_
_atom_site_label
_atom_site_fract_x
_atom_site_fract_y
_atom_site_fract_z
Cl1 0.15374 0.65314 0.02282
Cl2 0.09023 0.52443 0.06267
O1 0.53918 0.09802 1.43860
O2 0.49348 0.18125 1.54004
N1 0.55530 0.27533 1.26349
C1 0.19998 0.60001 0.23735
C2 0.17265 0.54343 0.25294
C3 0.21199 0.50134 0.42324
C4 0.27861 0.51552 0.57900
C5 0.30522 0.57218 0.56516
C6 0.26600 0.61436 0.39577
C7 0.32196 0.47026 0.76532
C8 0.38222 0.43821 0.57053
C9 0.42741 0.39460 0.76159
C10 0.40238 0.33759 0.79446
C11 0.44535 0.29747 0.96456
C12 0.51262 0.31415 1.10398
C13 0.53678 0.37101 1.07721
C14 0.49482 0.41114 0.90424
C15 0.60495 0.23742 1.13457
C16 0.66229 0.25983 0.94586
C17 0.71527 0.22356 0.80657
C18 0.71007 0.16419 0.85482
C19 0.65291 0.14127 1.04342
C20 0.60006 0.17784 1.18778
C21 0.53989 0.15322 1.39650
H1 0.18991 0.45755 0.43595
H2 0.35650 0.58384 0.68889
H3 0.28652 0.65866 0.38866
H4 0.34894 0.49149 0.96821
H5 0.28284 0.43867 0.86418
H6 0.42031 0.46999 0.46529
H7 0.35551 0.41576 0.37139
H8 0.51535 0.45506 0.87902
H9 0.58901 0.38354 1.18881
H10 0.42700 0.25284 0.98600
H11 0.34997 0.32404 0.68413
H12 0.52365 0.25424 1.43107
H13 0.66525 0.30608 0.90426
H14 0.75974 0.24141 0.65742
H15 0.75036 0.13561 0.74124
H16 0.64935 0.09455 1.07611
H17 0.49652 0.09517 1.58298
data_XXIII_list1_Rank066_Ende
# UPACK Energy = -672.604 kJ/mol

_symmetry_cell_setting                               triclinic
_symmetry_space_group_name_Hall                   '-P 1'
_symmetry_space_group_name_H-M                    'P -1'
_symmetry_Int_Tables_number                               2

loop_
_symmetry_equiv_pos_site_id
_symmetry_equiv_pos_as_xyz
   1 x,y,z
   2 -x,-y,-z

_cell_length_a                                          8.88500
_cell_length_b                                          9.93640
_cell_length_c                                         10.52570
_cell_angle_alpha                                       74.0880
_cell_angle_beta                                        78.8640
_cell_angle_gamma                                       87.7080
_cell_volume                                            876.746
_cell_formula_units_Z                                 2
loop_
_atom_site_label
_atom_site_fract_x
_atom_site_fract_y
_atom_site_fract_z
Cl1 0.84705 -0.17735 0.95792
Cl2 0.50294 -0.25744 1.12497
O1 -0.21732 0.46313 0.00257
O2 -0.07077 0.47570 0.13850
N1 -0.19124 0.41969 0.40404
C1 0.68679 -0.12084 0.88819
C2 0.53765 -0.15817 0.95898
C3 0.41319 -0.11754 0.89480
C4 0.43671 -0.03932 0.76036
C5 0.58524 0.00247 0.69205
C6 0.70954 -0.03830 0.75583
C7 0.30349 -0.00112 0.68684
C8 0.17883 0.08750 0.74820
C9 0.06855 0.16512 0.65964
C10 -0.02611 0.26630 0.70215
C11 -0.11732 0.34922 0.61771
C12 -0.11430 0.33158 0.49084
C13 -0.02386 0.22889 0.44898
C14 0.06642 0.14495 0.53347
C15 -0.32409 0.39596 0.36822
C16 -0.45233 0.35892 0.46982
C17 -0.59472 0.34280 0.43949
C18 -0.60766 0.35937 0.30673
C19 -0.47905 0.39403 0.20458
C20 -0.33543 0.41316 0.23414
C21 -0.19852 0.45327 0.12328
H1 0.29793 -0.15007 0.94946
H2 0.60494 0.06608 0.58820
H3 0.82511 -0.00730 0.70192
H4 0.35008 0.05728 0.58356
H5 0.25134 -0.09674 0.68185
H6 0.23800 0.16664 0.77532
H7 0.11307 0.02165 0.84157
H8 0.13835 0.06676 0.49813
H9 -0.02055 0.21677 0.34896
H10 -0.18860 0.42994 0.64931
H11 -0.02643 0.28290 0.80025
H12 -0.11629 0.47385 0.32160
H13 -0.44236 0.34903 0.57321
H14 -0.69574 0.32106 0.51886
H15 -0.71884 0.34707 0.28206
H16 -0.49269 0.40871 0.10100
H17 -0.11219 0.48890 -0.04886
data_XXIII_list1_Rank067_Ende
# UPACK Energy = -672.572 kJ/mol

_symmetry_cell_setting                            orthorhombic
_symmetry_space_group_name_Hall                   'P 2ac 2ab'
_symmetry_space_group_name_H-M                    'P 21 21 21'
_symmetry_Int_Tables_number                              19

loop_
_symmetry_equiv_pos_site_id
_symmetry_equiv_pos_as_xyz
   1 x,y,z
   2 1/2-x,-y,1/2+z
   3 1/2+x,1/2-y,-z
   4 -x,1/2+y,1/2-z

_cell_length_a                                          4.27580
_cell_length_b                                         12.86880
_cell_length_c                                         31.66100
_cell_angle_alpha                                            90
_cell_angle_beta                                             90
_cell_angle_gamma                                            90
_cell_volume                                           1742.128
_cell_formula_units_Z                                 4
loop_
_atom_site_label
_atom_site_fract_x
_atom_site_fract_y
_atom_site_fract_z
Cl1 1.68043 0.73262 0.34194
Cl2 1.43474 0.51162 0.30952
O1 -0.25433 0.38742 0.01438
O2 -0.13114 0.27390 -0.03204
N1 0.06973 0.56767 0.01705
C1 1.44469 0.72191 0.29771
C2 1.33928 0.62539 0.28342
C3 1.15699 0.61895 0.24706
C4 1.07746 0.70862 0.22455
C5 1.17707 0.80483 0.23964
C6 1.36133 0.81165 0.27586
C7 0.89559 0.70545 0.18319
C8 0.77990 0.59807 0.16809
C9 0.59584 0.59324 0.12699
C10 0.46469 0.49829 0.11528
C11 0.28497 0.49006 0.07869
C12 0.24181 0.57606 0.05280
C13 0.37954 0.67015 0.06356
C14 0.55361 0.67938 0.10067
C15 0.17908 0.53704 -0.02113
C16 0.36984 0.60694 -0.04241
C17 0.51242 0.57978 -0.08030
C18 0.46234 0.48141 -0.09692
C19 0.26748 0.41135 -0.07623
C20 0.11985 0.43880 -0.03834
C21 -0.09499 0.36114 -0.01853
H1 1.08207 0.54280 0.23640
H2 1.11433 0.87499 0.22250
H3 1.44363 0.88681 0.28685
H4 0.69437 0.75718 0.18604
H5 1.04576 0.73821 0.15868
H6 0.63337 0.56511 0.19290
H7 0.98071 0.54648 0.16494
H8 0.65697 0.75399 0.10851
H9 0.35305 0.73642 0.04273
H10 0.18279 0.41572 0.07009
H11 0.50117 0.43019 0.13490
H12 -0.12714 0.52569 0.02353
H13 0.40921 0.68314 -0.02881
H14 0.66565 0.63420 -0.09653
H15 0.57632 0.45905 -0.12621
H16 0.23054 0.33465 -0.08994
H17 -0.37950 0.32348 0.01926
data_XXIII_list1_Rank068_Ende
# UPACK Energy = -672.453 kJ/mol

_symmetry_cell_setting                            orthorhombic
_symmetry_space_group_name_Hall                   'P 2ac 2ab'
_symmetry_space_group_name_H-M                    'P 21 21 21'
_symmetry_Int_Tables_number                              19

loop_
_symmetry_equiv_pos_site_id
_symmetry_equiv_pos_as_xyz
   1 x,y,z
   2 1/2-x,-y,1/2+z
   3 1/2+x,1/2-y,-z
   4 -x,1/2+y,1/2-z

_cell_length_a                                          4.11710
_cell_length_b                                         16.96580
_cell_length_c                                         25.05910
_cell_angle_alpha                                            90
_cell_angle_beta                                             90
_cell_angle_gamma                                            90
_cell_volume                                           1750.375
_cell_formula_units_Z                                 4
loop_
_atom_site_label
_atom_site_fract_x
_atom_site_fract_y
_atom_site_fract_z
Cl1 0.38922 0.07675 0.12375
Cl2 0.78124 0.03229 0.22982
O1 0.46663 0.64036 0.50218
O2 0.17183 0.72561 0.54230
N1 0.43062 0.48884 0.53105
C1 0.41136 0.14104 0.17705
C2 0.58339 0.12194 0.22332
C3 0.59322 0.17523 0.26562
C4 0.42645 0.24670 0.26261
C5 0.25602 0.26530 0.21623
C6 0.24857 0.21273 0.17354
C7 0.42871 0.30393 0.30922
C8 0.30395 0.26962 0.36252
C9 0.32208 0.32636 0.40927
C10 0.50860 0.30769 0.45411
C11 0.53779 0.36169 0.49586
C12 0.38029 0.43389 0.49300
C13 0.18877 0.45207 0.44922
C14 0.15875 0.39848 0.40731
C15 0.22326 0.51409 0.56927
C16 0.10773 0.45799 0.60492
C17 -0.10224 0.47935 0.64589
C18 -0.19207 0.55776 0.65156
C19 -0.07744 0.61439 0.61602
C20 0.13304 0.59335 0.57445
C21 0.25335 0.65732 0.53819
H1 0.73075 0.16023 0.30116
H2 0.12621 0.32081 0.21328
H3 0.11262 0.22692 0.13757
H4 0.67535 0.32590 0.31464
H5 0.28187 0.35535 0.29903
H6 0.44413 0.21703 0.37212
H7 0.05346 0.25004 0.35780
H8 0.01063 0.41391 0.37292
H9 0.06864 0.50896 0.44719
H10 0.69276 0.34904 0.52981
H11 0.63982 0.25217 0.45609
H12 0.53434 0.53743 0.51403
H13 0.18364 0.39728 0.60026
H14 -0.19822 0.43539 0.67324
H15 -0.35718 0.57422 0.68347
H16 -0.15305 0.67552 0.62091
H17 0.51214 0.69325 0.48651
data_XXIII_list1_Rank069_Ende
# UPACK Energy = -672.404 kJ/mol

_symmetry_cell_setting                              monoclinic
_symmetry_space_group_name_Hall                   'P 2yb'
_symmetry_space_group_name_H-M                    'P 21'
_symmetry_Int_Tables_number                               4

loop_
_symmetry_equiv_pos_site_id
_symmetry_equiv_pos_as_xyz
   1 x,y,z
   2 -x,1/2+y,-z

_cell_length_a                                          4.39080
_cell_length_b                                         11.64330
_cell_length_c                                         17.17120
_cell_angle_alpha                                            90
_cell_angle_beta                                        92.6640
_cell_angle_gamma                                            90
_cell_volume                                            876.901
_cell_formula_units_Z                                 2
loop_
_atom_site_label
_atom_site_fract_x
_atom_site_fract_y
_atom_site_fract_z
Cl1 -0.83304 0.48077 -0.20414
Cl2 -0.63547 0.22597 -0.15108
O1 1.09804 0.57010 0.57798
O2 1.11678 0.51741 0.46002
N1 0.75150 0.34173 0.40742
C1 -0.57949 0.45725 -0.12568
C2 -0.49141 0.34637 -0.10296
C3 -0.28468 0.33110 -0.03978
C4 -0.16450 0.42565 0.00089
C5 -0.25597 0.53599 -0.02141
C6 -0.46262 0.55182 -0.08456
C7 0.06318 0.40863 0.06903
C8 -0.08302 0.39197 0.14779
C9 0.14698 0.37807 0.21579
C10 0.25197 0.26916 0.23801
C11 0.46050 0.25691 0.30139
C12 0.56318 0.35300 0.34302
C13 0.46448 0.46148 0.31970
C14 0.25571 0.47445 0.25657
C15 0.66733 0.33715 0.48249
C16 0.45466 0.25409 0.50067
C17 0.35584 0.24380 0.57613
C18 0.47321 0.31645 0.63404
C19 0.68478 0.40020 0.61653
C20 0.78422 0.41123 0.54050
C21 1.01304 0.50083 0.52288
H1 -0.21731 0.24482 -0.02238
H2 -0.16540 0.60996 0.01046
H3 -0.53238 0.63791 -0.10225
H4 0.20527 0.33403 0.05779
H5 0.21599 0.48264 0.07324
H6 -0.23124 0.31672 0.14437
H7 -0.22935 0.46551 0.15869
H8 0.17462 0.55981 0.24010
H9 0.54251 0.53610 0.35267
H10 0.53952 0.17214 0.31919
H11 0.16785 0.19343 0.20690
H12 0.93605 0.39451 0.40341
H13 0.35814 0.19924 0.45495
H14 0.18236 0.18149 0.58997
H15 0.39459 0.30912 0.69288
H16 0.77072 0.45727 0.66271
H17 1.22762 0.62020 0.54846
data_XXIII_list1_Rank070_Ende
# UPACK Energy = -672.389 kJ/mol

_symmetry_cell_setting                            orthorhombic
_symmetry_space_group_name_Hall                   'P 2ac 2ab'
_symmetry_space_group_name_H-M                    'P 21 21 21'
_symmetry_Int_Tables_number                              19

loop_
_symmetry_equiv_pos_site_id
_symmetry_equiv_pos_as_xyz
   1 x,y,z
   2 1/2-x,-y,1/2+z
   3 1/2+x,1/2-y,-z
   4 -x,1/2+y,1/2-z

_cell_length_a                                          4.00360
_cell_length_b                                         15.53910
_cell_length_c                                         28.38670
_cell_angle_alpha                                            90
_cell_angle_beta                                             90
_cell_angle_gamma                                            90
_cell_volume                                           1766.003
_cell_formula_units_Z                                 4
loop_
_atom_site_label
_atom_site_fract_x
_atom_site_fract_y
_atom_site_fract_z
Cl1 1.11339 0.14386 0.12635
Cl2 0.70568 0.04530 0.20753
O1 0.15470 0.62838 0.49448
O2 0.42252 0.72083 0.53562
N1 0.26262 0.46009 0.51042
C1 1.00479 0.19440 0.17839
C2 0.82317 0.15204 0.21344
C3 0.73176 0.19613 0.25419
C4 0.82289 0.28208 0.26050
C5 1.00698 0.32366 0.22553
C6 1.09951 0.27976 0.18479
C7 0.71597 0.33111 0.30427
C8 0.80486 0.28836 0.35172
C9 0.67079 0.33452 0.39501
C10 0.49385 0.28849 0.42909
C11 0.35759 0.33099 0.46787
C12 0.40105 0.41894 0.47328
C13 0.58090 0.46502 0.43994
C14 0.71702 0.42298 0.40095
C15 0.42415 0.48730 0.54952
C16 0.53119 0.42448 0.58092
C17 0.71148 0.44655 0.62103
C18 0.78958 0.53243 0.62917
C19 0.68210 0.59577 0.59791
C20 0.49058 0.57419 0.55833
C21 0.36213 0.64585 0.52801
H1 0.58363 0.16318 0.28066
H2 1.07879 0.39072 0.22981
H3 1.24438 0.31208 0.15764
H4 0.82702 0.39519 0.30338
H5 0.44707 0.34097 0.30267
H6 1.07478 0.28307 0.35456
H7 0.70995 0.22257 0.35175
H8 0.85966 0.45961 0.37526
H9 0.61398 0.53396 0.44420
H10 0.21324 0.29610 0.49382
H11 0.45784 0.21956 0.42533
H12 0.12217 0.50998 0.49798
H13 0.47415 0.35770 0.57343
H14 0.79587 0.39707 0.64538
H15 0.93618 0.55010 0.65996
H16 0.74510 0.66289 0.60477
H17 0.09588 0.68748 0.48339
data_XXIII_list1_Rank071_Ende
# UPACK Energy = -672.382 kJ/mol

_symmetry_cell_setting                              monoclinic
_symmetry_space_group_name_Hall                   'I 2y'
_symmetry_space_group_name_H-M                    'I 2'
_symmetry_Int_Tables_number                               5

loop_
_symmetry_equiv_pos_site_id
_symmetry_equiv_pos_as_xyz
   1 x,y,z
   2 -x,y,-z
   3 1/2+x,1/2+y,1/2+z
   4 1/2-x,1/2+y,1/2-z

_cell_length_a                                         12.85810
_cell_length_b                                          4.08400
_cell_length_c                                         33.36050
_cell_angle_alpha                                            90
_cell_angle_beta                                        90.1020
_cell_angle_gamma                                            90
_cell_volume                                           1751.840
_cell_formula_units_Z                                 4
loop_
_atom_site_label
_atom_site_fract_x
_atom_site_fract_y
_atom_site_fract_z
Cl1 0.95047 -0.29197 -0.14910
Cl2 1.00992 -0.46498 -0.05863
O1 0.67142 1.19733 0.20369
O2 0.67140 1.04592 0.26494
N1 0.53261 0.93029 0.15259
C1 0.87430 -0.16129 -0.10945
C2 0.90032 -0.23843 -0.06995
C3 0.83810 -0.13086 -0.03852
C4 0.74905 0.05513 -0.04599
C5 0.72329 0.13074 -0.08557
C6 0.78557 0.02392 -0.11715
C7 0.68019 0.17947 -0.01211
C8 0.73221 0.20685 0.02955
C9 0.67443 0.38883 0.06255
C10 0.72778 0.46103 0.09796
C11 0.68024 0.64422 0.12805
C12 0.57850 0.75201 0.12337
C13 0.52439 0.67812 0.08849
C14 0.57184 0.49673 0.05815
C15 0.48756 0.81090 0.18625
C16 0.39495 0.63980 0.18131
C17 0.34513 0.49779 0.21391
C18 0.38952 0.52405 0.25174
C19 0.48219 0.69518 0.25705
C20 0.53171 0.84468 0.22444
C21 0.62941 1.03333 0.23246
H1 0.86099 -0.19248 -0.00815
H2 0.65416 0.27466 -0.09201
H3 0.76520 0.08565 -0.14787
H4 0.65278 0.42257 -0.02061
H5 0.61181 0.02201 -0.00983
H6 0.80644 0.33008 0.02528
H7 0.75064 -0.03726 0.04054
H8 0.52851 0.44236 0.03114
H9 0.44538 0.76496 0.08500
H10 0.72307 0.70284 0.15524
H11 0.80734 0.37679 0.10212
H12 0.58218 1.11397 0.16082
H13 0.36234 0.61356 0.15152
H14 0.27291 0.36298 0.20987
H15 0.35188 0.40810 0.27722
H16 0.51572 0.71360 0.28701
H17 0.73094 1.30241 0.21780
data_XXIII_list1_Rank072_Ende
# UPACK Energy = -672.304 kJ/mol

_symmetry_cell_setting                               triclinic
_symmetry_space_group_name_Hall                   '-P 1'
_symmetry_space_group_name_H-M                    'P -1'
_symmetry_Int_Tables_number                               2

loop_
_symmetry_equiv_pos_site_id
_symmetry_equiv_pos_as_xyz
   1 x,y,z
   2 -x,-y,-z

_cell_length_a                                          5.87710
_cell_length_b                                          8.21280
_cell_length_c                                         18.23340
_cell_angle_alpha                                       99.6170
_cell_angle_beta                                        98.4220
_cell_angle_gamma                                       90.9120
_cell_volume                                            857.618
_cell_formula_units_Z                                 2
loop_
_atom_site_label
_atom_site_fract_x
_atom_site_fract_y
_atom_site_fract_z
Cl1 1.72493 0.13954 0.44545
Cl2 1.28420 0.27272 0.51449
O1 0.31399 1.01589 0.04990
O2 0.06150 1.17424 0.00758
N1 0.72535 1.14660 0.12080
C1 1.55963 0.28639 0.40774
C2 1.36339 0.34285 0.43721
C3 1.22907 0.45765 0.40448
C4 1.28989 0.51672 0.34236
C5 1.48645 0.46017 0.31311
C6 1.62164 0.34583 0.34594
C7 1.13800 0.63538 0.30438
C8 1.12967 0.81197 0.34865
C9 1.01240 0.92551 0.29838
C10 0.77744 0.90271 0.27107
C11 0.67959 0.98425 0.21354
C12 0.81457 1.08953 0.18390
C13 1.04580 1.11920 0.21371
C14 1.14415 1.03821 0.27126
C15 0.63560 1.29443 0.11273
C16 0.78191 1.43380 0.13589
C17 0.70609 1.58928 0.12639
C18 0.47934 1.60540 0.09494
C19 0.33303 1.46617 0.06995
C20 0.41053 1.30831 0.07702
C21 0.24942 1.16306 0.04326
H1 1.07606 0.50058 0.42755
H2 1.53419 0.50443 0.26427
H3 1.77468 0.30139 0.32319
H4 0.96303 0.58122 0.29069
H5 1.19443 0.64487 0.25069
H6 1.03815 0.80955 0.39631
H7 1.30477 0.85968 0.37162
H8 1.32671 1.05707 0.29278
H9 1.15236 1.20000 0.19031
H10 0.50006 0.95905 0.18920
H11 0.67351 0.81436 0.29167
H12 0.61832 1.05714 0.08669
H13 0.95896 1.42059 0.15995
H14 0.82437 1.69689 0.14271
H15 0.41793 1.72627 0.08703
H16 0.15885 1.48122 0.04265
H17 0.17167 0.94822 0.02562
data_XXIII_list1_Rank073_Ende
# UPACK Energy = -672.240 kJ/mol

_symmetry_cell_setting                              monoclinic
_symmetry_space_group_name_Hall                   'C -2yc'
_symmetry_space_group_name_H-M                    'C c'
_symmetry_Int_Tables_number                               9

loop_
_symmetry_equiv_pos_site_id
_symmetry_equiv_pos_as_xyz
   1 x,y,z
   2 x,-y,1/2+z
   3 1/2+x,1/2+y,z
   4 1/2+x,1/2-y,1/2+z

_cell_length_a                                          4.21810
_cell_length_b                                         36.69680
_cell_length_c                                         11.35770
_cell_angle_alpha                                            90
_cell_angle_beta                                        99.1010
_cell_angle_gamma                                            90
_cell_volume                                           1735.935
_cell_formula_units_Z                                 4
loop_
_atom_site_label
_atom_site_fract_x
_atom_site_fract_y
_atom_site_fract_z
Cl1 1.01144 -0.01827 0.54457
Cl2 0.55076 0.02508 0.33975
O1 -0.49506 0.36939 0.45394
O2 -0.58074 0.31535 0.50433
N1 -0.18076 0.28500 0.68982
C1 0.83190 0.02254 0.57358
C2 0.63036 0.04125 0.48427
C3 0.48248 0.07344 0.51096
C4 0.52929 0.08701 0.62695
C5 0.73175 0.06845 0.71599
C6 0.88511 0.03657 0.68902
C7 0.35628 0.12134 0.65541
C8 0.53866 0.15694 0.64070
C9 0.34676 0.19136 0.65312
C10 0.24562 0.21351 0.55436
C11 0.06753 0.24496 0.56677
C12 -0.01431 0.25411 0.67685
C13 0.08332 0.23199 0.77493
C14 0.26826 0.20101 0.76380
C15 -0.05770 0.31911 0.70627
C16 0.18527 0.32446 0.80253
C17 0.33366 0.35816 0.82255
C18 0.23671 0.38686 0.74544
C19 -0.00945 0.38198 0.64954
C20 -0.15939 0.34793 0.62913
C21 -0.42572 0.34286 0.52727
H1 0.32452 0.08744 0.44068
H2 0.76860 0.07836 0.80731
H3 1.04148 0.02214 0.75899
H4 0.30430 0.11963 0.74643
H5 0.12489 0.12234 0.59713
H6 0.75487 0.15738 0.70739
H7 0.61732 0.15687 0.55364
H8 0.34945 0.18421 0.84142
H9 0.01508 0.23918 0.86020
H10 -0.00447 0.26266 0.49076
H11 0.30770 0.20656 0.46773
H12 -0.39114 0.28549 0.63152
H13 0.26439 0.30179 0.86105
H14 0.52891 0.36174 0.89637
H15 0.35605 0.41316 0.75925
H16 -0.08320 0.40502 0.59084
H17 -0.67504 0.35780 0.40426
data_XXIII_list1_Rank074_Ende
# UPACK Energy = -672.240 kJ/mol

_symmetry_cell_setting                              monoclinic
_symmetry_space_group_name_Hall                   '-P 2ybc'
_symmetry_space_group_name_H-M                    'P 21/c'
_symmetry_Int_Tables_number                              14

loop_
_symmetry_equiv_pos_site_id
_symmetry_equiv_pos_as_xyz
   1 x,y,z
   2 -x,1/2+y,1/2-z
   3 -x,-y,-z
   4 x,1/2-y,1/2+z

_cell_length_a                                          4.07800
_cell_length_b                                         12.75590
_cell_length_c                                         34.05100
_cell_angle_alpha                                            90
_cell_angle_beta                                        92.8640
_cell_angle_gamma                                            90
_cell_volume                                           1769.072
_cell_formula_units_Z                                 4
loop_
_atom_site_label
_atom_site_fract_x
_atom_site_fract_y
_atom_site_fract_z
Cl1 1.50044 0.59953 0.35802
Cl2 1.43049 0.81298 0.30922
O1 -0.28542 0.95107 -0.04528
O2 -0.37810 0.89523 0.01242
N1 -0.10473 0.70884 0.03603
C1 1.27657 0.60508 0.31359
C2 1.24672 0.69816 0.29213
C3 1.06843 0.69940 0.25612
C4 0.91934 0.60818 0.24115
C5 0.94793 0.51602 0.26304
C6 1.12489 0.51426 0.29910
C7 0.73223 0.60442 0.20131
C8 0.65443 0.70983 0.18049
C9 0.45395 0.70612 0.14152
C10 0.37192 0.80069 0.12279
C11 0.18277 0.80135 0.08750
C12 0.07537 0.70780 0.07051
C13 0.15266 0.61354 0.08912
C14 0.34276 0.61208 0.12433
C15 0.00897 0.70578 -0.00075
C16 0.19051 0.61849 -0.01088
C17 0.31648 0.60985 -0.04792
C18 0.25815 0.68920 -0.07523
C19 0.07649 0.77682 -0.06543
C20 -0.05068 0.78608 -0.02807
C21 -0.24900 0.88024 -0.01842
H1 1.04861 0.77230 0.23988
H2 0.82929 0.44514 0.25190
H3 1.14379 0.44231 0.31614
H4 0.50144 0.56336 0.20522
H5 0.87249 0.55584 0.18176
H6 0.52486 0.75994 0.20056
H7 0.88487 0.74938 0.17526
H8 0.40139 0.53694 0.13799
H9 0.06397 0.54090 0.07601
H10 0.11717 0.87503 0.07326
H11 0.45504 0.87460 0.13565
H12 -0.28760 0.76293 0.03710
H13 0.23573 0.55657 0.01045
H14 0.45873 0.54145 -0.05557
H15 0.35748 0.68337 -0.10420
H16 0.03446 0.83824 -0.08730
H17 -0.42366 1.00359 -0.03252
data_XXIII_list1_Rank075_Ende
# UPACK Energy = -672.173 kJ/mol

_symmetry_cell_setting                            orthorhombic
_symmetry_space_group_name_Hall                   'P 2ac 2ab'
_symmetry_space_group_name_H-M                    'P 21 21 21'
_symmetry_Int_Tables_number                              19

loop_
_symmetry_equiv_pos_site_id
_symmetry_equiv_pos_as_xyz
   1 x,y,z
   2 1/2-x,-y,1/2+z
   3 1/2+x,1/2-y,-z
   4 -x,1/2+y,1/2-z

_cell_length_a                                          4.23430
_cell_length_b                                         12.28270
_cell_length_c                                         33.27480
_cell_angle_alpha                                            90
_cell_angle_beta                                             90
_cell_angle_gamma                                            90
_cell_volume                                           1730.577
_cell_formula_units_Z                                 4
loop_
_atom_site_label
_atom_site_fract_x
_atom_site_fract_y
_atom_site_fract_z
Cl1 -0.40784 0.22058 0.29892
Cl2 -0.50112 0.47281 0.27699
O1 1.05349 0.34443 -0.11465
O2 1.14227 0.37923 -0.05361
N1 0.81553 0.54470 -0.01769
C1 -0.23595 0.27794 0.25667
C2 -0.27506 0.38796 0.24715
C3 -0.12778 0.43150 0.21327
C4 0.05976 0.36593 0.18882
C5 0.09545 0.25607 0.19818
C6 -0.05186 0.21227 0.23190
C7 0.23616 0.41413 0.15340
C8 0.04367 0.42678 0.11452
C9 0.24431 0.45883 0.07866
C10 0.32556 0.56754 0.07243
C11 0.51505 0.59636 0.03980
C12 0.63067 0.51693 0.01392
C13 0.55217 0.40847 0.02025
C14 0.35548 0.37954 0.05216
C15 0.71405 0.56639 -0.05552
C16 0.52386 0.65745 -0.06072
C17 0.39582 0.68217 -0.09813
C18 0.46108 0.61495 -0.13062
C19 0.65428 0.52429 -0.12583
C20 0.78589 0.49976 -0.08827
C21 1.00409 0.40524 -0.08386
H1 -0.15621 0.51731 0.20622
H2 0.24546 0.20456 0.17974
H3 -0.01883 0.12696 0.23930
H4 0.33054 0.49358 0.16192
H5 0.43943 0.36242 0.14705
H6 -0.13961 0.48801 0.11918
H7 -0.07598 0.35015 0.10795
H8 0.28787 0.29498 0.05620
H9 0.63892 0.34633 -0.00022
H10 0.57176 0.68104 0.03440
H11 0.24001 0.62988 0.09291
H12 1.00666 0.49418 -0.01878
H13 0.47489 0.70906 -0.03508
H14 0.24418 0.75295 -0.10206
H15 0.36167 0.63350 -0.15997
H16 0.70314 0.47317 -0.15177
H17 1.20919 0.29716 -0.10225
data_XXIII_list1_Rank076_Ende
# UPACK Energy = -672.144 kJ/mol

_symmetry_cell_setting                               triclinic
_symmetry_space_group_name_Hall                   '-P 1'
_symmetry_space_group_name_H-M                    'P -1'
_symmetry_Int_Tables_number                               2

loop_
_symmetry_equiv_pos_site_id
_symmetry_equiv_pos_as_xyz
   1 x,y,z
   2 -x,-y,-z

_cell_length_a                                          8.40050
_cell_length_b                                          8.65400
_cell_length_c                                         12.56200
_cell_angle_alpha                                       80.6630
_cell_angle_beta                                        79.4020
_cell_angle_gamma                                       82.6420
_cell_volume                                            881.206
_cell_formula_units_Z                                 2
loop_
_atom_site_label
_atom_site_fract_x
_atom_site_fract_y
_atom_site_fract_z
Cl1 1.00277 0.78924 0.54700
Cl2 0.66025 1.00041 0.59023
O1 -0.23146 -0.48999 0.99284
O2 -0.03853 -0.34140 0.94859
N1 -0.11549 -0.03317 0.88634
C1 0.82226 0.70511 0.59420
C2 0.67307 0.79668 0.61375
C3 0.53101 0.72364 0.65343
C4 0.53705 0.55991 0.67510
C5 0.68569 0.46926 0.65349
C6 0.82759 0.54166 0.61300
C7 0.38527 0.47970 0.72592
C8 0.30832 0.40595 0.64621
C9 0.18559 0.29148 0.70318
C10 0.05791 0.33760 0.78343
C11 -0.04649 0.22885 0.84201
C12 -0.02525 0.07465 0.82063
C13 0.09908 0.02839 0.73940
C14 0.20412 0.13672 0.68042
C15 -0.26629 -0.07179 0.88401
C16 -0.38575 0.04778 0.85765
C17 -0.54504 0.01525 0.86303
C18 -0.58477 -0.13840 0.89360
C19 -0.46630 -0.25855 0.92093
C20 -0.30597 -0.22616 0.91750
C21 -0.18158 -0.35478 0.95208
H1 0.41576 0.79544 0.66995
H2 0.69191 0.34142 0.66916
H3 0.94311 0.47019 0.59685
H4 0.41683 0.38751 0.79121
H5 0.29449 0.56373 0.76546
H6 0.40534 0.34448 0.59327
H7 0.24958 0.49983 0.59310
H8 0.30405 0.09863 0.61905
H9 0.11651 -0.09283 0.72359
H10 -0.14360 0.26226 0.90630
H11 0.04117 0.45774 0.80161
H12 -0.04479 -0.12965 0.91525
H13 -0.35625 0.16829 0.83642
H14 -0.63885 0.11001 0.84610
H15 -0.70941 -0.16417 0.89834
H16 -0.50048 -0.37777 0.94568
H17 -0.12960 -0.54964 1.01213
data_XXIII_list1_Rank077_Ende
# UPACK Energy = -672.129 kJ/mol

_symmetry_cell_setting                            orthorhombic
_symmetry_space_group_name_Hall                   'P 2c -2n'
_symmetry_space_group_name_H-M                    'P n a 21'
_symmetry_Int_Tables_number                              33

loop_
_symmetry_equiv_pos_site_id
_symmetry_equiv_pos_as_xyz
   1 x,y,z
   2 -x,-y,1/2+z
   3 1/2-x,1/2+y,1/2+z
   4 1/2+x,1/2-y,z

_cell_length_a                                         15.42080
_cell_length_b                                         28.78080
_cell_length_c                                          3.95380
_cell_angle_alpha                                            90
_cell_angle_beta                                             90
_cell_angle_gamma                                            90
_cell_volume                                           1754.787
_cell_formula_units_Z                                 4
loop_
_atom_site_label
_atom_site_fract_x
_atom_site_fract_y
_atom_site_fract_z
Cl1 -0.11413 0.37336 0.50403
Cl2 -0.19345 0.27794 0.78603
O1 0.37791 0.00824 -0.44044
O2 0.47332 -0.03579 -0.21299
N1 0.21006 -0.00506 -0.28944
C1 -0.05952 0.32123 0.45976
C2 -0.09316 0.27980 0.58884
C3 -0.04616 0.23870 0.55559
C4 0.03442 0.23848 0.39434
C5 0.06696 0.27988 0.26217
C6 0.01990 0.32099 0.29221
C7 0.08668 0.19399 0.35500
C8 0.03374 0.15035 0.26169
C9 0.08340 0.10859 0.12619
C10 0.03649 0.07299 -0.02836
C11 0.07931 0.03489 -0.16807
C12 0.16887 0.03163 -0.14908
C13 0.21620 0.06649 0.00858
C14 0.17373 0.10494 0.14638
C15 0.23814 -0.04369 -0.12798
C16 0.17531 -0.07316 0.00435
C17 0.19862 -0.11287 0.18302
C18 0.28585 -0.12278 0.23215
C19 0.34917 -0.09354 0.09932
C20 0.32612 -0.05423 -0.08920
C21 0.39742 -0.02602 -0.24371
H1 -0.07323 0.20687 0.65694
H2 0.12908 0.28010 0.13203
H3 0.04478 0.35303 0.18349
H4 0.12242 0.18728 0.58782
H5 0.13526 0.19971 0.15887
H6 -0.00353 0.13926 0.48142
H7 -0.01370 0.16039 0.07088
H8 0.21188 0.13181 0.26935
H9 0.28643 0.06391 0.02257
H10 0.04331 0.00767 -0.29451
H11 -0.03370 0.07509 -0.04275
H12 0.25933 0.00699 -0.43807
H13 0.10757 -0.06439 -0.03009
H14 0.14930 -0.13544 0.29059
H15 0.30458 -0.15319 0.37800
H16 0.41732 -0.10150 0.14369
H17 0.43668 0.01823 -0.51748
data_XXIII_list1_Rank078_Ende
# UPACK Energy = -672.010 kJ/mol

_symmetry_cell_setting                              monoclinic
_symmetry_space_group_name_Hall                   '-C 2yc'
_symmetry_space_group_name_H-M                    'C 2/c'
_symmetry_Int_Tables_number                              15

loop_
_symmetry_equiv_pos_site_id
_symmetry_equiv_pos_as_xyz
   1 x,y,z
   2 -x,y,1/2-z
   3 -x,-y,-z
   4 x,-y,1/2+z
   5 1/2+x,1/2+y,z
   6 1/2-x,1/2+y,1/2-z
   7 1/2-x,1/2-y,-z
   8 1/2+x,1/2-y,1/2+z

_cell_length_a                                         19.58990
_cell_length_b                                          4.24950
_cell_length_c                                         43.07950
_cell_angle_alpha                                            90
_cell_angle_beta                                        95.1930
_cell_angle_gamma                                            90
_cell_volume                                           3571.531
_cell_formula_units_Z                                 8
loop_
_atom_site_label
_atom_site_fract_x
_atom_site_fract_y
_atom_site_fract_z
Cl1 -0.23087 -0.54124 0.03426
Cl2 -0.11019 -0.39398 -0.00967
O1 0.34285 1.25988 0.25402
O2 0.25121 1.17158 0.22445
N1 0.26049 0.83272 0.17159
C1 -0.16125 -0.30866 0.04675
C2 -0.10913 -0.24090 0.02763
C3 -0.05443 -0.04957 0.03879
C4 -0.05179 0.07687 0.06870
C5 -0.10362 0.00732 0.08765
C6 -0.15793 -0.18659 0.07682
C7 0.00733 0.28389 0.08125
C8 0.06904 0.09917 0.09638
C9 0.12016 0.29779 0.11635
C10 0.17164 0.46199 0.10286
C11 0.21834 0.64432 0.12151
C12 0.21458 0.65852 0.15355
C13 0.16294 0.49831 0.16699
C14 0.11563 0.31849 0.14846
C15 0.32436 0.75918 0.18456
C16 0.36310 0.54672 0.16893
C17 0.43087 0.48195 0.17950
C18 0.46006 0.63051 0.20620
C19 0.42131 0.83882 0.22235
C20 0.35292 0.90302 0.21189
C21 0.31204 1.12279 0.22997
H1 -0.01363 0.00152 0.02415
H2 -0.10153 0.10806 0.11083
H3 -0.19826 -0.24180 0.09164
H4 0.02397 0.43122 0.06261
H5 -0.01096 0.44310 0.09858
H6 0.09481 -0.01807 0.07813
H7 0.05037 -0.08610 0.11099
H8 0.07548 0.19198 0.15914
H9 0.15950 0.51265 0.19194
H10 0.25790 0.77604 0.11109
H11 0.17509 0.44999 0.07779
H12 0.23760 0.99995 0.18404
H13 0.33997 0.42665 0.14842
H14 0.46054 0.31300 0.16725
H15 0.51289 0.57890 0.21478
H16 0.44435 0.95064 0.24347
H17 0.30622 1.39840 0.26033
data_XXIII_list1_Rank079_Ende
# UPACK Energy = -671.977 kJ/mol

_symmetry_cell_setting                            orthorhombic
_symmetry_space_group_name_Hall                   'P 2 2ab'
_symmetry_space_group_name_H-M                    'P 21 21 2'
_symmetry_Int_Tables_number                              18

loop_
_symmetry_equiv_pos_site_id
_symmetry_equiv_pos_as_xyz
   1 x,y,z
   2 -x,-y,z
   3 1/2+x,1/2-y,-z
   4 1/2-x,1/2+y,-z

_cell_length_a                                         14.90650
_cell_length_b                                         30.36050
_cell_length_c                                          4.12040
_cell_angle_alpha                                            90
_cell_angle_beta                                             90
_cell_angle_gamma                                            90
_cell_volume                                           1864.764
_cell_formula_units_Z                                 4
loop_
_atom_site_label
_atom_site_fract_x
_atom_site_fract_y
_atom_site_fract_z
Cl1 1.06139 0.29931 1.25557
Cl2 1.18623 0.22398 0.96338
O1 0.47841 -0.06272 -0.24528
O2 0.58659 -0.01987 -0.37073
N1 0.74918 -0.03333 -0.09004
C1 1.01652 0.25588 1.03634
C2 1.07133 0.22282 0.90891
C3 1.03381 0.18843 0.73093
C4 0.94169 0.18703 0.67511
C5 0.88703 0.22000 0.80235
C6 0.92424 0.25419 0.98411
C7 0.90170 0.15005 0.47493
C8 0.87244 0.10955 0.67216
C9 0.83938 0.07141 0.46673
C10 0.89995 0.03994 0.35222
C11 0.86964 0.00504 0.16052
C12 0.77904 0.00122 0.08677
C13 0.71869 0.03255 0.19933
C14 0.74854 0.06768 0.38907
C15 0.71098 -0.07045 0.03049
C16 0.76478 -0.09763 0.21986
C17 0.72931 -0.13501 0.36645
C18 0.63937 -0.14523 0.32211
C19 0.58520 -0.11849 0.13048
C20 0.62071 -0.08087 -0.01929
C21 0.56221 -0.05256 -0.22668
H1 1.07683 0.16292 0.63164
H2 0.81510 0.21907 0.75892
H3 0.88144 0.27987 1.08350
H4 0.84395 0.16255 0.34027
H5 0.95123 0.13969 0.29557
H6 0.81964 0.11930 0.84119
H7 0.92911 0.09829 0.81799
H8 0.70071 0.09200 0.47779
H9 0.64796 0.02955 0.14064
H10 0.91602 -0.01939 0.06704
H11 0.97066 0.04270 0.41337
H12 0.71204 -0.02201 -0.28027
H13 0.83457 -0.08903 0.25838
H14 0.77102 -0.15582 0.51895
H15 0.61092 -0.17404 0.44030
H16 0.51467 -0.12705 0.10084
H17 0.45547 -0.03655 -0.35961
data_XXIII_list1_Rank080_Ende
# UPACK Energy = -671.960 kJ/mol

_symmetry_cell_setting                              monoclinic
_symmetry_space_group_name_Hall                   '-P 2ybc'
_symmetry_space_group_name_H-M                    'P 21/c'
_symmetry_Int_Tables_number                              14

loop_
_symmetry_equiv_pos_site_id
_symmetry_equiv_pos_as_xyz
   1 x,y,z
   2 -x,1/2+y,1/2-z
   3 -x,-y,-z
   4 x,1/2-y,1/2+z

_cell_length_a                                          4.11330
_cell_length_b                                         16.78050
_cell_length_c                                         25.34210
_cell_angle_alpha                                            90
_cell_angle_beta                                        92.9360
_cell_angle_gamma                                            90
_cell_volume                                           1746.898
_cell_formula_units_Z                                 4
loop_
_atom_site_label
_atom_site_fract_x
_atom_site_fract_y
_atom_site_fract_z
Cl1 0.39275 0.64992 0.38355
Cl2 0.75669 0.70737 0.28150
O1 0.22890 0.10238 -0.00136
O2 -0.11360 0.03413 -0.04892
N1 0.35966 0.25246 -0.02955
C1 0.40824 0.59053 0.32803
C2 0.56878 0.61516 0.28362
C3 0.57820 0.56500 0.23990
C4 0.42582 0.49073 0.23993
C5 0.26303 0.46686 0.28420
C6 0.25409 0.51674 0.32805
C7 0.43991 0.43574 0.19257
C8 0.31070 0.47174 0.13951
C9 0.31640 0.41433 0.09325
C10 0.14278 0.34289 0.09430
C11 0.15345 0.28948 0.05230
C12 0.33484 0.30708 0.00916
C13 0.50778 0.37795 0.00769
C14 0.49885 0.43168 0.04968
C15 0.14999 0.23892 -0.07155
C16 0.10027 0.30044 -0.10787
C17 -0.10252 0.28982 -0.15296
C18 -0.25588 0.21690 -0.16165
C19 -0.20978 0.15536 -0.12527
C20 -0.00528 0.16534 -0.07985
C21 0.03176 0.09640 -0.04248
H1 0.70676 0.58408 0.20578
H2 0.14225 0.40920 0.28480
H3 0.12617 0.49851 0.36248
H4 0.30163 0.38185 0.20022
H5 0.69103 0.41648 0.18901
H6 0.06148 0.49234 0.14330
H7 0.45330 0.52454 0.13079
H8 0.64318 0.48590 0.04892
H9 0.65944 0.38965 -0.02527
H10 0.02129 0.23362 0.05333
H11 -0.00233 0.32827 0.12766
H12 0.41067 0.19863 -0.01225
H13 0.22514 0.35663 -0.10097
H14 -0.14083 0.33783 -0.18139
H15 -0.41637 0.20824 -0.19663
H16 -0.33564 0.09903 -0.13242
H17 0.19272 0.05031 0.01636
data_XXIII_list1_Rank081_Ende
# UPACK Energy = -671.890 kJ/mol

_symmetry_cell_setting                              monoclinic
_symmetry_space_group_name_Hall                   '-P 2yn'
_symmetry_space_group_name_H-M                    'P 21/n'
_symmetry_Int_Tables_number                              14

loop_
_symmetry_equiv_pos_site_id
_symmetry_equiv_pos_as_xyz
   1 x,y,z
   2 1/2-x,1/2+y,1/2-z
   3 -x,-y,-z
   4 1/2+x,1/2-y,1/2+z

_cell_length_a                                          4.13930
_cell_length_b                                         12.60330
_cell_length_c                                         34.29830
_cell_angle_alpha                                            90
_cell_angle_beta                                        91.1270
_cell_angle_gamma                                            90
_cell_volume                                           1788.957
_cell_formula_units_Z                                 4
loop_
_atom_site_label
_atom_site_fract_x
_atom_site_fract_y
_atom_site_fract_z
Cl1 -0.90716 0.62244 0.33887
Cl2 -0.60235 0.84367 0.31318
O1 0.81008 0.55502 -0.04855
O2 0.90369 0.60719 0.00991
N1 0.63225 0.79343 0.03353
C1 -0.68595 0.63334 0.29683
C2 -0.55715 0.73045 0.28520
C3 -0.38802 0.73732 0.25056
C4 -0.34210 0.64724 0.22749
C5 -0.46376 0.55010 0.23998
C6 -0.63782 0.54317 0.27424
C7 -0.16785 0.65075 0.18878
C8 -0.06341 0.76087 0.17389
C9 0.11281 0.76620 0.13539
C10 0.19596 0.86606 0.12111
C11 0.37436 0.87557 0.08720
C12 0.46586 0.78547 0.06694
C13 0.38360 0.68600 0.08084
C14 0.20594 0.67575 0.11478
C15 0.50413 0.79641 -0.00318
C16 0.30971 0.88275 -0.01287
C17 0.16674 0.89136 -0.04972
C18 0.21874 0.81250 -0.07712
C19 0.41535 0.72621 -0.06791
C20 0.56031 0.71716 -0.03073
C21 0.77064 0.62395 -0.02130
H1 -0.29311 0.81390 0.24200
H2 -0.42804 0.47960 0.22232
H3 -0.73957 0.46777 0.28325
H4 0.04510 0.60025 0.19134
H5 -0.32420 0.61415 0.16661
H6 0.09561 0.79632 0.19603
H7 -0.27648 0.81165 0.17156
H8 0.14502 0.59663 0.12493
H9 0.46114 0.61599 0.06523
H10 0.44380 0.95309 0.07653
H11 0.12196 0.93689 0.13662
H12 0.82260 0.74228 0.03453
H13 0.26732 0.94377 0.00867
H14 0.01451 0.95898 -0.05705
H15 0.10400 0.81790 -0.10584
H16 0.45264 0.66551 -0.09001
H17 0.93848 0.50003 -0.03468
data_XXIII_list1_Rank082_Ende
# UPACK Energy = -671.884 kJ/mol

_symmetry_cell_setting                            orthorhombic
_symmetry_space_group_name_Hall                   '-P 2ab 2ac'
_symmetry_space_group_name_H-M                    'P c c n'
_symmetry_Int_Tables_number                              56

loop_
_symmetry_equiv_pos_site_id
_symmetry_equiv_pos_as_xyz
   1 x,y,z
   2 1/2-x,1/2-y,z
   3 1/2+x,-y,1/2-z
   4 -x,1/2+y,1/2-z
   5 -x,-y,-z
   6 1/2+x,1/2+y,-z
   7 1/2-x,y,1/2+z
   8 x,1/2-y,1/2+z

_cell_length_a                                         14.68270
_cell_length_b                                         32.24460
_cell_length_c                                          7.53130
_cell_angle_alpha                                            90
_cell_angle_beta                                             90
_cell_angle_gamma                                            90
_cell_volume                                           3565.602
_cell_formula_units_Z                                 8
loop_
_atom_site_label
_atom_site_fract_x
_atom_site_fract_y
_atom_site_fract_z
Cl1 0.26346 -0.09387 -0.05743
Cl2 0.41445 -0.03212 0.08729
O1 -0.23367 0.30539 0.50743
O2 -0.15081 0.25598 0.60595
N1 0.02540 0.25210 0.49720
C1 0.23360 -0.04718 0.03897
C2 0.29997 -0.01989 0.10168
C3 0.27424 0.01751 0.17964
C4 0.18231 0.02766 0.19654
C5 0.11623 0.00028 0.13350
C6 0.14177 -0.03712 0.05523
C7 0.15420 0.06780 0.28605
C8 0.11501 0.10060 0.15889
C9 0.09044 0.14106 0.24972
C10 0.15910 0.16890 0.29674
C11 0.13711 0.20619 0.38042
C12 0.04668 0.21611 0.41453
C13 -0.02178 0.18826 0.36968
C14 -0.00016 0.15064 0.28821
C15 0.00872 0.28950 0.42153
C16 0.08108 0.30980 0.34008
C17 0.06822 0.34771 0.25525
C18 -0.01818 0.36522 0.25142
C19 -0.09078 0.34515 0.33336
C20 -0.07782 0.30741 0.42214
C21 -0.15553 0.28741 0.51777
H1 0.32632 0.03839 0.22979
H2 0.04446 0.00780 0.14763
H3 0.09037 -0.05870 0.00760
H4 0.10371 0.06092 0.38831
H5 0.21279 0.08104 0.35503
H6 0.05491 0.08799 0.09272
H7 0.16484 0.10697 0.05475
H8 -0.05440 0.12908 0.25354
H9 -0.09236 0.19556 0.39915
H10 0.19010 0.22762 0.42012
H11 0.22970 0.16145 0.26828
H12 -0.02313 0.24651 0.59080
H13 0.14770 0.29544 0.34074
H14 0.12445 0.36306 0.18793
H15 -0.02961 0.39430 0.18153
H16 -0.15804 0.35924 0.32790
H17 -0.27206 0.28587 0.57492
data_XXIII_list1_Rank083_Ende
# UPACK Energy = -671.858 kJ/mol

_symmetry_cell_setting                               triclinic
_symmetry_space_group_name_Hall                   '-P 1'
_symmetry_space_group_name_H-M                    'P -1'
_symmetry_Int_Tables_number                               2

loop_
_symmetry_equiv_pos_site_id
_symmetry_equiv_pos_as_xyz
   1 x,y,z
   2 -x,-y,-z

_cell_length_a                                          7.87400
_cell_length_b                                          8.46210
_cell_length_c                                         13.95270
_cell_angle_alpha                                      102.3820
_cell_angle_beta                                        93.9130
_cell_angle_gamma                                       93.5370
_cell_volume                                            903.152
_cell_formula_units_Z                                 2
loop_
_atom_site_label
_atom_site_fract_x
_atom_site_fract_y
_atom_site_fract_z
Cl1 0.23140 1.81191 0.65544
Cl2 0.46760 1.56179 0.72895
O1 -0.49516 0.27312 0.01447
O2 -0.32770 0.48835 0.03440
N1 0.00115 0.48150 0.10348
C1 0.25834 1.62532 0.58055
C2 0.35834 1.51382 0.61346
C3 0.37290 1.36239 0.55246
C4 0.28920 1.32217 0.45816
C5 0.19221 1.43500 0.42487
C6 0.17693 1.58598 0.48589
C7 0.30080 1.15633 0.39230
C8 0.18754 1.02072 0.41971
C9 0.14046 0.87265 0.33672
C10 0.26521 0.79695 0.28071
C11 0.21854 0.66368 0.20307
C12 0.04855 0.60455 0.18191
C13 -0.07550 0.67837 0.23788
C14 -0.03008 0.81181 0.31523
C15 -0.04282 0.32443 0.10448
C16 0.08490 0.23348 0.13263
C17 0.04929 0.07084 0.13377
C18 -0.11587 0.00001 0.10710
C19 -0.24412 0.09010 0.07808
C20 -0.20852 0.25341 0.07538
C21 -0.34599 0.34773 0.04099
H1 0.45089 1.27615 0.57844
H2 0.12580 1.40481 0.35149
H3 0.09718 1.67149 0.46060
H4 0.26423 1.16239 0.31639
H5 0.43299 1.12484 0.39446
H6 0.07033 1.07198 0.44486
H7 0.25109 0.98311 0.48226
H8 -0.12892 0.86948 0.35775
H9 -0.20857 0.63411 0.21997
H10 0.31449 0.60615 0.15832
H11 0.39856 0.84302 0.29610
H12 -0.08754 0.51932 0.05825
H13 0.21399 0.28914 0.15213
H14 0.15010 -0.00126 0.15392
H15 -0.14459 -0.12734 0.10690
H16 -0.37186 0.03080 0.05640
H17 -0.55990 0.36056 -0.00356
data_XXIII_list1_Rank084_Ende
# UPACK Energy = -671.842 kJ/mol

_symmetry_cell_setting                               triclinic
_symmetry_space_group_name_Hall                   '-P 1'
_symmetry_space_group_name_H-M                    'P -1'
_symmetry_Int_Tables_number                               2

loop_
_symmetry_equiv_pos_site_id
_symmetry_equiv_pos_as_xyz
   1 x,y,z
   2 -x,-y,-z

_cell_length_a                                          8.71350
_cell_length_b                                         10.19390
_cell_length_c                                         11.42250
_cell_angle_alpha                                      110.2810
_cell_angle_beta                                        93.8670
_cell_angle_gamma                                      107.3910
_cell_volume                                            891.458
_cell_formula_units_Z                                 2
loop_
_atom_site_label
_atom_site_fract_x
_atom_site_fract_y
_atom_site_fract_z
Cl1 -0.81784 -0.22903 -0.12243
Cl2 -0.51579 -0.30982 -0.22688
O1 0.73250 0.50924 0.99356
O2 0.50259 0.43622 0.86968
N1 0.49079 0.34021 0.61903
C1 -0.63663 -0.18241 -0.02084
C2 -0.50384 -0.21872 -0.06588
C3 -0.36011 -0.18102 0.01900
C4 -0.34797 -0.10602 0.14934
C5 -0.48097 -0.06897 0.19322
C6 -0.62444 -0.10707 0.10855
C7 -0.19438 -0.06361 0.24559
C8 -0.02952 -0.03139 0.20037
C9 0.11471 0.06712 0.30942
C10 0.16638 0.22175 0.34772
C11 0.29380 0.31272 0.45170
C12 0.37186 0.24988 0.51570
C13 0.32218 0.09614 0.47753
C14 0.19292 0.00473 0.37495
C15 0.65104 0.35663 0.64549
C16 0.73413 0.32545 0.54517
C17 0.90070 0.34838 0.56815
C18 0.98381 0.40093 0.69253
C19 0.90126 0.43170 0.79346
C20 0.73396 0.41147 0.77103
C21 0.64687 0.45051 0.87993
H1 -0.25804 -0.21078 -0.01742
H2 -0.47329 -0.00898 0.29397
H3 -0.72700 -0.07715 0.14293
H4 -0.18747 0.03618 0.32630
H5 -0.20777 -0.15132 0.28226
H6 -0.03188 0.02326 0.13365
H7 -0.01278 -0.13681 0.14791
H8 0.15259 -0.11541 0.34621
H9 0.38241 0.04767 0.52875
H10 0.33339 0.43311 0.48293
H11 0.10633 0.27207 0.29780
H12 0.44640 0.37334 0.70061
H13 0.66939 0.28574 0.44820
H14 0.96556 0.32605 0.48947
H15 1.11433 0.41949 0.71134
H16 0.96964 0.47422 0.89013
H17 0.64626 0.52533 1.04323
data_XXIII_list1_Rank085_Ende
# UPACK Energy = -671.784 kJ/mol

_symmetry_cell_setting                              monoclinic
_symmetry_space_group_name_Hall                   'P 2yb'
_symmetry_space_group_name_H-M                    'P 21'
_symmetry_Int_Tables_number                               4

loop_
_symmetry_equiv_pos_site_id
_symmetry_equiv_pos_as_xyz
   1 x,y,z
   2 -x,1/2+y,-z

_cell_length_a                                          8.37570
_cell_length_b                                          5.71500
_cell_length_c                                         18.18700
_cell_angle_alpha                                            90
_cell_angle_beta                                        91.5010
_cell_angle_gamma                                            90
_cell_volume                                            870.261
_cell_formula_units_Z                                 2
loop_
_atom_site_label
_atom_site_fract_x
_atom_site_fract_y
_atom_site_fract_z
Cl1 1.36333 1.29878 0.04872
Cl2 1.22149 0.81783 -0.01310
O1 0.31372 -0.10535 0.47878
O2 0.41068 0.23712 0.46326
N1 0.22215 0.54319 0.37600
C1 1.19676 1.17192 0.08641
C2 1.13732 0.95788 0.06071
C3 1.00934 0.85243 0.09517
C4 0.93906 0.95989 0.15497
C5 0.99697 1.17587 0.17956
C6 1.12539 1.28184 0.14547
C7 0.80780 0.83676 0.19603
C8 0.64698 0.80073 0.15427
C9 0.51787 0.71723 0.20531
C10 0.52748 0.49502 0.23699
C11 0.42371 0.43268 0.29265
C12 0.30880 0.58957 0.31591
C13 0.29286 0.80551 0.28153
C14 0.39770 0.86985 0.22665
C15 0.10768 0.38164 0.38762
C16 -0.04499 0.43851 0.36211
C17 -0.17072 0.28248 0.36959
C18 -0.14276 0.06648 0.40232
C19 0.00948 0.00958 0.42894
C20 0.13657 0.16825 0.42311
C21 0.29730 0.10719 0.45574
H1 0.96600 0.68384 0.07581
H2 0.94387 1.26047 0.22635
H3 1.17234 1.44819 0.16562
H4 0.85274 0.66590 0.21347
H5 0.78489 0.93397 0.24635
H6 0.66149 0.67348 0.11026
H7 0.61044 0.96519 0.12824
H8 0.38920 1.04285 0.20211
H9 0.20182 0.92707 0.29896
H10 0.43581 0.26425 0.31975
H11 0.62030 0.37418 0.22039
H12 0.25695 0.63729 0.42145
H13 -0.06563 0.60704 0.33610
H14 -0.29042 0.32963 0.35077
H15 -0.24117 -0.05582 0.40865
H16 0.02688 -0.15807 0.45636
H17 0.42423 -0.10745 0.49988
data_XXIII_list1_Rank086_Ende
# UPACK Energy = -671.545 kJ/mol

_symmetry_cell_setting                              monoclinic
_symmetry_space_group_name_Hall                   '-P 2yn'
_symmetry_space_group_name_H-M                    'P 21/n'
_symmetry_Int_Tables_number                              14

loop_
_symmetry_equiv_pos_site_id
_symmetry_equiv_pos_as_xyz
   1 x,y,z
   2 1/2-x,1/2+y,1/2-z
   3 -x,-y,-z
   4 1/2+x,1/2-y,1/2+z

_cell_length_a                                          4.38780
_cell_length_b                                         17.95720
_cell_length_c                                         22.22510
_cell_angle_alpha                                            90
_cell_angle_beta                                        95.2580
_cell_angle_gamma                                            90
_cell_volume                                           1743.805
_cell_formula_units_Z                                 4
loop_
_atom_site_label
_atom_site_fract_x
_atom_site_fract_y
_atom_site_fract_z
Cl1 -0.13112 -0.19517 0.26040
Cl2 0.14464 -0.07979 0.17166
O1 -0.35763 0.39545 0.49429
O2 -0.26000 0.49491 0.54525
N1 -0.04101 0.26954 0.52541
C1 0.11572 -0.12544 0.28798
C2 0.23533 -0.07466 0.24887
C3 0.43362 -0.01899 0.27183
C4 0.51365 -0.01310 0.33377
C5 0.39626 -0.06438 0.37283
C6 0.19727 -0.12029 0.34993
C7 0.73367 0.04782 0.35695
C8 0.61270 0.12828 0.34845
C9 0.42764 0.16225 0.39637
C10 0.35183 0.23750 0.39049
C11 0.18850 0.27299 0.43313
C12 0.10122 0.23361 0.48238
C13 0.17045 0.15824 0.48836
C14 0.33445 0.12246 0.44568
C15 0.09847 0.31226 0.57019
C16 0.32105 0.27790 0.60926
C17 0.47636 0.31696 0.65660
C18 0.40678 0.39134 0.66506
C19 0.18713 0.42659 0.62582
C20 0.03023 0.38761 0.57797
C21 -0.20319 0.42965 0.53816
H1 0.52784 0.01989 0.24100
H2 0.46027 -0.06137 0.42116
H3 0.10747 -0.16059 0.38026
H4 0.93389 0.04338 0.33154
H5 0.81646 0.03802 0.40409
H6 0.81071 0.16430 0.34507
H7 0.47886 0.13258 0.30466
H8 0.38875 0.06381 0.45133
H9 0.09827 0.12791 0.52678
H10 0.13395 0.33191 0.42859
H11 0.42385 0.26901 0.35258
H12 -0.22385 0.29865 0.50555
H13 0.37465 0.21981 0.60256
H14 0.65078 0.28958 0.68681
H15 0.52746 0.42226 0.70191
H16 0.13868 0.48537 0.63243
H17 -0.49170 0.43699 0.47805
data_XXIII_list1_Rank087_Ende
# UPACK Energy = -671.359 kJ/mol

_symmetry_cell_setting                               triclinic
_symmetry_space_group_name_Hall                   '-P 1'
_symmetry_space_group_name_H-M                    'P -1'
_symmetry_Int_Tables_number                               2

loop_
_symmetry_equiv_pos_site_id
_symmetry_equiv_pos_as_xyz
   1 x,y,z
   2 -x,-y,-z

_cell_length_a                                          5.95660
_cell_length_b                                          7.60930
_cell_length_c                                         19.92130
_cell_angle_alpha                                       82.2590
_cell_angle_beta                                        88.1790
_cell_angle_gamma                                       77.4580
_cell_volume                                            873.362
_cell_formula_units_Z                                 2
loop_
_atom_site_label
_atom_site_fract_x
_atom_site_fract_y
_atom_site_fract_z
Cl1 1.25049 -0.37989 0.03466
Cl2 0.72751 -0.19116 0.01058
O1 0.24229 0.60961 0.45736
O2 -0.12030 0.68176 0.47498
N1 0.44212 0.84628 0.37476
C1 1.12049 -0.20252 0.07806
C2 0.88860 -0.12099 0.06825
C3 0.78450 0.01690 0.10565
C4 0.91113 0.07367 0.15296
C5 1.14417 -0.00532 0.16170
C6 1.24867 -0.14245 0.12398
C7 0.79301 0.21224 0.19758
C8 0.77433 0.41279 0.16808
C9 0.67745 0.54234 0.21889
C10 0.80328 0.66233 0.23814
C11 0.71994 0.77020 0.28883
C12 0.51083 0.75925 0.32019
C13 0.38138 0.64526 0.29931
C14 0.46332 0.53740 0.24878
C15 0.24190 0.96614 0.38296
C16 0.23209 1.14519 0.35531
C17 0.03155 1.27685 0.35963
C18 -0.16189 1.22779 0.39064
C19 -0.15272 1.04900 0.41900
C20 0.05040 0.91629 0.41661
C21 0.05035 0.72844 0.45093
H1 0.60310 0.07851 0.09847
H2 1.24441 0.03780 0.19860
H3 1.43010 -0.20404 0.13072
H4 0.88507 0.18645 0.24553
H5 0.62115 0.18858 0.20981
H6 0.94472 0.43246 0.15141
H7 0.66534 0.44459 0.12312
H8 0.36133 0.44710 0.23346
H9 0.21790 0.63759 0.32350
H10 0.81991 0.86038 0.30493
H11 0.96903 0.66921 0.21466
H12 0.47004 0.75256 0.41695
H13 0.38322 1.18181 0.33032
H14 0.02415 1.41685 0.33815
H15 -0.31985 1.33022 0.39367
H16 -0.30457 1.01427 0.44466
H17 0.19166 0.50248 0.48239
data_XXIII_list1_Rank088_Ende
# UPACK Energy = -671.357 kJ/mol

_symmetry_cell_setting                               triclinic
_symmetry_space_group_name_Hall                   '-P 1'
_symmetry_space_group_name_H-M                    'P -1'
_symmetry_Int_Tables_number                               2

loop_
_symmetry_equiv_pos_site_id
_symmetry_equiv_pos_as_xyz
   1 x,y,z
   2 -x,-y,-z

_cell_length_a                                          4.95490
_cell_length_b                                         12.56880
_cell_length_c                                         15.10140
_cell_angle_alpha                                       82.1820
_cell_angle_beta                                        83.9350
_cell_angle_gamma                                       82.6450
_cell_volume                                            920.330
_cell_formula_units_Z                                 2
loop_
_atom_site_label
_atom_site_fract_x
_atom_site_fract_y
_atom_site_fract_z
Cl1 0.82664 0.09497 1.07756
Cl2 0.57362 0.32351 1.13856
O1 0.77383 -0.01118 0.40444
O2 0.82612 0.10112 0.49408
N1 0.50126 0.29042 0.48654
C1 0.57147 0.17567 1.02179
C2 0.45664 0.27426 1.04997
C3 0.24831 0.33666 1.00493
C4 0.15382 0.30202 0.93124
C5 0.27272 0.20468 0.90196
C6 0.48084 0.14167 0.94710
C7 -0.08107 0.36916 0.88542
C8 0.00239 0.45141 0.80518
C9 0.13988 0.40548 0.72135
C10 0.36546 0.44993 0.67416
C11 0.48440 0.41127 0.59500
C12 0.38027 0.32821 0.56257
C13 0.15698 0.28333 0.60942
C14 0.03571 0.32209 0.68813
C15 0.38374 0.25339 0.42136
C16 0.16957 0.31937 0.38253
C17 0.04192 0.28570 0.31525
C18 0.13202 0.18616 0.28580
C19 0.34670 0.11972 0.32417
C20 0.47408 0.15264 0.39284
C21 0.70308 0.08054 0.43433
H1 0.15800 0.41246 1.02800
H2 0.20080 0.17688 0.84441
H3 0.57230 0.06556 0.92433
H4 -0.20815 0.41367 0.93486
H5 -0.21249 0.31568 0.86455
H6 -0.18051 0.50409 0.78640
H7 0.13576 0.50281 0.82794
H8 -0.14323 0.28759 0.72247
H9 0.07556 0.21832 0.58439
H10 0.66035 0.44558 0.55845
H11 0.44868 0.51550 0.69821
H12 0.67365 0.23989 0.50036
H13 0.09994 0.39723 0.40563
H14 -0.12861 0.33643 0.28613
H15 0.03249 0.15960 0.23316
H16 0.41278 0.04162 0.30038
H17 0.92606 -0.04092 0.44151
data_XXIII_list1_Rank089_Ende
# UPACK Energy = -671.335 kJ/mol

_symmetry_cell_setting                               triclinic
_symmetry_space_group_name_Hall                   '-P 1'
_symmetry_space_group_name_H-M                    'P -1'
_symmetry_Int_Tables_number                               2

loop_
_symmetry_equiv_pos_site_id
_symmetry_equiv_pos_as_xyz
   1 x,y,z
   2 -x,-y,-z

_cell_length_a                                          9.43430
_cell_length_b                                          9.79160
_cell_length_c                                         11.00690
_cell_angle_alpha                                       84.8430
_cell_angle_beta                                        65.3070
_cell_angle_gamma                                       78.7350
_cell_volume                                            905.971
_cell_formula_units_Z                                 2
loop_
_atom_site_label
_atom_site_fract_x
_atom_site_fract_y
_atom_site_fract_z
Cl1 -0.86134 0.96630 0.68832
Cl2 -0.82990 0.88726 0.96691
O1 0.68395 0.00847 0.83022
O2 0.44749 0.11877 0.93431
N1 0.35467 0.36120 0.83173
C1 -0.68370 0.88440 0.69352
C2 -0.67074 0.84962 0.81476
C3 -0.52714 0.78172 0.81562
C4 -0.39372 0.74991 0.69626
C5 -0.40645 0.78753 0.57541
C6 -0.55098 0.85292 0.57395
C7 -0.23414 0.68141 0.69600
C8 -0.23491 0.56608 0.80169
C9 -0.07393 0.51118 0.80432
C10 0.00238 0.59997 0.83893
C11 0.14669 0.54881 0.84747
C12 0.21557 0.40994 0.82144
C13 0.14060 0.32084 0.78711
C14 -0.00392 0.37125 0.77805
C15 0.50272 0.33920 0.73247
C16 0.54462 0.44119 0.63404
C17 0.69427 0.42429 0.52930
C18 0.80277 0.30423 0.52376
C19 0.76360 0.20269 0.62321
C20 0.61294 0.21969 0.72922
C21 0.57307 0.11198 0.83738
H1 -0.52072 0.75523 0.91106
H2 -0.30309 0.76550 0.48150
H3 -0.56019 0.88080 0.47933
H4 -0.15795 0.63682 0.59755
H5 -0.17858 0.76358 0.70884
H6 -0.28304 0.48035 0.78509
H7 -0.31436 0.60550 0.90119
H8 -0.06332 0.30050 0.75300
H9 0.19368 0.21166 0.76939
H10 0.20478 0.61608 0.87731
H11 -0.05154 0.70871 0.86180
H12 0.34262 0.28288 0.90096
H13 0.45990 0.53550 0.63926
H14 0.72639 0.50410 0.45196
H15 0.91848 0.28938 0.44071
H16 0.85160 0.10983 0.61698
H17 0.63361 -0.03946 0.91668
data_XXIII_list1_Rank090_Ende
# UPACK Energy = -671.295 kJ/mol

_symmetry_cell_setting                              monoclinic
_symmetry_space_group_name_Hall                   '-P 2yn'
_symmetry_space_group_name_H-M                    'P 21/n'
_symmetry_Int_Tables_number                              14

loop_
_symmetry_equiv_pos_site_id
_symmetry_equiv_pos_as_xyz
   1 x,y,z
   2 1/2-x,1/2+y,1/2-z
   3 -x,-y,-z
   4 1/2+x,1/2-y,1/2+z

_cell_length_a                                          5.87930
_cell_length_b                                         13.57400
_cell_length_c                                         21.74710
_cell_angle_alpha                                            90
_cell_angle_beta                                        93.8450
_cell_angle_gamma                                            90
_cell_volume                                           1731.634
_cell_formula_units_Z                                 4
loop_
_atom_site_label
_atom_site_fract_x
_atom_site_fract_y
_atom_site_fract_z
Cl1 1.30793 0.48370 0.16221
Cl2 0.82132 0.40294 0.11580
O1 0.95268 0.12523 -0.04245
O2 0.77381 0.03467 0.01838
N1 0.41997 0.11823 0.07690
C1 1.13554 0.42620 0.21256
C2 0.92012 0.39192 0.19230
C3 0.78212 0.34785 0.23396
C4 0.86011 0.33354 0.29542
C5 1.07520 0.36884 0.31539
C6 1.21115 0.41608 0.27427
C7 0.71311 0.28067 0.34024
C8 0.68133 0.16895 0.32947
C9 0.59985 0.14246 0.26384
C10 0.75374 0.10392 0.22409
C11 0.69042 0.09279 0.16158
C12 0.47331 0.12020 0.13849
C13 0.31634 0.15519 0.17826
C14 0.37888 0.16606 0.24097
C15 0.44985 0.19503 0.03829
C16 0.29753 0.27305 0.04048
C17 0.32501 0.35777 0.00589
C18 0.50869 0.36438 -0.03084
C19 0.66015 0.28595 -0.03433
C20 0.63056 0.19942 -0.00038
C21 0.79109 0.11467 -0.00575
H1 0.61353 0.32309 0.21753
H2 1.13732 0.35994 0.36321
H3 1.37695 0.44518 0.29017
H4 0.78444 0.29210 0.38733
H5 0.54546 0.31477 0.33802
H6 0.56083 0.14046 0.36116
H7 0.84344 0.13233 0.34133
H8 0.25869 0.19715 0.27154
H9 0.14782 0.17752 0.16008
H10 0.81418 0.06577 0.13090
H11 0.92647 0.08632 0.24142
H12 0.47779 0.05527 0.05829
H13 0.15735 0.26837 0.07027
H14 0.20628 0.41902 0.00843
H15 0.53330 0.43139 -0.05695
H16 0.80199 0.29303 -0.06381
H17 1.04080 0.06400 -0.03484
data_XXIII_list1_Rank091_Ende
# UPACK Energy = -671.284 kJ/mol

_symmetry_cell_setting                              monoclinic
_symmetry_space_group_name_Hall                   '-P 2ybc'
_symmetry_space_group_name_H-M                    'P 21/c'
_symmetry_Int_Tables_number                              14

loop_
_symmetry_equiv_pos_site_id
_symmetry_equiv_pos_as_xyz
   1 x,y,z
   2 -x,1/2+y,1/2-z
   3 -x,-y,-z
   4 x,1/2-y,1/2+z

_cell_length_a                                         14.57730
_cell_length_b                                          7.62900
_cell_length_c                                         16.28130
_cell_angle_alpha                                            90
_cell_angle_beta                                        98.0770
_cell_angle_gamma                                            90
_cell_volume                                           1792.686
_cell_formula_units_Z                                 4
loop_
_atom_site_label
_atom_site_fract_x
_atom_site_fract_y
_atom_site_fract_z
Cl1 -0.00774 -0.42325 0.38295
Cl2 -0.07040 -0.05473 0.29914
O1 0.47948 0.03503 0.11293
O2 0.57344 0.12178 0.03197
N1 0.52206 0.08474 0.27688
C1 0.04768 -0.22973 0.41597
C2 0.02150 -0.06924 0.37850
C3 0.06879 0.08336 0.40583
C4 0.14218 0.07748 0.47075
C5 0.16666 -0.08241 0.50909
C6 0.11965 -0.23529 0.48184
C7 0.19209 0.24395 0.50275
C8 0.23301 0.35618 0.43804
C9 0.30755 0.27142 0.39482
C10 0.30436 0.28974 0.30913
C11 0.37632 0.22572 0.26955
C12 0.45178 0.14380 0.31539
C13 0.45499 0.12277 0.40042
C14 0.38328 0.18716 0.44041
C15 0.59533 0.17730 0.25704
C16 0.65443 0.25273 0.32193
C17 0.73303 0.34411 0.30701
C18 0.75327 0.35763 0.22644
C19 0.69439 0.28322 0.16108
C20 0.61442 0.19303 0.17541
C21 0.55460 0.11599 0.10204
H1 0.04739 0.20744 0.37651
H2 0.22200 -0.08747 0.56118
H3 0.13846 -0.35922 0.51228
H4 0.24689 0.21233 0.55343
H5 0.14303 0.32511 0.53004
H6 0.17659 0.40079 0.39150
H7 0.26256 0.47420 0.46907
H8 0.38788 0.17552 0.50739
H9 0.51472 0.05987 0.43556
H10 0.37423 0.24215 0.20305
H11 0.24697 0.35829 0.27310
H12 0.49472 0.01583 0.22539
H13 0.63845 0.24093 0.38483
H14 0.77841 0.40506 0.35771
H15 0.81446 0.42938 0.21424
H16 0.71062 0.29813 0.09818
H17 0.46071 -0.01666 0.05690
data_XXIII_list1_Rank092_Ende
# UPACK Energy = -671.223 kJ/mol

_symmetry_cell_setting                            orthorhombic
_symmetry_space_group_name_Hall                   'P 2 2ab'
_symmetry_space_group_name_H-M                    'P 21 21 2'
_symmetry_Int_Tables_number                              18

loop_
_symmetry_equiv_pos_site_id
_symmetry_equiv_pos_as_xyz
   1 x,y,z
   2 -x,-y,z
   3 1/2+x,1/2-y,-z
   4 1/2-x,1/2+y,-z

_cell_length_a                                         12.82140
_cell_length_b                                         33.50580
_cell_length_c                                          4.15280
_cell_angle_alpha                                            90
_cell_angle_beta                                             90
_cell_angle_gamma                                            90
_cell_volume                                           1784.006
_cell_formula_units_Z                                 4
loop_
_atom_site_label
_atom_site_fract_x
_atom_site_fract_y
_atom_site_fract_z
Cl1 0.94065 -0.14816 0.18693
Cl2 1.04998 -0.06268 0.22320
O1 0.66753 0.26465 1.60008
O2 0.67837 0.20276 1.69907
N1 0.53970 0.15261 1.42129
C1 0.88159 -0.10853 0.38263
C2 0.92977 -0.07121 0.39878
C3 0.88121 -0.03997 0.56101
C4 0.78471 -0.04548 0.70733
C5 0.73645 -0.08272 0.69010
C6 0.78481 -0.11420 0.52852
C7 0.73617 -0.01127 0.89350
C8 0.68345 0.02122 0.68764
C9 0.64477 0.05678 0.88021
C10 0.70890 0.08996 0.92708
C11 0.67397 0.12216 1.11134
C12 0.57496 0.12133 1.24719
C13 0.51080 0.08851 1.20043
C14 0.54513 0.05643 1.01518
C15 0.49473 0.18621 1.30417
C16 0.40614 0.18180 1.11459
C17 0.35723 0.21479 0.97997
C18 0.39653 0.25273 1.04016
C19 0.48506 0.25747 1.23097
C20 0.53531 0.22414 1.36424
C21 0.63063 0.22925 1.56706
H1 0.91910 -0.01112 0.57614
H2 0.66167 -0.08753 0.80644
H3 0.74803 -0.14344 0.51944
H4 0.68019 -0.02315 1.06630
H5 0.79773 0.00282 1.03442
H6 0.61832 0.00802 0.55582
H7 0.73904 0.03194 0.50859
H8 0.49384 0.03130 0.97581
H9 0.43387 0.08823 1.30830
H10 0.72385 0.14801 1.14789
H11 0.78618 0.09091 0.81885
H12 0.59316 0.15998 1.59368
H13 0.37591 0.15219 1.06640
H14 0.28896 0.21073 0.82821
H15 0.35917 0.27883 0.93429
H16 0.51491 0.28746 1.27465
H17 0.72823 0.25806 1.73103
data_XXIII_list1_Rank093_Ende
# UPACK Energy = -671.217 kJ/mol

_symmetry_cell_setting                              monoclinic
_symmetry_space_group_name_Hall                   'P 2yb'
_symmetry_space_group_name_H-M                    'P 21'
_symmetry_Int_Tables_number                               4

loop_
_symmetry_equiv_pos_site_id
_symmetry_equiv_pos_as_xyz
   1 x,y,z
   2 -x,1/2+y,-z

_cell_length_a                                         13.26560
_cell_length_b                                          4.39740
_cell_length_c                                         15.47000
_cell_angle_alpha                                            90
_cell_angle_beta                                       108.5040
_cell_angle_gamma                                            90
_cell_volume                                            855.775
_cell_formula_units_Z                                 2
loop_
_atom_site_label
_atom_site_fract_x
_atom_site_fract_y
_atom_site_fract_z
Cl1 1.44862 0.71972 0.58315
Cl2 1.31484 0.35034 0.68456
O1 0.64670 1.09818 0.02605
O2 0.49510 0.97608 -0.06730
N1 0.82020 0.77128 0.02364
C1 1.34440 0.48895 0.52322
C2 1.28430 0.32957 0.56752
C3 1.20071 0.14478 0.51768
C4 1.17851 0.11099 0.42379
C5 1.24042 0.26611 0.38023
C6 1.32161 0.45910 0.42948
C7 1.08919 -0.09897 0.37119
C8 0.97713 0.04344 0.34210
C9 0.94037 0.23898 0.25620
C10 0.84102 0.37726 0.23581
C11 0.80179 0.55902 0.15861
C12 0.86095 0.60254 0.10004
C13 0.95947 0.46218 0.11861
C14 0.99886 0.27942 0.19599
C15 0.75438 0.66361 -0.05649
C16 0.79913 0.46673 -0.10451
C17 0.73674 0.32561 -0.18385
C18 0.62827 0.38409 -0.21557
C19 0.58297 0.58382 -0.16865
C20 0.64537 0.72750 -0.08880
C21 0.59063 0.94075 -0.04280
H1 1.15459 0.02039 0.55280
H2 1.22653 0.23674 0.30781
H3 1.36881 0.58328 0.39527
H4 1.10593 -0.19601 0.31230
H5 1.08825 -0.29169 0.41541
H6 0.96959 0.17696 0.39928
H7 0.92009 -0.14125 0.33336
H8 1.07424 0.16537 0.20740
H9 1.00464 0.49060 0.07163
H10 0.72375 0.66268 0.14344
H11 0.79331 0.34349 0.28048
H12 0.78692 0.96352 0.03992
H13 0.88353 0.41781 -0.07824
H14 0.77225 0.16725 -0.21980
H15 0.57798 0.27150 -0.27666
H16 0.49782 0.62775 -0.19478
H17 0.59030 1.22153 0.03872
data_XXIII_list1_Rank094_Ende
# UPACK Energy = -671.119 kJ/mol

_symmetry_cell_setting                            orthorhombic
_symmetry_space_group_name_Hall                   'P 2 2ab'
_symmetry_space_group_name_H-M                    'P 21 21 2'
_symmetry_Int_Tables_number                              18

loop_
_symmetry_equiv_pos_site_id
_symmetry_equiv_pos_as_xyz
   1 x,y,z
   2 -x,-y,z
   3 1/2+x,1/2-y,-z
   4 1/2-x,1/2+y,-z

_cell_length_a                                         17.77220
_cell_length_b                                         24.59750
_cell_length_c                                          4.13480
_cell_angle_alpha                                            90
_cell_angle_beta                                             90
_cell_angle_gamma                                            90
_cell_volume                                           1807.535
_cell_formula_units_Z                                 4
loop_
_atom_site_label
_atom_site_fract_x
_atom_site_fract_y
_atom_site_fract_z
Cl1 -0.20008 0.11471 -0.08026
Cl2 -0.11092 0.00991 0.14322
O1 0.59186 0.04064 1.56354
O2 0.47518 0.05751 1.64617
N1 0.41321 0.14618 1.34899
C1 -0.12280 0.12014 0.17145
C2 -0.08319 0.07399 0.26884
C3 -0.02046 0.07951 0.46834
C4 0.00375 0.13066 0.56815
C5 -0.03669 0.17659 0.47378
C6 -0.10007 0.17134 0.27736
C7 0.07358 0.13564 0.77741
C8 0.14807 0.13635 0.58777
C9 0.21858 0.13869 0.79524
C10 0.24297 0.18832 0.92142
C11 0.30765 0.19056 1.11273
C12 0.34920 0.14365 1.17162
C13 0.32524 0.09416 1.04659
C14 0.25987 0.09154 0.85950
C15 0.48427 0.15504 1.23997
C16 0.49595 0.20001 1.04185
C17 0.56696 0.21199 0.92063
C18 0.62703 0.17862 0.99958
C19 0.61615 0.13344 1.19665
C20 0.54458 0.12111 1.31899
C21 0.53421 0.07191 1.52637
H1 0.01020 0.04380 0.54668
H2 -0.01906 0.21659 0.55439
H3 -0.13205 0.20703 0.20604
H4 0.06970 0.17247 0.92310
H5 0.07491 0.10156 0.94578
H6 0.14759 0.17146 0.42672
H7 0.15075 0.10032 0.43406
H8 0.24151 0.05263 0.76147
H9 0.35745 0.05746 1.09508
H10 0.32602 0.22881 1.21705
H11 0.21121 0.22514 0.87174
H12 0.41332 0.11648 1.52124
H13 0.44882 0.22560 0.97702
H14 0.57560 0.24656 0.76103
H15 0.68242 0.18731 0.90118
H16 0.66405 0.10751 1.25368
H17 0.56851 0.00826 1.66087
data_XXIII_list1_Rank095_Ende
# UPACK Energy = -671.072 kJ/mol

_symmetry_cell_setting                              monoclinic
_symmetry_space_group_name_Hall                   '-P 2ybc'
_symmetry_space_group_name_H-M                    'P 21/c'
_symmetry_Int_Tables_number                              14

loop_
_symmetry_equiv_pos_site_id
_symmetry_equiv_pos_as_xyz
   1 x,y,z
   2 -x,1/2+y,1/2-z
   3 -x,-y,-z
   4 x,1/2-y,1/2+z

_cell_length_a                                          4.20160
_cell_length_b                                         12.47870
_cell_length_c                                         33.01960
_cell_angle_alpha                                            90
_cell_angle_beta                                        92.3490
_cell_angle_gamma                                            90
_cell_volume                                           1729.779
_cell_formula_units_Z                                 4
loop_
_atom_site_label
_atom_site_fract_x
_atom_site_fract_y
_atom_site_fract_z
Cl1 -0.63737 0.47177 0.32092
Cl2 -0.39624 0.71361 0.31053
O1 0.66719 0.59811 -0.04818
O2 0.45825 0.58795 -0.10709
N1 0.52088 0.76691 -0.00042
C1 -0.41940 0.51021 0.27999
C2 -0.31443 0.61562 0.27542
C3 -0.14156 0.64373 0.24190
C4 -0.07315 0.56727 0.21273
C5 -0.17822 0.46217 0.21735
C6 -0.34974 0.43366 0.25097
C7 0.10860 0.59908 0.17588
C8 -0.09790 0.65548 0.14279
C9 0.07343 0.68396 0.10468
C10 0.25947 0.77637 0.10352
C11 0.41457 0.80310 0.06835
C12 0.37959 0.73903 0.03410
C13 0.19388 0.64689 0.03497
C14 0.03990 0.61953 0.07020
C15 0.37052 0.80579 -0.03437
C16 0.23068 0.90614 -0.03145
C17 0.05301 0.94911 -0.06393
C18 0.01349 0.89066 -0.09951
C19 0.15579 0.79058 -0.10285
C20 0.33895 0.74736 -0.07046
C21 0.49206 0.64094 -0.07668
H1 -0.06114 0.72587 0.23846
H2 -0.12839 0.40242 0.19445
H3 -0.43213 0.35181 0.25456
H4 0.30310 0.65236 0.18553
H5 0.21662 0.52785 0.16300
H6 -0.19612 0.72857 0.15551
H7 -0.29995 0.60401 0.13455
H8 -0.11391 0.54959 0.07067
H9 0.16530 0.59773 0.00791
H10 0.56121 0.87454 0.06740
H11 0.28312 0.82768 0.13008
H12 0.67898 0.70954 -0.00823
H13 0.25841 0.95067 -0.00336
H14 -0.05606 1.02753 -0.06147
H15 -0.12793 0.92364 -0.12489
H16 0.12437 0.74613 -0.13113
H17 0.71149 0.53182 -0.06287
data_XXIII_list1_Rank096_Ende
# UPACK Energy = -671.069 kJ/mol

_symmetry_cell_setting                              monoclinic
_symmetry_space_group_name_Hall                   '-P 2yn'
_symmetry_space_group_name_H-M                    'P 21/n'
_symmetry_Int_Tables_number                              14

loop_
_symmetry_equiv_pos_site_id
_symmetry_equiv_pos_as_xyz
   1 x,y,z
   2 1/2-x,1/2+y,1/2-z
   3 -x,-y,-z
   4 1/2+x,1/2-y,1/2+z

_cell_length_a                                         13.30500
_cell_length_b                                          4.22410
_cell_length_c                                         31.81790
_cell_angle_alpha                                            90
_cell_angle_beta                                        95.6650
_cell_angle_gamma                                            90
_cell_volume                                           1779.485
_cell_formula_units_Z                                 4
loop_
_atom_site_label
_atom_site_fract_x
_atom_site_fract_y
_atom_site_fract_z
Cl1 -0.03045 -0.11469 0.32701
Cl2 -0.14646 -0.19906 0.23430
O1 0.46713 1.39332 -0.06033
O2 0.39737 1.39037 -0.00268
N1 0.21752 1.08954 -0.00069
C1 0.01344 0.05986 0.28317
C2 -0.03680 0.02220 0.24281
C3 0.00063 0.16915 0.20838
C4 0.08760 0.35449 0.21385
C5 0.13713 0.39234 0.25420
C6 0.10034 0.24496 0.28870
C7 0.12282 0.53416 0.17676
C8 0.17395 0.33871 0.14395
C9 0.18827 0.52653 0.10430
C10 0.10329 0.61192 0.07753
C11 0.11310 0.79798 0.04206
C12 0.20771 0.90120 0.03306
C13 0.29258 0.81832 0.05966
C14 0.28353 0.62740 0.09494
C15 0.23111 1.00056 -0.04076
C16 0.15874 0.80325 -0.06159
C17 0.16662 0.70750 -0.10298
C18 0.24627 0.81743 -0.12401
C19 0.31898 1.01529 -0.10347
C20 0.31284 1.10599 -0.06140
C21 0.39342 1.30975 -0.03937
H1 -0.03984 0.14301 0.17724
H2 0.20306 0.54399 0.25912
H3 0.13785 0.28125 0.32020
H4 0.17417 0.72274 0.18846
H5 0.05663 0.65080 0.16069
H6 0.24637 0.24804 0.15813
H7 0.12662 0.13472 0.13478
H8 0.35105 0.55985 0.11500
H9 0.36618 0.90410 0.05290
H10 0.04667 0.86485 0.02174
H11 0.02891 0.53692 0.08464
H12 0.26584 1.27008 0.00826
H13 0.09650 0.71983 -0.04505
H14 0.11176 0.54565 -0.11887
H15 0.25290 0.74439 -0.15645
H16 0.38139 1.09586 -0.12049
H17 0.51238 1.49823 -0.03808
data_XXIII_list1_Rank097_Ende
# UPACK Energy = -671.053 kJ/mol

_symmetry_cell_setting                            orthorhombic
_symmetry_space_group_name_Hall                   'P 2ac 2ab'
_symmetry_space_group_name_H-M                    'P 21 21 21'
_symmetry_Int_Tables_number                              19

loop_
_symmetry_equiv_pos_site_id
_symmetry_equiv_pos_as_xyz
   1 x,y,z
   2 1/2-x,-y,1/2+z
   3 1/2+x,1/2-y,-z
   4 -x,1/2+y,1/2-z

_cell_length_a                                          4.16520
_cell_length_b                                         19.56620
_cell_length_c                                         21.15200
_cell_angle_alpha                                            90
_cell_angle_beta                                             90
_cell_angle_gamma                                            90
_cell_volume                                           1723.828
_cell_formula_units_Z                                 4
loop_
_atom_site_label
_atom_site_fract_x
_atom_site_fract_y
_atom_site_fract_z
Cl1 -0.73286 0.36570 0.05157
Cl2 -0.64867 0.40833 0.19677
O1 0.74646 0.17262 0.66068
O2 0.85469 0.16648 0.56362
N1 0.57166 0.06674 0.49328
C1 -0.52035 0.31493 0.10398
C2 -0.48052 0.33417 0.16707
C3 -0.30384 0.29290 0.20779
C4 -0.16952 0.23188 0.18660
C5 -0.20764 0.21286 0.12351
C6 -0.38381 0.25419 0.08241
C7 0.02321 0.18854 0.23233
C8 -0.17438 0.15196 0.28381
C9 0.02253 0.12810 0.33996
C10 0.15233 0.06238 0.34174
C11 0.33569 0.04195 0.39369
C12 0.39381 0.08687 0.44316
C13 0.26574 0.15235 0.44151
C14 0.07598 0.17257 0.39052
C15 0.45821 0.04364 0.54940
C16 0.27524 -0.01575 0.54882
C17 0.14014 -0.04098 0.60418
C18 0.18794 -0.00616 0.66063
C19 0.37233 0.05313 0.66173
C20 0.51168 0.07836 0.60610
C21 0.71493 0.14113 0.60780
H1 -0.27058 0.30858 0.25658
H2 -0.09584 0.16631 0.10603
H3 -0.41322 0.23952 0.03321
H4 0.16671 0.15105 0.20657
H5 0.19144 0.22268 0.25580
H6 -0.30197 0.10883 0.26289
H7 -0.35623 0.18703 0.30167
H8 -0.03410 0.22290 0.39074
H9 0.30919 0.18733 0.48055
H10 0.43520 -0.00912 0.39621
H11 0.10867 0.02686 0.30315
H12 0.75515 0.10036 0.50044
H13 0.23309 -0.04187 0.50434
H14 -0.00657 -0.08684 0.60305
H15 0.07752 -0.02470 0.70392
H16 0.40568 0.07972 0.70642
H17 0.88695 0.20851 0.64500
data_XXIII_list1_Rank098_Ende
# UPACK Energy = -670.957 kJ/mol

_symmetry_cell_setting                            orthorhombic
_symmetry_space_group_name_Hall                   '-P 2ac 2ab'
_symmetry_space_group_name_H-M                    'P b c a'
_symmetry_Int_Tables_number                              61

loop_
_symmetry_equiv_pos_site_id
_symmetry_equiv_pos_as_xyz
   1 x,y,z
   2 1/2-x,-y,1/2+z
   3 1/2+x,1/2-y,-z
   4 -x,1/2+y,1/2-z
   5 -x,-y,-z
   6 1/2+x,y,1/2-z
   7 1/2-x,1/2+y,z
   8 x,1/2-y,1/2+z

_cell_length_a                                          7.85290
_cell_length_b                                         19.99270
_cell_length_c                                         22.76540
_cell_angle_alpha                                            90
_cell_angle_beta                                             90
_cell_angle_gamma                                            90
_cell_volume                                           3574.183
_cell_formula_units_Z                                 8
loop_
_atom_site_label
_atom_site_fract_x
_atom_site_fract_y
_atom_site_fract_z
Cl1 0.22390 0.40808 0.53846
Cl2 0.08613 0.42833 0.40800
O1 0.35544 -0.07877 0.01219
O2 0.52325 -0.01658 0.06246
N1 0.55768 -0.04232 0.17978
C1 0.24694 0.34625 0.48601
C2 0.18289 0.35436 0.42924
C3 0.19744 0.30241 0.38873
C4 0.27448 0.24224 0.40469
C5 0.34353 0.23539 0.46071
C6 0.33054 0.28737 0.50125
C7 0.28499 0.18445 0.36172
C8 0.45552 0.18069 0.32897
C9 0.47643 0.12032 0.28928
C10 0.43433 0.12422 0.22982
C11 0.46289 0.06954 0.19294
C12 0.53149 0.01081 0.21549
C13 0.57189 0.00655 0.27472
C14 0.54326 0.06096 0.31170
C15 0.44757 -0.09315 0.16952
C16 0.39990 -0.13262 0.21715
C17 0.28497 -0.18491 0.21036
C18 0.22103 -0.19895 0.15487
C19 0.26872 -0.15995 0.10701
C20 0.38107 -0.10610 0.11374
C21 0.42563 -0.06361 0.06176
H1 0.14719 0.30902 0.34471
H2 0.40649 0.18893 0.47287
H3 0.38438 0.28199 0.54499
H4 0.18258 0.18878 0.32962
H5 0.26419 0.13756 0.38536
H6 0.46937 0.22595 0.30274
H7 0.55911 0.18110 0.36100
H8 0.57522 0.05708 0.35795
H9 0.62669 -0.03916 0.29205
H10 0.42991 0.07239 0.14670
H11 0.37925 0.16976 0.21217
H12 0.61173 -0.02706 0.14145
H13 0.45087 -0.12163 0.26035
H14 0.24683 -0.21494 0.24797
H15 0.13266 -0.24018 0.14874
H16 0.21483 -0.17093 0.06417
H17 0.40157 -0.04340 -0.01371
data_XXIII_list1_Rank099_Ende
# UPACK Energy = -670.568 kJ/mol

_symmetry_cell_setting                               triclinic
_symmetry_space_group_name_Hall                   '-P 1'
_symmetry_space_group_name_H-M                    'P -1'
_symmetry_Int_Tables_number                               2

loop_
_symmetry_equiv_pos_site_id
_symmetry_equiv_pos_as_xyz
   1 x,y,z
   2 -x,-y,-z

_cell_length_a                                          6.54960
_cell_length_b                                          8.56640
_cell_length_c                                         16.31470
_cell_angle_alpha                                       96.9360
_cell_angle_beta                                        98.8490
_cell_angle_gamma                                       99.4020
_cell_volume                                            882.266
_cell_formula_units_Z                                 2
loop_
_atom_site_label
_atom_site_fract_x
_atom_site_fract_y
_atom_site_fract_z
Cl1 0.73967 1.33952 0.05093
Cl2 0.24224 1.24341 -0.00127
O1 -0.31350 0.09646 0.42713
O2 -0.32029 0.07522 0.55635
N1 0.05766 0.20977 0.38407
C1 0.59941 1.18564 0.09041
C2 0.38095 1.14381 0.06793
C3 0.27154 1.02269 0.10295
C4 0.37876 0.94297 0.16035
C5 0.59722 0.98477 0.18220
C6 0.70733 1.10531 0.14703
C7 0.25941 0.81532 0.20110
C8 0.24020 0.64174 0.15767
C9 0.18344 0.51573 0.21256
C10 0.31724 0.40906 0.23217
C11 0.27111 0.30220 0.28783
C12 0.09452 0.30425 0.32534
C13 -0.04342 0.40542 0.30362
C14 -0.00026 0.50971 0.24645
C15 0.13154 0.24223 0.46791
C16 0.34221 0.31269 0.49489
C17 0.43127 0.34025 0.57953
C18 0.30913 0.29413 0.63781
C19 0.09891 0.22307 0.61169
C20 0.00694 0.19808 0.52675
C21 -0.21975 0.12049 0.50455
H1 0.10155 0.99210 0.08596
H2 0.68222 0.92424 0.22732
H3 0.87752 1.13862 0.16432
H4 0.33774 0.82571 0.26618
H5 0.10203 0.84012 0.20383
H6 0.38912 0.62824 0.13784
H7 0.12109 0.62022 0.10088
H8 -0.10814 0.58902 0.22932
H9 -0.18287 0.40486 0.33219
H10 0.37607 0.22032 0.30413
H11 0.45968 0.41081 0.20538
H12 -0.09642 0.15470 0.37441
H13 0.44077 0.34361 0.44951
H14 0.59702 0.39331 0.59979
H15 0.37845 0.31347 0.70394
H16 0.00554 0.18648 0.65822
H17 -0.45254 0.03518 0.43326
data_XXIII_list1_Rank100_Ende
# UPACK Energy = -670.556 kJ/mol

_symmetry_cell_setting                            orthorhombic
_symmetry_space_group_name_Hall                   'P 2c -2ac'
_symmetry_space_group_name_H-M                    'P c a 21'
_symmetry_Int_Tables_number                              29

loop_
_symmetry_equiv_pos_site_id
_symmetry_equiv_pos_as_xyz
   1 x,y,z
   2 -x,-y,1/2+z
   3 1/2-x,y,1/2+z
   4 1/2+x,-y,z

_cell_length_a                                         20.00000
_cell_length_b                                          4.24130
_cell_length_c                                         20.78940
_cell_angle_alpha                                            90
_cell_angle_beta                                             90
_cell_angle_gamma                                            90
_cell_volume                                           1763.482
_cell_formula_units_Z                                 4
loop_
_atom_site_label
_atom_site_fract_x
_atom_site_fract_y
_atom_site_fract_z
Cl1 0.45376 1.35478 0.49988
Cl2 0.34725 0.96752 0.58406
O1 -0.07372 -0.16423 0.03901
O2 -0.00785 -0.21400 0.11818
N1 -0.03194 0.11113 0.22775
C1 0.38905 1.14796 0.46449
C2 0.34277 0.97818 0.50096
C3 0.29223 0.80993 0.47016
C4 0.28661 0.81481 0.40337
C5 0.33271 0.98594 0.36727
C6 0.38389 1.15093 0.39776
C7 0.23160 0.63069 0.37017
C8 0.17261 0.83075 0.34601
C9 0.11796 0.63798 0.31423
C10 0.06668 0.50915 0.35140
C11 0.01660 0.33017 0.32220
C12 0.01720 0.28120 0.25611
C13 0.06885 0.40418 0.21918
C14 0.11918 0.58321 0.24801
C15 -0.08638 0.22251 0.19591
C16 -0.12853 0.42934 0.22838
C17 -0.18617 0.54579 0.19932
C18 -0.20165 0.45388 0.13698
C19 -0.15971 0.24812 0.10396
C20 -0.10175 0.13049 0.13312
C21 -0.05784 -0.09251 0.09720
H1 0.25773 0.66971 0.49842
H2 0.32893 0.99030 0.31516
H3 0.42036 1.28082 0.36959
H4 0.21245 0.45207 0.40320
H5 0.25305 0.50455 0.32939
H6 0.15133 0.96050 0.38653
H7 0.19098 1.00602 0.31184
H8 0.15908 0.68171 0.21860
H9 0.06944 0.36344 0.16755
H10 -0.02307 0.22824 0.35089
H11 0.06591 0.54744 0.40315
H12 -0.01081 -0.06674 0.20143
H13 -0.11592 0.50097 0.27683
H14 -0.21866 0.71043 0.22456
H15 -0.24641 0.54534 0.11379
H16 -0.17230 0.17788 0.05515
H17 -0.03635 -0.30629 0.03100
#Endofdata
