# Supplementary material for: Report on the sixth blind test of organic crystal structure prediction methods
Source: Acta Crystallogr B Struct Sci Cryst Eng Mater. 2016 Aug 1;72(Pt 4):439–59. doi: 10.1107/S2052520616007447 (PMC4971545; doi:10.1107/S2052520616007447)
Supplement: Supplementary file 2 [file b-72-00439-sup2.zip › Group_07_vandenEnde_Cuppen/XXV-1_vandenEnde_Cuppen.cif]

data_XXV_list1_Rank001_Ende
# UPACK Energy = -51.244 kJ/mol

_symmetry_cell_setting                               triclinic
_symmetry_space_group_name_Hall                   '-P 1'
_symmetry_space_group_name_H-M                    'P -1'
_symmetry_Int_Tables_number                               2

loop_
_symmetry_equiv_pos_site_id
_symmetry_equiv_pos_as_xyz
   1 x,y,z
   2 -x,-y,-z

_cell_length_a                                          5.92560
_cell_length_b                                         13.24420
_cell_length_c                                         14.48380
_cell_angle_alpha                                      112.5170
_cell_angle_beta                                        92.0770
_cell_angle_gamma                                      101.9590
_cell_volume                                           1018.804
_cell_formula_units_Z                                 2
loop_
_atom_site_label
_atom_site_fract_x
_atom_site_fract_y
_atom_site_fract_z
N1 0.20407 0.32610 0.06725
N2 0.53108 0.37258 0.17795
C1 0.43989 -0.08429 0.11950
O1 0.33772 0.37295 0.39941
O2 0.18142 0.19480 0.32766
C2 0.46749 0.03602 0.13289
O3 1.08386 0.51874 0.62998
C3 0.67003 0.11650 0.18438
C4 0.69193 0.22930 0.20081
O4 1.28722 0.40705 0.64521
O5 0.60032 -0.07272 0.40170
C5 0.51186 0.26158 0.16330
O6 0.96627 -0.01866 0.39261
C6 0.31021 0.17897 0.10819
C7 0.28790 0.06726 0.09512
C8 0.11692 0.21027 0.05968
C9 0.30748 0.40239 0.17070
C10 0.33255 0.33435 -0.00808
C11 0.69592 0.41713 0.12061
C12 0.57498 0.37715 0.01334
C13 0.22755 0.28865 -0.10763
C14 0.36294 0.28654 -0.18493
C15 0.60297 0.32780 -0.16353
C16 0.70836 0.37516 -0.06444
C17 0.74940 0.31793 -0.24792
N3 0.33937 0.27471 0.37931
N4 0.77568 -0.00033 0.41157
C18 0.54005 0.25066 0.42640
C19 0.55731 0.14018 0.40413
C20 0.75233 0.11802 0.44284
C21 0.92768 0.20845 0.50862
C22 0.91256 0.31970 0.53372
C23 0.71791 0.33895 0.49215
C24 1.09786 0.41849 0.60322
H1 0.35623 -0.14136 0.04381
H2 0.60909 -0.10121 0.13011
H3 0.33396 -0.10169 0.17411
H4 0.81125 0.09106 0.21268
H5 0.85036 0.29143 0.24186
H6 0.13135 0.00428 0.05497
H7 0.19885 0.38854 0.22716
H8 0.33255 0.49065 0.18095
H9 -0.03794 0.20403 0.09734
H10 0.07218 0.15291 -0.01962
H11 0.85315 0.38556 0.11874
H12 0.74354 0.50915 0.15542
H13 0.04173 0.25120 -0.12472
H14 0.28209 0.24887 -0.26277
H15 0.89557 0.40682 -0.04733
H16 0.78791 0.23507 -0.27763
H17 0.91299 0.38187 -0.22145
H18 0.65600 0.32797 -0.30886
H19 0.42096 0.07010 0.35255
H20 0.70663 0.42529 0.51031
H21 1.07898 0.19149 0.53964
H22 1.35824 0.48505 0.69267
data_XXV_list1_Rank002_Ende
# UPACK Energy = -45.963 kJ/mol

_symmetry_cell_setting                              monoclinic
_symmetry_space_group_name_Hall                   'P 2yb'
_symmetry_space_group_name_H-M                    'P 21'
_symmetry_Int_Tables_number                               4

loop_
_symmetry_equiv_pos_site_id
_symmetry_equiv_pos_as_xyz
   1 x,y,z
   2 -x,1/2+y,-z

_cell_length_a                                          6.91220
_cell_length_b                                         20.00000
_cell_length_c                                          7.58960
_cell_angle_alpha                                            90
_cell_angle_beta                                        90.6190
_cell_angle_gamma                                            90
_cell_volume                                           1049.155
_cell_formula_units_Z                                 2
loop_
_atom_site_label
_atom_site_fract_x
_atom_site_fract_y
_atom_site_fract_z
N1 0.21381 0.36230 0.32908
N2 0.45002 0.30129 0.19784
C1 0.06556 0.05544 0.31704
O1 -0.14029 0.25252 0.99367
O2 0.03375 0.31235 0.81960
C2 0.16966 0.12048 0.28965
O3 -0.16023 0.00437 0.85604
C3 0.35581 0.12085 0.22155
C4 0.45201 0.18120 0.19219
O4 0.08019 -0.04168 0.71912
O5 0.65869 0.20818 0.62340
C5 0.36035 0.24137 0.23065
O6 0.65889 0.10244 0.57152
C6 0.17511 0.24085 0.30485
C7 0.07994 0.18032 0.33255
C8 0.07559 0.30659 0.35276
C9 0.31944 0.35776 0.16286
C10 0.32948 0.37867 0.47126
C11 0.60904 0.31980 0.31949
C12 0.52504 0.35947 0.47307
C13 0.25542 0.41454 0.61241
C14 0.37595 0.43083 0.75502
C15 0.56918 0.41125 0.75728
C16 0.64361 0.37616 0.61578
C17 0.69785 0.42660 0.91312
N3 -0.01103 0.25934 0.88690
N4 0.57944 0.15361 0.61990
C18 0.09846 0.19874 0.83116
C19 0.28287 0.20414 0.75808
C20 0.38239 0.14751 0.69938
C21 0.29196 0.08500 0.71316
C22 0.10724 0.07845 0.78472
C23 0.01463 0.13559 0.84676
C24 0.00456 0.01249 0.79032
H1 0.16628 0.01714 0.36330
H2 -0.00223 0.03905 0.19413
H3 -0.04691 0.06084 0.41519
H4 0.42624 0.07370 0.19095
H5 0.59677 0.18176 0.13784
H6 -0.06487 0.17991 0.38649
H7 0.22328 0.34871 0.04923
H8 0.40061 0.40417 0.13683
H9 -0.05014 0.31378 0.26635
H10 0.02755 0.30481 0.48956
H11 0.68085 0.27473 0.36887
H12 0.71521 0.35035 0.25072
H13 0.10411 0.42922 0.61142
H14 0.31824 0.45863 0.86550
H15 0.79400 0.36124 0.61658
H16 0.70268 0.38335 0.99999
H17 0.84531 0.43648 0.87114
H18 0.64467 0.46965 0.98629
H19 0.34972 0.25333 0.74660
H20 -0.12907 0.13111 0.90288
H21 0.36570 0.04058 0.66422
H22 -0.02930 -0.07347 0.71793
data_XXV_list1_Rank003_Ende
# UPACK Energy = -43.848 kJ/mol

_symmetry_cell_setting                            orthorhombic
_symmetry_space_group_name_Hall                   'P 2ac 2ab'
_symmetry_space_group_name_H-M                    'P 21 21 21'
_symmetry_Int_Tables_number                              19

loop_
_symmetry_equiv_pos_site_id
_symmetry_equiv_pos_as_xyz
   1 x,y,z
   2 1/2-x,-y,1/2+z
   3 1/2+x,1/2-y,-z
   4 -x,1/2+y,1/2-z

_cell_length_a                                          6.84920
_cell_length_b                                         15.29680
_cell_length_c                                         20.42550
_cell_angle_alpha                                            90
_cell_angle_beta                                             90
_cell_angle_gamma                                            90
_cell_volume                                           2139.997
_cell_formula_units_Z                                 4
loop_
_atom_site_label
_atom_site_fract_x
_atom_site_fract_y
_atom_site_fract_z
N1 1.15036 0.36078 0.31668
N2 0.90229 0.29040 0.26400
C1 1.18947 0.38606 0.01344
O1 0.51807 0.67385 0.20019
O2 0.33805 0.59493 0.26353
C2 1.11405 0.36059 0.07994
O3 0.36083 0.70609 -0.03708
C3 0.93064 0.32219 0.08589
C4 0.85871 0.29782 0.14730
O4 0.08769 0.65658 -0.07662
O5 -0.31130 0.48926 0.18003
C5 0.97150 0.31254 0.20300
O6 -0.38361 0.51107 0.07887
C6 1.15403 0.35385 0.19715
C7 1.22510 0.37681 0.13552
C8 1.27448 0.37486 0.25836
C9 1.05363 0.27533 0.31355
C10 1.03068 0.42894 0.33546
C11 0.74134 0.34473 0.28924
C12 0.82925 0.42478 0.32278
C13 1.10740 0.50338 0.36511
C14 0.98531 0.57394 0.37971
C15 0.78677 0.57029 0.36586
C16 0.70882 0.49521 0.33822
C17 0.65781 0.64809 0.37889
N3 0.37351 0.62927 0.21108
N4 -0.26979 0.51349 0.12485
C18 0.23280 0.61419 0.15609
C19 0.05407 0.57145 0.16602
C20 -0.07841 0.55919 0.11450
C21 -0.02882 0.59103 0.05240
C22 0.14791 0.63408 0.04123
C23 0.27634 0.64536 0.09348
C24 0.20208 0.66796 -0.02511
H1 1.09285 0.43414 -0.00896
H2 1.19625 0.32877 -0.01820
H3 1.33538 0.41438 0.01679
H4 0.84353 0.31114 0.04221
H5 0.71611 0.26714 0.15219
H6 1.36705 0.40751 0.13106
H7 1.15437 0.22296 0.29820
H8 0.98975 0.25727 0.36122
H9 1.40074 0.33130 0.26044
H10 1.32544 0.44259 0.25663
H11 0.64900 0.36596 0.24859
H12 0.65267 0.30755 0.32396
H13 1.26263 0.50726 0.37533
H14 1.04569 0.63315 0.40088
H15 0.55494 0.49215 0.32661
H16 0.66485 0.69293 0.33747
H17 0.50640 0.62789 0.38507
H18 0.70474 0.68259 0.42286
H19 0.01728 0.54766 0.21483
H20 0.41415 0.67895 0.08490
H21 -0.13013 0.58242 0.01168
H22 0.17914 0.66254 -0.11372
data_XXV_list1_Rank004_Ende
# UPACK Energy = -43.704 kJ/mol

_symmetry_cell_setting                              monoclinic
_symmetry_space_group_name_Hall                   '-P 2ybc'
_symmetry_space_group_name_H-M                    'P 21/c'
_symmetry_Int_Tables_number                              14

loop_
_symmetry_equiv_pos_site_id
_symmetry_equiv_pos_as_xyz
   1 x,y,z
   2 -x,1/2+y,1/2-z
   3 -x,-y,-z
   4 x,1/2-y,1/2+z

_cell_length_a                                          7.27430
_cell_length_b                                         36.93220
_cell_length_c                                          8.23000
_cell_angle_alpha                                            90
_cell_angle_beta                                       108.8340
_cell_angle_gamma                                            90
_cell_volume                                           2092.655
_cell_formula_units_Z                                 4
loop_
_atom_site_label
_atom_site_fract_x
_atom_site_fract_y
_atom_site_fract_z
N1 0.43020 0.06449 0.26303
N2 0.64804 0.06394 0.53290
C1 0.08050 0.02162 0.83292
O1 -0.02896 0.27729 0.35874
O2 -0.22148 0.26135 0.11029
C2 0.22919 0.03332 0.75220
O3 0.38595 0.18522 0.76344
C3 0.42025 0.03911 0.85495
C4 0.56140 0.04947 0.78282
O4 0.33375 0.12776 0.70733
O5 -0.29757 0.13097 -0.04725
C5 0.51162 0.05309 0.60575
O6 -0.13568 0.09088 0.13284
C6 0.32034 0.04586 0.50087
C7 0.17895 0.03660 0.57486
C8 0.26826 0.04729 0.30537
C9 0.61796 0.04874 0.36168
C10 0.42702 0.10149 0.25204
C11 0.69289 0.10313 0.54304
C12 0.55159 0.12209 0.38620
C13 0.29999 0.11855 0.10900
C14 0.29804 0.15626 0.09933
C15 0.42126 0.17687 0.23122
C16 0.54726 0.15987 0.37516
C17 0.41769 0.21750 0.21540
N3 -0.11064 0.25436 0.25321
N4 -0.18630 0.12202 0.09290
C18 -0.05763 0.21546 0.29520
C19 -0.14352 0.18776 0.17962
C20 -0.09502 0.15137 0.21907
C21 0.04230 0.14308 0.37822
C22 0.13460 0.17026 0.49398
C23 0.08283 0.20618 0.45055
C24 0.28978 0.16163 0.65993
H1 0.08358 0.03960 0.93878
H2 0.11119 -0.00592 0.88227
H3 -0.06465 0.02240 0.73910
H4 0.45934 0.03546 0.99276
H5 0.71019 0.05428 0.86302
H6 0.03094 0.03138 0.49411
H7 0.60943 0.01900 0.36291
H8 0.73434 0.05637 0.30982
H9 0.24631 0.01987 0.25277
H10 0.13506 0.06274 0.24963
H11 0.67668 0.11426 0.66079
H12 0.84255 0.10722 0.54553
H13 0.20543 0.10227 0.00526
H14 0.20007 0.16976 -0.01238
H15 0.64325 0.17588 0.47861
H16 0.41852 0.22541 0.08782
H17 0.28767 0.22826 0.23536
H18 0.54286 0.22970 0.31023
H19 -0.25121 0.19455 0.05667
H20 0.15465 0.22735 0.54008
H21 0.08347 0.11491 0.41038
H22 0.44829 0.12949 0.81039
data_XXV_list1_Rank005_Ende
# UPACK Energy = -42.903 kJ/mol

_symmetry_cell_setting                               triclinic
_symmetry_space_group_name_Hall                   '-P 1'
_symmetry_space_group_name_H-M                    'P -1'
_symmetry_Int_Tables_number                               2

loop_
_symmetry_equiv_pos_site_id
_symmetry_equiv_pos_as_xyz
   1 x,y,z
   2 -x,-y,-z

_cell_length_a                                          7.82600
_cell_length_b                                         11.12380
_cell_length_c                                         12.85010
_cell_angle_alpha                                       76.7690
_cell_angle_beta                                        80.4410
_cell_angle_gamma                                       74.5220
_cell_volume                                           1042.884
_cell_formula_units_Z                                 2
loop_
_atom_site_label
_atom_site_fract_x
_atom_site_fract_y
_atom_site_fract_z
N1 0.20070 0.16390 0.17320
N2 0.05484 0.03462 0.30042
C1 0.48463 -0.40988 0.16138
O1 -0.21036 0.34535 1.05300
O2 -0.19957 0.53855 0.97991
C2 0.37548 -0.29194 0.19981
O3 0.24053 -0.01376 0.89175
C3 0.26041 -0.30168 0.29442
C4 0.15209 -0.19293 0.32873
O4 0.34898 0.03214 0.72464
O5 0.06702 0.63436 0.60164
C5 0.16021 -0.07352 0.26749
O6 0.20586 0.47952 0.52103
C6 0.28089 -0.06370 0.17344
C7 0.38699 -0.17327 0.13951
C8 0.29965 0.06699 0.10918
C9 0.01977 0.14763 0.21441
C10 0.29290 0.18344 0.24777
C11 0.10449 0.06469 0.39557
C12 0.25224 0.13606 0.35787
C13 0.43341 0.24343 0.21472
C14 0.52973 0.25785 0.29159
C15 0.48658 0.21316 0.40070
C16 0.34894 0.15145 0.43360
C17 0.59126 0.22876 0.48261
N3 -0.15875 0.42450 0.98082
N4 0.12549 0.52148 0.59994
C18 -0.03786 0.38040 0.88684
C19 -0.00945 0.46757 0.79195
C20 0.10024 0.42827 0.70235
C21 0.18534 0.29944 0.71034
C22 0.16019 0.21008 0.80409
C23 0.04725 0.25188 0.89162
C24 0.24936 0.07201 0.80927
H1 0.62075 -0.43152 0.18153
H2 0.42706 -0.49078 0.19806
H3 0.48817 -0.39601 0.07441
H4 0.25401 -0.39519 0.34100
H5 0.06058 -0.20073 0.40222
H6 0.47737 -0.16628 0.06588
H7 -0.04839 0.13216 0.15185
H8 -0.06339 0.23125 0.24605
H9 0.24662 0.08569 0.03218
H10 0.44064 0.06895 0.09393
H11 0.15205 -0.02281 0.45264
H12 -0.01046 0.12408 0.43530
H13 0.46673 0.27869 0.12944
H14 0.63828 0.30573 0.26660
H15 0.31763 0.11355 0.51822
H16 0.56960 0.16517 0.55934
H17 0.55212 0.32651 0.49539
H18 0.73286 0.20607 0.45470
H19 -0.07688 0.56762 0.78715
H20 0.02237 0.18302 0.96409
H21 0.27141 0.26767 0.64115
H22 0.38365 -0.06029 0.74689
data_XXV_list1_Rank006_Ende
# UPACK Energy = -42.845 kJ/mol

_symmetry_cell_setting                              monoclinic
_symmetry_space_group_name_Hall                   'C -2yc'
_symmetry_space_group_name_H-M                    'C c'
_symmetry_Int_Tables_number                               9

loop_
_symmetry_equiv_pos_site_id
_symmetry_equiv_pos_as_xyz
   1 x,y,z
   2 x,-y,1/2+z
   3 1/2+x,1/2+y,z
   4 1/2+x,1/2-y,1/2+z

_cell_length_a                                          7.20780
_cell_length_b                                         21.12330
_cell_length_c                                         13.49870
_cell_angle_alpha                                            90
_cell_angle_beta                                        90.1070
_cell_angle_gamma                                            90
_cell_volume                                           2055.208
_cell_formula_units_Z                                 4
loop_
_atom_site_label
_atom_site_fract_x
_atom_site_fract_y
_atom_site_fract_z
N1 0.11584 0.32785 0.53848
N2 0.18404 0.34436 0.37635
C1 0.24027 0.60983 0.43388
O1 0.42483 -0.13797 0.76673
O2 0.22085 -0.16847 0.87381
C2 0.22161 0.53981 0.41695
O3 0.37578 0.09580 0.65810
C3 0.27090 0.51295 0.32662
C4 0.25872 0.44751 0.31241
O4 0.25323 0.16282 0.76043
O5 0.01540 -0.01370 1.12432
C5 0.19653 0.40892 0.38910
O6 0.10414 0.08327 1.11064
C6 0.14689 0.43625 0.48034
C7 0.15923 0.50160 0.49356
C8 0.08245 0.39441 0.56609
C9 0.04587 0.31308 0.43922
C10 0.28794 0.30336 0.55948
C11 0.36009 0.30833 0.37499
C12 0.41320 0.29135 0.48200
C13 0.33829 0.29032 0.65691
C14 0.51179 0.26372 0.67669
C15 0.63525 0.25075 0.60023
C16 0.58612 0.26450 0.50277
C17 0.81937 0.22073 0.62441
N3 0.30418 -0.12764 0.82786
N4 0.07640 0.03064 1.07644
C18 0.26862 -0.06044 0.85632
C19 0.19409 -0.04611 0.94902
C20 0.15527 0.01621 0.97654
C21 0.19075 0.06456 0.90853
C22 0.26717 0.05187 0.81535
C23 0.30870 -0.01087 0.79128
C24 0.30379 0.10385 0.74210
H1 0.35831 0.61884 0.48220
H2 0.26174 0.63511 0.36440
H3 0.11595 0.62839 0.46962
H4 0.32073 0.54318 0.26714
H5 0.29654 0.42632 0.24192
H6 0.12313 0.52273 0.56433
H7 -0.09448 0.33205 0.42780
H8 0.04181 0.26156 0.42613
H9 -0.06539 0.40149 0.58026
H10 0.15997 0.40583 0.63345
H11 0.46898 0.33679 0.34075
H12 0.34230 0.26509 0.33154
H13 0.24098 0.30047 0.71631
H14 0.55319 0.25327 0.75236
H15 0.68108 0.25391 0.44282
H16 0.89664 0.25075 0.67557
H17 0.90337 0.21460 0.55823
H18 0.79818 0.17456 0.65866
H19 0.16745 -0.08436 1.00109
H20 0.37062 -0.02155 0.71978
H21 0.15786 0.11296 0.92937
H22 0.30790 0.18651 0.70538
data_XXV_list1_Rank007_Ende
# UPACK Energy = -42.537 kJ/mol

_symmetry_cell_setting                               triclinic
_symmetry_space_group_name_Hall                   '-P 1'
_symmetry_space_group_name_H-M                    'P -1'
_symmetry_Int_Tables_number                               2

loop_
_symmetry_equiv_pos_site_id
_symmetry_equiv_pos_as_xyz
   1 x,y,z
   2 -x,-y,-z

_cell_length_a                                          7.38740
_cell_length_b                                          8.05610
_cell_length_c                                         18.65400
_cell_angle_alpha                                       87.7380
_cell_angle_beta                                        88.0890
_cell_angle_gamma                                       71.3980
_cell_volume                                           1051.097
_cell_formula_units_Z                                 2
loop_
_atom_site_label
_atom_site_fract_x
_atom_site_fract_y
_atom_site_fract_z
N1 0.04988 0.26039 0.13588
N2 -0.15872 0.53447 0.11819
C1 0.43173 0.82321 0.04488
O1 0.46594 0.28785 0.54509
O2 0.67918 0.04912 0.51238
C2 0.27781 0.74404 0.06517
O3 0.11090 0.73978 0.36177
C3 0.08989 0.85280 0.07163
C4 -0.05721 0.78349 0.08867
O4 0.17952 0.69743 0.24816
O5 0.80852 -0.06635 0.25263
C5 -0.01564 0.60353 0.09896
O6 0.62586 0.10840 0.17509
C6 0.17405 0.49263 0.09169
C7 0.32041 0.56369 0.07487
C8 0.21938 0.29419 0.10252
C9 -0.12306 0.35383 0.09632
C10 0.03142 0.26959 0.20921
C11 -0.23178 0.56214 0.19282
C12 -0.10325 0.41528 0.24046
C13 0.14569 0.13514 0.25264
C14 0.12426 0.14546 0.32716
C15 -0.00756 0.29018 0.35833
C16 -0.12091 0.42534 0.31506
C17 -0.03006 0.29939 0.43875
N3 0.56065 0.19114 0.49925
N4 0.68516 0.07013 0.23577
C18 0.52429 0.24666 0.42200
C19 0.61883 0.13718 0.36673
C20 0.58525 0.18920 0.29454
C21 0.45486 0.35448 0.27831
C22 0.35700 0.46567 0.33237
C23 0.39402 0.40996 0.40366
C24 0.21148 0.63959 0.31521
H1 0.56627 0.72159 0.03331
H2 0.45242 0.90049 0.08874
H3 0.39109 0.90807 -0.00283
H4 0.05815 0.99312 0.06306
H5 -0.20397 0.86816 0.09348
H6 0.46680 0.47876 0.06889
H7 -0.09720 0.34224 0.03800
H8 -0.24284 0.30484 0.11093
H9 0.25280 0.23070 0.05082
H10 0.34163 0.24161 0.13721
H11 -0.22841 0.68920 0.20991
H12 -0.37908 0.56022 0.19624
H13 0.24824 0.02229 0.22789
H14 0.21053 0.03938 0.36132
H15 -0.22435 0.53835 0.33913
H16 0.09321 0.32137 0.46204
H17 -0.15712 0.40599 0.45361
H18 -0.04222 0.17664 0.46168
H19 0.72135 0.00945 0.38008
H20 0.31810 0.49646 0.44564
H21 0.42559 0.39632 0.22239
H22 0.06118 0.79682 0.25115
data_XXV_list1_Rank008_Ende
# UPACK Energy = -42.440 kJ/mol

_symmetry_cell_setting                               triclinic
_symmetry_space_group_name_Hall                   '-P 1'
_symmetry_space_group_name_H-M                    'P -1'
_symmetry_Int_Tables_number                               2

loop_
_symmetry_equiv_pos_site_id
_symmetry_equiv_pos_as_xyz
   1 x,y,z
   2 -x,-y,-z

_cell_length_a                                          7.37680
_cell_length_b                                         10.96440
_cell_length_c                                         14.25760
_cell_angle_alpha                                       67.4850
_cell_angle_beta                                        88.1900
_cell_angle_gamma                                       73.8090
_cell_volume                                           1019.356
_cell_formula_units_Z                                 2
loop_
_atom_site_label
_atom_site_fract_x
_atom_site_fract_y
_atom_site_fract_z
N1 -0.24503 0.31235 0.31870
N2 -0.19362 0.37582 0.15070
C1 0.13324 -0.18176 0.19847
O1 0.75623 -0.21666 0.11333
O2 0.68823 -0.32716 0.26513
C2 0.04374 -0.03418 0.18514
O3 0.52948 0.30815 -0.04286
C3 0.04624 0.07302 0.09303
C4 -0.03317 0.21059 0.08044
O4 0.35200 0.41548 0.04299
O5 0.24446 -0.05289 0.43914
C5 -0.11715 0.24087 0.16087
O6 0.34695 0.11800 0.43012
C6 -0.12022 0.13231 0.25376
C7 -0.04075 -0.00447 0.26518
C8 -0.20642 0.16341 0.34375
C9 -0.34469 0.39709 0.21771
C10 -0.09895 0.35417 0.34132
C11 -0.05630 0.45162 0.15141
C12 0.00021 0.42260 0.26220
C13 -0.04773 0.32812 0.44175
C14 0.10128 0.37146 0.46311
C15 0.20133 0.43748 0.38500
C16 0.15100 0.46356 0.28442
C17 0.36557 0.47867 0.41035
N3 0.68652 -0.22118 0.19299
N4 0.32342 0.03549 0.39724
C18 0.58520 -0.08785 0.20187
C19 0.50550 -0.08718 0.29212
C20 0.40906 0.03621 0.30120
C21 0.39261 0.16029 0.21852
C22 0.47107 0.16344 0.12738
C23 0.56698 0.03843 0.12022
C24 0.45335 0.29745 0.03907
H1 0.28426 -0.21244 0.22021
H2 0.11501 -0.19565 0.12794
H3 0.07003 -0.25069 0.25807
H4 0.11165 0.04881 0.03069
H5 -0.03102 0.29406 0.00825
H6 -0.04169 -0.08738 0.33780
H7 -0.46523 0.36259 0.20588
H8 -0.39935 0.50615 0.20791
H9 -0.33765 0.13417 0.35970
H10 -0.10657 0.10480 0.41164
H11 0.06899 0.41833 0.11448
H12 -0.12114 0.56234 0.11025
H13 -0.12561 0.27553 0.50228
H14 0.14082 0.35337 0.54112
H15 0.22808 0.51620 0.22356
H16 0.48531 0.38698 0.44579
H17 0.41029 0.54825 0.34227
H18 0.32665 0.52978 0.46330
H19 0.51814 -0.18400 0.35699
H20 0.62923 0.04012 0.04971
H21 0.31695 0.25578 0.22641
H22 0.33548 0.48240 -0.02831
data_XXV_list1_Rank009_Ende
# UPACK Energy = -42.354 kJ/mol

_symmetry_cell_setting                               triclinic
_symmetry_space_group_name_Hall                   '-P 1'
_symmetry_space_group_name_H-M                    'P -1'
_symmetry_Int_Tables_number                               2

loop_
_symmetry_equiv_pos_site_id
_symmetry_equiv_pos_as_xyz
   1 x,y,z
   2 -x,-y,-z

_cell_length_a                                          7.73340
_cell_length_b                                         10.77520
_cell_length_c                                         13.61680
_cell_angle_alpha                                      111.7430
_cell_angle_beta                                        94.1260
_cell_angle_gamma                                      100.6140
_cell_volume                                           1023.630
_cell_formula_units_Z                                 2
loop_
_atom_site_label
_atom_site_fract_x
_atom_site_fract_y
_atom_site_fract_z
N1 0.32830 0.67562 0.32498
N2 0.32873 0.62207 0.14634
C1 0.63921 1.17337 0.21717
O1 0.24974 1.19163 0.09725
O2 0.27123 1.31325 0.26590
C2 0.55203 1.02850 0.19878
O3 0.01807 0.67426 -0.03898
C3 0.53619 0.92500 0.09824
C4 0.45826 0.78904 0.07924
O4 -0.14734 0.59188 0.05500
O5 -0.13766 1.13361 0.46746
C5 0.39728 0.75667 0.16249
O6 -0.20706 0.91628 0.43041
C6 0.41575 0.86126 0.26474
C7 0.49055 0.99720 0.28199
C8 0.36060 0.82593 0.35844
C9 0.21065 0.60251 0.22211
C10 0.47505 0.62369 0.33567
C11 0.46132 0.53650 0.13339
C12 0.54945 0.55780 0.24450
C13 0.55115 0.63641 0.43577
C14 0.70150 0.58422 0.44453
C15 0.77890 0.52377 0.35473
C16 0.70292 0.51009 0.25462
C17 0.94110 0.46838 0.36515
N3 0.22430 1.20550 0.18777
N4 -0.13923 1.01490 0.41140
C18 0.11955 1.08428 0.20295
C19 0.04939 1.10095 0.29753
C20 -0.05593 0.99062 0.31187
C21 -0.08572 0.85996 0.23002
C22 -0.01443 0.83936 0.13496
C23 0.08680 0.95260 0.12241
C24 -0.04643 0.69965 0.04682
H1 0.78250 1.18513 0.22101
H2 0.59119 1.20019 0.15212
H3 0.61157 1.24536 0.29194
H4 0.58795 0.95076 0.03466
H5 0.44601 0.70836 0.00040
H6 0.50515 1.07747 0.36130
H7 0.09259 0.64586 0.22000
H8 0.16450 0.49306 0.20713
H9 0.23960 0.86056 0.38092
H10 0.46673 0.87636 0.42733
H11 0.56198 0.56566 0.08872
H12 0.39544 0.42831 0.08984
H13 0.49027 0.68371 0.50566
H14 0.75713 0.58867 0.52156
H15 0.76092 0.45991 0.18429
H16 1.05628 0.55281 0.40717
H17 0.97017 0.40856 0.28673
H18 0.91935 0.40211 0.40928
H19 0.07414 1.20284 0.36099
H20 0.14233 0.93738 0.04864
H21 -0.16795 0.77326 0.24049
H22 -0.16948 0.51993 -0.01770
data_XXV_list1_Rank010_Ende
# UPACK Energy = -42.336 kJ/mol

_symmetry_cell_setting                               triclinic
_symmetry_space_group_name_Hall                   '-P 1'
_symmetry_space_group_name_H-M                    'P -1'
_symmetry_Int_Tables_number                               2

loop_
_symmetry_equiv_pos_site_id
_symmetry_equiv_pos_as_xyz
   1 x,y,z
   2 -x,-y,-z

_cell_length_a                                          7.23080
_cell_length_b                                          8.41920
_cell_length_c                                         18.57790
_cell_angle_alpha                                       97.9400
_cell_angle_beta                                        90.0080
_cell_angle_gamma                                      110.1330
_cell_volume                                           1050.306
_cell_formula_units_Z                                 2
loop_
_atom_site_label
_atom_site_fract_x
_atom_site_fract_y
_atom_site_fract_z
N1 -0.16289 0.91631 0.36883
N2 0.06745 1.18380 0.37715
C1 0.06201 1.17806 0.07267
O1 0.57263 0.38450 -0.05881
O2 0.42333 0.13107 -0.03256
C2 0.06004 1.18195 0.15361
O3 1.14385 0.79430 0.11084
C3 0.19211 1.31968 0.19903
C4 0.19424 1.32181 0.27421
O4 1.15196 0.75084 0.22388
O5 0.45787 0.04538 0.22887
C5 0.06364 1.18518 0.30358
O6 0.61681 0.26430 0.30777
C6 -0.07055 1.04644 0.25787
C7 -0.07221 1.04638 0.18273
C8 -0.21483 0.89598 0.29024
C9 -0.12303 1.09175 0.40535
C10 -0.02847 0.84492 0.38770
C11 0.23157 1.14344 0.40775
C12 0.16872 0.94980 0.40566
C13 -0.08725 0.67057 0.39132
C14 0.04968 0.60226 0.41415
C15 0.24547 0.70562 0.43114
C16 0.30560 0.87887 0.42593
C17 0.39004 0.63371 0.45967
N3 0.54057 0.27685 -0.01801
N4 0.56821 0.19315 0.24536
C18 0.63560 0.33342 0.05735
C19 0.56351 0.23799 0.11378
C20 0.64726 0.29387 0.18481
C21 0.80831 0.44643 0.19831
C22 0.88718 0.54213 0.14287
C23 0.79843 0.48483 0.07288
C24 1.06470 0.70185 0.15816
H1 0.16673 1.29605 0.05868
H2 -0.08420 1.16000 0.05013
H3 0.10621 1.07209 0.04857
H4 0.29356 1.42656 0.17601
H5 0.29629 1.42927 0.31017
H6 -0.17527 0.93988 0.14687
H7 -0.23841 1.14237 0.39185
H8 -0.11070 1.09991 0.46485
H9 -0.36576 0.89369 0.28279
H10 -0.20493 0.77568 0.26309
H11 0.36187 1.18882 0.37623
H12 0.26712 1.20696 0.46398
H13 -0.24042 0.58991 0.37872
H14 0.00289 0.46762 0.41987
H15 0.45785 0.95971 0.43958
H16 0.35122 0.49873 0.43814
H17 0.53833 0.70207 0.44403
H18 0.38916 0.64632 0.51889
H19 0.43886 0.11834 0.10247
H20 0.85822 0.55959 0.02970
H21 0.87793 0.48871 0.25309
H22 1.25927 0.85942 0.22086
data_XXV_list1_Rank011_Ende
# UPACK Energy = -42.214 kJ/mol

_symmetry_cell_setting                               triclinic
_symmetry_space_group_name_Hall                   '-P 1'
_symmetry_space_group_name_H-M                    'P -1'
_symmetry_Int_Tables_number                               2

loop_
_symmetry_equiv_pos_site_id
_symmetry_equiv_pos_as_xyz
   1 x,y,z
   2 -x,-y,-z

_cell_length_a                                          7.39450
_cell_length_b                                         10.78280
_cell_length_c                                         14.23190
_cell_angle_alpha                                      110.4710
_cell_angle_beta                                        91.9920
_cell_angle_gamma                                      104.9770
_cell_volume                                           1017.118
_cell_formula_units_Z                                 2
loop_
_atom_site_label
_atom_site_fract_x
_atom_site_fract_y
_atom_site_fract_z
N1 0.58069 0.40519 0.12292
N2 0.36870 0.19091 0.06307
C1 0.48340 0.11341 0.43250
O1 -0.08641 0.10226 0.56444
O2 0.18491 0.25639 0.62070
C2 0.44670 0.13867 0.33711
O3 -0.28673 -0.07448 0.18056
C3 0.30575 0.04238 0.25995
C4 0.27764 0.05940 0.16816
O4 -0.20306 0.06767 0.10303
O5 0.16140 0.59067 0.36621
C5 0.39166 0.17458 0.15408
O6 0.42051 0.55825 0.41421
C6 0.53083 0.27426 0.23320
C7 0.55712 0.25561 0.32437
C8 0.65571 0.40244 0.21935
C9 0.54086 0.27113 0.03869
C10 0.44275 0.47101 0.12901
C11 0.20268 0.23493 0.04246
C12 0.25373 0.39283 0.09153
C13 0.48731 0.61384 0.17692
C14 0.34513 0.67879 0.18433
C15 0.15875 0.60209 0.14500
C16 0.11201 0.45881 0.10045
C17 0.00981 0.67543 0.15016
N3 0.04664 0.19096 0.55660
N4 0.25536 0.51703 0.37600
C18 0.04157 0.22163 0.46207
C19 0.15011 0.34846 0.46155
C20 0.14393 0.37994 0.37459
C21 0.02668 0.28260 0.28705
C22 -0.07877 0.15306 0.28418
C23 -0.07090 0.12450 0.37253
C24 -0.19745 0.04573 0.18881
H1 0.37583 0.13462 0.48089
H2 0.48118 0.00585 0.41398
H3 0.62035 0.17949 0.47539
H4 0.21840 -0.04717 0.27202
H5 0.16959 -0.01717 0.10732
H6 0.66589 0.33099 0.38489
H7 0.65780 0.22447 0.03621
H8 0.51560 0.28150 -0.03477
H9 0.80194 0.39911 0.21771
H10 0.65189 0.49609 0.28181
H11 0.08215 0.18765 0.07315
H12 0.16544 0.20279 -0.03928
H13 0.63297 0.67441 0.20690
H14 0.38122 0.79050 0.22046
H15 -0.03398 0.39959 0.07017
H16 -0.00858 0.72513 0.22857
H17 -0.12526 0.60324 0.10872
H18 0.05173 0.75402 0.11728
H19 0.24133 0.42382 0.53008
H20 -0.15370 0.02424 0.37141
H21 0.02069 0.30774 0.21964
H22 -0.28097 -0.02282 0.05401
data_XXV_list1_Rank012_Ende
# UPACK Energy = -41.722 kJ/mol

_symmetry_cell_setting                              monoclinic
_symmetry_space_group_name_Hall                   '-P 2yn'
_symmetry_space_group_name_H-M                    'P 21/n'
_symmetry_Int_Tables_number                              14

loop_
_symmetry_equiv_pos_site_id
_symmetry_equiv_pos_as_xyz
   1 x,y,z
   2 1/2-x,1/2+y,1/2-z
   3 -x,-y,-z
   4 1/2+x,1/2-y,1/2+z

_cell_length_a                                          6.65550
_cell_length_b                                         18.02170
_cell_length_c                                         17.56940
_cell_angle_alpha                                            90
_cell_angle_beta                                        94.0970
_cell_angle_gamma                                            90
_cell_volume                                           2101.949
_cell_formula_units_Z                                 4
loop_
_atom_site_label
_atom_site_fract_x
_atom_site_fract_y
_atom_site_fract_z
N1 0.71831 0.23052 0.37313
N2 0.40538 0.27145 0.33064
C1 0.62906 0.29048 0.02579
O1 0.90287 -0.04393 0.21216
O2 0.61127 -0.08204 0.24290
C2 0.56773 0.28342 0.10605
O3 0.86371 0.06879 -0.05596
C3 0.36744 0.29200 0.12199
C4 0.31217 0.28905 0.19724
O4 0.61013 0.13955 -0.09058
O5 0.07055 0.12032 0.19790
C5 0.45844 0.27643 0.25643
O6 0.03710 0.15893 0.08131
C6 0.65942 0.26480 0.23966
C7 0.71268 0.26868 0.16454
C8 0.82082 0.24746 0.30341
C9 0.56985 0.28776 0.38871
C10 0.65355 0.15855 0.38007
C11 0.29419 0.20350 0.34867
C12 0.44712 0.14193 0.36933
C13 0.79233 0.10164 0.39476
C14 0.72535 0.02866 0.40137
C15 0.52048 0.01259 0.39292
C16 0.38192 0.06879 0.37575
C17 0.44632 -0.06538 0.40130
N3 0.71982 -0.03867 0.21182
N4 0.13127 0.12780 0.13435
C18 0.61660 0.01469 0.15701
C19 0.43041 0.04580 0.17127
C20 0.33041 0.09416 0.11893
C21 0.41954 0.10992 0.05088
C22 0.60500 0.07940 0.03500
C23 0.70101 0.03187 0.08869
C24 0.70039 0.09648 -0.03781
H1 0.50992 0.26989 -0.01443
H2 0.65825 0.34854 0.01299
H3 0.76554 0.25865 0.01853
H4 0.25475 0.30277 0.07541
H5 0.15711 0.29814 0.21041
H6 0.86793 0.26124 0.15180
H7 0.63074 0.34408 0.38149
H8 0.52112 0.28297 0.44723
H9 0.92016 0.29533 0.31313
H10 0.91030 0.19983 0.28728
H11 0.19623 0.18675 0.29909
H12 0.20052 0.21400 0.39602
H13 0.95145 0.11484 0.40196
H14 0.83282 -0.01597 0.41369
H15 0.22319 0.05517 0.36723
H16 0.39557 -0.07389 0.45821
H17 0.56480 -0.10539 0.39185
H18 0.32039 -0.07548 0.35945
H19 0.36205 0.03163 0.22391
H20 0.84476 0.00746 0.07697
H21 0.34399 0.14771 0.00973
H22 0.71565 0.15040 -0.12542
data_XXV_list1_Rank013_Ende
# UPACK Energy = -41.230 kJ/mol

_symmetry_cell_setting                              monoclinic
_symmetry_space_group_name_Hall                   'P -2yac'
_symmetry_space_group_name_H-M                    'P n'
_symmetry_Int_Tables_number                               7

loop_
_symmetry_equiv_pos_site_id
_symmetry_equiv_pos_as_xyz
   1 x,y,z
   2 1/2+x,-y,1/2+z

_cell_length_a                                          5.67050
_cell_length_b                                         10.94670
_cell_length_c                                         17.45660
_cell_angle_alpha                                            90
_cell_angle_beta                                        94.9220
_cell_angle_gamma                                            90
_cell_volume                                           1079.592
_cell_formula_units_Z                                 2
loop_
_atom_site_label
_atom_site_fract_x
_atom_site_fract_y
_atom_site_fract_z
N1 0.28302 0.61592 -0.02146
N2 0.58697 0.73735 0.02406
C1 0.00398 1.15971 0.01534
O1 1.07132 1.10337 0.34410
O2 0.77125 1.20425 0.29224
C2 0.15945 1.04817 0.01794
O3 0.97101 0.65794 0.41816
C3 0.38946 1.05306 0.05287
C4 0.53258 0.94884 0.05656
O4 0.65450 0.56254 0.37061
O5 0.06394 0.97367 0.18282
C5 0.44593 0.83974 0.02419
O6 0.05692 0.77783 0.19294
C6 0.21198 0.83450 -0.00940
C7 0.07170 0.93920 -0.01354
C8 0.10970 0.71395 -0.04156
C9 0.52282 0.65081 -0.03854
C10 0.26932 0.55965 0.04861
C11 0.64231 0.67435 0.09821
C12 0.44640 0.58098 0.10852
C13 0.08203 0.48151 0.06051
C14 0.07433 0.42328 0.13145
C15 0.25531 0.44012 0.18948
C16 0.44167 0.51845 0.17795
C17 0.24736 0.37368 0.26460
N3 0.86657 1.11009 0.31627
N4 0.15831 0.87604 0.19990
C18 0.72808 0.99391 0.30706
C19 0.51600 0.98889 0.25983
C20 0.38685 0.88034 0.24993
C21 0.47429 0.77606 0.28894
C22 0.68769 0.77757 0.33547
C23 0.81236 0.88727 0.34415
C24 0.77957 0.66431 0.37607
H1 0.11090 1.24209 0.01325
H2 -0.12399 1.15817 -0.03502
H3 -0.09206 1.16337 0.06680
H4 0.45683 1.13887 0.07735
H5 0.71270 0.95219 0.08320
H6 -0.10856 0.93441 -0.03985
H7 0.52506 0.69440 -0.09540
H8 0.64281 0.57132 -0.03677
H9 0.07302 0.72028 -0.10392
H10 -0.05502 0.69457 -0.01583
H11 0.65144 0.74068 0.14519
H12 0.81401 0.62888 0.09880
H13 -0.05649 0.46563 0.01461
H14 -0.07234 0.36299 0.14151
H15 0.58367 0.53133 0.22287
H16 0.41422 0.38294 0.29995
H17 0.21595 0.27681 0.25374
H18 0.10494 0.41021 0.29603
H19 0.45023 1.07114 0.23007
H20 0.97662 0.88995 0.38144
H21 0.37327 0.69136 0.28280
H22 0.73389 0.50678 0.40919
data_XXV_list1_Rank014_Ende
# UPACK Energy = -41.050 kJ/mol

_symmetry_cell_setting                            orthorhombic
_symmetry_space_group_name_Hall                   '-P 2ac 2ab'
_symmetry_space_group_name_H-M                    'P b c a'
_symmetry_Int_Tables_number                              61

loop_
_symmetry_equiv_pos_site_id
_symmetry_equiv_pos_as_xyz
   1 x,y,z
   2 1/2-x,-y,1/2+z
   3 1/2+x,1/2-y,-z
   4 -x,1/2+y,1/2-z
   5 -x,-y,-z
   6 1/2+x,y,1/2-z
   7 1/2-x,1/2+y,z
   8 x,1/2-y,1/2+z

_cell_length_a                                         15.15730
_cell_length_b                                         12.75410
_cell_length_c                                         21.37470
_cell_angle_alpha                                            90
_cell_angle_beta                                             90
_cell_angle_gamma                                            90
_cell_volume                                           4132.108
_cell_formula_units_Z                                 8
loop_
_atom_site_label
_atom_site_fract_x
_atom_site_fract_y
_atom_site_fract_z
N1 0.20640 0.58380 0.29721
N2 0.07405 0.60046 0.34600
C1 0.22723 0.57719 0.58738
O1 0.14704 0.33749 0.42413
O2 0.14791 0.29484 0.52174
C2 0.18714 0.58350 0.52323
O3 0.43726 0.40903 0.31210
C3 0.09602 0.58825 0.51651
C4 0.05796 0.59455 0.45724
O4 0.55818 0.41643 0.36553
O5 0.42776 0.29937 0.64178
C5 0.11144 0.59746 0.40449
O6 0.54397 0.36844 0.60008
C6 0.20368 0.59438 0.41108
C7 0.24108 0.58700 0.47069
C8 0.26276 0.59898 0.35297
C9 0.12824 0.65177 0.29807
C10 0.19026 0.48227 0.27910
C11 0.03552 0.50045 0.32384
C12 0.10715 0.43747 0.29022
C13 0.25483 0.42412 0.24857
C14 0.23625 0.32240 0.22843
C15 0.15360 0.27850 0.23849
C16 0.08920 0.33605 0.26929
C17 0.13107 0.17260 0.21230
N3 0.18460 0.32461 0.47405
N4 0.46866 0.33465 0.59727
C18 0.28262 0.34119 0.47664
C19 0.32838 0.33401 0.53346
C20 0.42004 0.34662 0.53654
C21 0.46565 0.36912 0.48131
C22 0.42199 0.37740 0.42394
C23 0.33061 0.36292 0.42225
C24 0.47213 0.39997 0.36508
H1 0.27892 0.63600 0.59260
H2 0.25587 0.50016 0.59558
H3 0.17728 0.59112 0.62313
H4 0.05392 0.58693 0.55760
H5 -0.01318 0.59772 0.45170
H6 0.31228 0.58440 0.47594
H7 0.14524 0.73309 0.31078
H8 0.09465 0.65326 0.25231
H9 0.29596 0.67504 0.35031
H10 0.31325 0.53787 0.35504
H11 0.01131 0.45535 0.36370
H12 -0.01935 0.51565 0.29198
H13 0.31871 0.45929 0.23930
H14 0.28622 0.27730 0.20386
H15 0.02455 0.30177 0.27707
H16 0.10032 0.12471 0.24853
H17 0.08553 0.18135 0.17319
H18 0.18997 0.13254 0.19540
H19 0.29199 0.31591 0.57602
H20 0.29604 0.36810 0.37764
H21 0.53715 0.37759 0.48275
H22 0.57290 0.41478 0.32099
data_XXV_list1_Rank015_Ende
# UPACK Energy = -41.011 kJ/mol

_symmetry_cell_setting                               triclinic
_symmetry_space_group_name_Hall                   '-P 1'
_symmetry_space_group_name_H-M                    'P -1'
_symmetry_Int_Tables_number                               2

loop_
_symmetry_equiv_pos_site_id
_symmetry_equiv_pos_as_xyz
   1 x,y,z
   2 -x,-y,-z

_cell_length_a                                          8.15570
_cell_length_b                                          8.78000
_cell_length_c                                         16.32010
_cell_angle_alpha                                       88.5720
_cell_angle_beta                                        75.5310
_cell_angle_gamma                                       65.1010
_cell_volume                                           1022.095
_cell_formula_units_Z                                 2
loop_
_atom_site_label
_atom_site_fract_x
_atom_site_fract_y
_atom_site_fract_z
N1 0.15339 0.37472 0.31573
N2 -0.02729 0.24206 0.37921
C1 0.46492 -0.37166 0.17621
O1 0.32148 1.02125 -0.02629
O2 0.44804 0.76449 -0.08147
C2 0.33307 -0.20866 0.22964
O3 -0.24085 1.21757 0.23187
C3 0.18447 -0.20214 0.29624
C4 0.06349 -0.05116 0.34642
O4 -0.33467 1.03542 0.29270
O5 0.18694 0.36970 0.03418
C5 0.08915 0.09415 0.32873
O6 -0.06801 0.45382 0.13465
C6 0.23768 0.08820 0.26091
C7 0.35928 -0.06371 0.21177
C8 0.26730 0.24787 0.24199
C9 -0.04164 0.39582 0.33783
C10 0.23307 0.35492 0.38281
C11 -0.00150 0.24960 0.46490
C12 0.16917 0.28632 0.45601
C13 0.38937 0.38676 0.37514
C14 0.48439 0.34601 0.43853
C15 0.42437 0.27385 0.50980
C16 0.26629 0.24515 0.51873
C17 0.52754 0.22768 0.57788
N3 0.33778 0.87679 -0.02604
N4 0.06309 0.47477 0.08945
C18 0.19291 0.84186 0.03757
C19 0.19137 0.68349 0.03455
C20 0.06055 0.64598 0.09424
C21 -0.07178 0.77175 0.15787
C22 -0.07661 0.93264 0.16154
C23 0.05600 0.96614 0.10083
C24 -0.21956 1.06734 0.22948
H1 0.57600 -0.44412 0.20631
H2 0.39114 -0.44726 0.16925
H3 0.52910 -0.34708 0.11338
H4 0.16292 -0.31537 0.30902
H5 -0.05353 -0.04344 0.39814
H6 0.47514 -0.06874 0.16004
H7 -0.09488 0.40317 0.28129
H8 -0.13585 0.50976 0.38102
H9 0.22419 0.29572 0.18480
H10 0.41551 0.21922 0.23103
H11 0.02191 0.12908 0.49135
H12 -0.12603 0.34977 0.50639
H13 0.43889 0.44012 0.31882
H14 0.60706 0.37015 0.43212
H15 0.21978 0.19014 0.57485
H16 0.64129 0.26667 0.56465
H17 0.58679 0.09155 0.58160
H18 0.43270 0.28872 0.63965
H19 0.29444 0.58709 -0.01553
H20 0.05560 1.09025 0.10451
H21 -0.17487 0.74459 0.20486
H22 -0.40249 1.14263 0.32833
data_XXV_list1_Rank016_Ende
# UPACK Energy = -40.905 kJ/mol

_symmetry_cell_setting                               triclinic
_symmetry_space_group_name_Hall                   '-P 1'
_symmetry_space_group_name_H-M                    'P -1'
_symmetry_Int_Tables_number                               2

loop_
_symmetry_equiv_pos_site_id
_symmetry_equiv_pos_as_xyz
   1 x,y,z
   2 -x,-y,-z

_cell_length_a                                          7.16480
_cell_length_b                                          9.98010
_cell_length_c                                         15.24510
_cell_angle_alpha                                       95.8330
_cell_angle_beta                                       103.0400
_cell_angle_gamma                                       90.9090
_cell_volume                                           1055.651
_cell_formula_units_Z                                 2
loop_
_atom_site_label
_atom_site_fract_x
_atom_site_fract_y
_atom_site_fract_z
N1 0.38284 0.76002 0.08342
N2 0.58772 0.84518 0.21464
C1 0.42038 1.38423 0.14958
O1 -0.04320 0.19410 0.12799
O2 -0.06667 -0.02377 0.10895
C2 0.46291 1.24180 0.16864
O3 0.38914 0.42383 0.41655
C3 0.57599 1.21390 0.25137
C4 0.61403 1.08090 0.26817
O4 0.44503 0.31859 0.53672
O5 -0.05347 -0.22356 0.40755
C5 0.54185 0.97590 0.20117
O6 0.20768 -0.17140 0.50850
C6 0.42279 1.00401 0.11899
C7 0.38302 1.13690 0.10367
C8 0.33440 0.88939 0.04660
C9 0.58488 0.75739 0.13091
C10 0.25614 0.70642 0.12719
C11 0.49383 0.77950 0.27671
C12 0.30681 0.70770 0.22188
C13 0.08204 0.64610 0.07849
C14 -0.03555 0.57999 0.12354
C15 0.01875 0.57591 0.21677
C16 0.18813 0.64129 0.26605
C17 -0.10451 0.50017 0.26454
N3 -0.02153 0.08358 0.15573
N4 0.09685 -0.15792 0.43661
C18 0.06808 0.07993 0.25413
C19 0.04965 -0.03505 0.29742
C20 0.12941 -0.03780 0.38977
C21 0.23578 0.07579 0.43818
C22 0.25581 0.19255 0.39700
C23 0.16890 0.19341 0.30539
C24 0.36593 0.31546 0.44941
H1 0.45693 1.45296 0.21170
H2 0.50221 1.41519 0.10221
H3 0.26822 1.39171 0.11926
H4 0.63487 1.29626 0.30303
H5 0.70362 1.05842 0.33200
H6 0.29025 1.15851 0.04034
H7 0.68206 0.79646 0.09191
H8 0.62523 0.65427 0.14473
H9 0.38955 0.89524 -0.01416
H10 0.17855 0.89726 0.02805
H11 0.46264 0.85513 0.32790
H12 0.58931 0.70710 0.31099
H13 0.04256 0.64703 0.00539
H14 -0.16787 0.52797 0.08511
H15 0.23019 0.63706 0.33845
H16 -0.02175 0.47467 0.32955
H17 -0.16249 0.40712 0.22286
H18 -0.22274 0.56125 0.27662
H19 -0.03232 -0.12317 0.25855
H20 0.18299 0.28386 0.27256
H21 0.30011 0.07485 0.51009
H22 0.50079 0.41087 0.55372
data_XXV_list1_Rank017_Ende
# UPACK Energy = -40.715 kJ/mol

_symmetry_cell_setting                               triclinic
_symmetry_space_group_name_Hall                   '-P 1'
_symmetry_space_group_name_H-M                    'P -1'
_symmetry_Int_Tables_number                               2

loop_
_symmetry_equiv_pos_site_id
_symmetry_equiv_pos_as_xyz
   1 x,y,z
   2 -x,-y,-z

_cell_length_a                                          7.41510
_cell_length_b                                         10.84250
_cell_length_c                                         14.03690
_cell_angle_alpha                                      109.5240
_cell_angle_beta                                        92.3140
_cell_angle_gamma                                      104.6770
_cell_volume                                           1019.221
_cell_formula_units_Z                                 2
loop_
_atom_site_label
_atom_site_fract_x
_atom_site_fract_y
_atom_site_fract_z
N1 0.39314 0.56016 0.36582
N2 0.60011 0.77230 0.43399
C1 0.51486 0.87297 0.06520
O1 0.83010 0.40514 0.13070
O2 0.57463 0.44630 0.08629
C2 0.54239 0.84302 0.16104
O3 1.18138 0.90323 0.41105
C3 0.67963 0.93400 0.24121
C4 0.70051 0.91129 0.33282
O4 1.29264 1.05597 0.34433
O5 0.85001 0.76013 -0.11256
C5 0.58341 0.79553 0.34369
O6 1.11740 0.91096 -0.04708
C6 0.44862 0.70097 0.26114
C7 0.42883 0.72561 0.17046
C8 0.32269 0.57052 0.26995
C9 0.42628 0.68831 0.45296
C10 0.53275 0.49626 0.35966
C11 0.76523 0.72833 0.45632
C12 0.71856 0.57331 0.40289
C13 0.49265 0.35644 0.30753
C14 0.63584 0.29300 0.30131
C15 0.81879 0.36832 0.34654
C16 0.86094 0.50874 0.39604
C17 0.96790 0.29625 0.34466
N3 0.73972 0.48173 0.12285
N4 0.98044 0.82292 -0.04353
C18 0.85407 0.61915 0.12995
C19 0.85875 0.65848 0.04494
C20 0.97335 0.78529 0.04992
C21 1.08032 0.87443 0.14340
C22 1.07676 0.83737 0.23000
C23 0.96560 0.70807 0.22114
C24 1.18813 0.93173 0.33111
H1 0.61959 0.84627 0.01628
H2 0.52733 0.98110 0.08360
H3 0.37651 0.81461 0.02220
H4 0.77030 1.02352 0.23151
H5 0.80589 0.98370 0.39597
H6 0.32345 0.65417 0.10747
H7 0.30916 0.73438 0.45469
H8 0.44592 0.67179 0.52541
H9 0.17660 0.57343 0.27050
H10 0.32948 0.48147 0.20546
H11 0.88809 0.78001 0.42958
H12 0.79651 0.75435 0.53861
H13 0.34927 0.29687 0.27407
H14 0.60330 0.18348 0.26205
H15 1.00409 0.56715 0.43105
H16 0.98149 0.24052 0.26621
H17 1.10380 0.36871 0.38163
H18 0.92997 0.22434 0.38430
H19 0.77191 0.58904 -0.02643
H20 0.96375 0.67612 0.28672
H21 1.16808 0.97446 0.14859
H22 1.34105 1.09438 0.41754
data_XXV_list1_Rank018_Ende
# UPACK Energy = -40.434 kJ/mol

_symmetry_cell_setting                              monoclinic
_symmetry_space_group_name_Hall                   'C -2yc'
_symmetry_space_group_name_H-M                    'C c'
_symmetry_Int_Tables_number                               9

loop_
_symmetry_equiv_pos_site_id
_symmetry_equiv_pos_as_xyz
   1 x,y,z
   2 x,-y,1/2+z
   3 1/2+x,1/2+y,z
   4 1/2+x,1/2-y,1/2+z

_cell_length_a                                         10.48510
_cell_length_b                                         10.10030
_cell_length_c                                         19.77380
_cell_angle_alpha                                            90
_cell_angle_beta                                        94.1030
_cell_angle_gamma                                            90
_cell_volume                                           2088.731
_cell_formula_units_Z                                 4
loop_
_atom_site_label
_atom_site_fract_x
_atom_site_fract_y
_atom_site_fract_z
N1 0.75734 0.47065 0.18616
N2 0.70563 0.65521 0.12389
C1 0.69466 0.36986 -0.12366
O1 0.57701 1.04802 0.57678
O2 0.61072 0.86943 0.63518
C2 0.69940 0.44616 -0.05826
O3 0.48179 1.00249 0.32267
C3 0.65124 0.57445 -0.05719
C4 0.65355 0.64531 0.00356
O4 0.40320 0.81738 0.28309
O5 0.36804 0.46268 0.55005
C5 0.70410 0.58712 0.06352
O6 0.29398 0.45865 0.44586
C6 0.74882 0.45596 0.06272
C7 0.74824 0.38694 0.00155
C8 0.79476 0.38745 0.12915
C9 0.79772 0.60840 0.17815
C10 0.63413 0.45724 0.20589
C11 0.57951 0.67982 0.14992
C12 0.54332 0.55717 0.18976
C13 0.59820 0.34667 0.24228
C14 0.47399 0.33722 0.26316
C15 0.38405 0.43519 0.24600
C16 0.41888 0.54445 0.20932
C17 0.24915 0.42536 0.26673
N3 0.57454 0.92797 0.58343
N4 0.35481 0.51132 0.49352
C18 0.51289 0.84849 0.52637
C19 0.46409 0.72151 0.53682
C20 0.40760 0.64733 0.48279
C21 0.40228 0.70268 0.41768
C22 0.45016 0.82924 0.40601
C23 0.50345 0.90142 0.46099
C24 0.44645 0.88702 0.33615
H1 0.60970 0.39590 -0.15605
H2 0.77848 0.39062 -0.15106
H3 0.69269 0.26403 -0.11322
H4 0.61190 0.61945 -0.10414
H5 0.61627 0.74557 0.00461
H6 0.78398 0.28611 0.00085
H7 0.89720 0.61669 0.16464
H8 0.78928 0.66467 0.22526
H9 0.89865 0.37538 0.13162
H10 0.75101 0.28964 0.13170
H11 0.50827 0.69716 0.10772
H12 0.58398 0.76695 0.18277
H13 0.66656 0.26781 0.25445
H14 0.44723 0.25216 0.29266
H15 0.34841 0.62023 0.19568
H16 0.23442 0.49533 0.30736
H17 0.22806 0.32641 0.28418
H18 0.18157 0.44834 0.22388
H19 0.46950 0.67988 0.58782
H20 0.54072 1.00016 0.45234
H21 0.36068 0.64558 0.37488
H22 0.37793 0.88466 0.24868
data_XXV_list1_Rank019_Ende
# UPACK Energy = -39.844 kJ/mol

_symmetry_cell_setting                              monoclinic
_symmetry_space_group_name_Hall                   '-P 2ybc'
_symmetry_space_group_name_H-M                    'P 21/c'
_symmetry_Int_Tables_number                              14

loop_
_symmetry_equiv_pos_site_id
_symmetry_equiv_pos_as_xyz
   1 x,y,z
   2 -x,1/2+y,1/2-z
   3 -x,-y,-z
   4 x,1/2-y,1/2+z

_cell_length_a                                          7.45330
_cell_length_b                                          7.50460
_cell_length_c                                         36.91090
_cell_angle_alpha                                            90
_cell_angle_beta                                        94.2620
_cell_angle_gamma                                            90
_cell_volume                                           2058.866
_cell_formula_units_Z                                 4
loop_
_atom_site_label
_atom_site_fract_x
_atom_site_fract_y
_atom_site_fract_z
N1 0.28482 0.86195 0.07412
N2 0.22685 1.16060 0.07824
C1 0.13781 1.11683 0.22930
O1 0.89725 -0.28173 0.12532
O2 0.84683 -0.35714 0.18002
C2 0.16832 1.13152 0.18954
O3 0.66945 0.32008 0.07624
C3 0.13320 1.29037 0.17092
C4 0.15265 1.30195 0.13363
O4 0.55605 0.50712 0.11263
O5 0.72390 0.12870 0.26632
C5 0.21086 1.15365 0.11506
O6 0.54101 0.33539 0.24661
C6 0.24754 0.99362 0.13390
C7 0.22587 0.98353 0.17104
C8 0.30667 0.82811 0.11370
C9 0.35753 1.03543 0.06456
C10 0.11779 0.82561 0.05745
C11 0.05575 1.16004 0.05532
C12 -0.00249 0.96617 0.04859
C13 0.06526 0.65035 0.05020
C14 -0.10802 0.61571 0.03480
C15 -0.22944 0.75404 0.02748
C16 -0.17663 0.92938 0.03401
C17 -0.41706 0.71267 0.01205
N3 0.84665 -0.24910 0.15528
N4 0.63476 0.20530 0.24196
C18 0.77046 -0.06819 0.16173
C19 0.73029 -0.01752 0.19663
C20 0.66320 0.15150 0.20375
C21 0.62936 0.26933 0.17470
C22 0.66867 0.22345 0.13940
C23 0.74068 0.05467 0.13343
C24 0.63541 0.35199 0.10848
H1 0.07683 0.98899 0.23507
H2 0.04888 1.22238 0.23746
H3 0.26476 1.12651 0.24569
H4 0.08901 1.40589 0.18560
H5 0.12309 1.42562 0.11903
H6 0.25283 0.85929 0.18536
H7 0.49414 1.05502 0.07723
H8 0.36238 1.04813 0.03498
H9 0.44715 0.79780 0.12192
H10 0.22368 0.71433 0.12044
H11 -0.04714 1.23209 0.06901
H12 0.07403 1.22580 0.02942
H13 0.15909 0.54205 0.05672
H14 -0.14979 0.47941 0.02883
H15 -0.26930 1.03833 0.02773
H16 -0.41241 0.65406 -0.01488
H17 -0.48127 0.61985 0.02970
H18 -0.49952 0.83208 0.00964
H19 0.75455 -0.11037 0.21905
H20 0.77460 0.01803 0.10624
H21 0.57456 0.40087 0.17985
H22 0.54906 0.55550 0.08812
data_XXV_list1_Rank020_Ende
# UPACK Energy = -39.784 kJ/mol

_symmetry_cell_setting                               triclinic
_symmetry_space_group_name_Hall                   '-P 1'
_symmetry_space_group_name_H-M                    'P -1'
_symmetry_Int_Tables_number                               2

loop_
_symmetry_equiv_pos_site_id
_symmetry_equiv_pos_as_xyz
   1 x,y,z
   2 -x,-y,-z

_cell_length_a                                          7.89480
_cell_length_b                                         11.40630
_cell_length_c                                         12.79640
_cell_angle_alpha                                      112.6120
_cell_angle_beta                                        96.4810
_cell_angle_gamma                                      101.5750
_cell_volume                                           1018.845
_cell_formula_units_Z                                 2
loop_
_atom_site_label
_atom_site_fract_x
_atom_site_fract_y
_atom_site_fract_z
N1 0.79735 1.00897 0.38761
N2 0.83527 0.86390 0.21553
C1 0.41840 0.42263 0.25442
O1 -0.08693 0.69380 0.55702
O2 -0.23374 0.48980 0.48502
C2 0.52905 0.53991 0.24459
O3 0.28302 0.86725 0.32374
C3 0.58939 0.52454 0.14336
C4 0.69283 0.63283 0.13352
O4 0.29192 0.73890 0.14975
O5 -0.17910 0.18168 0.09951
C5 0.73828 0.75636 0.22618
O6 0.01404 0.25103 0.01520
C6 0.67792 0.77218 0.32873
C7 0.57359 0.66303 0.33732
C8 0.72569 0.90900 0.42982
C9 0.93679 0.97341 0.32467
C10 0.67153 1.04653 0.33327
C11 0.73920 0.91037 0.14043
C12 0.62944 0.99409 0.21172
C13 0.57207 1.12437 0.39700
C14 0.42716 1.14523 0.33979
C15 0.37863 1.08581 0.21953
C16 0.48041 1.01118 0.15567
C17 0.21261 1.09659 0.15776
N3 -0.13932 0.58399 0.47763
N4 -0.07461 0.26920 0.08927
C18 -0.06588 0.55860 0.37021
C19 -0.10372 0.43100 0.28238
C20 -0.03764 0.40647 0.18123
C21 0.06714 0.51281 0.16865
C22 0.11058 0.64060 0.25585
C23 0.04357 0.66183 0.35619
C24 0.22783 0.75344 0.24377
H1 0.33718 0.35328 0.17004
H2 0.50264 0.37304 0.28572
H3 0.33150 0.45246 0.31445
H4 0.55544 0.42766 0.07153
H5 0.73925 0.62201 0.05448
H6 0.52613 0.67352 0.41589
H7 1.03020 0.94147 0.37155
H8 1.01212 1.05649 0.31039
H9 0.82425 0.91301 0.49903
H10 0.60853 0.92894 0.46389
H11 0.65357 0.82640 0.06462
H12 0.83293 0.96970 0.11153
H13 0.60447 1.16382 0.49073
H14 0.34609 1.20263 0.38897
H15 0.44336 0.96583 0.06198
H16 0.11091 1.00358 0.12564
H17 0.23770 1.11795 0.08412
H18 0.16250 1.17406 0.21564
H19 -0.18559 0.34890 0.29309
H20 0.07525 0.76145 0.42419
H21 0.11967 0.49557 0.09052
H22 0.35869 0.82923 0.16913
data_XXV_list1_Rank021_Ende
# UPACK Energy = -39.522 kJ/mol

_symmetry_cell_setting                              monoclinic
_symmetry_space_group_name_Hall                   '-P 2ybc'
_symmetry_space_group_name_H-M                    'P 21/c'
_symmetry_Int_Tables_number                              14

loop_
_symmetry_equiv_pos_site_id
_symmetry_equiv_pos_as_xyz
   1 x,y,z
   2 -x,1/2+y,1/2-z
   3 -x,-y,-z
   4 x,1/2-y,1/2+z

_cell_length_a                                          5.84120
_cell_length_b                                         22.16370
_cell_length_c                                         16.47310
_cell_angle_alpha                                            90
_cell_angle_beta                                        98.3570
_cell_angle_gamma                                            90
_cell_volume                                           2110.005
_cell_formula_units_Z                                 4
loop_
_atom_site_label
_atom_site_fract_x
_atom_site_fract_y
_atom_site_fract_z
N1 -0.14557 0.06405 0.15510
N2 0.10408 0.06881 0.06115
C1 0.25817 0.31872 0.12078
O1 -0.34640 0.16157 0.48674
O2 -0.07457 0.09621 0.48292
C2 0.21123 0.25296 0.10303
O3 -0.26183 0.37473 0.38494
C3 0.35117 0.22075 0.05696
C4 0.31238 0.15953 0.04040
O4 -0.00409 0.39227 0.30526
O5 0.50977 0.13706 0.29850
C5 0.13523 0.12998 0.07241
O6 0.56202 0.22771 0.25865
C6 -0.00354 0.16230 0.12043
C7 0.03183 0.22395 0.13397
C8 -0.18533 0.12943 0.16194
C9 -0.12808 0.04671 0.07017
C10 0.01949 0.03934 0.21386
C11 0.28635 0.02983 0.10524
C12 0.23285 0.02062 0.19251
C13 -0.02105 0.03341 0.29469
C14 0.14861 0.00812 0.35337
C15 0.35863 -0.01092 0.33202
C16 0.39786 -0.00620 0.25107
C17 0.54464 -0.03453 0.39699
N3 -0.16133 0.14577 0.46770
N4 0.45033 0.18967 0.28949
C18 -0.03812 0.18965 0.42001
C19 0.14492 0.17097 0.38002
C20 0.25721 0.21097 0.33331
C21 0.18324 0.27110 0.32784
C22 -0.00131 0.29114 0.36618
C23 -0.10755 0.25011 0.41308
C24 -0.08962 0.35467 0.35538
H1 0.41353 0.32404 0.16568
H2 0.28745 0.34205 0.06504
H3 0.11327 0.34033 0.14434
H4 0.49318 0.24370 0.03461
H5 0.42177 0.13448 0.00418
H6 -0.07685 0.24862 0.17074
H7 -0.26257 0.06854 0.02588
H8 -0.14260 -0.00262 0.06160
H9 -0.35941 0.14114 0.13272
H10 -0.16875 0.14240 0.22657
H11 0.45553 0.05143 0.10755
H12 0.28920 -0.01373 0.07437
H13 -0.18444 0.04871 0.31165
H14 0.11812 0.00364 0.41673
H15 0.56219 -0.02058 0.23399
H16 0.68489 -0.05506 0.36963
H17 0.47332 -0.06807 0.43461
H18 0.61668 0.00231 0.43658
H19 0.20173 0.12419 0.38557
H20 -0.24987 0.26560 0.44355
H21 0.26868 0.30290 0.29174
H22 -0.11400 0.42570 0.29946
data_XXV_list1_Rank022_Ende
# UPACK Energy = -39.507 kJ/mol

_symmetry_cell_setting                               triclinic
_symmetry_space_group_name_Hall                   '-P 1'
_symmetry_space_group_name_H-M                    'P -1'
_symmetry_Int_Tables_number                               2

loop_
_symmetry_equiv_pos_site_id
_symmetry_equiv_pos_as_xyz
   1 x,y,z
   2 -x,-y,-z

_cell_length_a                                          8.00050
_cell_length_b                                         10.34330
_cell_length_c                                         13.05760
_cell_angle_alpha                                       79.0400
_cell_angle_beta                                        73.9870
_cell_angle_gamma                                       89.2490
_cell_volume                                           1018.781
_cell_formula_units_Z                                 2
loop_
_atom_site_label
_atom_site_fract_x
_atom_site_fract_y
_atom_site_fract_z
N1 0.28985 0.60399 0.05592
N2 0.32405 0.61803 0.22119
C1 -0.08818 0.14993 0.42894
O1 0.41975 0.16269 0.12553
O2 0.28901 0.02238 0.26959
C2 0.01952 0.27493 0.37475
O3 0.78621 0.54193 0.15374
C3 0.07412 0.35325 0.43599
C4 0.17621 0.46826 0.38484
O4 0.78572 0.58072 0.31056
O5 0.33107 0.07657 0.62843
C5 0.22573 0.50387 0.27198
O6 0.50750 0.22581 0.63898
C6 0.16986 0.42513 0.21009
C7 0.06710 0.31059 0.26230
C8 0.22122 0.46571 0.08598
C9 0.42611 0.62221 0.10806
C10 0.16630 0.69839 0.06209
C11 0.23318 0.74161 0.23232
C12 0.12839 0.76602 0.14908
C13 0.06821 0.71937 -0.01207
C14 -0.06899 0.80525 0.00156
C15 -0.10964 0.86932 0.08920
C16 -0.01095 0.84978 0.16302
C17 -0.26362 0.95594 0.10564
N3 0.38679 0.11809 0.22276
N4 0.42275 0.17715 0.59034
C18 0.45365 0.19393 0.29151
C19 0.40843 0.15358 0.40452
C20 0.46539 0.22531 0.47011
C21 0.56730 0.34109 0.42059
C22 0.61686 0.38305 0.30790
C23 0.56022 0.30778 0.24460
C24 0.72915 0.50558 0.25466
H1 -0.14474 0.14758 0.51554
H2 -0.00778 0.06504 0.41818
H3 -0.19269 0.14249 0.39147
H4 0.03730 0.32489 0.52401
H5 0.21876 0.53012 0.43213
H6 0.02481 0.24830 0.21537
H7 0.51933 0.54293 0.10085
H8 0.49957 0.71727 0.07206
H9 0.32047 0.40129 0.05001
H10 0.10831 0.45779 0.05543
H11 0.14724 0.73359 0.31447
H12 0.32850 0.82283 0.21674
H13 0.09659 0.66566 -0.07807
H14 -0.14823 0.82071 -0.05471
H15 -0.04024 0.90175 0.23026
H16 -0.28049 1.00482 0.02757
H17 -0.38172 0.89669 0.15125
H18 -0.24535 1.03160 0.14987
H19 0.32651 0.06474 0.44194
H20 0.59642 0.34018 0.15677
H21 0.61190 0.39835 0.47055
H22 0.85277 0.64987 0.25219
data_XXV_list1_Rank023_Ende
# UPACK Energy = -39.295 kJ/mol

_symmetry_cell_setting                               triclinic
_symmetry_space_group_name_Hall                   '-P 1'
_symmetry_space_group_name_H-M                    'P -1'
_symmetry_Int_Tables_number                               2

loop_
_symmetry_equiv_pos_site_id
_symmetry_equiv_pos_as_xyz
   1 x,y,z
   2 -x,-y,-z

_cell_length_a                                          7.43700
_cell_length_b                                          7.91470
_cell_length_c                                         18.19400
_cell_angle_alpha                                       97.4120
_cell_angle_beta                                        91.6370
_cell_angle_gamma                                      103.4360
_cell_volume                                           1031.009
_cell_formula_units_Z                                 2
loop_
_atom_site_label
_atom_site_fract_x
_atom_site_fract_y
_atom_site_fract_z
N1 0.92079 0.91842 0.10434
N2 1.21100 0.87503 0.12116
C1 1.24518 1.09636 0.43143
O1 -0.27821 0.69773 0.26473
O2 -0.31184 0.76222 0.38156
C2 1.23698 1.03929 0.34902
O3 0.22252 0.37422 0.18534
C3 1.37818 0.97236 0.31720
C4 1.36960 0.91513 0.24104
O4 0.43928 0.37065 0.26611
O5 0.20254 0.77953 0.56084
C5 1.22005 0.92886 0.19634
O6 0.35355 0.57848 0.53904
C6 1.07699 0.99661 0.22832
C7 1.08582 1.05062 0.30483
C8 0.91240 1.01297 0.17932
C9 1.10664 0.96596 0.07649
C10 0.83954 0.74153 0.09472
C11 1.16220 0.68364 0.09757
C12 0.95079 0.61970 0.09237
C13 0.64754 0.68257 0.09058
C14 0.56733 0.50295 0.08433
C15 0.67702 0.38246 0.08299
C16 0.86867 0.44052 0.08702
C17 0.58763 0.18970 0.07732
N3 -0.23482 0.69983 0.33005
N4 0.25995 0.67353 0.51880
C18 -0.06320 0.64170 0.34865
C19 0.01377 0.67563 0.42160
C20 0.17862 0.63164 0.44043
C21 0.26483 0.54792 0.38441
C22 0.19069 0.50936 0.31102
C23 0.02617 0.55681 0.29396
C24 0.28560 0.41980 0.25157
H1 1.11083 1.04656 0.45285
H2 1.34850 1.04676 0.46028
H3 1.28155 1.23896 0.44328
H4 1.49649 0.96568 0.35208
H5 1.47956 0.86204 0.21620
H6 0.97533 1.10271 0.32960
H7 1.16423 1.10922 0.08527
H8 1.10553 0.91905 0.01671
H9 0.91907 1.15113 0.17581
H10 0.78277 0.95520 0.20309
H11 1.22272 0.61861 0.13789
H12 1.21677 0.65343 0.04360
H13 0.56176 0.77687 0.09183
H14 0.41764 0.45600 0.07904
H15 0.95465 0.34657 0.08538
H16 0.54680 0.15509 0.13148
H17 0.68234 0.11098 0.05671
H18 0.46514 0.15542 0.03905
H19 -0.05541 0.74013 0.46444
H20 -0.03200 0.52967 0.23688
H21 0.39409 0.51374 0.39803
H22 0.46072 0.31162 0.21813
data_XXV_list1_Rank024_Ende
# UPACK Energy = -39.173 kJ/mol

_symmetry_cell_setting                               triclinic
_symmetry_space_group_name_Hall                   '-P 1'
_symmetry_space_group_name_H-M                    'P -1'
_symmetry_Int_Tables_number                               2

loop_
_symmetry_equiv_pos_site_id
_symmetry_equiv_pos_as_xyz
   1 x,y,z
   2 -x,-y,-z

_cell_length_a                                          6.09280
_cell_length_b                                         11.08040
_cell_length_c                                         16.03320
_cell_angle_alpha                                       80.4950
_cell_angle_beta                                        89.6580
_cell_angle_gamma                                       79.2010
_cell_volume                                           1048.298
_cell_formula_units_Z                                 2
loop_
_atom_site_label
_atom_site_fract_x
_atom_site_fract_y
_atom_site_fract_z
N1 0.70343 0.11379 0.53909
N2 0.38324 0.22494 0.58204
C1 0.83134 0.60941 0.64296
O1 0.78199 0.44152 0.02551
O2 0.62442 0.37078 0.13968
C2 0.70965 0.51024 0.62438
O3 0.94670 0.88023 0.01313
C3 0.49501 0.50759 0.65373
C4 0.38609 0.41192 0.64035
O4 0.69997 1.01892 0.06101
O5 -0.00008 0.68576 0.22528
C5 0.49007 0.31936 0.59647
O6 0.04227 0.87532 0.21678
C6 0.70928 0.32086 0.56885
C7 0.81634 0.41703 0.58202
C8 0.83566 0.21391 0.52785
C9 0.46997 0.16297 0.51123
C10 0.73258 0.03153 0.61436
C11 0.34564 0.13276 0.65594
C12 0.55794 0.03214 0.67218
C13 0.93356 -0.05209 0.63379
C14 0.95798 -0.13705 0.70942
C15 0.78136 -0.14020 0.76471
C16 0.58080 -0.05656 0.74580
C17 0.80886 -0.23366 0.84527
N3 0.67938 0.45519 0.09001
N4 0.11399 0.76616 0.21250
C18 0.59583 0.58551 0.10436
C19 0.40402 0.61455 0.15078
C20 0.32305 0.73645 0.16410
C21 0.43929 0.82976 0.12957
C22 0.63302 0.80325 0.08358
C23 0.70753 0.68086 0.07070
C24 0.76322 0.90204 0.04967
H1 0.95764 0.57114 0.69292
H2 0.71618 0.68585 0.66367
H3 0.91303 0.64623 0.58633
H4 0.41216 0.58037 0.68724
H5 0.21986 0.40912 0.66350
H6 0.98425 0.41783 0.55944
H7 0.45980 0.22913 0.45153
H8 0.37918 0.08854 0.50244
H9 0.85506 0.24583 0.46051
H10 1.00142 0.18009 0.55790
H11 0.31033 0.17833 0.71137
H12 0.20258 0.09120 0.64346
H13 1.07012 -0.05005 0.59008
H14 1.11541 -0.20155 0.72530
H15 0.44247 -0.05863 0.78866
H16 0.66639 -0.21502 0.88582
H17 0.82224 -0.32752 0.83095
H18 0.96016 -0.22862 0.87937
H19 0.31614 0.54060 0.17716
H20 0.85784 0.65903 0.03487
H21 0.37745 0.92511 0.13901
H22 0.82451 1.05896 0.03899
data_XXV_list1_Rank025_Ende
# UPACK Energy = -39.101 kJ/mol

_symmetry_cell_setting                              monoclinic
_symmetry_space_group_name_Hall                   '-P 2ybc'
_symmetry_space_group_name_H-M                    'P 21/c'
_symmetry_Int_Tables_number                              14

loop_
_symmetry_equiv_pos_site_id
_symmetry_equiv_pos_as_xyz
   1 x,y,z
   2 -x,1/2+y,1/2-z
   3 -x,-y,-z
   4 x,1/2-y,1/2+z

_cell_length_a                                          9.50860
_cell_length_b                                          8.68110
_cell_length_c                                         25.29110
_cell_angle_alpha                                            90
_cell_angle_beta                                        96.4620
_cell_angle_gamma                                            90
_cell_volume                                           2074.393
_cell_formula_units_Z                                 4
loop_
_atom_site_label
_atom_site_fract_x
_atom_site_fract_y
_atom_site_fract_z
N1 0.79040 0.44295 0.05410
N2 0.91203 0.21518 0.06352
C1 0.40430 -0.12076 0.06983
O1 0.41003 0.83598 0.27343
O2 0.56541 0.66629 0.30248
C2 0.53886 -0.03262 0.06791
O3 -0.10681 0.74184 0.30321
C3 0.66533 -0.10962 0.06367
C4 0.79071 -0.02687 0.06274
O4 -0.17457 0.50854 0.31700
O5 0.40554 0.13128 0.33197
C5 0.78937 0.13304 0.06647
O6 0.18420 0.07406 0.31326
C6 0.66119 0.21066 0.07071
C7 0.53662 0.12661 0.07192
C8 0.65808 0.38696 0.07286
C9 0.91322 0.37183 0.08536
C10 0.79381 0.44239 -0.00030
C11 0.96556 0.21661 0.01108
C12 0.87632 0.33255 -0.02385
C13 0.70589 0.54063 -0.03263
C14 0.70037 0.52942 -0.08796
C15 0.78126 0.42032 -0.11112
C16 0.86985 0.32257 -0.07920
C17 0.77442 0.40814 -0.17059
N3 0.44310 0.70941 0.29173
N4 0.28195 0.16614 0.31910
C18 0.32658 0.59767 0.29879
C19 0.35518 0.44036 0.30501
C20 0.24805 0.33394 0.31143
C21 0.10968 0.38841 0.31195
C22 0.07770 0.54535 0.30647
C23 0.18698 0.64835 0.29921
C24 -0.07001 0.60319 0.30919
H1 0.38153 -0.13422 0.11085
H2 0.31600 -0.06060 0.04751
H3 0.41325 -0.23457 0.05235
H4 0.66628 -0.23468 0.06166
H5 0.88981 -0.08592 0.05997
H6 0.43681 0.18400 0.07494
H7 0.90398 0.37280 0.12841
H8 1.01171 0.43095 0.07888
H9 0.65183 0.42592 0.11365
H10 0.56666 0.43132 0.04738
H11 0.95535 0.10192 -0.00675
H12 1.07684 0.25135 0.01534
H13 0.64078 0.62355 -0.01441
H14 0.63120 0.60396 -0.11369
H15 0.93073 0.23623 -0.09756
H16 0.69588 0.48788 -0.18973
H17 0.74529 0.29136 -0.18325
H18 0.87707 0.43656 -0.18343
H19 0.46340 0.39982 0.30529
H20 0.16321 0.77071 0.29450
H21 0.02552 0.30684 0.31733
H22 -0.25705 0.57715 0.31435
data_XXV_list1_Rank026_Ende
# UPACK Energy = -38.879 kJ/mol

_symmetry_cell_setting                               triclinic
_symmetry_space_group_name_Hall                   '-P 1'
_symmetry_space_group_name_H-M                    'P -1'
_symmetry_Int_Tables_number                               2

loop_
_symmetry_equiv_pos_site_id
_symmetry_equiv_pos_as_xyz
   1 x,y,z
   2 -x,-y,-z

_cell_length_a                                          5.82390
_cell_length_b                                         13.18560
_cell_length_c                                         14.63530
_cell_angle_alpha                                       70.1740
_cell_angle_beta                                        84.3440
_cell_angle_gamma                                       79.8910
_cell_volume                                           1039.916
_cell_formula_units_Z                                 2
loop_
_atom_site_label
_atom_site_fract_x
_atom_site_fract_y
_atom_site_fract_z
N1 1.05229 0.68332 0.03962
N2 0.75551 0.63834 0.15201
C1 0.47571 1.08001 0.13065
O1 0.06996 -0.02342 0.70091
O2 0.38890 -0.10048 0.64834
C2 0.54938 0.96259 0.13776
O3 -0.06081 0.38108 0.64863
C3 0.40528 0.88502 0.18483
C4 0.47597 0.77573 0.19215
O4 0.21440 0.47613 0.57895
O5 0.99803 0.12449 0.46876
C5 0.68970 0.74462 0.14991
O6 0.93233 0.29826 0.43897
C6 0.83247 0.82371 0.10022
C7 0.76352 0.93174 0.09672
C8 1.05441 0.79338 0.04373
C9 1.00670 0.60571 0.13608
C10 0.93020 0.67677 -0.03363
C11 0.61790 0.60082 0.09361
C12 0.71905 0.63400 -0.01127
C13 1.00960 0.71547 -0.13017
C14 0.88681 0.70544 -0.20315
C15 0.68334 0.65869 -0.18090
C16 0.59802 0.62453 -0.08498
C17 0.56280 0.64125 -0.25989
N3 0.26573 -0.02170 0.66238
N4 0.87219 0.20802 0.47137
C18 0.35363 0.08587 0.62331
C19 0.56773 0.09601 0.57088
C20 0.64607 0.19713 0.53033
C21 0.50701 0.28845 0.54544
C22 0.29318 0.28098 0.59781
C23 0.21932 0.17921 0.63652
C24 0.14362 0.37993 0.61164
H1 0.33988 1.08817 0.18573
H2 0.62325 1.11568 0.13991
H3 0.40818 1.12665 0.05936
H4 0.23712 0.91041 0.21578
H5 0.36481 0.71462 0.22930
H6 0.87284 0.99282 0.05928
H7 1.11152 0.61305 0.19153
H8 1.04500 0.52098 0.13557
H9 1.20983 0.79457 0.07915
H10 1.05626 0.85139 -0.03012
H11 0.43520 0.63837 0.09485
H12 0.62769 0.51239 0.12392
H13 1.16806 0.75227 -0.14800
H14 0.95021 0.73474 -0.27816
H15 0.43562 0.59141 -0.06646
H16 0.37396 0.65637 -0.24905
H17 0.61310 0.55754 -0.25979
H18 0.61075 0.69601 -0.33117
H19 0.67436 0.02384 0.56056
H20 0.05390 0.17290 0.67809
H21 0.56502 0.36778 0.51509
H22 0.09155 0.52346 0.60184
data_XXV_list1_Rank027_Ende
# UPACK Energy = -38.669 kJ/mol

_symmetry_cell_setting                               triclinic
_symmetry_space_group_name_Hall                   '-P 1'
_symmetry_space_group_name_H-M                    'P -1'
_symmetry_Int_Tables_number                               2

loop_
_symmetry_equiv_pos_site_id
_symmetry_equiv_pos_as_xyz
   1 x,y,z
   2 -x,-y,-z

_cell_length_a                                          7.75820
_cell_length_b                                         10.47750
_cell_length_c                                         13.98880
_cell_angle_alpha                                      111.0450
_cell_angle_beta                                        95.1310
_cell_angle_gamma                                       97.7490
_cell_volume                                           1039.815
_cell_formula_units_Z                                 2
loop_
_atom_site_label
_atom_site_fract_x
_atom_site_fract_y
_atom_site_fract_z
N1 1.18606 0.81736 0.16126
N2 1.20710 0.88969 0.33733
C1 0.86402 0.36141 0.30883
O1 0.73083 0.56379 0.05917
O2 0.60224 0.35206 0.01894
C2 0.96511 0.49881 0.31729
O3 0.70614 0.92242 0.41860
C3 0.99964 0.61029 0.41193
C4 1.08458 0.74075 0.41997
O4 0.55319 0.86084 0.52182
O5 0.25376 0.21590 0.25430
C5 1.13631 0.75919 0.33229
O6 0.28650 0.35399 0.41460
C6 1.10284 0.64595 0.23671
C7 1.01903 0.51572 0.22988
C8 1.14979 0.66658 0.13881
C9 1.31307 0.89273 0.25570
C10 1.04136 0.87745 0.15270
C11 1.07969 0.98553 0.34965
C12 0.97930 0.95706 0.24269
C13 0.95288 0.85680 0.05578
C14 0.80326 0.91566 0.04903
C15 0.73912 0.99101 0.13819
C16 0.82653 1.01138 0.23493
C17 0.57742 1.05349 0.13051
N3 0.64203 0.47317 0.07845
N4 0.30490 0.32887 0.32426
C18 0.57437 0.51136 0.18019
C19 0.46740 0.41052 0.20289
C20 0.41037 0.44037 0.29926
C21 0.45759 0.57609 0.37249
C22 0.56172 0.67996 0.35177
C23 0.62010 0.64606 0.25541
C24 0.61148 0.82468 0.43163
H1 0.81412 0.29723 0.22801
H2 0.75331 0.37670 0.35206
H3 0.94779 0.30553 0.33964
H4 0.95637 0.59573 0.47948
H5 1.10857 0.82852 0.49364
H6 0.99205 0.42910 0.15563
H7 1.42792 0.84147 0.25643
H8 1.36062 1.00011 0.26248
H9 1.26569 0.62140 0.11573
H10 1.04009 0.61598 0.07554
H11 0.98809 0.96901 0.40082
H12 1.14878 1.09344 0.38321
H13 1.00323 0.79758 -0.01360
H14 0.73749 0.90413 -0.02616
H15 0.77764 1.07101 0.30462
H16 0.55705 1.12192 0.20666
H17 0.59182 1.11401 0.08165
H18 0.46191 0.97137 0.09717
H19 0.43019 0.30567 0.14470
H20 0.70428 0.72558 0.23903
H21 0.41240 0.60169 0.44762
H22 0.62172 0.95488 0.56025
data_XXV_list1_Rank028_Ende
# UPACK Energy = -38.457 kJ/mol

_symmetry_cell_setting                              monoclinic
_symmetry_space_group_name_Hall                   'P 2yb'
_symmetry_space_group_name_H-M                    'P 21'
_symmetry_Int_Tables_number                               4

loop_
_symmetry_equiv_pos_site_id
_symmetry_equiv_pos_as_xyz
   1 x,y,z
   2 -x,1/2+y,-z

_cell_length_a                                          5.93800
_cell_length_b                                         14.88320
_cell_length_c                                         11.94570
_cell_angle_alpha                                            90
_cell_angle_beta                                        94.1000
_cell_angle_gamma                                            90
_cell_volume                                           1053.017
_cell_formula_units_Z                                 2
loop_
_atom_site_label
_atom_site_fract_x
_atom_site_fract_y
_atom_site_fract_z
N1 0.85259 0.12333 0.18113
N2 0.57107 0.06961 0.28164
C1 1.17476 0.00397 0.66369
O1 0.69447 0.27665 0.44416
O2 0.35386 0.29211 0.36959
C2 1.01278 0.02626 0.56477
O3 0.76427 0.09985 0.80967
C3 0.79206 -0.00513 0.56197
C4 0.64408 0.00793 0.46708
O4 0.51782 0.12189 0.93116
O5 -0.18279 0.38708 0.65839
C5 0.71500 0.05577 0.37575
O6 -0.16338 0.31885 0.81764
C6 0.93792 0.08791 0.37882
C7 1.08411 0.07404 0.47392
C8 1.02443 0.13437 0.27595
C9 0.62643 0.14754 0.21310
C10 0.86167 0.04602 0.11883
C11 0.51484 -0.01010 0.21135
C12 0.69414 -0.02009 0.12618
C13 1.02865 0.03503 0.04411
C14 1.02660 -0.04101 -0.02443
C15 0.85640 -0.10499 -0.02026
C16 0.69013 -0.09444 0.05495
C17 0.85323 -0.18608 -0.09564
N3 0.48966 0.27713 0.44893
N4 -0.08613 0.33873 0.72892
C18 0.39983 0.26099 0.56070
C19 0.19967 0.30124 0.58987
C20 0.12143 0.29044 0.69678
C21 0.24425 0.23488 0.77339
C22 0.44360 0.19290 0.74592
C23 0.51854 0.20619 0.63908
C24 0.58016 0.13614 0.82899
H1 1.13171 0.04169 0.73732
H2 1.34779 0.01979 0.64635
H3 1.16599 -0.06761 0.68281
H4 0.73788 -0.04170 0.63413
H5 0.47452 -0.01976 0.46329
H6 1.25581 0.09816 0.47443
H7 0.62965 0.21087 0.26070
H8 0.50538 0.15550 0.13935
H9 1.05265 0.20575 0.29328
H10 1.18404 0.10391 0.25553
H11 0.51306 -0.07013 0.26405
H12 0.34741 -0.00233 0.16823
H13 1.15726 0.08646 0.03860
H14 1.15710 -0.04999 -0.08277
H15 0.55713 -0.14430 0.05869
H16 0.93021 -0.17052 -0.17360
H17 0.94782 -0.24090 -0.05389
H18 0.68041 -0.20819 -0.11681
H19 0.10473 0.34306 0.52847
H20 0.67388 0.17392 0.61666
H21 0.18497 0.22525 0.85684
H22 0.64416 0.08642 0.96395
data_XXV_list1_Rank029_Ende
# UPACK Energy = -38.349 kJ/mol

_symmetry_cell_setting                            orthorhombic
_symmetry_space_group_name_Hall                   'P 2ac 2ab'
_symmetry_space_group_name_H-M                    'P 21 21 21'
_symmetry_Int_Tables_number                              19

loop_
_symmetry_equiv_pos_site_id
_symmetry_equiv_pos_as_xyz
   1 x,y,z
   2 1/2-x,-y,1/2+z
   3 1/2+x,1/2-y,-z
   4 -x,1/2+y,1/2-z

_cell_length_a                                          5.73370
_cell_length_b                                         14.96740
_cell_length_c                                         24.06440
_cell_angle_alpha                                            90
_cell_angle_beta                                             90
_cell_angle_gamma                                            90
_cell_volume                                           2065.173
_cell_formula_units_Z                                 4
loop_
_atom_site_label
_atom_site_fract_x
_atom_site_fract_y
_atom_site_fract_z
N1 0.13107 0.50895 0.46576
N2 0.42004 0.52483 0.40156
C1 -0.17616 0.70731 0.25145
O1 1.51759 0.48639 0.09119
O2 1.52084 0.53011 0.17643
C2 -0.01618 0.66105 0.29181
O3 0.84930 0.28879 0.02015
C3 0.20578 0.63501 0.27505
C4 0.35224 0.58894 0.31153
O4 0.55791 0.26539 0.07618
O5 0.90065 0.42769 0.30667
C5 0.27806 0.57084 0.36545
O6 0.60657 0.35473 0.27363
C6 0.05417 0.59740 0.38242
C7 -0.09014 0.64392 0.34575
C8 -0.03418 0.57313 0.44054
C9 0.37302 0.53961 0.46070
C10 0.09581 0.42046 0.45204
C11 0.45169 0.42921 0.38906
C12 0.24742 0.37772 0.41451
C13 -0.09537 0.37400 0.47300
C14 -0.13613 0.28606 0.45606
C15 0.01515 0.24367 0.41934
C16 0.20744 0.28926 0.39871
C17 -0.03108 0.14890 0.40136
N3 1.43094 0.49104 0.13740
N4 0.79569 0.39145 0.26883
C18 1.21245 0.43885 0.14850
C19 1.11251 0.43739 0.20158
C20 0.90470 0.39165 0.21220
C21 0.79894 0.34566 0.16839
C22 0.89438 0.34505 0.11502
C23 1.10253 0.39129 0.10581
C24 0.77069 0.29747 0.06879
H1 -0.28829 0.65866 0.23108
H2 -0.07798 0.74215 0.21929
H3 -0.28590 0.75543 0.27309
H4 0.26388 0.64977 0.23306
H5 0.52372 0.56635 0.29838
H6 -0.26348 0.66373 0.35895
H7 0.39055 0.61057 0.47158
H8 0.49153 0.50026 0.48724
H9 -0.04892 0.63293 0.46631
H10 -0.20588 0.54200 0.43683
H11 0.45148 0.41969 0.34416
H12 0.61777 0.40535 0.40565
H13 -0.21235 0.40675 0.50205
H14 -0.28709 0.25002 0.47163
H15 0.32481 0.25692 0.36960
H16 -0.13906 0.14931 0.36412
H17 0.13232 0.11461 0.39218
H18 -0.12168 0.11230 0.43413
H19 1.19762 0.47233 0.23562
H20 1.17955 0.39146 0.06453
H21 0.63939 0.30814 0.17625
H22 0.50800 0.24493 0.03924
data_XXV_list1_Rank030_Ende
# UPACK Energy = -38.242 kJ/mol

_symmetry_cell_setting                              monoclinic
_symmetry_space_group_name_Hall                   '-P 2yn'
_symmetry_space_group_name_H-M                    'P 21/n'
_symmetry_Int_Tables_number                              14

loop_
_symmetry_equiv_pos_site_id
_symmetry_equiv_pos_as_xyz
   1 x,y,z
   2 1/2-x,1/2+y,1/2-z
   3 -x,-y,-z
   4 1/2+x,1/2-y,1/2+z

_cell_length_a                                          7.45980
_cell_length_b                                         21.16250
_cell_length_c                                         13.25220
_cell_angle_alpha                                            90
_cell_angle_beta                                        90.8970
_cell_angle_gamma                                            90
_cell_volume                                           2091.842
_cell_formula_units_Z                                 4
loop_
_atom_site_label
_atom_site_fract_x
_atom_site_fract_y
_atom_site_fract_z
N1 -0.11741 0.16472 0.62036
N2 -0.04814 0.15981 0.78808
C1 0.06601 -0.10576 0.77057
O1 0.20366 0.62048 0.40490
O2 0.08168 0.65621 0.26736
C2 0.03412 -0.03553 0.77639
O3 0.15094 0.39001 0.50031
C3 0.07465 -0.00209 0.86429
C4 0.04794 0.06324 0.86906
O4 0.01613 0.32540 0.39677
O5 -0.22793 0.49992 0.03319
C5 -0.02200 0.09532 0.78540
O6 -0.08559 0.41143 0.03426
C6 -0.06377 0.06143 0.69683
C7 -0.03562 -0.00378 0.69297
C8 -0.13705 0.09615 0.60369
C9 -0.18679 0.18405 0.71847
C10 0.04517 0.19060 0.59643
C11 0.11355 0.20008 0.78469
C12 0.16434 0.20921 0.67408
C13 0.09500 0.19616 0.49606
C14 0.26318 0.22090 0.47336
C15 0.38168 0.23892 0.55025
C16 0.33203 0.23373 0.65052
C17 0.56413 0.26327 0.52451
N3 0.11762 0.61363 0.32655
N4 -0.14225 0.45856 0.07596
C18 0.06161 0.54787 0.29896
C19 -0.01493 0.53464 0.20422
C20 -0.06648 0.47326 0.17811
C21 -0.04187 0.42501 0.24866
C22 0.03717 0.43634 0.34323
C23 0.08829 0.49808 0.36716
C24 0.07079 0.38355 0.41667
H1 0.07688 -0.12625 0.84602
H2 -0.04414 -0.12901 0.73027
H3 0.18969 -0.11567 0.73087
H4 0.12771 -0.02734 0.92956
H5 0.07983 0.08917 0.93779
H6 -0.06624 -0.02964 0.62403
H7 -0.31906 0.16338 0.73211
H8 -0.19918 0.23585 0.72387
H9 -0.27840 0.08442 0.59134
H10 -0.06282 0.08173 0.53703
H11 0.22362 0.17783 0.82690
H12 0.08488 0.24596 0.81876
H13 0.00289 0.18077 0.43657
H14 0.30557 0.22452 0.39543
H15 0.42436 0.24791 0.71043
H16 0.64556 0.27036 0.59228
H17 0.55154 0.30840 0.48587
H18 0.63317 0.22969 0.47623
H19 -0.03261 0.57252 0.14924
H20 0.15196 0.50743 0.44010
H21 -0.08278 0.37743 0.22793
H22 0.06794 0.30073 0.45253
data_XXV_list1_Rank031_Ende
# UPACK Energy = -38.170 kJ/mol

_symmetry_cell_setting                               triclinic
_symmetry_space_group_name_Hall                   '-P 1'
_symmetry_space_group_name_H-M                    'P -1'
_symmetry_Int_Tables_number                               2

loop_
_symmetry_equiv_pos_site_id
_symmetry_equiv_pos_as_xyz
   1 x,y,z
   2 -x,-y,-z

_cell_length_a                                          7.92400
_cell_length_b                                         11.57520
_cell_length_c                                         11.85590
_cell_angle_alpha                                       83.7860
_cell_angle_beta                                        88.4270
_cell_angle_gamma                                       70.4720
_cell_volume                                           1018.828
_cell_formula_units_Z                                 2
loop_
_atom_site_label
_atom_site_fract_x
_atom_site_fract_y
_atom_site_fract_z
N1 0.61494 0.57021 0.14417
N2 0.49998 0.48657 0.29834
C1 0.99949 0.01036 0.25620
O1 0.69837 0.14583 -0.07301
O2 0.80042 -0.04643 -0.00782
C2 0.86388 0.13596 0.26548
O3 0.15947 0.43339 0.11696
C3 0.75535 0.15745 0.36047
C4 0.62953 0.27372 0.37024
O4 0.09366 0.37930 0.28862
O5 0.40038 -0.14722 0.36861
C5 0.61256 0.36916 0.28455
O6 0.61713 -0.10251 0.44063
C6 0.72122 0.34724 0.18803
C7 0.84546 0.23015 0.17842
C8 0.70685 0.45319 0.09545
C9 0.44299 0.57050 0.19385
C10 0.71873 0.61087 0.21083
C11 0.56007 0.54801 0.38379
C12 0.70178 0.59832 0.32947
C13 0.84939 0.65639 0.16282
C14 0.96165 0.68906 0.23276
C15 0.94652 0.67453 0.35039
C16 0.81750 0.62836 0.39829
C17 1.06914 0.70642 0.42671
N3 0.70446 0.06008 -0.00177
N4 0.49549 -0.08389 0.37274
C18 0.57674 0.08417 0.09545
C19 0.58826 -0.00846 0.18407
C20 0.47694 0.01452 0.27801
C21 0.34926 0.13102 0.28224
C22 0.33036 0.22432 0.19350
C23 0.44502 0.19949 0.10072
C24 0.19256 0.34928 0.19793
H1 1.12576 0.01879 0.22557
H2 1.02414 -0.04450 0.33852
H3 0.95432 -0.03884 0.19692
H4 0.76963 0.08332 0.42800
H5 0.54512 0.29077 0.44448
H6 0.93026 0.21321 0.10430
H7 0.36522 0.53727 0.13752
H8 0.36057 0.66398 0.21260
H9 0.62895 0.44559 0.02371
H10 0.84001 0.45070 0.06596
H11 0.61722 0.48229 0.45738
H12 0.44689 0.62340 0.41120
H13 0.86529 0.66426 0.07121
H14 1.06304 0.72506 0.19510
H15 0.80545 0.61735 0.49006
H16 1.12900 0.62923 0.49059
H17 0.99391 0.78587 0.47046
H18 1.17599 0.72784 0.37867
H19 0.68870 -0.09920 0.18224
H20 0.43444 0.27268 0.03269
H21 0.26247 0.14912 0.35584
H22 0.02439 0.46594 0.26825
data_XXV_list1_Rank032_Ende
# UPACK Energy = -37.818 kJ/mol

_symmetry_cell_setting                              monoclinic
_symmetry_space_group_name_Hall                   'C -2yc'
_symmetry_space_group_name_H-M                    'C c'
_symmetry_Int_Tables_number                               9

loop_
_symmetry_equiv_pos_site_id
_symmetry_equiv_pos_as_xyz
   1 x,y,z
   2 x,-y,1/2+z
   3 1/2+x,1/2+y,z
   4 1/2+x,1/2-y,1/2+z

_cell_length_a                                          8.37420
_cell_length_b                                         22.77510
_cell_length_c                                         11.07950
_cell_angle_alpha                                            90
_cell_angle_beta                                        99.1790
_cell_angle_gamma                                            90
_cell_volume                                           2086.059
_cell_formula_units_Z                                 4
loop_
_atom_site_label
_atom_site_fract_x
_atom_site_fract_y
_atom_site_fract_z
N1 0.34163 0.33914 0.20122
N2 0.23533 0.35153 0.37660
C1 0.66957 0.53690 0.53966
O1 0.48763 0.00189 0.32161
O2 0.60342 -0.00440 0.16134
C2 0.55551 0.48721 0.49780
O3 0.07910 0.16348 0.35836
C3 0.45360 0.46455 0.57401
C4 0.34803 0.41852 0.53478
O4 -0.00115 0.21799 0.20048
O5 0.33543 0.12552 -0.21189
C5 0.34112 0.39615 0.41718
O6 0.37818 0.21268 -0.13466
C6 0.44551 0.41843 0.34059
C7 0.55355 0.46350 0.38221
C8 0.44202 0.39277 0.21220
C9 0.18673 0.34992 0.24310
C10 0.41945 0.28804 0.24215
C11 0.27664 0.29269 0.42824
C12 0.39515 0.26383 0.35450
C13 0.52748 0.26148 0.17568
C14 0.61126 0.21113 0.22174
C15 0.59181 0.18836 0.33516
C16 0.48214 0.21421 0.40069
C17 0.69015 0.13629 0.38781
N3 0.50854 0.01822 0.22035
N4 0.35096 0.16024 -0.12687
C18 0.41011 0.06928 0.16465
C19 0.42387 0.08961 0.04743
C20 0.33349 0.13753 -0.00377
C21 0.22712 0.16496 0.06303
C22 0.20880 0.14533 0.17937
C23 0.30154 0.09766 0.22916
C24 0.09372 0.17523 0.24986
H1 0.70063 0.53757 0.63877
H2 0.61279 0.57867 0.51035
H3 0.78128 0.53269 0.50158
H4 0.45484 0.48292 0.66445
H5 0.26895 0.40091 0.59443
H6 0.63628 0.48021 0.32470
H7 0.13241 0.39191 0.20791
H8 0.09841 0.31502 0.21365
H9 0.39016 0.42469 0.14319
H10 0.56478 0.38212 0.19753
H11 0.33264 0.29659 0.52379
H12 0.16717 0.26602 0.42312
H13 0.54547 0.28031 0.08853
H14 0.69485 0.19026 0.16997
H15 0.46605 0.19630 0.48882
H16 0.79535 0.15159 0.45096
H17 0.61932 0.10787 0.43841
H18 0.73326 0.11054 0.31657
H19 0.50689 0.06836 -0.00507
H20 0.28933 0.08287 0.32054
H21 0.15909 0.20293 0.02372
H22 -0.05160 0.23283 0.26900
data_XXV_list1_Rank033_Ende
# UPACK Energy = -37.767 kJ/mol

_symmetry_cell_setting                               triclinic
_symmetry_space_group_name_Hall                   '-P 1'
_symmetry_space_group_name_H-M                    'P -1'
_symmetry_Int_Tables_number                               2

loop_
_symmetry_equiv_pos_site_id
_symmetry_equiv_pos_as_xyz
   1 x,y,z
   2 -x,-y,-z

_cell_length_a                                          7.77620
_cell_length_b                                         11.53030
_cell_length_c                                         12.99690
_cell_angle_alpha                                       69.4430
_cell_angle_beta                                        74.1850
_cell_angle_gamma                                       75.7980
_cell_volume                                           1035.235
_cell_formula_units_Z                                 2
loop_
_atom_site_label
_atom_site_fract_x
_atom_site_fract_y
_atom_site_fract_z
N1 0.89071 -0.04166 0.37527
N2 1.04573 0.07603 0.21048
C1 0.59006 0.52871 0.25643
O1 -0.24085 0.53518 0.47963
O2 -0.16234 0.33702 0.55602
C2 0.71225 0.40876 0.24534
O3 0.11273 0.76124 0.09511
C3 0.83967 0.40887 0.14652
C4 0.95371 0.29790 0.13494
O4 0.34769 0.65322 0.01718
O5 0.38472 0.10485 0.36144
C5 0.94025 0.18673 0.22325
O6 0.48140 0.18664 0.18356
C6 0.81193 0.18675 0.32319
C7 0.69903 0.29834 0.33402
C8 0.79443 0.06414 0.41941
C9 1.07624 -0.02308 0.31501
C10 0.79465 -0.07838 0.32037
C11 0.99416 0.02550 0.13563
C12 0.83513 -0.04372 0.20249
C13 0.65041 -0.14291 0.37982
C14 0.54525 -0.16982 0.32194
C15 0.58235 -0.13124 0.20505
C16 0.72840 -0.07005 0.14565
C17 0.46449 -0.15232 0.14090
N3 -0.14988 0.43319 0.47710
N4 0.38251 0.19031 0.27367
C18 0.00225 0.42948 0.37763
C19 0.11768 0.31654 0.37207
C20 0.25909 0.31130 0.27946
C21 0.28369 0.42247 0.19204
C22 0.17305 0.53704 0.19546
C23 0.03248 0.53931 0.28867
C24 0.20706 0.65477 0.10113
H1 0.55129 0.58374 0.17662
H2 0.65869 0.58465 0.27969
H3 0.46728 0.50961 0.32006
H4 0.84840 0.49595 0.07784
H5 1.05248 0.29652 0.05769
H6 0.59987 0.29867 0.41115
H7 1.14660 0.00685 0.36177
H8 1.15761 -0.11003 0.29869
H9 0.85475 0.06363 0.48619
H10 0.65147 0.05507 0.45331
H11 0.95559 0.10148 0.06308
H12 1.10789 -0.04026 0.10631
H13 0.61813 -0.16925 0.47070
H14 0.43131 -0.21839 0.36816
H15 0.75714 -0.04069 0.05490
H16 0.38559 -0.06272 0.10242
H17 0.54773 -0.19121 0.07446
H18 0.37164 -0.21623 0.19629
H19 0.09615 0.23070 0.44093
H20 -0.05394 0.62867 0.29209
H21 0.39384 0.42005 0.11998
H22 0.33801 0.73965 -0.03316
data_XXV_list1_Rank034_Ende
# UPACK Energy = -37.603 kJ/mol

_symmetry_cell_setting                            orthorhombic
_symmetry_space_group_name_Hall                   '-P 2ac 2ab'
_symmetry_space_group_name_H-M                    'P b c a'
_symmetry_Int_Tables_number                              61

loop_
_symmetry_equiv_pos_site_id
_symmetry_equiv_pos_as_xyz
   1 x,y,z
   2 1/2-x,-y,1/2+z
   3 1/2+x,1/2-y,-z
   4 -x,1/2+y,1/2-z
   5 -x,-y,-z
   6 1/2+x,y,1/2-z
   7 1/2-x,1/2+y,z
   8 x,1/2-y,1/2+z

_cell_length_a                                          7.82620
_cell_length_b                                         20.02860
_cell_length_c                                         26.21910
_cell_angle_alpha                                            90
_cell_angle_beta                                             90
_cell_angle_gamma                                            90
_cell_volume                                           4109.787
_cell_formula_units_Z                                 8
loop_
_atom_site_label
_atom_site_fract_x
_atom_site_fract_y
_atom_site_fract_z
N1 0.72642 0.49059 0.16417
N2 0.74734 0.49558 0.07717
C1 0.39899 0.24970 0.05574
O1 0.36249 0.37521 0.23134
O2 0.20840 0.29593 0.26228
C2 0.51122 0.31034 0.06171
O3 0.24643 0.46253 0.05340
C3 0.56218 0.34581 0.01880
C4 0.64923 0.40626 0.02364
O4 0.07569 0.40919 0.00296
O5 -0.22628 0.18483 0.15516
C5 0.68734 0.43124 0.07174
O6 -0.21365 0.19880 0.07365
C6 0.64827 0.39278 0.11494
C7 0.55975 0.33252 0.10984
C8 0.69993 0.41800 0.16756
C9 0.84737 0.50864 0.12364
C10 0.58015 0.52840 0.16570
C11 0.61249 0.54665 0.07007
C12 0.51759 0.55772 0.12073
C13 0.49104 0.53600 0.21128
C14 0.34457 0.57558 0.21259
C15 0.28248 0.60513 0.16838
C16 0.36844 0.59628 0.12244
C17 0.12191 0.64642 0.17061
N3 0.24470 0.33548 0.22853
N4 -0.17321 0.21332 0.11718
C18 0.15257 0.32916 0.17873
C19 0.03678 0.27705 0.17079
C20 -0.04681 0.26878 0.12417
C21 -0.00932 0.31332 0.08450
C22 0.10491 0.36633 0.09122
C23 0.18300 0.37403 0.13885
C24 0.14569 0.41414 0.04871
H1 0.30761 0.25738 0.02487
H2 0.47487 0.20555 0.04707
H3 0.32665 0.24068 0.09052
H4 0.52924 0.32716 -0.01868
H5 0.68516 0.43478 -0.00972
H6 0.52563 0.30392 0.14350
H7 0.96483 0.47851 0.12552
H8 0.88385 0.56174 0.12644
H9 0.81776 0.39352 0.17985
H10 0.59983 0.40707 0.19527
H11 0.52230 0.52897 0.04126
H12 0.66880 0.59337 0.05678
H13 0.53772 0.51196 0.24578
H14 0.27836 0.58340 0.24853
H15 0.31807 0.61860 0.08792
H16 0.15069 0.69705 0.18305
H17 0.03129 0.62468 0.19752
H18 0.06022 0.64840 0.13339
H19 0.01039 0.24193 0.20158
H20 0.27336 0.41490 0.14445
H21 -0.07349 0.30751 0.04787
H22 0.13107 0.44500 -0.01645
data_XXV_list1_Rank035_Ende
# UPACK Energy = -37.601 kJ/mol

_symmetry_cell_setting                               triclinic
_symmetry_space_group_name_Hall                   '-P 1'
_symmetry_space_group_name_H-M                    'P -1'
_symmetry_Int_Tables_number                               2

loop_
_symmetry_equiv_pos_site_id
_symmetry_equiv_pos_as_xyz
   1 x,y,z
   2 -x,-y,-z

_cell_length_a                                          7.32680
_cell_length_b                                         11.09330
_cell_length_c                                         13.78490
_cell_angle_alpha                                       71.5670
_cell_angle_beta                                        83.7010
_cell_angle_gamma                                       78.8260
_cell_volume                                           1041.367
_cell_formula_units_Z                                 2
loop_
_atom_site_label
_atom_site_fract_x
_atom_site_fract_y
_atom_site_fract_z
N1 0.34091 0.60598 0.32056
N2 0.27553 0.54386 0.18779
C1 0.62933 0.02845 0.36536
O1 0.05016 0.29998 0.52397
O2 -0.15057 0.45494 0.43615
C2 0.54164 0.16610 0.31679
O3 0.21685 -0.10977 0.41802
C3 0.49087 0.20674 0.21561
C4 0.40320 0.33352 0.17124
O4 0.18060 -0.09875 0.26149
O5 -0.23659 0.47195 0.07306
C5 0.36769 0.41984 0.22849
O6 -0.03511 0.34000 0.01307
C6 0.42740 0.37989 0.32898
C7 0.51106 0.25268 0.37311
C8 0.40079 0.47552 0.39067
C9 0.18265 0.60772 0.26278
C10 0.48024 0.66855 0.26331
C11 0.37741 0.63154 0.10596
C12 0.49880 0.68982 0.15678
C13 0.59977 0.71405 0.31002
C14 0.73109 0.78565 0.24996
C15 0.74181 0.81349 0.14399
C16 0.62768 0.76418 0.09748
C17 0.87397 0.89930 0.07992
N3 -0.04544 0.35203 0.44993
N4 -0.10939 0.38079 0.08272
C18 -0.02204 0.29073 0.36604
C19 -0.08016 0.36111 0.26758
C20 -0.05341 0.30461 0.18861
C21 0.02849 0.17477 0.21011
C22 0.08480 0.10161 0.30800
C23 0.06000 0.16132 0.38481
C24 0.16746 -0.03833 0.33108
H1 0.76660 0.00853 0.32940
H2 0.54471 -0.03715 0.35581
H3 0.64289 0.00932 0.44696
H4 0.51667 0.13844 0.17184
H5 0.35940 0.36527 0.09306
H6 0.55201 0.22190 0.45153
H7 0.07682 0.55552 0.31225
H8 0.11283 0.70632 0.22455
H9 0.29435 0.45118 0.45229
H10 0.53126 0.47156 0.42411
H11 0.46432 0.57785 0.05854
H12 0.27850 0.70744 0.05763
H13 0.58879 0.69496 0.39266
H14 0.82458 0.82127 0.28608
H15 0.64065 0.78198 0.01521
H16 1.01153 0.84286 0.07319
H17 0.82302 0.94763 0.00343
H18 0.88634 0.97289 0.11462
H19 -0.14385 0.46234 0.25103
H20 0.10389 0.10587 0.46129
H21 0.04926 0.13021 0.14890
H22 0.23570 -0.18757 0.29803
data_XXV_list1_Rank036_Ende
# UPACK Energy = -37.576 kJ/mol

_symmetry_cell_setting                               triclinic
_symmetry_space_group_name_Hall                   '-P 1'
_symmetry_space_group_name_H-M                    'P -1'
_symmetry_Int_Tables_number                               2

loop_
_symmetry_equiv_pos_site_id
_symmetry_equiv_pos_as_xyz
   1 x,y,z
   2 -x,-y,-z

_cell_length_a                                          7.72970
_cell_length_b                                         11.58670
_cell_length_c                                         12.18490
_cell_angle_alpha                                       90.7680
_cell_angle_beta                                       107.7290
_cell_angle_gamma                                       91.4930
_cell_volume                                           1038.858
_cell_formula_units_Z                                 2
loop_
_atom_site_label
_atom_site_fract_x
_atom_site_fract_y
_atom_site_fract_z
N1 0.24374 0.37917 0.59471
N2 0.08984 0.20655 0.54119
C1 0.04013 0.25820 0.07118
O1 0.79299 0.55079 0.14078
O2 0.70707 0.48260 -0.03318
C2 0.04969 0.24676 0.19560
O3 0.65328 0.32471 0.45936
C3 -0.00661 0.14368 0.23287
C4 0.00570 0.13018 0.34850
O4 0.53097 0.15280 0.42318
O5 0.34844 0.11145 -0.12772
C5 0.07189 0.22122 0.42672
O6 0.28661 0.01768 0.00773
C6 0.12933 0.32564 0.38958
C7 0.11707 0.33786 0.27347
C8 0.20927 0.42411 0.47708
C9 0.08620 0.31331 0.60680
C10 0.40701 0.32740 0.64240
C11 0.23835 0.13192 0.60264
C12 0.41264 0.20632 0.64627
C13 0.56710 0.39332 0.68642
C14 0.73110 0.33840 0.73522
C15 0.73625 0.21847 0.73682
C16 0.57791 0.15261 0.69030
C17 0.91082 0.15805 0.78913
N3 0.72333 0.47497 0.06929
N4 0.35632 0.09956 -0.02706
C18 0.63760 0.37093 0.10649
C19 0.54336 0.28578 0.02597
C20 0.46317 0.18832 0.05975
C21 0.48155 0.17634 0.17680
C22 0.57290 0.26014 0.25891
C23 0.64931 0.35720 0.22235
C24 0.58838 0.24744 0.38377
H1 0.14431 0.31921 0.06211
H2 0.06076 0.17447 0.03652
H3 -0.09216 0.28704 0.01991
H4 -0.05926 0.07308 0.17135
H5 -0.03481 0.04934 0.37871
H6 0.16156 0.41767 0.24380
H7 -0.04170 0.35833 0.57122
H8 0.10271 0.29637 0.69807
H9 0.11299 0.49358 0.46437
H10 0.33595 0.45860 0.46614
H11 0.25564 0.06332 0.54472
H12 0.20702 0.09296 0.67581
H13 0.56205 0.48682 0.68344
H14 0.85619 0.38900 0.77187
H15 0.58203 0.05916 0.69215
H16 0.95233 0.11484 0.72168
H17 0.89199 0.09352 0.84920
H18 1.01869 0.21913 0.83556
H19 0.53119 0.29568 -0.06497
H20 0.72234 0.42252 0.28600
H21 0.41944 0.10126 0.20437
H22 0.55968 0.17114 0.50547
data_XXV_list1_Rank037_Ende
# UPACK Energy = -37.533 kJ/mol

_symmetry_cell_setting                               triclinic
_symmetry_space_group_name_Hall                   '-P 1'
_symmetry_space_group_name_H-M                    'P -1'
_symmetry_Int_Tables_number                               2

loop_
_symmetry_equiv_pos_site_id
_symmetry_equiv_pos_as_xyz
   1 x,y,z
   2 -x,-y,-z

_cell_length_a                                          7.76110
_cell_length_b                                         10.62330
_cell_length_c                                         13.18110
_cell_angle_alpha                                       78.0150
_cell_angle_beta                                        73.7230
_cell_angle_gamma                                       89.8290
_cell_volume                                           1018.696
_cell_formula_units_Z                                 2
loop_
_atom_site_label
_atom_site_fract_x
_atom_site_fract_y
_atom_site_fract_z
N1 0.79153 0.10743 0.05362
N2 0.82291 0.12673 0.21694
C1 0.42290 -0.34608 0.43348
O1 -0.18377 0.51703 0.27322
O2 -0.06959 0.66921 0.13347
C2 0.52679 -0.21973 0.37717
O3 -0.17436 0.56206 0.64544
C3 0.58006 -0.14020 0.43576
C4 0.67885 -0.02396 0.38240
O4 -0.03443 0.72886 0.66275
O5 0.28322 1.03768 0.17249
C5 0.72723 0.01168 0.26991
O6 0.28118 1.06139 0.33187
C6 0.67367 -0.06881 0.21066
C7 0.57342 -0.18442 0.26508
C8 0.72562 -0.02953 0.08686
C9 0.92996 0.13182 0.10464
C10 0.66073 0.19587 0.05743
C11 0.72016 0.24296 0.22658
C12 0.61778 0.26382 0.14131
C13 0.56402 0.21389 -0.01832
C14 0.42387 0.29758 -0.00948
C15 0.38053 0.36383 0.07399
C16 0.47867 0.34819 0.14873
C17 0.22594 0.45105 0.08365
N3 -0.10107 0.62087 0.22970
N4 0.23145 1.00688 0.27105
C18 -0.04099 0.69582 0.29964
C19 0.06313 0.81194 0.25473
C20 0.11695 0.88373 0.31977
C21 0.06310 0.83679 0.43190
C22 -0.03876 0.72040 0.47902
C23 -0.08987 0.65123 0.41199
C24 -0.09069 0.66910 0.59881
H1 0.36940 -0.35155 0.52029
H2 0.50987 -0.42527 0.42009
H3 0.31158 -0.35728 0.40025
H4 0.54503 -0.16837 0.52353
H5 0.71937 0.03889 0.42786
H6 0.53165 -0.24749 0.22040
H7 1.02928 0.05743 0.09973
H8 1.00236 0.22657 0.06615
H9 0.83066 -0.08983 0.05216
H10 0.60929 -0.04162 0.05788
H11 0.62515 0.22928 0.30726
H12 0.81142 0.32656 0.21372
H13 0.59684 0.16071 -0.08237
H14 0.34575 0.31114 -0.06694
H15 0.44832 0.40141 0.21276
H16 0.24358 0.52472 0.12708
H17 0.21946 0.49986 0.00348
H18 0.09853 0.39615 0.12535
H19 0.10051 0.84778 0.16738
H20 -0.17035 0.56104 0.44826
H21 0.10302 0.89150 0.48365
H22 -0.09991 0.68255 0.73513
data_XXV_list1_Rank038_Ende
# UPACK Energy = -37.533 kJ/mol

_symmetry_cell_setting                               triclinic
_symmetry_space_group_name_Hall                   '-P 1'
_symmetry_space_group_name_H-M                    'P -1'
_symmetry_Int_Tables_number                               2

loop_
_symmetry_equiv_pos_site_id
_symmetry_equiv_pos_as_xyz
   1 x,y,z
   2 -x,-y,-z

_cell_length_a                                          7.75010
_cell_length_b                                         11.75610
_cell_length_c                                         11.87500
_cell_angle_alpha                                       85.4600
_cell_angle_beta                                        72.7460
_cell_angle_gamma                                       87.3450
_cell_volume                                           1029.716
_cell_formula_units_Z                                 2
loop_
_atom_site_label
_atom_site_fract_x
_atom_site_fract_y
_atom_site_fract_z
N1 0.84914 0.11569 -0.07254
N2 0.91497 0.28925 -0.02299
C1 0.38266 0.24119 0.42348
O1 -0.15279 -0.04374 0.35659
O2 -0.24132 0.02486 0.52853
C2 0.52272 0.25508 0.30506
O3 0.33956 0.17333 0.03869
C3 0.59964 0.36040 0.26267
C4 0.73232 0.37227 0.15336
O4 0.34967 0.35679 0.04243
O5 -0.27336 0.45618 0.51768
C5 0.78802 0.27777 0.08644
O6 -0.06086 0.54789 0.38797
C6 0.70510 0.17225 0.12743
C7 0.57503 0.16141 0.23779
C8 0.75244 0.07108 0.04881
C9 1.00326 0.18225 -0.07031
C10 0.74280 0.16610 -0.13850
C11 0.85618 0.35967 -0.11353
C12 0.73621 0.28573 -0.15793
C13 0.62834 0.10075 -0.17669
C14 0.50684 0.15396 -0.23184
C15 0.49651 0.27213 -0.24692
C16 0.61088 0.33814 -0.21009
C17 0.35532 0.32914 -0.29691
N3 -0.16615 0.03322 0.42225
N4 -0.13747 0.45984 0.43323
C18 -0.08225 0.14488 0.37003
C19 -0.13861 0.24535 0.42798
C20 -0.06557 0.35073 0.37753
C21 0.07268 0.35306 0.27051
C22 0.13244 0.25440 0.21100
C23 0.05205 0.15107 0.26111
C24 0.27769 0.25939 0.09498
H1 0.26603 0.19755 0.41606
H2 0.33606 0.32371 0.45826
H3 0.43848 0.19054 0.48600
H4 0.55593 0.43317 0.31598
H5 0.79329 0.45433 0.11969
H6 0.51110 0.08057 0.27111
H7 1.07700 0.13843 -0.01248
H8 1.09851 0.19615 -0.15944
H9 0.83894 0.00940 0.08178
H10 0.62962 0.02886 0.04869
H11 0.78023 0.43513 -0.07527
H12 0.97349 0.38655 -0.18659
H13 0.62963 0.00896 -0.15909
H14 0.41447 0.10349 -0.25931
H15 0.60291 0.43054 -0.22226
H16 0.41811 0.38441 -0.37482
H17 0.27698 0.26668 -0.32274
H18 0.26281 0.38027 -0.23117
H19 -0.24476 0.24184 0.51222
H20 0.09391 0.07376 0.21431
H21 0.13340 0.43382 0.23142
H22 0.43651 0.33191 -0.03000
data_XXV_list1_Rank039_Ende
# UPACK Energy = -37.327 kJ/mol

_symmetry_cell_setting                              monoclinic
_symmetry_space_group_name_Hall                   '-P 2ybc'
_symmetry_space_group_name_H-M                    'P 21/c'
_symmetry_Int_Tables_number                              14

loop_
_symmetry_equiv_pos_site_id
_symmetry_equiv_pos_as_xyz
   1 x,y,z
   2 -x,1/2+y,1/2-z
   3 -x,-y,-z
   4 x,1/2-y,1/2+z

_cell_length_a                                         12.01090
_cell_length_b                                         11.92880
_cell_length_c                                         15.00400
_cell_angle_alpha                                            90
_cell_angle_beta                                       106.7720
_cell_angle_gamma                                            90
_cell_volume                                           2058.260
_cell_formula_units_Z                                 4
loop_
_atom_site_label
_atom_site_fract_x
_atom_site_fract_y
_atom_site_fract_z
N1 0.32164 0.27860 0.21160
N2 0.33422 0.29525 0.36607
C1 0.72185 0.00040 0.46718
O1 -0.05032 0.65513 0.02936
O2 -0.02469 0.60285 -0.10133
C2 0.61997 0.07961 0.44166
O3 0.27447 0.86759 0.26272
C3 0.56887 0.11760 0.50824
C4 0.47472 0.19170 0.48405
O4 0.40125 0.95578 0.21182
O5 0.22982 0.87440 -0.22079
C5 0.43201 0.22876 0.39248
O6 0.40109 0.89329 -0.12372
C6 0.48410 0.19073 0.32532
C7 0.57673 0.11544 0.35032
C8 0.43747 0.22869 0.22397
C9 0.32355 0.36395 0.28255
C10 0.23120 0.20371 0.19590
C11 0.22407 0.23744 0.36190
C12 0.17987 0.17973 0.26700
C13 0.19665 0.14481 0.11240
C14 0.11090 0.06266 0.09996
C15 0.05936 0.03919 0.16994
C16 0.09287 0.09850 0.25290
C17 -0.02874 -0.05346 0.15805
N3 0.00288 0.65622 -0.02878
N4 0.29911 0.86505 -0.14352
C18 0.10731 0.73099 -0.01066
C19 0.15355 0.76212 -0.08260
C20 0.25113 0.83175 -0.06594
C21 0.30165 0.87165 0.02427
C22 0.25758 0.84208 0.09764
C23 0.16086 0.77129 0.07912
C24 0.31134 0.88702 0.19384
H1 0.69294 -0.08508 0.44806
H2 0.76611 0.00324 0.54171
H3 0.78414 0.02192 0.42950
H4 0.60162 0.08726 0.57903
H5 0.43425 0.22101 0.53587
H6 0.61572 0.08450 0.29851
H7 0.39764 0.42185 0.29231
H8 0.24272 0.41387 0.26350
H9 0.49588 0.29050 0.20782
H10 0.43112 0.15673 0.17752
H11 0.23846 0.17499 0.41742
H12 0.16003 0.29755 0.37108
H13 0.23889 0.16161 0.05861
H14 0.08875 0.01312 0.03684
H15 0.05452 0.07819 0.30823
H16 -0.02332 -0.11128 0.10335
H17 -0.01364 -0.10074 0.22266
H18 -0.11639 -0.01931 0.14004
H19 0.11344 0.73112 -0.15285
H20 0.12668 0.74675 0.13604
H21 0.37751 0.92642 0.03755
H22 0.41062 0.98054 0.27535
data_XXV_list1_Rank040_Ende
# UPACK Energy = -37.302 kJ/mol

_symmetry_cell_setting                              monoclinic
_symmetry_space_group_name_Hall                   'P 2yb'
_symmetry_space_group_name_H-M                    'P 21'
_symmetry_Int_Tables_number                               4

loop_
_symmetry_equiv_pos_site_id
_symmetry_equiv_pos_as_xyz
   1 x,y,z
   2 -x,1/2+y,-z

_cell_length_a                                          7.74840
_cell_length_b                                         11.47310
_cell_length_c                                         12.13600
_cell_angle_alpha                                            90
_cell_angle_beta                                       108.2400
_cell_angle_gamma                                            90
_cell_volume                                           1024.659
_cell_formula_units_Z                                 2
loop_
_atom_site_label
_atom_site_fract_x
_atom_site_fract_y
_atom_site_fract_z
N1 0.25496 0.40685 -0.08388
N2 0.40160 0.58032 -0.03093
C1 0.33361 0.54626 0.42050
O1 0.20485 -0.25512 0.57607
O2 0.29989 -0.14906 0.46011
C2 0.34859 0.55536 0.30033
O3 0.12593 -0.07770 0.93225
C3 0.39649 0.66050 0.26118
C4 0.41744 0.66892 0.15130
O4 0.09996 0.10954 0.94719
O5 0.19796 0.28188 0.46253
C5 0.38834 0.57143 0.07955
O6 0.19128 0.36196 0.62165
C6 0.33224 0.46611 0.11737
C7 0.31613 0.45835 0.22861
C8 0.27856 0.36232 0.03409
C9 0.41870 0.46932 -0.08707
C10 0.09258 0.46246 -0.13850
C11 0.26482 0.65509 -0.11161
C12 0.08941 0.58418 -0.15416
C13 -0.07113 0.40147 -0.16922
C14 -0.23489 0.46108 -0.21665
C15 -0.23730 0.58083 -0.23361
C16 -0.07521 0.64240 -0.20118
C17 -0.41439 0.64468 -0.28143
N3 0.23628 -0.16094 0.53950
N4 0.19341 0.27651 0.56207
C18 0.20198 -0.05367 0.59960
C19 0.20219 0.05715 0.55164
C20 0.17997 0.15791 0.61107
C21 0.15218 0.14530 0.71912
C22 0.14874 0.03540 0.76827
C23 0.17351 -0.06287 0.70728
C24 0.12339 0.02019 0.88485
H1 0.19181 0.54772 0.41785
H2 0.40377 0.61869 0.47373
H3 0.39498 0.46565 0.46191
H4 0.41902 0.73603 0.31769
H5 0.45736 0.75055 0.12121
H6 0.27416 0.37775 0.25880
H7 0.54422 0.42267 -0.03931
H8 0.41770 0.48212 -0.17726
H9 0.38408 0.29527 0.05648
H10 0.15104 0.32424 0.03791
H11 0.24226 0.73370 -0.06697
H12 0.31005 0.67977 -0.18506
H13 -0.07108 0.30806 -0.15400
H14 -0.36211 0.41344 -0.24104
H15 -0.07597 0.73623 -0.21123
H16 -0.40821 0.70441 -0.34981
H17 -0.52641 0.58418 -0.31792
H18 -0.44286 0.69470 -0.21286
H19 0.22401 0.06499 0.46756
H20 0.17225 -0.14862 0.74510
H21 0.13814 0.22282 0.76744
H22 0.09066 0.07267 1.01752
data_XXV_list1_Rank041_Ende
# UPACK Energy = -37.249 kJ/mol

_symmetry_cell_setting                              monoclinic
_symmetry_space_group_name_Hall                   'P 2yb'
_symmetry_space_group_name_H-M                    'P 21'
_symmetry_Int_Tables_number                               4

loop_
_symmetry_equiv_pos_site_id
_symmetry_equiv_pos_as_xyz
   1 x,y,z
   2 -x,1/2+y,-z

_cell_length_a                                          7.29010
_cell_length_b                                         13.49770
_cell_length_c                                         10.57410
_cell_angle_alpha                                            90
_cell_angle_beta                                        91.9780
_cell_angle_gamma                                            90
_cell_volume                                           1039.867
_cell_formula_units_Z                                 2
loop_
_atom_site_label
_atom_site_fract_x
_atom_site_fract_y
_atom_site_fract_z
N1 0.34983 0.15955 0.18214
N2 0.54983 0.18383 0.34912
C1 0.09613 0.46756 0.57895
O1 0.07200 0.55822 -0.11596
O2 0.28677 0.44864 -0.11549
C2 0.21772 0.39500 0.51419
O3 -0.13801 0.69656 0.29719
C3 0.39152 0.37480 0.56563
C4 0.50493 0.30551 0.50959
O4 0.04692 0.69381 0.46140
O5 0.74716 0.46398 0.25070
C5 0.44177 0.25449 0.40261
O6 0.66233 0.52416 0.42794
C6 0.26698 0.27545 0.34889
C7 0.15572 0.34602 0.40514
C8 0.19778 0.22003 0.22999
C9 0.44621 0.10458 0.28391
C10 0.46261 0.20519 0.09861
C11 0.70530 0.22068 0.27642
C12 0.63803 0.23770 0.13941
C13 0.40310 0.22046 -0.02610
C14 0.51858 0.26688 -0.11020
C15 0.69035 0.30126 -0.06952
C16 0.75067 0.28619 0.05498
C17 0.80939 0.35664 -0.15878
N3 0.19409 0.51035 -0.06300
N4 0.63266 0.50173 0.31730
C18 0.23791 0.53182 0.07348
C19 0.40585 0.50385 0.13103
C20 0.44985 0.52864 0.25717
C21 0.32015 0.58089 0.32559
C22 0.14995 0.60801 0.27120
C23 0.11111 0.58259 0.14529
C24 0.01218 0.66534 0.34374
H1 0.04410 0.43459 0.66455
H2 -0.01976 0.48910 0.51753
H3 0.17315 0.53397 0.60553
H4 0.43805 0.41276 0.65120
H5 0.64070 0.28970 0.54977
H6 0.02058 0.36268 0.36414
H7 0.34959 0.06775 0.34692
H8 0.53784 0.04797 0.24621
H9 0.08260 0.17192 0.25240
H10 0.15188 0.27295 0.15747
H11 0.75620 0.29015 0.31751
H12 0.81667 0.16637 0.27957
H13 0.26727 0.19614 -0.05738
H14 0.47088 0.27884 -0.20749
H15 0.88422 0.31345 0.08701
H16 0.78987 0.43620 -0.14691
H17 0.95378 0.33874 -0.14030
H18 0.77368 0.33774 -0.25670
H19 0.50557 0.46421 0.07562
H20 -0.02017 0.60382 0.10153
H21 0.35294 0.60094 0.42370
H22 -0.06130 0.73302 0.48088
data_XXV_list1_Rank042_Ende
# UPACK Energy = -37.172 kJ/mol

_symmetry_cell_setting                               triclinic
_symmetry_space_group_name_Hall                   '-P 1'
_symmetry_space_group_name_H-M                    'P -1'
_symmetry_Int_Tables_number                               2

loop_
_symmetry_equiv_pos_site_id
_symmetry_equiv_pos_as_xyz
   1 x,y,z
   2 -x,-y,-z

_cell_length_a                                          7.24470
_cell_length_b                                         12.19820
_cell_length_c                                         13.61190
_cell_angle_alpha                                       63.5890
_cell_angle_beta                                        78.5450
_cell_angle_gamma                                       77.7120
_cell_volume                                           1045.230
_cell_formula_units_Z                                 2
loop_
_atom_site_label
_atom_site_fract_x
_atom_site_fract_y
_atom_site_fract_z
N1 0.02802 -0.09458 0.75374
N2 0.12718 0.05409 0.58790
C1 -0.06264 0.42821 0.74508
O1 0.78631 0.98892 0.02860
O2 0.51485 1.07341 0.08046
C2 -0.00765 0.32818 0.70419
O3 0.73284 0.53930 0.10507
C3 0.09080 0.35247 0.59952
C4 0.13773 0.26110 0.55991
O4 0.58326 0.42810 0.26110
O5 0.33514 0.80379 0.49223
C5 0.08471 0.14451 0.62607
O6 0.27812 0.62294 0.52537
C6 -0.00964 0.11839 0.73310
C7 -0.05621 0.21089 0.77131
C8 -0.06041 -0.01149 0.80796
C9 -0.00120 -0.04003 0.63670
C10 0.20978 -0.15219 0.77515
C11 0.32806 -0.00134 0.58286
C12 0.36347 -0.11093 0.69368
C13 0.24335 -0.25054 0.87654
C14 0.42946 -0.30815 0.89567
C15 0.58205 -0.26736 0.81507
C16 0.54876 -0.16922 0.71381
C17 0.78123 -0.33145 0.83666
N3 0.63944 0.98553 0.09106
N4 0.34003 0.71993 0.46553
C18 0.59032 0.86222 0.17317
C19 0.49148 0.84862 0.27604
C20 0.44068 0.73426 0.35409
C21 0.48669 0.63386 0.32559
C22 0.58650 0.64482 0.22324
C23 0.63858 0.75971 0.14802
C24 0.63869 0.53618 0.19416
H1 -0.04624 0.39056 0.83260
H2 0.02575 0.50166 0.69938
H3 -0.21039 0.46884 0.73411
H4 0.12968 0.44404 0.54792
H5 0.21150 0.28078 0.47725
H6 -0.13071 0.19127 0.85364
H7 -0.14993 0.00127 0.62367
H8 0.03858 -0.10923 0.60170
H9 -0.21466 -0.00965 0.82290
H10 -0.00671 -0.04491 0.88753
H11 0.41948 0.06778 0.56432
H12 0.36009 -0.03309 0.51721
H13 0.12444 -0.28236 0.93971
H14 0.45660 -0.38495 0.97463
H15 0.66733 -0.13925 0.65039
H16 0.83591 -0.29854 0.88621
H17 0.87598 -0.31302 0.75968
H18 0.78302 -0.43117 0.88210
H19 0.45431 0.92885 0.29505
H20 0.71558 0.77016 0.06763
H21 0.44574 0.54464 0.38495
H22 0.63180 0.37842 0.21903
data_XXV_list1_Rank043_Ende
# UPACK Energy = -36.868 kJ/mol

_symmetry_cell_setting                            orthorhombic
_symmetry_space_group_name_Hall                   '-P 2ab 2ac'
_symmetry_space_group_name_H-M                    'P c c n'
_symmetry_Int_Tables_number                              56

loop_
_symmetry_equiv_pos_site_id
_symmetry_equiv_pos_as_xyz
   1 x,y,z
   2 1/2-x,1/2-y,z
   3 1/2+x,-y,1/2-z
   4 -x,1/2+y,1/2-z
   5 -x,-y,-z
   6 1/2+x,1/2+y,-z
   7 1/2-x,y,1/2+z
   8 x,1/2-y,1/2+z

_cell_length_a                                         18.17190
_cell_length_b                                         28.86460
_cell_length_c                                          8.02570
_cell_angle_alpha                                            90
_cell_angle_beta                                             90
_cell_angle_gamma                                            90
_cell_volume                                           4209.677
_cell_formula_units_Z                                 8
loop_
_atom_site_label
_atom_site_fract_x
_atom_site_fract_y
_atom_site_fract_z
N1 0.06509 0.13098 0.46694
N2 0.13124 0.07835 0.31892
C1 0.17595 0.20102 -0.22454
O1 0.74841 0.13311 0.81795
O2 0.77090 0.19974 0.70927
C2 0.16172 0.16812 -0.08247
O3 0.56497 0.02842 0.51318
C3 0.18517 0.12229 -0.09281
C4 0.17431 0.09169 0.03989
O4 0.47713 0.06066 0.37347
O5 0.57774 0.27467 0.37552
C5 0.13946 0.10723 0.18393
O6 0.49981 0.23304 0.23994
C6 0.11386 0.15311 0.19281
C7 0.12531 0.18341 0.05956
C8 0.07349 0.17000 0.34882
C9 0.13167 0.10255 0.48024
C10 0.00123 0.10566 0.45841
C11 0.07294 0.04273 0.30683
C12 0.00226 0.06125 0.38699
C13 -0.06381 0.12274 0.52563
C14 -0.12663 0.09497 0.52652
C15 -0.12590 0.05091 0.45760
C16 -0.06130 0.03402 0.38849
C17 -0.19513 0.02206 0.45635
N3 0.73173 0.16580 0.72942
N4 0.54566 0.23822 0.34959
C18 0.66523 0.16090 0.62098
C19 0.63600 0.19956 0.54031
C20 0.57422 0.19613 0.43744
C21 0.54163 0.15261 0.41592
C22 0.57129 0.11288 0.48976
C23 0.63284 0.11765 0.59268
C24 0.53873 0.06592 0.45850
H1 0.13402 0.19661 -0.32031
H2 0.22974 0.19436 -0.27995
H3 0.17475 0.23687 -0.18160
H4 0.21332 0.11056 -0.20447
H5 0.19376 0.05613 0.03285
H6 0.10623 0.21898 0.06748
H7 0.18120 0.12418 0.49645
H8 0.12820 0.07830 0.58622
H9 0.10420 0.19815 0.40751
H10 0.01927 0.18292 0.31316
H11 0.06282 0.03446 0.17600
H12 0.09045 0.01121 0.37026
H13 -0.06478 0.15724 0.57942
H14 -0.17714 0.10777 0.58000
H15 -0.06020 -0.00067 0.33768
H16 -0.19013 -0.00684 0.36947
H17 -0.20585 0.00821 0.58053
H18 -0.24226 0.04298 0.41853
H19 0.66219 0.23308 0.55835
H20 0.65644 0.08699 0.65063
H21 0.49326 0.14937 0.33607
H22 0.46243 0.02868 0.39745
data_XXV_list1_Rank044_Ende
# UPACK Energy = -36.810 kJ/mol

_symmetry_cell_setting                               triclinic
_symmetry_space_group_name_Hall                   '-P 1'
_symmetry_space_group_name_H-M                    'P -1'
_symmetry_Int_Tables_number                               2

loop_
_symmetry_equiv_pos_site_id
_symmetry_equiv_pos_as_xyz
   1 x,y,z
   2 -x,-y,-z

_cell_length_a                                          7.34160
_cell_length_b                                          8.47070
_cell_length_c                                         18.61230
_cell_angle_alpha                                       90.5970
_cell_angle_beta                                        99.3060
_cell_angle_gamma                                      110.0090
_cell_volume                                           1070.589
_cell_formula_units_Z                                 2
loop_
_atom_site_label
_atom_site_fract_x
_atom_site_fract_y
_atom_site_fract_z
N1 0.01604 0.90225 0.39197
N2 0.24145 1.16000 0.38152
C1 0.00269 1.13558 0.07574
O1 0.65575 0.44316 -0.05128
O2 0.43401 0.23989 -0.01209
C2 0.06555 1.13857 0.15669
O3 1.24072 0.83767 0.12361
C3 0.22848 1.27143 0.19165
C4 0.28729 1.27983 0.26706
O4 1.29070 0.77461 0.23642
O5 0.58517 0.08293 0.24454
C5 0.18259 1.15404 0.30744
O6 0.79075 0.27677 0.32314
C6 0.01867 1.01892 0.27221
C7 -0.04006 1.01236 0.19664
C8 -0.09657 0.88035 0.31675
C9 0.08312 1.07757 0.42222
C10 0.15684 0.82734 0.40297
C11 0.41923 1.11718 0.40571
C12 0.35686 0.92609 0.40826
C13 0.10245 0.65339 0.40540
C14 0.24612 0.57876 0.41211
C15 0.44347 0.67614 0.41594
C16 0.49910 0.84983 0.41413
C17 0.59683 0.59432 0.42139
N3 0.59449 0.35239 -0.00348
N4 0.70990 0.22269 0.26078
C18 0.71045 0.39803 0.07256
C19 0.65620 0.29490 0.12949
C20 0.76636 0.33513 0.20027
C21 0.93401 0.48112 0.21305
C22 0.99296 0.58617 0.15738
C23 0.87801 0.54402 0.08778
C24 1.17742 0.73901 0.17143
H1 -0.14696 1.04762 0.05807
H2 0.10273 1.09825 0.04790
H3 0.00808 1.26053 0.06063
H4 0.30817 1.37053 0.16003
H5 0.41259 1.38439 0.29482
H6 -0.16804 0.90933 0.16919
H7 -0.03494 1.13186 0.41287
H8 0.13874 1.08856 0.48140
H9 -0.24141 0.88878 0.31800
H10 -0.11623 0.75675 0.29202
H11 0.52078 1.15970 0.36738
H12 0.49306 1.17884 0.45964
H13 -0.05112 0.57588 0.40192
H14 0.20324 0.44309 0.41378
H15 0.65284 0.92613 0.41720
H16 0.72234 0.66115 0.46353
H17 0.53792 0.46410 0.43525
H18 0.64724 0.59651 0.36943
H19 0.52652 0.18031 0.11848
H20 0.92184 0.62660 0.04457
H21 1.02450 0.51109 0.26739
H22 1.39076 0.88495 0.23307
data_XXV_list1_Rank045_Ende
# UPACK Energy = -36.675 kJ/mol

_symmetry_cell_setting                              monoclinic
_symmetry_space_group_name_Hall                   '-C 2yc'
_symmetry_space_group_name_H-M                    'C 2/c'
_symmetry_Int_Tables_number                              15

loop_
_symmetry_equiv_pos_site_id
_symmetry_equiv_pos_as_xyz
   1 x,y,z
   2 -x,y,1/2-z
   3 -x,-y,-z
   4 x,-y,1/2+z
   5 1/2+x,1/2+y,z
   6 1/2-x,1/2+y,1/2-z
   7 1/2-x,1/2-y,-z
   8 1/2+x,1/2-y,1/2+z

_cell_length_a                                         16.34610
_cell_length_b                                          7.22650
_cell_length_c                                         36.44150
_cell_angle_alpha                                            90
_cell_angle_beta                                        99.0300
_cell_angle_gamma                                            90
_cell_volume                                           4251.305
_cell_formula_units_Z                                 8
loop_
_atom_site_label
_atom_site_fract_x
_atom_site_fract_y
_atom_site_fract_z
N1 0.46001 1.09210 0.18627
N2 0.58991 0.97060 0.19113
C1 0.59378 1.01482 0.03647
O1 0.18577 1.13340 -0.03042
O2 0.06050 1.13760 -0.01843
C2 0.59361 1.00566 0.07759
O3 0.40136 0.75065 0.05452
C3 0.66011 0.92657 0.10082
C4 0.65906 0.91324 0.13894
O4 0.37933 0.70440 0.11151
O5 0.02216 1.03038 0.11417
C5 0.59169 0.98230 0.15374
O6 0.12817 0.95249 0.15416
C6 0.52492 1.06402 0.13035
C7 0.52626 1.07447 0.09221
C8 0.45147 1.14439 0.14662
C9 0.54478 1.12126 0.20597
C10 0.42465 0.92632 0.19368
C11 0.56953 0.78737 0.20528
C12 0.47531 0.77077 0.20267
C13 0.33921 0.91138 0.19250
C14 0.30506 0.74413 0.20197
C15 0.35547 0.59112 0.21162
C16 0.43997 0.60287 0.21087
C17 0.32069 0.41802 0.22616
N3 0.13407 1.10152 -0.01037
N4 0.09440 0.98413 0.12248
C18 0.16394 1.02335 0.02746
C19 0.11582 1.03563 0.05596
C20 0.14460 0.96745 0.09165
C21 0.22222 0.88305 0.09818
C22 0.27125 0.86666 0.07029
C23 0.24151 0.93769 0.03512
C24 0.35388 0.77395 0.07824
H1 0.54367 0.92907 0.02247
H2 0.65206 0.96354 0.02960
H3 0.58423 1.15661 0.02651
H4 0.71316 0.87487 0.08928
H5 0.71068 0.85131 0.15726
H6 0.47472 1.13641 0.07394
H7 0.56923 1.25774 0.19956
H8 0.54903 1.10989 0.23639
H9 0.45087 1.29520 0.14409
H10 0.39344 1.08917 0.13166
H11 0.59277 0.67793 0.18905
H12 0.59875 0.77349 0.23424
H13 0.29979 1.03116 0.18538
H14 0.23891 0.73363 0.20263
H15 0.47904 0.48333 0.21837
H16 0.25327 0.41570 0.21995
H17 0.34513 0.29651 0.21402
H18 0.33831 0.41178 0.25624
H19 0.05511 1.10136 0.05043
H20 0.27971 0.92607 0.01339
H21 0.24441 0.82592 0.12567
H22 0.43373 0.64883 0.11014
data_XXV_list1_Rank046_Ende
# UPACK Energy = -36.615 kJ/mol

_symmetry_cell_setting                               triclinic
_symmetry_space_group_name_Hall                   '-P 1'
_symmetry_space_group_name_H-M                    'P -1'
_symmetry_Int_Tables_number                               2

loop_
_symmetry_equiv_pos_site_id
_symmetry_equiv_pos_as_xyz
   1 x,y,z
   2 -x,-y,-z

_cell_length_a                                          8.99670
_cell_length_b                                         10.42200
_cell_length_c                                         11.72850
_cell_angle_alpha                                       77.8730
_cell_angle_beta                                        75.3290
_cell_angle_gamma                                       83.3070
_cell_volume                                           1037.776
_cell_formula_units_Z                                 2
loop_
_atom_site_label
_atom_site_fract_x
_atom_site_fract_y
_atom_site_fract_z
N1 0.96324 0.31762 0.21785
N2 0.79685 0.15716 0.30700
C1 0.78233 0.02862 -0.13580
O1 0.44376 0.27434 -0.00963
O2 0.35443 0.47694 -0.03874
C2 0.78119 0.06799 -0.01948
O3 0.33434 0.00421 0.41617
C3 0.68191 0.01134 0.08603
C4 0.68472 0.04251 0.19547
O4 0.21303 0.10303 0.56237
O5 0.11689 0.69654 0.30543
C5 0.78812 0.13041 0.19893
O6 0.12491 0.59555 0.48410
C6 0.88447 0.19130 0.09181
C7 0.88066 0.15915 -0.01697
C8 0.99403 0.29212 0.09435
C9 0.94742 0.19668 0.30939
C10 0.85323 0.41685 0.24550
C11 0.66900 0.24159 0.36459
C12 0.70731 0.38545 0.31853
C13 0.88570 0.54806 0.20285
C14 0.77410 0.64744 0.23482
C15 0.63058 0.61598 0.30814
C16 0.59702 0.48537 0.35037
C17 0.51245 0.72385 0.34283
N3 0.38326 0.37405 0.02639
N4 0.14572 0.59914 0.37657
C18 0.33468 0.36914 0.15926
C19 0.27430 0.48288 0.20525
C20 0.21659 0.47809 0.32848
C21 0.22374 0.35690 0.40610
C22 0.28447 0.24185 0.36322
C23 0.34228 0.24989 0.23975
C24 0.28175 0.11189 0.44762
H1 0.76974 -0.07651 -0.12083
H2 0.89053 0.05119 -0.20112
H3 0.68793 0.08153 -0.17234
H4 0.60384 -0.05918 0.08264
H5 0.60933 -0.00358 0.27810
H6 0.95739 0.20259 -0.09969
H7 1.04069 0.12128 0.28676
H8 0.94743 0.21683 0.39823
H9 1.11346 0.25491 0.06553
H10 0.97414 0.38378 0.03343
H11 0.56261 0.22605 0.34230
H12 0.65408 0.21675 0.46187
H13 0.99848 0.57177 0.14699
H14 0.79832 0.75037 0.20339
H15 0.48599 0.46090 0.40883
H16 0.40752 0.68368 0.40135
H17 0.55700 0.78456 0.38995
H18 0.48427 0.78534 0.26284
H19 0.26947 0.57676 0.14384
H20 0.38970 0.16085 0.20527
H21 0.17785 0.35187 0.50229
H22 0.21798 0.00797 0.59637
data_XXV_list1_Rank047_Ende
# UPACK Energy = -36.598 kJ/mol

_symmetry_cell_setting                               triclinic
_symmetry_space_group_name_Hall                   '-P 1'
_symmetry_space_group_name_H-M                    'P -1'
_symmetry_Int_Tables_number                               2

loop_
_symmetry_equiv_pos_site_id
_symmetry_equiv_pos_as_xyz
   1 x,y,z
   2 -x,-y,-z

_cell_length_a                                          7.38840
_cell_length_b                                         10.66270
_cell_length_c                                         14.13280
_cell_angle_alpha                                      107.9700
_cell_angle_beta                                        90.9600
_cell_angle_gamma                                      100.2580
_cell_volume                                           1039.083
_cell_formula_units_Z                                 2
loop_
_atom_site_label
_atom_site_fract_x
_atom_site_fract_y
_atom_site_fract_z
N1 -0.22936 0.15408 0.32732
N2 -0.22356 0.08781 0.15814
C1 0.12868 0.61371 0.17263
O1 0.35268 0.36584 0.45936
O2 0.21933 0.52758 0.45111
C2 0.02669 0.47598 0.16723
O3 0.30843 0.06366 0.07623
C3 0.00988 0.36975 0.07880
C4 -0.07655 0.24017 0.07449
O4 0.46348 0.15771 -0.02047
O5 0.71965 0.76455 0.26869
C5 -0.14755 0.21661 0.15948
O6 0.69038 0.66324 0.10973
C6 -0.13115 0.32462 0.24874
C7 -0.04592 0.45383 0.25189
C8 -0.19869 0.29992 0.34413
C9 -0.34877 0.07837 0.23647
C10 -0.07658 0.10182 0.33978
C11 -0.09186 -0.00367 0.15103
C12 -0.00370 0.02212 0.25594
C13 0.00969 0.13055 0.43433
C14 0.16199 0.07397 0.44560
C15 0.22968 -0.00919 0.36322
C16 0.15032 -0.03222 0.26801
C17 0.38719 -0.07522 0.37762
N3 0.30612 0.43902 0.41595
N4 0.66592 0.66659 0.19562
C18 0.38456 0.43326 0.31887
C19 0.48649 0.54821 0.30391
C20 0.55778 0.54321 0.21194
C21 0.52506 0.42013 0.13496
C22 0.42533 0.30354 0.14862
C23 0.35564 0.31194 0.24120
C24 0.39393 0.17147 0.06674
H1 0.23678 0.60709 0.12064
H2 0.03524 0.67254 0.15455
H3 0.19150 0.66683 0.24790
H4 0.06757 0.38808 0.01314
H5 -0.08807 0.15739 0.00545
H6 -0.03268 0.53647 0.32132
H7 -0.47117 0.12223 0.23178
H8 -0.39629 -0.02693 0.23361
H9 -0.32695 0.33659 0.36218
H10 -0.09509 0.35258 0.40649
H11 0.01428 0.01523 0.10161
H12 -0.16389 -0.10830 0.12107
H13 -0.04511 0.19361 0.49903
H14 0.22553 0.09222 0.51979
H15 0.20527 -0.09442 0.20317
H16 0.51114 0.00071 0.40829
H17 0.41630 -0.14312 0.30707
H18 0.35327 -0.13279 0.42889
H19 0.51037 0.64270 0.36518
H20 0.27594 0.22286 0.25340
H21 0.58067 0.41419 0.06307
H22 0.40782 0.06471 -0.05924
data_XXV_list1_Rank048_Ende
# UPACK Energy = -36.524 kJ/mol

_symmetry_cell_setting                               triclinic
_symmetry_space_group_name_Hall                   '-P 1'
_symmetry_space_group_name_H-M                    'P -1'
_symmetry_Int_Tables_number                               2

loop_
_symmetry_equiv_pos_site_id
_symmetry_equiv_pos_as_xyz
   1 x,y,z
   2 -x,-y,-z

_cell_length_a                                          7.51720
_cell_length_b                                          9.00490
_cell_length_c                                         16.75050
_cell_angle_alpha                                       87.4720
_cell_angle_beta                                        83.1720
_cell_angle_gamma                                       66.2170
_cell_volume                                           1030.212
_cell_formula_units_Z                                 2
loop_
_atom_site_label
_atom_site_fract_x
_atom_site_fract_y
_atom_site_fract_z
N1 -0.21681 0.73012 0.37344
N2 -0.16154 0.82082 0.24836
C1 0.12894 0.18906 0.11283
O1 0.34304 0.42566 0.38382
O2 0.32344 0.21056 0.34050
C2 0.05722 0.35500 0.14986
O3 0.42785 0.82744 0.17397
C3 0.06954 0.48361 0.10384
C4 0.00035 0.63928 0.13675
O4 0.59605 0.72961 0.05962
O5 0.67494 -0.00212 0.06928
C5 -0.08383 0.66651 0.21622
O6 0.80491 0.13950 -0.00339
C6 -0.09180 0.53546 0.26338
C7 -0.02159 0.38039 0.22982
C8 -0.17605 0.56183 0.35184
C9 -0.31962 0.84757 0.31405
C10 -0.06989 0.75839 0.40232
C11 -0.02118 0.88777 0.26759
C12 0.02909 0.83853 0.35362
C13 -0.02295 0.71247 0.48000
C14 0.11954 0.75019 0.50983
C15 0.21545 0.83178 0.46227
C16 0.17204 0.87474 0.38388
C17 0.36455 0.87433 0.49669
N3 0.36157 0.33013 0.33093
N4 0.71384 0.11681 0.05787
C18 0.44795 0.35677 0.24934
C19 0.53671 0.22956 0.19355
C20 0.61876 0.25361 0.11725
C21 0.60897 0.40896 0.09731
C22 0.52029 0.53853 0.15162
C23 0.44155 0.51033 0.22758
C24 0.51140 0.70410 0.12948
H1 0.06723 0.11270 0.14786
H2 0.28756 0.12970 0.10972
H3 0.08782 0.19871 0.05199
H4 0.13161 0.46212 0.04147
H5 0.00639 0.74051 0.10055
H6 -0.02749 0.27956 0.26646
H7 -0.44105 0.82278 0.29582
H8 -0.37972 0.97183 0.33844
H9 -0.31102 0.54172 0.36157
H10 -0.07033 0.47796 0.38964
H11 0.11177 0.84037 0.22536
H12 -0.08631 1.01992 0.26294
H13 -0.10142 0.65157 0.51707
H14 0.15439 0.71896 0.57092
H15 0.24529 0.94043 0.34750
H16 0.50480 0.77018 0.49252
H17 0.38267 0.97576 0.46420
H18 0.31843 0.90893 0.55965
H19 0.54131 0.10962 0.20972
H20 0.37377 0.60981 0.27082
H21 0.67199 0.42926 0.03806
H22 0.60101 0.83536 0.06771
data_XXV_list1_Rank049_Ende
# UPACK Energy = -36.473 kJ/mol

_symmetry_cell_setting                               triclinic
_symmetry_space_group_name_Hall                   '-P 1'
_symmetry_space_group_name_H-M                    'P -1'
_symmetry_Int_Tables_number                               2

loop_
_symmetry_equiv_pos_site_id
_symmetry_equiv_pos_as_xyz
   1 x,y,z
   2 -x,-y,-z

_cell_length_a                                          5.79190
_cell_length_b                                         10.30240
_cell_length_c                                         17.81630
_cell_angle_alpha                                       89.9090
_cell_angle_beta                                        88.0470
_cell_angle_gamma                                       78.4340
_cell_volume                                           1040.900
_cell_formula_units_Z                                 2
loop_
_atom_site_label
_atom_site_fract_x
_atom_site_fract_y
_atom_site_fract_z
N1 0.40948 -0.10899 0.32142
N2 0.64401 0.03921 0.34378
C1 -0.04066 0.34429 0.54255
O1 0.79521 0.60759 0.29180
O2 0.57330 0.53610 0.37538
C2 0.13869 0.26567 0.48817
O3 0.46740 0.72037 0.03160
C3 0.34264 0.31033 0.46691
C4 0.51263 0.23536 0.41846
O4 0.22595 0.60533 -0.00984
O5 -0.00978 0.28236 0.28149
C5 0.47908 0.11399 0.39181
O6 -0.13058 0.31512 0.16878
C6 0.27226 0.06928 0.41255
C7 0.10369 0.14530 0.46081
C8 0.22976 -0.06207 0.38145
C9 0.64624 -0.10319 0.34631
C10 0.35731 -0.05906 0.25111
C11 0.65680 0.08854 0.26629
C12 0.47346 0.03757 0.22078
C13 0.18235 -0.10016 0.21113
C14 0.12249 -0.04477 0.14120
C15 0.23870 0.05005 0.11082
C16 0.41510 0.09068 0.15015
C17 0.16741 0.11317 0.03683
N3 0.61576 0.56986 0.31164
N4 0.00775 0.32444 0.21800
C18 0.46367 0.53855 0.25071
C19 0.31465 0.44822 0.26196
C20 0.17585 0.41668 0.20453
C21 0.19093 0.47755 0.13470
C22 0.33536 0.56951 0.12196
C23 0.47176 0.59835 0.18038
C24 0.34302 0.63680 0.04745
H1 0.00800 0.43745 0.55770
H2 -0.05411 0.28881 0.59403
H3 -0.21308 0.36615 0.51759
H4 0.37025 0.40427 0.48853
H5 0.67220 0.27004 0.40176
H6 -0.05638 0.11067 0.47578
H7 0.67260 -0.14171 0.40376
H8 0.78577 -0.15974 0.30903
H9 0.24409 -0.13555 0.42622
H10 0.05280 -0.04691 0.35915
H11 0.62027 0.19683 0.26676
H12 0.83372 0.05383 0.24174
H13 0.09170 -0.17382 0.23529
H14 -0.01809 -0.07437 0.11087
H15 0.50466 0.16514 0.12657
H16 0.28268 0.06271 -0.00840
H17 -0.01490 0.10880 0.02599
H18 0.18140 0.21698 0.03748
H19 0.30315 0.40340 0.31706
H20 0.58421 0.67047 0.17132
H21 0.08414 0.45487 0.08942
H22 0.25923 0.66524 -0.04948
data_XXV_list1_Rank050_Ende
# UPACK Energy = -36.425 kJ/mol

_symmetry_cell_setting                              monoclinic
_symmetry_space_group_name_Hall                   '-P 2yn'
_symmetry_space_group_name_H-M                    'P 21/n'
_symmetry_Int_Tables_number                              14

loop_
_symmetry_equiv_pos_site_id
_symmetry_equiv_pos_as_xyz
   1 x,y,z
   2 1/2-x,1/2+y,1/2-z
   3 -x,-y,-z
   4 1/2+x,1/2-y,1/2+z

_cell_length_a                                          8.76600
_cell_length_b                                         25.02660
_cell_length_c                                          9.51050
_cell_angle_alpha                                            90
_cell_angle_beta                                        91.5800
_cell_angle_gamma                                            90
_cell_volume                                           2085.650
_cell_formula_units_Z                                 4
loop_
_atom_site_label
_atom_site_fract_x
_atom_site_fract_y
_atom_site_fract_z
N1 0.56094 0.05510 0.26841
N2 0.78739 0.06439 0.39109
C1 1.11988 0.06901 -0.11205
O1 -0.33375 0.21139 0.00436
O2 -0.15345 0.19480 -0.13875
C2 1.03232 0.06716 0.02132
O3 -0.23295 0.20101 0.53158
C3 1.10856 0.06330 0.15111
C4 1.02671 0.06276 0.27483
O4 -0.00373 0.18380 0.61047
O5 0.37123 0.16488 0.04883
C5 0.86829 0.06657 0.26904
O6 0.42941 0.19080 0.26097
C6 0.79116 0.07027 0.13776
C7 0.87433 0.07096 0.01455
C8 0.61647 0.07292 0.13084
C9 0.63251 0.08681 0.38237
C10 0.55963 0.00059 0.29029
C11 0.78543 0.01200 0.46169
C12 0.66850 -0.02305 0.38243
C13 0.45969 -0.03184 0.21243
C14 0.46843 -0.08739 0.22616
C15 0.57657 -0.11068 0.31648
C16 0.67581 -0.07863 0.39532
C17 0.58531 -0.17042 0.33145
N3 -0.20047 0.20284 -0.02082
N4 0.33786 0.18124 0.16495
C18 -0.08931 0.19956 0.10111
C19 0.06712 0.19502 0.07907
C20 0.17178 0.18887 0.19143
C21 0.11710 0.18797 0.32809
C22 -0.03832 0.19389 0.35392
C23 -0.14007 0.19993 0.23934
C24 -0.09613 0.19282 0.50085
H1 1.23393 0.05243 -0.09495
H2 1.13081 0.11004 -0.14878
H3 1.06152 0.04572 -0.19415
H4 1.23250 0.06144 0.15578
H5 1.08533 0.06043 0.37609
H6 0.81722 0.07366 -0.08751
H7 0.63264 0.12989 0.35836
H8 0.57355 0.08110 0.48180
H9 0.57910 0.11391 0.10979
H10 0.57090 0.04705 0.04737
H11 0.89850 -0.00628 0.45868
H12 0.75289 0.01682 0.57117
H13 0.37730 -0.01348 0.14016
H14 0.39290 -0.11329 0.16477
H15 0.76113 -0.09715 0.46376
H16 0.70154 -0.18406 0.31496
H17 0.55077 -0.18211 0.43638
H18 0.50968 -0.19004 0.25434
H19 0.10864 0.19546 -0.02770
H20 -0.26160 0.20390 0.25814
H21 0.19739 0.18258 0.41623
H22 -0.07228 0.18638 0.69014
data_XXV_list1_Rank051_Ende
# UPACK Energy = -36.340 kJ/mol

_symmetry_cell_setting                               triclinic
_symmetry_space_group_name_Hall                   '-P 1'
_symmetry_space_group_name_H-M                    'P -1'
_symmetry_Int_Tables_number                               2

loop_
_symmetry_equiv_pos_site_id
_symmetry_equiv_pos_as_xyz
   1 x,y,z
   2 -x,-y,-z

_cell_length_a                                          5.97390
_cell_length_b                                         11.75340
_cell_length_c                                         15.96420
_cell_angle_alpha                                       79.9500
_cell_angle_beta                                        79.8230
_cell_angle_gamma                                       78.8970
_cell_volume                                           1071.106
_cell_formula_units_Z                                 2
loop_
_atom_site_label
_atom_site_fract_x
_atom_site_fract_y
_atom_site_fract_z
N1 0.35840 0.28395 0.01649
N2 0.60161 0.32820 0.09564
C1 -0.11363 0.62785 0.27471
O1 -0.06741 0.26646 0.28418
O2 0.02287 0.08566 0.26552
C2 0.07482 0.54784 0.22751
O3 0.37755 0.43970 0.45745
C3 0.29110 0.51863 0.25361
C4 0.46655 0.44294 0.21120
O4 0.69214 0.33647 0.49905
O5 0.70787 -0.15997 0.38093
C5 0.42622 0.39697 0.14165
O6 0.92754 -0.08019 0.43886
C6 0.20549 0.42442 0.11667
C7 0.03288 0.50200 0.15847
C8 0.15414 0.36983 0.04340
C9 0.57356 0.33113 0.00561
C10 0.36932 0.17083 0.05855
C11 0.67814 0.20774 0.13725
C12 0.52943 0.12686 0.11607
C13 0.22259 0.09971 0.04460
C14 0.23824 -0.01556 0.08653
C15 0.40296 -0.06073 0.14071
C16 0.54885 0.01031 0.15552
C17 0.42108 -0.18576 0.18461
N3 0.06221 0.17257 0.28865
N4 0.76027 -0.07577 0.40337
C18 0.25533 0.15762 0.34011
C19 0.40544 0.05089 0.35155
C20 0.59408 0.03759 0.39533
C21 0.62470 0.13305 0.43109
C22 0.47468 0.24010 0.42267
C23 0.29029 0.25067 0.37744
C24 0.51050 0.34219 0.46060
H1 -0.08986 0.62046 0.34179
H2 -0.11228 0.71851 0.24465
H3 -0.28165 0.60552 0.27347
H4 0.32307 0.55629 0.30697
H5 0.63546 0.42102 0.23130
H6 -0.13555 0.52547 0.13783
H7 0.55661 0.42065 -0.02996
H8 0.71881 0.27619 -0.02919
H9 0.11737 0.43798 -0.01058
H10 0.00367 0.32629 0.06545
H11 0.65904 0.20567 0.20688
H12 0.85991 0.17884 0.11394
H13 0.09944 0.13444 0.00025
H14 0.12433 -0.07130 0.07574
H15 0.67841 -0.02487 0.19732
H16 0.44451 -0.19192 0.25153
H17 0.56790 -0.23983 0.15161
H18 0.26586 -0.22087 0.18329
H19 0.37682 -0.02266 0.32408
H20 0.17308 0.33394 0.37017
H21 0.76951 0.12438 0.46596
H22 0.67335 0.41461 0.51614
data_XXV_list1_Rank052_Ende
# UPACK Energy = -36.208 kJ/mol

_symmetry_cell_setting                            orthorhombic
_symmetry_space_group_name_Hall                   'P 2ac 2ab'
_symmetry_space_group_name_H-M                    'P 21 21 21'
_symmetry_Int_Tables_number                              19

loop_
_symmetry_equiv_pos_site_id
_symmetry_equiv_pos_as_xyz
   1 x,y,z
   2 1/2-x,-y,1/2+z
   3 1/2+x,1/2-y,-z
   4 -x,1/2+y,1/2-z

_cell_length_a                                          5.67040
_cell_length_b                                          7.63780
_cell_length_c                                         48.08630
_cell_angle_alpha                                            90
_cell_angle_beta                                             90
_cell_angle_gamma                                            90
_cell_volume                                           2082.588
_cell_formula_units_Z                                 4
loop_
_atom_site_label
_atom_site_fract_x
_atom_site_fract_y
_atom_site_fract_z
N1 0.55060 0.35100 0.19239
N2 0.25714 0.25202 0.16434
C1 0.04088 0.93296 0.12493
O1 0.56874 -0.00890 0.07971
O2 0.57111 0.24995 0.09766
C2 0.10370 0.75224 0.13488
O3 -0.05576 -0.18070 0.00871
C3 -0.04174 0.61182 0.12821
C4 0.01350 0.44311 0.13722
O4 -0.35814 -0.00907 0.00383
O5 -0.03691 0.68483 0.06491
C5 0.20979 0.41613 0.15401
O6 -0.36897 0.57571 0.05106
C6 0.35465 0.55834 0.16126
C7 0.30290 0.72569 0.15120
C8 0.56332 0.53061 0.18104
C9 0.50595 0.22006 0.17068
C10 0.41842 0.33045 0.21618
C11 0.09920 0.18857 0.18660
C12 0.19623 0.24969 0.21465
C13 0.50088 0.39120 0.24167
C14 0.36569 0.36682 0.26564
C15 0.14726 0.28433 0.26415
C16 0.06226 0.22685 0.23869
C17 0.00330 0.25388 0.28995
N3 0.48268 0.13587 0.08323
N4 -0.16291 0.56238 0.05824
C18 0.26732 0.18209 0.06669
C19 0.15882 0.34581 0.06958
C20 -0.04697 0.38753 0.05497
C21 -0.14344 0.26205 0.03712
C22 -0.03780 0.09842 0.03350
C23 0.16891 0.06113 0.04814
C24 -0.14805 -0.03598 0.01490
H1 -0.09759 0.98840 0.13795
H2 -0.02170 0.92868 0.10352
H3 0.19436 1.01818 0.12577
H4 -0.20027 0.63502 0.11602
H5 -0.09611 0.33258 0.13154
H6 0.41410 0.83561 0.15675
H7 0.61688 0.24078 0.15221
H8 0.53592 0.08612 0.17835
H9 0.72996 0.54901 0.17001
H10 0.55458 0.62492 0.19811
H11 -0.07730 0.24270 0.18366
H12 0.08905 0.04587 0.18602
H13 0.67217 0.45437 0.24273
H14 0.43122 0.41279 0.28551
H15 -0.10928 0.16429 0.23758
H16 -0.16772 0.31746 0.28799
H17 -0.02554 0.11374 0.29277
H18 0.09191 0.30479 0.30836
H19 0.23387 0.44237 0.08377
H20 0.25010 -0.06748 0.04581
H21 -0.30344 0.29352 0.02564
H22 -0.40595 -0.12743 -0.00229
data_XXV_list1_Rank053_Ende
# UPACK Energy = -36.085 kJ/mol

_symmetry_cell_setting                              monoclinic
_symmetry_space_group_name_Hall                   '-P 2ybc'
_symmetry_space_group_name_H-M                    'P 21/c'
_symmetry_Int_Tables_number                              14

loop_
_symmetry_equiv_pos_site_id
_symmetry_equiv_pos_as_xyz
   1 x,y,z
   2 -x,1/2+y,1/2-z
   3 -x,-y,-z
   4 x,1/2-y,1/2+z

_cell_length_a                                          7.31210
_cell_length_b                                         20.40750
_cell_length_c                                         13.95450
_cell_angle_alpha                                            90
_cell_angle_beta                                        97.0480
_cell_angle_gamma                                            90
_cell_volume                                           2066.579
_cell_formula_units_Z                                 4
loop_
_atom_site_label
_atom_site_fract_x
_atom_site_fract_y
_atom_site_fract_z
N1 0.89918 0.40056 0.47535
N2 0.58790 0.39150 0.44270
C1 0.61171 0.11392 0.42299
O1 1.02643 0.22723 0.27052
O2 1.01354 0.32779 0.22405
C2 0.60539 0.18768 0.42442
O3 0.48950 0.07775 0.19221
C3 0.43952 0.22080 0.40095
C4 0.43267 0.28921 0.40435
O4 0.21577 0.11734 0.15222
O5 0.38691 0.42471 0.11964
C5 0.59300 0.32448 0.43325
O6 0.18573 0.35867 0.04616
C6 0.76137 0.29118 0.45441
C7 0.76655 0.22290 0.44968
C8 0.93969 0.32959 0.48259
C9 0.73001 0.41842 0.51562
C10 0.91868 0.43084 0.38944
C11 0.56836 0.43037 0.35261
C12 0.76058 0.44799 0.32698
C13 1.09258 0.44579 0.36465
C14 1.10843 0.47899 0.27835
C15 0.95200 0.49608 0.21637
C16 0.77871 0.48118 0.24120
C17 0.96811 0.53171 0.12342
N3 0.94229 0.27484 0.23539
N4 0.32534 0.36993 0.10115
C18 0.74199 0.26670 0.19999
C19 0.63103 0.32019 0.16826
C20 0.44275 0.31261 0.13703
C21 0.36695 0.24974 0.13782
C22 0.47482 0.19536 0.16803
C23 0.66202 0.20459 0.19819
C24 0.39460 0.12803 0.16995
H1 0.67764 0.09701 0.36168
H2 0.47353 0.09293 0.41723
H3 0.69068 0.09536 0.48883
H4 0.31402 0.19292 0.38062
H5 0.30297 0.31504 0.38659
H6 0.89627 0.19700 0.46622
H7 0.72617 0.39667 0.58742
H8 0.71611 0.47193 0.52242
H9 0.99642 0.31773 0.55663
H10 1.04090 0.31669 0.43425
H11 0.49284 0.40218 0.29395
H12 0.49076 0.47504 0.36290
H13 1.21395 0.43188 0.41329
H14 1.24330 0.49127 0.25837
H15 0.65671 0.49505 0.19305
H16 0.98433 0.58420 0.13669
H17 1.08670 0.51367 0.09095
H18 0.84539 0.52408 0.07174
H19 0.69345 0.36839 0.16625
H20 0.74675 0.16259 0.22307
H21 0.22126 0.24303 0.11330
H22 0.20451 0.07046 0.16413
data_XXV_list1_Rank054_Ende
# UPACK Energy = -36.059 kJ/mol

_symmetry_cell_setting                               triclinic
_symmetry_space_group_name_Hall                   '-P 1'
_symmetry_space_group_name_H-M                    'P -1'
_symmetry_Int_Tables_number                               2

loop_
_symmetry_equiv_pos_site_id
_symmetry_equiv_pos_as_xyz
   1 x,y,z
   2 -x,-y,-z

_cell_length_a                                          7.91550
_cell_length_b                                         11.16310
_cell_length_c                                         12.63460
_cell_angle_alpha                                       82.3440
_cell_angle_beta                                        86.1800
_cell_angle_gamma                                       73.5420
_cell_volume                                           1060.636
_cell_formula_units_Z                                 2
loop_
_atom_site_label
_atom_site_fract_x
_atom_site_fract_y
_atom_site_fract_z
N1 0.15521 0.62478 0.16696
N2 0.03331 0.50834 0.29633
C1 0.52034 0.05361 0.19518
O1 1.17286 0.15096 -0.04035
O2 1.21784 -0.04222 0.02908
C2 0.38802 0.17390 0.21907
O3 0.68791 0.48978 0.12908
C3 0.28005 0.17414 0.31027
C4 0.15842 0.28490 0.33595
O4 0.60547 0.44451 0.29288
O5 0.92016 -0.14451 0.37661
C5 0.14528 0.39677 0.26914
O6 0.81273 0.00608 0.47364
C6 0.25566 0.39648 0.17707
C7 0.37497 0.28471 0.15160
C8 0.25082 0.51981 0.10681
C9 -0.01680 0.61000 0.20743
C10 0.25108 0.65708 0.23988
C11 0.08569 0.55553 0.38920
C12 0.22381 0.62478 0.34996
C13 0.38431 0.71341 0.20521
C14 0.48736 0.73923 0.28000
C15 0.45766 0.71003 0.38899
C16 0.32678 0.65217 0.42373
C17 0.57154 0.73645 0.46844
N3 1.15181 0.07055 0.03074
N4 0.88537 -0.03457 0.39233
C18 1.02950 0.11036 0.12324
C19 1.01558 0.02317 0.21174
C20 0.90403 0.05926 0.29934
C21 0.80522 0.18487 0.29709
C22 0.81277 0.27332 0.20897
C23 0.92535 0.23476 0.12246
C24 0.70194 0.40658 0.20813
H1 0.56693 -0.00532 0.26921
H2 0.46257 0.00116 0.14811
H3 0.63332 0.07400 0.15058
H4 0.29286 0.08677 0.36216
H5 0.07530 0.28470 0.40806
H6 0.45957 0.28481 0.08031
H7 -0.08713 0.58474 0.14523
H8 -0.10118 0.69773 0.23521
H9 0.18295 0.52395 0.03342
H10 0.38495 0.52534 0.08599
H11 0.14162 0.47703 0.44974
H12 -0.02859 0.61988 0.42421
H13 0.40838 0.73556 0.11999
H14 0.59245 0.78213 0.25308
H15 0.30649 0.62579 0.50838
H16 0.52649 0.83513 0.48212
H17 0.70776 0.71596 0.43872
H18 0.56798 0.67790 0.54447
H19 1.09329 -0.07459 0.21290
H20 0.93390 0.30287 0.05366
H21 0.71669 0.21378 0.36455
H22 0.55293 0.53434 0.27200
data_XXV_list1_Rank055_Ende
# UPACK Energy = -36.009 kJ/mol

_symmetry_cell_setting                              monoclinic
_symmetry_space_group_name_Hall                   '-P 2ybc'
_symmetry_space_group_name_H-M                    'P 21/c'
_symmetry_Int_Tables_number                              14

loop_
_symmetry_equiv_pos_site_id
_symmetry_equiv_pos_as_xyz
   1 x,y,z
   2 -x,1/2+y,1/2-z
   3 -x,-y,-z
   4 x,1/2-y,1/2+z

_cell_length_a                                          7.56330
_cell_length_b                                          7.44160
_cell_length_c                                         36.66630
_cell_angle_alpha                                            90
_cell_angle_beta                                        94.6290
_cell_angle_gamma                                            90
_cell_volume                                           2056.960
_cell_formula_units_Z                                 4
loop_
_atom_site_label
_atom_site_fract_x
_atom_site_fract_y
_atom_site_fract_z
N1 0.27900 0.64335 0.07082
N2 0.21719 0.34787 0.08096
C1 0.13599 0.47672 0.23146
O1 0.52842 0.25257 0.25321
O2 0.71922 0.45764 0.26951
C2 0.16442 0.43951 0.19194
O3 0.54451 0.01227 0.12385
C3 0.11965 0.27344 0.17640
C4 0.13870 0.24043 0.13939
O4 0.67027 0.16692 0.08343
O5 0.87944 0.89116 0.17505
C5 0.20334 0.37543 0.11777
O6 0.87913 0.80478 0.11893
C6 0.24746 0.54372 0.13339
C7 0.22849 0.57448 0.17042
C8 0.31105 0.69595 0.10964
C9 0.34679 0.46277 0.06442
C10 0.11164 0.67717 0.05480
C11 0.04803 0.34122 0.05787
C12 -0.00910 0.53459 0.04852
C13 0.05847 0.85256 0.04635
C14 -0.11535 0.88556 0.03204
C15 -0.23617 0.74504 0.02693
C16 -0.18311 0.56951 0.03475
C17 -0.42472 0.78445 0.01310
N3 0.62693 0.37547 0.24632
N4 0.85280 0.77902 0.15089
C18 0.65605 0.41031 0.20712
C19 0.73055 0.57228 0.19679
C20 0.76907 0.60477 0.16075
C21 0.73188 0.46920 0.13477
C22 0.65465 0.30629 0.14420
C23 0.61552 0.27982 0.18039
C24 0.61721 0.15872 0.11685
H1 0.04224 0.38149 0.24162
H2 0.26022 0.46663 0.24845
H3 0.08326 0.61171 0.23436
H4 0.06809 0.16863 0.19321
H5 0.10316 0.11050 0.12730
H6 0.26116 0.70540 0.18212
H7 0.48215 0.44512 0.07730
H8 0.34819 0.43634 0.03498
H9 0.45245 0.72026 0.11630
H10 0.23840 0.81938 0.11468
H11 -0.05290 0.27403 0.07266
H12 0.06562 0.26652 0.03272
H13 0.15216 0.96234 0.05151
H14 -0.15732 1.02208 0.02529
H15 -0.27625 0.45932 0.03063
H16 -0.48779 0.86822 0.03269
H17 -0.50179 0.66148 0.00962
H18 -0.42797 0.85265 -0.01323
H19 0.76097 0.67451 0.21754
H20 0.55631 0.15308 0.18802
H21 0.76566 0.49083 0.10680
H22 0.65633 0.04212 0.07565
data_XXV_list1_Rank056_Ende
# UPACK Energy = -35.934 kJ/mol

_symmetry_cell_setting                              monoclinic
_symmetry_space_group_name_Hall                   '-P 2yn'
_symmetry_space_group_name_H-M                    'P 21/n'
_symmetry_Int_Tables_number                              14

loop_
_symmetry_equiv_pos_site_id
_symmetry_equiv_pos_as_xyz
   1 x,y,z
   2 1/2-x,1/2+y,1/2-z
   3 -x,-y,-z
   4 1/2+x,1/2-y,1/2+z

_cell_length_a                                          9.59650
_cell_length_b                                          7.87130
_cell_length_c                                         27.26500
_cell_angle_alpha                                            90
_cell_angle_beta                                        93.3710
_cell_angle_gamma                                            90
_cell_volume                                           2055.951
_cell_formula_units_Z                                 4
loop_
_atom_site_label
_atom_site_fract_x
_atom_site_fract_y
_atom_site_fract_z
N1 0.69956 0.68618 0.09956
N2 0.72660 0.65377 0.18215
C1 1.27241 0.92523 0.19043
O1 -0.14707 0.06058 0.01354
O2 -0.06384 0.28880 -0.01776
C2 1.13587 0.83068 0.18779
O3 -0.18568 0.08121 0.20098
C3 1.07881 0.77098 0.23027
C4 0.94563 0.69848 0.22833
O4 -0.03546 0.23286 0.24424
O5 0.32030 0.58694 0.08283
C5 0.86761 0.68937 0.18370
O6 0.34932 0.52144 0.15978
C6 0.92862 0.74177 0.14053
C7 1.06272 0.81097 0.14273
C8 0.84467 0.73470 0.09119
C9 0.64701 0.75500 0.14494
C10 0.66276 0.52031 0.09100
C11 0.67873 0.47466 0.18357
C12 0.64332 0.41195 0.13095
C13 0.63650 0.46238 0.04323
C14 0.58173 0.30002 0.03535
C15 0.55241 0.19652 0.07475
C16 0.58620 0.25045 0.12254
C17 0.48334 0.02738 0.06534
N3 -0.08399 0.19533 0.01681
N4 0.28692 0.51185 0.11950
C18 -0.01712 0.24364 0.06576
C19 0.10005 0.35003 0.06946
C20 0.16085 0.39907 0.11522
C21 0.10084 0.34035 0.15754
C22 -0.01479 0.23246 0.15504
C23 -0.07191 0.18420 0.10888
C24 -0.07824 0.17216 0.20082
H1 1.27104 1.02593 0.16294
H2 1.35790 0.83914 0.18386
H3 1.29171 0.98284 0.22652
H4 1.13618 0.78721 0.26550
H5 0.89952 0.65887 0.26176
H6 1.10741 0.85642 0.10945
H7 0.66848 0.89214 0.14894
H8 0.53352 0.73484 0.14608
H9 0.84652 0.85806 0.07296
H10 0.89097 0.64063 0.06758
H11 0.76009 0.39582 0.20155
H12 0.58561 0.46561 0.20474
H13 0.65157 0.54681 0.01247
H14 0.55707 0.25687 -0.00201
H15 0.56520 0.16885 0.15329
H16 0.55918 -0.06213 0.05210
H17 0.44152 -0.02383 0.09856
H18 0.39731 0.03973 0.03758
H19 0.14447 0.39622 0.03614
H20 -0.16314 0.10175 0.10649
H21 0.14455 0.38096 0.19340
H22 -0.10579 0.19219 0.26650
data_XXV_list1_Rank057_Ende
# UPACK Energy = -35.922 kJ/mol

_symmetry_cell_setting                               triclinic
_symmetry_space_group_name_Hall                   '-P 1'
_symmetry_space_group_name_H-M                    'P -1'
_symmetry_Int_Tables_number                               2

loop_
_symmetry_equiv_pos_site_id
_symmetry_equiv_pos_as_xyz
   1 x,y,z
   2 -x,-y,-z

_cell_length_a                                          7.48440
_cell_length_b                                          8.42610
_cell_length_c                                         17.88750
_cell_angle_alpha                                       87.0400
_cell_angle_beta                                        83.6730
_cell_angle_gamma                                       68.9030
_cell_volume                                           1045.954
_cell_formula_units_Z                                 2
loop_
_atom_site_label
_atom_site_fract_x
_atom_site_fract_y
_atom_site_fract_z
N1 0.54308 0.08599 0.10273
N2 0.76210 -0.17810 0.12273
C1 0.50958 -0.17845 0.43386
O1 -0.13515 1.25351 0.26676
O2 -0.31273 1.24758 0.37014
C2 0.57820 -0.17746 0.35156
O3 0.35018 0.69519 0.16337
C3 0.73055 -0.31548 0.32042
C4 0.79507 -0.31608 0.24410
O4 0.45209 0.47977 0.23946
O5 -0.05959 0.76821 0.54934
C5 0.70331 -0.17883 0.19826
O6 0.17811 0.54305 0.51171
C6 0.54688 -0.04096 0.22932
C7 0.48726 -0.03946 0.30611
C8 0.43841 0.10657 0.17894
C9 0.60693 -0.08887 0.07546
C10 0.68031 0.15971 0.09209
C11 0.93596 -0.13543 0.10086
C12 0.87562 0.05832 0.09336
C13 0.62542 0.33547 0.08499
C14 0.76426 0.41048 0.08232
C15 0.95754 0.31112 0.08499
C16 1.01380 0.13484 0.08937
C17 1.10492 0.39456 0.08329
N3 -0.17997 1.18065 0.32240
N4 0.05725 0.68240 0.50046
C18 -0.05154 1.00111 0.33693
C19 -0.05798 0.92580 0.40825
C20 0.06251 0.75905 0.42305
C21 0.19006 0.66651 0.36410
C22 0.19988 0.73810 0.29218
C23 0.07947 0.90576 0.27971
C24 0.33814 0.63893 0.22950
H1 0.37602 -0.07176 0.44653
H2 0.61677 -0.16931 0.46826
H3 0.48479 -0.29646 0.44908
H4 0.79878 -0.42469 0.35576
H5 0.91285 -0.42477 0.21993
H6 0.36755 0.06834 0.33001
H7 0.49058 -0.14121 0.08262
H8 0.66056 -0.09590 0.01538
H9 0.29260 0.10869 0.17593
H10 0.42878 0.22671 0.20261
H11 1.03721 -0.18390 0.14334
H12 1.00604 -0.19425 0.04712
H13 0.47467 0.41333 0.08232
H14 0.72158 0.54792 0.07793
H15 1.16465 0.05677 0.09010
H16 1.04601 0.52659 0.06464
H17 1.15061 0.39193 0.13919
H18 1.22992 0.32922 0.04465
H19 -0.15907 0.99949 0.45296
H20 0.08811 0.96370 0.22436
H21 0.28562 0.53638 0.37453
H22 0.54556 0.45681 0.19495
data_XXV_list1_Rank058_Ende
# UPACK Energy = -35.910 kJ/mol

_symmetry_cell_setting                               triclinic
_symmetry_space_group_name_Hall                   '-P 1'
_symmetry_space_group_name_H-M                    'P -1'
_symmetry_Int_Tables_number                               2

loop_
_symmetry_equiv_pos_site_id
_symmetry_equiv_pos_as_xyz
   1 x,y,z
   2 -x,-y,-z

_cell_length_a                                          5.89860
_cell_length_b                                         12.50720
_cell_length_c                                         14.45720
_cell_angle_alpha                                       81.4410
_cell_angle_beta                                        84.1780
_cell_angle_gamma                                       83.3340
_cell_volume                                           1043.718
_cell_formula_units_Z                                 2
loop_
_atom_site_label
_atom_site_fract_x
_atom_site_fract_y
_atom_site_fract_z
N1 0.45854 0.31150 0.50243
N2 0.76814 0.35812 0.40290
C1 1.05353 -0.08329 0.36695
O1 0.57060 -0.01555 0.20157
O2 0.87381 -0.09242 0.13229
C2 0.97245 0.03465 0.37054
O3 0.45723 0.39201 0.19147
C3 1.11292 0.11515 0.33284
C4 1.04176 0.22441 0.33986
O4 0.72727 0.48934 0.12722
O5 1.50257 0.12809 -0.01015
C5 0.83023 0.25267 0.38668
O6 1.45154 0.30236 -0.01627
C6 0.68694 0.17147 0.42352
C7 0.75757 0.06316 0.41362
C8 0.46097 0.20004 0.48067
C9 0.52052 0.38761 0.41852
C10 0.56558 0.31933 0.58092
C11 0.89412 0.39575 0.47333
C12 0.77954 0.36077 0.57137
C13 0.46826 0.28146 0.66974
C14 0.57929 0.28921 0.74882
C15 0.78608 0.33467 0.74002
C16 0.88602 0.37046 0.65133
C17 0.90236 0.34449 0.82603
N3 0.76190 -0.01358 0.16065
N4 1.38533 0.21216 0.00411
C18 0.85821 0.09398 0.13724
C19 1.07336 0.10251 0.08768
C20 1.15809 0.20348 0.06000
C21 1.02382 0.29679 0.08402
C22 0.80912 0.29087 0.13410
C23 0.73046 0.18882 0.16140
C24 0.66061 0.39161 0.15523
H1 1.00051 -0.13242 0.43270
H2 1.23990 -0.09484 0.35628
H3 0.98369 -0.11336 0.31015
H4 1.28084 0.09196 0.29956
H5 1.15218 0.28751 0.31172
H6 0.64942 0.00065 0.44360
H7 0.42853 0.37732 0.35833
H8 0.48338 0.47255 0.43123
H9 0.31532 0.19371 0.44177
H10 0.44978 0.14443 0.54638
H11 1.07286 0.36056 0.46851
H12 0.88912 0.48414 0.46079
H13 0.30763 0.24506 0.67687
H14 0.50548 0.25746 0.81760
H15 1.04910 0.40416 0.64485
H16 1.08785 0.33552 0.81112
H17 0.85117 0.42388 0.84852
H18 0.85744 0.28159 0.88354
H19 1.17535 0.02924 0.06897
H20 0.56354 0.18376 0.20046
H21 1.08625 0.37621 0.06204
H22 0.59290 0.53790 0.14390
data_XXV_list1_Rank059_Ende
# UPACK Energy = -35.705 kJ/mol

_symmetry_cell_setting                              monoclinic
_symmetry_space_group_name_Hall                   '-P 2yn'
_symmetry_space_group_name_H-M                    'P 21/n'
_symmetry_Int_Tables_number                              14

loop_
_symmetry_equiv_pos_site_id
_symmetry_equiv_pos_as_xyz
   1 x,y,z
   2 1/2-x,1/2+y,1/2-z
   3 -x,-y,-z
   4 1/2+x,1/2-y,1/2+z

_cell_length_a                                          7.60050
_cell_length_b                                         32.69790
_cell_length_c                                          9.00330
_cell_angle_alpha                                            90
_cell_angle_beta                                       113.0740
_cell_angle_gamma                                            90
_cell_volume                                           2058.502
_cell_formula_units_Z                                 4
loop_
_atom_site_label
_atom_site_fract_x
_atom_site_fract_y
_atom_site_fract_z
N1 0.64781 0.18783 0.25198
N2 0.59238 0.12619 0.34246
C1 0.39118 0.05294 -0.27525
O1 1.17758 0.18614 0.90622
O2 1.14260 0.16416 0.67007
C2 0.44273 0.07263 -0.11237
O3 1.02291 0.09040 1.29061
C3 0.41594 0.05145 0.01117
C4 0.46397 0.06924 0.16327
O4 0.88432 0.03263 1.19340
O5 0.83110 0.03144 0.47264
C5 0.54006 0.10857 0.19202
O6 0.71020 -0.00280 0.61450
C6 0.56350 0.13031 0.06594
C7 0.51577 0.11211 -0.08519
C8 0.63812 0.17432 0.09271
C9 0.74193 0.15752 0.37742
C10 0.48450 0.20504 0.25582
C11 0.43552 0.13983 0.38952
C12 0.37376 0.18297 0.32199
C13 0.42343 0.24333 0.18766
C14 0.25448 0.25989 0.18847
C15 0.14588 0.23838 0.25530
C16 0.20465 0.19985 0.32168
C17 -0.03652 0.25710 0.25187
N3 1.12233 0.16106 0.79768
N4 0.79261 0.02701 0.59115
C18 1.03274 0.12263 0.82572
C19 0.95377 0.09409 0.70132
C20 0.87524 0.05733 0.72553
C21 0.87920 0.04920 0.87906
C22 0.95574 0.07712 1.00591
C23 1.03006 0.11396 0.97709
C24 0.95684 0.06746 1.16893
H1 0.44101 0.07118 -0.35257
H2 0.23688 0.04944 -0.33611
H3 0.45536 0.02264 -0.26152
H4 0.35815 0.02067 -0.01164
H5 0.44538 0.05262 0.26053
H6 0.53383 0.12909 -0.18189
H7 0.87187 0.14545 0.36687
H8 0.78349 0.17070 0.49868
H9 0.77985 0.17612 0.08881
H10 0.53979 0.19418 -0.00080
H11 0.31440 0.11885 0.34069
H12 0.48442 0.14027 0.52091
H13 0.50774 0.25976 0.13374
H14 0.20333 0.28932 0.13381
H15 0.11892 0.18307 0.37294
H16 -0.15474 0.24918 0.13923
H17 -0.06956 0.24614 0.35236
H18 -0.02528 0.29032 0.25906
H19 0.95639 0.10023 0.58339
H20 1.09076 0.13594 1.07506
H21 0.82073 0.02040 0.89991
H22 0.87720 0.03657 1.29928
data_XXV_list1_Rank060_Ende
# UPACK Energy = -35.691 kJ/mol

_symmetry_cell_setting                            orthorhombic
_symmetry_space_group_name_Hall                   '-P 2ac 2ab'
_symmetry_space_group_name_H-M                    'P b c a'
_symmetry_Int_Tables_number                              61

loop_
_symmetry_equiv_pos_site_id
_symmetry_equiv_pos_as_xyz
   1 x,y,z
   2 1/2-x,-y,1/2+z
   3 1/2+x,1/2-y,-z
   4 -x,1/2+y,1/2-z
   5 -x,-y,-z
   6 1/2+x,y,1/2-z
   7 1/2-x,1/2+y,z
   8 x,1/2-y,1/2+z

_cell_length_a                                         14.98490
_cell_length_b                                         12.88530
_cell_length_c                                         21.51800
_cell_angle_alpha                                            90
_cell_angle_beta                                             90
_cell_angle_gamma                                            90
_cell_volume                                           4154.802
_cell_formula_units_Z                                 8
loop_
_atom_site_label
_atom_site_fract_x
_atom_site_fract_y
_atom_site_fract_z
N1 0.07461 -0.11239 0.35073
N2 0.21052 -0.09195 0.30556
C1 0.12784 0.31196 0.21880
O1 0.53615 0.13693 0.61264
O2 0.41545 0.20569 0.64891
C2 0.15114 0.20645 0.24365
O3 0.56711 0.07879 0.38217
C3 0.23634 0.16587 0.23558
C4 0.25719 0.06637 0.25670
O4 0.45254 0.09352 0.32198
O5 0.14472 0.21816 0.51683
C5 0.19174 0.00686 0.28547
O6 0.14881 0.16194 0.42252
C6 0.10573 0.04797 0.29396
C7 0.08578 0.14777 0.27296
C8 0.03342 -0.01671 0.32585
C9 0.13358 -0.16235 0.30530
C10 0.10902 -0.10440 0.40964
C11 0.26467 -0.10156 0.36270
C12 0.20163 -0.09676 0.41873
C13 0.05183 -0.10126 0.46033
C14 0.08640 -0.09168 0.52018
C15 0.17783 -0.08244 0.52948
C16 0.23551 -0.08501 0.47888
C17 0.21432 -0.07223 0.59427
N3 0.45935 0.16724 0.60701
N4 0.18355 0.17901 0.47278
C18 0.41514 0.15357 0.54509
C19 0.32308 0.16744 0.53796
C20 0.28187 0.15960 0.47970
C21 0.33496 0.13581 0.42807
C22 0.42708 0.12086 0.43388
C23 0.46583 0.12914 0.49264
C24 0.48512 0.09876 0.37878
H1 0.09477 0.35725 0.25491
H2 0.18749 0.35356 0.20389
H3 0.08350 0.30396 0.17895
H4 0.28658 0.21212 0.21207
H5 0.32330 0.03392 0.24973
H6 0.02021 0.18108 0.28090
H7 0.10230 -0.16675 0.25899
H8 0.15248 -0.24155 0.31942
H9 -0.01905 -0.03650 0.29272
H10 0.00422 0.02800 0.36378
H11 0.31353 -0.03870 0.36495
H12 0.30072 -0.17542 0.36233
H13 -0.01955 -0.10641 0.45263
H14 0.04113 -0.09087 0.55953
H15 0.30692 -0.07883 0.48630
H16 0.24534 0.00336 0.60093
H17 0.26460 -0.13180 0.60265
H18 0.16162 -0.08111 0.62883
H19 0.28296 0.18734 0.57843
H20 0.53774 0.12003 0.49720
H21 0.30374 0.13020 0.38242
H22 0.50695 0.08980 0.29688
data_XXV_list1_Rank061_Ende
# UPACK Energy = -35.673 kJ/mol

_symmetry_cell_setting                               triclinic
_symmetry_space_group_name_Hall                   '-P 1'
_symmetry_space_group_name_H-M                    'P -1'
_symmetry_Int_Tables_number                               2

loop_
_symmetry_equiv_pos_site_id
_symmetry_equiv_pos_as_xyz
   1 x,y,z
   2 -x,-y,-z

_cell_length_a                                          5.92910
_cell_length_b                                          9.41700
_cell_length_c                                         19.35030
_cell_angle_alpha                                       78.1540
_cell_angle_beta                                        86.3360
_cell_angle_gamma                                       86.7060
_cell_volume                                           1054.152
_cell_formula_units_Z                                 2
loop_
_atom_site_label
_atom_site_fract_x
_atom_site_fract_y
_atom_site_fract_z
N1 -0.13533 0.86152 0.13473
N2 0.13358 0.98311 0.17468
C1 0.20537 0.56555 0.42937
O1 -0.23990 0.00995 0.33912
O2 -0.06563 -0.07587 0.43422
C2 0.19250 0.67062 0.35974
O3 0.03685 0.43784 0.16091
C3 0.35038 0.77739 0.34068
C4 0.33254 0.88127 0.27829
O4 0.33550 0.54455 0.17901
O5 0.58607 0.18552 0.48755
C5 0.15601 0.87779 0.23486
O6 0.73919 0.34681 0.40505
C6 0.00251 0.76586 0.25214
C7 0.02067 0.66338 0.31507
C8 -0.18136 0.75535 0.20134
C9 -0.09556 1.00536 0.14860
C10 0.01476 0.81678 0.08528
C11 0.30721 0.97696 0.11731
C12 0.23323 0.87082 0.07398
C13 -0.04442 0.71462 0.04770
C14 0.10900 0.67248 -0.00301
C15 0.32436 0.72613 -0.01434
C16 0.38691 0.82412 0.02480
C17 0.48514 0.67838 -0.06944
N3 -0.08025 0.00499 0.37652
N4 0.58931 0.26402 0.42893
C18 0.08656 0.12190 0.35491
C19 0.25768 0.13690 0.39891
C20 0.41077 0.24756 0.38005
C21 0.39179 0.34380 0.31483
C22 0.22126 0.33258 0.26985
C23 0.07110 0.22083 0.29046
C24 0.19408 0.43914 0.20146
H1 0.38034 0.54355 0.44404
H2 0.11214 0.61299 0.47013
H3 0.13043 0.46368 0.42722
H4 0.48436 0.78217 0.37596
H5 0.45144 0.96733 0.26413
H6 -0.10164 0.57971 0.33001
H7 -0.21985 1.03621 0.18847
H8 -0.10152 1.08980 0.09997
H9 -0.34809 0.77957 0.22475
H10 -0.17838 0.64561 0.19069
H11 0.47075 0.93943 0.13929
H12 0.32341 1.08470 0.08396
H13 -0.21049 0.66908 0.05797
H14 0.06064 0.59815 -0.03502
H15 0.55485 0.86651 0.01717
H16 0.46353 0.56437 -0.06991
H17 0.66050 0.69056 -0.05887
H18 0.45150 0.74264 -0.12172
H19 0.27078 0.06101 0.44923
H20 -0.06118 0.21090 0.25546
H21 0.50746 0.43221 0.29983
H22 0.26874 0.59835 0.13608
data_XXV_list1_Rank062_Ende
# UPACK Energy = -35.671 kJ/mol

_symmetry_cell_setting                              monoclinic
_symmetry_space_group_name_Hall                   '-P 2ybc'
_symmetry_space_group_name_H-M                    'P 21/c'
_symmetry_Int_Tables_number                              14

loop_
_symmetry_equiv_pos_site_id
_symmetry_equiv_pos_as_xyz
   1 x,y,z
   2 -x,1/2+y,1/2-z
   3 -x,-y,-z
   4 x,1/2-y,1/2+z

_cell_length_a                                          7.35530
_cell_length_b                                         36.39540
_cell_length_c                                          8.38380
_cell_angle_alpha                                            90
_cell_angle_beta                                       109.1330
_cell_angle_gamma                                            90
_cell_volume                                           2120.359
_cell_formula_units_Z                                 4
loop_
_atom_site_label
_atom_site_fract_x
_atom_site_fract_y
_atom_site_fract_z
N1 0.19975 0.06126 0.31930
N2 0.41981 0.05857 0.58289
C1 -0.15825 0.03856 0.88562
O1 0.77870 0.28030 0.40740
O2 0.59696 0.26381 0.15950
C2 -0.00426 0.04204 0.80495
O3 1.18770 0.18776 0.81307
C3 0.18794 0.04484 0.90455
C4 0.33142 0.04980 0.83176
O4 1.13522 0.12946 0.76208
O5 0.50322 0.13108 0.01773
C5 0.28224 0.05117 0.65693
O6 0.63145 0.09066 0.20989
C6 0.08870 0.04694 0.55572
C7 -0.05429 0.04301 0.63026
C8 0.03362 0.04754 0.36342
C9 0.37918 0.04254 0.41416
C10 0.21334 0.09868 0.30811
C11 0.48247 0.09742 0.59117
C12 0.34696 0.11823 0.43924
C13 0.09226 0.11732 0.16891
C14 0.10433 0.15543 0.16002
C15 0.23437 0.17506 0.29006
C16 0.35571 0.15655 0.42991
C17 0.24238 0.21625 0.27631
N3 0.70563 0.25698 0.30104
N4 0.60581 0.12229 0.15938
C18 0.75658 0.21757 0.34501
C19 0.66589 0.18922 0.23501
C20 0.70755 0.15228 0.27833
C21 0.84463 0.14417 0.43537
C22 0.94194 0.17200 0.54569
C23 0.89615 0.20845 0.49832
C24 1.09379 0.16363 0.71135
H1 -0.23261 0.06472 0.87710
H2 -0.09699 0.03093 1.01819
H3 -0.26281 0.01767 0.82202
H4 0.22672 0.04379 1.04065
H5 0.48028 0.05287 0.91107
H6 -0.20393 0.04059 0.55240
H7 0.35918 0.01254 0.41597
H8 0.49452 0.04811 0.36031
H9 -0.00452 0.01990 0.31263
H10 -0.08985 0.06548 0.30943
H11 0.47727 0.10978 0.70852
H12 0.63021 0.09870 0.58923
H13 -0.00909 0.10193 0.06735
H14 0.01132 0.16998 0.05067
H15 0.45777 0.17179 0.53163
H16 0.12200 0.22879 0.30421
H17 0.37435 0.22718 0.36498
H18 0.23623 0.22417 0.14904
H19 0.55801 0.19593 0.11417
H20 0.97068 0.23018 0.58363
H21 0.87972 0.11558 0.47112
H22 1.24623 0.13133 0.86553
data_XXV_list1_Rank063_Ende
# UPACK Energy = -35.582 kJ/mol

_symmetry_cell_setting                            orthorhombic
_symmetry_space_group_name_Hall                   'P 2ac 2ab'
_symmetry_space_group_name_H-M                    'P 21 21 21'
_symmetry_Int_Tables_number                              19

loop_
_symmetry_equiv_pos_site_id
_symmetry_equiv_pos_as_xyz
   1 x,y,z
   2 1/2-x,-y,1/2+z
   3 1/2+x,1/2-y,-z
   4 -x,1/2+y,1/2-z

_cell_length_a                                          9.04360
_cell_length_b                                          9.06220
_cell_length_c                                         25.21690
_cell_angle_alpha                                            90
_cell_angle_beta                                             90
_cell_angle_gamma                                            90
_cell_volume                                           2066.649
_cell_formula_units_Z                                 4
loop_
_atom_site_label
_atom_site_fract_x
_atom_site_fract_y
_atom_site_fract_z
N1 0.21375 0.57784 0.41507
N2 0.20458 0.33091 0.39854
C1 -0.20618 0.41063 0.23050
O1 0.41852 0.31695 0.27914
O2 0.37023 0.54555 0.26256
C2 -0.09919 0.39013 0.27566
O3 0.35175 -0.07593 0.13991
C3 -0.06165 0.24898 0.29249
C4 0.04001 0.22767 0.33350
O4 0.25932 -0.01774 0.06363
O5 0.20662 0.68308 0.07699
C5 0.10609 0.34927 0.35743
O6 0.08648 0.51282 0.03595
C6 0.06808 0.49210 0.34041
C7 -0.03530 0.51165 0.29999
C8 0.13895 0.62720 0.36628
C9 0.31160 0.45151 0.40467
C10 0.12482 0.56499 0.45911
C11 0.14120 0.28615 0.45006
C12 0.08393 0.42475 0.47794
C13 0.07097 0.69066 0.48415
C14 -0.02290 0.67648 0.52780
C15 -0.06199 0.53793 0.54701
C16 -0.00790 0.41198 0.52227
C17 -0.15872 0.52478 0.59539
N3 0.38322 0.41666 0.24918
N4 0.17338 0.55404 0.06989
C18 0.33684 0.37534 0.19401
C19 0.28717 0.48160 0.15774
C20 0.23196 0.44108 0.10794
C21 0.23297 0.29171 0.09411
C22 0.29128 0.18429 0.12783
C23 0.34067 0.22773 0.17784
C24 0.30071 0.02555 0.11127
H1 -0.29969 0.33569 0.23491
H2 -0.15096 0.38738 0.19304
H3 -0.24808 0.52338 0.22913
H4 -0.11267 0.15496 0.27317
H5 0.06943 0.11757 0.34680
H6 -0.06641 0.62199 0.28781
H7 0.37729 0.46680 0.36818
H8 0.38853 0.43182 0.43788
H9 0.21955 0.67618 0.33919
H10 0.05420 0.70888 0.37593
H11 0.05033 0.20911 0.44369
H12 0.22566 0.23225 0.47430
H13 0.10351 0.79901 0.46984
H14 -0.06461 0.77472 0.54738
H15 -0.03805 0.30383 0.53725
H16 -0.12745 0.42826 0.61876
H17 -0.14780 0.62257 0.62029
H18 -0.27403 0.51326 0.58349
H19 0.29113 0.59816 0.16833
H20 0.38297 0.14390 0.20472
H21 0.19435 0.25910 0.05490
H22 0.25488 -0.12546 0.06729
data_XXV_list1_Rank064_Ende
# UPACK Energy = -35.566 kJ/mol

_symmetry_cell_setting                               triclinic
_symmetry_space_group_name_Hall                   '-P 1'
_symmetry_space_group_name_H-M                    'P -1'
_symmetry_Int_Tables_number                               2

loop_
_symmetry_equiv_pos_site_id
_symmetry_equiv_pos_as_xyz
   1 x,y,z
   2 -x,-y,-z

_cell_length_a                                          7.86570
_cell_length_b                                         11.63350
_cell_length_c                                         12.62950
_cell_angle_alpha                                       71.0950
_cell_angle_beta                                        74.0660
_cell_angle_gamma                                       74.9690
_cell_volume                                           1032.716
_cell_formula_units_Z                                 2
loop_
_atom_site_label
_atom_site_fract_x
_atom_site_fract_y
_atom_site_fract_z
N1 0.11398 1.04742 0.12763
N2 -0.03887 0.93749 0.29583
C1 0.40410 0.48185 0.24528
O1 1.16559 0.66067 -0.06157
O2 1.24835 0.46631 0.01472
C2 0.28165 0.60213 0.25601
O3 0.62846 0.91053 0.14778
C3 0.15102 0.60567 0.35537
C4 0.03989 0.71750 0.36814
O4 0.50404 0.82628 0.32175
O5 0.90308 0.25903 0.39307
C5 0.05922 0.82562 0.28031
O6 0.65469 0.36244 0.46741
C6 0.18744 0.82134 0.17852
C7 0.29797 0.70902 0.16665
C8 0.20855 0.94027 0.08196
C9 -0.06988 1.03402 0.19041
C10 0.21027 1.08537 0.18179
C11 0.02149 0.98432 0.37223
C12 0.17508 1.05306 0.30191
C13 0.34967 1.14889 0.11910
C14 0.45449 1.17876 0.17608
C15 0.42268 1.14364 0.29506
C16 0.28377 1.08069 0.35754
C17 0.54043 1.16862 0.35775
N3 1.15531 0.56744 0.01823
N4 0.79543 0.35499 0.39679
C18 1.00291 0.57270 0.11966
C19 0.97238 0.46558 0.20826
C20 0.83155 0.46992 0.30369
C21 0.72230 0.58438 0.30982
C22 0.74677 0.69214 0.22196
C23 0.88693 0.68478 0.12714
C24 0.62544 0.81344 0.22869
H1 0.43345 0.42739 0.32846
H2 0.34150 0.42847 0.21531
H3 0.53067 0.49795 0.18565
H4 0.13955 0.52113 0.42418
H5 -0.05980 0.72204 0.44645
H6 0.39909 0.70544 0.08894
H7 -0.14166 1.00536 0.14265
H8 -0.14844 1.12153 0.20820
H9 0.15014 0.94151 0.01249
H10 0.35112 0.94543 0.04842
H11 0.06786 0.90719 0.44133
H12 -0.08965 1.04765 0.40959
H13 0.37786 1.17250 0.02628
H14 0.56431 1.22720 0.12732
H15 0.25894 1.05445 0.45017
H16 0.62821 1.08288 0.39207
H17 0.45877 1.20528 0.42892
H18 0.62379 1.23493 0.30065
H19 1.05894 0.37688 0.20263
H20 0.90813 0.76876 0.05878
H21 0.61219 0.58956 0.38348
H22 0.44953 0.91380 0.30168
data_XXV_list1_Rank065_Ende
# UPACK Energy = -35.528 kJ/mol

_symmetry_cell_setting                               triclinic
_symmetry_space_group_name_Hall                   '-P 1'
_symmetry_space_group_name_H-M                    'P -1'
_symmetry_Int_Tables_number                               2

loop_
_symmetry_equiv_pos_site_id
_symmetry_equiv_pos_as_xyz
   1 x,y,z
   2 -x,-y,-z

_cell_length_a                                          8.76900
_cell_length_b                                          9.53080
_cell_length_c                                         13.39000
_cell_angle_alpha                                       77.8340
_cell_angle_beta                                        72.8530
_cell_angle_gamma                                       88.6620
_cell_volume                                           1044.418
_cell_formula_units_Z                                 2
loop_
_atom_site_label
_atom_site_fract_x
_atom_site_fract_y
_atom_site_fract_z
N1 0.48681 0.80193 0.39299
N2 0.26854 0.92838 0.37401
C1 -0.05544 0.42723 0.36145
O1 0.51878 0.62391 0.09062
O2 0.32390 0.47607 0.11296
C2 0.02929 0.55998 0.36555
O3 0.41096 1.14488 0.10894
C3 -0.05103 0.68671 0.37306
C4 0.02953 0.81049 0.37441
O4 0.17374 1.22244 0.11778
O5 -0.22202 0.64365 0.17551
C5 0.19085 0.80781 0.36803
O6 -0.26183 0.86942 0.12568
C6 0.27193 0.67956 0.36061
C7 0.19038 0.55661 0.35845
C8 0.44852 0.67514 0.35617
C9 0.44341 0.93403 0.32998
C10 0.43870 0.79119 0.50223
C11 0.22234 0.96698 0.47955
C12 0.30799 0.86803 0.54976
C13 0.50980 0.69494 0.56694
C14 0.45082 0.67523 0.67820
C15 0.32108 0.75039 0.72516
C16 0.25037 0.84756 0.66113
C17 0.25712 0.72774 0.84500
N3 0.38024 0.59755 0.09768
N4 -0.17607 0.76929 0.14087
C18 0.26756 0.71827 0.10184
C19 0.10714 0.69370 0.11040
C20 -0.00236 0.80252 0.12121
C21 0.05270 0.94000 0.11912
C22 0.21254 0.96806 0.11067
C23 0.31828 0.85627 0.10185
C24 0.27003 1.11368 0.11361
H1 -0.18447 0.43507 0.39204
H2 -0.02617 0.41224 0.27955
H3 -0.02016 0.33288 0.41016
H4 -0.17659 0.68920 0.37676
H5 -0.03169 0.90976 0.37884
H6 0.25065 0.45692 0.35275
H7 0.48258 0.93584 0.24358
H8 0.49635 1.03012 0.34229
H9 0.52304 0.67876 0.27415
H10 0.47091 0.57673 0.40767
H11 0.09306 0.95205 0.51554
H12 0.25797 1.07915 0.47095
H13 0.60912 0.63455 0.52988
H14 0.50350 0.59894 0.72970
H15 0.14788 0.90409 0.69823
H16 0.12868 0.70435 0.87097
H17 0.28156 0.82410 0.87050
H18 0.31339 0.63762 0.88350
H19 0.06509 0.58622 0.11268
H20 0.44249 0.87668 0.09628
H21 -0.03197 1.02518 0.12840
H22 0.24525 1.30237 0.11462
data_XXV_list1_Rank066_Ende
# UPACK Energy = -35.508 kJ/mol

_symmetry_cell_setting                              monoclinic
_symmetry_space_group_name_Hall                   '-P 2ybc'
_symmetry_space_group_name_H-M                    'P 21/c'
_symmetry_Int_Tables_number                              14

loop_
_symmetry_equiv_pos_site_id
_symmetry_equiv_pos_as_xyz
   1 x,y,z
   2 -x,1/2+y,1/2-z
   3 -x,-y,-z
   4 x,1/2-y,1/2+z

_cell_length_a                                         11.02200
_cell_length_b                                         15.57370
_cell_length_c                                         12.31880
_cell_angle_alpha                                            90
_cell_angle_beta                                       101.0900
_cell_angle_gamma                                            90
_cell_volume                                           2075.076
_cell_formula_units_Z                                 4
loop_
_atom_site_label
_atom_site_fract_x
_atom_site_fract_y
_atom_site_fract_z
N1 0.15452 0.03208 0.68164
N2 0.27884 0.11335 0.59450
C1 0.67522 0.10248 0.96340
O1 0.15257 0.24431 -0.14269
O2 0.34991 0.26320 -0.10836
C2 0.57148 0.10397 0.86448
O3 -0.04555 0.03992 0.09374
C3 0.59044 0.13614 0.76383
C4 0.49454 0.13636 0.67128
O4 0.06969 -0.01774 0.23833
O5 0.60166 0.14404 0.23978
C5 0.37766 0.10735 0.68140
O6 0.50879 0.08070 0.35721
C6 0.36065 0.07101 0.78168
C7 0.45731 0.07007 0.87295
C8 0.23695 0.03049 0.79137
C9 0.15691 0.11552 0.62615
C10 0.16063 -0.03766 0.61377
C11 0.28108 0.05524 0.50047
C12 0.21850 -0.02907 0.52211
C13 0.10826 -0.11632 0.63344
C14 0.10799 -0.18410 0.55894
C15 0.15993 -0.17368 0.46529
C16 0.21758 -0.09715 0.44879
C17 0.14829 -0.24220 0.37767
N3 0.25482 0.23578 -0.08427
N4 0.50924 0.11662 0.26911
C18 0.26541 0.18074 0.01722
C19 0.37812 0.17192 0.09143
C20 0.38906 0.12238 0.18761
C21 0.28468 0.07780 0.20567
C22 0.17124 0.08352 0.13225
C23 0.16267 0.13595 0.03910
C24 0.06086 0.03442 0.15274
H1 0.75156 0.14265 0.94908
H2 0.64335 0.12626 1.03617
H3 0.70953 0.03732 0.97984
H4 0.68038 0.16229 0.75819
H5 0.50989 0.15951 0.59176
H6 0.44212 0.04435 0.95064
H7 0.14829 0.17003 0.68131
H8 0.08198 0.12005 0.55282
H9 0.19497 0.06561 0.85147
H10 0.25200 -0.03607 0.81934
H11 0.37681 0.04279 0.49269
H12 0.23205 0.08470 0.42401
H13 0.06578 -0.12432 0.70524
H14 0.06502 -0.24464 0.57312
H15 0.25960 -0.08921 0.37710
H16 0.23956 -0.26237 0.36584
H17 0.09751 -0.21712 0.29927
H18 0.09893 -0.29795 0.40013
H19 0.45906 0.20523 0.07455
H20 0.07462 0.14046 -0.01842
H21 0.29282 0.03723 0.27864
H22 -0.01501 -0.02445 0.25215
data_XXV_list1_Rank067_Ende
# UPACK Energy = -35.497 kJ/mol

_symmetry_cell_setting                              monoclinic
_symmetry_space_group_name_Hall                   '-P 2yn'
_symmetry_space_group_name_H-M                    'P 21/n'
_symmetry_Int_Tables_number                              14

loop_
_symmetry_equiv_pos_site_id
_symmetry_equiv_pos_as_xyz
   1 x,y,z
   2 1/2-x,1/2+y,1/2-z
   3 -x,-y,-z
   4 1/2+x,1/2-y,1/2+z

_cell_length_a                                         12.56900
_cell_length_b                                          5.83610
_cell_length_c                                         27.94720
_cell_angle_alpha                                            90
_cell_angle_beta                                        91.3770
_cell_angle_gamma                                            90
_cell_volume                                           2049.445
_cell_formula_units_Z                                 4
loop_
_atom_site_label
_atom_site_fract_x
_atom_site_fract_y
_atom_site_fract_z
N1 0.91316 0.64403 0.15247
N2 0.82881 0.94200 0.11489
C1 0.46711 0.39725 0.06796
O1 0.40480 0.11417 0.26273
O2 0.25941 0.13076 0.22053
C2 0.56271 0.54287 0.08018
O3 0.68601 0.73538 0.24558
C3 0.57274 0.76153 0.06094
C4 0.66179 0.89606 0.07225
O4 0.64171 1.04314 0.20559
O5 0.19013 0.90097 0.13229
C5 0.74041 0.81207 0.10355
O6 0.32099 0.94287 0.08415
C6 0.73119 0.58951 0.12216
C7 0.64146 0.45767 0.11099
C8 0.82030 0.48911 0.15395
C9 0.88361 0.88396 0.16030
C10 0.98182 0.61182 0.11535
C11 0.90469 0.97174 0.07597
C12 0.98197 0.76877 0.07712
C13 1.05031 0.42410 0.11490
C14 1.11913 0.39515 0.07678
C15 1.12020 0.55243 0.03938
C16 1.05173 0.73836 0.03960
C17 1.19680 0.52735 -0.00084
N3 0.34492 0.20925 0.23402
N4 0.27956 0.85755 0.11897
C18 0.38304 0.42087 0.20947
C19 0.31799 0.53385 0.17563
C20 0.35091 0.73624 0.15396
C21 0.45004 0.82804 0.16706
C22 0.51593 0.72165 0.20142
C23 0.48251 0.51508 0.22136
C24 0.61855 0.83007 0.21782
H1 0.49049 0.25029 0.04662
H2 0.40747 0.49433 0.04756
H3 0.43108 0.33445 0.10047
H4 0.51075 0.82713 0.03688
H5 0.67073 1.06553 0.05673
H6 0.63437 0.28655 0.12568
H7 0.83138 0.90295 0.19104
H8 0.95492 0.99139 0.16645
H9 0.79340 0.47264 0.19063
H10 0.84206 0.31963 0.14066
H11 0.86137 0.97553 0.04161
H12 0.94820 1.13257 0.08049
H13 1.05014 0.30245 0.14435
H14 1.17231 0.24892 0.07596
H15 1.05283 0.85962 0.01048
H16 1.15586 0.55573 -0.03516
H17 1.26043 0.65338 0.00297
H18 1.23179 0.35635 -0.00100
H19 0.23910 0.46673 0.16663
H20 0.53300 0.42970 0.24797
H21 0.47594 0.98620 0.15021
H22 0.70614 1.08177 0.22444
data_XXV_list1_Rank068_Ende
# UPACK Energy = -35.408 kJ/mol

_symmetry_cell_setting                               triclinic
_symmetry_space_group_name_Hall                   '-P 1'
_symmetry_space_group_name_H-M                    'P -1'
_symmetry_Int_Tables_number                               2

loop_
_symmetry_equiv_pos_site_id
_symmetry_equiv_pos_as_xyz
   1 x,y,z
   2 -x,-y,-z

_cell_length_a                                          8.16250
_cell_length_b                                          9.38970
_cell_length_c                                         14.63020
_cell_angle_alpha                                       85.3520
_cell_angle_beta                                        81.4290
_cell_angle_gamma                                       66.1250
_cell_volume                                           1013.642
_cell_formula_units_Z                                 2
loop_
_atom_site_label
_atom_site_fract_x
_atom_site_fract_y
_atom_site_fract_z
N1 0.24827 0.25092 0.34530
N2 0.38876 0.39026 0.25691
C1 0.85577 0.31325 0.52549
O1 0.29106 0.60939 -0.01193
O2 0.12854 0.49998 0.06957
C2 0.72754 0.33866 0.45588
O3 0.16034 1.16835 0.03597
C3 0.75658 0.40221 0.36893
C4 0.64230 0.42237 0.30250
O4 -0.01143 1.28927 0.15520
O5 -0.23369 0.74069 0.35855
C5 0.49893 0.37619 0.32294
O6 -0.26462 0.96866 0.39472
C6 0.47121 0.30953 0.41044
C7 0.58400 0.29334 0.47686
C8 0.32263 0.24749 0.43183
C9 0.20801 0.40043 0.29551
C10 0.33329 0.12216 0.29094
C11 0.46958 0.28053 0.17962
C12 0.44029 0.13064 0.20762
C13 0.31181 -0.01580 0.31699
C14 0.39220 -0.14341 0.25872
C15 0.49277 -0.13356 0.17471
C16 0.51821 0.00272 0.14966
C17 0.57035 -0.26838 0.10983
N3 0.18067 0.60563 0.05345
N4 -0.21949 0.86455 0.33986
C18 0.09100 0.74607 0.11289
C19 -0.02461 0.74550 0.19344
C20 -0.10486 0.87387 0.25124
C21 -0.07338 1.00821 0.22453
C22 0.03698 1.01406 0.14260
C23 0.11914 0.88193 0.08820
C24 0.07119 1.15666 0.11183
H1 0.96299 0.19678 0.51807
H2 0.91658 0.39847 0.51434
H3 0.78453 0.32453 0.59537
H4 0.86972 0.43612 0.35333
H5 0.66566 0.47183 0.23476
H6 0.56119 0.24208 0.54407
H7 0.13671 0.49905 0.34245
H8 0.12420 0.41140 0.24109
H9 0.21643 0.31958 0.48349
H10 0.37922 0.12812 0.45959
H11 0.61413 0.25406 0.16484
H12 0.40658 0.33292 0.11751
H13 0.22996 -0.02166 0.38198
H14 0.37508 -0.25111 0.27858
H15 0.59680 0.00998 0.08422
H16 0.50404 -0.34897 0.12719
H17 0.71448 -0.33178 0.11326
H18 0.55175 -0.22674 0.03878
H19 -0.05300 0.64279 0.21209
H20 0.20784 0.88493 0.02530
H21 -0.13435 1.10921 0.26905
H22 0.03663 1.35741 0.11651
data_XXV_list1_Rank069_Ende
# UPACK Energy = -35.373 kJ/mol

_symmetry_cell_setting                              monoclinic
_symmetry_space_group_name_Hall                   'P -2yc'
_symmetry_space_group_name_H-M                    'P c'
_symmetry_Int_Tables_number                               7

loop_
_symmetry_equiv_pos_site_id
_symmetry_equiv_pos_as_xyz
   1 x,y,z
   2 x,-y,1/2+z

_cell_length_a                                          7.35110
_cell_length_b                                         18.43310
_cell_length_c                                          8.34120
_cell_angle_alpha                                            90
_cell_angle_beta                                       109.2560
_cell_angle_gamma                                            90
_cell_volume                                           1067.029
_cell_formula_units_Z                                 2
loop_
_atom_site_label
_atom_site_fract_x
_atom_site_fract_y
_atom_site_fract_z
N1 0.69526 0.37278 1.19298
N2 0.47749 0.37609 0.92647
C1 1.05863 0.42638 0.63105
O1 0.13002 -0.05861 0.10461
O2 0.31473 -0.02591 0.35304
C2 0.90332 0.41583 0.70929
O3 -0.28221 0.12428 -0.30251
C3 0.71216 0.40805 0.60705
C4 0.56825 0.39526 0.67829
O4 -0.22943 0.23941 -0.25037
O5 0.40264 0.23606 0.49777
C5 0.61557 0.39249 0.85394
O6 0.26403 0.31617 0.30838
C6 0.80766 0.40348 0.95766
C7 0.95128 0.41408 0.88465
C8 0.86036 0.40230 1.15094
C9 0.51355 0.40802 1.09537
C10 0.68736 0.29877 1.20473
C11 0.41967 0.29886 0.91836
C12 0.55680 0.25904 1.07272
C13 0.81076 0.26303 1.34561
C14 0.80352 0.18763 1.35537
C15 0.67559 0.14784 1.22491
C16 0.55249 0.18336 1.08329
C17 0.67153 0.06647 1.23976
N3 0.20539 -0.01246 0.21071
N4 0.29743 0.25353 0.35620
C18 0.15346 0.06533 0.16674
C19 0.24288 0.12134 0.27805
C20 0.19872 0.19423 0.23543
C21 0.06105 0.21022 0.07761
C22 -0.03470 0.15524 -0.03408
C23 0.01321 0.08332 0.01260
C24 -0.18766 0.17187 -0.20017
H1 1.16295 0.46671 0.70186
H2 1.13315 0.37513 0.63358
H3 0.99772 0.44424 0.49958
H4 0.67479 0.41111 0.47038
H5 0.42023 0.38740 0.59749
H6 1.10012 0.42117 0.96409
H7 0.52929 0.46751 1.09307
H8 0.39770 0.39566 1.14778
H9 0.89182 0.45719 1.20165
H10 0.98713 0.36854 1.20712
H11 0.42797 0.27467 0.80124
H12 0.27143 0.29490 0.91868
H13 0.90994 0.29436 1.44773
H14 0.89838 0.15960 1.46582
H15 0.45249 0.15245 0.98107
H16 0.79351 0.04265 1.21262
H17 0.54065 0.04397 1.15034
H18 0.67799 0.05088 1.36779
H19 0.35114 0.10813 0.39964
H20 -0.06048 0.04045 -0.07379
H21 0.02382 0.26666 0.04260
H22 -0.34171 0.23585 -0.35377
data_XXV_list1_Rank070_Ende
# UPACK Energy = -35.355 kJ/mol

_symmetry_cell_setting                              monoclinic
_symmetry_space_group_name_Hall                   '-P 2ybc'
_symmetry_space_group_name_H-M                    'P 21/c'
_symmetry_Int_Tables_number                              14

loop_
_symmetry_equiv_pos_site_id
_symmetry_equiv_pos_as_xyz
   1 x,y,z
   2 -x,1/2+y,1/2-z
   3 -x,-y,-z
   4 x,1/2-y,1/2+z

_cell_length_a                                         15.58470
_cell_length_b                                          6.00020
_cell_length_c                                         23.23480
_cell_angle_alpha                                            90
_cell_angle_beta                                       103.8820
_cell_angle_gamma                                            90
_cell_volume                                           2109.256
_cell_formula_units_Z                                 4
loop_
_atom_site_label
_atom_site_fract_x
_atom_site_fract_y
_atom_site_fract_z
N1 0.28448 0.41913 0.37969
N2 0.21068 0.12649 0.32819
C1 0.43199 0.10956 0.16753
O1 0.19162 1.47092 0.18440
O2 0.23825 1.48014 0.10429
C2 0.37925 0.10428 0.21373
O3 0.01958 0.80700 0.23095
C3 0.32134 -0.07103 0.21500
C4 0.26632 -0.06757 0.25441
O4 -0.01057 0.53676 0.16662
O5 0.11790 0.89764 -0.05396
C5 0.26970 0.11202 0.29272
O6 0.10120 0.57358 -0.01758
C6 0.33218 0.28235 0.29385
C7 0.38523 0.27981 0.25328
C8 0.34133 0.47210 0.33901
C9 0.19535 0.35414 0.34677
C10 0.32081 0.28599 0.42774
C11 0.22210 -0.03215 0.37810
C12 0.29129 0.06529 0.43015
C13 0.38889 0.36575 0.47330
C14 0.42537 0.22905 0.52159
C15 0.39421 0.01361 0.52486
C16 0.32700 -0.06813 0.47922
C17 0.43447 -0.12986 0.57752
N3 0.19851 1.39115 0.13742
N4 0.11203 0.77508 -0.01324
C18 0.14879 1.18098 0.11678
C19 0.14985 1.08594 0.06183
C20 0.10784 0.88259 0.04416
C21 0.06367 0.77689 0.08224
C22 0.06164 0.86673 0.13733
C23 0.10276 1.07152 0.15334
C24 0.02066 0.74032 0.17966
H1 0.48405 0.23533 0.17782
H2 0.46217 -0.05228 0.16466
H3 0.38794 0.14837 0.12473
H4 0.31731 -0.20811 0.18385
H5 0.21869 -0.19987 0.25430
H6 0.42935 0.41781 0.25144
H7 0.16963 0.46437 0.30846
H8 0.14851 0.35564 0.37550
H9 0.32099 0.62987 0.31645
H10 0.41012 0.48615 0.36395
H11 0.24449 -0.19382 0.36554
H12 0.15945 -0.05537 0.39073
H13 0.41312 0.53396 0.47084
H14 0.47865 0.28958 0.55724
H15 0.30259 -0.23645 0.48117
H16 0.50598 -0.10666 0.59036
H17 0.42085 -0.30502 0.56697
H18 0.40724 -0.08595 0.61507
H19 0.18575 1.16880 0.03293
H20 0.10243 1.14208 0.19653
H21 0.03236 0.61675 0.06946
H22 -0.02718 0.48648 0.20275
data_XXV_list1_Rank071_Ende
# UPACK Energy = -35.309 kJ/mol

_symmetry_cell_setting                              monoclinic
_symmetry_space_group_name_Hall                   'C -2yc'
_symmetry_space_group_name_H-M                    'C c'
_symmetry_Int_Tables_number                               9

loop_
_symmetry_equiv_pos_site_id
_symmetry_equiv_pos_as_xyz
   1 x,y,z
   2 x,-y,1/2+z
   3 1/2+x,1/2+y,z
   4 1/2+x,1/2-y,1/2+z

_cell_length_a                                          8.63460
_cell_length_b                                         21.24010
_cell_length_c                                         11.42300
_cell_angle_alpha                                            90
_cell_angle_beta                                        97.1250
_cell_angle_gamma                                            90
_cell_volume                                           2078.798
_cell_formula_units_Z                                 4
loop_
_atom_site_label
_atom_site_fract_x
_atom_site_fract_y
_atom_site_fract_z
N1 0.02361 0.32773 0.11202
N2 -0.09866 0.34704 0.27407
C1 0.32750 0.54208 0.43209
O1 1.05499 0.22696 -0.22028
O2 1.00677 0.13807 -0.31165
C2 0.21579 0.48982 0.39081
O3 0.63791 0.21730 0.07164
C3 0.10942 0.46774 0.46335
C4 0.00511 0.41960 0.42534
O4 0.69804 0.15890 0.22504
O5 1.26689 -0.00379 0.06095
C5 0.00551 0.39385 0.31339
O6 1.12736 -0.00382 0.20528
C6 0.11576 0.41493 0.24125
C7 0.22051 0.46278 0.28054
C8 0.12343 0.38436 0.12054
C9 -0.13142 0.34265 0.14506
C10 0.09266 0.27372 0.16020
C11 -0.07273 0.28424 0.32841
C12 0.05210 0.25048 0.26757
C13 0.20995 0.24426 0.10707
C14 0.28554 0.19165 0.16060
C15 0.24728 0.16905 0.26768
C16 0.12961 0.19809 0.32070
C17 0.33608 0.11436 0.32710
N3 1.02992 0.17036 -0.22275
N4 1.15870 0.01551 0.11029
C18 0.99904 0.14206 -0.10920
C19 1.08643 0.09154 -0.05828
C20 1.06243 0.06861 0.05323
C21 0.94560 0.09649 0.11085
C22 0.85433 0.14590 0.05959
C23 0.88392 0.16860 -0.04976
C24 0.72677 0.17514 0.11837
H1 0.43529 0.53806 0.39197
H2 0.35704 0.54080 0.52758
H3 0.27429 0.58756 0.40836
H4 0.10716 0.48795 0.55042
H5 -0.07756 0.40259 0.48204
H6 0.30632 0.47853 0.22535
H7 -0.17664 0.38750 0.10598
H8 -0.21780 0.30600 0.11686
H9 0.08141 0.41717 0.05001
H10 0.24389 0.37138 0.11135
H11 -0.03496 0.28902 0.42263
H12 -0.18110 0.25721 0.31649
H13 0.24297 0.26299 0.02508
H14 0.37822 0.16921 0.12012
H15 0.10061 0.18103 0.40501
H16 0.43129 0.13177 0.39033
H17 0.25987 0.08527 0.37405
H18 0.38624 0.08481 0.26334
H19 1.17515 0.07066 -0.10613
H20 0.81689 0.20817 -0.08962
H21 0.92513 0.07966 0.19756
H22 0.62236 0.19112 0.24210
data_XXV_list1_Rank072_Ende
# UPACK Energy = -35.266 kJ/mol

_symmetry_cell_setting                              monoclinic
_symmetry_space_group_name_Hall                   'P 2yb'
_symmetry_space_group_name_H-M                    'P 21'
_symmetry_Int_Tables_number                               4

loop_
_symmetry_equiv_pos_site_id
_symmetry_equiv_pos_as_xyz
   1 x,y,z
   2 -x,1/2+y,-z

_cell_length_a                                         13.19060
_cell_length_b                                          5.67060
_cell_length_c                                         14.96060
_cell_angle_alpha                                            90
_cell_angle_beta                                       105.9950
_cell_angle_gamma                                            90
_cell_volume                                           1075.710
_cell_formula_units_Z                                 2
loop_
_atom_site_label
_atom_site_fract_x
_atom_site_fract_y
_atom_site_fract_z
N1 0.32474 0.55749 0.28013
N2 0.23472 0.26856 0.18530
C1 -0.02744 0.09555 0.42200
O1 0.86850 1.41829 0.21704
O2 0.72561 1.40027 0.25976
C2 0.04272 0.13948 0.35970
O3 0.96472 0.74431 0.02958
C3 0.04163 -0.01426 0.28699
C4 0.10411 0.03141 0.22731
O4 0.85755 0.44625 -0.00500
O5 0.45002 0.79492 0.10107
C5 0.16961 0.22841 0.24156
O6 0.51842 0.45652 0.08632
C6 0.17310 0.37952 0.31684
C7 0.10830 0.33564 0.37468
C8 0.25052 0.58707 0.33729
C9 0.26903 0.51341 0.18196
C10 0.41049 0.41390 0.31652
C11 0.32400 0.10421 0.19665
C12 0.41503 0.19031 0.27737
C13 0.49142 0.48438 0.39329
C14 0.57866 0.33757 0.42763
C15 0.58418 0.11885 0.38694
C16 0.50178 0.04421 0.31291
C17 0.67886 -0.03800 0.42235
N3 0.78596 1.32240 0.21807
N4 0.52393 0.67010 0.09719
C18 0.75352 1.10470 0.16001
C19 0.65574 0.99782 0.15206
C20 0.62681 0.78845 0.10216
C21 0.69744 0.68769 0.05873
C22 0.79566 0.78921 0.06515
C23 0.82167 0.99991 0.11456
C24 0.87401 0.66612 0.02521
H1 0.02012 0.08664 0.49414
H2 -0.07078 -0.06955 0.40418
H3 -0.08421 0.23887 0.41509
H4 -0.00824 -0.17043 0.27660
H5 0.10336 -0.08783 0.17067
H6 0.10958 0.45416 0.43166
H7 0.20160 0.63296 0.15603
H8 0.32205 0.53231 0.13685
H9 0.20825 0.75381 0.32054
H10 0.29411 0.58855 0.41083
H11 0.30064 -0.07248 0.21207
H12 0.34870 0.09775 0.13276
H13 0.48691 0.65530 0.42489
H14 0.64273 0.39459 0.48635
H15 0.50399 -0.12956 0.28321
H16 0.66881 -0.14771 0.47919
H17 0.68929 -0.15387 0.36729
H18 0.74978 0.06863 0.44704
H19 0.60138 1.07813 0.18621
H20 0.89828 1.07980 0.12047
H21 0.67632 0.52356 0.02054
H22 0.92569 0.39924 -0.01459
data_XXV_list1_Rank073_Ende
# UPACK Energy = -35.020 kJ/mol

_symmetry_cell_setting                              monoclinic
_symmetry_space_group_name_Hall                   '-I 2yc'
_symmetry_space_group_name_H-M                    'I 2/c'
_symmetry_Int_Tables_number                              15

loop_
_symmetry_equiv_pos_site_id
_symmetry_equiv_pos_as_xyz
   1 x,y,z
   2 -x,y,1/2-z
   3 -x,-y,-z
   4 x,-y,1/2+z
   5 1/2+x,1/2+y,1/2+z
   6 1/2-x,1/2+y,-z
   7 1/2-x,1/2-y,1/2-z
   8 1/2+x,1/2-y,z

_cell_length_a                                         13.13440
_cell_length_b                                          8.49100
_cell_length_c                                         37.81050
_cell_angle_alpha                                            90
_cell_angle_beta                                        92.7310
_cell_angle_gamma                                            90
_cell_volume                                           4211.997
_cell_formula_units_Z                                 8
loop_
_atom_site_label
_atom_site_fract_x
_atom_site_fract_y
_atom_site_fract_z
N1 0.56552 -0.08150 0.19734
N2 0.57885 0.17594 0.18129
C1 0.59684 0.01473 0.03639
O1 0.25134 -0.03284 0.10897
O2 0.31261 -0.08926 0.05842
C2 0.59172 0.05965 0.07461
O3 0.33888 0.50074 0.16418
C3 0.58317 0.21657 0.08471
C4 0.58013 0.25676 0.12047
O4 0.38020 0.69312 0.13032
O5 0.41161 0.36412 -0.01990
C5 0.58572 0.13882 0.14608
O6 0.35536 0.59048 -0.00386
C6 0.59297 -0.01967 0.13573
C7 0.59646 -0.05831 0.10000
C8 0.59584 -0.15048 0.16353
C9 0.62454 0.06083 0.20633
C10 0.46263 -0.06873 0.20184
C11 0.47736 0.22652 0.19187
C12 0.41478 0.07915 0.19901
C13 0.40477 -0.20211 0.20804
C14 0.30004 -0.18760 0.21179
C15 0.25284 -0.04104 0.20960
C16 0.31002 0.09209 0.20283
C17 0.14086 -0.02534 0.21542
N3 0.29612 0.00209 0.08247
N4 0.37726 0.45287 0.00196
C18 0.32353 0.17183 0.07746
C19 0.34252 0.23099 0.04387
C20 0.36318 0.39043 0.03845
C21 0.36788 0.49105 0.06776
C22 0.35053 0.43534 0.10177
C23 0.32794 0.27581 0.10616
C24 0.35424 0.54370 0.13307
H1 0.66515 -0.05551 0.03314
H2 0.53034 -0.05595 0.02842
H3 0.59948 0.11810 0.01935
H4 0.57949 0.30821 0.06463
H5 0.57440 0.37924 0.12854
H6 0.60251 -0.18071 0.09192
H7 0.70649 0.04413 0.20266
H8 0.61520 0.09648 0.23399
H9 0.67281 -0.19905 0.16666
H10 0.54349 -0.24490 0.15527
H11 0.44002 0.29491 0.17054
H12 0.48463 0.29963 0.21563
H13 0.44184 -0.31625 0.21058
H14 0.25498 -0.29103 0.21750
H15 0.27301 0.20611 0.20077
H16 0.12720 0.07622 0.23220
H17 0.11248 -0.12995 0.22838
H18 0.09872 -0.01033 0.19009
H19 0.33807 0.15196 0.02132
H20 0.31191 0.23164 0.13236
H21 0.38406 0.61580 0.06388
H22 0.36686 0.73652 0.15358
data_XXV_list1_Rank074_Ende
# UPACK Energy = -34.978 kJ/mol

_symmetry_cell_setting                               triclinic
_symmetry_space_group_name_Hall                   '-P 1'
_symmetry_space_group_name_H-M                    'P -1'
_symmetry_Int_Tables_number                               2

loop_
_symmetry_equiv_pos_site_id
_symmetry_equiv_pos_as_xyz
   1 x,y,z
   2 -x,-y,-z

_cell_length_a                                          7.85260
_cell_length_b                                          8.56950
_cell_length_c                                         17.20070
_cell_angle_alpha                                       81.3460
_cell_angle_beta                                        88.3600
_cell_angle_gamma                                       66.0490
_cell_volume                                           1045.098
_cell_formula_units_Z                                 2
loop_
_atom_site_label
_atom_site_fract_x
_atom_site_fract_y
_atom_site_fract_z
N1 0.51453 0.48614 0.32512
N2 0.33713 0.72733 0.37839
C1 -0.11535 1.04557 0.09948
O1 0.56821 0.60187 -0.06134
O2 0.84937 0.41931 -0.02792
C2 0.00248 0.96193 0.17408
O3 0.28172 1.11872 0.09325
C3 -0.03870 1.04101 0.24129
C4 0.07202 0.96287 0.31017
O4 0.42500 1.09925 0.20327
O5 1.12269 0.38270 0.23170
C5 0.22488 0.80509 0.31163
O6 0.96259 0.55897 0.31103
C6 0.26595 0.72521 0.24382
C7 0.15486 0.80497 0.17535
C8 0.43308 0.55153 0.24413
C9 0.53208 0.62072 0.36383
C10 0.43998 0.38555 0.37127
C11 0.26245 0.64114 0.44266
C12 0.31492 0.45446 0.42974
C13 0.48253 0.21757 0.35851
C14 0.39822 0.11981 0.40274
C15 0.27547 0.18748 0.46095
C16 0.23539 0.35380 0.47515
C17 0.18336 0.08268 0.50809
N3 0.70511 0.53993 -0.01650
N4 0.98727 0.50698 0.24761
C18 0.69816 0.61588 0.05706
C19 0.83419 0.52758 0.11734
C20 0.83945 0.60108 0.18401
C21 0.70372 0.76561 0.18961
C22 0.56067 0.85387 0.13232
C23 0.55885 0.77705 0.06642
C24 0.41370 1.02751 0.14215
H1 -0.25265 1.13857 0.11227
H2 -0.04805 1.11219 0.05935
H3 -0.13251 0.94808 0.07025
H4 -0.15708 1.16463 0.24016
H5 0.04169 1.02516 0.36250
H6 0.18847 0.74507 0.12276
H7 0.59662 0.69593 0.32657
H8 0.61646 0.56496 0.41895
H9 0.53727 0.56761 0.20418
H10 0.38687 0.45897 0.22446
H11 0.11079 0.70833 0.44214
H12 0.32035 0.64379 0.49926
H13 0.58095 0.16386 0.31408
H14 0.42969 -0.01090 0.39245
H15 0.14041 0.40545 0.52097
H16 0.17740 0.10178 0.56956
H17 0.26149 -0.05462 0.50558
H18 0.04243 0.12190 0.48447
H19 0.94160 0.40087 0.11119
H20 0.44959 0.84569 0.02089
H21 0.71005 0.82627 0.24023
H22 0.30529 1.19880 0.20444
data_XXV_list1_Rank075_Ende
# UPACK Energy = -34.970 kJ/mol

_symmetry_cell_setting                              monoclinic
_symmetry_space_group_name_Hall                   'P -2yac'
_symmetry_space_group_name_H-M                    'P n'
_symmetry_Int_Tables_number                               7

loop_
_symmetry_equiv_pos_site_id
_symmetry_equiv_pos_as_xyz
   1 x,y,z
   2 1/2+x,-y,1/2+z

_cell_length_a                                          7.36410
_cell_length_b                                          6.94300
_cell_length_c                                         21.12320
_cell_angle_alpha                                            90
_cell_angle_beta                                        97.1010
_cell_angle_gamma                                            90
_cell_volume                                           1071.723
_cell_formula_units_Z                                 2
loop_
_atom_site_label
_atom_site_fract_x
_atom_site_fract_y
_atom_site_fract_z
N1 0.65131 0.87941 0.11265
N2 0.80098 0.64149 0.17207
C1 0.70490 1.01186 0.40479
O1 0.01864 1.24244 0.21802
O2 0.18968 1.07166 0.16393
C2 0.72446 0.90963 0.34332
O3 0.13830 1.19214 0.45951
C3 0.79032 0.72156 0.34358
C4 0.81492 0.62998 0.28637
O4 0.21602 0.91400 0.50152
O5 0.40019 0.43297 0.25652
C5 0.77290 0.72729 0.22874
O6 0.42711 0.39709 0.35853
C6 0.69878 0.91386 0.22847
C7 0.67722 1.00488 0.28591
C8 0.64197 1.01799 0.16528
C9 0.82528 0.77372 0.11960
C10 0.50001 0.76502 0.09578
C11 0.67652 0.48217 0.15017
C12 0.50629 0.56805 0.11143
C13 0.34207 0.84183 0.06217
C14 0.19278 0.72212 0.04308
C15 0.20020 0.52672 0.05800
C16 0.35660 0.45023 0.09211
C17 0.04004 0.39662 0.03793
N3 0.12775 1.11273 0.21309
N4 0.38541 0.49155 0.31014
C18 0.18010 0.98772 0.26993
C19 0.25363 0.80383 0.26355
C20 0.30196 0.68653 0.31686
C21 0.27314 0.75662 0.37702
C22 0.20330 0.94121 0.38487
C23 0.15659 1.05424 0.33077
C24 0.18151 1.02047 0.44956
H1 0.75653 0.92314 0.44558
H2 0.78105 1.14707 0.40740
H3 0.56185 1.04550 0.40767
H4 0.82529 0.64656 0.38868
H5 0.86841 0.48420 0.28635
H6 0.62432 1.15068 0.28596
H7 0.94446 0.86850 0.13086
H8 0.84304 0.69397 0.07569
H9 0.73495 1.13839 0.16050
H10 0.50273 1.07366 0.16416
H11 0.63755 0.40357 0.19127
H12 0.74482 0.38278 0.12071
H13 0.33674 0.99424 0.05061
H14 0.07077 0.78122 0.01582
H15 0.36217 0.29860 0.10390
H16 -0.00881 0.33332 0.07996
H17 0.08088 0.28046 0.00802
H18 -0.07231 0.47580 0.01131
H19 0.27317 0.75095 0.21625
H20 0.10021 1.19736 0.33627
H21 0.30897 0.66660 0.41884
H22 0.18821 1.00012 0.53627
data_XXV_list1_Rank076_Ende
# UPACK Energy = -34.967 kJ/mol

_symmetry_cell_setting                              monoclinic
_symmetry_space_group_name_Hall                   'C -2yc'
_symmetry_space_group_name_H-M                    'C c'
_symmetry_Int_Tables_number                               9

loop_
_symmetry_equiv_pos_site_id
_symmetry_equiv_pos_as_xyz
   1 x,y,z
   2 x,-y,1/2+z
   3 1/2+x,1/2+y,z
   4 1/2+x,1/2-y,1/2+z

_cell_length_a                                          7.06070
_cell_length_b                                         32.72640
_cell_length_c                                          9.11380
_cell_angle_alpha                                            90
_cell_angle_beta                                        98.5610
_cell_angle_gamma                                            90
_cell_volume                                           2082.473
_cell_formula_units_Z                                 4
loop_
_atom_site_label
_atom_site_fract_x
_atom_site_fract_y
_atom_site_fract_z
N1 0.90705 0.02545 0.50767
N2 1.03479 0.08702 0.45759
C1 0.93265 0.15431 1.01345
O1 0.48162 0.07514 0.62913
O2 0.43019 0.09851 0.84128
C2 0.95592 0.13644 0.86494
O3 0.57650 0.17457 0.21375
C3 1.01505 0.16117 0.75611
C4 1.03680 0.14511 0.61766
O4 0.66136 0.23611 0.27538
O5 0.60232 0.24237 0.97060
C5 1.00215 0.10374 0.58967
O6 0.65302 0.28438 0.79873
C6 0.93696 0.07894 0.69779
C7 0.91308 0.09563 0.83484
C8 0.88907 0.03387 0.66459
C9 1.08179 0.04325 0.46569
C10 0.74513 0.03147 0.40586
C11 0.89582 0.09694 0.32508
C12 0.73125 0.06613 0.31371
C13 0.59513 0.00349 0.39269
C14 0.43204 0.01023 0.28843
C15 0.41592 0.04518 0.20075
C16 0.56612 0.07287 0.21217
C17 0.23711 0.05348 0.09315
N3 0.46378 0.10299 0.71472
N4 0.61044 0.25068 0.84095
C18 0.50665 0.14535 0.66707
C19 0.52842 0.17758 0.76939
C20 0.58002 0.21680 0.72877
C21 0.60622 0.22353 0.58138
C22 0.58004 0.19222 0.47558
C23 0.52937 0.15338 0.51994
C24 0.60622 0.20000 0.31771
H1 0.90198 0.18689 1.00463
H2 1.06331 0.14990 1.09229
H3 0.81461 0.13924 1.05630
H4 1.04609 0.19301 0.78031
H5 1.08610 0.16409 0.53297
H6 0.86392 0.07629 0.91855
H7 1.20838 0.03653 0.54826
H8 1.10987 0.03139 0.35838
H9 0.98592 0.01426 0.73812
H10 0.74220 0.02759 0.68330
H11 0.84058 0.12789 0.33379
H12 0.96584 0.09501 0.22610
H13 0.60742 -0.02361 0.46234
H14 0.31672 -0.01199 0.27522
H15 0.55426 0.09953 0.14085
H16 0.21674 0.08626 0.07827
H17 0.24879 0.04006 -0.01424
H18 0.11064 0.04089 0.13167
H19 0.50936 0.17141 0.88384
H20 0.50951 0.12860 0.43896
H21 0.64823 0.25382 0.54835
H22 0.64501 0.23331 0.16680
data_XXV_list1_Rank077_Ende
# UPACK Energy = -34.857 kJ/mol

_symmetry_cell_setting                            orthorhombic
_symmetry_space_group_name_Hall                   '-P 2ac 2ab'
_symmetry_space_group_name_H-M                    'P b c a'
_symmetry_Int_Tables_number                              61

loop_
_symmetry_equiv_pos_site_id
_symmetry_equiv_pos_as_xyz
   1 x,y,z
   2 1/2-x,-y,1/2+z
   3 1/2+x,1/2-y,-z
   4 -x,1/2+y,1/2-z
   5 -x,-y,-z
   6 1/2+x,y,1/2-z
   7 1/2-x,1/2+y,z
   8 x,1/2-y,1/2+z

_cell_length_a                                         15.16710
_cell_length_b                                         12.16510
_cell_length_c                                         22.19910
_cell_angle_alpha                                            90
_cell_angle_beta                                             90
_cell_angle_gamma                                            90
_cell_volume                                           4095.940
_cell_formula_units_Z                                 8
loop_
_atom_site_label
_atom_site_fract_x
_atom_site_fract_y
_atom_site_fract_z
N1 0.14285 0.05522 0.15449
N2 0.21939 0.20473 0.12132
C1 0.08973 0.15039 -0.11646
O1 0.41902 0.19320 0.49024
O2 0.35382 0.14329 0.40801
C2 0.12400 0.16661 -0.05359
O3 0.63266 0.52202 0.45691
C3 0.17165 0.26012 -0.03798
C4 0.20441 0.27318 0.02039
O4 0.58417 0.65605 0.40175
O5 0.22980 0.46588 0.28939
C5 0.18956 0.19157 0.06320
O6 0.28379 0.62707 0.30699
C6 0.14019 0.09792 0.04760
C7 0.10790 0.08630 -0.01077
C8 0.11928 0.01016 0.09483
C9 0.23173 0.10174 0.15516
C10 0.08032 0.11846 0.18268
C11 0.17179 0.28808 0.15755
C12 0.09112 0.23301 0.18643
C13 0.00541 0.06936 0.20650
C14 -0.05718 0.13323 0.23605
C15 -0.04698 0.24632 0.24009
C16 0.02671 0.29665 0.21483
C17 -0.11839 0.31239 0.26981
N3 0.39359 0.20989 0.43888
N4 0.28095 0.52774 0.31503
C18 0.40452 0.32357 0.41474
C19 0.34067 0.37033 0.37716
C20 0.34994 0.47732 0.35489
C21 0.42618 0.53598 0.36998
C22 0.49068 0.49185 0.40794
C23 0.47893 0.38537 0.43008
C24 0.57102 0.55704 0.42427
H1 0.12374 0.20275 -0.14880
H2 0.10000 0.06516 -0.12978
H3 0.01936 0.16824 -0.11807
H4 0.18382 0.32326 -0.07147
H5 0.24145 0.34654 0.03253
H6 0.06950 0.01457 -0.02287
H7 0.27867 0.04526 0.13353
H8 0.25450 0.11773 0.20145
H9 0.15712 -0.06451 0.08583
H10 0.04904 -0.01003 0.09347
H11 0.15051 0.35549 0.12842
H12 0.21496 0.32137 0.19248
H13 -0.00373 -0.01850 0.20179
H14 -0.11543 0.09498 0.25502
H15 0.03431 0.38512 0.21680
H16 -0.18263 0.28296 0.25490
H17 -0.11314 0.39867 0.25802
H18 -0.11464 0.30521 0.31864
H19 0.28285 0.32217 0.36500
H20 0.52876 0.34914 0.45940
H21 0.43555 0.61817 0.35149
H22 0.64383 0.67601 0.41454
data_XXV_list1_Rank078_Ende
# UPACK Energy = -34.792 kJ/mol

_symmetry_cell_setting                               triclinic
_symmetry_space_group_name_Hall                   '-P 1'
_symmetry_space_group_name_H-M                    'P -1'
_symmetry_Int_Tables_number                               2

loop_
_symmetry_equiv_pos_site_id
_symmetry_equiv_pos_as_xyz
   1 x,y,z
   2 -x,-y,-z

_cell_length_a                                          7.38560
_cell_length_b                                          8.27600
_cell_length_c                                         18.47670
_cell_angle_alpha                                       88.7850
_cell_angle_beta                                        87.7550
_cell_angle_gamma                                       68.4510
_cell_volume                                           1049.583
_cell_formula_units_Z                                 2
loop_
_atom_site_label
_atom_site_fract_x
_atom_site_fract_y
_atom_site_fract_z
N1 1.15370 -0.04545 0.11330
N2 0.92467 0.22441 0.13208
C1 1.02199 0.17785 0.43590
O1 0.74785 -0.22899 0.26596
O2 0.87249 -0.24536 0.37136
C2 0.99751 0.19049 0.35522
O3 0.32041 0.35693 0.16956
C3 0.85684 0.33566 0.32493
C4 0.83078 0.34797 0.25028
O4 0.17298 0.56540 0.24471
O5 0.53144 0.22403 0.54799
C5 0.94975 0.21522 0.20556
O6 0.31088 0.46104 0.51094
C6 1.09522 0.07028 0.23584
C7 1.11612 0.05725 0.31073
C8 1.23223 -0.07287 0.18677
C9 1.10219 0.13473 0.08837
C10 1.01710 -0.11648 0.10035
C11 0.75702 0.18730 0.10646
C12 0.81917 -0.00962 0.09736
C13 1.07456 -0.29447 0.09041
C14 0.93500 -0.36667 0.07875
C15 0.73894 -0.26205 0.07578
C16 0.68076 -0.08345 0.08493
C17 0.59229 -0.34265 0.06043
N3 0.76546 -0.16612 0.32327
N4 0.43660 0.31818 0.50029
C18 0.63117 0.01651 0.33853
C19 0.59992 0.08210 0.40900
C20 0.47135 0.25127 0.42418
C21 0.37342 0.35562 0.36674
C22 0.40246 0.29388 0.29574
C23 0.53153 0.12440 0.28248
C24 0.29608 0.40478 0.23448
H1 1.13035 0.05276 0.45069
H2 0.88490 0.19162 0.46406
H3 1.06669 0.28158 0.45417
H4 0.76683 0.44082 0.35977
H5 0.72118 0.46163 0.22659
H6 1.22668 -0.05607 0.33406
H7 1.21793 0.18508 0.09767
H8 1.07300 0.14768 0.03025
H9 1.37815 -0.06778 0.18486
H10 1.24166 -0.19993 0.20770
H11 0.63528 0.23473 0.14569
H12 0.71195 0.25302 0.05461
H13 1.22819 -0.37542 0.09041
H14 0.97934 -0.50564 0.07046
H15 0.52815 -0.00163 0.08127
H16 0.54155 -0.38401 0.11113
H17 0.46823 -0.24939 0.03322
H18 0.65714 -0.45567 0.02564
H19 0.67698 -0.00142 0.45273
H20 0.55404 0.07489 0.22743
H21 0.27081 0.48733 0.37746
H22 0.09987 0.59324 0.20022
data_XXV_list1_Rank079_Ende
# UPACK Energy = -34.761 kJ/mol

_symmetry_cell_setting                              monoclinic
_symmetry_space_group_name_Hall                   '-P 2yn'
_symmetry_space_group_name_H-M                    'P 21/n'
_symmetry_Int_Tables_number                              14

loop_
_symmetry_equiv_pos_site_id
_symmetry_equiv_pos_as_xyz
   1 x,y,z
   2 1/2-x,1/2+y,1/2-z
   3 -x,-y,-z
   4 1/2+x,1/2-y,1/2+z

_cell_length_a                                          8.25980
_cell_length_b                                         20.76830
_cell_length_c                                         12.27600
_cell_angle_alpha                                            90
_cell_angle_beta                                       100.7950
_cell_angle_gamma                                            90
_cell_volume                                           2068.583
_cell_formula_units_Z                                 4
loop_
_atom_site_label
_atom_site_fract_x
_atom_site_fract_y
_atom_site_fract_z
N1 0.87794 0.13531 0.58449
N2 0.97610 0.13191 0.42296
C1 0.57886 -0.08212 0.25705
O1 0.31945 0.23364 0.41052
O2 0.38710 0.14440 0.50029
C2 0.67603 -0.02284 0.29915
O3 0.72622 0.23134 0.12654
C3 0.77369 0.00739 0.23374
C4 0.87007 0.06068 0.27295
O4 0.65838 0.16433 -0.00974
O5 0.15913 -0.02263 0.18871
C5 0.87176 0.08284 0.38001
O6 0.27731 -0.02093 0.04596
C6 0.77099 0.05322 0.44597
C7 0.67237 0.00077 0.40461
C8 0.77216 0.07744 0.56408
C9 1.03259 0.12740 0.54359
C10 0.80128 0.19357 0.56000
C11 0.92767 0.19806 0.38590
C12 0.82096 0.22657 0.46340
C13 0.70115 0.21935 0.62856
C14 0.62076 0.27791 0.60059
C15 0.63906 0.31031 0.50433
C16 0.74007 0.28501 0.43643
C17 0.54646 0.37163 0.47050
N3 0.36544 0.17764 0.41699
N4 0.25305 0.00078 0.13387
C18 0.39471 0.14689 0.31349
C19 0.31750 0.08914 0.27608
C20 0.34087 0.06151 0.17608
C21 0.44671 0.09235 0.11575
C22 0.52709 0.14967 0.15305
C23 0.49824 0.17661 0.25151
C24 0.64089 0.18314 0.09004
H1 0.46216 -0.08352 0.28611
H2 0.55321 -0.08350 0.16666
H3 0.64860 -0.12522 0.28711
H4 0.77753 -0.01165 0.15210
H5 0.94793 0.08342 0.22202
H6 0.59765 -0.02320 0.45606
H7 1.08959 0.08030 0.56775
H8 1.12297 0.16511 0.57541
H9 0.82051 0.04013 0.62419
H10 0.64675 0.08960 0.57352
H11 0.85823 0.19719 0.30087
H12 1.03754 0.22771 0.38837
H13 0.68530 0.19331 0.70274
H14 0.54046 0.29751 0.65298
H15 0.75378 0.31040 0.36131
H16 0.48967 0.39073 0.53702
H17 0.44962 0.36265 0.39849
H18 0.62893 0.40794 0.44747
H19 0.23617 0.06641 0.32509
H20 0.55452 0.22247 0.27942
H21 0.46817 0.07126 0.03844
H22 0.73325 0.19685 -0.03069
data_XXV_list1_Rank080_Ende
# UPACK Energy = -34.698 kJ/mol

_symmetry_cell_setting                              monoclinic
_symmetry_space_group_name_Hall                   '-P 2yn'
_symmetry_space_group_name_H-M                    'P 21/n'
_symmetry_Int_Tables_number                              14

loop_
_symmetry_equiv_pos_site_id
_symmetry_equiv_pos_as_xyz
   1 x,y,z
   2 1/2-x,1/2+y,1/2-z
   3 -x,-y,-z
   4 1/2+x,1/2-y,1/2+z

_cell_length_a                                          7.82290
_cell_length_b                                         19.16510
_cell_length_c                                         13.96600
_cell_angle_alpha                                            90
_cell_angle_beta                                        97.1150
_cell_angle_gamma                                            90
_cell_volume                                           2077.752
_cell_formula_units_Z                                 4
loop_
_atom_site_label
_atom_site_fract_x
_atom_site_fract_y
_atom_site_fract_z
N1 0.52866 0.39822 0.19760
N2 0.46886 0.30981 0.29683
C1 0.61023 0.10444 0.02447
O1 0.18136 0.32547 -0.00766
O2 -0.09125 0.33688 0.00366
C2 0.56557 0.15822 0.09558
O3 -0.11731 0.24627 0.35703
C3 0.50449 0.13875 0.18121
C4 0.46602 0.18913 0.24778
O4 -0.06829 0.13573 0.38105
O5 0.23168 0.05141 -0.01381
C5 0.49258 0.25947 0.22915
O6 0.13815 -0.00367 0.10351
C6 0.55289 0.27881 0.14202
C7 0.58797 0.22817 0.07561
C8 0.58616 0.35535 0.12016
C9 0.58327 0.37033 0.29416
C10 0.36164 0.42141 0.18372
C11 0.29045 0.33151 0.30736
C12 0.23879 0.39175 0.23703
C13 0.31464 0.47470 0.11816
C14 0.14622 0.49992 0.10815
C15 0.02554 0.47255 0.16295
C16 0.07092 0.41817 0.22699
C17 -0.15275 0.50311 0.15342
N3 0.04630 0.30641 0.01919
N4 0.16772 0.04993 0.06148
C18 0.04940 0.24179 0.07802
C19 0.11148 0.17914 0.04524
C20 0.10737 0.11765 0.09924
C21 0.04671 0.12112 0.18950
C22 -0.01154 0.18400 0.22478
C23 -0.01316 0.24331 0.16696
C24 -0.07181 0.18963 0.32209
H1 0.54281 0.11544 -0.04704
H2 0.57325 0.05246 0.04601
H3 0.74840 0.10455 0.02045
H4 0.48726 0.08375 0.19626
H5 0.41983 0.17371 0.31489
H6 0.63546 0.24332 0.00885
H7 0.72032 0.35529 0.30413
H8 0.56170 0.40910 0.34955
H9 0.72335 0.36398 0.11667
H10 0.51485 0.36999 0.05088
H11 0.20277 0.28746 0.29208
H12 0.28390 0.34913 0.38124
H13 0.41027 0.49727 0.07703
H14 0.10864 0.54191 0.05786
H15 -0.02282 0.39790 0.27086
H16 -0.21076 0.49661 0.21999
H17 -0.14760 0.55869 0.13763
H18 -0.23475 0.47799 0.09465
H19 0.16213 0.17862 -0.02392
H20 -0.06396 0.29199 0.19161
H21 0.04608 0.07398 0.23336
H22 -0.14119 0.15171 0.42920
data_XXV_list1_Rank081_Ende
# UPACK Energy = -34.695 kJ/mol

_symmetry_cell_setting                              monoclinic
_symmetry_space_group_name_Hall                   '-P 2ybc'
_symmetry_space_group_name_H-M                    'P 21/c'
_symmetry_Int_Tables_number                              14

loop_
_symmetry_equiv_pos_site_id
_symmetry_equiv_pos_as_xyz
   1 x,y,z
   2 -x,1/2+y,1/2-z
   3 -x,-y,-z
   4 x,1/2-y,1/2+z

_cell_length_a                                         19.13530
_cell_length_b                                          7.56170
_cell_length_c                                         15.38510
_cell_angle_alpha                                            90
_cell_angle_beta                                       109.3130
_cell_angle_gamma                                            90
_cell_volume                                           2100.878
_cell_formula_units_Z                                 4
loop_
_atom_site_label
_atom_site_fract_x
_atom_site_fract_y
_atom_site_fract_z
N1 0.39666 0.86606 0.50171
N2 0.38506 0.74577 0.36149
C1 0.07601 0.86824 0.22430
O1 -0.05640 0.33821 0.01878
O2 -0.00749 0.51919 0.12996
C2 0.15735 0.82904 0.26243
O3 0.11204 -0.03310 -0.09849
C3 0.19144 0.73313 0.21047
C4 0.26774 0.70428 0.24327
O4 0.22041 -0.10597 -0.00423
O5 0.24014 0.33317 0.35888
C5 0.31005 0.77411 0.32806
O6 0.31796 0.21635 0.30145
C6 0.27552 0.86867 0.38127
C7 0.19892 0.89419 0.34840
C8 0.32144 0.94275 0.47558
C9 0.42741 0.88083 0.42634
C10 0.40486 0.70300 0.54379
C11 0.40812 0.56488 0.39437
C12 0.40752 0.54961 0.49333
C13 0.40619 0.68776 0.63451
C14 0.40977 0.52064 0.67425
C15 0.41083 0.36863 0.62392
C16 0.40908 0.38307 0.53315
C17 0.41342 0.18966 0.66785
N3 -0.00551 0.38541 0.08660
N4 0.25619 0.26888 0.29523
C18 0.06835 0.29855 0.10492
C19 0.12575 0.32304 0.18849
C20 0.19511 0.24327 0.20522
C21 0.20584 0.13627 0.13640
C22 0.14939 0.10854 0.05255
C23 0.08146 0.19185 0.03781
C24 0.16015 -0.00923 -0.02041
H1 0.05690 0.85628 0.14976
H2 0.06481 1.00274 0.24146
H3 0.04523 0.77567 0.25220
H4 0.15867 0.68394 0.14294
H5 0.29481 0.63156 0.20242
H6 0.17205 0.96941 0.38866
H7 0.41895 1.01406 0.39535
H8 0.48717 0.85285 0.45007
H9 0.32432 1.08690 0.47219
H10 0.29588 0.90665 0.52698
H11 0.36989 0.46925 0.35050
H12 0.46368 0.53862 0.39216
H13 0.40500 0.80576 0.67424
H14 0.41106 0.50878 0.74505
H15 0.40911 0.26544 0.49297
H16 0.44922 0.10040 0.64622
H17 0.43549 0.19978 0.74277
H18 0.35800 0.13305 0.64831
H19 0.11641 0.40637 0.24145
H20 0.03786 0.17263 -0.02769
H21 0.25909 0.07047 0.14893
H22 0.21368 -0.16217 -0.06351
data_XXV_list1_Rank082_Ende
# UPACK Energy = -34.685 kJ/mol

_symmetry_cell_setting                               triclinic
_symmetry_space_group_name_Hall                   '-P 1'
_symmetry_space_group_name_H-M                    'P -1'
_symmetry_Int_Tables_number                               2

loop_
_symmetry_equiv_pos_site_id
_symmetry_equiv_pos_as_xyz
   1 x,y,z
   2 -x,-y,-z

_cell_length_a                                          8.58480
_cell_length_b                                          9.73980
_cell_length_c                                         12.87250
_cell_angle_alpha                                       83.2450
_cell_angle_beta                                        82.6150
_cell_angle_gamma                                       75.3430
_cell_volume                                           1028.591
_cell_formula_units_Z                                 2
loop_
_atom_site_label
_atom_site_fract_x
_atom_site_fract_y
_atom_site_fract_z
N1 0.21051 0.49819 0.20388
N2 0.37129 0.63622 0.24002
C1 0.94190 0.28213 0.05141
O1 0.15226 -0.05392 0.41323
O2 0.10606 -0.02788 0.25011
C2 0.78865 0.37547 0.09995
O3 0.58154 0.22088 0.46709
C3 0.79842 0.48807 0.15388
C4 0.65879 0.57564 0.20058
O4 0.78741 0.20920 0.34968
O5 0.63190 -0.16039 0.01226
C5 0.50851 0.55126 0.19243
O6 0.77954 -0.01124 0.01140
C6 0.49768 0.43754 0.13814
C7 0.63829 0.35054 0.09151
C8 0.33208 0.40807 0.13188
C9 0.22402 0.64660 0.18995
C10 0.19117 0.44376 0.30701
C11 0.34678 0.61336 0.35585
C12 0.25586 0.49583 0.38501
C13 0.10812 0.33710 0.33475
C14 0.09025 0.28271 0.43976
C15 0.15692 0.33249 0.51631
C16 0.23913 0.43927 0.48938
C17 0.14852 0.26509 0.62721
N3 0.19224 -0.03216 0.31945
N4 0.68255 -0.07726 0.05500
C18 0.35808 -0.00952 0.28700
C19 0.44251 -0.05449 0.19209
C20 0.59516 -0.02996 0.15798
C21 0.66192 0.04350 0.22084
C22 0.57984 0.09091 0.31606
C23 0.43002 0.06017 0.34926
C24 0.64854 0.17519 0.38083
H1 0.91739 0.19537 0.01504
H2 1.02375 0.23530 0.11120
H3 1.00296 0.34492 -0.00835
H4 0.91631 0.50686 0.15963
H5 0.66503 0.66371 0.24252
H6 0.62948 0.26331 0.04924
H7 0.23813 0.68510 0.10622
H8 0.11750 0.71877 0.22823
H9 0.29961 0.43358 0.05119
H10 0.33684 0.29541 0.15440
H11 0.46358 0.58206 0.38821
H12 0.27657 0.71144 0.38862
H13 0.05767 0.29755 0.27440
H14 0.02763 0.19829 0.46249
H15 0.29215 0.47674 0.54933
H16 0.26947 0.20622 0.64455
H17 0.10186 0.34696 0.68174
H18 0.07021 0.19124 0.63809
H19 0.38712 -0.10976 0.14389
H20 0.36580 0.09509 0.42363
H21 0.77976 0.06587 0.19434
H22 0.80000 0.26347 0.40539
data_XXV_list1_Rank083_Ende
# UPACK Energy = -34.608 kJ/mol

_symmetry_cell_setting                               triclinic
_symmetry_space_group_name_Hall                   '-P 1'
_symmetry_space_group_name_H-M                    'P -1'
_symmetry_Int_Tables_number                               2

loop_
_symmetry_equiv_pos_site_id
_symmetry_equiv_pos_as_xyz
   1 x,y,z
   2 -x,-y,-z

_cell_length_a                                          7.50280
_cell_length_b                                          8.60830
_cell_length_c                                         17.35470
_cell_angle_alpha                                       86.7090
_cell_angle_beta                                        78.1580
_cell_angle_gamma                                       69.6570
_cell_volume                                           1028.480
_cell_formula_units_Z                                 2
loop_
_atom_site_label
_atom_site_fract_x
_atom_site_fract_y
_atom_site_fract_z
N1 0.48678 0.41648 0.39591
N2 0.27162 0.66730 0.37163
C1 0.65469 0.66371 0.05395
O1 0.67731 -0.18090 0.33211
O2 0.89980 -0.30845 0.23425
C2 0.54583 0.66060 0.13668
O3 0.09466 0.26947 0.22820
C3 0.36967 0.78448 0.16449
C4 0.27378 0.78590 0.24275
O4 0.17823 0.43506 0.14085
O5 1.09706 0.11470 0.05142
C5 0.35500 0.66146 0.29306
O6 0.87288 0.25579 -0.01092
C6 0.52930 0.53313 0.26403
C7 0.62541 0.53514 0.18636
C8 0.61753 0.39246 0.31764
C9 0.41008 0.58998 0.42326
C10 0.35026 0.34023 0.40589
C11 0.09500 0.62236 0.39331
C12 0.15629 0.43456 0.40379
C13 0.40417 0.16921 0.41428
C14 0.26649 0.09241 0.41835
C15 0.07552 0.18522 0.41441
C16 0.01969 0.35654 0.40889
C17 -0.06860 0.10026 0.41341
N3 0.75935 -0.19059 0.26332
N4 0.92728 0.17679 0.04570
C18 0.69751 -0.04240 0.21295
C19 0.83406 -0.00398 0.15472
C20 0.77955 0.13313 0.10645
C21 0.58312 0.22943 0.11626
C22 0.44254 0.19449 0.17380
C23 0.50295 0.05923 0.22241
C24 0.23239 0.30052 0.18323
H1 0.64155 0.57051 0.01777
H2 0.59874 0.78488 0.02773
H3 0.80825 0.63654 0.05341
H4 0.31092 0.88320 0.12520
H5 0.14030 0.88601 0.26581
H6 0.76409 0.43987 0.16532
H7 0.52503 0.64492 0.41667
H8 0.33757 0.60139 0.48575
H9 0.76099 0.39052 0.32270
H10 0.63383 0.27408 0.29202
H11 0.00967 0.65946 0.34722
H12 0.00624 0.68550 0.44826
H13 0.55352 0.09592 0.41653
H14 0.30960 -0.04161 0.42286
H15 -0.12929 0.43018 0.40699
H16 -0.01124 -0.02987 0.42860
H17 -0.10220 0.10715 0.35489
H18 -0.20174 0.15953 0.45563
H19 0.98539 -0.08354 0.14654
H20 0.39575 0.03074 0.26782
H21 0.53900 0.33641 0.07893
H22 0.05558 0.50495 0.17277
data_XXV_list1_Rank084_Ende
# UPACK Energy = -34.593 kJ/mol

_symmetry_cell_setting                               triclinic
_symmetry_space_group_name_Hall                   '-P 1'
_symmetry_space_group_name_H-M                    'P -1'
_symmetry_Int_Tables_number                               2

loop_
_symmetry_equiv_pos_site_id
_symmetry_equiv_pos_as_xyz
   1 x,y,z
   2 -x,-y,-z

_cell_length_a                                          7.73010
_cell_length_b                                         10.08070
_cell_length_c                                         13.45640
_cell_angle_alpha                                       80.0560
_cell_angle_beta                                        86.6170
_cell_angle_gamma                                       79.7450
_cell_volume                                           1015.903
_cell_formula_units_Z                                 2
loop_
_atom_site_label
_atom_site_fract_x
_atom_site_fract_y
_atom_site_fract_z
N1 0.29791 0.21867 0.46763
N2 0.42239 0.24742 0.30926
C1 0.26404 -0.25610 0.23961
O1 0.86098 -0.03483 0.28336
O2 0.85967 0.13471 0.36296
C2 0.32415 -0.12953 0.26008
O3 1.23686 0.04155 -0.04713
C3 0.39870 -0.04444 0.18307
C4 0.43395 0.08149 0.19899
O4 1.16841 0.23368 -0.14755
O5 0.54607 0.54985 0.10615
C5 0.39987 0.12006 0.29379
O6 0.70819 0.60400 -0.02506
C6 0.33190 0.03117 0.37256
C7 0.29306 -0.09231 0.35485
C8 0.29121 0.07207 0.47674
C9 0.45759 0.25595 0.41399
C10 0.14446 0.30442 0.43861
C11 0.28808 0.36305 0.26504
C12 0.13170 0.37925 0.34033
C13 0.00067 0.31457 0.50564
C14 -0.15428 0.40349 0.47618
C15 -0.16508 0.48167 0.38023
C16 -0.02389 0.46797 0.31161
C17 -0.32831 0.58356 0.35111
N3 0.86730 0.08466 0.28625
N4 0.67582 0.52699 0.05155
C18 0.88341 0.17634 0.18785
C19 0.78130 0.30644 0.16776
C20 0.79109 0.38964 0.07362
C21 0.90993 0.34099 0.00008
C22 1.01635 0.21205 0.01899
C23 0.99967 0.13097 0.11288
C24 1.14597 0.15937 -0.05848
H1 0.29418 -0.27066 0.16171
H2 0.32679 -0.34590 0.28981
H3 0.12240 -0.24734 0.25300
H4 0.42281 -0.07369 0.10871
H5 0.48540 0.15040 0.13764
H6 0.23470 -0.15758 0.41516
H7 0.57633 0.18497 0.44223
H8 0.47410 0.35979 0.42230
H9 0.38699 0.01298 0.53098
H10 0.16009 0.05279 0.50345
H11 0.24390 0.34212 0.19454
H12 0.34434 0.45683 0.24885
H13 0.01312 0.25626 0.58142
H14 -0.26424 0.41579 0.52958
H15 -0.03361 0.52842 0.23695
H16 -0.37042 0.57291 0.27777
H17 -0.30169 0.68712 0.34716
H18 -0.43492 0.56964 0.40647
H19 0.69093 0.34200 0.22645
H20 1.07798 0.02938 0.12811
H21 0.91823 0.40428 -0.07368
H22 1.24187 0.16861 -0.18519
data_XXV_list1_Rank085_Ende
# UPACK Energy = -34.561 kJ/mol

_symmetry_cell_setting                              monoclinic
_symmetry_space_group_name_Hall                   'I -2ya'
_symmetry_space_group_name_H-M                    'I a'
_symmetry_Int_Tables_number                               9

loop_
_symmetry_equiv_pos_site_id
_symmetry_equiv_pos_as_xyz
   1 x,y,z
   2 1/2+x,-y,z
   3 1/2+x,1/2+y,1/2+z
   4 x,1/2-y,1/2+z

_cell_length_a                                         13.32380
_cell_length_b                                          7.87280
_cell_length_c                                         20.57740
_cell_angle_alpha                                            90
_cell_angle_beta                                       103.8970
_cell_angle_gamma                                            90
_cell_volume                                           2095.298
_cell_formula_units_Z                                 4
loop_
_atom_site_label
_atom_site_fract_x
_atom_site_fract_y
_atom_site_fract_z
N1 0.19863 0.52233 0.54442
N2 0.08521 0.40938 0.45328
C1 0.26669 0.77727 0.27340
O1 0.30296 0.36139 0.22805
O2 0.37019 0.30710 0.33223
C2 0.21714 0.68152 0.32068
O3 -0.04227 0.11982 0.11371
C3 0.12323 0.59815 0.29740
C4 0.07860 0.50600 0.34129
O4 -0.13544 -0.01595 0.17024
O5 0.16442 -0.01908 0.46489
C5 0.12828 0.49799 0.40900
O6 -0.00139 -0.01628 0.42357
C6 0.22079 0.58800 0.43263
C7 0.26529 0.67809 0.38832
C8 0.27093 0.59408 0.50747
C9 0.15658 0.35788 0.51640
C10 0.12592 0.63563 0.55593
C11 -0.00939 0.48337 0.46640
C12 0.02264 0.62285 0.51907
C13 0.15514 0.76959 0.60072
C14 0.08075 0.88492 0.61092
C15 -0.02224 0.86752 0.57643
C16 -0.05104 0.73781 0.53014
C17 -0.10254 0.99094 0.58748
N3 0.30084 0.29595 0.28153
N4 0.08793 -0.00633 0.41848
C18 0.20638 0.19795 0.28593
C19 0.19415 0.13585 0.34740
C20 0.10392 0.05096 0.35225
C21 0.02698 0.02405 0.29368
C22 0.03734 0.08250 0.23156
C23 0.12752 0.16916 0.22851
C24 -0.04651 0.05779 0.16918
H1 0.20788 0.83423 0.23324
H2 0.31419 0.69213 0.25158
H3 0.31593 0.87788 0.29998
H4 0.08388 0.60645 0.24481
H5 0.00517 0.44085 0.32326
H6 0.33669 0.74822 0.40689
H7 0.21697 0.27140 0.50780
H8 0.11492 0.29211 0.54947
H9 0.34339 0.52296 0.51875
H10 0.28737 0.72619 0.52248
H11 -0.05780 0.53636 0.42040
H12 -0.05284 0.38504 0.48529
H13 0.23578 0.78482 0.62685
H14 0.10357 0.99098 0.64488
H15 -0.12978 0.73008 0.50063
H16 -0.11199 1.09057 0.54981
H17 -0.17670 0.92763 0.58305
H18 -0.07948 1.04774 0.63719
H19 0.25474 0.15759 0.39261
H20 0.13655 0.21487 0.18027
H21 -0.04253 -0.04403 0.29692
H22 -0.17730 -0.00483 0.12404
data_XXV_list1_Rank086_Ende
# UPACK Energy = -34.525 kJ/mol

_symmetry_cell_setting                              monoclinic
_symmetry_space_group_name_Hall                   'C -2yc'
_symmetry_space_group_name_H-M                    'C c'
_symmetry_Int_Tables_number                               9

loop_
_symmetry_equiv_pos_site_id
_symmetry_equiv_pos_as_xyz
   1 x,y,z
   2 x,-y,1/2+z
   3 1/2+x,1/2+y,z
   4 1/2+x,1/2-y,1/2+z

_cell_length_a                                          7.30610
_cell_length_b                                         20.92950
_cell_length_c                                         13.56270
_cell_angle_alpha                                            90
_cell_angle_beta                                        91.4590
_cell_angle_gamma                                            90
_cell_volume                                           2073.241
_cell_formula_units_Z                                 4
loop_
_atom_site_label
_atom_site_fract_x
_atom_site_fract_y
_atom_site_fract_z
N1 0.25095 0.17322 0.20260
N2 0.19076 0.15661 0.36392
C1 0.13618 -0.11153 0.31002
O1 0.79027 0.07874 0.12489
O2 0.85659 -0.02145 0.11732
C2 0.15407 -0.04071 0.32567
O3 0.63887 0.17042 0.46201
C3 0.10707 -0.01319 0.41494
C4 0.11953 0.05287 0.42843
O4 0.50895 0.11037 0.56889
O5 0.63619 -0.16663 0.37329
C5 0.17905 0.09144 0.35198
O6 0.45426 -0.12993 0.48307
C6 0.22458 0.06362 0.26145
C7 0.21294 -0.00247 0.24903
C8 0.28248 0.10586 0.17559
C9 0.32379 0.18848 0.30125
C10 0.08049 0.19802 0.18148
C11 0.01584 0.19210 0.36482
C12 -0.04077 0.20948 0.25831
C13 0.02775 0.21203 0.08468
C14 -0.14507 0.23813 0.06470
C15 -0.26600 0.24951 0.14022
C16 -0.21344 0.23564 0.23725
C17 -0.45014 0.27859 0.11568
N3 0.80272 0.02558 0.16129
N4 0.56726 -0.12306 0.41927
C18 0.72322 0.01535 0.26064
C19 0.68081 -0.04610 0.29298
C20 0.60686 -0.05655 0.38561
C21 0.57165 -0.00377 0.44554
C22 0.61709 0.05821 0.41650
C23 0.69135 0.06683 0.32340
C24 0.58877 0.11471 0.48269
H1 0.25483 -0.12990 0.27187
H2 0.01383 -0.12156 0.26526
H3 0.12559 -0.13667 0.38008
H4 0.05936 -0.04339 0.47430
H5 0.08372 0.07454 0.49814
H6 0.24622 -0.02403 0.17885
H7 0.46328 0.16974 0.31209
H8 0.32727 0.24051 0.31433
H9 0.42733 0.09876 0.16045
H10 0.20186 0.09416 0.10901
H11 -0.08902 0.16246 0.39782
H12 0.03209 0.23545 0.40908
H13 0.12304 0.20343 0.02581
H14 -0.18690 0.24942 -0.01068
H15 -0.30592 0.24526 0.29680
H16 -0.52672 0.24772 0.06465
H17 -0.53098 0.28428 0.18134
H18 -0.43351 0.32526 0.08142
H19 0.70533 -0.08667 0.24489
H20 0.72506 0.11465 0.29869
H21 0.51050 -0.01134 0.51694
H22 0.49535 0.15552 0.58593
data_XXV_list1_Rank087_Ende
# UPACK Energy = -34.448 kJ/mol

_symmetry_cell_setting                            orthorhombic
_symmetry_space_group_name_Hall                   '-P 2ac 2ab'
_symmetry_space_group_name_H-M                    'P b c a'
_symmetry_Int_Tables_number                              61

loop_
_symmetry_equiv_pos_site_id
_symmetry_equiv_pos_as_xyz
   1 x,y,z
   2 1/2-x,-y,1/2+z
   3 1/2+x,1/2-y,-z
   4 -x,1/2+y,1/2-z
   5 -x,-y,-z
   6 1/2+x,y,1/2-z
   7 1/2-x,1/2+y,z
   8 x,1/2-y,1/2+z

_cell_length_a                                          7.09080
_cell_length_b                                         23.83510
_cell_length_c                                         24.63850
_cell_angle_alpha                                            90
_cell_angle_beta                                             90
_cell_angle_gamma                                            90
_cell_volume                                           4164.151
_cell_formula_units_Z                                 8
loop_
_atom_site_label
_atom_site_fract_x
_atom_site_fract_y
_atom_site_fract_z
N1 1.11875 0.26210 0.12983
N2 1.03707 0.29385 0.04604
C1 0.97627 0.51911 0.11762
O1 0.79263 0.37072 0.24293
O2 0.61695 0.30570 0.20785
C2 0.98575 0.45902 0.09924
O3 0.55008 0.56780 0.21352
C3 0.93023 0.44447 0.04694
C4 0.94622 0.38917 0.02877
O4 0.47869 0.59212 0.13114
O5 0.49952 0.35488 0.00771
C5 1.01785 0.34829 0.06348
O6 0.36926 0.43557 -0.00681
C6 1.06835 0.36255 0.11693
C7 1.05307 0.41806 0.13441
C8 1.14034 0.31737 0.15601
C9 1.18567 0.26172 0.07366
C10 0.95002 0.23508 0.13754
C11 0.86060 0.26143 0.04086
C12 0.81801 0.23299 0.09508
C13 0.90997 0.20928 0.18682
C14 0.73986 0.18054 0.19318
C15 0.60700 0.17973 0.15165
C16 0.64647 0.20554 0.10242
C17 0.41923 0.15210 0.16040
N3 0.68051 0.35316 0.20936
N4 0.44574 0.40111 0.02252
C18 0.60334 0.39467 0.17013
C19 0.55515 0.37870 0.11741
C20 0.49063 0.41820 0.07966
C21 0.47407 0.47426 0.09620
C22 0.52082 0.49121 0.14886
C23 0.58372 0.45073 0.18547
C24 0.51276 0.55148 0.16616
H1 0.94604 0.52161 0.16097
H2 0.86663 0.54191 0.09567
H3 1.11079 0.53965 0.10975
H4 0.87549 0.47673 0.02000
H5 0.90641 0.37791 -0.01245
H6 1.09599 0.42933 0.17522
H7 1.32510 0.28173 0.06976
H8 1.19556 0.21845 0.05788
H9 1.28855 0.32462 0.16603
H10 1.05893 0.31830 0.19374
H11 0.74417 0.28911 0.02948
H12 0.87644 0.22948 0.00948
H13 1.01049 0.21227 0.21997
H14 0.70815 0.15962 0.23127
H15 0.54488 0.20403 0.06956
H16 0.43355 0.11508 0.18604
H17 0.32461 0.18158 0.18040
H18 0.35724 0.13988 0.12170
H19 0.57258 0.33500 0.10556
H20 0.62290 0.46337 0.22641
H21 0.42567 0.50557 0.06720
H22 0.51248 0.62596 0.15138
data_XXV_list1_Rank088_Ende
# UPACK Energy = -34.407 kJ/mol

_symmetry_cell_setting                               triclinic
_symmetry_space_group_name_Hall                   '-P 1'
_symmetry_space_group_name_H-M                    'P -1'
_symmetry_Int_Tables_number                               2

loop_
_symmetry_equiv_pos_site_id
_symmetry_equiv_pos_as_xyz
   1 x,y,z
   2 -x,-y,-z

_cell_length_a                                          9.79420
_cell_length_b                                         10.10110
_cell_length_c                                         12.31300
_cell_angle_alpha                                      100.9300
_cell_angle_beta                                       100.1020
_cell_angle_gamma                                      115.5910
_cell_volume                                           1032.182
_cell_formula_units_Z                                 2
loop_
_atom_site_label
_atom_site_fract_x
_atom_site_fract_y
_atom_site_fract_z
N1 0.52637 -0.01537 0.21597
N2 0.54413 0.09686 0.40079
C1 0.65521 0.65887 0.30783
O1 0.22838 0.19509 0.09979
O2 0.34792 0.33858 0.00033
C2 0.62767 0.51053 0.33297
O3 0.01572 0.41427 0.39838
C3 0.63945 0.50078 0.44519
C4 0.61194 0.36288 0.46872
O4 -0.01566 0.61037 0.38231
O5 0.21623 0.74543 -0.05587
C5 0.57012 0.23318 0.37881
O6 0.12038 0.83635 0.06490
C6 0.55869 0.24303 0.26550
C7 0.59081 0.38260 0.24379
C8 0.50886 0.09998 0.16568
C9 0.44080 -0.04221 0.30309
C10 0.67794 0.00491 0.24831
C11 0.68513 0.08988 0.45841
C12 0.76094 0.05403 0.36621
C13 0.75238 -0.01683 0.16534
C14 0.90578 0.00381 0.19958
C15 0.98541 0.04714 0.31614
C16 0.91368 0.07316 0.39950
C17 1.14807 0.06322 0.35205
N3 0.26703 0.30879 0.06640
N4 0.17935 0.75671 0.03364
C18 0.21459 0.42208 0.11079
C19 0.22783 0.53720 0.05883
C20 0.17210 0.63946 0.09431
C21 0.10434 0.62614 0.18536
C22 0.09270 0.51487 0.24101
C23 0.14783 0.41325 0.20255
C24 0.02172 0.50461 0.33956
H1 0.78179 0.73632 0.32891
H2 0.60464 0.71560 0.35901
H3 0.60171 0.63864 0.21666
H4 0.66974 0.60145 0.51500
H5 0.62011 0.35499 0.55613
H6 0.58547 0.39029 0.15679
H7 0.32295 -0.05272 0.27273
H8 0.42706 -0.14673 0.32615
H9 0.38566 0.05482 0.11618
H10 0.58289 0.12822 0.10817
H11 0.76882 0.19990 0.52299
H12 0.65058 -0.00006 0.50118
H13 0.68992 -0.05102 0.07428
H14 0.96328 -0.01479 0.13467
H15 0.97720 0.11036 0.49043
H16 1.21814 0.11615 0.29745
H17 1.20999 0.13360 0.44171
H18 1.13770 -0.05015 0.34404
H19 0.28082 0.54584 -0.01203
H20 0.13564 0.32367 0.24352
H21 0.05808 0.70341 0.21299
H22 -0.03740 0.59090 0.45460
data_XXV_list1_Rank089_Ende
# UPACK Energy = -34.383 kJ/mol

_symmetry_cell_setting                              monoclinic
_symmetry_space_group_name_Hall                   '-C 2yc'
_symmetry_space_group_name_H-M                    'C 2/c'
_symmetry_Int_Tables_number                              15

loop_
_symmetry_equiv_pos_site_id
_symmetry_equiv_pos_as_xyz
   1 x,y,z
   2 -x,y,1/2-z
   3 -x,-y,-z
   4 x,-y,1/2+z
   5 1/2+x,1/2+y,z
   6 1/2-x,1/2+y,1/2-z
   7 1/2-x,1/2-y,-z
   8 1/2+x,1/2-y,1/2+z

_cell_length_a                                         15.36620
_cell_length_b                                          7.46050
_cell_length_c                                         36.77210
_cell_angle_alpha                                            90
_cell_angle_beta                                        90.1450
_cell_angle_gamma                                            90
_cell_volume                                           4215.523
_cell_formula_units_Z                                 8
loop_
_atom_site_label
_atom_site_fract_x
_atom_site_fract_y
_atom_site_fract_z
N1 0.47312 -0.10445 0.19591
N2 0.60896 0.00693 0.18584
C1 0.57995 -0.09510 0.03334
O1 -0.12514 0.90998 0.11351
O2 -0.13311 0.76658 0.06233
C2 0.58842 -0.07073 0.07380
O3 0.17065 1.04847 0.16587
C3 0.66203 0.01050 0.08851
C4 0.66955 0.03731 0.12598
O4 0.28232 1.06620 0.13022
O5 0.11322 0.85606 -0.02440
C5 0.60356 -0.02137 0.14893
O6 0.23638 0.95289 -0.00420
C6 0.53012 -0.10741 0.13413
C7 0.52228 -0.12920 0.09658
C8 0.45828 -0.17752 0.15907
C9 0.56357 -0.12698 0.20796
C10 0.43831 0.06194 0.20225
C11 0.59108 0.19120 0.19865
C12 0.49248 0.21352 0.20300
C13 0.34898 0.08087 0.20671
C14 0.31336 0.25133 0.21099
C15 0.36642 0.40198 0.21153
C16 0.45594 0.38353 0.20757
C17 0.32619 0.58358 0.21670
N3 -0.09286 0.84588 0.08610
N4 0.16126 0.90502 0.00018
C18 0.00138 0.88422 0.07941
C19 0.03694 0.87265 0.04448
C20 0.12440 0.91406 0.03787
C21 0.17644 0.96705 0.06724
C22 0.14277 0.97857 0.10243
C23 0.05535 0.93645 0.10810
C24 0.19817 1.03611 0.13381
H1 0.59873 0.02713 0.01923
H2 0.62238 -0.20299 0.02413
H3 0.51296 -0.12569 0.02600
H4 0.71424 0.05307 0.07061
H5 0.72711 0.10069 0.13743
H6 0.46481 -0.19307 0.08522
H7 0.58775 -0.26345 0.20276
H8 0.57097 -0.09917 0.23720
H9 0.45947 -0.32395 0.15993
H10 0.39481 -0.13440 0.14884
H11 0.61568 0.28769 0.17892
H12 0.62343 0.21400 0.22478
H13 0.30750 -0.03726 0.20675
H14 0.24348 0.26782 0.21418
H15 0.49739 0.50107 0.20855
H16 0.36793 0.66690 0.23363
H17 0.26291 0.57204 0.22979
H18 0.31695 0.64828 0.19042
H19 -0.00485 0.83195 0.02209
H20 0.02855 0.94538 0.13543
H21 0.24453 1.00175 0.06262
H22 0.29798 1.12283 0.15333
data_XXV_list1_Rank090_Ende
# UPACK Energy = -34.331 kJ/mol

_symmetry_cell_setting                              monoclinic
_symmetry_space_group_name_Hall                   '-P 2ybc'
_symmetry_space_group_name_H-M                    'P 21/c'
_symmetry_Int_Tables_number                              14

loop_
_symmetry_equiv_pos_site_id
_symmetry_equiv_pos_as_xyz
   1 x,y,z
   2 -x,1/2+y,1/2-z
   3 -x,-y,-z
   4 x,1/2-y,1/2+z

_cell_length_a                                          5.73470
_cell_length_b                                         15.27670
_cell_length_c                                         24.01840
_cell_angle_alpha                                            90
_cell_angle_beta                                        92.1360
_cell_angle_gamma                                            90
_cell_volume                                           2102.725
_cell_formula_units_Z                                 4
loop_
_atom_site_label
_atom_site_fract_x
_atom_site_fract_y
_atom_site_fract_z
N1 0.11843 0.29077 0.45886
N2 0.41022 0.29306 0.39673
C1 -0.14709 0.47319 0.23458
O1 1.41775 0.23812 0.08089
O2 1.45912 0.28198 0.16576
C2 0.00398 0.42760 0.27793
O3 0.71737 0.04420 0.02143
C3 0.22383 0.39720 0.26489
C4 0.36106 0.35176 0.30444
O4 0.45336 0.02203 0.08188
O5 0.88121 0.19837 0.30443
C5 0.27933 0.33896 0.35770
O6 0.60811 0.10655 0.28157
C6 0.05828 0.37041 0.37099
C7 -0.07707 0.41564 0.33108
C8 -0.03672 0.35354 0.42871
C9 0.36501 0.31419 0.45492
C10 0.07103 0.20358 0.44943
C11 0.42050 0.19777 0.38705
C12 0.21321 0.15453 0.41460
C13 -0.12060 0.16410 0.47299
C14 -0.17488 0.07704 0.46028
C15 -0.03545 0.02878 0.42535
C16 0.16108 0.06691 0.40343
C17 -0.10106 -0.06384 0.41001
N3 1.34892 0.24505 0.12813
N4 0.77648 0.15156 0.27086
C18 1.13355 0.19546 0.14275
C19 1.05733 0.19559 0.19746
C20 0.85690 0.15022 0.21211
C21 0.73299 0.10340 0.17056
C22 0.80341 0.10195 0.11544
C23 1.00463 0.14803 0.10224
C24 0.66202 0.05362 0.07140
H1 -0.26942 0.42688 0.21495
H2 -0.04088 0.50152 0.20254
H3 -0.24559 0.52547 0.25358
H4 0.28767 0.40839 0.22348
H5 0.53128 0.32624 0.29426
H6 -0.24892 0.43889 0.34107
H7 0.39528 0.38366 0.46426
H8 0.47570 0.27496 0.48376
H9 -0.04495 0.41483 0.45193
H10 -0.21223 0.32594 0.42400
H11 0.40953 0.18484 0.34233
H12 0.58521 0.17127 0.40386
H13 -0.22741 0.20143 0.50077
H14 -0.32710 0.04646 0.47767
H15 0.27170 0.02955 0.37653
H16 -0.21824 -0.06339 0.37325
H17 0.05403 -0.10211 0.40129
H18 -0.19034 -0.09511 0.44408
H19 1.15553 0.23181 0.22958
H20 1.06015 0.14794 0.05937
H21 0.57890 0.06641 0.18162
H22 0.39476 -0.00265 0.04635
data_XXV_list1_Rank091_Ende
# UPACK Energy = -34.228 kJ/mol

_symmetry_cell_setting                            orthorhombic
_symmetry_space_group_name_Hall                   'P 2ac 2ab'
_symmetry_space_group_name_H-M                    'P 21 21 21'
_symmetry_Int_Tables_number                              19

loop_
_symmetry_equiv_pos_site_id
_symmetry_equiv_pos_as_xyz
   1 x,y,z
   2 1/2-x,-y,1/2+z
   3 1/2+x,1/2-y,-z
   4 -x,1/2+y,1/2-z

_cell_length_a                                          5.69520
_cell_length_b                                         15.12000
_cell_length_c                                         24.48860
_cell_angle_alpha                                            90
_cell_angle_beta                                             90
_cell_angle_gamma                                            90
_cell_volume                                           2108.748
_cell_formula_units_Z                                 4
loop_
_atom_site_label
_atom_site_fract_x
_atom_site_fract_y
_atom_site_fract_z
N1 -0.18982 0.17040 0.29312
N2 0.09810 0.23312 0.24160
C1 0.30387 -0.09122 0.13538
O1 -0.17766 0.27039 0.12409
O2 -0.18518 0.27869 0.03637
C2 0.24459 -0.00457 0.16229
O3 0.49044 0.41290 0.23052
C3 0.38641 0.06909 0.15375
C4 0.33544 0.14947 0.17914
O4 0.77296 0.47557 0.18622
O5 0.41518 0.46126 -0.06072
C5 0.14170 0.15604 0.21353
O6 0.75353 0.46880 -0.02041
C6 -0.00233 0.08183 0.22208
C7 0.05203 0.00131 0.19710
C8 -0.20981 0.08735 0.26170
C9 -0.14792 0.24649 0.25713
C10 -0.05167 0.16803 0.33923
C11 0.26065 0.25343 0.28688
C12 0.16954 0.20913 0.33890
C13 -0.12834 0.12480 0.38617
C14 0.01129 0.12521 0.43313
C15 0.22670 0.16879 0.43324
C16 0.30694 0.20945 0.38605
C17 0.37416 0.17328 0.48415
N3 -0.09249 0.29265 0.08049
N4 0.54199 0.45536 -0.02071
C18 0.12270 0.34976 0.08127
C19 0.21981 0.38155 0.03264
C20 0.43025 0.42894 0.03215
C21 0.53909 0.44776 0.08202
C22 0.44369 0.41891 0.13150
C23 0.23450 0.37082 0.13042
C24 0.56664 0.43612 0.18456
H1 0.41088 -0.13104 0.16277
H2 0.40408 -0.08011 0.09806
H3 0.14443 -0.12757 0.12499
H4 0.53829 0.06364 0.12699
H5 0.44617 0.20678 0.17236
H6 -0.06015 -0.05588 0.20343
H7 -0.26439 0.24556 0.22126
H8 -0.17331 0.30982 0.27855
H9 -0.37525 0.08613 0.23907
H10 -0.20555 0.03086 0.28950
H11 0.43530 0.22786 0.27736
H12 0.27298 0.32492 0.29264
H13 -0.29944 0.09333 0.38610
H14 -0.04949 0.09294 0.47022
H15 0.47687 0.24187 0.38600
H16 0.42351 0.24170 0.49187
H17 0.27752 0.14933 0.51959
H18 0.53369 0.13434 0.47947
H19 0.13438 0.36634 -0.00607
H20 0.15992 0.34756 0.16868
H21 0.70378 0.48442 0.08221
H22 0.80092 0.48257 0.22545
data_XXV_list1_Rank092_Ende
# UPACK Energy = -34.172 kJ/mol

_symmetry_cell_setting                            orthorhombic
_symmetry_space_group_name_Hall                   'P 2c -2ac'
_symmetry_space_group_name_H-M                    'P c a 21'
_symmetry_Int_Tables_number                              29

loop_
_symmetry_equiv_pos_site_id
_symmetry_equiv_pos_as_xyz
   1 x,y,z
   2 -x,-y,1/2+z
   3 1/2-x,y,1/2+z
   4 1/2+x,-y,z

_cell_length_a                                         14.87180
_cell_length_b                                         12.34140
_cell_length_c                                         11.37300
_cell_angle_alpha                                            90
_cell_angle_beta                                             90
_cell_angle_gamma                                            90
_cell_volume                                           2087.387
_cell_formula_units_Z                                 4
loop_
_atom_site_label
_atom_site_fract_x
_atom_site_fract_y
_atom_site_fract_z
N1 0.25476 0.83522 0.12523
N2 0.18991 0.75197 -0.03098
C1 0.14175 0.35708 0.21543
O1 0.40239 0.57557 -0.00763
O2 0.43720 0.58601 0.17682
C2 0.15199 0.46276 0.15111
O3 0.19239 0.26031 -0.09480
C3 0.12003 0.47405 0.03670
C4 0.13057 0.57153 -0.02394
O4 0.22512 0.10222 -0.02550
O5 0.54680 0.21621 0.33302
C5 0.17521 0.65736 0.02954
O6 0.43867 0.09924 0.32821
C6 0.20737 0.64625 0.14511
C7 0.19537 0.54882 0.20545
C8 0.25685 0.74019 0.20430
C9 0.27354 0.80737 0.00227
C10 0.18496 0.90628 0.14036
C11 0.11280 0.82676 -0.04336
C12 0.11344 0.90671 0.05970
C13 0.18612 0.97967 0.23314
C14 0.11665 1.05509 0.24442
C15 0.04652 1.05691 0.16338
C16 0.04417 0.98220 0.07202
C17 -0.02811 1.13807 0.17485
N3 0.41445 0.53574 0.08938
N4 0.47862 0.17833 0.28963
C18 0.40030 0.41653 0.10157
C19 0.44833 0.35448 0.18330
C20 0.43179 0.24329 0.19633
C21 0.36645 0.19485 0.12461
C22 0.31722 0.25548 0.04308
C23 0.33565 0.36574 0.03200
C24 0.24305 0.20660 -0.02842
H1 0.09792 0.36744 0.29148
H2 0.11267 0.29552 0.15817
H3 0.20728 0.32867 0.24461
H4 0.08677 0.40601 -0.00581
H5 0.10631 0.58051 -0.11337
H6 0.22026 0.54078 0.29480
H7 0.33258 0.75378 -0.00613
H8 0.28606 0.88023 -0.05131
H9 0.32649 0.71750 0.22276
H10 0.22397 0.75998 0.28760
H11 0.05001 0.78080 -0.04362
H12 0.11841 0.87093 -0.12630
H13 0.24226 0.97847 0.29408
H14 0.11712 1.11285 0.31634
H15 -0.01056 0.98461 0.00880
H16 -0.09004 1.09598 0.19763
H17 -0.03806 1.18070 0.09182
H18 -0.01389 1.19783 0.24291
H19 0.49824 0.39369 0.23919
H20 0.29676 0.41433 -0.02982
H21 0.35160 0.10881 0.13538
H22 0.16744 0.09645 -0.06675
data_XXV_list1_Rank093_Ende
# UPACK Energy = -34.126 kJ/mol

_symmetry_cell_setting                            orthorhombic
_symmetry_space_group_name_Hall                   'P 2c -2n'
_symmetry_space_group_name_H-M                    'P n a 21'
_symmetry_Int_Tables_number                              33

loop_
_symmetry_equiv_pos_site_id
_symmetry_equiv_pos_as_xyz
   1 x,y,z
   2 -x,-y,1/2+z
   3 1/2-x,1/2+y,1/2+z
   4 1/2+x,1/2-y,z

_cell_length_a                                         21.27850
_cell_length_b                                          5.67110
_cell_length_c                                         17.60370
_cell_angle_alpha                                            90
_cell_angle_beta                                             90
_cell_angle_gamma                                            90
_cell_volume                                           2124.282
_cell_formula_units_Z                                 4
loop_
_atom_site_label
_atom_site_fract_x
_atom_site_fract_y
_atom_site_fract_z
N1 0.43290 0.29006 0.22662
N2 0.37054 0.58565 0.26957
C1 0.15302 0.00403 0.27145
O1 0.30284 0.53170 0.07467
O2 0.35357 0.24200 0.02392
C2 0.21042 0.15991 0.26972
O3 0.07713 0.44827 0.15122
C3 0.20863 0.38251 0.30301
C4 0.26229 0.52469 0.30463
O4 0.02404 0.14452 0.11152
O5 0.22777 -0.44291 -0.07578
C5 0.31788 0.44468 0.27174
O6 0.12839 -0.45483 -0.05475
C6 0.32009 0.21783 0.23974
C7 0.26598 0.07900 0.23731
C8 0.38223 0.12062 0.20891
C9 0.41450 0.53278 0.20768
C10 0.46298 0.26724 0.29566
C11 0.40386 0.63165 0.34160
C12 0.45340 0.43831 0.35240
C13 0.50367 0.07945 0.30949
C14 0.53542 0.06536 0.37881
C15 0.52833 0.24151 0.43317
C16 0.48792 0.42907 0.41960
C17 0.56368 0.22698 0.50700
N3 0.30579 0.33175 0.04905
N4 0.17909 -0.35433 -0.05289
C18 0.24606 0.19280 0.04516
C19 0.24109 -0.01115 0.00062
C20 0.18458 -0.13686 -0.00454
C21 0.13276 -0.05321 0.03619
C22 0.13556 0.15550 0.07828
C23 0.19277 0.27371 0.08350
C24 0.07840 0.25507 0.11607
H1 0.11023 0.10928 0.26791
H2 0.15348 -0.12162 0.22448
H3 0.15183 -0.09415 0.32472
H4 0.16500 0.44429 0.32817
H5 0.26101 0.69856 0.33055
H6 0.26797 -0.09567 0.21219
H7 0.39187 0.54470 0.15159
H8 0.45525 0.65323 0.20772
H9 0.37904 0.09287 0.14759
H10 0.39236 -0.04745 0.23639
H11 0.37063 0.63012 0.38896
H12 0.42612 0.80518 0.33991
H13 0.51042 -0.05565 0.26652
H14 0.56624 -0.08321 0.39063
H15 0.48248 0.56728 0.46169
H16 0.61335 0.19667 0.49592
H17 0.54546 0.08276 0.54161
H18 0.55942 0.39092 0.53873
H19 0.28184 -0.07257 -0.03108
H20 0.19554 0.43364 0.11771
H21 0.08867 -0.15072 0.03379
H22 -0.00309 0.22224 0.14927
data_XXV_list1_Rank094_Ende
# UPACK Energy = -34.108 kJ/mol

_symmetry_cell_setting                            orthorhombic
_symmetry_space_group_name_Hall                   '-P 2n 2ab'
_symmetry_space_group_name_H-M                    'P b c n'
_symmetry_Int_Tables_number                              60

loop_
_symmetry_equiv_pos_site_id
_symmetry_equiv_pos_as_xyz
   1 x,y,z
   2 1/2-x,1/2-y,1/2+z
   3 1/2+x,1/2-y,-z
   4 -x,y,1/2-z
   5 -x,-y,-z
   6 1/2+x,1/2+y,1/2-z
   7 1/2-x,1/2+y,z
   8 x,-y,1/2+z

_cell_length_a                                         19.11280
_cell_length_b                                         13.02770
_cell_length_c                                         16.58920
_cell_angle_alpha                                            90
_cell_angle_beta                                             90
_cell_angle_gamma                                            90
_cell_volume                                           4130.642
_cell_formula_units_Z                                 8
loop_
_atom_site_label
_atom_site_fract_x
_atom_site_fract_y
_atom_site_fract_z
N1 0.23003 0.05443 0.37598
N2 0.24031 -0.07371 0.28251
C1 0.23075 0.21552 0.02684
O1 0.08406 0.69650 0.22332
O2 0.09208 0.72017 0.09465
C2 0.23553 0.14055 0.09546
O3 0.08632 0.33544 0.33860
C3 0.23122 0.03637 0.07925
C4 0.23244 -0.03543 0.14124
O4 0.08280 0.20589 0.25658
O5 0.07595 0.42295 -0.09085
C5 0.24182 -0.00342 0.22040
O6 0.07349 0.26926 -0.04332
C6 0.24706 0.10225 0.23697
C7 0.24342 0.17354 0.17450
C8 0.25265 0.14003 0.32397
C9 0.27147 -0.03809 0.35848
C10 0.15864 0.03954 0.38175
C11 0.17160 -0.12217 0.29693
C12 0.12698 -0.04505 0.34358
C13 0.11683 0.11113 0.42134
C14 0.04438 0.09853 0.42285
C15 0.01332 0.01439 0.38561
C16 0.05453 -0.05692 0.34563
C17 -0.06466 0.00160 0.38719
N3 0.08600 0.66527 0.15391
N4 0.07939 0.36186 -0.03518
C18 0.08503 0.55137 0.14040
C19 0.08398 0.51050 0.06228
C20 0.08246 0.40435 0.04896
C21 0.08370 0.33894 0.11600
C22 0.08562 0.37722 0.19478
C23 0.08516 0.48352 0.20577
C24 0.08728 0.30626 0.26619
H1 0.19383 0.18775 -0.01827
H2 0.28181 0.22342 -0.00122
H3 0.21322 0.29051 0.04724
H4 0.22267 0.01076 0.01813
H5 0.22292 -0.11537 0.12791
H6 0.24487 0.25432 0.18888
H7 0.32741 -0.02016 0.35139
H8 0.26662 -0.09602 0.40640
H9 0.30674 0.16128 0.33767
H10 0.21896 0.20691 0.33290
H11 0.14627 -0.14084 0.23963
H12 0.17769 -0.19266 0.33191
H13 0.14054 0.17612 0.45151
H14 0.01198 0.15295 0.45564
H15 0.03020 -0.12231 0.31621
H16 -0.08733 0.02847 0.33069
H17 -0.07831 -0.07896 0.39520
H18 -0.08738 0.04497 0.43696
H19 0.08432 0.56260 0.01088
H20 0.08590 0.51425 0.26666
H21 0.08343 0.25602 0.10672
H22 0.07955 0.17851 0.31142
data_XXV_list1_Rank095_Ende
# UPACK Energy = -34.093 kJ/mol

_symmetry_cell_setting                               triclinic
_symmetry_space_group_name_Hall                   '-P 1'
_symmetry_space_group_name_H-M                    'P -1'
_symmetry_Int_Tables_number                               2

loop_
_symmetry_equiv_pos_site_id
_symmetry_equiv_pos_as_xyz
   1 x,y,z
   2 -x,-y,-z

_cell_length_a                                          7.32190
_cell_length_b                                         11.69430
_cell_length_c                                         13.64460
_cell_angle_alpha                                       66.7170
_cell_angle_beta                                        89.0760
_cell_angle_gamma                                       73.0120
_cell_volume                                           1019.756
_cell_formula_units_Z                                 2
loop_
_atom_site_label
_atom_site_fract_x
_atom_site_fract_y
_atom_site_fract_z
N1 1.04461 0.12038 0.72635
N2 1.01427 -0.02930 0.88827
C1 1.20413 -0.43674 0.74172
O1 0.47718 -0.07999 0.43266
O2 0.19687 0.01942 0.46161
C2 1.15824 -0.33103 0.78308
O3 0.49165 0.15062 0.01174
C3 1.10059 -0.35377 0.88511
C4 1.05091 -0.25312 0.92102
O4 0.48105 0.35371 -0.04638
O5 0.19884 0.49036 0.35533
C5 1.06121 -0.12959 0.85447
O6 0.22633 0.59833 0.18879
C6 1.12112 -0.10742 0.75193
C7 1.16887 -0.20832 0.71685
C8 1.13173 0.02779 0.67760
C9 1.11314 0.06914 0.84056
C10 0.84985 0.18034 0.70106
C11 0.80832 0.03416 0.89063
C12 0.72588 0.14371 0.77908
C13 0.77458 0.27188 0.59732
C14 0.57606 0.32956 0.57219
C15 0.45302 0.29587 0.64975
C16 0.52744 0.20318 0.75326
C17 0.23944 0.35542 0.61958
N3 0.33134 0.01344 0.40806
N4 0.24022 0.49652 0.26689
C18 0.33817 0.13750 0.32008
C19 0.28871 0.25447 0.33386
C20 0.29675 0.37113 0.25148
C21 0.35582 0.36799 0.15411
C22 0.40490 0.25203 0.13827
C23 0.39680 0.13745 0.22248
C24 0.46424 0.24875 0.03362
H1 1.12394 -0.39982 0.66307
H2 1.16649 -0.52214 0.79577
H3 1.35682 -0.46731 0.73321
H4 1.09352 -0.45043 0.93635
H5 1.00589 -0.26999 1.00054
H6 1.21192 -0.19014 0.63684
H7 1.27039 0.02576 0.85600
H8 1.07044 0.14635 0.87131
H9 1.28084 0.02440 0.66620
H10 1.05248 0.05939 0.59931
H11 0.73080 -0.03773 0.91259
H12 0.79371 0.07542 0.95072
H13 0.87119 0.29800 0.53703
H14 0.51600 0.40007 0.49114
H15 0.43089 0.17493 0.81282
H16 0.19017 0.30812 0.57540
H17 0.16373 0.34236 0.69071
H18 0.20193 0.45976 0.56850
H19 0.24421 0.25366 0.41067
H20 0.43747 0.04586 0.21258
H21 0.36328 0.45775 0.08912
H22 0.54179 0.31962 -0.09775
data_XXV_list1_Rank096_Ende
# UPACK Energy = -34.055 kJ/mol

_symmetry_cell_setting                            orthorhombic
_symmetry_space_group_name_Hall                   '-P 2ac 2ab'
_symmetry_space_group_name_H-M                    'P b c a'
_symmetry_Int_Tables_number                              61

loop_
_symmetry_equiv_pos_site_id
_symmetry_equiv_pos_as_xyz
   1 x,y,z
   2 1/2-x,-y,1/2+z
   3 1/2+x,1/2-y,-z
   4 -x,1/2+y,1/2-z
   5 -x,-y,-z
   6 1/2+x,y,1/2-z
   7 1/2-x,1/2+y,z
   8 x,1/2-y,1/2+z

_cell_length_a                                          7.20640
_cell_length_b                                         23.49560
_cell_length_c                                         24.84450
_cell_angle_alpha                                            90
_cell_angle_beta                                             90
_cell_angle_gamma                                            90
_cell_volume                                           4206.638
_cell_formula_units_Z                                 8
loop_
_atom_site_label
_atom_site_fract_x
_atom_site_fract_y
_atom_site_fract_z
N1 -0.03284 0.29851 0.04545
N2 -0.11258 0.26879 0.12941
C1 0.58207 0.16185 0.16289
O1 0.63880 0.42803 -0.00709
O2 0.49584 0.34995 0.01314
C2 0.39692 0.18931 0.15349
O3 0.55033 0.59967 0.11334
C3 0.26943 0.19298 0.19539
C4 0.10014 0.22079 0.18807
O4 0.45812 0.58735 0.19542
O5 0.37933 0.32009 0.21479
C5 0.05543 0.24259 0.13770
O6 0.22212 0.39089 0.24691
C6 0.18379 0.23853 0.09525
C7 0.35461 0.21212 0.10343
C8 0.13917 0.26473 0.04042
C9 -0.17810 0.26622 0.07364
C10 -0.01108 0.35399 0.06192
C11 -0.13724 0.32542 0.15386
C12 -0.06295 0.36996 0.11438
C13 0.06487 0.39434 0.02728
C14 0.08288 0.45072 0.04439
C15 0.02440 0.46701 0.09549
C16 -0.04650 0.42657 0.13068
C17 0.03382 0.52839 0.11262
N3 0.55680 0.39695 0.02428
N4 0.32411 0.36911 0.21346
C18 0.51332 0.42014 0.07892
C19 0.44630 0.38475 0.11988
C20 0.39967 0.40681 0.17034
C21 0.42178 0.46513 0.17961
C22 0.48816 0.50147 0.13949
C23 0.53471 0.47824 0.08959
C24 0.50298 0.56436 0.14870
H1 0.67462 0.19227 0.18223
H2 0.56883 0.12436 0.18847
H3 0.64338 0.14939 0.12461
H4 0.30471 0.17507 0.23430
H5 0.00399 0.22656 0.22126
H6 0.45298 0.20897 0.07049
H7 -0.18540 0.22176 0.05929
H8 -0.31631 0.28562 0.06905
H9 0.12041 0.23099 0.01076
H10 0.25374 0.29183 0.02732
H11 -0.06033 0.32763 0.19175
H12 -0.28395 0.33299 0.16244
H13 0.10659 0.38174 -0.01310
H14 0.14037 0.48253 0.01739
H15 -0.09063 0.43908 0.17074
H16 -0.09931 0.54889 0.10518
H17 0.13971 0.55132 0.08995
H18 0.06632 0.53175 0.15539
H19 0.42692 0.33946 0.11231
H20 0.58597 0.50632 0.05810
H21 0.38402 0.48257 0.21874
H22 0.44955 0.62788 0.18643
data_XXV_list1_Rank097_Ende
# UPACK Energy = -34.035 kJ/mol

_symmetry_cell_setting                              monoclinic
_symmetry_space_group_name_Hall                   '-P 2ybc'
_symmetry_space_group_name_H-M                    'P 21/c'
_symmetry_Int_Tables_number                              14

loop_
_symmetry_equiv_pos_site_id
_symmetry_equiv_pos_as_xyz
   1 x,y,z
   2 -x,1/2+y,1/2-z
   3 -x,-y,-z
   4 x,1/2-y,1/2+z

_cell_length_a                                          7.12730
_cell_length_b                                         16.92630
_cell_length_c                                         17.61980
_cell_angle_alpha                                            90
_cell_angle_beta                                        99.9100
_cell_angle_gamma                                            90
_cell_volume                                           2093.916
_cell_formula_units_Z                                 4
loop_
_atom_site_label
_atom_site_fract_x
_atom_site_fract_y
_atom_site_fract_z
N1 0.81866 0.39099 0.00639
N2 0.98251 0.32420 0.10909
C1 0.91176 0.57670 0.31455
O1 0.41239 0.43166 0.10217
O2 0.30584 0.51654 0.17520
C2 0.92573 0.50832 0.26110
O3 0.63265 0.16221 0.22470
C3 1.00539 0.43671 0.28888
C4 1.01974 0.37374 0.23876
O4 0.81848 0.17222 0.33580
O5 0.63168 0.51871 0.44702
C5 0.95714 0.38345 0.15990
O6 0.79764 0.41804 0.49422
C6 0.87415 0.45552 0.13196
C7 0.85805 0.51719 0.18301
C8 0.80513 0.46737 0.04551
C9 1.00219 0.35195 0.03180
C10 0.66428 0.34119 -0.00003
C11 0.85335 0.25547 0.10515
C12 0.67439 0.27284 0.04584
C13 0.50089 0.35623 -0.05374
C14 0.35102 0.30191 -0.06361
C15 0.36216 0.23395 -0.01875
C16 0.52256 0.21967 0.03626
C17 0.20336 0.17450 -0.03127
N3 0.38176 0.45375 0.16474
N4 0.68253 0.45011 0.44434
C18 0.47400 0.40865 0.23414
C19 0.51995 0.44626 0.30559
C20 0.62272 0.40732 0.36957
C21 0.67528 0.32868 0.36093
C22 0.62577 0.28860 0.29095
C23 0.52265 0.32911 0.22818
C24 0.68673 0.20466 0.28302
H1 0.76575 0.59858 0.30736
H2 0.95633 0.55951 0.37461
H3 1.00347 0.62466 0.30183
H4 1.05712 0.43054 0.35014
H5 1.08428 0.31809 0.26034
H6 0.79718 0.57297 0.16167
H7 1.12261 0.39278 0.03302
H8 1.02192 0.30258 -0.00668
H9 0.89474 0.51104 0.02331
H10 0.65759 0.48819 0.03488
H11 0.81411 0.24487 0.16149
H12 0.92406 0.20270 0.08798
H13 0.49438 0.40933 -0.08848
H14 0.22450 0.31191 -0.10651
H15 0.53113 0.16617 0.07081
H16 0.15038 0.16400 0.02240
H17 0.25668 0.11900 -0.05036
H18 0.08592 0.19446 -0.07500
H19 0.48111 0.50809 0.31064
H20 0.48505 0.29923 0.17284
H21 0.75517 0.29766 0.41028
H22 0.80179 0.11514 0.32675
data_XXV_list1_Rank098_Ende
# UPACK Energy = -33.860 kJ/mol

_symmetry_cell_setting                              monoclinic
_symmetry_space_group_name_Hall                   '-P 2yn'
_symmetry_space_group_name_H-M                    'P 21/n'
_symmetry_Int_Tables_number                              14

loop_
_symmetry_equiv_pos_site_id
_symmetry_equiv_pos_as_xyz
   1 x,y,z
   2 1/2-x,1/2+y,1/2-z
   3 -x,-y,-z
   4 1/2+x,1/2-y,1/2+z

_cell_length_a                                          5.91860
_cell_length_b                                         19.28750
_cell_length_c                                         18.91340
_cell_angle_alpha                                            90
_cell_angle_beta                                        97.9600
_cell_angle_gamma                                            90
_cell_volume                                           2138.257
_cell_formula_units_Z                                 4
loop_
_atom_site_label
_atom_site_fract_x
_atom_site_fract_y
_atom_site_fract_z
N1 0.41625 0.36244 0.51480
N2 0.74009 0.35009 0.59430
C1 0.82555 0.06680 0.52296
O1 -0.04122 0.28323 0.20480
O2 0.22756 0.35942 0.21937
C2 0.79889 0.14143 0.54312
O3 0.07819 0.03978 0.29649
C3 0.97701 0.17525 0.58513
C4 0.95660 0.24489 0.60317
O4 0.40947 0.00764 0.35015
O5 0.96264 0.29503 0.37061
C5 0.75746 0.28085 0.57857
O6 1.01694 0.19031 0.40793
C6 0.57958 0.24717 0.53467
C7 0.60022 0.17722 0.51784
C8 0.36779 0.28790 0.50281
C9 0.50582 0.37696 0.58963
C10 0.53096 0.39486 0.46555
C11 0.88672 0.39611 0.55798
C12 0.76095 0.41356 0.48398
C13 0.42413 0.40688 0.39648
C14 0.54303 0.43972 0.34726
C15 0.76959 0.45902 0.36553
C16 0.87827 0.44594 0.43407
C17 0.89360 0.49278 0.31020
N3 0.15510 0.30072 0.22565
N4 0.89522 0.23634 0.37933
C18 0.30972 0.24761 0.26552
C19 0.52731 0.26502 0.29981
C20 0.66724 0.21628 0.33963
C21 0.58816 0.14814 0.34244
C22 0.37109 0.12917 0.30969
C23 0.23519 0.17920 0.27104
C24 0.28085 0.05737 0.31755
H1 0.92047 0.06387 0.47761
H2 0.91996 0.03840 0.56742
H3 0.65980 0.04212 0.50843
H4 1.13351 0.14718 0.60368
H5 1.09532 0.27155 0.63585
H6 0.46183 0.15125 0.48435
H7 0.40666 0.34993 0.62646
H8 0.50365 0.43309 0.60104
H9 0.22054 0.27254 0.52809
H10 0.32893 0.27744 0.44559
H11 1.04767 0.37018 0.55237
H12 0.92382 0.44345 0.58879
H13 0.24873 0.39057 0.38133
H14 0.45971 0.44923 0.29351
H15 1.05628 0.45925 0.44919
H16 1.07751 0.49220 0.32628
H17 0.83795 0.54643 0.30192
H18 0.85635 0.46511 0.25959
H19 0.58839 0.31786 0.29596
H20 0.06623 0.16444 0.24530
H21 0.69498 0.10943 0.37285
H22 0.31541 -0.03386 0.34122
data_XXV_list1_Rank099_Ende
# UPACK Energy = -33.819 kJ/mol

_symmetry_cell_setting                            orthorhombic
_symmetry_space_group_name_Hall                   '-P 2ac 2ab'
_symmetry_space_group_name_H-M                    'P b c a'
_symmetry_Int_Tables_number                              61

loop_
_symmetry_equiv_pos_site_id
_symmetry_equiv_pos_as_xyz
   1 x,y,z
   2 1/2-x,-y,1/2+z
   3 1/2+x,1/2-y,-z
   4 -x,1/2+y,1/2-z
   5 -x,-y,-z
   6 1/2+x,y,1/2-z
   7 1/2-x,1/2+y,z
   8 x,1/2-y,1/2+z

_cell_length_a                                         22.61730
_cell_length_b                                          7.55720
_cell_length_c                                         24.40660
_cell_angle_alpha                                            90
_cell_angle_beta                                             90
_cell_angle_gamma                                            90
_cell_volume                                           4171.661
_cell_formula_units_Z                                 8
loop_
_atom_site_label
_atom_site_fract_x
_atom_site_fract_y
_atom_site_fract_z
N1 0.12663 0.20183 0.20053
N2 0.16858 0.10693 0.28025
C1 0.14767 0.79097 0.37431
O1 0.00968 0.03896 0.33179
O2 -0.03193 0.27066 0.29771
C2 0.15216 0.60881 0.34988
O3 0.16184 0.11712 0.48404
C3 0.18706 0.48068 0.37494
C4 0.19140 0.31106 0.35258
O4 0.16790 0.37437 0.52305
O5 -0.04486 0.81145 0.42082
C5 0.16124 0.27009 0.30449
O6 0.03339 0.86326 0.46893
C6 0.12701 0.40082 0.27849
C7 0.12202 0.56886 0.30185
C8 0.09759 0.36071 0.22332
C9 0.12349 0.05517 0.23993
C10 0.18141 0.22619 0.17659
C11 0.22821 0.07134 0.25859
C12 0.23269 0.16439 0.20311
C13 0.18697 0.31826 0.12741
C14 0.24265 0.33932 0.10329
C15 0.29300 0.27447 0.12922
C16 0.28812 0.19183 0.17971
C17 0.35275 0.29228 0.10270
N3 -0.00307 0.19586 0.33304
N4 0.00324 0.76952 0.43931
C18 0.02004 0.30525 0.37951
C19 0.00006 0.47862 0.38827
C20 0.02364 0.58316 0.43027
C21 0.06796 0.51115 0.46342
C22 0.08908 0.33938 0.45538
C23 0.06389 0.23736 0.41396
C24 0.13973 0.26929 0.48860
H1 0.18591 0.86984 0.36245
H2 0.14596 0.78515 0.41894
H3 0.10814 0.85753 0.35934
H4 0.21083 0.51319 0.41235
H5 0.21828 0.21029 0.37220
H6 0.09574 0.67014 0.28191
H7 0.07926 0.04262 0.25838
H8 0.13446 -0.07234 0.22041
H9 0.05035 0.33602 0.22905
H10 0.10276 0.47235 0.19528
H11 0.26184 0.12248 0.28659
H12 0.23483 -0.07106 0.25365
H13 0.14781 0.37377 0.10828
H14 0.24737 0.41195 0.06508
H15 0.32723 0.14398 0.20044
H16 0.34895 0.27040 0.05868
H17 0.37033 0.42446 0.11006
H18 0.38338 0.19431 0.11905
H19 -0.03343 0.53491 0.36119
H20 0.08095 0.10477 0.40701
H21 0.08757 0.59281 0.49538
H22 0.19311 0.29413 0.54410
data_XXV_list1_Rank100_Ende
# UPACK Energy = -33.722 kJ/mol

_symmetry_cell_setting                               triclinic
_symmetry_space_group_name_Hall                   '-P 1'
_symmetry_space_group_name_H-M                    'P -1'
_symmetry_Int_Tables_number                               2

loop_
_symmetry_equiv_pos_site_id
_symmetry_equiv_pos_as_xyz
   1 x,y,z
   2 -x,-y,-z

_cell_length_a                                          5.91950
_cell_length_b                                         11.63810
_cell_length_c                                         15.93850
_cell_angle_alpha                                       81.4330
_cell_angle_beta                                        84.5980
_cell_angle_gamma                                       77.9540
_cell_volume                                           1059.611
_cell_formula_units_Z                                 2
loop_
_atom_site_label
_atom_site_fract_x
_atom_site_fract_y
_atom_site_fract_z
N1 0.17603 0.33486 0.29004
N2 0.43936 0.43945 0.22079
C1 0.39166 0.70822 0.49419
O1 0.03176 0.68998 0.19295
O2 -0.06089 0.86724 0.22521
C2 0.40202 0.63903 0.42070
O3 0.77228 0.55564 0.02331
C3 0.57041 0.64601 0.35400
C4 0.58186 0.57990 0.28689
O4 1.01240 0.67512 -0.01408
O5 0.46141 1.15273 0.12146
C5 0.42418 0.50680 0.28603
O6 0.81319 1.08192 0.07863
C6 0.25457 0.49926 0.35351
C7 0.24316 0.56666 0.41998
C8 0.08920 0.41347 0.35575
C9 0.22373 0.40287 0.20728
C10 0.34605 0.23778 0.31335
C11 0.63933 0.33943 0.21953
C12 0.57639 0.23489 0.28102
C13 0.29274 0.14388 0.37131
C14 0.46688 0.04662 0.39545
C15 0.69502 0.04425 0.36422
C16 0.74922 0.13762 0.30615
C17 0.88273 -0.05651 0.39731
N3 0.07619 0.78672 0.19657
N4 0.61792 1.07075 0.10585
C18 0.29154 0.81570 0.14896
C19 0.34994 0.92652 0.14795
C20 0.55362 0.95303 0.10485
C21 0.69776 0.86644 0.06147
C22 0.64552 0.75454 0.06248
C23 0.44018 0.73131 0.10525
C24 0.80754 0.65924 0.02091
H1 0.35519 0.65426 0.55407
H2 0.55605 0.73497 0.49787
H3 0.25562 0.78735 0.48717
H4 0.69530 0.70227 0.35453
H5 0.71404 0.58375 0.23521
H6 0.11373 0.56104 0.47223
H7 0.08293 0.47954 0.19188
H8 0.24811 0.34724 0.15560
H9 -0.08531 0.46259 0.34319
H10 0.08406 0.36050 0.41829
H11 0.79231 0.36402 0.23978
H12 0.67663 0.31468 0.15538
H13 0.11555 0.14763 0.39742
H14 0.42592 -0.02727 0.44025
H15 0.92608 0.13644 0.28074
H16 1.04666 -0.05386 0.36032
H17 0.83540 -0.14132 0.39427
H18 0.90733 -0.05089 0.46319
H19 0.23624 0.99300 0.18220
H20 0.39831 0.64417 0.10623
H21 0.85721 0.88543 0.02768
H22 1.09438 0.59504 -0.02402
#Endofdata
