# Supplementary material for: Report on the sixth blind test of organic crystal structure prediction methods
Source: Acta Crystallogr B Struct Sci Cryst Eng Mater. 2016 Aug 1;72(Pt 4):439–59. doi: 10.1107/S2052520616007447 (PMC4971545; doi:10.1107/S2052520616007447)
Supplement: Supplementary file 2 [file b-72-00439-sup2.zip › Group_08_Facelli/XXII-1_Facelli.cif]

#\#CIF1.1
##########################################################################
#               Crystallographic Information Format file 
#  For information on this file format, follow the CIF links at
#  http://www.iucr.org
##########################################################################

data_Crystal_012_012
_cell_angle_alpha  90
_cell_angle_beta  90
_cell_angle_gamma  90
_cell_length_a  3.19482
_cell_length_b  26.8827
_cell_length_c  9.77663

 loop_
   _atom_type_description
   _atom_type_number_in_cell 
   _atom_type_symbol  
   carbon   32   C 
   sulphur   12   S 
   nitrogen   16   N 


loop_
  _symmetry_equiv_pos_as_xyz
   x,y,z
   -x+1/2,-y,z+1/2
   x+1/2,-y+1/2,-z
   -x,y+1/2,-z+1/2

loop_
   _atom_site_type_symbol
   _atom_site_label
   _atom_site_fract_x
   _atom_site_fract_y
   _atom_site_fract_z
   C   C1   0.132188   0.165549   0.0816013
   C   C2   0.228842   0.113925   0.0854954
   C   C3   0.166734   0.113861   0.361735
   C   C4   0.0685261   0.163748   0.359488
   C   C5   0.310621   0.097172   -0.0465042
   S   S1   0.241168   0.0730472   0.2246
   S   S2   0.0267489   0.204945   0.221453
   S   S3   0.248258   0.1459   -0.160587
   N   N1   0.133624   0.186503   -0.0404155
   C   C6   0.438838   0.0487861   -0.0802427
   C   C7   0.224955   0.0920669   0.492245
   C   C8   -0.0202019   0.1871   0.485938
   N   N2   -0.123619   0.205707   0.588142
   N   N3   0.292642   0.0778763   0.602649
   N   N4   0.577211   0.00939121   -0.10105

#\#CIF1.1
##########################################################################
#               Crystallographic Information Format file 
#  For information on this file format, follow the CIF links at
#  http://www.iucr.org
##########################################################################

data_Crystal_034_034
_cell_angle_alpha  90
_cell_angle_beta  118.108
_cell_angle_gamma  90
_cell_length_a  3.20967
_cell_length_b  9.88364
_cell_length_c  15.0518

 loop_
   _atom_type_description
   _atom_type_number_in_cell 
   _atom_type_symbol  
   carbon   16   C 
   sulphur   6   S 
   nitrogen   8   N 


loop_
  _symmetry_equiv_pos_as_xyz
   x,y,z
   -x,y+1/2,-z

loop_
   _atom_site_type_symbol
   _atom_site_label
   _atom_site_fract_x
   _atom_site_fract_y
   _atom_site_fract_z
   C   C1   0.263041   0.0624024   0.166983
   C   C2   0.593613   0.0614026   0.271564
   C   C3   0.549566   0.335377   0.277624
   C   C4   0.222552   0.337449   0.177183
   C   C5   0.739199   -0.0708049   0.302674
   S   S1   0.807945   0.196069   0.356491
   S   S2   -0.00933976   0.204861   0.0905066
   S   S3   0.443073   -0.179011   0.201836
   N   N1   0.155766   -0.0566721   0.122275
   C   C6   1.07981   -0.109574   0.399642
   C   C7   0.694449   0.462535   0.325985
   C   C8   0.0241405   0.462771   0.131331
   N   N2   -0.169138   0.562078   0.091598
   N   N3   0.797088   0.571816   0.357887
   N   N4   1.38471   -0.134514   0.479555

#\#CIF1.1
##########################################################################
#               Crystallographic Information Format file 
#  For information on this file format, follow the CIF links at
#  http://www.iucr.org
##########################################################################

data_Crystal_097_097
_cell_angle_alpha  101.743
_cell_angle_beta  91.5156
_cell_angle_gamma  124.938
_cell_length_a  17.3922
_cell_length_b  10.0308
_cell_length_c  3.2034

 loop_
   _atom_type_description
   _atom_type_number_in_cell 
   _atom_type_symbol  
   carbon   16   C 
   sulphur   6   S 
   nitrogen   8   N 


loop_
  _symmetry_equiv_pos_as_xyz
   x,y,z
   -x,-y,-z

loop_
   _atom_site_type_symbol
   _atom_site_label
   _atom_site_fract_x
   _atom_site_fract_y
   _atom_site_fract_z
   C   C1   0.336345   0.756071   0.626096
   C   C2   0.235803   0.651405   0.48281
   C   C3   0.235467   0.374403   0.299718
   C   C4   0.332174   0.473883   0.444506
   C   C5   0.203098   0.750936   0.534786
   S   S1   0.158414   0.431922   0.271009
   S   S2   0.413055   0.694406   0.619585
   S   S3   0.298735   0.959749   0.754125
   N   N1   0.37757   0.919411   0.77689
   C   C6   0.109832   0.701555   0.433319
   C   C7   0.18819   0.197743   0.153706
   C   C8   0.375301   0.390987   0.469667
   N   N2   0.409757   0.321756   0.50288
   N   N3   0.153126   0.0542202   0.018624
   N   N4   0.0335055   0.663886   0.339543

#\#CIF1.1
##########################################################################
#               Crystallographic Information Format file 
#  For information on this file format, follow the CIF links at
#  http://www.iucr.org
##########################################################################

data_Crystal_090_090
_cell_angle_alpha  90
_cell_angle_beta  90
_cell_angle_gamma  90
_cell_length_a  20.3053
_cell_length_b  13.2407
_cell_length_c  3.21535

 loop_
   _atom_type_description
   _atom_type_number_in_cell 
   _atom_type_symbol  
   carbon   32   C 
   sulphur   12   S 
   nitrogen   16   N 


loop_
  _symmetry_equiv_pos_as_xyz
   x,y,z
   -x+1/2,-y,z+1/2
   x+1/2,-y+1/2,-z
   -x,y+1/2,-z+1/2

loop_
   _atom_site_type_symbol
   _atom_site_label
   _atom_site_fract_x
   _atom_site_fract_y
   _atom_site_fract_z
   C   C1   0.204277   0.355689   0.257023
   C   C2   0.203499   0.248806   0.204734
   C   C3   0.0696147   0.251033   0.218906
   C   C4   0.0692497   0.353945   0.26944
   C   C5   0.267911   0.212939   0.2057
   S   S1   0.135853   0.168113   0.149046
   S   S2   0.136072   0.438068   0.26515
   S   S3   0.321426   0.313137   0.275011
   N   N1   0.262837   0.397947   0.299378
   C   C6   0.290822   0.113724   0.162536
   C   C7   0.0095609   0.19688   0.237567
   C   C8   0.00847036   0.403171   0.342911
   N   N2   -0.0415062   0.442432   0.419502
   N   N3   -0.0382848   0.148475   0.250775
   N   N4   0.311588   0.0324246   0.12429

#\#CIF1.1
##########################################################################
#               Crystallographic Information Format file 
#  For information on this file format, follow the CIF links at
#  http://www.iucr.org
##########################################################################

data_Crystal_021_021
_cell_angle_alpha  90
_cell_angle_beta  148.074
_cell_angle_gamma  90
_cell_length_a  10.2492
_cell_length_b  13.1556
_cell_length_c  13.0577

 loop_
   _atom_type_description
   _atom_type_number_in_cell 
   _atom_type_symbol  
   carbon   32   C 
   sulphur   12   S 
   nitrogen   16   N 


loop_
  _symmetry_equiv_pos_as_xyz
   x,y,z
   -x,y+1/2,-z+1/2
   -x,-y,-z
   x,-y-1/2,z-1/2

loop_
   _atom_site_type_symbol
   _atom_site_label
   _atom_site_fract_x
   _atom_site_fract_y
   _atom_site_fract_z
   C   C1   0.406542   0.0121123   0.271306
   C   C2   0.521937   0.107626   0.331886
   C   C3   0.295008   0.18219   0.350559
   C   C4   0.1828   0.0901884   0.29217
   C   C5   0.658927   0.104504   0.333189
   S   S1   0.50852   0.216553   0.39877
   S   S2   0.20796   -0.0234822   0.239674
   S   S3   0.630807   -0.0148482   0.260079
   N   N1   0.451118   -0.0581094   0.231161
   C   C6   0.796233   0.185357   0.38431
   C   C7   0.235383   0.265854   0.37435
   C   C8   0.0220122   0.0799972   0.269729
   N   N2   -0.10679   0.0690342   0.254328
   N   N3   0.186491   0.33707   0.390765
   N   N4   0.908029   0.254966   0.429008

#\#CIF1.1
##########################################################################
#               Crystallographic Information Format file 
#  For information on this file format, follow the CIF links at
#  http://www.iucr.org
##########################################################################

data_Crystal_007_007
_cell_angle_alpha  106.11
_cell_angle_beta  155.114
_cell_angle_gamma  60.9589
_cell_length_a  25.0108
_cell_length_b  5.97209
_cell_length_c  9.53547

 loop_
   _atom_type_description
   _atom_type_number_in_cell 
   _atom_type_symbol  
   carbon   16   C 
   sulphur   6   S 
   nitrogen   8   N 


loop_
  _symmetry_equiv_pos_as_xyz
   x,y,z
   -x,-y,-z

loop_
   _atom_site_type_symbol
   _atom_site_label
   _atom_site_fract_x
   _atom_site_fract_y
   _atom_site_fract_z
   C   C1   0.185434   0.212176   0.421705
   C   C2   0.269419   0.301968   0.567386
   C   C3   0.26508   0.568018   0.840614
   C   C4   0.179823   0.49023   0.691879
   C   C5   0.303047   0.195801   0.49279
   S   S1   0.332763   0.502713   0.817445
   S   S2   0.117218   0.283943   0.445656
   S   S3   0.22687   0.000943516   0.250244
   N   N1   0.155474   0.055267   0.248674
   C   C6   0.387803   0.231662   0.600458
   C   C7   0.305685   0.729689   1.03971
   C   C8   0.129326   0.587547   0.727601
   N   N2   0.0846774   0.669964   0.749047
   N   N3   0.33938   0.860881   1.20515
   N   N4   0.461548   0.257573   0.699271

#\#CIF1.1
##########################################################################
#               Crystallographic Information Format file 
#  For information on this file format, follow the CIF links at
#  http://www.iucr.org
##########################################################################

data_Crystal_017_017
_cell_angle_alpha  90
_cell_angle_beta  31.5869
_cell_angle_gamma  90
_cell_length_a  23.979
_cell_length_b  10.2478
_cell_length_c  14.4106

 loop_
   _atom_type_description
   _atom_type_number_in_cell 
   _atom_type_symbol  
   carbon   32   C 
   sulphur   12   S 
   nitrogen   16   N 


loop_
  _symmetry_equiv_pos_as_xyz
   x,y,z
   -x,y,-z+1/2
   -x,-y,-z
   x,-y,z-1/2
   x+1/2,y+1/2,z
   -x+1/2,y+1/2,-z+1/2
   -x+1/2,-y+1/2,-z
   x+1/2,-y+1/2,z-1/2

loop_
   _atom_site_type_symbol
   _atom_site_label
   _atom_site_fract_x
   _atom_site_fract_y
   _atom_site_fract_z
   C   C1   0.0394568   0.36278   0.336348
   C   C2   0.132424   0.311914   0.247907
   C   C3   0.204736   0.55853   0.174255
   C   C4   0.116518   0.607965   0.255693
   C   C5   0.12947   0.176302   0.250461
   S   S1   0.238136   0.395907   0.148978
   S   S2   0.00588955   0.52766   0.365596
   S   S3   0.0130171   0.126039   0.361939
   N   N1   -0.0290208   0.275048   0.402688
   C   C6   0.209104   0.0942545   0.172363
   C   C7   0.282273   0.644239   0.101109
   C   C8   0.106147   0.744875   0.261511
   N   N2   0.0945227   0.856848   0.270124
   N   N3   0.347144   0.711133   0.0420797
   N   N4   0.278497   0.0306459   0.1029

#\#CIF1.1
##########################################################################
#               Crystallographic Information Format file 
#  For information on this file format, follow the CIF links at
#  http://www.iucr.org
##########################################################################

data_Crystal_001_001
_cell_angle_alpha  90
_cell_angle_beta  90
_cell_angle_gamma  90
_cell_length_a  13.1603
_cell_length_b  7.02465
_cell_length_c  10.1275

 loop_
   _atom_type_description
   _atom_type_number_in_cell 
   _atom_type_symbol  
   carbon   32   C 
   sulphur   12   S 
   nitrogen   16   N 


loop_
  _symmetry_equiv_pos_as_xyz
   x,y,z
   -x+1/2,-y,z+1/2
   x+1/2,-y+1/2,-z
   -x,y+1/2,-z+1/2

loop_
   _atom_site_type_symbol
   _atom_site_label
   _atom_site_fract_x
   _atom_site_fract_y
   _atom_site_fract_z
   C   C1   0.0181612   0.397015   0.39409
   C   C2   0.108668   0.320192   0.44859
   C   C3   0.190014   0.29013   0.202831
   C   C4   0.103035   0.365527   0.149712
   C   C5   0.104384   0.329699   0.585635
   S   S1   0.213171   0.22438   0.366667
   S   S2   -0.0149228   0.40323   0.225882
   S   S3   -0.00903042   0.434958   0.631791
   N   N1   -0.0488167   0.463151   0.47968
   C   C6   0.180892   0.26257   0.669809
   C   C7   0.274182   0.248176   0.120794
   C   C8   0.0984978   0.414936   0.014608
   N   N2   0.090962   0.45918   -0.0957302
   N   N3   0.344208   0.20741   0.0563431
   N   N4   0.248678   0.202477   0.730886

#\#CIF1.1
##########################################################################
#               Crystallographic Information Format file 
#  For information on this file format, follow the CIF links at
#  http://www.iucr.org
##########################################################################

data_Crystal_016_016
_cell_angle_alpha  84.6511
_cell_angle_beta  25.1722
_cell_angle_gamma  104.374
_cell_length_a  24.5782
_cell_length_b  7.05076
_cell_length_c  10.1433

 loop_
   _atom_type_description
   _atom_type_number_in_cell 
   _atom_type_symbol  
   carbon   16   C 
   sulphur   6   S 
   nitrogen   8   N 


loop_
  _symmetry_equiv_pos_as_xyz
   x,y,z
   -x,-y,-z

loop_
   _atom_site_type_symbol
   _atom_site_label
   _atom_site_fract_x
   _atom_site_fract_y
   _atom_site_fract_z
   C   C1   0.225149   0.663453   0.209845
   C   C2   0.22243   0.472575   0.176605
   C   C3   0.243364   0.356815   0.387995
   C   C4   0.244833   0.539069   0.424394
   C   C5   0.245716   0.505622   -0.0126722
   S   S1   0.193832   0.22671   0.342799
   S   S2   0.203799   0.706119   0.4205
   S   S3   0.263457   0.762745   -0.118075
   N   N1   0.247654   0.828132   0.0631242
   C   C6   0.254996   0.354451   -0.104096
   C   C7   0.272754   0.232306   0.415078
   C   C8   0.273265   0.598548   0.495259
   N   N2   0.28934   0.641854   0.570036
   N   N3   0.288119   0.113607   0.453273
   N   N4   0.263051   0.223026   -0.173936

#\#CIF1.1
##########################################################################
#               Crystallographic Information Format file 
#  For information on this file format, follow the CIF links at
#  http://www.iucr.org
##########################################################################

data_Crystal_006_006
_cell_angle_alpha  90
_cell_angle_beta  139.502
_cell_angle_gamma  90
_cell_length_a  8.22969
_cell_length_b  15.979
_cell_length_c  11.1954

 loop_
   _atom_type_description
   _atom_type_number_in_cell 
   _atom_type_symbol  
   carbon   32   C 
   sulphur   12   S 
   nitrogen   16   N 


loop_
  _symmetry_equiv_pos_as_xyz
   x,y,z
   -x,y+1/2,-z+1/2
   -x,-y,-z
   x,-y-1/2,z-1/2

loop_
   _atom_site_type_symbol
   _atom_site_label
   _atom_site_fract_x
   _atom_site_fract_y
   _atom_site_fract_z
   C   C1   0.268837   0.0740184   0.277642
   C   C2   0.351571   0.118936   0.222063
   C   C3   0.163739   0.261058   0.210641
   C   C4   0.0831954   0.218345   0.264459
   C   C5   0.40341   0.0633059   0.158971
   S   S1   0.390897   0.227339   0.234398
   S   S2   0.169628   0.117658   0.358501
   S   S3   0.351726   -0.0376519   0.180522
   N   N1   0.259797   -0.00815032   0.26216
   C   C6   0.48222   0.0834461   0.0870966
   C   C7   0.0615006   0.340425   0.126605
   C   C8   -0.0847429   0.257566   0.25066
   N   N2   -0.215045   0.289837   0.247298
   N   N3   -0.0271454   0.404985   0.0537106
   N   N4   0.541574   0.100857   0.0234131

#\#CIF1.1
##########################################################################
#               Crystallographic Information Format file 
#  For information on this file format, follow the CIF links at
#  http://www.iucr.org
##########################################################################

data_Crystal_026_026
_cell_angle_alpha  47.043
_cell_angle_beta  64.4365
_cell_angle_gamma  108.479
_cell_length_a  26.911
_cell_length_b  10.226
_cell_length_c  6.93582

 loop_
   _atom_type_description
   _atom_type_number_in_cell 
   _atom_type_symbol  
   carbon   16   C 
   sulphur   6   S 
   nitrogen   8   N 


loop_
  _symmetry_equiv_pos_as_xyz
   x,y,z
   -x,-y,-z

loop_
   _atom_site_type_symbol
   _atom_site_label
   _atom_site_fract_x
   _atom_site_fract_y
   _atom_site_fract_z
   C   C1   0.33013   0.568239   -0.502874
   C   C2   0.2355   0.386361   -0.0430641
   C   C3   0.241052   0.141543   0.464051
   C   C4   0.330246   0.308015   0.0328722
   C   C5   0.200671   0.440754   -0.13234
   S   S1   0.168911   0.137356   0.548226
   S   S2   0.402967   0.573577   -0.583041
   S   S3   0.288784   0.71238   -0.772764
   N   N1   0.366677   0.750982   -0.914454
   C   C6   0.111406   0.310171   0.218578
   C   C7   0.193152   -0.0738167   0.938279
   C   C8   0.371955   0.263011   0.0765364
   N   N2   0.406388   0.225938   0.111974
   N   N3   0.150631   -0.258193   1.34065
   N   N4   0.0401832   0.212329   0.496231

#\#CIF1.1
##########################################################################
#               Crystallographic Information Format file 
#  For information on this file format, follow the CIF links at
#  http://www.iucr.org
##########################################################################

data_Crystal_040_040
_cell_angle_alpha  90
_cell_angle_beta  150.416
_cell_angle_gamma  90
_cell_length_a  7.59757
_cell_length_b  10.105
_cell_length_c  12.3831

 loop_
   _atom_type_description
   _atom_type_number_in_cell 
   _atom_type_symbol  
   carbon   16   C 
   sulphur   6   S 
   nitrogen   8   N 


loop_
  _symmetry_equiv_pos_as_xyz
   x,y,z
   x,-y,z+1/2

loop_
   _atom_site_type_symbol
   _atom_site_label
   _atom_site_fract_x
   _atom_site_fract_y
   _atom_site_fract_z
   C   C1   0.775187   0.113177   0.335745
   C   C2   0.93013   0.0623162   0.514667
   C   C3   0.95021   0.310883   0.607437
   C   C4   0.816347   0.361554   0.44179
   C   C5   0.920631   -0.075259   0.507849
   S   S1   1.11411   0.151524   0.719813
   S   S2   0.760366   0.280251   0.287922
   S   S3   0.716041   -0.127107   0.280484
   N   N1   0.650819   0.0240165   0.201039
   C   C6   1.07335   -0.158546   0.667312
   C   C7   0.970465   0.391137   0.711477
   C   C8   0.720747   0.496901   0.38888
   N   N2   0.647921   0.608824   0.350215
   N   N3   0.993415   0.454551   0.801865
   N   N4   1.21828   -0.222524   0.809498

#\#CIF1.1
##########################################################################
#               Crystallographic Information Format file 
#  For information on this file format, follow the CIF links at
#  http://www.iucr.org
##########################################################################

data_Crystal_109_109
_cell_angle_alpha  90
_cell_angle_beta  166.615
_cell_angle_gamma  90
_cell_length_a  9.84004
_cell_length_b  6.97896
_cell_length_c  29.7525

 loop_
   _atom_type_description
   _atom_type_number_in_cell 
   _atom_type_symbol  
   carbon   16   C 
   sulphur   6   S 
   nitrogen   8   N 


loop_
  _symmetry_equiv_pos_as_xyz
   x,y,z
   -x,y+1/2,-z

loop_
   _atom_site_type_symbol
   _atom_site_label
   _atom_site_fract_x
   _atom_site_fract_y
   _atom_site_fract_z
   C   C1   0.352603   0.418938   0.148488
   C   C2   0.965337   0.403954   0.337929
   C   C3   1.13659   0.329625   0.481199
   C   C4   0.545335   0.338593   0.298481
   C   C5   1.07356   0.396839   0.326817
   S   S1   1.52222   0.405832   0.557395
   S   S2   0.0118754   0.440629   0.0916698
   S   S3   0.412282   0.410917   0.0855137
   N   N1   0.0160094   0.423352   0.00402361
   C   C6   1.63217   0.390655   0.48677
   C   C7   1.51651   0.245138   0.635267
   C   C8   0.320248   0.260301   0.266461
   N   N2   0.14898   0.196276   0.245004
   N   N3   1.85441   0.176816   0.768575
   N   N4   2.10824   0.39122   0.625585

#\#CIF1.1
##########################################################################
#               Crystallographic Information Format file 
#  For information on this file format, follow the CIF links at
#  http://www.iucr.org
##########################################################################

data_Crystal_000_000
_cell_angle_alpha  90
_cell_angle_beta  90
_cell_angle_gamma  90
_cell_length_a  7.36504
_cell_length_b  18.1452
_cell_length_c  13.8357

 loop_
   _atom_type_description
   _atom_type_number_in_cell 
   _atom_type_symbol  
   carbon   64   C 
   sulphur   24   S 
   nitrogen   32   N 


loop_
  _symmetry_equiv_pos_as_xyz
   x,y,z
   -x+1/2,-y,z+1/2
   x+1/2,-y+1/2,-z
   -x,y+1/2,-z+1/2
   -x,-y,-z
   x-1/2,y,-z-1/2
   -x-1/2,y-1/2,z
   x,-y-1/2,z-1/2

loop_
   _atom_site_type_symbol
   _atom_site_label
   _atom_site_fract_x
   _atom_site_fract_y
   _atom_site_fract_z
   C   C1   0.215323   0.0693325   0.210367
   C   C2   0.225463   0.039516   0.115532
   C   C3   0.0537074   0.160807   0.0444502
   C   C4   0.0462951   0.190725   0.135232
   C   C5   0.31143   -0.0287765   0.117864
   S   S1   0.148151   0.0771881   0.00731975
   S   S2   0.123628   0.155036   0.245315
   S   S3   0.365724   -0.0497172   0.236284
   N   N1   0.284039   0.0275104   0.279573
   C   C6   0.349271   -0.07293   0.0371447
   C   C7   -0.0217352   0.198575   -0.0353654
   C   C8   -0.0323205   0.261392   0.146575
   N   N2   -0.0939639   0.320142   0.154897
   N   N3   -0.0831915   0.226413   -0.103763
   N   N4   0.377736   -0.107017   -0.0325732

#\#CIF1.1
##########################################################################
#               Crystallographic Information Format file 
#  For information on this file format, follow the CIF links at
#  http://www.iucr.org
##########################################################################

data_Crystal_080_080
_cell_angle_alpha  90
_cell_angle_beta  35.4359
_cell_angle_gamma  90
_cell_length_a  6.67032
_cell_length_b  7.27404
_cell_length_c  17.3911

 loop_
   _atom_type_description
   _atom_type_number_in_cell 
   _atom_type_symbol  
   carbon   16   C 
   sulphur   6   S 
   nitrogen   8   N 


loop_
  _symmetry_equiv_pos_as_xyz
   x,y,z
   -x,y+1/2,-z

loop_
   _atom_site_type_symbol
   _atom_site_label
   _atom_site_fract_x
   _atom_site_fract_y
   _atom_site_fract_z
   C   C1   0.133043   0.278529   0.198921
   C   C2   0.0749848   0.372569   0.287419
   C   C3   0.394289   0.0932626   0.264111
   C   C4   0.464246   0.00557925   0.174224
   C   C5   -0.0944726   0.537501   0.32557
   S   S1   0.179533   0.301442   0.347751
   S   S2   0.36391   0.0734624   0.112073
   S   S3   -0.172379   0.555293   0.252123
   N   N1   0.0130266   0.358838   0.173879
   C   C6   -0.180327   0.672481   0.406693
   C   C7   0.490271   0.00641771   0.3035
   C   C8   0.632121   -0.167322   0.123668
   N   N2   0.764348   -0.311139   0.0838939
   N   N3   0.562775   -0.0643414   0.338716
   N   N4   -0.236761   0.783983   0.470763

#\#CIF1.1
##########################################################################
#               Crystallographic Information Format file 
#  For information on this file format, follow the CIF links at
#  http://www.iucr.org
##########################################################################

data_Crystal_056_056
_cell_angle_alpha  90
_cell_angle_beta  82.7146
_cell_angle_gamma  90
_cell_length_a  18.5018
_cell_length_b  6.10729
_cell_length_c  17.1773

 loop_
   _atom_type_description
   _atom_type_number_in_cell 
   _atom_type_symbol  
   carbon   32   C 
   sulphur   12   S 
   nitrogen   16   N 


loop_
  _symmetry_equiv_pos_as_xyz
   x,y,z
   -x,y,-z+1/2
   -x,-y,-z
   x,-y,z-1/2
   x+1/2,y+1/2,z
   -x+1/2,y+1/2,-z+1/2
   -x+1/2,-y+1/2,-z
   x+1/2,-y+1/2,z-1/2

loop_
   _atom_site_type_symbol
   _atom_site_label
   _atom_site_fract_x
   _atom_site_fract_y
   _atom_site_fract_z
   C   C1   0.226512   0.347113   0.0924192
   C   C2   0.240116   0.149228   0.131524
   C   C3   0.100883   0.0205483   0.121367
   C   C4   0.087109   0.210939   0.0836794
   C   C5   0.309469   0.156082   0.154565
   S   S1   0.18271   -0.0761568   0.149018
   S   S2   0.147038   0.425397   0.0532643
   S   S3   0.350774   0.400994   0.12371
   N   N1   0.280088   0.491238   0.0846516
   C   C6   0.341056   -0.00224792   0.198801
   C   C7   0.0432415   -0.129979   0.140485
   C   C8   0.0161161   0.243718   0.0632888
   N   N2   -0.0421425   0.264302   0.0454636
   N   N3   -0.00480086   -0.251709   0.156214
   N   N4   0.364675   -0.133378   0.237846

#\#CIF1.1
##########################################################################
#               Crystallographic Information Format file 
#  For information on this file format, follow the CIF links at
#  http://www.iucr.org
##########################################################################

data_Crystal_042_042
_cell_angle_alpha  24.1427
_cell_angle_beta  143.787
_cell_angle_gamma  131.77
_cell_length_a  5.75776
_cell_length_b  13.6117
_cell_length_c  12.8177

 loop_
   _atom_type_description
   _atom_type_number_in_cell 
   _atom_type_symbol  
   carbon   8   C 
   sulphur   3   S 
   nitrogen   4   N 


loop_
  _symmetry_equiv_pos_as_xyz
   x,y,z

loop_
   _atom_site_type_symbol
   _atom_site_label
   _atom_site_fract_x
   _atom_site_fract_y
   _atom_site_fract_z
   C   C1   0.475158   0.226635   0.336925
   C   C2   0.621346   0.081236   0.440521
   C   C3   1.04639   -0.304167   1.09194
   C   C4   0.904413   -0.166861   0.995538
   C   C5   0.453536   0.216178   0.160232
   S   S1   0.975943   -0.216029   0.84984
   S   S2   0.596851   0.143835   0.592453
   S   S3   0.138915   0.508287   -0.199187
   N   N1   0.222332   0.452583   0.010065
   C   C6   0.536699   0.125908   0.175431
   C   C7   1.27516   -0.5593   1.43101
   C   C8   0.998138   -0.282834   1.24075
   N   N2   1.06718   -0.376445   1.43818
   N   N3   1.45594   -0.77176   1.70394
   N   N4   0.623518   0.0376387   0.21016

#\#CIF1.1
##########################################################################
#               Crystallographic Information Format file 
#  For information on this file format, follow the CIF links at
#  http://www.iucr.org
##########################################################################

data_Crystal_082_082
_cell_angle_alpha  109.659
_cell_angle_beta  22.3485
_cell_angle_gamma  113.913
_cell_length_a  26.0578
_cell_length_b  6.92665
_cell_length_c  7.67898

 loop_
   _atom_type_description
   _atom_type_number_in_cell 
   _atom_type_symbol  
   carbon   16   C 
   sulphur   6   S 
   nitrogen   8   N 


loop_
  _symmetry_equiv_pos_as_xyz
   x,y,z
   -x,-y,-z

loop_
   _atom_site_type_symbol
   _atom_site_label
   _atom_site_fract_x
   _atom_site_fract_y
   _atom_site_fract_z
   C   C1   0.223605   0.610841   -0.193403
   C   C2   0.207521   0.389216   -0.190475
   C   C3   0.325173   0.460839   -0.220456
   C   C4   0.33763   0.674193   -0.210389
   C   C5   0.110922   0.279017   -0.0413645
   S   S1   0.302252   0.275498   -0.376435
   S   S2   0.33645   0.810982   -0.362282
   S   S3   0.0565372   0.461871   0.0567848
   N   N1   0.147557   0.668915   -0.0589322
   C   C6   0.0598185   0.0583997   0.0343958
   C   C7   0.338083   0.373134   -0.122258
   C   C8   0.355194   0.803639   -0.0758676
   N   N2   0.369776   0.911349   0.0341349
   N   N3   0.352864   0.300591   -0.0556833
   N   N4   0.0130052   -0.124348   0.112828

#\#CIF1.1
##########################################################################
#               Crystallographic Information Format file 
#  For information on this file format, follow the CIF links at
#  http://www.iucr.org
##########################################################################

data_Crystal_010_010
_cell_angle_alpha  33.6023
_cell_angle_beta  49.6666
_cell_angle_gamma  55.3803
_cell_length_a  8.26227
_cell_length_b  10.2438
_cell_length_c  12.7634

 loop_
   _atom_type_description
   _atom_type_number_in_cell 
   _atom_type_symbol  
   carbon   16   C 
   sulphur   6   S 
   nitrogen   8   N 


loop_
  _symmetry_equiv_pos_as_xyz
   x,y,z
   -x,-y,-z

loop_
   _atom_site_type_symbol
   _atom_site_label
   _atom_site_fract_x
   _atom_site_fract_y
   _atom_site_fract_z
   C   C1   0.261854   0.0390761   0.419081
   C   C2   0.252664   0.181878   0.2362
   C   C3   0.210551   0.575314   0.114659
   C   C4   0.222066   0.438117   0.290015
   C   C5   0.281005   0.0391869   0.231364
   S   S1   0.204867   0.488912   0.0429648
   S   S2   0.236976   0.130236   0.5
   S   S3   0.313835   -0.253923   0.452846
   N   N1   0.292714   -0.190885   0.544531
   C   C6   0.279198   0.123238   0.072425
   C   C7   0.209785   0.823857   -0.0419259
   C   C8   0.230334   0.54867   0.311761
   N   N2   0.238516   0.635544   0.332508
   N   N3   0.21339   1.02878   -0.177342
   N   N4   0.273385   0.207913   -0.0649684

#\#CIF1.1
##########################################################################
#               Crystallographic Information Format file 
#  For information on this file format, follow the CIF links at
#  http://www.iucr.org
##########################################################################

data_Crystal_087_087
_cell_angle_alpha  90
_cell_angle_beta  90
_cell_angle_gamma  90
_cell_length_a  20.9564
_cell_length_b  7.00693
_cell_length_c  6.45687

 loop_
   _atom_type_description
   _atom_type_number_in_cell 
   _atom_type_symbol  
   carbon   32   C 
   sulphur   12   S 
   nitrogen   16   N 


loop_
  _symmetry_equiv_pos_as_xyz
   x,y,z
   -x,-y,z+1/2
   -x+1/2,y+1/2,z+1/2
   x+1/2,-y+1/2,z

loop_
   _atom_site_type_symbol
   _atom_site_label
   _atom_site_fract_x
   _atom_site_fract_y
   _atom_site_fract_z
   C   C1   0.176159   0.149158   0.38662
   C   C2   0.194695   0.343854   0.386591
   C   C3   0.0692673   0.442059   0.386592
   C   C4   0.0509207   0.254237   0.386584
   C   C5   0.260922   0.357202   0.386595
   S   S1   0.14537   0.543788   0.386585
   S   S2   0.098857   0.051535   0.386607
   S   S3   0.292946   0.12867   0.386638
   N   N1   0.222916   0.0235237   0.386659
   C   C6   0.295736   0.52829   0.386673
   C   C7   0.0223121   0.586464   0.386697
   C   C8   -0.0153937   0.215147   0.38666
   N   N2   -0.0702893   0.190072   0.386811
   N   N3   -0.015073   0.70952   0.38683
   N   N4   0.321724   0.675339   0.386854

#\#CIF1.1
##########################################################################
#               Crystallographic Information Format file 
#  For information on this file format, follow the CIF links at
#  http://www.iucr.org
##########################################################################

data_Crystal_037_037
_cell_angle_alpha  144.347
_cell_angle_beta  125.324
_cell_angle_gamma  86.2795
_cell_length_a  20.1534
_cell_length_b  9.83231
_cell_length_c  9.48743

 loop_
   _atom_type_description
   _atom_type_number_in_cell 
   _atom_type_symbol  
   carbon   16   C 
   sulphur   6   S 
   nitrogen   8   N 


loop_
  _symmetry_equiv_pos_as_xyz
   x,y,z
   -x,-y,-z

loop_
   _atom_site_type_symbol
   _atom_site_label
   _atom_site_fract_x
   _atom_site_fract_y
   _atom_site_fract_z
   C   C1   0.320126   0.657088   0.821713
   C   C2   0.234937   0.628005   0.761436
   C   C3   0.230274   0.869085   0.71635
   C   C4   0.31506   0.906644   0.784903
   C   C5   0.200305   0.472824   0.724939
   S   S1   0.170202   0.736957   0.706745
   S   S2   0.391079   0.832562   0.882746
   S   S3   0.276661   0.383521   0.771313
   N   N1   0.348867   0.538323   0.83167
   C   C6   0.110893   0.378341   0.633899
   C   C7   0.18943   0.970687   0.674088
   C   C8   0.35945   1.0493   0.81756
   N   N2   0.403377   1.18329   0.869229
   N   N3   0.158764   1.06295   0.650211
   N   N4   0.0323718   0.29078   0.541296

#\#CIF1.1
##########################################################################
#               Crystallographic Information Format file 
#  For information on this file format, follow the CIF links at
#  http://www.iucr.org
##########################################################################

data_Crystal_089_089
_cell_angle_alpha  90
_cell_angle_beta  90
_cell_angle_gamma  90
_cell_length_a  5.91665
_cell_length_b  17.93
_cell_length_c  9.18725

 loop_
   _atom_type_description
   _atom_type_number_in_cell 
   _atom_type_symbol  
   carbon   32   C 
   sulphur   12   S 
   nitrogen   16   N 


loop_
  _symmetry_equiv_pos_as_xyz
   x,y,z
   -x+1/2,-y,z+1/2
   x+1/2,-y+1/2,-z
   -x,y+1/2,-z+1/2

loop_
   _atom_site_type_symbol
   _atom_site_label
   _atom_site_fract_x
   _atom_site_fract_y
   _atom_site_fract_z
   C   C1   0.0087934   0.111102   0.37964
   C   C2   0.201538   0.158045   0.373187
   C   C3   0.295221   0.126549   0.655354
   C   C4   0.110398   0.0808618   0.662164
   C   C5   0.248954   0.175301   0.22886
   S   S1   0.357459   0.192458   0.520153
   S   S2   -0.115283   0.075045   0.539138
   S   S3   0.0480008   0.133717   0.118993
   N   N1   -0.0846961   0.0934204   0.253668
   C   C6   0.43212   0.217528   0.178234
   C   C7   0.459012   0.12498   0.767268
   C   C8   0.0854454   0.0321566   0.782237
   N   N2   0.059674   -0.00694632   0.881872
   N   N3   0.597765   0.125646   0.857009
   N   N4   0.587813   0.252019   0.139619

#\#CIF1.1
##########################################################################
#               Crystallographic Information Format file 
#  For information on this file format, follow the CIF links at
#  http://www.iucr.org
##########################################################################

data_Crystal_039_039
_cell_angle_alpha  90
_cell_angle_beta  90
_cell_angle_gamma  90
_cell_length_a  20.792
_cell_length_b  6.49149
_cell_length_c  7.05796

 loop_
   _atom_type_description
   _atom_type_number_in_cell 
   _atom_type_symbol  
   carbon   32   C 
   sulphur   12   S 
   nitrogen   16   N 


loop_
  _symmetry_equiv_pos_as_xyz
   x,y,z
   -x,-y,z+1/2
   -x+1/2,y+1/2,z+1/2
   x+1/2,-y+1/2,z

loop_
   _atom_site_type_symbol
   _atom_site_label
   _atom_site_fract_x
   _atom_site_fract_y
   _atom_site_fract_z
   C   C1   0.170168   0.324187   0.158292
   C   C2   0.192532   0.321481   0.347892
   C   C3   0.0692237   0.283419   0.470556
   C   C4   0.0469829   0.286747   0.287621
   C   C5   0.259436   0.321088   0.349928
   S   S1   0.147129   0.326047   0.555209
   S   S2   0.0901416   0.329662   0.0792397
   S   S3   0.287241   0.324291   0.117941
   N   N1   0.214796   0.325469   0.0256652
   C   C6   0.297166   0.323255   0.514712
   C   C7   0.0258018   0.244832   0.620567
   C   C8   -0.0198736   0.259807   0.258834
   N   N2   -0.075276   0.243412   0.240851
   N   N3   -0.00878554   0.215333   0.747631
   N   N4   0.325146   0.32659   0.657833

#\#CIF1.1
##########################################################################
#               Crystallographic Information Format file 
#  For information on this file format, follow the CIF links at
#  http://www.iucr.org
##########################################################################

data_Crystal_075_075
_cell_angle_alpha  90
_cell_angle_beta  47.1028
_cell_angle_gamma  90
_cell_length_a  13.1109
_cell_length_b  10.2115
_cell_length_c  19.0402

 loop_
   _atom_type_description
   _atom_type_number_in_cell 
   _atom_type_symbol  
   carbon   32   C 
   sulphur   12   S 
   nitrogen   16   N 


loop_
  _symmetry_equiv_pos_as_xyz
   x,y,z
   -x,y,-z+1/2
   -x,-y,-z
   x,-y,z-1/2
   x+1/2,y+1/2,z
   -x+1/2,y+1/2,-z+1/2
   -x+1/2,-y+1/2,-z
   x+1/2,-y+1/2,z-1/2

loop_
   _atom_site_type_symbol
   _atom_site_label
   _atom_site_fract_x
   _atom_site_fract_y
   _atom_site_fract_z
   C   C1   0.394815   0.352501   -0.0159899
   C   C2   0.303486   0.301061   0.0788092
   C   C3   0.224297   0.548628   0.15114
   C   C4   0.310445   0.59876   0.060111
   C   C5   0.308883   0.165084   0.0756788
   S   S1   0.195716   0.385092   0.187546
   S   S2   0.42296   0.518059   -0.0510053
   S   S3   0.425684   0.115118   -0.0430266
   N   N1   0.464459   0.26487   -0.0855558
   C   C6   0.233643   0.0833553   0.156324
   C   C7   0.143991   0.633267   0.231595
   C   C8   0.319615   0.735964   0.0473685
   N   N2   0.333018   0.848349   0.033727
   N   N3   0.0761687   0.697977   0.300389
   N   N4   0.169853   0.0224908   0.226673

#\#CIF1.1
##########################################################################
#               Crystallographic Information Format file 
#  For information on this file format, follow the CIF links at
#  http://www.iucr.org
##########################################################################

data_Crystal_023_023
_cell_angle_alpha  90
_cell_angle_beta  90
_cell_angle_gamma  90
_cell_length_a  6.57403
_cell_length_b  20.5328
_cell_length_c  6.92984

 loop_
   _atom_type_description
   _atom_type_number_in_cell 
   _atom_type_symbol  
   carbon   32   C 
   sulphur   12   S 
   nitrogen   16   N 


loop_
  _symmetry_equiv_pos_as_xyz
   x,y,z
   -x+1/2,-y,z+1/2
   x+1/2,-y+1/2,-z
   -x,y+1/2,-z+1/2

loop_
   _atom_site_type_symbol
   _atom_site_label
   _atom_site_fract_x
   _atom_site_fract_y
   _atom_site_fract_z
   C   C1   0.38881   0.183524   0.168419
   C   C2   0.409496   0.205742   0.361245
   C   C3   0.461625   0.0800952   0.478284
   C   C4   0.4403   0.0583671   0.292451
   C   C5   0.413086   0.273535   0.363689
   S   S1   0.42464   0.158759   0.570166
   S   S2   0.374566   0.102771   0.0866122
   S   S3   0.393632   0.302207   0.128502
   N   N1   0.378644   0.229124   0.0347366
   C   C6   0.418582   0.311579   0.531664
   C   C7   0.515819   0.0366097   0.627931
   C   C8   0.466143   -0.00887382   0.254585
   N   N2   0.482203   -0.0643882   0.225371
   N   N3   0.557777   0.00243017   0.75616
   N   N4   0.41815   0.33949   0.678166

#\#CIF1.1
##########################################################################
#               Crystallographic Information Format file 
#  For information on this file format, follow the CIF links at
#  http://www.iucr.org
##########################################################################

data_Crystal_101_101
_cell_angle_alpha  90
_cell_angle_beta  25.4152
_cell_angle_gamma  90
_cell_length_a  9.8397
_cell_length_b  17.4511
_cell_length_c  12.7912

 loop_
   _atom_type_description
   _atom_type_number_in_cell 
   _atom_type_symbol  
   carbon   32   C 
   sulphur   12   S 
   nitrogen   16   N 


loop_
  _symmetry_equiv_pos_as_xyz
   x,y,z
   -x,y+1/2,-z+1/2
   -x,-y,-z
   x,-y-1/2,z-1/2

loop_
   _atom_site_type_symbol
   _atom_site_label
   _atom_site_fract_x
   _atom_site_fract_y
   _atom_site_fract_z
   C   C1   0.413143   0.154072   0.274257
   C   C2   0.154523   0.110388   0.49145
   C   C3   -0.142738   0.12443   0.509901
   C   C4   0.107629   0.16693   0.299633
   C   C5   0.219675   0.0855827   0.547243
   S   S1   -0.2033   0.0885852   0.678232
   S   S2   0.443134   0.200212   0.132149
   S   S3   0.590078   0.118702   0.326452
   N   N1   0.655355   0.162378   0.169969
   C   C6   0.0219177   0.0387149   0.745331
   C   C7   -0.387611   0.105422   0.608946
   C   C8   0.112337   0.190242   0.190505
   N   N2   0.119853   0.210833   0.0986586
   N   N3   -0.581304   0.0900253   0.682197
   N   N4   -0.149047   -0.00167853   0.909599

#\#CIF1.1
##########################################################################
#               Crystallographic Information Format file 
#  For information on this file format, follow the CIF links at
#  http://www.iucr.org
##########################################################################

data_Crystal_041_041
_cell_angle_alpha  90
_cell_angle_beta  90
_cell_angle_gamma  90
_cell_length_a  12.7612
_cell_length_b  7.03834
_cell_length_c  10.4769

 loop_
   _atom_type_description
   _atom_type_number_in_cell 
   _atom_type_symbol  
   carbon   32   C 
   sulphur   12   S 
   nitrogen   16   N 


loop_
  _symmetry_equiv_pos_as_xyz
   x,y,z
   -x+1/2,-y,z+1/2
   x+1/2,-y+1/2,-z
   -x,y+1/2,-z+1/2

loop_
   _atom_site_type_symbol
   _atom_site_label
   _atom_site_fract_x
   _atom_site_fract_y
   _atom_site_fract_z
   C   C1   0.119449   0.547959   0.408562
   C   C2   0.128891   0.358189   0.364479
   C   C3   0.129115   0.236501   0.611217
   C   C4   0.11762   0.419402   0.654473
   C   C5   0.126608   0.355849   0.231654
   S   S1   0.146296   0.153381   0.455412
   S   S2   0.113769   0.630007   0.566483
   S   S3   0.115242   0.587889   0.176468
   N   N1   0.112915   0.68027   0.320191
   C   C6   0.13135   0.192986   0.154577
   C   C7   0.133938   0.08571   0.700365
   C   C8   0.113612   0.450619   0.787781
   N   N2   0.11293   0.472119   0.897899
   N   N3   0.138406   -0.0416141   0.771224
   N   N4   0.133583   0.0518681   0.0964297

#\#CIF1.1
##########################################################################
#               Crystallographic Information Format file 
#  For information on this file format, follow the CIF links at
#  http://www.iucr.org
##########################################################################

data_Crystal_086_086
_cell_angle_alpha  90
_cell_angle_beta  22.9796
_cell_angle_gamma  90
_cell_length_a  9.33091
_cell_length_b  7.06496
_cell_length_c  18.4905

 loop_
   _atom_type_description
   _atom_type_number_in_cell 
   _atom_type_symbol  
   carbon   16   C 
   sulphur   6   S 
   nitrogen   8   N 


loop_
  _symmetry_equiv_pos_as_xyz
   x,y,z
   -x,y+1/2,-z

loop_
   _atom_site_type_symbol
   _atom_site_label
   _atom_site_fract_x
   _atom_site_fract_y
   _atom_site_fract_z
   C   C1   0.26028   0.537572   -0.0016927
   C   C2   0.277332   0.348701   -0.0348324
   C   C3   0.0122414   0.228524   0.217772
   C   C4   -0.00300055   0.4109   0.250074
   C   C5   0.440007   0.344932   -0.178453
   S   S1   0.113266   0.145308   0.083973
   S   S2   0.0727204   0.620484   0.167041
   S   S3   0.55325   0.574302   -0.255981
   N   N1   0.397338   0.668014   -0.108634
   C   C6   0.490042   0.181877   -0.2439
   C   C7   -0.0677001   0.0776962   0.302579
   C   C8   -0.106318   0.440401   0.371022
   N   N2   -0.202389   0.461834   0.475133
   N   N3   -0.131649   -0.0509191   0.369671
   N   N4   0.518661   0.0420482   -0.290157

#\#CIF1.1
##########################################################################
#               Crystallographic Information Format file 
#  For information on this file format, follow the CIF links at
#  http://www.iucr.org
##########################################################################

data_Crystal_004_004
_cell_angle_alpha  90
_cell_angle_beta  40.698
_cell_angle_gamma  90
_cell_length_a  18.2283
_cell_length_b  7.606
_cell_length_c  21.1306

 loop_
   _atom_type_description
   _atom_type_number_in_cell 
   _atom_type_symbol  
   carbon   32   C 
   sulphur   12   S 
   nitrogen   16   N 


loop_
  _symmetry_equiv_pos_as_xyz
   x,y,z
   -x,y,-z+1/2
   -x,-y,-z
   x,-y,z-1/2
   x+1/2,y+1/2,z
   -x+1/2,y+1/2,-z+1/2
   -x+1/2,-y+1/2,-z
   x+1/2,-y+1/2,z-1/2

loop_
   _atom_site_type_symbol
   _atom_site_label
   _atom_site_fract_x
   _atom_site_fract_y
   _atom_site_fract_z
   C   C1   0.143313   -0.0118169   0.264224
   C   C2   0.145488   0.0941726   0.207452
   C   C3   0.0432837   0.358841   0.336737
   C   C4   0.0355525   0.256209   0.394831
   C   C5   0.171675   -0.00924777   0.138111
   S   S1   0.132543   0.322574   0.213192
   S   S2   0.107794   0.0609223   0.364095
   S   S3   0.19946   -0.220776   0.145711
   N   N1   0.17022   -0.178557   0.238979
   C   C6   0.176008   0.0421235   0.0716788
   C   C7   -0.0252086   0.509446   0.374889
   C   C8   -0.0399768   0.306557   0.49267
   N   N2   -0.101209   0.350781   0.572649
   N   N3   -0.0811574   0.633602   0.404316
   N   N4   0.17694   0.0838721   0.0180746

#\#CIF1.1
##########################################################################
#               Crystallographic Information Format file 
#  For information on this file format, follow the CIF links at
#  http://www.iucr.org
##########################################################################

data_Crystal_069_069
_cell_angle_alpha  122.205
_cell_angle_beta  70.5537
_cell_angle_gamma  120.139
_cell_length_a  12.9622
_cell_length_b  10.2832
_cell_length_c  4.85288

 loop_
   _atom_type_description
   _atom_type_number_in_cell 
   _atom_type_symbol  
   carbon   16   C 
   sulphur   6   S 
   nitrogen   8   N 


loop_
  _symmetry_equiv_pos_as_xyz
   x,y,z
   -x,-y,-z

loop_
   _atom_site_type_symbol
   _atom_site_label
   _atom_site_fract_x
   _atom_site_fract_y
   _atom_site_fract_z
   C   C1   0.165389   0.600749   0.28225
   C   C2   0.266101   0.715594   0.46904
   C   C3   0.278323   0.46226   0.475868
   C   C4   0.17949   0.349319   0.301466
   C   C5   0.291008   0.87846   0.543472
   S   S1   0.356353   0.677063   0.589055
   S   S2   0.0959958   0.38085   0.13908
   S   S3   0.191765   0.872301   0.367731
   N   N1   0.118577   0.66713   0.212619
   C   C6   0.380016   1.02726   0.735392
   C   C7   0.32917   0.405843   0.586316
   C   C8   0.133589   0.179462   0.235424
   N   N2   0.0955536   0.0388334   0.177246
   N   N3   0.370908   0.361629   0.682448
   N   N4   0.453314   1.15131   0.896869

#\#CIF1.1
##########################################################################
#               Crystallographic Information Format file 
#  For information on this file format, follow the CIF links at
#  http://www.iucr.org
##########################################################################

data_Crystal_025_025
_cell_angle_alpha  90
_cell_angle_beta  90
_cell_angle_gamma  90
_cell_length_a  18.7448
_cell_length_b  7.33583
_cell_length_c  6.8944

 loop_
   _atom_type_description
   _atom_type_number_in_cell 
   _atom_type_symbol  
   carbon   32   C 
   sulphur   12   S 
   nitrogen   16   N 


loop_
  _symmetry_equiv_pos_as_xyz
   x,y,z
   -x,-y,z+1/2
   -x+1/2,y+1/2,z+1/2
   x+1/2,-y+1/2,z

loop_
   _atom_site_type_symbol
   _atom_site_label
   _atom_site_fract_x
   _atom_site_fract_y
   _atom_site_fract_z
   C   C1   0.053217   0.228717   0.13685
   C   C2   0.0248387   0.224708   0.327811
   C   C3   0.1467   0.0568548   0.451078
   C   C4   0.17404   0.0609966   0.267114
   C   C5   -0.0437706   0.297444   0.32704
   S   S1   0.0662526   0.146763   0.538681
   S   S2   0.138211   0.160772   0.058873
   S   S3   -0.0658063   0.360207   0.0919335
   N   N1   0.0107406   0.294335   0.000950615
   C   C6   -0.0876488   0.320836   0.490078
   C   C7   0.185933   -0.0289156   0.600681
   C   C8   0.241463   -0.0196898   0.232836
   N   N2   0.297246   -0.0844425   0.205688
   N   N3   0.21686   -0.101003   0.725506
   N   N4   -0.1211   0.339888   0.631145

#\#CIF1.1
##########################################################################
#               Crystallographic Information Format file 
#  For information on this file format, follow the CIF links at
#  http://www.iucr.org
##########################################################################

data_Crystal_065_065
_cell_angle_alpha  90
_cell_angle_beta  166.525
_cell_angle_gamma  90
_cell_length_a  11.6544
_cell_length_b  8.11743
_cell_length_c  22.0767

 loop_
   _atom_type_description
   _atom_type_number_in_cell 
   _atom_type_symbol  
   carbon   16   C 
   sulphur   6   S 
   nitrogen   8   N 


loop_
  _symmetry_equiv_pos_as_xyz
   x,y,z
   -x,y+1/2,-z

loop_
   _atom_site_type_symbol
   _atom_site_label
   _atom_site_fract_x
   _atom_site_fract_y
   _atom_site_fract_z
   C   C1   0.229676   0.367231   0.207532
   C   C2   0.56777   0.310486   0.425598
   C   C3   1.08871   0.593858   0.680603
   C   C4   0.764154   0.650041   0.470901
   C   C5   0.428163   0.154352   0.373251
   S   S1   1.08764   0.409735   0.721175
   S   S2   0.243204   0.552988   0.173572
   S   S3   -0.104947   0.0967919   0.0619618
   N   N1   -0.135596   0.266748   0.00653593
   C   C6   0.682148   0.0510621   0.543867
   C   C7   1.49264   0.695165   0.903808
   C   C8   0.84006   0.808235   0.484448
   N   N2   0.892415   0.939456   0.490896
   N   N3   1.82863   0.777822   1.08848
   N   N4   0.900393   -0.0361671   0.688052

#\#CIF1.1
##########################################################################
#               Crystallographic Information Format file 
#  For information on this file format, follow the CIF links at
#  http://www.iucr.org
##########################################################################

data_Crystal_011_011
_cell_angle_alpha  90
_cell_angle_beta  90
_cell_angle_gamma  90
_cell_length_a  12.0114
_cell_length_b  8.03329
_cell_length_c  10.0193

 loop_
   _atom_type_description
   _atom_type_number_in_cell 
   _atom_type_symbol  
   carbon   32   C 
   sulphur   12   S 
   nitrogen   16   N 


loop_
  _symmetry_equiv_pos_as_xyz
   x,y,z
   -x+1/2,-y,z+1/2
   x+1/2,-y+1/2,-z
   -x,y+1/2,-z+1/2

loop_
   _atom_site_type_symbol
   _atom_site_label
   _atom_site_fract_x
   _atom_site_fract_y
   _atom_site_fract_z
   C   C1   0.199611   0.27608   0.0935249
   C   C2   0.110636   0.160191   0.0909799
   C   C3   0.114709   0.135516   0.360304
   C   C4   0.203823   0.241886   0.364026
   C   C5   0.0920708   0.108115   -0.0394002
   S   S1   0.0255236   0.101953   0.224081
   S   S2   0.252771   0.373699   0.2373
   S   S3   0.182614   0.212508   -0.144027
   N   N1   0.244919   0.313263   -0.0229204
   C   C6   0.0121937   -0.00842174   -0.0799918
   C   C7   0.0870629   0.0391554   0.473764
   C   C8   0.269334   0.255618   0.480733
   N   N2   0.326589   0.268758   0.573932
   N   N3   0.0649756   -0.0419884   0.566455
   N   N4   -0.0541293   -0.108231   -0.107451

#\#CIF1.1
##########################################################################
#               Crystallographic Information Format file 
#  For information on this file format, follow the CIF links at
#  http://www.iucr.org
##########################################################################

data_Crystal_077_077
_cell_angle_alpha  94.9557
_cell_angle_beta  144.525
_cell_angle_gamma  106.132
_cell_length_a  14.2014
_cell_length_b  7.01142
_cell_length_c  10.199

 loop_
   _atom_type_description
   _atom_type_number_in_cell 
   _atom_type_symbol  
   carbon   16   C 
   sulphur   6   S 
   nitrogen   8   N 


loop_
  _symmetry_equiv_pos_as_xyz
   x,y,z
   -x,-y,-z

loop_
   _atom_site_type_symbol
   _atom_site_label
   _atom_site_fract_x
   _atom_site_fract_y
   _atom_site_fract_z
   C   C1   0.219661   0.786429   0.570505
   C   C2   0.222883   0.599589   0.613794
   C   C3   0.234877   0.46945   0.370665
   C   C4   0.240952   0.655918   0.338694
   C   C5   0.253365   0.627411   0.784998
   S   S1   0.189091   0.363338   0.473944
   S   S2   0.201641   0.844122   0.388576
   S   S3   0.266521   0.874746   0.864313
   N   N1   0.241338   0.940908   0.690332
   C   C6   0.27535   0.481232   0.881714
   C   C7   0.262355   0.3288   0.310515
   C   C8   0.273221   0.706677   0.242579
   N   N2   0.291911   0.746185   0.154203
   N   N3   0.280303   0.202756   0.261245
   N   N4   0.296374   0.354881   0.957054

#\#CIF1.1
##########################################################################
#               Crystallographic Information Format file 
#  For information on this file format, follow the CIF links at
#  http://www.iucr.org
##########################################################################

data_Crystal_035_035
_cell_angle_alpha  90
_cell_angle_beta  106.439
_cell_angle_gamma  90
_cell_length_a  6.02068
_cell_length_b  17.6776
_cell_length_c  9.61108

 loop_
   _atom_type_description
   _atom_type_number_in_cell 
   _atom_type_symbol  
   carbon   32   C 
   sulphur   12   S 
   nitrogen   16   N 


loop_
  _symmetry_equiv_pos_as_xyz
   x,y,z
   -x,y+1/2,-z+1/2
   -x,-y,-z
   x,-y-1/2,z-1/2

loop_
   _atom_site_type_symbol
   _atom_site_label
   _atom_site_fract_x
   _atom_site_fract_y
   _atom_site_fract_z
   C   C1   0.622883   0.150518   0.388802
   C   C2   0.44413   0.111112   0.427822
   C   C3   0.182333   0.112573   0.146392
   C   C4   0.350242   0.153144   0.108136
   C   C5   0.512564   0.0973174   0.576388
   S   S1   0.178621   0.0792657   0.317029
   S   S2   0.624358   0.180492   0.215066
   S   S3   0.787153   0.13424   0.650672
   N   N1   0.809944   0.166219   0.495344
   C   C6   0.38586   0.0575544   0.654616
   C   C7   -0.0235104   0.0946856   0.0370974
   C   C8   0.304804   0.180432   -0.0357379
   N   N2   0.27071   0.205848   -0.15174
   N   N3   -0.191052   0.0802908   -0.0546854
   N   N4   0.27869   0.0226897   0.715798

#\#CIF1.1
##########################################################################
#               Crystallographic Information Format file 
#  For information on this file format, follow the CIF links at
#  http://www.iucr.org
##########################################################################

data_Crystal_009_009
_cell_angle_alpha  90
_cell_angle_beta  18.9475
_cell_angle_gamma  90
_cell_length_a  10.3083
_cell_length_b  6.25248
_cell_length_c  23.112

 loop_
   _atom_type_description
   _atom_type_number_in_cell 
   _atom_type_symbol  
   carbon   16   C 
   sulphur   6   S 
   nitrogen   8   N 


loop_
  _symmetry_equiv_pos_as_xyz
   x,y,z
   -x,y+1/2,-z

loop_
   _atom_site_type_symbol
   _atom_site_label
   _atom_site_fract_x
   _atom_site_fract_y
   _atom_site_fract_z
   C   C1   -0.06719   0.778591   0.331642
   C   C2   0.0603546   0.58804   0.24988
   C   C3   0.361519   0.445887   0.225711
   C   C4   0.233643   0.627597   0.306876
   C   C5   -0.013079   0.604166   0.221841
   S   S1   0.275601   0.362743   0.190797
   S   S2   -0.0579023   0.836558   0.402087
   S   S3   -0.232268   0.850171   0.299873
   N   N1   -0.218776   0.927826   0.361831
   C   C6   0.0825314   0.453575   0.138789
   C   C7   0.580811   0.290014   0.164145
   C   C8   0.325686   0.656134   0.327216
   N   N2   0.394264   0.675065   0.347364
   N   N3   0.753939   0.154386   0.114788
   N   N4   0.170211   0.327732   0.0668235

#\#CIF1.1
##########################################################################
#               Crystallographic Information Format file 
#  For information on this file format, follow the CIF links at
#  http://www.iucr.org
##########################################################################

data_Crystal_055_055
_cell_angle_alpha  90
_cell_angle_beta  95.0631
_cell_angle_gamma  90
_cell_length_a  4.09869
_cell_length_b  23.5675
_cell_length_c  9.72213

 loop_
   _atom_type_description
   _atom_type_number_in_cell 
   _atom_type_symbol  
   carbon   16   C 
   sulphur   6   S 
   nitrogen   8   N 


loop_
  _symmetry_equiv_pos_as_xyz
   x,y,z
   x,-y,z+1/2
   x+1/2,y+1/2,z
   x+1/2,-y+1/2,z+1/2

loop_
   _atom_site_type_symbol
   _atom_site_label
   _atom_site_fract_x
   _atom_site_fract_y
   _atom_site_fract_z
   C   C1   0.426751   0.163525   0.465261
   C   C2   0.620131   0.113447   0.467947
   C   C3   0.551172   0.106903   0.189843
   C   C4   0.376712   0.156716   0.184117
   C   C5   0.762889   0.104587   0.601281
   S   S1   0.669957   0.0653049   0.334481
   S   S2   0.209508   0.193513   0.318097
   S   S3   0.6349   0.156905   0.708387
   N   N1   0.413399   0.189957   0.584399
   C   C6   0.977818   0.0602569   0.642061
   C   C7   0.659272   0.0859651   0.0652471
   C   C8   0.311911   0.183833   0.0548241
   N   N2   0.256273   0.206228   -0.051382
   N   N3   0.748096   0.0704983   -0.038902
   N   N4   1.1617   0.0233123   0.668201

#\#CIF1.1
##########################################################################
#               Crystallographic Information Format file 
#  For information on this file format, follow the CIF links at
#  http://www.iucr.org
##########################################################################

data_Crystal_018_018
_cell_angle_alpha  90
_cell_angle_beta  90
_cell_angle_gamma  90
_cell_length_a  10.048
_cell_length_b  12.8526
_cell_length_c  14.8279

 loop_
   _atom_type_description
   _atom_type_number_in_cell 
   _atom_type_symbol  
   carbon   64   C 
   sulphur   24   S 
   nitrogen   32   N 


loop_
  _symmetry_equiv_pos_as_xyz
   x,y,z
   -x+1/2,-y,z+1/2
   x+1/2,-y+1/2,-z
   -x,y+1/2,-z+1/2
   -x,-y,-z
   x-1/2,y,-z-1/2
   -x-1/2,y-1/2,z
   x,-y-1/2,z-1/2

loop_
   _atom_site_type_symbol
   _atom_site_label
   _atom_site_fract_x
   _atom_site_fract_y
   _atom_site_fract_z
   C   C1   0.17957   0.199596   0.0558372
   C   C2   0.251072   0.106955   0.0363175
   C   C3   0.404088   0.137976   0.185058
   C   C4   0.340248   0.229904   0.202693
   C   C5   0.187804   0.0534171   -0.0327203
   S   S1   0.397552   0.0630957   0.0862714
   S   S2   0.224204   0.295459   0.135127
   S   S3   0.048051   0.12304   -0.0651584
   N   N1   0.0711108   0.216346   0.00820472
   C   C6   0.230622   -0.0384746   -0.0745522
   C   C7   0.487595   0.0924251   0.250764
   C   C8   0.369416   0.287838   0.281444
   N   N2   0.395949   0.342694   0.341316
   N   N3   0.553108   0.050571   0.304434
   N   N4   0.268584   -0.113712   -0.11009

#\#CIF1.1
##########################################################################
#               Crystallographic Information Format file 
#  For information on this file format, follow the CIF links at
#  http://www.iucr.org
##########################################################################

data_Crystal_038_038
_cell_angle_alpha  90
_cell_angle_beta  90
_cell_angle_gamma  90
_cell_length_a  6.65217
_cell_length_b  19.8412
_cell_length_c  7.52791

 loop_
   _atom_type_description
   _atom_type_number_in_cell 
   _atom_type_symbol  
   carbon   32   C 
   sulphur   12   S 
   nitrogen   16   N 


loop_
  _symmetry_equiv_pos_as_xyz
   x,y,z
   -x+1/2,-y,z+1/2
   x+1/2,-y+1/2,-z
   -x,y+1/2,-z+1/2

loop_
   _atom_site_type_symbol
   _atom_site_label
   _atom_site_fract_x
   _atom_site_fract_y
   _atom_site_fract_z
   C   C1   0.230657   0.152577   0.441038
   C   C2   0.365662   0.109086   0.350731
   C   C3   0.627596   0.12047   0.626827
   C   C4   0.500934   0.164968   0.710579
   C   C5   0.282008   0.0900752   0.189011
   S   S1   0.597529   0.0788581   0.423835
   S   S2   0.266156   0.194874   0.643204
   S   S3   0.0457145   0.125829   0.169132
   N   N1   0.058092   0.164623   0.360746
   C   C6   0.369975   0.0492711   0.058267
   C   C7   0.804256   0.0994994   0.715422
   C   C8   0.554752   0.188685   0.881286
   N   N2   0.595161   0.207112   1.02379
   N   N3   0.948014   0.0813015   0.789642
   N   N4   0.446861   0.0161296   -0.0498989

#\#CIF1.1
##########################################################################
#               Crystallographic Information Format file 
#  For information on this file format, follow the CIF links at
#  http://www.iucr.org
##########################################################################

data_Crystal_085_085
_cell_angle_alpha  90
_cell_angle_beta  90
_cell_angle_gamma  90
_cell_length_a  4.83437
_cell_length_b  22.9956
_cell_length_c  8.81059

 loop_
   _atom_type_description
   _atom_type_number_in_cell 
   _atom_type_symbol  
   carbon   32   C 
   sulphur   12   S 
   nitrogen   16   N 


loop_
  _symmetry_equiv_pos_as_xyz
   x,y,z
   -x+1/2,-y,z+1/2
   x+1/2,-y+1/2,-z
   -x,y+1/2,-z+1/2

loop_
   _atom_site_type_symbol
   _atom_site_label
   _atom_site_fract_x
   _atom_site_fract_y
   _atom_site_fract_z
   C   C1   -0.15741   0.0881701   0.289235
   C   C2   0.00544126   0.136605   0.334307
   C   C3   0.257308   0.137158   0.0601043
   C   C4   0.106304   0.0895329   0.0158442
   C   C5   -0.0516017   0.149935   0.484803
   S   S1   0.231763   0.178573   0.225914
   S   S2   -0.161732   0.0538755   0.11093
   S   S3   -0.304   0.103415   0.551824
   N   N1   -0.326391   0.0666423   0.392788
   C   C6   0.0745024   0.193365   0.572372
   C   C7   0.464221   0.158929   -0.0377999
   C   C8   0.162381   0.0636603   -0.126719
   N   N2   0.199078   0.0417527   -0.244138
   N   N3   0.638708   0.177825   -0.114834
   N   N4   0.186292   0.228965   0.643715

#\#CIF1.1
##########################################################################
#               Crystallographic Information Format file 
#  For information on this file format, follow the CIF links at
#  http://www.iucr.org
##########################################################################

data_Crystal_044_044
_cell_angle_alpha  90
_cell_angle_beta  90
_cell_angle_gamma  90
_cell_length_a  14.7213
_cell_length_b  9.5028
_cell_length_c  6.93483

 loop_
   _atom_type_description
   _atom_type_number_in_cell 
   _atom_type_symbol  
   carbon   32   C 
   sulphur   12   S 
   nitrogen   16   N 


loop_
  _symmetry_equiv_pos_as_xyz
   x,y,z
   -x+1/2,-y,z+1/2
   x+1/2,-y+1/2,-z
   -x,y+1/2,-z+1/2

loop_
   _atom_site_type_symbol
   _atom_site_label
   _atom_site_fract_x
   _atom_site_fract_y
   _atom_site_fract_z
   C   C1   0.243662   0.223259   0.109644
   C   C2   0.254629   0.26718   0.303727
   C   C3   0.128299   0.0753232   0.415026
   C   C4   0.118391   0.0303597   0.228782
   C   C5   0.324793   0.364501   0.313697
   S   S1   0.188946   0.220397   0.503257
   S   S2   0.161898   0.106696   0.0185147
   S   S3   0.368511   0.391424   0.0845993
   N   N1   0.299406   0.278983   -0.018277
   C   C6   0.352873   0.437784   0.478569
   C   C7   0.0832453   0.00220311   0.564353
   C   C8   0.066244   -0.0911194   0.187584
   N   N2   0.0239369   -0.189883   0.146285
   N   N3   0.0464291   -0.0531719   0.692286
   N   N4   0.373671   0.499765   0.616649

#\#CIF1.1
##########################################################################
#               Crystallographic Information Format file 
#  For information on this file format, follow the CIF links at
#  http://www.iucr.org
##########################################################################

data_Crystal_061_061
_cell_angle_alpha  90
_cell_angle_beta  24.2695
_cell_angle_gamma  90
_cell_length_a  17.9471
_cell_length_b  7.15633
_cell_length_c  9.03955

 loop_
   _atom_type_description
   _atom_type_number_in_cell 
   _atom_type_symbol  
   carbon   16   C 
   sulphur   6   S 
   nitrogen   8   N 


loop_
  _symmetry_equiv_pos_as_xyz
   x,y,z
   x,-y,z+1/2

loop_
   _atom_site_type_symbol
   _atom_site_label
   _atom_site_fract_x
   _atom_site_fract_y
   _atom_site_fract_z
   C   C1   0.233595   0.374969   0.35132
   C   C2   0.281494   0.188718   0.301125
   C   C3   0.0217929   0.0627307   0.581541
   C   C4   -0.0249886   0.242792   0.631094
   C   C5   0.42482   0.190319   0.141642
   S   S1   0.18505   -0.0192636   0.41097
   S   S2   0.0574125   0.451614   0.554412
   S   S3   0.48536   0.419803   0.0687879
   N   N1   0.330971   0.507537   0.238156
   C   C6   0.506681   0.0297813   0.052611
   C   C7   -0.0648486   -0.0863506   0.664222
   C   C8   -0.154613   0.269894   0.752262
   N   N2   -0.257016   0.287793   0.840748
   N   N3   -0.130057   -0.213986   0.72255
   N   N4   0.566651   -0.110424   -0.0123467

#\#CIF1.1
##########################################################################
#               Crystallographic Information Format file 
#  For information on this file format, follow the CIF links at
#  http://www.iucr.org
##########################################################################

data_Crystal_076_076
_cell_angle_alpha  90
_cell_angle_beta  154.512
_cell_angle_gamma  90
_cell_length_a  7.11923
_cell_length_b  6.86945
_cell_length_c  23.6702

 loop_
   _atom_type_description
   _atom_type_number_in_cell 
   _atom_type_symbol  
   carbon   16   C 
   sulphur   6   S 
   nitrogen   8   N 


loop_
  _symmetry_equiv_pos_as_xyz
   x,y,z
   -x,y+1/2,-z

loop_
   _atom_site_type_symbol
   _atom_site_label
   _atom_site_fract_x
   _atom_site_fract_y
   _atom_site_fract_z
   C   C1   0.488687   -0.0867266   0.191338
   C   C2   0.650277   0.0345338   0.279012
   C   C3   0.866461   0.307026   0.259575
   C   C4   0.703573   0.192149   0.17284
   C   C5   0.587105   -0.0562145   0.31379
   S   S1   0.891721   0.263696   0.33898
   S   S2   0.472306   -0.0398677   0.114022
   S   S3   0.342394   -0.280101   0.23632
   N   N1   0.320329   -0.254978   0.161609
   C   C6   0.68166   0.0206833   0.393029
   C   C7   1.07687   0.483382   0.302487
   C   C8   0.74774   0.257094   0.128403
   N   N2   0.792554   0.307087   0.0939145
   N   N3   1.26007   0.626678   0.34071
   N   N4   0.745872   0.0916528   0.454389

#\#CIF1.1
##########################################################################
#               Crystallographic Information Format file 
#  For information on this file format, follow the CIF links at
#  http://www.iucr.org
##########################################################################

data_Crystal_032_032
_cell_angle_alpha  90
_cell_angle_beta  26.6572
_cell_angle_gamma  90
_cell_length_a  20.6443
_cell_length_b  5.96646
_cell_length_c  34.486

 loop_
   _atom_type_description
   _atom_type_number_in_cell 
   _atom_type_symbol  
   carbon   32   C 
   sulphur   12   S 
   nitrogen   16   N 


loop_
  _symmetry_equiv_pos_as_xyz
   x,y,z
   -x,y,-z+1/2
   -x,-y,-z
   x,-y,z-1/2
   x+1/2,y+1/2,z
   -x+1/2,y+1/2,-z+1/2
   -x+1/2,-y+1/2,-z
   x+1/2,-y+1/2,z-1/2

loop_
   _atom_site_type_symbol
   _atom_site_label
   _atom_site_fract_x
   _atom_site_fract_y
   _atom_site_fract_z
   C   C1   0.349489   0.1316   0.0583463
   C   C2   0.259034   -0.0597399   0.106495
   C   C3   0.145785   0.0610288   0.237026
   C   C4   0.228872   0.250124   0.192969
   C   C5   0.270862   -0.16886   0.0646328
   S   S1   0.154158   -0.165474   0.200344
   S   S2   0.370343   0.323256   0.0857569
   S   S3   0.393264   -0.0258913   -0.029473
   N   N1   0.42543   0.167652   -0.0140772
   C   C6   0.195814   -0.364871   0.0946666
   C   C7   0.0375182   0.0249294   0.323184
   C   C8   0.207513   0.414828   0.233217
   N   N2   0.194812   0.556625   0.262965
   N   N3   -0.0532952   -0.018393   0.393849
   N   N4   0.128669   -0.526105   0.124419

#\#CIF1.1
##########################################################################
#               Crystallographic Information Format file 
#  For information on this file format, follow the CIF links at
#  http://www.iucr.org
##########################################################################

data_Crystal_083_083
_cell_angle_alpha  90
_cell_angle_beta  90
_cell_angle_gamma  90
_cell_length_a  11.6335
_cell_length_b  12.2073
_cell_length_c  6.78949

 loop_
   _atom_type_description
   _atom_type_number_in_cell 
   _atom_type_symbol  
   carbon   32   C 
   sulphur   12   S 
   nitrogen   16   N 


loop_
  _symmetry_equiv_pos_as_xyz
   x,y,z
   -x+1/2,-y,z+1/2
   x+1/2,-y+1/2,-z
   -x,y+1/2,-z+1/2

loop_
   _atom_site_type_symbol
   _atom_site_label
   _atom_site_fract_x
   _atom_site_fract_y
   _atom_site_fract_z
   C   C1   0.123196   0.137773   0.189582
   C   C2   0.115836   0.0973192   0.384863
   C   C3   0.216819   0.279883   0.518256
   C   C4   0.224877   0.320294   0.331155
   C   C5   0.0986104   -0.0151255   0.381076
   S   S1   0.119943   0.177882   0.597118
   S   S2   0.14121   0.277111   0.130137
   S   S3   0.0885792   -0.0563577   0.137209
   N   N1   0.113275   0.0653609   0.0463787
   C   C6   0.0928664   -0.0866152   0.542359
   C   C7   0.291815   0.317297   0.667358
   C   C8   0.303671   0.405119   0.287563
   N   N2   0.36475   0.47816   0.253134
   N   N3   0.353937   0.344452   0.792841
   N   N4   0.0908415   -0.146275   0.676288

#\#CIF1.1
##########################################################################
#               Crystallographic Information Format file 
#  For information on this file format, follow the CIF links at
#  http://www.iucr.org
##########################################################################

data_Crystal_093_093
_cell_angle_alpha  90
_cell_angle_beta  23.2801
_cell_angle_gamma  90
_cell_length_a  25.5847
_cell_length_b  9.86094
_cell_length_c  19.586

 loop_
   _atom_type_description
   _atom_type_number_in_cell 
   _atom_type_symbol  
   carbon   32   C 
   sulphur   12   S 
   nitrogen   16   N 


loop_
  _symmetry_equiv_pos_as_xyz
   x,y,z
   -x,y,-z+1/2
   -x,-y,-z
   x,-y,z-1/2
   x+1/2,y+1/2,z
   -x+1/2,y+1/2,-z+1/2
   -x+1/2,-y+1/2,-z
   x+1/2,-y+1/2,z-1/2

loop_
   _atom_site_type_symbol
   _atom_site_label
   _atom_site_fract_x
   _atom_site_fract_y
   _atom_site_fract_z
   C   C1   0.214649   0.17115   0.134656
   C   C2   0.0767156   0.166655   0.313047
   C   C3   0.0820849   -0.108336   0.30089
   C   C4   0.215877   -0.105215   0.128866
   C   C5   0.0317399   0.297237   0.381004
   S   S1   -0.0294843   0.0269325   0.439987
   S   S2   0.319543   0.0337958   -0.00906851
   S   S3   0.162709   0.40976   0.218073
   N   N1   0.271121   0.291609   0.0696352
   C   C6   -0.0978977   0.332551   0.554674
   C   C7   0.0213327   -0.237222   0.379384
   C   C8   0.284834   -0.229109   0.0388761
   N   N2   0.341295   -0.330662   -0.0376972
   N   N3   -0.0250473   -0.34506   0.438618
   N   N4   -0.206672   0.35727   0.700489

#\#CIF1.1
##########################################################################
#               Crystallographic Information Format file 
#  For information on this file format, follow the CIF links at
#  http://www.iucr.org
##########################################################################

data_Crystal_081_081
_cell_angle_alpha  90
_cell_angle_beta  134.463
_cell_angle_gamma  90
_cell_length_a  9.87755
_cell_length_b  20.6532
_cell_length_c  6.79903

 loop_
   _atom_type_description
   _atom_type_number_in_cell 
   _atom_type_symbol  
   carbon   32   C 
   sulphur   12   S 
   nitrogen   16   N 


loop_
  _symmetry_equiv_pos_as_xyz
   x,y,z
   -x,y+1/2,-z+1/2
   -x,-y,-z
   x,-y-1/2,z-1/2

loop_
   _atom_site_type_symbol
   _atom_site_label
   _atom_site_fract_x
   _atom_site_fract_y
   _atom_site_fract_z
   C   C1   0.891329   0.155448   0.811132
   C   C2   0.781344   0.10982   0.592109
   C   C3   0.504881   0.11607   0.587443
   C   C4   0.607279   0.160897   0.795115
   C   C5   0.87614   0.0933796   0.516444
   S   S1   0.562602   0.0753467   0.429391
   S   S2   0.833577   0.192196   0.978122
   S   S3   1.08947   0.134728   0.724096
   N   N1   1.05489   0.172191   0.898139
   C   C6   0.809072   0.0515868   0.301259
   C   C7   0.32816   0.0957456   0.484374
   C   C8   0.53163   0.185437   0.895798
   N   N2   0.475527   0.205221   0.988279
   N   N3   0.184589   0.0780465   0.403779
   N   N4   0.747438   0.0181905   0.116149

#\#CIF1.1
##########################################################################
#               Crystallographic Information Format file 
#  For information on this file format, follow the CIF links at
#  http://www.iucr.org
##########################################################################

data_Crystal_008_008
_cell_angle_alpha  90
_cell_angle_beta  90
_cell_angle_gamma  90
_cell_length_a  10.7757
_cell_length_b  18.2967
_cell_length_c  9.89574

 loop_
   _atom_type_description
   _atom_type_number_in_cell 
   _atom_type_symbol  
   carbon   64   C 
   sulphur   24   S 
   nitrogen   32   N 


loop_
  _symmetry_equiv_pos_as_xyz
   x,y,z
   -x+1/2,-y,z+1/2
   x+1/2,-y+1/2,-z
   -x,y+1/2,-z+1/2
   -x,-y,-z
   x-1/2,y,-z-1/2
   -x-1/2,y-1/2,z
   x,-y-1/2,z-1/2

loop_
   _atom_site_type_symbol
   _atom_site_label
   _atom_site_fract_x
   _atom_site_fract_y
   _atom_site_fract_z
   C   C1   0.191329   0.215391   0.275895
   C   C2   0.269114   0.204976   0.162004
   C   C3   0.182281   0.0659992   0.140918
   C   C4   0.112588   0.0740409   0.2558
   C   C5   0.318077   0.271746   0.12129
   S   S1   0.301682   0.122612   0.0816898
   S   S2   0.115144   0.147166   0.369761
   S   S3   0.261557   0.339389   0.226796
   N   N1   0.179296   0.283189   0.319058
   C   C6   0.400765   0.283946   0.0142745
   C   C7   0.162883   0.00627638   0.052882
   C   C8   0.0319646   0.0169171   0.295755
   N   N2   -0.028333   -0.0320155   0.332823
   N   N3   0.147706   -0.0407092   -0.024946
   N   N4   0.468858   0.292383   -0.0756936

#\#CIF1.1
##########################################################################
#               Crystallographic Information Format file 
#  For information on this file format, follow the CIF links at
#  http://www.iucr.org
##########################################################################

data_Crystal_098_098
_cell_angle_alpha  90
_cell_angle_beta  90
_cell_angle_gamma  90
_cell_length_a  12.9337
_cell_length_b  12.7842
_cell_length_c  5.93019

 loop_
   _atom_type_description
   _atom_type_number_in_cell 
   _atom_type_symbol  
   carbon   32   C 
   sulphur   12   S 
   nitrogen   16   N 


loop_
  _symmetry_equiv_pos_as_xyz
   x,y,z
   -x+1/2,-y,z+1/2
   x+1/2,-y+1/2,-z
   -x,y+1/2,-z+1/2

loop_
   _atom_site_type_symbol
   _atom_site_label
   _atom_site_fract_x
   _atom_site_fract_y
   _atom_site_fract_z
   C   C1   0.0477621   0.283667   -0.167052
   C   C2   0.142375   0.229278   -0.133324
   C   C3   0.180183   0.348038   0.236328
   C   C4   0.0878618   0.399338   0.209783
   C   C5   0.153263   0.153978   -0.300339
   S   S1   0.236879   0.250095   0.0715148
   S   S2   -0.00488411   0.384094   -0.00144399
   S   S3   0.0474466   0.158938   -0.478555
   N   N1   -0.00843735   0.254685   -0.342078
   C   C6   0.234653   0.0823871   -0.321464
   C   C7   0.242438   0.373437   0.423893
   C   C8   0.0593376   0.47588   0.370861
   N   N2   0.0347279   0.53917   0.501399
   N   N3   0.295331   0.391752   0.577769
   N   N4   0.302246   0.0225154   -0.333544

#\#CIF1.1
##########################################################################
#               Crystallographic Information Format file 
#  For information on this file format, follow the CIF links at
#  http://www.iucr.org
##########################################################################

data_Crystal_108_108
_cell_angle_alpha  90
_cell_angle_beta  117.308
_cell_angle_gamma  90
_cell_length_a  10.323
_cell_length_b  12.5968
_cell_length_c  8.28515

 loop_
   _atom_type_description
   _atom_type_number_in_cell 
   _atom_type_symbol  
   carbon   32   C 
   sulphur   12   S 
   nitrogen   16   N 


loop_
  _symmetry_equiv_pos_as_xyz
   x,y,z
   -x,y+1/2,-z+1/2
   -x,-y,-z
   x,-y-1/2,z-1/2

loop_
   _atom_site_type_symbol
   _atom_site_label
   _atom_site_fract_x
   _atom_site_fract_y
   _atom_site_fract_z
   C   C1   0.430354   0.184792   0.416588
   C   C2   0.445796   0.0950038   0.322812
   C   C3   0.182747   0.0221497   0.281069
   C   C4   0.167023   0.10903   0.370157
   C   C5   0.579213   0.0993653   0.319614
   S   S1   0.322097   -0.00827191   0.223911
   S   S2   0.279014   0.221343   0.4481
   S   S3   0.671999   0.212095   0.435155
   N   N1   0.541329   0.251324   0.481245
   C   C6   0.629384   0.025853   0.23428
   C   C7   0.0721555   -0.0555298   0.203625
   C   C8   0.0396883   0.117714   0.393095
   N   N2   -0.0664771   0.125809   0.408008
   N   N3   -0.0155423   -0.119965   0.126355
   N   N4   0.665452   -0.0380357   0.161464

#\#CIF1.1
##########################################################################
#               Crystallographic Information Format file 
#  For information on this file format, follow the CIF links at
#  http://www.iucr.org
##########################################################################

data_Crystal_046_046
_cell_angle_alpha  90
_cell_angle_beta  90
_cell_angle_gamma  90
_cell_length_a  12.1622
_cell_length_b  12.037
_cell_length_c  6.70297

 loop_
   _atom_type_description
   _atom_type_number_in_cell 
   _atom_type_symbol  
   carbon   32   C 
   sulphur   12   S 
   nitrogen   16   N 


loop_
  _symmetry_equiv_pos_as_xyz
   x,y,z
   -x+1/2,-y,z+1/2
   x+1/2,-y+1/2,-z
   -x,y+1/2,-z+1/2

loop_
   _atom_site_type_symbol
   _atom_site_label
   _atom_site_fract_x
   _atom_site_fract_y
   _atom_site_fract_z
   C   C1   0.122075   0.139618   0.605425
   C   C2   0.122261   0.10334   0.404162
   C   C3   0.226623   0.288861   0.297681
   C   C4   0.224834   0.327697   0.489195
   C   C5   0.1096   -0.0111777   0.396925
   S   S1   0.134373   0.19049   0.197589
   S   S2   0.135619   0.280208   0.677209
   S   S3   0.0965653   -0.059889   0.638267
   N   N1   0.110994   0.0618983   0.743129
   C   C6   0.106162   -0.0794199   0.227702
   C   C7   0.309414   0.320811   0.161579
   C   C8   0.298882   0.411563   0.55023
   N   N2   0.356763   0.483784   0.598709
   N   N3   0.377738   0.341009   0.045027
   N   N4   0.105252   -0.136367   0.0871968

#\#CIF1.1
##########################################################################
#               Crystallographic Information Format file 
#  For information on this file format, follow the CIF links at
#  http://www.iucr.org
##########################################################################

data_Crystal_047_047
_cell_angle_alpha  90
_cell_angle_beta  51.6937
_cell_angle_gamma  90
_cell_length_a  7.02595
_cell_length_b  13.2948
_cell_length_c  12.9187

 loop_
   _atom_type_description
   _atom_type_number_in_cell 
   _atom_type_symbol  
   carbon   32   C 
   sulphur   12   S 
   nitrogen   16   N 


loop_
  _symmetry_equiv_pos_as_xyz
   x,y,z
   -x,y+1/2,-z+1/2
   -x,-y,-z
   x,-y-1/2,z-1/2

loop_
   _atom_site_type_symbol
   _atom_site_label
   _atom_site_fract_x
   _atom_site_fract_y
   _atom_site_fract_z
   C   C1   0.0847634   0.140304   0.407522
   C   C2   0.236438   0.134837   0.445038
   C   C3   0.635246   0.129245   0.188164
   C   C4   0.4932   0.130173   0.149081
   C   C5   0.095876   0.118928   0.580069
   S   S1   0.549986   0.149055   0.345645
   S   S2   0.179291   0.148981   0.245798
   S   S3   -0.208435   0.117888   0.647481
   N   N1   -0.150267   0.13281   0.503895
   C   C6   0.189809   0.102427   0.647888
   C   C7   0.889341   0.117908   0.0936007
   C   C8   0.603629   0.118002   0.0138382
   N   N2   0.691852   0.110047   -0.097313
   N   N3   1.10016   0.113682   0.0203054
   N   N4   0.279933   0.0874449   0.697573

#\#CIF1.1
##########################################################################
#               Crystallographic Information Format file 
#  For information on this file format, follow the CIF links at
#  http://www.iucr.org
##########################################################################

data_Crystal_013_013
_cell_angle_alpha  30.9219
_cell_angle_beta  26.7676
_cell_angle_gamma  39.8813
_cell_length_a  18.2385
_cell_length_b  9.86988
_cell_length_c  11.4857

 loop_
   _atom_type_description
   _atom_type_number_in_cell 
   _atom_type_symbol  
   carbon   16   C 
   sulphur   6   S 
   nitrogen   8   N 


loop_
  _symmetry_equiv_pos_as_xyz
   x,y,z
   -x,-y,-z

loop_
   _atom_site_type_symbol
   _atom_site_label
   _atom_site_fract_x
   _atom_site_fract_y
   _atom_site_fract_z
   C   C1   -0.0384416   0.133215   0.728095
   C   C2   -0.0371034   0.237657   0.534776
   C   C3   0.24833   0.482116   -0.0033796
   C   C4   0.249519   0.380843   0.18052
   C   C5   -0.170734   0.142885   0.73288
   S   S1   0.105251   0.445542   0.115093
   S   S2   0.10628   0.178102   0.600911
   S   S3   -0.283698   -0.0584516   1.1318
   N   N1   -0.161413   -0.0224849   1.04329
   C   C6   -0.202593   0.192533   0.623442
   C   C7   0.376428   0.653156   -0.343179
   C   C8   0.379343   0.452372   0.0179534
   N   N2   0.485865   0.519064   -0.122542
   N   N3   0.481292   0.797734   -0.621239
   N   N4   -0.218225   0.23404   0.515905

#\#CIF1.1
##########################################################################
#               Crystallographic Information Format file 
#  For information on this file format, follow the CIF links at
#  http://www.iucr.org
##########################################################################

data_Crystal_020_020
_cell_angle_alpha  132.786
_cell_angle_beta  61.96
_cell_angle_gamma  154.439
_cell_length_a  23.1736
_cell_length_b  7.46523
_cell_length_c  9.90284

 loop_
   _atom_type_description
   _atom_type_number_in_cell 
   _atom_type_symbol  
   carbon   16   C 
   sulphur   6   S 
   nitrogen   8   N 


loop_
  _symmetry_equiv_pos_as_xyz
   x,y,z
   -x,-y,-z

loop_
   _atom_site_type_symbol
   _atom_site_label
   _atom_site_fract_x
   _atom_site_fract_y
   _atom_site_fract_z
   C   C1   0.186062   0.725672   0.646904
   C   C2   0.264373   0.762779   0.576538
   C   C3   0.244471   0.689959   0.287766
   C   C4   0.163466   0.630139   0.347915
   C   C5   0.308826   0.850998   0.703169
   S   S1   0.305229   0.71394   0.36787
   S   S2   0.10173   0.594662   0.535829
   S   S3   0.249522   0.876198   0.891748
   N   N1   0.17153   0.780701   0.810668
   C   C6   0.387248   0.904628   0.684041
   C   C7   0.29103   0.753114   0.142465
   C   C8   0.123398   0.604989   0.255035
   N   N2   0.0878019   0.579631   0.180713
   N   N3   0.332501   0.821293   0.0274315
   N   N4   0.451328   0.94367   0.664977

#\#CIF1.1
##########################################################################
#               Crystallographic Information Format file 
#  For information on this file format, follow the CIF links at
#  http://www.iucr.org
##########################################################################

data_Crystal_072_072
_cell_angle_alpha  90
_cell_angle_beta  70.7664
_cell_angle_gamma  90
_cell_length_a  9.93236
_cell_length_b  17.2006
_cell_length_c  5.97089

 loop_
   _atom_type_description
   _atom_type_number_in_cell 
   _atom_type_symbol  
   carbon   32   C 
   sulphur   12   S 
   nitrogen   16   N 


loop_
  _symmetry_equiv_pos_as_xyz
   x,y,z
   -x,y+1/2,-z+1/2
   -x,-y,-z
   x,-y-1/2,z-1/2

loop_
   _atom_site_type_symbol
   _atom_site_label
   _atom_site_fract_x
   _atom_site_fract_y
   _atom_site_fract_z
   C   C1   0.399787   0.159226   0.721145
   C   C2   0.437214   0.116064   0.507667
   C   C3   0.158311   0.110525   0.533734
   C   C4   0.120313   0.1507   0.743795
   C   C5   0.58403   0.104026   0.425598
   S   S1   0.327993   0.081637   0.351853
   S   S2   0.227596   0.185678   0.902167
   S   S3   0.658711   0.149387   0.615163
   N   N1   0.505593   0.180514   0.795484
   C   C6   0.659337   0.0596978   0.226375
   C   C7   0.0499124   0.0929865   0.435874
   C   C8   -0.0231293   0.173496   0.853793
   N   N2   -0.139346   0.195147   0.945466
   N   N3   -0.0419215   0.0813655   0.359399
   N   N4   0.716475   0.0203146   0.0642116

#\#CIF1.1
##########################################################################
#               Crystallographic Information Format file 
#  For information on this file format, follow the CIF links at
#  http://www.iucr.org
##########################################################################

data_Crystal_073_073
_cell_angle_alpha  90
_cell_angle_beta  90
_cell_angle_gamma  90
_cell_length_a  6.33616
_cell_length_b  14.789
_cell_length_c  10.2811

 loop_
   _atom_type_description
   _atom_type_number_in_cell 
   _atom_type_symbol  
   carbon   32   C 
   sulphur   12   S 
   nitrogen   16   N 


loop_
  _symmetry_equiv_pos_as_xyz
   x,y,z
   -x+1/2,-y,z+1/2
   x+1/2,-y+1/2,-z
   -x,y+1/2,-z+1/2

loop_
   _atom_site_type_symbol
   _atom_site_label
   _atom_site_fract_x
   _atom_site_fract_y
   _atom_site_fract_z
   C   C1   0.0141604   0.0821971   0.372973
   C   C2   0.203716   0.121678   0.419954
   C   C3   0.343537   0.138972   0.170026
   C   C4   0.162626   0.099893   0.123871
   C   C5   0.190417   0.13363   0.553844
   S   S1   0.425273   0.152958   0.331112
   S   S2   -0.0451075   0.0513104   0.212233
   S   S3   -0.0532497   0.0948358   0.606781
   N   N1   -0.132596   0.0661174   0.460719
   C   C6   0.340009   0.176528   0.633261
   C   C7   0.501967   0.170235   0.0840169
   C   C8   0.134166   0.092074   -0.0120447
   N   N2   0.115148   0.0835661   -0.123904
   N   N3   0.641643   0.194137   0.0189206
   N   N4   0.46502   0.215827   0.694149

#\#CIF1.1
##########################################################################
#               Crystallographic Information Format file 
#  For information on this file format, follow the CIF links at
#  http://www.iucr.org
##########################################################################

data_Crystal_063_063
_cell_angle_alpha  90
_cell_angle_beta  98.758
_cell_angle_gamma  90
_cell_length_a  4.56015
_cell_length_b  22.3829
_cell_length_c  9.74724

 loop_
   _atom_type_description
   _atom_type_number_in_cell 
   _atom_type_symbol  
   carbon   32   C 
   sulphur   12   S 
   nitrogen   16   N 


loop_
  _symmetry_equiv_pos_as_xyz
   x,y,z
   -x,y+1/2,-z+1/2
   -x,-y,-z
   x,-y-1/2,z-1/2

loop_
   _atom_site_type_symbol
   _atom_site_label
   _atom_site_fract_x
   _atom_site_fract_y
   _atom_site_fract_z
   C   C1   0.411746   0.0893265   0.435074
   C   C2   0.616988   0.137349   0.444434
   C   C3   0.559127   0.142304   0.165585
   C   C4   0.36697   0.0948152   0.153907
   C   C5   0.752055   0.143524   0.581755
   S   S1   0.687682   0.18554   0.312406
   S   S2   0.192506   0.0620691   0.283525
   S   S3   0.604855   0.0916393   0.68293
   N   N1   0.385399   0.0617495   0.552462
   C   C6   0.97179   0.185057   0.632368
   C   C7   0.680401   0.161072   0.0476154
   C   C8   0.287316   0.0664738   0.0236593
   N   N2   0.213074   0.0423548   -0.0816685
   N   N3   0.788757   0.17724   -0.04657
   N   N4   1.15711   0.219735   0.670198

#\#CIF1.1
##########################################################################
#               Crystallographic Information Format file 
#  For information on this file format, follow the CIF links at
#  http://www.iucr.org
##########################################################################

data_Crystal_051_051
_cell_angle_alpha  90
_cell_angle_beta  90
_cell_angle_gamma  90
_cell_length_a  12.2441
_cell_length_b  11.9728
_cell_length_c  6.77804

 loop_
   _atom_type_description
   _atom_type_number_in_cell 
   _atom_type_symbol  
   carbon   32   C 
   sulphur   12   S 
   nitrogen   16   N 


loop_
  _symmetry_equiv_pos_as_xyz
   x,y,z
   -x,-y,z+1/2
   -x+1/2,y+1/2,z+1/2
   x+1/2,-y+1/2,z

loop_
   _atom_site_type_symbol
   _atom_site_label
   _atom_site_fract_x
   _atom_site_fract_y
   _atom_site_fract_z
   C   C1   0.356334   0.123838   0.11683
   C   C2   0.397496   0.127249   0.312161
   C   C3   0.218301   0.0208331   0.439599
   C   C4   0.176266   0.0183223   0.252748
   C   C5   0.508837   0.148653   0.307777
   S   S1   0.319848   0.112776   0.526379
   S   S2   0.218176   0.102811   0.0549548
   S   S3   0.548395   0.166111   0.064349
   N   N1   0.427271   0.140992   -0.0264537
   C   C6   0.581066   0.151885   0.467925
   C   C7   0.181195   -0.0567471   0.581791
   C   C8   0.0915461   -0.0573604   0.205609
   N   N2   0.0194709   -0.117119   0.167727
   N   N3   0.153132   -0.120937   0.700671
   N   N4   0.642152   0.150879   0.599677

#\#CIF1.1
##########################################################################
#               Crystallographic Information Format file 
#  For information on this file format, follow the CIF links at
#  http://www.iucr.org
##########################################################################

data_Crystal_005_005
_cell_angle_alpha  90
_cell_angle_beta  90
_cell_angle_gamma  90
_cell_length_a  8.87227
_cell_length_b  10.5766
_cell_length_c  20.3493

 loop_
   _atom_type_description
   _atom_type_number_in_cell 
   _atom_type_symbol  
   carbon   64   C 
   sulphur   24   S 
   nitrogen   32   N 


loop_
  _symmetry_equiv_pos_as_xyz
   x,y,z
   -x+1/2,-y,z+1/2
   x+1/2,-y+1/2,-z
   -x,y+1/2,-z+1/2
   -x,-y,-z
   x-1/2,y,-z-1/2
   -x-1/2,y-1/2,z
   x,-y-1/2,z-1/2

loop_
   _atom_site_type_symbol
   _atom_site_label
   _atom_site_fract_x
   _atom_site_fract_y
   _atom_site_fract_z
   C   C1   0.0237229   0.361426   0.190824
   C   C2   0.113319   0.258948   0.213388
   C   C3   0.138518   0.173322   0.0878223
   C   C4   0.0573206   0.274278   0.0654481
   C   C5   0.118528   0.260237   0.281698
   S   S1   0.211411   0.147598   0.166708
   S   S2   -0.0104205   0.405688   0.108706
   S   S3   0.0111905   0.38473   0.310595
   N   N1   -0.0364338   0.433649   0.237024
   C   C6   0.20845   0.183563   0.321953
   C   C7   0.17285   0.0712985   0.0454647
   C   C8   0.0164663   0.276923   -0.00168146
   N   N2   -0.0152839   0.278895   -0.0571539
   N   N3   0.204908   -0.0166128   0.0140024
   N   N4   0.290705   0.124571   0.354297

#\#CIF1.1
##########################################################################
#               Crystallographic Information Format file 
#  For information on this file format, follow the CIF links at
#  http://www.iucr.org
##########################################################################

data_Crystal_068_068
_cell_angle_alpha  90
_cell_angle_beta  100.238
_cell_angle_gamma  90
_cell_length_a  7.01857
_cell_length_b  14.582
_cell_length_c  9.62985

 loop_
   _atom_type_description
   _atom_type_number_in_cell 
   _atom_type_symbol  
   carbon   32   C 
   sulphur   12   S 
   nitrogen   16   N 


loop_
  _symmetry_equiv_pos_as_xyz
   x,y,z
   -x,y+1/2,-z+1/2
   -x,-y,-z
   x,-y-1/2,z-1/2

loop_
   _atom_site_type_symbol
   _atom_site_label
   _atom_site_fract_x
   _atom_site_fract_y
   _atom_site_fract_z
   C   C1   0.094588   0.0206521   0.282043
   C   C2   0.280469   0.00621134   0.24673
   C   C3   0.432731   0.128342   0.450182
   C   C4   0.253662   0.143327   0.483951
   C   C5   0.268211   -0.0622495   0.144933
   S   S1   0.496589   0.0621434   0.313992
   S   S2   0.0302187   0.0997329   0.403103
   S   S3   0.0314527   -0.101125   0.105222
   N   N1   -0.0467728   -0.0312786   0.215808
   C   C6   0.4202   -0.0955397   0.0823535
   C   C7   0.597103   0.171976   0.5286
   C   C8   0.235034   0.202226   0.597051
   N   N2   0.213348   0.251176   0.688453
   N   N3   0.736716   0.206872   0.589428
   N   N4   0.548082   -0.121999   0.031115

#\#CIF1.1
##########################################################################
#               Crystallographic Information Format file 
#  For information on this file format, follow the CIF links at
#  http://www.iucr.org
##########################################################################

data_Crystal_067_067
_cell_angle_alpha  90
_cell_angle_beta  90
_cell_angle_gamma  90
_cell_length_a  6.75963
_cell_length_b  11.7057
_cell_length_c  12.164

 loop_
   _atom_type_description
   _atom_type_number_in_cell 
   _atom_type_symbol  
   carbon   32   C 
   sulphur   12   S 
   nitrogen   16   N 


loop_
  _symmetry_equiv_pos_as_xyz
   x,y,z
   -x+1/2,-y,z+1/2
   x+1/2,-y+1/2,-z
   -x,y+1/2,-z+1/2

loop_
   _atom_site_type_symbol
   _atom_site_label
   _atom_site_fract_x
   _atom_site_fract_y
   _atom_site_fract_z
   C   C1   0.228779   0.213344   0.330032
   C   C2   0.42444   0.209369   0.287979
   C   C3   0.531219   0.0847278   0.467457
   C   C4   0.342052   0.088265   0.507973
   C   C5   0.435136   0.275044   0.192847
   S   S1   0.622028   0.130049   0.339583
   S   S2   0.129927   0.139759   0.443061
   S   S3   0.20316   0.331885   0.166075
   N   N1   0.100469   0.275907   0.274947
   C   C6   0.599528   0.294394   0.124856
   C   C7   0.681309   0.0348877   0.532711
   C   C8   0.302501   0.0449196   0.614235
   N   N2   0.266385   0.0106698   0.701713
   N   N3   0.805191   -0.00813906   0.584981
   N   N4   0.73468   0.313261   0.0682762

#\#CIF1.1
##########################################################################
#               Crystallographic Information Format file 
#  For information on this file format, follow the CIF links at
#  http://www.iucr.org
##########################################################################

data_Crystal_024_024
_cell_angle_alpha  90
_cell_angle_beta  90
_cell_angle_gamma  90
_cell_length_a  6.10512
_cell_length_b  14.961
_cell_length_c  10.238

 loop_
   _atom_type_description
   _atom_type_number_in_cell 
   _atom_type_symbol  
   carbon   32   C 
   sulphur   12   S 
   nitrogen   16   N 


loop_
  _symmetry_equiv_pos_as_xyz
   x,y,z
   -x+1/2,-y,z+1/2
   x+1/2,-y+1/2,-z
   -x,y+1/2,-z+1/2

loop_
   _atom_site_type_symbol
   _atom_site_label
   _atom_site_fract_x
   _atom_site_fract_y
   _atom_site_fract_z
   C   C1   0.433294   0.161573   0.0661695
   C   C2   0.242693   0.116774   0.0211724
   C   C3   0.0893818   0.116295   0.271785
   C   C4   0.269755   0.162518   0.314302
   C   C5   0.257534   0.104961   -0.113542
   S   S1   0.021902   0.0787905   0.114701
   S   S2   0.491172   0.202514   0.223018
   S   S3   0.506447   0.147094   -0.167739
   N   N1   0.584299   0.179208   -0.0222303
   C   C6   0.106486   0.0651835   -0.198796
   C   C7   -0.0740507   0.0913867   0.362957
   C   C8   0.288837   0.18234   0.448876
   N   N2   0.305538   0.197963   0.559727
   N   N3   -0.210218   0.0707066   0.436567
   N   N4   -0.0140866   0.0310923   -0.271611

#\#CIF1.1
##########################################################################
#               Crystallographic Information Format file 
#  For information on this file format, follow the CIF links at
#  http://www.iucr.org
##########################################################################

data_Crystal_079_079
_cell_angle_alpha  90
_cell_angle_beta  152.112
_cell_angle_gamma  90
_cell_length_a  13.1338
_cell_length_b  19.0938
_cell_length_c  8.37789

 loop_
   _atom_type_description
   _atom_type_number_in_cell 
   _atom_type_symbol  
   carbon   32   C 
   sulphur   12   S 
   nitrogen   16   N 


loop_
  _symmetry_equiv_pos_as_xyz
   x,y,z
   -x,y+1/2,-z+1/2
   -x,-y,-z
   x,-y-1/2,z-1/2

loop_
   _atom_site_type_symbol
   _atom_site_label
   _atom_site_fract_x
   _atom_site_fract_y
   _atom_site_fract_z
   C   C1   0.464423   0.108472   0.46567
   C   C2   0.631268   0.098706   0.581446
   C   C3   0.92318   0.153226   1.19519
   C   C4   0.764067   0.161139   1.08794
   C   C5   0.553087   0.0575982   0.348822
   S   S1   0.893544   0.133222   0.950991
   S   S2   0.48199   0.155805   0.669125
   S   S3   0.281416   0.0377342   0.00975696
   N   N1   0.276363   0.0781936   0.174895
   C   C6   0.670267   0.0321248   0.379707
   C   C7   1.14303   0.165162   1.54149
   C   C8   0.824258   0.176567   1.33046
   N   N2   0.87455   0.188187   1.53147
   N   N3   1.32427   0.176338   1.82488
   N   N4   0.768799   0.00882096   0.410041

#\#CIF1.1
##########################################################################
#               Crystallographic Information Format file 
#  For information on this file format, follow the CIF links at
#  http://www.iucr.org
##########################################################################

data_Crystal_050_050
_cell_angle_alpha  90
_cell_angle_beta  166.481
_cell_angle_gamma  90
_cell_length_a  10.0382
_cell_length_b  7.16663
_cell_length_c  29.2434

 loop_
   _atom_type_description
   _atom_type_number_in_cell 
   _atom_type_symbol  
   carbon   16   C 
   sulphur   6   S 
   nitrogen   8   N 


loop_
  _symmetry_equiv_pos_as_xyz
   x,y,z
   -x,y+1/2,-z

loop_
   _atom_site_type_symbol
   _atom_site_label
   _atom_site_fract_x
   _atom_site_fract_y
   _atom_site_fract_z
   C   C1   0.0138138   0.111605   0.0341846
   C   C2   0.596531   0.152681   0.220484
   C   C3   0.816922   0.110828   0.384233
   C   C4   0.254781   0.0731252   0.204981
   C   C5   0.694889   0.15424   0.20647
   S   S1   1.10652   0.213836   0.431549
   S   S2   -0.324587   0.105148   -0.0252017
   S   S3   0.0621538   0.108333   -0.033141
   N   N1   -0.309488   0.0842374   -0.110085
   C   C6   1.20294   0.202396   0.353758
   C   C7   1.22872   0.0684328   0.555352
   C   C8   0.0890256   0.00471852   0.193031
   N   N2   -0.0580643   -0.0447184   0.179941
   N   N3   1.5767   0.0343211   0.698635
   N   N4   1.62203   0.247932   0.475405

#\#CIF1.1
##########################################################################
#               Crystallographic Information Format file 
#  For information on this file format, follow the CIF links at
#  http://www.iucr.org
##########################################################################

data_Crystal_003_003
_cell_angle_alpha  90
_cell_angle_beta  90
_cell_angle_gamma  90
_cell_length_a  10.4286
_cell_length_b  13.7964
_cell_length_c  13.2425

 loop_
   _atom_type_description
   _atom_type_number_in_cell 
   _atom_type_symbol  
   carbon   64   C 
   sulphur   24   S 
   nitrogen   32   N 


loop_
  _symmetry_equiv_pos_as_xyz
   x,y,z
   -x+1/2,-y,z+1/2
   x+1/2,-y+1/2,-z
   -x,y+1/2,-z+1/2
   -x,-y,-z
   x-1/2,y,-z-1/2
   -x-1/2,y-1/2,z
   x,-y-1/2,z-1/2

loop_
   _atom_site_type_symbol
   _atom_site_label
   _atom_site_fract_x
   _atom_site_fract_y
   _atom_site_fract_z
   C   C1   0.214579   0.11548   0.21727
   C   C2   0.224874   0.0707613   0.120711
   C   C3   0.0240943   0.179419   0.0526834
   C   C4   0.0179656   0.22556   0.144097
   C   C5   0.324533   0.00407467   0.121749
   S   S1   0.13277   0.0906999   0.0125336
   S   S2   0.105739   0.205926   0.254378
   S   S3   0.393587   0.00352771   0.240491
   N   N1   0.297267   0.0861444   0.286207
   C   C6   0.365451   -0.0550805   0.0420863
   C   C7   -0.0659573   0.202551   -0.0233426
   C   C8   -0.0717031   0.301335   0.157832
   N   N2   -0.140649   0.366625   0.170787
   N   N3   -0.140361   0.218166   -0.0869267
   N   N4   0.399787   -0.104912   -0.0235167

#\#CIF1.1
##########################################################################
#               Crystallographic Information Format file 
#  For information on this file format, follow the CIF links at
#  http://www.iucr.org
##########################################################################

data_Crystal_031_031
_cell_angle_alpha  90
_cell_angle_beta  90
_cell_angle_gamma  90
_cell_length_a  16.946
_cell_length_b  9.36939
_cell_length_c  6.14421

 loop_
   _atom_type_description
   _atom_type_number_in_cell 
   _atom_type_symbol  
   carbon   32   C 
   sulphur   12   S 
   nitrogen   16   N 


loop_
  _symmetry_equiv_pos_as_xyz
   x,y,z
   -x+1/2,-y,z+1/2
   x+1/2,-y+1/2,-z
   -x,y+1/2,-z+1/2

loop_
   _atom_site_type_symbol
   _atom_site_label
   _atom_site_fract_x
   _atom_site_fract_y
   _atom_site_fract_z
   C   C1   0.0920602   0.447072   0.822637
   C   C2   0.0866065   0.364545   0.630197
   C   C3   0.222524   0.2278   0.732373
   C   C4   0.228426   0.30512   0.920849
   C   C5   0.013302   0.385744   0.533788
   S   S1   0.15859   0.255833   0.512269
   S   S2   0.173363   0.454727   1.00105
   S   S3   -0.0389316   0.506951   0.688807
   N   N1   0.0300679   0.52582   0.871738
   C   C6   -0.0153448   0.319187   0.345085
   C   C7   0.27267   0.109633   0.697028
   C   C8   0.285273   0.267859   1.07917
   N   N2   0.330945   0.244312   1.21604
   N   N3   0.312811   0.0117759   0.659699
   N   N4   -0.0382082   0.261467   0.18951

#\#CIF1.1
##########################################################################
#               Crystallographic Information Format file 
#  For information on this file format, follow the CIF links at
#  http://www.iucr.org
##########################################################################

data_Crystal_022_022
_cell_angle_alpha  145.293
_cell_angle_beta  57.4117
_cell_angle_gamma  149.87
_cell_length_a  15.4235
_cell_length_b  10.8596
_cell_length_c  12.3638

 loop_
   _atom_type_description
   _atom_type_number_in_cell 
   _atom_type_symbol  
   carbon   16   C 
   sulphur   6   S 
   nitrogen   8   N 


loop_
  _symmetry_equiv_pos_as_xyz
   x,y,z
   -x,-y,-z

loop_
   _atom_site_type_symbol
   _atom_site_label
   _atom_site_fract_x
   _atom_site_fract_y
   _atom_site_fract_z
   C   C1   0.242273   0.764761   0.678633
   C   C2   0.228098   0.571087   0.469651
   C   C3   0.237497   0.288489   0.419229
   C   C4   0.257258   0.483891   0.62383
   C   C5   0.246985   0.695455   0.44408
   S   S1   0.184475   0.215242   0.263571
   S   S2   0.243246   0.737755   0.800081
   S   S3   0.272594   1.02169   0.673835
   N   N1   0.26233   1.00039   0.797741
   C   C6   0.247493   0.584249   0.264881
   C   C7   0.251229   0.0949614   0.302043
   C   C8   0.278866   0.461443   0.702563
   N   N2   0.284714   0.417406   0.756852
   N   N3   0.258604   -0.0735423   0.199102
   N   N4   0.249748   0.492466   0.115926

#\#CIF1.1
##########################################################################
#               Crystallographic Information Format file 
#  For information on this file format, follow the CIF links at
#  http://www.iucr.org
##########################################################################

data_Crystal_014_014
_cell_angle_alpha  31.115
_cell_angle_beta  63.7642
_cell_angle_gamma  92.7596
_cell_length_a  15.78
_cell_length_b  13.365
_cell_length_c  12.7239

 loop_
   _atom_type_description
   _atom_type_number_in_cell 
   _atom_type_symbol  
   carbon   16   C 
   sulphur   6   S 
   nitrogen   8   N 


loop_
  _symmetry_equiv_pos_as_xyz
   x,y,z
   -x,-y,-z

loop_
   _atom_site_type_symbol
   _atom_site_label
   _atom_site_fract_x
   _atom_site_fract_y
   _atom_site_fract_z
   C   C1   -0.0421417   0.239196   0.439035
   C   C2   -0.034147   0.176968   0.593942
   C   C3   0.250481   1.01172   -0.251024
   C   C4   0.24111   1.07247   -0.399572
   C   C5   -0.162345   -0.237913   1.04018
   S   S1   0.112124   0.543198   0.295621
   S   S2   0.0820784   0.69349   -0.0820523
   S   S3   -0.275737   -0.500632   1.21466
   N   N1   -0.161123   -0.0881909   0.728268
   C   C6   -0.191038   -0.411731   1.30042
   C   C7   0.381831   1.35988   -0.557939
   C   C8   0.36705   1.48506   -0.857216
   N   N2   0.472086   1.82761   -1.23494
   N   N3   0.486623   1.64328   -0.805919
   N   N4   -0.204906   -0.535266   1.49363

#\#CIF1.1
##########################################################################
#               Crystallographic Information Format file 
#  For information on this file format, follow the CIF links at
#  http://www.iucr.org
##########################################################################

data_Crystal_084_084
_cell_angle_alpha  90
_cell_angle_beta  102.383
_cell_angle_gamma  90
_cell_length_a  5.01414
_cell_length_b  21.6581
_cell_length_c  9.50983

 loop_
   _atom_type_description
   _atom_type_number_in_cell 
   _atom_type_symbol  
   carbon   32   C 
   sulphur   12   S 
   nitrogen   16   N 


loop_
  _symmetry_equiv_pos_as_xyz
   x,y,z
   -x,y+1/2,-z+1/2
   -x,-y,-z
   x,-y-1/2,z-1/2

loop_
   _atom_site_type_symbol
   _atom_site_label
   _atom_site_fract_x
   _atom_site_fract_y
   _atom_site_fract_z
   C   C1   0.654378   0.156811   0.358837
   C   C2   0.469595   0.110812   0.384287
   C   C3   0.226917   0.109546   0.102603
   C   C4   0.395137   0.15608   0.0758173
   C   C5   0.492745   0.104001   0.531866
   S   S1   0.253214   0.0649312   0.258294
   S   S2   0.692454   0.184099   0.189767
   S   S3   0.743499   0.153131   0.621352
   N   N1   0.80891   0.182621   0.473846
   C   C6   0.339204   0.064091   0.599282
   C   C7   -0.00185916   0.0925441   -0.00533746
   C   C8   0.334422   0.185873   -0.05986
   N   N2   0.287995   0.209884   -0.17219
   N   N3   -0.19308   0.0782534   -0.0922899
   N   N4   0.205497   0.0309649   0.651709

#\#CIF1.1
##########################################################################
#               Crystallographic Information Format file 
#  For information on this file format, follow the CIF links at
#  http://www.iucr.org
##########################################################################

data_Crystal_106_106
_cell_angle_alpha  51.8141
_cell_angle_beta  80.4707
_cell_angle_gamma  127.593
_cell_length_a  12.6445
_cell_length_b  11.3898
_cell_length_c  10.8171

 loop_
   _atom_type_description
   _atom_type_number_in_cell 
   _atom_type_symbol  
   carbon   16   C 
   sulphur   6   S 
   nitrogen   8   N 


loop_
  _symmetry_equiv_pos_as_xyz
   x,y,z
   -x,-y,-z

loop_
   _atom_site_type_symbol
   _atom_site_label
   _atom_site_fract_x
   _atom_site_fract_y
   _atom_site_fract_z
   C   C1   0.207297   0.577058   0.233249
   C   C2   0.312987   0.591188   0.134398
   C   C3   0.0682378   0.0801786   0.669656
   C   C4   -0.0344097   0.0649453   0.767576
   C   C5   0.447705   0.818708   -0.143454
   S   S1   0.290512   0.3708   0.311387
   S   S2   0.023023   0.33071   0.568658
   S   S3   0.424815   0.981969   -0.246507
   N   N1   0.252017   0.769092   0.0546892
   C   C6   0.575807   0.894145   -0.307225
   C   C7   -0.00835155   -0.165174   0.876752
   C   C8   -0.209972   -0.193799   1.06955
   N   N2   -0.350848   -0.406961   1.31771
   N   N3   -0.0790432   -0.37563   1.05367
   N   N4   0.672567   0.936466   -0.424965

#\#CIF1.1
##########################################################################
#               Crystallographic Information Format file 
#  For information on this file format, follow the CIF links at
#  http://www.iucr.org
##########################################################################

data_Crystal_095_095
_cell_angle_alpha  90
_cell_angle_beta  90
_cell_angle_gamma  90
_cell_length_a  11.3599
_cell_length_b  12.9059
_cell_length_c  6.60177

 loop_
   _atom_type_description
   _atom_type_number_in_cell 
   _atom_type_symbol  
   carbon   32   C 
   sulphur   12   S 
   nitrogen   16   N 


loop_
  _symmetry_equiv_pos_as_xyz
   x,y,z
   -x,-y,z+1/2
   -x+1/2,y+1/2,z+1/2
   x+1/2,-y+1/2,z

loop_
   _atom_site_type_symbol
   _atom_site_label
   _atom_site_fract_x
   _atom_site_fract_y
   _atom_site_fract_z
   C   C1   0.162804   0.0283833   0.128241
   C   C2   0.209043   0.0366141   0.327566
   C   C3   0.031709   0.16975   0.420745
   C   C4   -0.0135388   0.162204   0.229004
   C   C5   0.303537   -0.0309972   0.348209
   S   S1   0.163378   0.120242   0.520623
   S   S2   0.0469765   0.0993564   0.0193376
   S   S3   0.325047   -0.0949844   0.121244
   N   N1   0.214648   -0.0389808   0.00690239
   C   C6   0.376351   -0.0466007   0.517161
   C   C7   -0.032124   0.226061   0.567653
   C   C8   -0.123182   0.208755   0.182562
   N   N2   -0.213289   0.245212   0.137993
   N   N3   -0.0811709   0.273255   0.692172
   N   N4   0.438236   -0.0609676   0.655021

#\#CIF1.1
##########################################################################
#               Crystallographic Information Format file 
#  For information on this file format, follow the CIF links at
#  http://www.iucr.org
##########################################################################

data_Crystal_049_049
_cell_angle_alpha  90
_cell_angle_beta  90
_cell_angle_gamma  90
_cell_length_a  7.41622
_cell_length_b  12.1468
_cell_length_c  21.1475

 loop_
   _atom_type_description
   _atom_type_number_in_cell 
   _atom_type_symbol  
   carbon   64   C 
   sulphur   24   S 
   nitrogen   32   N 


loop_
  _symmetry_equiv_pos_as_xyz
   x,y,z
   -x+1/2,-y,z+1/2
   x+1/2,-y+1/2,-z
   -x,y+1/2,-z+1/2
   -x,-y,-z
   x-1/2,y,-z-1/2
   -x-1/2,y-1/2,z
   x,-y-1/2,z-1/2

loop_
   _atom_site_type_symbol
   _atom_site_label
   _atom_site_fract_x
   _atom_site_fract_y
   _atom_site_fract_z
   C   C1   0.227172   0.0273782   0.0592393
   C   C2   0.143399   0.126733   0.0390109
   C   C3   0.0946845   0.182567   0.163129
   C   C4   0.174755   0.0869723   0.182391
   C   C5   0.149832   0.132803   -0.0266209
   S   S1   0.0416687   0.226615   0.0864363
   S   S2   0.243178   -0.0249504   0.136401
   S   S3   0.25953   0.0171299   -0.0559821
   N   N1   0.2933   -0.0360651   0.0141574
   C   C6   0.0766984   0.215449   -0.0651947
   C   C7   0.0402952   0.260481   0.208929
   C   C8   0.207275   0.0696776   0.247542
   N   N2   0.237548   0.0532491   0.300694
   N   N3   -0.00747032   0.324861   0.246132
   N   N4   0.0129064   0.283334   -0.0970992

#\#CIF1.1
##########################################################################
#               Crystallographic Information Format file 
#  For information on this file format, follow the CIF links at
#  http://www.iucr.org
##########################################################################

data_Crystal_096_096
_cell_angle_alpha  90
_cell_angle_beta  90
_cell_angle_gamma  90
_cell_length_a  10.4551
_cell_length_b  13.3191
_cell_length_c  7.05045

 loop_
   _atom_type_description
   _atom_type_number_in_cell 
   _atom_type_symbol  
   carbon   32   C 
   sulphur   12   S 
   nitrogen   16   N 


loop_
  _symmetry_equiv_pos_as_xyz
   x,y,z
   -x+1/2,-y,z+1/2
   x+1/2,-y+1/2,-z
   -x,y+1/2,-z+1/2

loop_
   _atom_site_type_symbol
   _atom_site_label
   _atom_site_fract_x
   _atom_site_fract_y
   _atom_site_fract_z
   C   C1   0.117599   0.138778   0.136807
   C   C2   0.159779   0.134247   0.327548
   C   C3   -0.0880383   0.136072   0.444861
   C   C4   -0.129703   0.140606   0.260672
   C   C5   0.290894   0.116468   0.331873
   S   S1   0.0680335   0.150352   0.532192
   S   S2   -0.0391973   0.158284   0.055574
   S   S3   0.34714   0.108805   0.100861
   N   N1   0.206047   0.12578   0.00548481
   C   C6   0.365671   0.106335   0.496111
   C   C7   -0.177058   0.122476   0.5935
   C   C8   -0.262708   0.132575   0.226506
   N   N2   -0.372964   0.127663   0.206228
   N   N3   -0.245367   0.113802   0.723067
   N   N4   0.422837   0.0978181   0.637126

#\#CIF1.1
##########################################################################
#               Crystallographic Information Format file 
#  For information on this file format, follow the CIF links at
#  http://www.iucr.org
##########################################################################

data_Crystal_033_033
_cell_angle_alpha  90
_cell_angle_beta  47.634
_cell_angle_gamma  90
_cell_length_a  6.04306
_cell_length_b  15.9394
_cell_length_c  13.6238

 loop_
   _atom_type_description
   _atom_type_number_in_cell 
   _atom_type_symbol  
   carbon   32   C 
   sulphur   12   S 
   nitrogen   16   N 


loop_
  _symmetry_equiv_pos_as_xyz
   x,y,z
   -x,y+1/2,-z+1/2
   -x,-y,-z
   x,-y-1/2,z-1/2

loop_
   _atom_site_type_symbol
   _atom_site_label
   _atom_site_fract_x
   _atom_site_fract_y
   _atom_site_fract_z
   C   C1   -0.169238   0.173431   0.482058
   C   C2   0.0567224   0.125606   0.461885
   C   C3   0.36722   0.11875   0.197489
   C   C4   0.149328   0.164589   0.216992
   C   C5   -0.0477501   0.0995918   0.584268
   S   S1   0.415535   0.104481   0.309958
   S   S2   -0.136249   0.223409   0.357874
   S   S3   -0.407569   0.137792   0.708861
   N   N1   -0.422953   0.183407   0.606027
   C   C6   0.0948229   0.050022   0.612604
   C   C7   0.593337   0.0785159   0.0745081
   C   C8   0.14447   0.174107   0.115372
   N   N2   0.131436   0.187587   0.0352808
   N   N3   0.78364   0.0459183   -0.0266766
   N   N4   0.201566   0.00732493   0.640625

#\#CIF1.1
##########################################################################
#               Crystallographic Information Format file 
#  For information on this file format, follow the CIF links at
#  http://www.iucr.org
##########################################################################

data_Crystal_053_053
_cell_angle_alpha  90
_cell_angle_beta  33.9773
_cell_angle_gamma  90
_cell_length_a  7.37693
_cell_length_b  6.27315
_cell_length_c  18.6335

 loop_
   _atom_type_description
   _atom_type_number_in_cell 
   _atom_type_symbol  
   carbon   16   C 
   sulphur   6   S 
   nitrogen   8   N 


loop_
  _symmetry_equiv_pos_as_xyz
   x,y,z
   -x,y+1/2,-z

loop_
   _atom_site_type_symbol
   _atom_site_label
   _atom_site_fract_x
   _atom_site_fract_y
   _atom_site_fract_z
   C   C1   0.224057   0.549771   0.148693
   C   C2   0.0564952   0.355161   0.19344
   C   C3   -0.0817893   0.340281   0.378708
   C   C4   0.0679099   0.532044   0.340102
   C   C5   -0.0452249   0.338688   0.156116
   S   S1   -0.00123712   0.166498   0.279909
   S   S2   0.373907   0.635517   0.183173
   S   S3   0.0881119   0.562726   0.066816
   N   N1   0.255756   0.674776   0.0817052
   C   C6   -0.218788   0.173343   0.180011
   C   C7   -0.331489   0.267617   0.50629
   C   C8   -0.0249382   0.667787   0.427559
   N   N2   -0.102553   0.781699   0.49928
   N   N3   -0.542808   0.203247   0.610955
   N   N4   -0.358391   0.0369508   0.196742

#\#CIF1.1
##########################################################################
#               Crystallographic Information Format file 
#  For information on this file format, follow the CIF links at
#  http://www.iucr.org
##########################################################################

data_Crystal_102_102
_cell_angle_alpha  90
_cell_angle_beta  90
_cell_angle_gamma  90
_cell_length_a  12.7673
_cell_length_b  10.7633
_cell_length_c  6.90873

 loop_
   _atom_type_description
   _atom_type_number_in_cell 
   _atom_type_symbol  
   carbon   32   C 
   sulphur   12   S 
   nitrogen   16   N 


loop_
  _symmetry_equiv_pos_as_xyz
   x,y,z
   -x+1/2,-y,z+1/2
   x+1/2,-y+1/2,-z
   -x,y+1/2,-z+1/2

loop_
   _atom_site_type_symbol
   _atom_site_label
   _atom_site_fract_x
   _atom_site_fract_y
   _atom_site_fract_z
   C   C1   0.0739303   0.0600135   0.134214
   C   C2   0.0407346   0.0566852   0.329778
   C   C3   0.224014   0.166268   0.436031
   C   C4   0.256984   0.168871   0.247169
   C   C5   -0.0535491   -0.00724109   0.342116
   S   S1   0.10071   0.126645   0.529672
   S   S2   0.183938   0.136671   0.0388747
   S   S3   -0.089491   -0.0548736   0.112619
   N   N1   0.0140903   0.00220197   0.00716262
   C   C6   -0.116344   -0.0238172   0.506803
   C   C7   0.294502   0.202616   0.583292
   C   C8   0.361555   0.202007   0.202475
   N   N2   0.446768   0.22828   0.158463
   N   N3   0.350401   0.232853   0.707942
   N   N4   -0.169518   -0.0343042   0.642857

#\#CIF1.1
##########################################################################
#               Crystallographic Information Format file 
#  For information on this file format, follow the CIF links at
#  http://www.iucr.org
##########################################################################

data_Crystal_048_048
_cell_angle_alpha  90
_cell_angle_beta  90
_cell_angle_gamma  90
_cell_length_a  12.9365
_cell_length_b  7.03094
_cell_length_c  10.532

 loop_
   _atom_type_description
   _atom_type_number_in_cell 
   _atom_type_symbol  
   carbon   32   C 
   sulphur   12   S 
   nitrogen   16   N 


loop_
  _symmetry_equiv_pos_as_xyz
   x,y,z
   -x,-y,z+1/2
   -x+1/2,y+1/2,z+1/2
   x+1/2,-y+1/2,z

loop_
   _atom_site_type_symbol
   _atom_site_label
   _atom_site_fract_x
   _atom_site_fract_y
   _atom_site_fract_z
   C   C1   0.223526   0.0827764   0.302937
   C   C2   0.130635   0.1697   0.260912
   C   C3   0.0676547   0.205499   0.506717
   C   C4   0.155356   0.114595   0.547786
   C   C5   0.128881   0.169606   0.128977
   S   S1   0.0332443   0.274014   0.35251
   S   S2   0.263233   0.0446005   0.459821
   S   S3   0.242436   0.0695965   0.0723893
   N   N1   0.288164   0.0251796   0.213993
   C   C6   0.0489398   0.23567   0.0507048
   C   C7   -0.00824327   0.258117   0.596816
   C   C8   0.16577   0.0673303   0.677821
   N   N2   0.175845   0.0239902   0.783819
   N   N3   -0.0726209   0.305235   0.667494
   N   N4   -0.0190561   0.288044   -0.0129923

#\#CIF1.1
##########################################################################
#               Crystallographic Information Format file 
#  For information on this file format, follow the CIF links at
#  http://www.iucr.org
##########################################################################

data_Crystal_057_057
_cell_angle_alpha  144.856
_cell_angle_beta  124.501
_cell_angle_gamma  85.2536
_cell_length_a  22.0412
_cell_length_b  10.0394
_cell_length_c  7.63195

 loop_
   _atom_type_description
   _atom_type_number_in_cell 
   _atom_type_symbol  
   carbon   16   C 
   sulphur   6   S 
   nitrogen   8   N 


loop_
  _symmetry_equiv_pos_as_xyz
   x,y,z
   -x,-y,-z

loop_
   _atom_site_type_symbol
   _atom_site_label
   _atom_site_fract_x
   _atom_site_fract_y
   _atom_site_fract_z
   C   C1   0.323014   0.887097   1.13693
   C   C2   0.221832   0.758058   0.902685
   C   C3   0.225187   0.498775   0.922185
   C   C4   0.323187   0.624066   1.15088
   C   C5   0.186101   0.836152   0.808347
   S   S1   0.146606   0.534916   0.741043
   S   S2   0.405818   0.873596   1.36138
   S   S3   0.277804   1.04765   1.00066
   N   N1   0.360685   1.04227   1.20763
   C   C6   0.0958027   0.778495   0.626142
   C   C7   0.178638   0.309313   0.80662
   C   C8   0.369723   0.550344   1.24241
   N   N2   0.40769   0.485937   1.31066
   N   N3   0.145811   0.159849   0.72832
   N   N4   0.0233429   0.739126   0.495535

#\#CIF1.1
##########################################################################
#               Crystallographic Information Format file 
#  For information on this file format, follow the CIF links at
#  http://www.iucr.org
##########################################################################

data_Crystal_092_092
_cell_angle_alpha  130.856
_cell_angle_beta  104.289
_cell_angle_gamma  27.4436
_cell_length_a  21.5939
_cell_length_b  18.5459
_cell_length_c  12.3308

 loop_
   _atom_type_description
   _atom_type_number_in_cell 
   _atom_type_symbol  
   carbon   16   C 
   sulphur   6   S 
   nitrogen   8   N 


loop_
  _symmetry_equiv_pos_as_xyz
   x,y,z
   -x,-y,-z

loop_
   _atom_site_type_symbol
   _atom_site_label
   _atom_site_fract_x
   _atom_site_fract_y
   _atom_site_fract_z
   C   C1   -0.138822   0.791916   0.629941
   C   C2   0.303832   0.181791   0.211208
   C   C3   0.0535467   0.68224   0.746651
   C   C4   -0.373379   1.27093   1.15128
   C   C5   0.530863   -0.190148   -0.147251
   S   S1   0.549122   -0.096005   0.130972
   S   S2   -0.547595   1.41616   1.17126
   S   S3   0.177699   0.247254   0.0697062
   N   N1   -0.249081   0.891448   0.605358
   C   C6   0.971991   -0.816257   -0.611534
   C   C7   0.121953   0.673349   0.811361
   C   C8   -0.728432   1.8456   1.61818
   N   N2   -1.00858   2.30289   1.99424
   N   N3   0.17287   0.674557   0.869467
   N   N4   1.33141   -1.32306   -0.988477

#\#CIF1.1
##########################################################################
#               Crystallographic Information Format file 
#  For information on this file format, follow the CIF links at
#  http://www.iucr.org
##########################################################################

data_Crystal_094_094
_cell_angle_alpha  71.5156
_cell_angle_beta  99.2548
_cell_angle_gamma  130.63
_cell_length_a  13.493
_cell_length_b  9.74751
_cell_length_c  5.27193

 loop_
   _atom_type_description
   _atom_type_number_in_cell 
   _atom_type_symbol  
   carbon   16   C 
   sulphur   6   S 
   nitrogen   8   N 


loop_
  _symmetry_equiv_pos_as_xyz
   x,y,z
   -x,-y,-z

loop_
   _atom_site_type_symbol
   _atom_site_label
   _atom_site_fract_x
   _atom_site_fract_y
   _atom_site_fract_z
   C   C1   0.183   0.634523   -0.126504
   C   C2   0.273676   0.739538   0.0485141
   C   C3   0.300755   0.477771   0.272816
   C   C4   0.209856   0.370608   0.111456
   C   C5   0.264896   0.873294   0.052961
   S   S1   0.386753   0.718623   0.223552
   S   S2   0.158026   0.446586   -0.186528
   S   S3   0.151667   0.859712   -0.167717
   N   N1   0.111358   0.681451   -0.249865
   C   C6   0.336764   1.002   0.205243
   C   C7   0.331086   0.394602   0.508625
   C   C8   0.146764   0.176386   0.180861
   N   N2   0.0944338   0.0168973   0.232001
   N   N3   0.357984   0.330937   0.70546
   N   N4   0.397704   1.10776   0.3337

#\#CIF1.1
##########################################################################
#               Crystallographic Information Format file 
#  For information on this file format, follow the CIF links at
#  http://www.iucr.org
##########################################################################

data_Crystal_059_059
_cell_angle_alpha  90
_cell_angle_beta  90
_cell_angle_gamma  90
_cell_length_a  16.1535
_cell_length_b  9.26436
_cell_length_c  6.48387

 loop_
   _atom_type_description
   _atom_type_number_in_cell 
   _atom_type_symbol  
   carbon   32   C 
   sulphur   12   S 
   nitrogen   16   N 


loop_
  _symmetry_equiv_pos_as_xyz
   x,y,z
   -x+1/2,-y,z+1/2
   x+1/2,-y+1/2,-z
   -x,y+1/2,-z+1/2

loop_
   _atom_site_type_symbol
   _atom_site_label
   _atom_site_fract_x
   _atom_site_fract_y
   _atom_site_fract_z
   C   C1   0.118674   0.118667   0.677686
   C   C2   0.120765   0.0555704   0.478533
   C   C3   0.251643   0.228615   0.379759
   C   C4   0.249355   0.290424   0.57169
   C   C5   0.0551536   -0.0404152   0.457803
   S   S1   0.191824   0.0872761   0.280245
   S   S2   0.187624   0.245731   0.783433
   S   S3   -0.00123545   -0.0409324   0.683956
   N   N1   0.057812   0.0770086   0.7999
   C   C6   0.0367507   -0.128065   0.287119
   C   C7   0.30809   0.282343   0.231874
   C   C8   0.301857   0.408876   0.614293
   N   N2   0.343556   0.508303   0.649796
   N   N3   0.354176   0.324034   0.107352
   N   N4   0.0227691   -0.201561   0.145599

#\#CIF1.1
##########################################################################
#               Crystallographic Information Format file 
#  For information on this file format, follow the CIF links at
#  http://www.iucr.org
##########################################################################

data_Crystal_105_105
_cell_angle_alpha  90
_cell_angle_beta  149.62
_cell_angle_gamma  90
_cell_length_a  10.3692
_cell_length_b  13.0691
_cell_length_c  14.1882

 loop_
   _atom_type_description
   _atom_type_number_in_cell 
   _atom_type_symbol  
   carbon   32   C 
   sulphur   12   S 
   nitrogen   16   N 


loop_
  _symmetry_equiv_pos_as_xyz
   x,y,z
   -x,y+1/2,-z+1/2
   -x,-y,-z
   x,-y-1/2,z-1/2

loop_
   _atom_site_type_symbol
   _atom_site_label
   _atom_site_fract_x
   _atom_site_fract_y
   _atom_site_fract_z
   C   C1   0.726817   0.223403   0.43317
   C   C2   0.574474   0.133869   0.341125
   C   C3   0.757264   0.0738904   0.287496
   C   C4   0.914479   0.15783   0.383831
   C   C5   0.477644   0.12168   0.370651
   S   S1   0.494148   0.0544688   0.195926
   S   S2   0.889022   0.269437   0.435454
   S   S3   0.580059   0.223132   0.503637
   N   N1   0.744965   0.276831   0.523201
   C   C6   0.306557   0.0459503   0.293076
   C   C7   0.795183   -0.00879912   0.248783
   C   C8   1.1189   0.159783   0.447704
   N   N2   1.28546   0.160557   0.498464
   N   N3   0.817671   -0.0785182   0.212383
   N   N4   0.158575   -0.0161377   0.221523

#\#CIF1.1
##########################################################################
#               Crystallographic Information Format file 
#  For information on this file format, follow the CIF links at
#  http://www.iucr.org
##########################################################################

data_Crystal_043_043
_cell_angle_alpha  90
_cell_angle_beta  129.197
_cell_angle_gamma  90
_cell_length_a  10.4194
_cell_length_b  14.9628
_cell_length_c  7.92397

 loop_
   _atom_type_description
   _atom_type_number_in_cell 
   _atom_type_symbol  
   carbon   32   C 
   sulphur   12   S 
   nitrogen   16   N 


loop_
  _symmetry_equiv_pos_as_xyz
   x,y,z
   -x,y+1/2,-z+1/2
   -x,-y,-z
   x,-y-1/2,z-1/2

loop_
   _atom_site_type_symbol
   _atom_site_label
   _atom_site_fract_x
   _atom_site_fract_y
   _atom_site_fract_z
   C   C1   0.261601   0.284416   0.374237
   C   C2   0.386698   0.233768   0.560394
   C   C3   0.187347   0.0885174   0.384173
   C   C4   0.0686062   0.13545   0.199536
   C   C5   0.503599   0.291054   0.727226
   S   S1   0.397885   0.117511   0.580766
   S   S2   0.084766   0.242449   0.124105
   S   S3   0.448329   0.399838   0.634326
   N   N1   0.279889   0.372197   0.392549
   C   C6   0.640592   0.269038   0.941131
   C   C7   0.152212   0.00557173   0.432397
   C   C8   -0.0876222   0.0955435   0.0399665
   N   N2   -0.212603   0.0612737   -0.0979566
   N   N3   0.131001   -0.0622212   0.483864
   N   N4   0.750554   0.251809   1.12171

#\#CIF1.1
##########################################################################
#               Crystallographic Information Format file 
#  For information on this file format, follow the CIF links at
#  http://www.iucr.org
##########################################################################

data_Crystal_060_060
_cell_angle_alpha  142.634
_cell_angle_beta  86.1158
_cell_angle_gamma  64.6948
_cell_length_a  13.5355
_cell_length_b  8.21081
_cell_length_c  11.5326

 loop_
   _atom_type_description
   _atom_type_number_in_cell 
   _atom_type_symbol  
   carbon   16   C 
   sulphur   6   S 
   nitrogen   8   N 


loop_
  _symmetry_equiv_pos_as_xyz
   x,y,z
   -x,-y,-z

loop_
   _atom_site_type_symbol
   _atom_site_label
   _atom_site_fract_x
   _atom_site_fract_y
   _atom_site_fract_z
   C   C1   0.277382   0.380112   0.627493
   C   C2   0.30236   0.170604   0.405377
   C   C3   0.0714536   0.314178   0.578258
   C   C4   0.0469675   0.514755   0.792423
   C   C5   0.422798   0.0298952   0.248664
   S   S1   0.206606   0.0791282   0.319648
   S   S2   0.143893   0.599737   0.878318
   S   S3   0.490117   0.174237   0.392634
   N   N1   0.368114   0.402486   0.642926
   C   C6   0.486644   -0.208621   0.00449004
   C   C7   -0.0249425   0.290447   0.553762
   C   C8   -0.0760814   0.692012   0.979541
   N   N2   -0.179952   0.840235   1.13229
   N   N3   -0.103304   0.268337   0.53025
   N   N4   0.542066   -0.420137   -0.203672

#\#CIF1.1
##########################################################################
#               Crystallographic Information Format file 
#  For information on this file format, follow the CIF links at
#  http://www.iucr.org
##########################################################################

data_Crystal_078_078
_cell_angle_alpha  90
_cell_angle_beta  90
_cell_angle_gamma  90
_cell_length_a  12.295
_cell_length_b  7.38077
_cell_length_c  10.7448

 loop_
   _atom_type_description
   _atom_type_number_in_cell 
   _atom_type_symbol  
   carbon   32   C 
   sulphur   12   S 
   nitrogen   16   N 


loop_
  _symmetry_equiv_pos_as_xyz
   x,y,z
   -x+1/2,-y,z+1/2
   x+1/2,-y+1/2,-z
   -x,y+1/2,-z+1/2

loop_
   _atom_site_type_symbol
   _atom_site_label
   _atom_site_fract_x
   _atom_site_fract_y
   _atom_site_fract_z
   C   C1   0.042754   0.0596155   0.532156
   C   C2   0.13849   0.164299   0.549613
   C   C3   0.175623   0.153044   0.299894
   C   C4   0.0833314   0.0513725   0.282161
   C   C5   0.148521   0.20927   0.674596
   S   S1   0.234339   0.228688   0.438838
   S   S2   -0.0059841   -0.0353657   0.393411
   S   S3   0.0396719   0.118538   0.755958
   N   N1   -0.016289   0.0281162   0.632292
   C   C6   0.233201   0.304333   0.732583
   C   C7   0.23843   0.205465   0.195613
   C   C8   0.0544346   -0.00364852   0.160312
   N   N2   0.0323491   -0.0552296   0.0610313
   N   N3   0.291735   0.249422   0.111143
   N   N4   0.30498   0.379705   0.780859

#\#CIF1.1
##########################################################################
#               Crystallographic Information Format file 
#  For information on this file format, follow the CIF links at
#  http://www.iucr.org
##########################################################################

data_Crystal_019_019
_cell_angle_alpha  90
_cell_angle_beta  90
_cell_angle_gamma  90
_cell_length_a  11.8807
_cell_length_b  8.83819
_cell_length_c  18.7131

 loop_
   _atom_type_description
   _atom_type_number_in_cell 
   _atom_type_symbol  
   carbon   64   C 
   sulphur   24   S 
   nitrogen   32   N 


loop_
  _symmetry_equiv_pos_as_xyz
   x,y,z
   -x+1/2,-y,z+1/2
   x+1/2,-y+1/2,-z
   -x,y+1/2,-z+1/2
   -x,-y,-z
   x-1/2,y,-z-1/2
   -x-1/2,y-1/2,z
   x,-y-1/2,z-1/2

loop_
   _atom_site_type_symbol
   _atom_site_label
   _atom_site_fract_x
   _atom_site_fract_y
   _atom_site_fract_z
   C   C1   0.179123   0.0518922   0.0276093
   C   C2   0.0897707   0.156224   0.0177754
   C   C3   0.0644999   0.183432   0.159372
   C   C4   0.154574   0.0893236   0.169042
   C   C5   0.0969026   0.220195   -0.0499558
   S   S1   -0.0161686   0.189814   0.0806853
   S   S2   0.19839   -0.0497665   0.107631
   S   S3   0.208745   0.138177   -0.0942741
   N   N1   0.248316   0.0326917   -0.0270072
   C   C6   0.0288431   0.333222   -0.08001
   C   C7   0.0299123   0.281224   0.214889
   C   C8   0.218993   0.0995095   0.232248
   N   N2   0.272395   0.111513   0.284142
   N   N3   0.000975215   0.357206   0.262243
   N   N4   -0.0258754   0.428435   -0.105326

#\#CIF1.1
##########################################################################
#               Crystallographic Information Format file 
#  For information on this file format, follow the CIF links at
#  http://www.iucr.org
##########################################################################

data_Crystal_099_099
_cell_angle_alpha  90
_cell_angle_beta  138.759
_cell_angle_gamma  90
_cell_length_a  16.3629
_cell_length_b  9.67395
_cell_length_c  18.8755

 loop_
   _atom_type_description
   _atom_type_number_in_cell 
   _atom_type_symbol  
   carbon   32   C 
   sulphur   12   S 
   nitrogen   16   N 


loop_
  _symmetry_equiv_pos_as_xyz
   x,y,z
   -x,y,-z+1/2
   -x,-y,-z
   x,-y,z-1/2
   x+1/2,y+1/2,z
   -x+1/2,y+1/2,-z+1/2
   -x+1/2,-y+1/2,-z
   x+1/2,-y+1/2,z-1/2

loop_
   _atom_site_type_symbol
   _atom_site_label
   _atom_site_fract_x
   _atom_site_fract_y
   _atom_site_fract_z
   C   C1   0.15923   0.160168   0.353004
   C   C2   0.168268   0.0424992   0.314444
   C   C3   0.105758   0.195718   0.161136
   C   C4   0.0920357   0.309231   0.19471
   C   C5   0.162181   -0.0770742   0.351049
   S   S1   0.193661   0.0483634   0.239932
   S   S2   0.162462   0.332001   0.324165
   S   S3   0.151296   -0.0306082   0.432145
   N   N1   0.148584   0.135914   0.414788
   C   C6   0.169158   -0.214985   0.33298
   C   C7   0.0420486   0.185782   0.0543961
   C   C8   0.0134786   0.418418   0.121755
   N   N2   -0.0514729   0.507006   0.0603737
   N   N3   -0.0105588   0.175296   -0.0335309
   N   N4   0.175364   -0.330139   0.319427

#\#CIF1.1
##########################################################################
#               Crystallographic Information Format file 
#  For information on this file format, follow the CIF links at
#  http://www.iucr.org
##########################################################################

data_Crystal_091_091
_cell_angle_alpha  90
_cell_angle_beta  158.146
_cell_angle_gamma  90
_cell_length_a  10.6015
_cell_length_b  7.0263
_cell_length_c  17.7935

 loop_
   _atom_type_description
   _atom_type_number_in_cell 
   _atom_type_symbol  
   carbon   16   C 
   sulphur   6   S 
   nitrogen   8   N 


loop_
  _symmetry_equiv_pos_as_xyz
   x,y,z
   x,-y,z+1/2

loop_
   _atom_site_type_symbol
   _atom_site_label
   _atom_site_fract_x
   _atom_site_fract_y
   _atom_site_fract_z
   C   C1   1.28631   0.297259   0.783684
   C   C2   0.994006   0.22023   0.586463
   C   C3   0.670941   0.213583   0.543469
   C   C4   0.954706   0.283931   0.734734
   C   C5   1.04161   0.216922   0.535405
   S   S1   0.620613   0.140551   0.422103
   S   S2   1.36203   0.311734   0.922762
   S   S3   1.4372   0.309852   0.733747
   N   N1   1.53255   0.352855   0.874498
   C   C6   0.813128   0.144528   0.35587
   C   C7   0.362677   0.193477   0.412462
   C   C8   0.941329   0.339822   0.803678
   N   N2   0.937504   0.387497   0.864234
   N   N3   0.0987325   0.173156   0.294586
   N   N4   0.61873   0.0784307   0.206601

#\#CIF1.1
##########################################################################
#               Crystallographic Information Format file 
#  For information on this file format, follow the CIF links at
#  http://www.iucr.org
##########################################################################

data_Crystal_074_074
_cell_angle_alpha  90
_cell_angle_beta  90
_cell_angle_gamma  90
_cell_length_a  18.1697
_cell_length_b  7.80856
_cell_length_c  6.87221

 loop_
   _atom_type_description
   _atom_type_number_in_cell 
   _atom_type_symbol  
   carbon   32   C 
   sulphur   12   S 
   nitrogen   16   N 


loop_
  _symmetry_equiv_pos_as_xyz
   x,y,z
   -x,-y,z+1/2
   -x+1/2,y+1/2,z+1/2
   x+1/2,-y+1/2,z

loop_
   _atom_site_type_symbol
   _atom_site_label
   _atom_site_fract_x
   _atom_site_fract_y
   _atom_site_fract_z
   C   C1   0.112309   0.0536465   0.11115
   C   C2   0.139945   0.0500905   0.303876
   C   C3   0.0226569   0.244648   0.415658
   C   C4   -0.00415676   0.247689   0.229411
   C   C5   0.201745   -0.0550933   0.31119
   S   S1   0.106164   0.163449   0.50357
   S   S2   0.0385367   0.173445   0.017964
   S   S3   0.218283   -0.135512   0.0807054
   N   N1   0.147807   -0.0398052   -0.0184891
   C   C6   0.246651   -0.0914339   0.472276
   C   C7   -0.0197899   0.31611   0.567668
   C   C8   -0.0736236   0.323663   0.194627
   N   N2   -0.130336   0.388565   0.166616
   N   N3   -0.0533929   0.373541   0.696485
   N   N4   0.283866   -0.122356   0.605738

#\#CIF1.1
##########################################################################
#               Crystallographic Information Format file 
#  For information on this file format, follow the CIF links at
#  http://www.iucr.org
##########################################################################

data_Crystal_029_029
_cell_angle_alpha  90
_cell_angle_beta  90
_cell_angle_gamma  90
_cell_length_a  17.037
_cell_length_b  8.58258
_cell_length_c  6.69038

 loop_
   _atom_type_description
   _atom_type_number_in_cell 
   _atom_type_symbol  
   carbon   32   C 
   sulphur   12   S 
   nitrogen   16   N 


loop_
  _symmetry_equiv_pos_as_xyz
   x,y,z
   -x+1/2,-y,z+1/2
   x+1/2,-y+1/2,-z
   -x,y+1/2,-z+1/2

loop_
   _atom_site_type_symbol
   _atom_site_label
   _atom_site_fract_x
   _atom_site_fract_y
   _atom_site_fract_z
   C   C1   0.192334   0.223992   0.0816319
   C   C2   0.224402   0.2108   0.276945
   C   C3   0.104332   0.0157417   0.379231
   C   C4   0.0737964   0.026561   0.190666
   C   C5   0.290414   0.305137   0.292071
   S   S1   0.192013   0.093811   0.473441
   S   S2   0.111601   0.12325   -0.0181203
   S   S3   0.305861   0.398143   0.0659969
   N   N1   0.229318   0.318718   -0.0420424
   C   C6   0.339857   0.322172   0.458286
   C   C7   0.0645011   -0.0714352   0.526844
   C   C8   0.0028225   -0.0517101   0.145829
   N   N2   -0.0548387   -0.117242   0.105638
   N   N3   0.035164   -0.144121   0.65346
   N   N4   0.380663   0.335036   0.597239

#\#CIF1.1
##########################################################################
#               Crystallographic Information Format file 
#  For information on this file format, follow the CIF links at
#  http://www.iucr.org
##########################################################################

data_Crystal_002_002
_cell_angle_alpha  90
_cell_angle_beta  90
_cell_angle_gamma  90
_cell_length_a  7.08451
_cell_length_b  19.8105
_cell_length_c  13.4378

 loop_
   _atom_type_description
   _atom_type_number_in_cell 
   _atom_type_symbol  
   carbon   64   C 
   sulphur   24   S 
   nitrogen   32   N 


loop_
  _symmetry_equiv_pos_as_xyz
   x,y,z
   -x+1/2,-y,z+1/2
   x+1/2,-y+1/2,-z
   -x,y+1/2,-z+1/2
   -x,-y,-z
   x-1/2,y,-z-1/2
   -x-1/2,y-1/2,z
   x,-y-1/2,z-1/2

loop_
   _atom_site_type_symbol
   _atom_site_label
   _atom_site_fract_x
   _atom_site_fract_y
   _atom_site_fract_z
   C   C1   0.0129738   0.179755   0.187849
   C   C2   0.068676   0.206923   0.0946288
   C   C3   0.168951   0.0815193   0.032085
   C   C4   0.117979   0.0548989   0.122364
   C   C5   0.0690299   0.276953   0.0992194
   S   S1   0.121054   0.162701   -0.0137775
   S   S2   -2.9688e-05   0.0940877   0.221021
   S   S3   -0.0025271   0.301683   0.216786
   N   N1   -0.0294653   0.224217   0.257649
   C   C6   0.109876   0.321079   0.0205604
   C   C7   0.273126   0.0440616   -0.0385617
   C   C8   0.165652   -0.0129065   0.144645
   N   N2   0.201618   -0.0687378   0.163669
   N   N3   0.358326   0.0164837   -0.100654
   N   N4   0.143156   0.355725   -0.0471876

#\#CIF1.1
##########################################################################
#               Crystallographic Information Format file 
#  For information on this file format, follow the CIF links at
#  http://www.iucr.org
##########################################################################

data_Crystal_045_045
_cell_angle_alpha  90
_cell_angle_beta  90
_cell_angle_gamma  90
_cell_length_a  16.9444
_cell_length_b  8.87418
_cell_length_c  12.9695

 loop_
   _atom_type_description
   _atom_type_number_in_cell 
   _atom_type_symbol  
   carbon   64   C 
   sulphur   24   S 
   nitrogen   32   N 


loop_
  _symmetry_equiv_pos_as_xyz
   x,y,z
   -x+1/2,-y,z+1/2
   x+1/2,-y+1/2,-z
   -x,y+1/2,-z+1/2
   -x,-y,-z
   x-1/2,y,-z-1/2
   -x-1/2,y-1/2,z
   x,-y-1/2,z-1/2

loop_
   _atom_site_type_symbol
   _atom_site_label
   _atom_site_fract_x
   _atom_site_fract_y
   _atom_site_fract_z
   C   C1   0.035698   0.112501   0.186361
   C   C2   0.022191   0.204138   0.0984791
   C   C3   0.16361   0.345058   0.130083
   C   C4   0.175068   0.262466   0.21808
   C   C5   -0.0478949   0.161138   0.0511369
   S   S1   0.0805663   0.349352   0.05011
   S   S2   0.11487   0.123559   0.272844
   S   S3   -0.0888167   0.0133617   0.119938
   N   N1   -0.0176784   0.00797915   0.205402
   C   C6   -0.0808728   0.226586   -0.037305
   C   C7   0.224867   0.436798   0.0906648
   C   C8   0.243084   0.28279   0.279901
   N   N2   0.295027   0.297763   0.337605
   N   N3   0.276232   0.506054   0.0542926
   N   N4   -0.105511   0.284774   -0.111162

#\#CIF1.1
##########################################################################
#               Crystallographic Information Format file 
#  For information on this file format, follow the CIF links at
#  http://www.iucr.org
##########################################################################

data_Crystal_107_107
_cell_angle_alpha  90
_cell_angle_beta  90
_cell_angle_gamma  90
_cell_length_a  12.3666
_cell_length_b  9.41585
_cell_length_c  16.9287

 loop_
   _atom_type_description
   _atom_type_number_in_cell 
   _atom_type_symbol  
   carbon   64   C 
   sulphur   24   S 
   nitrogen   32   N 


loop_
  _symmetry_equiv_pos_as_xyz
   x,y,z
   -x+1/2,-y,z+1/2
   x+1/2,-y+1/2,-z
   -x,y+1/2,-z+1/2
   -x,-y,-z
   x-1/2,y,-z-1/2
   -x-1/2,y-1/2,z
   x,-y-1/2,z-1/2

loop_
   _atom_site_type_symbol
   _atom_site_label
   _atom_site_fract_x
   _atom_site_fract_y
   _atom_site_fract_z
   C   C1   0.0109829   0.240475   0.0103271
   C   C2   0.100015   0.333615   0.0206255
   C   C3   0.149275   0.192258   0.156635
   C   C4   0.0593568   0.10832   0.14827
   C   C5   0.113398   0.41553   -0.0470062
   S   S1   0.185223   0.343847   0.102502
   S   S2   -0.0464292   0.126268   0.0805752
   S   S3   0.0173656   0.365556   -0.116064
   N   N1   -0.0378469   0.245706   -0.0589427
   C   C6   0.191186   0.521053   -0.0605792
   C   C7   0.226699   0.160427   0.215558
   C   C8   0.0429983   -0.00707405   0.200427
   N   N2   0.0270551   -0.100552   0.244019
   N   N3   0.29199   0.134267   0.263037
   N   N4   0.255807   0.609008   -0.0711708

#\#CIF1.1
##########################################################################
#               Crystallographic Information Format file 
#  For information on this file format, follow the CIF links at
#  http://www.iucr.org
##########################################################################

data_Crystal_062_062
_cell_angle_alpha  90
_cell_angle_beta  130.761
_cell_angle_gamma  90
_cell_length_a  6.11429
_cell_length_b  13.5674
_cell_length_c  15.5854

 loop_
   _atom_type_description
   _atom_type_number_in_cell 
   _atom_type_symbol  
   carbon   32   C 
   sulphur   12   S 
   nitrogen   16   N 


loop_
  _symmetry_equiv_pos_as_xyz
   x,y,z
   -x,y+1/2,-z+1/2
   -x,-y,-z
   x,-y-1/2,z-1/2

loop_
   _atom_site_type_symbol
   _atom_site_label
   _atom_site_fract_x
   _atom_site_fract_y
   _atom_site_fract_z
   C   C1   0.499369   0.191328   0.381267
   C   C2   0.342812   0.134397   0.401726
   C   C3   0.150051   0.0158012   0.224884
   C   C4   0.296871   0.0700483   0.202855
   C   C5   0.428548   0.159299   0.506218
   S   S1   0.0724957   0.0484846   0.311515
   S   S2   0.458526   0.186069   0.258356
   S   S3   0.688457   0.250612   0.565827
   N   N1   0.689347   0.254127   0.46134
   C   C6   0.322526   0.121164   0.556532
   C   C7   0.0562177   -0.081177   0.183232
   C   C8   0.336732   0.0315379   0.129589
   N   N2   0.369651   0.000319266   0.0691205
   N   N3   -0.0129261   -0.163167   0.157366
   N   N4   0.239412   0.0890741   0.600077

#\#CIF1.1
##########################################################################
#               Crystallographic Information Format file 
#  For information on this file format, follow the CIF links at
#  http://www.iucr.org
##########################################################################

data_Crystal_028_028
_cell_angle_alpha  90
_cell_angle_beta  90
_cell_angle_gamma  90
_cell_length_a  8.33461
_cell_length_b  20.6166
_cell_length_c  11.4976

 loop_
   _atom_type_description
   _atom_type_number_in_cell 
   _atom_type_symbol  
   carbon   64   C 
   sulphur   24   S 
   nitrogen   32   N 


loop_
  _symmetry_equiv_pos_as_xyz
   x,y,z
   -x+1/2,-y,z+1/2
   x+1/2,-y+1/2,-z
   -x,y+1/2,-z+1/2
   -x,-y,-z
   x-1/2,y,-z-1/2
   -x-1/2,y-1/2,z
   x,-y-1/2,z-1/2

loop_
   _atom_site_type_symbol
   _atom_site_label
   _atom_site_fract_x
   _atom_site_fract_y
   _atom_site_fract_z
   C   C1   0.381856   0.187965   0.0237077
   C   C2   0.302258   0.20769   0.127047
   C   C3   0.196215   0.0841491   0.158205
   C   C4   0.26974   0.0658563   0.056966
   C   C5   0.297778   0.275011   0.13303
   S   S1   0.228307   0.156606   0.23573
   S   S2   0.416702   0.107847   -0.0216793
   S   S3   0.395282   0.306113   0.0126006
   N   N1   0.434485   0.235062   -0.0443821
   C   C6   0.222118   0.314168   0.216504
   C   C7   0.0906353   0.0417138   0.21682
   C   C8   0.233142   0.00479662   0.00774367
   N   N2   0.204809   -0.0456347   -0.0327837
   N   N3   0.00692924   0.0075109   0.269886
   N   N4   0.155391   0.347054   0.283244

#\#CIF1.1
##########################################################################
#               Crystallographic Information Format file 
#  For information on this file format, follow the CIF links at
#  http://www.iucr.org
##########################################################################

data_Crystal_103_103
_cell_angle_alpha  90
_cell_angle_beta  90
_cell_angle_gamma  90
_cell_length_a  9.85089
_cell_length_b  11.6476
_cell_length_c  17.9431

 loop_
   _atom_type_description
   _atom_type_number_in_cell 
   _atom_type_symbol  
   carbon   64   C 
   sulphur   24   S 
   nitrogen   32   N 


loop_
  _symmetry_equiv_pos_as_xyz
   x,y,z
   -x+1/2,-y,z+1/2
   x+1/2,-y+1/2,-z
   -x,y+1/2,-z+1/2
   -x,-y,-z
   x-1/2,y,-z-1/2
   -x-1/2,y-1/2,z
   x,-y-1/2,z-1/2

loop_
   _atom_site_type_symbol
   _atom_site_label
   _atom_site_fract_x
   _atom_site_fract_y
   _atom_site_fract_z
   C   C1   0.276897   -0.00420211   0.00271321
   C   C2   0.171084   0.0753356   0.0167251
   C   C3   0.231442   0.0702279   0.16348
   C   C4   0.331917   -0.00801031   0.150454
   C   C5   0.135595   0.130617   -0.0491353
   S   S1   0.093321   0.0959366   0.103282
   S   S2   0.349115   -0.09404   0.0707929
   S   S3   0.237229   0.0778219   -0.120138
   N   N1   0.321295   -0.0105558   -0.0666067
   C   C6   0.0288753   0.209091   -0.0584979
   C   C7   0.22782   0.137164   0.229137
   C   C8   0.434096   -0.0294115   0.203821
   N   N2   0.516501   -0.0545653   0.247399
   N   N3   0.220256   0.193305   0.282727
   N   N4   -0.0629949   0.271626   -0.0636978

#\#CIF1.1
##########################################################################
#               Crystallographic Information Format file 
#  For information on this file format, follow the CIF links at
#  http://www.iucr.org
##########################################################################

data_Crystal_071_071
_cell_angle_alpha  73.3313
_cell_angle_beta  136.016
_cell_angle_gamma  127.873
_cell_length_a  14.2884
_cell_length_b  6.07396
_cell_length_c  10.4196

 loop_
   _atom_type_description
   _atom_type_number_in_cell 
   _atom_type_symbol  
   carbon   16   C 
   sulphur   6   S 
   nitrogen   8   N 


loop_
  _symmetry_equiv_pos_as_xyz
   x,y,z
   -x,-y,-z

loop_
   _atom_site_type_symbol
   _atom_site_label
   _atom_site_fract_x
   _atom_site_fract_y
   _atom_site_fract_z
   C   C1   0.150287   0.326958   0.238062
   C   C2   0.244375   0.217829   0.334903
   C   C3   0.260114   0.191878   0.614199
   C   C4   0.1687   0.294893   0.521471
   C   C5   0.294653   0.247196   0.252234
   S   S1   0.286876   0.0582419   0.522172
   S   S2   0.0539175   0.326517   0.285047
   S   S3   0.21927   0.400832   0.0653524
   N   N1   0.129616   0.430409   0.0958013
   C   C6   0.392852   0.177588   0.302634
   C   C7   0.343992   0.176573   0.805129
   C   C8   0.157468   0.390592   0.615758
   N   N2   0.140405   0.467223   0.683819
   N   N3   0.413277   0.156446   0.961149
   N   N4   0.479058   0.133291   0.343558

#\#CIF1.1
##########################################################################
#               Crystallographic Information Format file 
#  For information on this file format, follow the CIF links at
#  http://www.iucr.org
##########################################################################

data_Crystal_070_070
_cell_angle_alpha  90
_cell_angle_beta  66.3862
_cell_angle_gamma  90
_cell_length_a  6.32646
_cell_length_b  10.5493
_cell_length_c  16.0032

 loop_
   _atom_type_description
   _atom_type_number_in_cell 
   _atom_type_symbol  
   carbon   32   C 
   sulphur   12   S 
   nitrogen   16   N 


loop_
  _symmetry_equiv_pos_as_xyz
   x,y,z
   -x,y+1/2,-z+1/2
   -x,-y,-z
   x,-y-1/2,z-1/2

loop_
   _atom_site_type_symbol
   _atom_site_label
   _atom_site_fract_x
   _atom_site_fract_y
   _atom_site_fract_z
   C   C1   0.503768   0.0293611   0.289773
   C   C2   0.730378   0.0798009   0.256906
   C   C3   0.636924   0.184331   0.422783
   C   C4   0.417823   0.135809   0.455674
   C   C5   0.863336   0.0248388   0.173539
   S   S1   0.835405   0.195122   0.308858
   S   S2   0.272185   0.0723335   0.391986
   S   S3   0.692866   -0.0787758   0.144165
   N   N1   0.462508   -0.0557583   0.237768
   C   C6   1.09605   0.0500565   0.120026
   C   C7   0.7323   0.234003   0.482083
   C   C8   0.281836   0.133098   0.550567
   N   N2   0.164962   0.128605   0.628179
   N   N3   0.829209   0.275598   0.524286
   N   N4   1.28938   0.0737449   0.0773249

#\#CIF1.1
##########################################################################
#               Crystallographic Information Format file 
#  For information on this file format, follow the CIF links at
#  http://www.iucr.org
##########################################################################

data_Crystal_066_066
_cell_angle_alpha  90
_cell_angle_beta  51.102
_cell_angle_gamma  90
_cell_length_a  12.705
_cell_length_b  13.5883
_cell_length_c  7.25109

 loop_
   _atom_type_description
   _atom_type_number_in_cell 
   _atom_type_symbol  
   carbon   32   C 
   sulphur   12   S 
   nitrogen   16   N 


loop_
  _symmetry_equiv_pos_as_xyz
   x,y,z
   -x,y+1/2,-z+1/2
   -x,-y,-z
   x,-y-1/2,z-1/2

loop_
   _atom_site_type_symbol
   _atom_site_label
   _atom_site_fract_x
   _atom_site_fract_y
   _atom_site_fract_z
   C   C1   0.374764   0.268148   0.414276
   C   C2   0.428914   0.17216   0.330486
   C   C3   0.177181   0.094587   0.642394
   C   C4   0.123935   0.186698   0.723695
   C   C5   0.562048   0.17868   0.123293
   S   S1   0.348458   0.0610084   0.469096
   S   S2   0.209877   0.297837   0.667865
   S   S3   0.606345   0.301569   0.0604546
   N   N1   0.457305   0.342064   0.286836
   C   C6   0.650735   0.100741   -0.0128634
   C   C7   0.0922276   0.0130346   0.701329
   C   C8   -0.0179535   0.200475   0.875361
   N   N2   -0.134098   0.214299   1.00604
   N   N3   0.0262807   -0.0566958   0.749452
   N   N4   0.722613   0.0351146   -0.124379

#\#CIF1.1
##########################################################################
#               Crystallographic Information Format file 
#  For information on this file format, follow the CIF links at
#  http://www.iucr.org
##########################################################################

data_Crystal_064_064
_cell_angle_alpha  90
_cell_angle_beta  90
_cell_angle_gamma  90
_cell_length_a  8.0956
_cell_length_b  17.534
_cell_length_c  6.77755

 loop_
   _atom_type_description
   _atom_type_number_in_cell 
   _atom_type_symbol  
   carbon   32   C 
   sulphur   12   S 
   nitrogen   16   N 


loop_
  _symmetry_equiv_pos_as_xyz
   x,y,z
   -x+1/2,-y,z+1/2
   x+1/2,-y+1/2,-z
   -x,y+1/2,-z+1/2

loop_
   _atom_site_type_symbol
   _atom_site_label
   _atom_site_fract_x
   _atom_site_fract_y
   _atom_site_fract_z
   C   C1   0.293968   0.113098   0.22667
   C   C2   0.294121   0.140999   0.422752
   C   C3   0.494431   0.0229035   0.531595
   C   C4   0.491755   -0.00450589   0.342952
   C   C5   0.189109   0.203545   0.435934
   S   S1   0.41185   0.10861   0.622145
   S   S2   0.410387   0.0373716   0.129703
   S   S3   0.103167   0.220799   0.206644
   N   N1   0.197832   0.149318   0.100051
   C   C6   0.162032   0.249896   0.60195
   C   C7   0.572923   -0.0193761   0.682849
   C   C8   0.568662   -0.0750551   0.299923
   N   N2   0.633288   -0.131916   0.256413
   N   N3   0.636604   -0.0517603   0.812097
   N   N4   0.14207   0.288712   0.73925
