# Supplementary material for: Report on the sixth blind test of organic crystal structure prediction methods
Source: Acta Crystallogr B Struct Sci Cryst Eng Mater. 2016 Aug 1;72(Pt 4):439–59. doi: 10.1107/S2052520616007447 (PMC4971545; doi:10.1107/S2052520616007447)
Supplement: Supplementary file 2 [file b-72-00439-sup2.zip › Group_08_Facelli/XXII-2_Facelli.cif]

data_000_molxxii_1780b879-8650-4771-b501-452969df1063
_symmetry_space_group_name_H-M  'P 1 21 1'
_cell_length_a 3.17128
_cell_length_b 13.90047
_cell_length_c 13.33548
_cell_angle_alpha 90.00000
_cell_angle_beta 130.54355
_cell_angle_gamma 90.00000
loop_
_atom_site_label
_atom_site_type_symbol
_atom_site_fract_x
_atom_site_fract_y
_atom_site_fract_z
C1 C 1.02643 0.80848 0.92415
C2 C 1.15526 0.90558 0.96850
C3 C 0.57232 0.96732 0.71673
C4 C 0.44329 0.87395 0.67363
C5 C 1.41271 0.90950 1.10162
S1 S 1.02334 1.01058 0.87940
S2 S 0.69204 0.76656 0.76325
S3 S 1.47712 0.79360 1.15813
N1 N 1.16475 0.74377 1.01355
C6 C 1.56587 0.99484 1.17397
C7 C 0.30706 1.04321 0.62430
C8 C 0.04390 0.85753 0.53590
N2 N -0.28422 0.84619 0.42232
N3 N 0.09970 1.10990 0.55470
N4 N 1.66786 1.06911 1.22574
C1 C -0.02643 0.30848 0.07585
C2 C -0.15526 0.40558 0.03150
C3 C 0.42768 0.46732 0.28327
C4 C 0.55671 0.37395 0.32637
C5 C -0.41271 0.40950 -0.10162
S1 S -0.02334 0.51058 0.12060
S2 S 0.30796 0.26656 0.23675
S3 S -0.47712 0.29360 -0.15813
N1 N -0.16475 0.24377 -0.01355
C6 C -0.56587 0.49484 -0.17397
C7 C 0.69294 0.54321 0.37570
C8 C 0.95610 0.35753 0.46410
N2 N 1.28422 0.34619 0.57768
N3 N 0.90030 0.60990 0.44530
N4 N -0.66786 0.56911 -0.22574
#END


data_001_molxxii_1d01d9d6-9318-466d-a3f9-d312b0c5a8b6
_symmetry_space_group_name_H-M  'P 1'
_cell_length_a 3.21825
_cell_length_b 10.07294
_cell_length_c 11.17066
_cell_angle_alpha 106.41360
_cell_angle_beta 84.29214
_cell_angle_gamma 139.33091
loop_
_atom_site_label
_atom_site_type_symbol
_atom_site_fract_x
_atom_site_fract_y
_atom_site_fract_z
C1 C 0.25415 0.74752 0.72332
C2 C 0.85317 0.97048 0.75405
C3 C 1.09850 0.90790 0.51706
C4 C 0.51510 0.69280 0.48511
C5 C 0.92088 1.07668 0.87619
S1 S 1.45878 1.10990 0.66328
S2 S -0.05491 0.54508 0.58042
S3 S 0.24081 0.89121 0.93893
N1 N -0.10996 0.68526 0.81166
C6 C 1.46522 1.29865 0.93816
C7 C 1.48836 0.99061 0.42351
C8 C 0.30353 0.56043 0.35818
N2 N 0.08364 0.44737 0.25331
N3 N 1.82623 1.06239 0.34933
N4 N 1.94114 1.48246 0.98433
#END


data_002_molxxii_ab89af47-687b-445e-b36f-9e6a4ae484ba
_symmetry_space_group_name_H-M  'P 1'
_cell_length_a 11.76259
_cell_length_b 3.19739
_cell_length_c 8.33770
_cell_angle_alpha 53.23595
_cell_angle_beta 123.98689
_cell_angle_gamma 109.45395
loop_
_atom_site_label
_atom_site_type_symbol
_atom_site_fract_x
_atom_site_fract_y
_atom_site_fract_z
C1 C 0.85999 0.62662 0.74350
C2 C 0.81884 0.95602 0.50805
C3 C 1.08674 1.13861 0.60188
C4 C 1.12782 0.81739 0.83035
C5 C 0.67756 0.92218 0.38412
S1 S 0.92069 1.36232 0.37591
S2 S 1.02809 0.53108 0.96912
S3 S 0.61117 0.49836 0.57091
N1 N 0.76159 0.36266 0.79862
C6 C 0.60243 1.19368 0.14553
C7 C 1.18281 1.32938 0.52093
C8 C 1.26747 0.67511 0.98659
N2 N 1.38108 0.53892 1.11753
N3 N 1.25585 1.47996 0.44347
N4 N 0.54588 1.41858 -0.05261
#END


data_003_molxxii_46a22ea9-bb1c-40f8-8d00-6108341f45e9
_symmetry_space_group_name_H-M  'P 1'
_cell_length_a 10.81302
_cell_length_b 3.25159
_cell_length_c 10.96589
_cell_angle_alpha 77.26547
_cell_angle_beta 36.99524
_cell_angle_gamma 85.27503
loop_
_atom_site_label
_atom_site_type_symbol
_atom_site_fract_x
_atom_site_fract_y
_atom_site_fract_z
C1 C 0.63473 1.00660 0.55061
C2 C 0.45353 0.79497 0.76593
C3 C 0.24060 0.77129 0.71956
C4 C 0.41650 0.96583 0.51006
C5 C 0.50478 0.68328 0.85041
S1 S 0.20035 0.67770 0.91415
S2 S 0.65584 1.19375 0.37067
S3 S 0.76867 0.85554 0.65612
N1 N 0.80839 1.05968 0.47444
C6 C 0.36106 0.46210 1.06015
C7 C 0.06222 0.61370 0.80024
C8 C 0.42288 0.99158 0.37454
N2 N 0.43632 1.00701 0.25702
N3 N -0.08079 0.48873 0.85955
N4 N 0.23346 0.28970 1.23698
#END


data_004_molxxii_70a08203-d989-4376-8ea5-30554df546e1
_symmetry_space_group_name_H-M  'P 1'
_cell_length_a 3.21195
_cell_length_b 9.99749
_cell_length_c 10.83961
_cell_angle_alpha 101.04166
_cell_angle_beta 84.74742
_cell_angle_gamma 138.84981
loop_
_atom_site_label
_atom_site_type_symbol
_atom_site_fract_x
_atom_site_fract_y
_atom_site_fract_z
C1 C 0.23890 0.00563 0.39500
C2 C 0.83527 0.21609 0.43329
C3 C 1.14056 0.23468 0.18946
C4 C 0.56269 0.03195 0.15089
C5 C 0.86379 0.27654 0.56192
S1 S 1.46411 0.38598 0.34180
S2 S -0.03853 -0.14722 0.24308
S3 S 0.15925 0.06933 0.62090
N1 N -0.15658 -0.08821 0.48359
C6 C 1.38745 0.47531 0.63148
C7 C 1.56741 0.35060 0.09825
C8 C 0.40601 -0.04971 0.01989
N2 N 0.27689 -0.10704 -0.08869
N3 N 1.94075 0.45258 0.02725
N4 N 1.85299 0.64191 0.68154
#END


data_005_molxxii_3f5bd5c7-e733-4288-8af4-500ce4a56f92
_symmetry_space_group_name_H-M  'P n a 21'
_cell_length_a 20.89299
_cell_length_b 3.19690
_cell_length_c 13.97248
_cell_angle_alpha 90.00000
_cell_angle_beta 90.00000
_cell_angle_gamma 90.00000
loop_
_atom_site_label
_atom_site_type_symbol
_atom_site_fract_x
_atom_site_fract_y
_atom_site_fract_z
C1 C 0.93850 0.20524 1.10342
C2 C 0.96675 0.17220 1.01174
C3 C 0.85390 -0.10979 0.93733
C4 C 0.82653 -0.09226 1.02640
C5 C 1.02837 0.33635 1.01282
S1 S 0.93413 -0.02578 0.90621
S2 S 0.86352 0.00702 1.13746
S3 S 1.04493 0.50817 1.12779
N1 N 0.97387 0.38878 1.16983
C6 C 1.06539 0.39375 0.92995
C7 C 0.81729 -0.20007 0.85475
C8 C 0.75971 -0.15451 1.03927
N2 N 0.70548 -0.19330 1.05684
N3 N 0.78833 -0.27981 0.78580
N4 N 1.08964 0.43691 0.85552
C1 C 0.06150 0.79476 0.60342
C2 C 0.03325 0.82780 0.51174
C3 C 0.14610 1.10979 0.43733
C4 C 0.17347 1.09226 0.52640
C5 C -0.02837 0.66365 0.51282
S1 S 0.06587 1.02578 0.40621
S2 S 0.13648 0.99298 0.63746
S3 S -0.04493 0.49183 0.62779
N1 N 0.02613 0.61122 0.66983
C6 C -0.06539 0.60625 0.42995
C7 C 0.18271 1.20007 0.35475
C8 C 0.24029 1.15451 0.53927
N2 N 0.29452 1.19330 0.55684
N3 N 0.21167 1.27981 0.28580
N4 N -0.08964 0.56309 0.35552
C1 C 0.56150 0.70524 0.60342
C2 C 0.53325 0.67220 0.51174
C3 C 0.64610 0.39021 0.43733
C4 C 0.67347 0.40774 0.52640
C5 C 0.47163 0.83635 0.51282
S1 S 0.56587 0.47422 0.40621
S2 S 0.63648 0.50702 0.63746
S3 S 0.45507 1.00817 0.62779
N1 N 0.52613 0.88878 0.66983
C6 C 0.43461 0.89375 0.42995
C7 C 0.68271 0.29993 0.35475
C8 C 0.74029 0.34549 0.53927
N2 N 0.79452 0.30670 0.55684
N3 N 0.71167 0.22019 0.28580
N4 N 0.41036 0.93691 0.35552
C1 C 0.43850 0.29476 1.10342
C2 C 0.46675 0.32780 1.01174
C3 C 0.35390 0.60979 0.93733
C4 C 0.32653 0.59226 1.02640
C5 C 0.52837 0.16365 1.01282
S1 S 0.43413 0.52578 0.90621
S2 S 0.36352 0.49298 1.13746
S3 S 0.54493 -0.00817 1.12779
N1 N 0.47387 0.11122 1.16983
C6 C 0.56539 0.10625 0.92995
C7 C 0.31729 0.70007 0.85475
C8 C 0.25971 0.65451 1.03927
N2 N 0.20548 0.69330 1.05684
N3 N 0.28833 0.77981 0.78580
N4 N 0.58964 0.06309 0.85552
#END


data_006_molxxii_a6665bfe-615c-4798-ac1d-f9d20ff7a868
_symmetry_space_group_name_H-M  'P n a 21'
_cell_length_a 21.48108
_cell_length_b 3.16872
_cell_length_c 13.99486
_cell_angle_alpha 90.00000
_cell_angle_beta 90.00000
_cell_angle_gamma 90.00000
loop_
_atom_site_label
_atom_site_type_symbol
_atom_site_fract_x
_atom_site_fract_y
_atom_site_fract_z
C1 C 0.93968 0.72391 0.88243
C2 C 0.95806 0.76905 0.78509
C3 C 0.83871 0.62954 0.72720
C4 C 0.82042 0.59985 0.82056
C5 C 1.01970 0.90180 0.78039
S1 S 0.91433 0.67341 0.68166
S2 S 0.86499 0.57170 0.92510
S3 S 1.04902 0.94976 0.89507
N1 N 0.98364 0.80455 0.94586
C6 C 1.05281 1.01076 0.69773
C7 C 0.79401 0.65938 0.65355
C8 C 0.75600 0.57724 0.84003
N2 N 0.70294 0.54620 0.85519
N3 N 0.76049 0.70904 0.58912
N4 N 1.08041 1.10881 0.62974
C1 C 0.06032 0.27609 0.38243
C2 C 0.04194 0.23095 0.28509
C3 C 0.16129 0.37046 0.22720
C4 C 0.17958 0.40015 0.32056
C5 C -0.01970 0.09820 0.28039
S1 S 0.08567 0.32659 0.18166
S2 S 0.13501 0.42830 0.42510
S3 S -0.04902 0.05024 0.39507
N1 N 0.01636 0.19545 0.44586
C6 C -0.05281 -0.01076 0.19773
C7 C 0.20599 0.34062 0.15355
C8 C 0.24400 0.42276 0.34003
N2 N 0.29706 0.45380 0.35519
N3 N 0.23951 0.29096 0.08912
N4 N -0.08041 -0.10881 0.12974
C1 C 0.56032 0.22391 0.38243
C2 C 0.54194 0.26905 0.28509
C3 C 0.66129 0.12954 0.22720
C4 C 0.67958 0.09985 0.32056
C5 C 0.48030 0.40180 0.28039
S1 S 0.58567 0.17341 0.18166
S2 S 0.63501 0.07170 0.42510
S3 S 0.45098 0.44976 0.39507
N1 N 0.51636 0.30455 0.44586
C6 C 0.44719 0.51076 0.19773
C7 C 0.70599 0.15938 0.15355
C8 C 0.74400 0.07724 0.34003
N2 N 0.79706 0.04620 0.35519
N3 N 0.73951 0.20904 0.08912
N4 N 0.41959 0.60881 0.12974
C1 C 0.43968 0.77609 0.88243
C2 C 0.45806 0.73095 0.78509
C3 C 0.33871 0.87046 0.72720
C4 C 0.32042 0.90015 0.82056
C5 C 0.51970 0.59820 0.78039
S1 S 0.41433 0.82659 0.68166
S2 S 0.36499 0.92830 0.92510
S3 S 0.54902 0.55024 0.89507
N1 N 0.48364 0.69545 0.94586
C6 C 0.55281 0.48924 0.69773
C7 C 0.29401 0.84062 0.65355
C8 C 0.25600 0.92276 0.84003
N2 N 0.20294 0.95380 0.85519
N3 N 0.26049 0.79096 0.58912
N4 N 0.58041 0.39119 0.62974
#END


data_007_molxxii_3337724b-5d6a-4293-9cb9-3e88077b42c8
_symmetry_space_group_name_H-M  'P 1'
_cell_length_a 3.21655
_cell_length_b 7.50589
_cell_length_c 9.82919
_cell_angle_alpha 95.09532
_cell_angle_beta 94.76116
_cell_angle_gamma 87.59368
loop_
_atom_site_label
_atom_site_type_symbol
_atom_site_fract_x
_atom_site_fract_y
_atom_site_fract_z
C1 C 0.43299 0.66052 0.14099
C2 C 0.46939 0.83701 0.20399
C3 C 0.30811 0.97012 -0.04476
C4 C 0.27031 0.79967 -0.10587
C5 C 0.49917 0.83334 0.34563
S1 S 0.49168 1.03626 0.12500
S2 S 0.40303 0.59563 -0.03586
S3 S 0.48874 0.61360 0.38530
N1 N 0.43198 0.53179 0.22448
C6 C 0.53284 0.98531 0.43930
C7 C 0.17360 1.11972 -0.11700
C8 C 0.09636 0.77029 -0.24286
N2 N -0.05501 0.73946 -0.35380
N3 N 0.04269 1.24530 -0.17043
N4 N 0.54942 1.11892 0.50919
#END


data_008_molxxii_ce833b7e-4669-4d68-8c0e-e74831b3c793
_symmetry_space_group_name_H-M  'P 1 21 1'
_cell_length_a 3.13818
_cell_length_b 14.37297
_cell_length_c 12.69858
_cell_angle_alpha 90.00000
_cell_angle_beta 55.87312
_cell_angle_gamma 90.00000
loop_
_atom_site_label
_atom_site_type_symbol
_atom_site_fract_x
_atom_site_fract_y
_atom_site_fract_z
C1 C 0.43626 0.14043 0.37111
C2 C 0.34678 0.23443 0.41391
C3 C 0.99540 0.29237 0.17068
C4 C 1.08745 0.20235 0.12802
C5 C -0.05142 0.23851 0.54207
S1 S 0.65873 0.33470 0.32650
S2 S 0.90058 0.09912 0.21629
S3 S -0.26351 0.12642 0.59645
N1 N 0.14281 0.07768 0.45841
C6 C -0.25539 0.31915 0.61656
C7 C 1.16879 0.36759 0.08523
C8 C 1.37440 0.18597 -0.00490
N2 N 1.59181 0.17313 -0.11377
N3 N 1.26741 0.43258 0.02057
N4 N -0.43045 0.38863 0.67190
C1 C 0.56374 0.64043 0.62889
C2 C 0.65322 0.73443 0.58609
C3 C 0.00460 0.79237 0.82932
C4 C -0.08745 0.70235 0.87198
C5 C 1.05142 0.73851 0.45793
S1 S 0.34127 0.83470 0.67350
S2 S 0.09942 0.59912 0.78371
S3 S 1.26351 0.62642 0.40355
N1 N 0.85719 0.57768 0.54159
C6 C 1.25539 0.81915 0.38344
C7 C -0.16879 0.86759 0.91477
C8 C -0.37440 0.68597 1.00490
N2 N -0.59181 0.67313 1.11377
N3 N -0.26741 0.93258 0.97943
N4 N 1.43045 0.88863 0.32810
#END


data_010_molxxii_3c94d8a7-085b-443b-96b1-0b2c62b81fe2
_symmetry_space_group_name_H-M  'P 1 21/c 1'
_cell_length_a 3.17484
_cell_length_b 13.64636
_cell_length_c 21.25329
_cell_angle_alpha 90.00000
_cell_angle_beta 89.12374
_cell_angle_gamma 90.00000
loop_
_atom_site_label
_atom_site_type_symbol
_atom_site_fract_x
_atom_site_fract_y
_atom_site_fract_z
C1 C 0.73393 0.16041 0.28257
C2 C 0.74037 0.26142 0.29762
C3 C 0.83523 0.30618 0.17427
C4 C 0.82085 0.20877 0.15836
C5 C 0.62038 0.27407 0.36035
S1 S 0.87747 0.35975 0.24893
S2 S 0.84633 0.10725 0.20873
S3 S 0.52850 0.16059 0.39429
N1 N 0.62367 0.10021 0.32856
C6 C 0.58069 0.36744 0.38732
C7 C 0.82244 0.37819 0.12668
C8 C 0.79897 0.18589 0.09343
N2 N 0.77462 0.17420 0.03929
N3 N 0.79235 0.44042 0.08952
N4 N 0.55136 0.44949 0.40184
C1 C 0.26607 0.66041 0.21743
C2 C 0.25963 0.76142 0.20238
C3 C 0.16477 0.80618 0.32573
C4 C 0.17915 0.70877 0.34164
C5 C 0.37962 0.77407 0.13965
S1 S 0.12253 0.85975 0.25107
S2 S 0.15367 0.60725 0.29127
S3 S 0.47150 0.66059 0.10571
N1 N 0.37633 0.60021 0.17144
C6 C 0.41931 0.86744 0.11268
C7 C 0.17756 0.87819 0.37332
C8 C 0.20103 0.68589 0.40657
N2 N 0.22538 0.67420 0.46071
N3 N 0.20765 0.94042 0.41048
N4 N 0.44864 0.94949 0.09816
C1 C 0.26607 0.83959 0.71743
C2 C 0.25963 0.73858 0.70238
C3 C 0.16477 0.69382 0.82573
C4 C 0.17915 0.79123 0.84164
C5 C 0.37962 0.72593 0.63965
S1 S 0.12253 0.64025 0.75107
S2 S 0.15367 0.89275 0.79127
S3 S 0.47150 0.83941 0.60571
N1 N 0.37633 0.89979 0.67144
C6 C 0.41931 0.63256 0.61268
C7 C 0.17756 0.62181 0.87332
C8 C 0.20103 0.81411 0.90657
N2 N 0.22538 0.82580 0.96071
N3 N 0.20765 0.55958 0.91048
N4 N 0.44864 0.55051 0.59816
C1 C 0.73393 0.33959 0.78257
C2 C 0.74037 0.23858 0.79762
C3 C 0.83523 0.19382 0.67427
C4 C 0.82085 0.29123 0.65836
C5 C 0.62038 0.22593 0.86035
S1 S 0.87747 0.14025 0.74893
S2 S 0.84633 0.39275 0.70873
S3 S 0.52850 0.33941 0.89429
N1 N 0.62367 0.39979 0.82856
C6 C 0.58069 0.13256 0.88732
C7 C 0.82244 0.12181 0.62668
C8 C 0.79897 0.31411 0.59343
N2 N 0.77462 0.32580 0.53929
N3 N 0.79235 0.05958 0.58952
N4 N 0.55136 0.05051 0.90184
#END


data_011_molxxii_bfa53c48-b2c4-4905-9313-a740a6aa5f8b
_symmetry_space_group_name_H-M  'P 1'
_cell_length_a 3.20566
_cell_length_b 7.58610
_cell_length_c 11.19010
_cell_angle_alpha 118.87950
_cell_angle_beta 102.97050
_cell_angle_gamma 78.50578
loop_
_atom_site_label
_atom_site_type_symbol
_atom_site_fract_x
_atom_site_fract_y
_atom_site_fract_z
C1 C 0.30426 0.09867 0.98998
C2 C 0.18922 0.29388 0.99901
C3 C 0.11082 0.12116 0.71492
C4 C 0.23604 -0.06615 0.70806
C5 C 0.12509 0.43318 1.13363
S1 S 0.12546 0.35748 0.86431
S2 S 0.42492 -0.12813 0.84426
S3 S 0.22615 0.30588 1.23308
N1 N 0.33051 0.08389 1.10426
C6 C 0.00312 0.64234 1.18341
C7 C -0.05562 0.14692 0.59522
C8 C 0.19466 -0.24437 0.58067
N2 N 0.13500 -0.39544 0.48057
N3 N -0.21520 0.18404 0.50402
N4 N -0.08566 0.81594 1.22241
#END


data_012_molxxii_23d233fc-4a6d-40f7-a339-0b2a4429ba31
_symmetry_space_group_name_H-M  'P c a 21'
_cell_length_a 21.17092
_cell_length_b 3.24388
_cell_length_c 13.61720
_cell_angle_alpha 90.00000
_cell_angle_beta 90.00000
_cell_angle_gamma 90.00000
loop_
_atom_site_label
_atom_site_type_symbol
_atom_site_fract_x
_atom_site_fract_y
_atom_site_fract_z
C1 C 0.19076 0.20287 0.19998
C2 C 0.20453 0.32882 0.10180
C3 C 0.07998 0.31620 0.05645
C4 C 0.06569 0.20049 0.15094
C5 C 0.26567 0.48515 0.09613
S1 S 0.15443 0.31754 -0.00057
S2 S 0.11653 0.04422 0.24727
S3 S 0.30051 0.43731 0.21071
N1 N 0.23749 0.24051 0.26338
C6 C 0.29507 0.65439 0.01254
C7 C 0.03190 0.43579 -0.00923
C8 C 0.00130 0.18667 0.17901
N2 N -0.05111 0.16472 0.20526
N3 N -0.00545 0.54728 -0.06645
N4 N 0.31802 0.81000 -0.05594
C1 C 0.80924 0.79713 0.69998
C2 C 0.79547 0.67118 0.60180
C3 C 0.92002 0.68380 0.55645
C4 C 0.93431 0.79951 0.65094
C5 C 0.73433 0.51485 0.59613
S1 S 0.84557 0.68246 0.49943
S2 S 0.88347 0.95578 0.74727
S3 S 0.69949 0.56269 0.71071
N1 N 0.76251 0.75949 0.76338
C6 C 0.70493 0.34561 0.51254
C7 C 0.96810 0.56421 0.49077
C8 C 0.99870 0.81333 0.67901
N2 N 1.05111 0.83528 0.70526
N3 N 1.00545 0.45272 0.43355
N4 N 0.68198 0.19000 0.44406
C1 C 0.30924 0.20287 0.69998
C2 C 0.29547 0.32882 0.60180
C3 C 0.42002 0.31620 0.55645
C4 C 0.43431 0.20049 0.65094
C5 C 0.23433 0.48515 0.59613
S1 S 0.34557 0.31754 0.49943
S2 S 0.38347 0.04422 0.74727
S3 S 0.19949 0.43731 0.71071
N1 N 0.26251 0.24051 0.76338
C6 C 0.20493 0.65439 0.51254
C7 C 0.46810 0.43579 0.49077
C8 C 0.49870 0.18667 0.67901
N2 N 0.55111 0.16472 0.70526
N3 N 0.50545 0.54728 0.43355
N4 N 0.18198 0.81000 0.44406
C1 C 0.69076 0.79713 0.19998
C2 C 0.70453 0.67118 0.10180
C3 C 0.57998 0.68380 0.05645
C4 C 0.56569 0.79951 0.15094
C5 C 0.76567 0.51485 0.09613
S1 S 0.65443 0.68246 -0.00057
S2 S 0.61653 0.95578 0.24727
S3 S 0.80051 0.56269 0.21071
N1 N 0.73749 0.75949 0.26338
C6 C 0.79507 0.34561 0.01254
C7 C 0.53190 0.56421 -0.00923
C8 C 0.50130 0.81333 0.17901
N2 N 0.44889 0.83528 0.20526
N3 N 0.49455 0.45272 -0.06645
N4 N 0.81802 0.19000 -0.05594
#END


data_013_molxxii_6f3cb727-3613-4d49-8f28-6d63b25ec6e6
_symmetry_space_group_name_H-M  'P c a 21'
_cell_length_a 30.89205
_cell_length_b 3.17317
_cell_length_c 10.31266
_cell_angle_alpha 90.00000
_cell_angle_beta 90.00000
_cell_angle_gamma 90.00000
loop_
_atom_site_label
_atom_site_type_symbol
_atom_site_fract_x
_atom_site_fract_y
_atom_site_fract_z
C1 C 0.33613 0.72032 0.84702
C2 C 0.38182 0.75989 0.85637
C3 C 0.37678 0.89640 1.11545
C4 C 0.33266 0.85044 1.10748
C5 C 0.40013 0.65286 0.73799
S1 S 0.41425 0.90631 0.98804
S2 S 0.29850 0.80914 0.97206
S3 S 0.35992 0.52477 0.62850
N1 N 0.32081 0.59671 0.73371
C6 C 0.44439 0.63667 0.70973
C7 C 0.39611 0.93366 1.23969
C8 C 0.30858 0.82371 1.22385
N2 N 0.28838 0.79144 1.31875
N3 N 0.41030 0.96450 1.34399
N4 N 0.48106 0.61467 0.68543
C1 C 0.66387 0.27968 0.34702
C2 C 0.61818 0.24011 0.35637
C3 C 0.62322 0.10360 0.61545
C4 C 0.66734 0.14956 0.60748
C5 C 0.59987 0.34714 0.23799
S1 S 0.58575 0.09369 0.48804
S2 S 0.70150 0.19086 0.47206
S3 S 0.64008 0.47523 0.12850
N1 N 0.67919 0.40329 0.23371
C6 C 0.55561 0.36333 0.20973
C7 C 0.60389 0.06634 0.73969
C8 C 0.69142 0.17629 0.72385
N2 N 0.71162 0.20856 0.81875
N3 N 0.58970 0.03550 0.84399
N4 N 0.51894 0.38533 0.18543
C1 C 0.16387 0.72032 0.34702
C2 C 0.11818 0.75989 0.35637
C3 C 0.12322 0.89640 0.61545
C4 C 0.16734 0.85044 0.60748
C5 C 0.09987 0.65286 0.23799
S1 S 0.08575 0.90631 0.48804
S2 S 0.20150 0.80914 0.47206
S3 S 0.14008 0.52477 0.12850
N1 N 0.17919 0.59671 0.23371
C6 C 0.05561 0.63667 0.20973
C7 C 0.10389 0.93366 0.73969
C8 C 0.19142 0.82371 0.72385
N2 N 0.21162 0.79144 0.81875
N3 N 0.08970 0.96450 0.84399
N4 N 0.01894 0.61467 0.18543
C1 C 0.83613 0.27968 0.84702
C2 C 0.88182 0.24011 0.85637
C3 C 0.87678 0.10360 1.11545
C4 C 0.83266 0.14956 1.10748
C5 C 0.90013 0.34714 0.73799
S1 S 0.91425 0.09369 0.98804
S2 S 0.79850 0.19086 0.97206
S3 S 0.85992 0.47523 0.62850
N1 N 0.82081 0.40329 0.73371
C6 C 0.94439 0.36333 0.70973
C7 C 0.89611 0.06634 1.23969
C8 C 0.80858 0.17629 1.22385
N2 N 0.78838 0.20856 1.31875
N3 N 0.91030 0.03550 1.34399
N4 N 0.98106 0.38533 0.68543
#END


data_014_molxxii_c5197f2c-a101-4155-9a37-c3ce121aae56
_symmetry_space_group_name_H-M  'P c a 21'
_cell_length_a 21.60345
_cell_length_b 3.17415
_cell_length_c 14.05730
_cell_angle_alpha 90.00000
_cell_angle_beta 90.00000
_cell_angle_gamma 90.00000
loop_
_atom_site_label
_atom_site_type_symbol
_atom_site_fract_x
_atom_site_fract_y
_atom_site_fract_z
C1 C 0.18867 0.03638 0.84781
C2 C 0.20214 0.16493 0.75283
C3 C 0.08290 0.01583 0.70181
C4 C 0.06911 -0.10653 0.79292
C5 C 0.26211 0.32510 0.74706
S1 S 0.15594 0.10619 0.65177
S2 S 0.11838 -0.17582 0.89073
S3 S 0.29600 0.28346 0.85868
N1 N 0.23375 0.08941 0.91011
C6 C 0.29098 0.49332 0.66591
C7 C 0.03502 0.07311 0.63488
C8 C 0.00623 -0.17818 0.81665
N2 N -0.04521 -0.23093 0.83822
N3 N -0.00293 0.15429 0.57889
N4 N 0.31223 0.67277 0.60082
C1 C 0.81133 0.96362 0.34781
C2 C 0.79786 0.83507 0.25283
C3 C 0.91710 0.98417 0.20181
C4 C 0.93089 1.10653 0.29292
C5 C 0.73789 0.67490 0.24706
S1 S 0.84406 0.89381 0.15177
S2 S 0.88162 1.17582 0.39073
S3 S 0.70400 0.71654 0.35868
N1 N 0.76625 0.91059 0.41011
C6 C 0.70902 0.50668 0.16591
C7 C 0.96498 0.92689 0.13488
C8 C 0.99377 1.17818 0.31665
N2 N 1.04521 1.23093 0.33822
N3 N 1.00293 0.84571 0.07889
N4 N 0.68777 0.32723 0.10082
C1 C 0.31133 0.03638 0.34781
C2 C 0.29786 0.16493 0.25283
C3 C 0.41710 0.01583 0.20181
C4 C 0.43089 -0.10653 0.29292
C5 C 0.23789 0.32510 0.24706
S1 S 0.34406 0.10619 0.15177
S2 S 0.38162 -0.17582 0.39073
S3 S 0.20400 0.28346 0.35868
N1 N 0.26625 0.08941 0.41011
C6 C 0.20902 0.49332 0.16591
C7 C 0.46498 0.07311 0.13488
C8 C 0.49377 -0.17818 0.31665
N2 N 0.54521 -0.23093 0.33822
N3 N 0.50293 0.15429 0.07889
N4 N 0.18777 0.67277 0.10082
C1 C 0.68867 0.96362 0.84781
C2 C 0.70214 0.83507 0.75283
C3 C 0.58290 0.98417 0.70181
C4 C 0.56911 1.10653 0.79292
C5 C 0.76211 0.67490 0.74706
S1 S 0.65594 0.89381 0.65177
S2 S 0.61838 1.17582 0.89073
S3 S 0.79600 0.71654 0.85868
N1 N 0.73375 0.91059 0.91011
C6 C 0.79098 0.50668 0.66591
C7 C 0.53502 0.92689 0.63488
C8 C 0.50623 1.17818 0.81665
N2 N 0.45479 1.23093 0.83822
N3 N 0.49707 0.84571 0.57889
N4 N 0.81223 0.32723 0.60082
#END


data_015_molxxii_93e0b249-0c9f-4f86-ba0a-5b3f6e5f1a98
_symmetry_space_group_name_H-M  'P 1 21 1'
_cell_length_a 3.22730
_cell_length_b 21.45457
_cell_length_c 7.08252
_cell_angle_alpha 90.00000
_cell_angle_beta 75.94993
_cell_angle_gamma 90.00000
loop_
_atom_site_label
_atom_site_type_symbol
_atom_site_fract_x
_atom_site_fract_y
_atom_site_fract_z
C1 C 0.83502 0.26229 -0.11383
C2 C 0.69851 0.27124 0.08963
C3 C 0.67884 0.14479 0.13604
C4 C 0.80547 0.13608 -0.06096
C5 C 0.73807 0.33385 0.13371
S1 S 0.50519 0.21411 0.26423
S2 S 0.83334 0.19241 -0.24387
S3 S 0.94925 0.37392 -0.08151
N1 N 0.97883 0.31199 -0.21862
C6 C 0.63274 0.36114 0.31979
C7 C 0.69603 0.09516 0.26575
C8 C 0.95575 0.07711 -0.13801
N2 N 1.11217 0.03033 -0.20252
N3 N 0.74327 0.05676 0.37536
N4 N 0.55658 0.38331 0.47455
C1 C 0.16498 0.76229 1.11383
C2 C 0.30149 0.77124 0.91037
C3 C 0.32116 0.64479 0.86396
C4 C 0.19453 0.63608 1.06096
C5 C 0.26193 0.83385 0.86629
S1 S 0.49481 0.71411 0.73577
S2 S 0.16666 0.69241 1.24387
S3 S 0.05075 0.87392 1.08151
N1 N 0.02117 0.81199 1.21862
C6 C 0.36726 0.86114 0.68021
C7 C 0.30397 0.59516 0.73425
C8 C 0.04425 0.57711 1.13801
N2 N -0.11217 0.53033 1.20252
N3 N 0.25673 0.55676 0.62464
N4 N 0.44342 0.88331 0.52545
#END


data_017_molxxii_7dc948cc-1947-432e-b90e-2bd50d53e6dd
_symmetry_space_group_name_H-M  'P 1 21 1'
_cell_length_a 3.21417
_cell_length_b 20.32836
_cell_length_c 7.23245
_cell_angle_alpha 90.00000
_cell_angle_beta 75.68542
_cell_angle_gamma 90.00000
loop_
_atom_site_label
_atom_site_type_symbol
_atom_site_fract_x
_atom_site_fract_y
_atom_site_fract_z
C1 C 0.47938 1.02028 -0.11556
C2 C 0.33986 1.02975 0.08436
C3 C 0.34296 0.89763 0.13305
C4 C 0.47389 0.88788 -0.06014
C5 C 0.37903 1.09575 0.12758
S1 S 0.15368 0.97005 0.25918
S2 S 0.48847 0.94572 -0.24158
S3 S 0.57068 1.13884 -0.08430
N1 N 0.61284 1.07320 -0.21808
C6 C 0.27512 1.12246 0.31254
C7 C 0.37818 0.84601 0.25937
C8 C 0.62107 0.82431 -0.12551
N2 N 0.75674 0.77191 -0.16999
N3 N 0.41789 0.80695 0.37187
N4 N 0.18492 1.14363 0.46695
C1 C 0.52062 0.52028 1.11556
C2 C 0.66014 0.52975 0.91564
C3 C 0.65704 0.39763 0.86695
C4 C 0.52611 0.38788 1.06014
C5 C 0.62097 0.59575 0.87242
S1 S 0.84632 0.47005 0.74082
S2 S 0.51153 0.44572 1.24158
S3 S 0.42932 0.63884 1.08430
N1 N 0.38716 0.57320 1.21808
C6 C 0.72488 0.62246 0.68746
C7 C 0.62182 0.34601 0.74063
C8 C 0.37893 0.32431 1.12551
N2 N 0.24326 0.27191 1.16999
N3 N 0.58211 0.30695 0.62813
N4 N 0.81508 0.64363 0.53305
#END


data_021_molxxii_3c40246e-2c13-4577-8e8b-4c1409f8e6a2
_symmetry_space_group_name_H-M  'P c a 21'
_cell_length_a 30.23384
_cell_length_b 3.19069
_cell_length_c 10.24919
_cell_angle_alpha 90.00000
_cell_angle_beta 90.00000
_cell_angle_gamma 90.00000
loop_
_atom_site_label
_atom_site_type_symbol
_atom_site_fract_x
_atom_site_fract_y
_atom_site_fract_z
C1 C 0.59141 0.96247 0.20500
C2 C 0.63815 1.00187 0.21441
C3 C 0.63262 1.08008 0.47631
C4 C 0.58773 1.03439 0.46750
C5 C 0.65759 0.89649 0.09590
S1 S 0.67030 1.14901 0.34857
S2 S 0.55305 1.05838 0.33087
S3 S 0.61614 0.76853 -0.01440
N1 N 0.57594 0.83917 0.09089
C6 C 0.70297 0.88637 0.06652
C7 C 0.65191 1.06865 0.60194
C8 C 0.56325 0.96455 0.58271
N2 N 0.54183 0.89220 0.67446
N3 N 0.66763 1.05741 0.70562
N4 N 0.74037 0.87451 0.03886
C1 C 0.40859 0.03753 0.70500
C2 C 0.36185 -0.00187 0.71441
C3 C 0.36738 -0.08008 0.97631
C4 C 0.41227 -0.03439 0.96750
C5 C 0.34241 0.10351 0.59590
S1 S 0.32970 -0.14901 0.84857
S2 S 0.44695 -0.05838 0.83087
S3 S 0.38386 0.23147 0.48560
N1 N 0.42406 0.16083 0.59089
C6 C 0.29703 0.11363 0.56652
C7 C 0.34809 -0.06865 1.10194
C8 C 0.43675 0.03545 1.08271
N2 N 0.45817 0.10780 1.17446
N3 N 0.33237 -0.05741 1.20562
N4 N 0.25963 0.12549 0.53886
C1 C 0.90859 0.96247 0.70500
C2 C 0.86185 1.00187 0.71441
C3 C 0.86738 1.08008 0.97631
C4 C 0.91227 1.03439 0.96750
C5 C 0.84241 0.89649 0.59590
S1 S 0.82970 1.14901 0.84857
S2 S 0.94695 1.05838 0.83087
S3 S 0.88386 0.76853 0.48560
N1 N 0.92406 0.83917 0.59089
C6 C 0.79703 0.88637 0.56652
C7 C 0.84809 1.06865 1.10194
C8 C 0.93675 0.96455 1.08271
N2 N 0.95817 0.89220 1.17446
N3 N 0.83237 1.05741 1.20562
N4 N 0.75963 0.87451 0.53886
C1 C 0.09141 0.03753 0.20500
C2 C 0.13815 -0.00187 0.21441
C3 C 0.13262 -0.08008 0.47631
C4 C 0.08773 -0.03439 0.46750
C5 C 0.15759 0.10351 0.09590
S1 S 0.17030 -0.14901 0.34857
S2 S 0.05305 -0.05838 0.33087
S3 S 0.11614 0.23147 -0.01440
N1 N 0.07594 0.16083 0.09089
C6 C 0.20297 0.11363 0.06652
C7 C 0.15191 -0.06865 0.60194
C8 C 0.06325 0.03545 0.58271
N2 N 0.04183 0.10780 0.67446
N3 N 0.16763 -0.05741 0.70562
N4 N 0.24037 0.12549 0.03886
#END


data_024_molxxii_d316e2a0-9241-426f-8d24-d285e91233da
_symmetry_space_group_name_H-M  'P 1 21/c 1'
_cell_length_a 3.20853
_cell_length_b 27.84281
_cell_length_c 11.23865
_cell_angle_alpha 90.00000
_cell_angle_beta 105.96166
_cell_angle_gamma 90.00000
loop_
_atom_site_label
_atom_site_type_symbol
_atom_site_fract_x
_atom_site_fract_y
_atom_site_fract_z
C1 C 0.35283 0.57663 0.25456
C2 C 0.32046 0.62546 0.28884
C3 C 0.20871 0.65339 0.05090
C4 C 0.22545 0.60642 0.01627
C5 C 0.28682 0.62716 0.40989
S1 S 0.35436 0.67688 0.20132
S2 S 0.40655 0.55607 0.11107
S3 S 0.31162 0.56907 0.46764
N1 N 0.34300 0.54388 0.33832
C6 C 0.23741 0.66826 0.47702
C7 C 0.06972 0.68880 -0.04202
C8 C 0.10643 0.59503 -0.11084
N2 N 0.01580 0.58459 -0.21524
N3 N -0.06550 0.71778 -0.11740
N4 N 0.18541 0.70172 0.53357
C1 C 0.64717 0.07663 0.24544
C2 C 0.67954 0.12546 0.21116
C3 C 0.79129 0.15339 0.44910
C4 C 0.77455 0.10642 0.48373
C5 C 0.71318 0.12716 0.09011
S1 S 0.64564 0.17688 0.29868
S2 S 0.59345 0.05607 0.38893
S3 S 0.68838 0.06907 0.03236
N1 N 0.65700 0.04388 0.16168
C6 C 0.76259 0.16826 0.02298
C7 C 0.93028 0.18880 0.54202
C8 C 0.89357 0.09503 0.61084
N2 N 0.98420 0.08459 0.71524
N3 N 1.06550 0.21778 0.61740
N4 N 0.81459 0.20172 -0.03357
C1 C 0.64717 0.42337 0.74544
C2 C 0.67954 0.37454 0.71116
C3 C 0.79129 0.34661 0.94910
C4 C 0.77455 0.39358 0.98373
C5 C 0.71318 0.37284 0.59011
S1 S 0.64564 0.32312 0.79868
S2 S 0.59345 0.44393 0.88893
S3 S 0.68838 0.43093 0.53236
N1 N 0.65700 0.45612 0.66168
C6 C 0.76259 0.33174 0.52298
C7 C 0.93028 0.31120 1.04202
C8 C 0.89357 0.40497 1.11084
N2 N 0.98420 0.41541 1.21524
N3 N 1.06550 0.28222 1.11740
N4 N 0.81459 0.29828 0.46643
C1 C 0.35283 0.92337 0.75456
C2 C 0.32046 0.87454 0.78884
C3 C 0.20871 0.84661 0.55090
C4 C 0.22545 0.89358 0.51627
C5 C 0.28682 0.87284 0.90989
S1 S 0.35436 0.82312 0.70132
S2 S 0.40655 0.94393 0.61107
S3 S 0.31162 0.93093 0.96764
N1 N 0.34300 0.95612 0.83832
C6 C 0.23741 0.83174 0.97702
C7 C 0.06972 0.81120 0.45798
C8 C 0.10643 0.90497 0.38916
N2 N 0.01580 0.91541 0.28476
N3 N -0.06550 0.78222 0.38260
N4 N 0.18541 0.79828 1.03357
#END


data_025_molxxii_83b5dd05-a1f9-4ace-a9de-713b3f564a39
_symmetry_space_group_name_H-M  'P n a 21'
_cell_length_a 14.58769
_cell_length_b 3.68669
_cell_length_c 21.66612
_cell_angle_alpha 90.00000
_cell_angle_beta 90.00000
_cell_angle_gamma 90.00000
loop_
_atom_site_label
_atom_site_type_symbol
_atom_site_fract_x
_atom_site_fract_y
_atom_site_fract_z
C1 C -0.04316 0.42535 0.25805
C2 C 0.04946 0.45993 0.23977
C3 C 0.09507 0.57524 0.35988
C4 C 0.00559 0.53532 0.37822
C5 C 0.05867 0.36522 0.17782
S1 S 0.14193 0.59456 0.28512
S2 S -0.09205 0.50339 0.33133
S3 S -0.04803 0.25517 0.14863
N1 N -0.10009 0.31216 0.21491
C6 C 0.14257 0.35620 0.14653
C7 C 0.16732 0.59616 0.40345
C8 C -0.01459 0.51628 0.44212
N2 N -0.02717 0.50681 0.49531
N3 N 0.23147 0.61168 0.43528
N4 N 0.21677 0.34620 0.12639
C1 C 1.04316 0.57465 0.75805
C2 C 0.95054 0.54007 0.73977
C3 C 0.90493 0.42476 0.85988
C4 C 0.99441 0.46468 0.87822
C5 C 0.94133 0.63478 0.67782
S1 S 0.85807 0.40544 0.78512
S2 S 1.09205 0.49661 0.83133
S3 S 1.04803 0.74483 0.64863
N1 N 1.10009 0.68784 0.71491
C6 C 0.85743 0.64380 0.64653
C7 C 0.83268 0.40384 0.90345
C8 C 1.01459 0.48372 0.94212
N2 N 1.02717 0.49319 0.99531
N3 N 0.76853 0.38832 0.93528
N4 N 0.78323 0.65380 0.62639
C1 C 0.54316 0.92535 0.75805
C2 C 0.45054 0.95993 0.73977
C3 C 0.40493 1.07524 0.85988
C4 C 0.49441 1.03532 0.87822
C5 C 0.44133 0.86522 0.67782
S1 S 0.35807 1.09456 0.78512
S2 S 0.59205 1.00339 0.83133
S3 S 0.54803 0.75517 0.64863
N1 N 0.60009 0.81216 0.71491
C6 C 0.35743 0.85620 0.64653
C7 C 0.33268 1.09616 0.90345
C8 C 0.51459 1.01628 0.94212
N2 N 0.52717 1.00681 0.99531
N3 N 0.26853 1.11168 0.93528
N4 N 0.28323 0.84620 0.62639
C1 C 0.45684 0.07465 0.25805
C2 C 0.54946 0.04007 0.23977
C3 C 0.59507 -0.07524 0.35988
C4 C 0.50559 -0.03532 0.37822
C5 C 0.55867 0.13478 0.17782
S1 S 0.64193 -0.09456 0.28512
S2 S 0.40795 -0.00339 0.33133
S3 S 0.45197 0.24483 0.14863
N1 N 0.39991 0.18784 0.21491
C6 C 0.64257 0.14380 0.14653
C7 C 0.66732 -0.09616 0.40345
C8 C 0.48541 -0.01628 0.44212
N2 N 0.47283 -0.00681 0.49531
N3 N 0.73147 -0.11168 0.43528
N4 N 0.71677 0.15380 0.12639
#END


data_026_molxxii_be8a3e90-78d1-4d49-a6c8-9444aabbe483
_symmetry_space_group_name_H-M  'P n a 21'
_cell_length_a 14.23401
_cell_length_b 3.17520
_cell_length_c 20.99961
_cell_angle_alpha 90.00000
_cell_angle_beta 90.00000
_cell_angle_gamma 90.00000
loop_
_atom_site_label
_atom_site_type_symbol
_atom_site_fract_x
_atom_site_fract_y
_atom_site_fract_z
C1 C 0.21467 0.54746 0.75642
C2 C 0.30994 0.58776 0.73750
C3 C 0.35720 0.75275 0.86010
C4 C 0.26577 0.70878 0.87893
C5 C 0.31856 0.47702 0.67349
S1 S 0.40603 0.74811 0.78391
S2 S 0.16570 0.64606 0.83200
S3 S 0.20825 0.34551 0.64381
N1 N 0.15490 0.42243 0.71220
C6 C 0.40496 0.46223 0.64092
C7 C 0.42916 0.81684 0.90518
C8 C 0.24644 0.72712 0.94477
N2 N 0.22935 0.74770 0.99893
N3 N 0.49483 0.87487 0.93698
N4 N 0.48029 0.45364 0.61934
C1 C 0.78533 0.45254 0.25642
C2 C 0.69006 0.41224 0.23750
C3 C 0.64280 0.24725 0.36010
C4 C 0.73423 0.29122 0.37893
C5 C 0.68144 0.52298 0.17349
S1 S 0.59397 0.25189 0.28391
S2 S 0.83430 0.35394 0.33200
S3 S 0.79175 0.65449 0.14381
N1 N 0.84510 0.57757 0.21220
C6 C 0.59504 0.53777 0.14092
C7 C 0.57084 0.18316 0.40518
C8 C 0.75356 0.27288 0.44477
N2 N 0.77065 0.25230 0.49893
N3 N 0.50517 0.12513 0.43698
N4 N 0.51971 0.54636 0.11934
C1 C 0.28533 0.04746 0.25642
C2 C 0.19006 0.08776 0.23750
C3 C 0.14280 0.25275 0.36010
C4 C 0.23423 0.20878 0.37893
C5 C 0.18144 -0.02298 0.17349
S1 S 0.09397 0.24811 0.28391
S2 S 0.33430 0.14606 0.33200
S3 S 0.29175 -0.15449 0.14381
N1 N 0.34510 -0.07757 0.21220
C6 C 0.09504 -0.03777 0.14092
C7 C 0.07084 0.31684 0.40518
C8 C 0.25356 0.22712 0.44477
N2 N 0.27065 0.24770 0.49893
N3 N 0.00517 0.37487 0.43698
N4 N 0.01971 -0.04636 0.11934
C1 C 0.71467 0.95254 0.75642
C2 C 0.80994 0.91224 0.73750
C3 C 0.85720 0.74725 0.86010
C4 C 0.76577 0.79122 0.87893
C5 C 0.81856 1.02298 0.67349
S1 S 0.90603 0.75189 0.78391
S2 S 0.66570 0.85394 0.83200
S3 S 0.70825 1.15449 0.64381
N1 N 0.65490 1.07757 0.71220
C6 C 0.90496 1.03777 0.64092
C7 C 0.92916 0.68316 0.90518
C8 C 0.74644 0.77288 0.94477
N2 N 0.72935 0.75230 0.99893
N3 N 0.99483 0.62513 0.93698
N4 N 0.98029 1.04636 0.61934
#END


data_028_molxxii_37fb5829-105f-4c45-8254-776aac9b3d6e
_symmetry_space_group_name_H-M  'P n a 21'
_cell_length_a 21.77031
_cell_length_b 3.76560
_cell_length_c 14.78603
_cell_angle_alpha 90.00000
_cell_angle_beta 90.00000
_cell_angle_gamma 90.00000
loop_
_atom_site_label
_atom_site_type_symbol
_atom_site_fract_x
_atom_site_fract_y
_atom_site_fract_z
C1 C 0.99035 0.66426 0.23590
C2 C 1.00822 0.70199 0.14425
C3 C 0.88924 0.65748 0.09062
C4 C 0.87090 0.62599 0.17872
C5 C 1.06901 0.81338 0.13978
S1 S 0.96402 0.62001 0.04780
S2 S 0.91668 0.54271 0.27456
S3 S 1.09897 0.83427 0.24849
N1 N 1.03336 0.72823 0.29693
C6 C 1.09999 0.89683 0.05918
C7 C 0.84830 0.74267 0.01978
C8 C 0.80790 0.66442 0.19973
N2 N 0.75596 0.69697 0.21667
N3 N 0.81870 0.83720 -0.04146
N4 N 1.12419 0.97499 -0.00829
C1 C 0.00965 0.33574 0.73590
C2 C -0.00822 0.29801 0.64425
C3 C 0.11076 0.34252 0.59062
C4 C 0.12910 0.37401 0.67872
C5 C -0.06901 0.18662 0.63978
S1 S 0.03598 0.37999 0.54780
S2 S 0.08332 0.45729 0.77456
S3 S -0.09897 0.16573 0.74849
N1 N -0.03336 0.27177 0.79693
C6 C -0.09999 0.10317 0.55918
C7 C 0.15170 0.25733 0.51978
C8 C 0.19210 0.33558 0.69973
N2 N 0.24404 0.30303 0.71667
N3 N 0.18130 0.16280 0.45854
N4 N -0.12419 0.02501 0.49171
C1 C 0.50965 0.16426 0.73590
C2 C 0.49178 0.20199 0.64425
C3 C 0.61076 0.15748 0.59062
C4 C 0.62910 0.12599 0.67872
C5 C 0.43099 0.31338 0.63978
S1 S 0.53598 0.12001 0.54780
S2 S 0.58332 0.04271 0.77456
S3 S 0.40103 0.33427 0.74849
N1 N 0.46664 0.22823 0.79693
C6 C 0.40001 0.39683 0.55918
C7 C 0.65170 0.24267 0.51978
C8 C 0.69210 0.16442 0.69973
N2 N 0.74404 0.19697 0.71667
N3 N 0.68130 0.33720 0.45854
N4 N 0.37581 0.47499 0.49171
C1 C 0.49035 0.83574 0.23590
C2 C 0.50822 0.79801 0.14425
C3 C 0.38924 0.84252 0.09062
C4 C 0.37090 0.87401 0.17872
C5 C 0.56901 0.68662 0.13978
S1 S 0.46402 0.87999 0.04780
S2 S 0.41668 0.95729 0.27456
S3 S 0.59897 0.66573 0.24849
N1 N 0.53336 0.77177 0.29693
C6 C 0.59999 0.60317 0.05918
C7 C 0.34830 0.75733 0.01978
C8 C 0.30790 0.83558 0.19973
N2 N 0.25596 0.80303 0.21667
N3 N 0.31870 0.66280 -0.04146
N4 N 0.62419 0.52501 -0.00829
#END


data_029_molxxii_ff4bb92d-6916-49c5-a69a-a1ac1971034c
_symmetry_space_group_name_H-M  'P n a 21'
_cell_length_a 13.96340
_cell_length_b 3.17745
_cell_length_c 20.20636
_cell_angle_alpha 90.00000
_cell_angle_beta 90.00000
_cell_angle_gamma 90.00000
loop_
_atom_site_label
_atom_site_type_symbol
_atom_site_fract_x
_atom_site_fract_y
_atom_site_fract_z
C1 C -0.04729 0.33231 0.25512
C2 C 0.04971 0.37253 0.23548
C3 C 0.09771 0.50380 0.36489
C4 C 0.00408 0.45972 0.38462
C5 C 0.05859 0.26194 0.16897
S1 S 0.14707 0.52225 0.28489
S2 S -0.09723 0.42595 0.33391
S3 S -0.05380 0.13432 0.13801
N1 N -0.10792 0.20389 0.20924
C6 C 0.14610 0.24953 0.13482
C7 C 0.17300 0.52772 0.41127
C8 C -0.01725 0.43312 0.45309
N2 N -0.03104 0.41105 0.50980
N3 N 0.23917 0.54354 0.44652
N4 N 0.22284 0.23947 0.11219
C1 C 1.04729 0.66769 0.75512
C2 C 0.95029 0.62747 0.73548
C3 C 0.90229 0.49620 0.86489
C4 C 0.99592 0.54028 0.88462
C5 C 0.94141 0.73806 0.66897
S1 S 0.85293 0.47775 0.78489
S2 S 1.09723 0.57405 0.83391
S3 S 1.05380 0.86568 0.63801
N1 N 1.10792 0.79611 0.70924
C6 C 0.85390 0.75047 0.63482
C7 C 0.82700 0.47228 0.91127
C8 C 1.01725 0.56688 0.95309
N2 N 1.03104 0.58895 1.00980
N3 N 0.76083 0.45646 0.94652
N4 N 0.77716 0.76053 0.61219
C1 C 0.54729 0.83231 0.75512
C2 C 0.45029 0.87253 0.73548
C3 C 0.40229 1.00380 0.86489
C4 C 0.49592 0.95972 0.88462
C5 C 0.44141 0.76194 0.66897
S1 S 0.35293 1.02225 0.78489
S2 S 0.59723 0.92595 0.83391
S3 S 0.55380 0.63432 0.63801
N1 N 0.60792 0.70389 0.70924
C6 C 0.35390 0.74953 0.63482
C7 C 0.32700 1.02772 0.91127
C8 C 0.51725 0.93312 0.95309
N2 N 0.53104 0.91105 1.00980
N3 N 0.26083 1.04354 0.94652
N4 N 0.27716 0.73947 0.61219
C1 C 0.45271 0.16769 0.25512
C2 C 0.54971 0.12747 0.23548
C3 C 0.59771 -0.00380 0.36489
C4 C 0.50408 0.04028 0.38462
C5 C 0.55859 0.23806 0.16897
S1 S 0.64707 -0.02225 0.28489
S2 S 0.40277 0.07405 0.33391
S3 S 0.44620 0.36568 0.13801
N1 N 0.39208 0.29611 0.20924
C6 C 0.64610 0.25047 0.13482
C7 C 0.67300 -0.02772 0.41127
C8 C 0.48275 0.06688 0.45309
N2 N 0.46896 0.08895 0.50980
N3 N 0.73917 -0.04354 0.44652
N4 N 0.72284 0.26053 0.11219
#END


data_031_molxxii_8d3dd7c1-dfa4-4627-a7eb-bca92322493f
_symmetry_space_group_name_H-M  'P 1 21 1'
_cell_length_a 3.16694
_cell_length_b 14.29234
_cell_length_c 11.09331
_cell_angle_alpha 90.00000
_cell_angle_beta 112.86570
_cell_angle_gamma 90.00000
loop_
_atom_site_label
_atom_site_type_symbol
_atom_site_fract_x
_atom_site_fract_y
_atom_site_fract_z
C1 C 0.80958 0.30985 0.97638
C2 C 0.87690 0.40409 1.02027
C3 C 0.61191 0.46174 0.76848
C4 C 0.53528 0.37092 0.72593
C5 C 0.95023 0.40803 1.15262
S1 S 0.86461 0.50464 0.92932
S2 S 0.68085 0.26720 0.81653
S3 S 0.94264 0.29546 1.20929
N1 N 0.82960 0.24720 1.06599
C6 C 0.99412 0.49209 1.22238
C7 C 0.45525 0.53783 0.68117
C8 C 0.30704 0.35341 0.59040
N2 N 0.11050 0.34351 0.47838
N3 N 0.31036 0.60453 0.61805
N4 N 1.01534 0.56674 1.26667
C1 C 0.19042 0.80985 0.02362
C2 C 0.12310 0.90409 -0.02027
C3 C 0.38809 0.96174 0.23152
C4 C 0.46472 0.87092 0.27407
C5 C 0.04977 0.90803 -0.15262
S1 S 0.13539 1.00464 0.07068
S2 S 0.31915 0.76720 0.18347
S3 S 0.05736 0.79546 -0.20929
N1 N 0.17040 0.74720 -0.06599
C6 C 0.00588 0.99209 -0.22238
C7 C 0.54475 1.03783 0.31883
C8 C 0.69296 0.85341 0.40960
N2 N 0.88950 0.84351 0.52162
N3 N 0.68964 1.10453 0.38195
N4 N -0.01534 1.06674 -0.26667
#END


data_032_molxxii_3885b2d9-9706-4294-8a97-2c497717ce23
_symmetry_space_group_name_H-M  'P 1'
_cell_length_a 3.19160
_cell_length_b 9.51556
_cell_length_c 12.44519
_cell_angle_alpha 100.05298
_cell_angle_beta 129.91536
_cell_angle_gamma 108.43955
loop_
_atom_site_label
_atom_site_type_symbol
_atom_site_fract_x
_atom_site_fract_y
_atom_site_fract_z
C1 C 0.82559 0.39798 0.68711
C2 C 0.54841 0.21949 0.60132
C3 C 1.53925 0.25008 0.88791
C4 C 1.80003 0.42206 0.97261
C5 C -0.05282 0.14307 0.43825
S1 S 0.87410 0.10198 0.67567
S2 S 1.57565 0.55240 0.89585
S3 S -0.20195 0.29971 0.40839
N1 N 0.47955 0.45523 0.59977
C6 C -0.48480 -0.03286 0.31823
C7 C 1.80620 0.17241 0.97858
C8 C 2.31667 0.51033 1.14635
N2 N 2.72483 0.57861 1.28858
N3 N 2.01617 0.10863 1.05472
N4 N -0.84615 -0.18045 0.22167
#END


data_033_molxxii_b08df693-552d-42e4-b567-3dc12df0173d
_symmetry_space_group_name_H-M  'P 1'
_cell_length_a 3.21380
_cell_length_b 10.10701
_cell_length_c 13.59280
_cell_angle_alpha 32.83589
_cell_angle_beta 89.21810
_cell_angle_gamma 90.30198
loop_
_atom_site_label
_atom_site_type_symbol
_atom_site_fract_x
_atom_site_fract_y
_atom_site_fract_z
C1 C 0.61441 1.07865 0.80565
C2 C 0.57728 0.83009 0.98970
C3 C 0.49876 0.96705 1.09495
C4 C 0.53148 1.20784 0.91743
C5 C 0.54011 0.68135 1.00024
S1 S 0.59188 0.70851 1.18441
S2 S 0.66814 1.33467 0.72335
S3 S 0.56402 0.86411 0.78167
N1 N 0.61196 1.12014 0.68411
C6 C 0.50322 0.42510 1.16503
C7 C 0.36986 0.90454 1.23080
C8 C 0.44152 1.38619 0.87788
N2 N 0.35819 1.52694 0.85069
N3 N 0.24441 0.85004 1.34293
N4 N 0.47374 0.21453 1.30888
#END


data_035_molxxii_66d9d014-49fa-4e2a-8138-2f6756f3c998
_symmetry_space_group_name_H-M  'P 1 21 1'
_cell_length_a 3.19711
_cell_length_b 15.18873
_cell_length_c 12.58898
_cell_angle_alpha 90.00267
_cell_angle_beta 122.39633
_cell_angle_gamma 89.99632
loop_
_atom_site_label
_atom_site_type_symbol
_atom_site_fract_x
_atom_site_fract_y
_atom_site_fract_z
C1 C 0.98242 0.26693 0.97271
C2 C 1.07874 0.35543 1.01482
C3 C 0.66624 0.41300 0.77529
C4 C 0.57008 0.32799 0.73160
C5 C 1.24051 0.35906 1.14140
S1 S 1.03897 0.44966 0.93088
S2 S 0.77437 0.22981 0.81926
S3 S 1.27610 0.25319 1.19652
N1 N 1.06628 0.20739 1.05855
C6 C 1.34245 0.43805 1.20948
C7 C 0.47242 0.48554 0.69243
C8 C 0.27916 0.31372 0.60021
N2 N 0.02907 0.30180 0.49184
N3 N 0.33978 0.54875 0.63048
N4 N 1.40138 0.50630 1.25640
C1 C 0.01758 0.76693 0.02729
C2 C -0.07874 0.85543 -0.01482
C3 C 0.33376 0.91300 0.22471
C4 C 0.42992 0.82799 0.26840
C5 C -0.24051 0.85906 -0.14140
S1 S -0.03897 0.94966 0.06912
S2 S 0.22563 0.72981 0.18074
S3 S -0.27610 0.75319 -0.19652
N1 N -0.06628 0.70739 -0.05855
C6 C -0.34245 0.93805 -0.20948
C7 C 0.52758 0.98554 0.30757
C8 C 0.72084 0.81372 0.39979
N2 N 0.97093 0.80180 0.50816
N3 N 0.66022 1.04875 0.36952
N4 N -0.40138 1.00630 -0.25640
#END


data_037_molxxii_5e6a04b1-1cfd-444c-8d47-80d661b9ee5d
_symmetry_space_group_name_H-M  'P 1 21 1'
_cell_length_a 3.16067
_cell_length_b 15.00795
_cell_length_c 10.78221
_cell_angle_alpha 90.02494
_cell_angle_beta 77.69606
_cell_angle_gamma 90.01283
loop_
_atom_site_label
_atom_site_type_symbol
_atom_site_fract_x
_atom_site_fract_y
_atom_site_fract_z
C1 C -0.02987 0.08839 0.44731
C2 C -0.05309 0.17801 0.48982
C3 C 0.19266 0.23523 0.24651
C4 C 0.21932 0.14886 0.20423
C5 C -0.25219 0.18201 0.61750
S1 S 0.13629 0.27332 0.40303
S2 S 0.19263 0.04998 0.29280
S3 S -0.37375 0.07485 0.67309
N1 N -0.19176 0.02818 0.53413
C6 C -0.34254 0.26185 0.68604
C7 C 0.21312 0.30801 0.16266
C8 C 0.28643 0.13287 0.07196
N2 N 0.33645 0.12077 -0.03663
N3 N 0.20616 0.37144 0.10004
N4 N -0.41144 0.33150 0.73357
C1 C 1.02987 0.58839 0.55269
C2 C 1.05309 0.67801 0.51018
C3 C 0.80734 0.73523 0.75349
C4 C 0.78068 0.64886 0.79577
C5 C 1.25219 0.68201 0.38250
S1 S 0.86371 0.77332 0.59697
S2 S 0.80737 0.54998 0.70720
S3 S 1.37375 0.57485 0.32691
N1 N 1.19176 0.52818 0.46587
C6 C 1.34254 0.76185 0.31396
C7 C 0.78688 0.80801 0.83734
C8 C 0.71357 0.63287 0.92804
N2 N 0.66355 0.62077 1.03663
N3 N 0.79384 0.87144 0.89996
N4 N 1.41144 0.83150 0.26643
#END


data_038_molxxii_989152fe-6d61-4bfc-b842-776a683c6b50
_symmetry_space_group_name_H-M  'P 1'
_cell_length_a 3.71245
_cell_length_b 8.20899
_cell_length_c 16.25006
_cell_angle_alpha 64.61318
_cell_angle_beta 35.56808
_cell_angle_gamma 74.90348
loop_
_atom_site_label
_atom_site_type_symbol
_atom_site_fract_x
_atom_site_fract_y
_atom_site_fract_z
C1 C 0.41551 -0.02735 0.40687
C2 C 0.25414 0.14558 0.41692
C3 C 1.27850 0.31139 0.10438
C4 C 1.43728 0.14438 0.09403
C5 C -0.35543 0.12153 0.56680
S1 S 0.72481 0.36015 0.26982
S2 S 1.13906 -0.06720 0.24184
S3 S -0.64927 -0.11106 0.67770
N1 N -0.01645 -0.17130 0.53351
C6 C -0.67675 0.26298 0.61907
C7 C 1.54823 0.46871 -0.02503
C8 C 1.87045 0.12474 -0.04574
N2 N 2.19762 0.10314 -0.15666
N3 N 1.73577 0.59911 -0.12666
N4 N -0.93118 0.38450 0.65675
#END


data_039_molxxii_117a5d32-a013-470b-b556-8c59d36eb109
_symmetry_space_group_name_H-M  'P c a 21'
_cell_length_a 16.15802
_cell_length_b 3.19433
_cell_length_c 19.27513
_cell_angle_alpha 90.00000
_cell_angle_beta 90.00000
_cell_angle_gamma 90.00000
loop_
_atom_site_label
_atom_site_type_symbol
_atom_site_fract_x
_atom_site_fract_y
_atom_site_fract_z
C1 C 0.08224 0.18678 0.22996
C2 C 0.16934 0.22597 0.23495
C3 C 0.15782 0.35163 0.37473
C4 C 0.07342 0.30725 0.37052
C5 C 0.20535 0.12045 0.17186
S1 S 0.22915 0.37926 0.30613
S2 S 0.00997 0.28293 0.29651
S3 S 0.12788 -0.00386 0.11320
N1 N 0.05336 0.06388 0.16947
C6 C 0.29080 0.11324 0.15938
C7 C 0.19982 0.37579 0.43918
C8 C 0.02434 0.27323 0.43107
N2 N -0.01846 0.24160 0.47949
N3 N 0.23802 0.40672 0.49018
N4 N 0.36227 0.10812 0.15130
C1 C 0.91776 0.81322 0.72996
C2 C 0.83066 0.77403 0.73495
C3 C 0.84218 0.64837 0.87473
C4 C 0.92658 0.69275 0.87052
C5 C 0.79465 0.87955 0.67186
S1 S 0.77085 0.62074 0.80613
S2 S 0.99003 0.71707 0.79651
S3 S 0.87212 1.00386 0.61320
N1 N 0.94664 0.93612 0.66947
C6 C 0.70920 0.88676 0.65938
C7 C 0.80018 0.62421 0.93918
C8 C 0.97566 0.72677 0.93107
N2 N 1.01846 0.75840 0.97949
N3 N 0.76198 0.59328 0.99018
N4 N 0.63773 0.89188 0.65130
C1 C 0.41776 0.18678 0.72996
C2 C 0.33066 0.22597 0.73495
C3 C 0.34218 0.35163 0.87473
C4 C 0.42658 0.30725 0.87052
C5 C 0.29465 0.12045 0.67186
S1 S 0.27085 0.37926 0.80613
S2 S 0.49003 0.28293 0.79651
S3 S 0.37212 -0.00386 0.61320
N1 N 0.44664 0.06388 0.66947
C6 C 0.20920 0.11324 0.65938
C7 C 0.30018 0.37579 0.93918
C8 C 0.47566 0.27323 0.93107
N2 N 0.51846 0.24160 0.97949
N3 N 0.26198 0.40672 0.99018
N4 N 0.13773 0.10812 0.65130
C1 C 0.58224 0.81322 0.22996
C2 C 0.66934 0.77403 0.23495
C3 C 0.65782 0.64837 0.37473
C4 C 0.57342 0.69275 0.37052
C5 C 0.70535 0.87955 0.17186
S1 S 0.72915 0.62074 0.30613
S2 S 0.50997 0.71707 0.29651
S3 S 0.62788 1.00386 0.11320
N1 N 0.55336 0.93612 0.16947
C6 C 0.79080 0.88676 0.15938
C7 C 0.69982 0.62421 0.43918
C8 C 0.52434 0.72677 0.43107
N2 N 0.48154 0.75840 0.47949
N3 N 0.73802 0.59328 0.49018
N4 N 0.86227 0.89188 0.15130
#END


data_040_molxxii_bef82511-9c54-4e1c-97e0-b58190fcfbf7
_symmetry_space_group_name_H-M  'P 1'
_cell_length_a 3.18100
_cell_length_b 10.14383
_cell_length_c 10.75782
_cell_angle_alpha 60.40860
_cell_angle_beta 103.16553
_cell_angle_gamma 124.28879
loop_
_atom_site_label
_atom_site_type_symbol
_atom_site_fract_x
_atom_site_fract_y
_atom_site_fract_z
C1 C 1.30975 1.17540 0.16662
C2 C 1.05116 1.00218 0.28538
C3 C 0.52513 0.86769 0.09771
C4 C 0.76250 1.03601 -0.01562
C5 C 1.25207 1.01056 0.41259
S1 S 0.56368 0.80173 0.28219
S2 S 1.19239 1.24402 -0.01622
S3 S 1.74781 1.22930 0.37067
N1 N 1.68076 1.30382 0.19872
C6 C 1.10246 0.86899 0.55219
C7 C 0.19815 0.71542 0.07392
C8 C 0.65663 1.04889 -0.15515
N2 N 0.57586 1.05555 -0.26856
N3 N -0.06550 0.58357 0.06192
N4 N 0.96045 0.75198 0.66827
#END


data_041_molxxii_24d44657-b0dd-40ec-9304-ad0103bf5453
_symmetry_space_group_name_H-M  'P 1 21 1'
_cell_length_a 3.21992
_cell_length_b 14.53065
_cell_length_c 10.78563
_cell_angle_alpha 90.00000
_cell_angle_beta 66.54942
_cell_angle_gamma 90.00000
loop_
_atom_site_label
_atom_site_type_symbol
_atom_site_fract_x
_atom_site_fract_y
_atom_site_fract_z
C1 C 0.19312 0.14582 0.86462
C2 C 0.07252 0.23948 0.85723
C3 C 0.56088 0.23710 0.58664
C4 C 0.66869 0.14599 0.59202
C5 C -0.22915 0.26837 0.98448
S1 S 0.28445 0.31428 0.71921
S2 S 0.54652 0.07432 0.73247
S3 S -0.33131 0.17744 1.09661
N1 N 0.00279 0.10619 0.98330
C6 C -0.43341 0.35518 1.01972
C7 C 0.69144 0.28017 0.45915
C8 C 0.91549 0.09935 0.46922
N2 N 1.14010 0.05993 0.37114
N3 N 0.79461 0.31623 0.35451
N4 N -0.63119 0.42464 1.04696
C1 C 0.80688 0.64582 0.13538
C2 C 0.92748 0.73948 0.14277
C3 C 0.43912 0.73710 0.41336
C4 C 0.33131 0.64599 0.40798
C5 C 1.22915 0.76837 0.01552
S1 S 0.71555 0.81428 0.28079
S2 S 0.45348 0.57432 0.26753
S3 S 1.33131 0.67744 -0.09661
N1 N 0.99721 0.60619 0.01670
C6 C 1.43341 0.85518 -0.01972
C7 C 0.30856 0.78017 0.54085
C8 C 0.08451 0.59935 0.53078
N2 N -0.14010 0.55993 0.62886
N3 N 0.20539 0.81623 0.64549
N4 N 1.63119 0.92464 -0.04696
#END


data_042_molxxii_1948ec0d-d565-46ce-8f21-c1b1b37b94a2
_symmetry_space_group_name_H-M  'P 1'
_cell_length_a 9.60307
_cell_length_b 3.21260
_cell_length_c 10.66298
_cell_angle_alpha 118.83471
_cell_angle_beta 63.51361
_cell_angle_gamma 123.88399
loop_
_atom_site_label
_atom_site_type_symbol
_atom_site_fract_x
_atom_site_fract_y
_atom_site_fract_z
C1 C 0.91756 0.79184 0.30457
C2 C 0.81357 0.54951 0.20418
C3 C 0.53012 0.48846 0.43667
C4 C 0.63394 0.75118 0.53239
C5 C 0.91775 0.53317 0.06173
S1 S 0.58797 0.26143 0.24282
S2 S 0.85323 0.92828 0.49753
S3 S 1.13090 0.80400 0.06660
N1 N 1.08498 0.93956 0.24511
C6 C 0.86247 0.32577 -0.06658
C7 C 0.35261 0.37203 0.49384
C8 C 0.55476 0.88616 0.68525
N2 N 0.48647 0.97692 0.81035
N3 N 0.20722 0.28777 0.54155
N4 N 0.81342 0.15892 -0.17085
#END


data_044_molxxii_7f168589-c139-4ada-bba0-b03078dc6a7d
_symmetry_space_group_name_H-M  'P 1 21 1'
_cell_length_a 3.32917
_cell_length_b 19.21816
_cell_length_c 10.50890
_cell_angle_alpha 90.00000
_cell_angle_beta 46.88790
_cell_angle_gamma 90.00000
loop_
_atom_site_label
_atom_site_type_symbol
_atom_site_fract_x
_atom_site_fract_y
_atom_site_fract_z
C1 C 0.29409 0.36284 0.60310
C2 C 0.60071 0.31739 0.45735
C3 C 1.19408 0.42658 0.23590
C4 C 0.92308 0.47074 0.37526
C5 C 0.46934 0.24843 0.51313
S1 S 1.03958 0.33882 0.23699
S2 S 0.34203 0.45446 0.59756
S3 S -0.02932 0.24706 0.73832
N1 N -0.03526 0.33227 0.75744
C6 C 0.69552 0.19037 0.40209
C7 C 1.68446 0.44810 0.06749
C8 C 1.11932 0.53981 0.35150
N2 N 1.25443 0.59606 0.34853
N3 N 2.11355 0.46161 -0.06921
N4 N 0.89236 0.14300 0.30828
C1 C 0.70591 0.86284 0.39690
C2 C 0.39929 0.81739 0.54265
C3 C -0.19408 0.92658 0.76410
C4 C 0.07692 0.97074 0.62474
C5 C 0.53066 0.74843 0.48687
S1 S -0.03958 0.83882 0.76301
S2 S 0.65797 0.95446 0.40244
S3 S 1.02932 0.74706 0.26168
N1 N 1.03526 0.83227 0.24256
C6 C 0.30448 0.69037 0.59791
C7 C -0.68446 0.94810 0.93251
C8 C -0.11932 1.03981 0.64850
N2 N -0.25443 1.09606 0.65147
N3 N -1.11355 0.96161 1.06921
N4 N 0.10764 0.64300 0.69172
#END


data_045_molxxii_f791b049-1680-4ad5-bca3-c67c599e807e
_symmetry_space_group_name_H-M  'P 1'
_cell_length_a 8.53312
_cell_length_b 3.22336
_cell_length_c 9.36369
_cell_angle_alpha 83.87100
_cell_angle_beta 107.79804
_cell_angle_gamma 109.23019
loop_
_atom_site_label
_atom_site_type_symbol
_atom_site_fract_x
_atom_site_fract_y
_atom_site_fract_z
C1 C 1.14714 1.16938 0.10232
C2 C 1.03548 0.88233 0.18212
C3 C 0.75799 0.88221 -0.05911
C4 C 0.86642 1.16061 -0.13519
C5 C 1.13453 0.76457 0.31834
S1 S 0.80877 0.70048 0.12816
S2 S 1.09118 1.40697 -0.07681
S3 S 1.35200 1.02558 0.33463
N1 N 1.31520 1.26784 0.17076
C6 C 1.07589 0.48113 0.42886
C7 C 0.57929 0.70776 -0.13368
C8 C 0.78841 1.26618 -0.28538
N2 N 0.71588 1.34963 -0.40622
N3 N 0.43231 0.55189 -0.19457
N4 N 1.02751 0.23431 0.51813
#END


data_046_molxxii_abe53bf0-9708-472c-97bb-70eef1604fea
_symmetry_space_group_name_H-M  'P c a 21'
_cell_length_a 13.95451
_cell_length_b 3.19045
_cell_length_c 21.06780
_cell_angle_alpha 90.00000
_cell_angle_beta 90.00000
_cell_angle_gamma 90.00000
loop_
_atom_site_label
_atom_site_type_symbol
_atom_site_fract_x
_atom_site_fract_y
_atom_site_fract_z
C1 C 0.22162 0.86800 0.43148
C2 C 0.31956 0.91041 0.44781
C3 C 0.36334 0.79302 0.32334
C4 C 0.26838 0.75886 0.30754
C5 C 0.32779 1.06188 0.50978
S1 S 0.41738 0.80746 0.39878
S2 S 0.17047 0.71528 0.35877
S3 S 0.21384 1.11549 0.54152
N1 N 0.15953 0.97009 0.47605
C6 C 0.41438 1.17501 0.53964
C7 C 0.43429 0.83975 0.27597
C8 C 0.24073 0.75705 0.24285
N2 N 0.21986 0.75670 0.18948
N3 N 0.49695 0.90308 0.24080
N4 N 0.48899 1.28783 0.55777
C1 C 0.77838 0.13200 0.93148
C2 C 0.68044 0.08959 0.94781
C3 C 0.63666 0.20698 0.82334
C4 C 0.73162 0.24114 0.80754
C5 C 0.67221 -0.06188 1.00978
S1 S 0.58262 0.19254 0.89878
S2 S 0.82953 0.28472 0.85877
S3 S 0.78616 -0.11549 1.04152
N1 N 0.84047 0.02991 0.97605
C6 C 0.58562 -0.17501 1.03964
C7 C 0.56571 0.16025 0.77597
C8 C 0.75927 0.24295 0.74285
N2 N 0.78014 0.24330 0.68948
N3 N 0.50305 0.09692 0.74080
N4 N 0.51101 -0.28783 1.05777
C1 C 0.27838 0.86800 0.93148
C2 C 0.18044 0.91041 0.94781
C3 C 0.13666 0.79302 0.82334
C4 C 0.23162 0.75886 0.80754
C5 C 0.17221 1.06188 1.00978
S1 S 0.08262 0.80746 0.89878
S2 S 0.32953 0.71528 0.85877
S3 S 0.28616 1.11549 1.04152
N1 N 0.34047 0.97009 0.97605
C6 C 0.08562 1.17501 1.03964
C7 C 0.06571 0.83975 0.77597
C8 C 0.25927 0.75705 0.74285
N2 N 0.28014 0.75670 0.68948
N3 N 0.00305 0.90308 0.74080
N4 N 0.01101 1.28783 1.05777
C1 C 0.72162 0.13200 0.43148
C2 C 0.81956 0.08959 0.44781
C3 C 0.86334 0.20698 0.32334
C4 C 0.76838 0.24114 0.30754
C5 C 0.82779 -0.06188 0.50978
S1 S 0.91738 0.19254 0.39878
S2 S 0.67047 0.28472 0.35877
S3 S 0.71384 -0.11549 0.54152
N1 N 0.65953 0.02991 0.47605
C6 C 0.91438 -0.17501 0.53964
C7 C 0.93429 0.16025 0.27597
C8 C 0.74073 0.24295 0.24285
N2 N 0.71986 0.24330 0.18948
N3 N 0.99695 0.09692 0.24080
N4 N 0.98899 -0.28783 0.55777
#END


data_047_molxxii_5fc6266b-5404-46c4-ac51-633146159b7a
_symmetry_space_group_name_H-M  'P 1'
_cell_length_a 8.15398
_cell_length_b 3.25368
_cell_length_c 10.38642
_cell_angle_alpha 83.37867
_cell_angle_beta 64.21830
_cell_angle_gamma 94.21732
loop_
_atom_site_label
_atom_site_type_symbol
_atom_site_fract_x
_atom_site_fract_y
_atom_site_fract_z
C1 C 0.38712 0.91530 0.41684
C2 C 0.58032 0.91426 0.33940
C3 C 0.61718 0.92540 0.58635
C4 C 0.43021 0.91544 0.66326
C5 C 0.62624 0.87658 0.19639
S1 S 0.75023 0.96739 0.39879
S2 S 0.26105 0.94764 0.60226
S3 S 0.42967 0.86127 0.17126
N1 N 0.29374 0.89381 0.34043
C6 C 0.80079 0.84139 0.08747
C7 C 0.72100 0.87409 0.66488
C8 C 0.35582 0.84987 0.81640
N2 N 0.30040 0.77544 0.94137
N3 N 0.80310 0.80041 0.73067
N4 N 0.94270 0.79479 -0.00317
#END


data_048_molxxii_17f34e82-c3fe-4c2f-b9a8-ff0adb109244
_symmetry_space_group_name_H-M  'P 1'
_cell_length_a 8.01397
_cell_length_b 3.20516
_cell_length_c 11.18803
_cell_angle_alpha 107.23101
_cell_angle_beta 119.47176
_cell_angle_gamma 95.31167
loop_
_atom_site_label
_atom_site_type_symbol
_atom_site_fract_x
_atom_site_fract_y
_atom_site_fract_z
C1 C 0.93361 0.79460 -0.00042
C2 C 0.72514 0.56408 -0.10209
C3 C 0.70175 0.52578 0.13003
C4 C 0.90049 0.76602 0.22838
C5 C 0.66906 0.51194 -0.24584
S1 S 0.55467 0.35413 -0.06466
S2 S 1.07930 0.94913 0.19416
S3 S 0.87713 0.74592 -0.24094
N1 N 1.02843 0.90827 -0.06013
C6 C 0.47823 0.31009 -0.37747
C7 C 0.58971 0.37968 0.18334
C8 C 0.98205 0.88276 0.38270
N2 N 1.04676 0.98917 0.50947
N3 N 0.49668 0.23467 0.22329
N4 N 0.32002 0.13877 -0.48724
#END


data_049_molxxii_21165aff-23af-40db-a56b-26905dd19dd8
_symmetry_space_group_name_H-M  'P 1 21 1'
_cell_length_a 3.18365
_cell_length_b 14.93242
_cell_length_c 14.08735
_cell_angle_alpha 90.00781
_cell_angle_beta 46.88573
_cell_angle_gamma 90.00647
loop_
_atom_site_label
_atom_site_type_symbol
_atom_site_fract_x
_atom_site_fract_y
_atom_site_fract_z
C1 C 0.60106 -0.00999 0.52647
C2 C 0.47707 0.07999 0.56997
C3 C 1.33032 0.13539 0.32083
C4 C 1.45309 0.04830 0.27765
C5 C -0.02548 0.08287 0.70101
S1 S 0.87986 0.17557 0.48060
S2 S 1.19672 -0.05012 0.37004
S3 S -0.27870 -0.02501 0.75710
N1 N 0.23447 -0.07091 0.61420
C6 C -0.28606 0.16237 0.77267
C7 C 1.58469 0.20617 0.23001
C8 C 1.84045 0.03377 0.14172
N2 N 2.15483 0.02495 0.02973
N3 N 1.78465 0.26606 0.15778
N4 N -0.47201 0.23255 0.82023
C1 C 0.39894 0.49001 0.47353
C2 C 0.52293 0.57999 0.43003
C3 C -0.33032 0.63539 0.67917
C4 C -0.45309 0.54830 0.72235
C5 C 1.02548 0.58287 0.29899
S1 S 0.12014 0.67557 0.51940
S2 S -0.19672 0.44988 0.62996
S3 S 1.27870 0.47499 0.24290
N1 N 0.76553 0.42909 0.38580
C6 C 1.28606 0.66237 0.22733
C7 C -0.58469 0.70617 0.76999
C8 C -0.84045 0.53377 0.85828
N2 N -1.15483 0.52495 0.97027
N3 N -0.78465 0.76606 0.84222
N4 N 1.47201 0.73255 0.17977
#END


data_050_molxxii_e197ecdc-5d40-43ae-9d2a-78fc17c80498
_symmetry_space_group_name_H-M  'P 1 21 1'
_cell_length_a 3.18418
_cell_length_b 15.39378
_cell_length_c 10.39303
_cell_angle_alpha 89.99683
_cell_angle_beta 97.57470
_cell_angle_gamma 90.00519
loop_
_atom_site_label
_atom_site_type_symbol
_atom_site_fract_x
_atom_site_fract_y
_atom_site_fract_z
C1 C 0.55466 -0.07098 0.55926
C2 C 0.58088 0.01621 0.60264
C3 C 0.53312 0.07101 0.35252
C4 C 0.51634 -0.01368 0.30957
C5 C 0.53093 0.01898 0.73338
S1 S 0.65737 0.10919 0.51209
S2 S 0.61023 -0.10855 0.40261
S3 S 0.47596 -0.08597 0.78966
N1 N 0.49507 -0.13019 0.64716
C6 C 0.51436 0.09630 0.80381
C7 C 0.44822 0.14020 0.26385
C8 C 0.41165 -0.03000 0.17521
N2 N 0.31347 -0.04230 0.06482
N3 N 0.36991 0.19956 0.19533
N4 N 0.48704 0.16302 0.85506
C1 C 0.44534 0.42902 0.44074
C2 C 0.41912 0.51621 0.39736
C3 C 0.46688 0.57101 0.64748
C4 C 0.48366 0.48632 0.69043
C5 C 0.46907 0.51898 0.26662
S1 S 0.34263 0.60919 0.48791
S2 S 0.38977 0.39145 0.59739
S3 S 0.52404 0.41403 0.21034
N1 N 0.50493 0.36981 0.35284
C6 C 0.48564 0.59630 0.19619
C7 C 0.55178 0.64020 0.73615
C8 C 0.58835 0.47000 0.82479
N2 N 0.68653 0.45770 0.93518
N3 N 0.63009 0.69956 0.80467
N4 N 0.51296 0.66302 0.14494
#END


data_051_molxxii_ca690a0d-f418-4613-82d6-af6eb33cabf1
_symmetry_space_group_name_H-M  'P c a 21'
_cell_length_a 14.24688
_cell_length_b 3.18264
_cell_length_c 21.40527
_cell_angle_alpha 90.00000
_cell_angle_beta 90.00000
_cell_angle_gamma 90.00000
loop_
_atom_site_label
_atom_site_type_symbol
_atom_site_fract_x
_atom_site_fract_y
_atom_site_fract_z
C1 C -0.02756 0.49065 0.97345
C2 C 0.06824 0.53311 0.98950
C3 C 0.11438 0.37694 0.86841
C4 C 0.02157 0.33958 0.85229
C5 C 0.07628 0.68454 1.05033
S1 S 0.16504 0.41050 0.94325
S2 S -0.07580 0.32090 0.90221
S3 S -0.03539 0.74079 1.08144
N1 N -0.08867 0.59369 1.01717
C6 C 0.16166 0.79191 1.07914
C7 C 0.18520 0.39133 0.82217
C8 C -0.00309 0.30694 0.78832
N2 N -0.02105 0.27946 0.73535
N3 N 0.24814 0.41997 0.78757
N4 N 0.23505 0.89921 1.09723
C1 C 1.02756 0.50935 0.47345
C2 C 0.93176 0.46689 0.48950
C3 C 0.88562 0.62306 0.36841
C4 C 0.97843 0.66042 0.35229
C5 C 0.92372 0.31546 0.55033
S1 S 0.83496 0.58950 0.44325
S2 S 1.07580 0.67910 0.40221
S3 S 1.03539 0.25921 0.58144
N1 N 1.08867 0.40631 0.51717
C6 C 0.83834 0.20809 0.57914
C7 C 0.81480 0.60867 0.32217
C8 C 1.00309 0.69306 0.28832
N2 N 1.02105 0.72054 0.23535
N3 N 0.75186 0.58003 0.28757
N4 N 0.76495 0.10079 0.59723
C1 C 0.52756 0.49065 0.47345
C2 C 0.43176 0.53311 0.48950
C3 C 0.38562 0.37694 0.36841
C4 C 0.47843 0.33958 0.35229
C5 C 0.42372 0.68454 0.55033
S1 S 0.33496 0.41050 0.44325
S2 S 0.57580 0.32090 0.40221
S3 S 0.53539 0.74079 0.58144
N1 N 0.58867 0.59369 0.51717
C6 C 0.33834 0.79191 0.57914
C7 C 0.31480 0.39133 0.32217
C8 C 0.50309 0.30694 0.28832
N2 N 0.52105 0.27946 0.23535
N3 N 0.25186 0.41997 0.28757
N4 N 0.26495 0.89921 0.59723
C1 C 0.47244 0.50935 0.97345
C2 C 0.56824 0.46689 0.98950
C3 C 0.61438 0.62306 0.86841
C4 C 0.52157 0.66042 0.85229
C5 C 0.57628 0.31546 1.05033
S1 S 0.66504 0.58950 0.94325
S2 S 0.42420 0.67910 0.90221
S3 S 0.46461 0.25921 1.08144
N1 N 0.41133 0.40631 1.01717
C6 C 0.66166 0.20809 1.07914
C7 C 0.68520 0.60867 0.82217
C8 C 0.49691 0.69306 0.78832
N2 N 0.47895 0.72054 0.73535
N3 N 0.74814 0.58003 0.78757
N4 N 0.73505 0.10079 1.09723
#END


data_053_molxxii_a75023ae-45fc-4e9a-ac68-298121ee3ead
_symmetry_space_group_name_H-M  'P n a 21'
_cell_length_a 18.18766
_cell_length_b 3.23107
_cell_length_c 16.93370
_cell_angle_alpha 90.00000
_cell_angle_beta 89.97384
_cell_angle_gamma 90.00000
loop_
_atom_site_label
_atom_site_type_symbol
_atom_site_fract_x
_atom_site_fract_y
_atom_site_fract_z
C1 C 0.83983 0.44307 0.78490
C2 C 0.90627 0.50833 0.74281
C3 C 0.83549 0.37813 0.60450
C4 C 0.77078 0.31298 0.64385
C5 C 0.96060 0.64888 0.79389
S1 S 0.92454 0.40786 0.64338
S2 S 0.75624 0.25666 0.74574
S3 S 0.92434 0.66872 0.88876
N1 N 0.84174 0.51766 0.86149
C6 C 1.03221 0.76159 0.77122
C7 C 0.83804 0.39548 0.52130
C8 C 0.70630 0.25803 0.59824
N2 N 0.65290 0.20496 0.56136
N3 N 0.84609 0.40954 0.45313
N4 N 1.08994 0.87151 0.74994
C1 C 0.16017 0.55693 0.28490
C2 C 0.09373 0.49167 0.24281
C3 C 0.16451 0.62187 0.10450
C4 C 0.22922 0.68702 0.14385
C5 C 0.03940 0.35112 0.29389
S1 S 0.07546 0.59214 0.14338
S2 S 0.24376 0.74334 0.24574
S3 S 0.07566 0.33128 0.38876
N1 N 0.15826 0.48234 0.36149
C6 C -0.03221 0.23841 0.27122
C7 C 0.16196 0.60452 0.02130
C8 C 0.29370 0.74197 0.09824
N2 N 0.34710 0.79504 0.06136
N3 N 0.15391 0.59046 -0.04687
N4 N -0.08994 0.12849 0.24994
C1 C 0.66017 0.94307 0.28490
C2 C 0.59373 1.00833 0.24281
C3 C 0.66451 0.87813 0.10450
C4 C 0.72922 0.81298 0.14385
C5 C 0.53940 1.14888 0.29389
S1 S 0.57546 0.90786 0.14338
S2 S 0.74376 0.75666 0.24574
S3 S 0.57566 1.16872 0.38876
N1 N 0.65826 1.01766 0.36149
C6 C 0.46779 1.26159 0.27122
C7 C 0.66196 0.89548 0.02130
C8 C 0.79370 0.75803 0.09824
N2 N 0.84710 0.70496 0.06136
N3 N 0.65391 0.90954 -0.04687
N4 N 0.41006 1.37151 0.24994
C1 C 0.33983 0.05693 0.78490
C2 C 0.40627 -0.00833 0.74281
C3 C 0.33549 0.12187 0.60450
C4 C 0.27078 0.18702 0.64385
C5 C 0.46060 -0.14888 0.79389
S1 S 0.42454 0.09214 0.64338
S2 S 0.25624 0.24334 0.74574
S3 S 0.42434 -0.16872 0.88876
N1 N 0.34174 -0.01766 0.86149
C6 C 0.53221 -0.26159 0.77122
C7 C 0.33804 0.10452 0.52130
C8 C 0.20630 0.24197 0.59824
N2 N 0.15290 0.29504 0.56136
N3 N 0.34609 0.09046 0.45313
N4 N 0.58994 -0.37151 0.74994
#END


data_054_molxxii_73e175ce-1f34-410d-b9a1-145cf848c3b7
_symmetry_space_group_name_H-M  'P c a 21'
_cell_length_a 18.12835
_cell_length_b 3.19789
_cell_length_c 17.41864
_cell_angle_alpha 90.00000
_cell_angle_beta 90.00000
_cell_angle_gamma 90.00000
loop_
_atom_site_label
_atom_site_type_symbol
_atom_site_fract_x
_atom_site_fract_y
_atom_site_fract_z
C1 C 0.15950 0.81168 0.48562
C2 C 0.09408 0.77715 0.44086
C3 C 0.17537 0.91710 0.31292
C4 C 0.23873 0.94227 0.35586
C5 C 0.03668 0.63202 0.48664
S1 S 0.08307 0.89519 0.34372
S2 S 0.24828 0.96111 0.45573
S3 S 0.06884 0.56699 0.57988
N1 N 0.15322 0.70993 0.55874
C6 C -0.03508 0.54250 0.46179
C7 C 0.17703 0.89844 0.23201
C8 C 0.30738 0.95616 0.31724
N2 N 0.36225 0.97164 0.28269
N3 N 0.17348 0.87544 0.16525
N4 N -0.09400 0.45977 0.43995
C1 C 0.84050 0.18832 0.98562
C2 C 0.90592 0.22285 0.94086
C3 C 0.82463 0.08290 0.81292
C4 C 0.76127 0.05773 0.85586
C5 C 0.96332 0.36798 0.98664
S1 S 0.91693 0.10481 0.84372
S2 S 0.75172 0.03889 0.95573
S3 S 0.93116 0.43301 1.07988
N1 N 0.84678 0.29007 1.05874
C6 C 1.03508 0.45750 0.96179
C7 C 0.82297 0.10156 0.73201
C8 C 0.69262 0.04384 0.81724
N2 N 0.63775 0.02836 0.78269
N3 N 0.82652 0.12456 0.66525
N4 N 1.09400 0.54023 0.93995
C1 C 0.34050 0.81168 0.98562
C2 C 0.40592 0.77715 0.94086
C3 C 0.32463 0.91710 0.81292
C4 C 0.26127 0.94227 0.85586
C5 C 0.46332 0.63202 0.98664
S1 S 0.41693 0.89519 0.84372
S2 S 0.25172 0.96111 0.95573
S3 S 0.43116 0.56699 1.07988
N1 N 0.34678 0.70993 1.05874
C6 C 0.53508 0.54250 0.96179
C7 C 0.32297 0.89844 0.73201
C8 C 0.19262 0.95616 0.81724
N2 N 0.13775 0.97164 0.78269
N3 N 0.32652 0.87544 0.66525
N4 N 0.59400 0.45977 0.93995
C1 C 0.65950 0.18832 0.48562
C2 C 0.59408 0.22285 0.44086
C3 C 0.67537 0.08290 0.31292
C4 C 0.73873 0.05773 0.35586
C5 C 0.53668 0.36798 0.48664
S1 S 0.58307 0.10481 0.34372
S2 S 0.74828 0.03889 0.45573
S3 S 0.56884 0.43301 0.57988
N1 N 0.65322 0.29007 0.55874
C6 C 0.46492 0.45750 0.46179
C7 C 0.67703 0.10156 0.23201
C8 C 0.80738 0.04384 0.31724
N2 N 0.86225 0.02836 0.28269
N3 N 0.67348 0.12456 0.16525
N4 N 0.40600 0.54023 0.43995
#END


data_055_molxxii_c3281415-7120-466c-b5bd-f81efad8c521
_symmetry_space_group_name_H-M  'P n a 21'
_cell_length_a 17.06756
_cell_length_b 3.20072
_cell_length_c 18.71992
_cell_angle_alpha 90.00000
_cell_angle_beta 90.00000
_cell_angle_gamma 90.00000
loop_
_atom_site_label
_atom_site_type_symbol
_atom_site_fract_x
_atom_site_fract_y
_atom_site_fract_z
C1 C 0.92085 0.17818 0.90208
C2 C 0.83841 0.17091 0.91075
C3 C 0.85375 0.18854 1.05470
C4 C 0.93345 0.19580 1.04735
C5 C 0.80249 0.25349 0.84577
S1 S 0.78462 0.07587 0.98835
S2 S 0.99003 0.09465 0.97055
S3 S 0.87384 0.31902 0.78113
N1 N 0.94696 0.25769 0.83715
C6 C 0.72125 0.29414 0.83638
C7 C 0.81641 0.27827 1.12050
C8 C 0.98152 0.28909 1.10656
N2 N 1.02541 0.38037 1.15157
N3 N 0.78275 0.36939 1.17243
N4 N 0.65358 0.34020 0.83385
C1 C 0.07915 0.82182 0.40208
C2 C 0.16159 0.82909 0.41075
C3 C 0.14625 0.81146 0.55470
C4 C 0.06655 0.80420 0.54735
C5 C 0.19751 0.74651 0.34577
S1 S 0.21538 0.92413 0.48835
S2 S 0.00997 0.90535 0.47055
S3 S 0.12616 0.68098 0.28113
N1 N 0.05304 0.74231 0.33715
C6 C 0.27875 0.70586 0.33638
C7 C 0.18359 0.72173 0.62050
C8 C 0.01848 0.71091 0.60656
N2 N -0.02541 0.61963 0.65157
N3 N 0.21725 0.63061 0.67243
N4 N 0.34642 0.65980 0.33385
C1 C 0.57915 0.67818 0.40208
C2 C 0.66159 0.67091 0.41075
C3 C 0.64625 0.68854 0.55470
C4 C 0.56655 0.69580 0.54735
C5 C 0.69751 0.75349 0.34577
S1 S 0.71538 0.57587 0.48835
S2 S 0.50997 0.59465 0.47055
S3 S 0.62616 0.81902 0.28113
N1 N 0.55304 0.75769 0.33715
C6 C 0.77875 0.79414 0.33638
C7 C 0.68359 0.77827 0.62050
C8 C 0.51848 0.78909 0.60656
N2 N 0.47459 0.88037 0.65157
N3 N 0.71725 0.86939 0.67243
N4 N 0.84642 0.84020 0.33385
C1 C 0.42085 0.32182 0.90208
C2 C 0.33841 0.32909 0.91075
C3 C 0.35375 0.31146 1.05470
C4 C 0.43345 0.30420 1.04735
C5 C 0.30249 0.24651 0.84577
S1 S 0.28462 0.42413 0.98835
S2 S 0.49003 0.40535 0.97055
S3 S 0.37384 0.18098 0.78113
N1 N 0.44696 0.24231 0.83715
C6 C 0.22125 0.20586 0.83638
C7 C 0.31641 0.22173 1.12050
C8 C 0.48152 0.21091 1.10656
N2 N 0.52541 0.11963 1.15157
N3 N 0.28275 0.13061 1.17243
N4 N 0.15358 0.15980 0.83385
#END


data_056_molxxii_41249409-7e7c-4737-8eba-604ecc4ad957
_symmetry_space_group_name_H-M  'P 1'
_cell_length_a 3.19063
_cell_length_b 9.79146
_cell_length_c 8.96764
_cell_angle_alpha 61.08733
_cell_angle_beta 89.16635
_cell_angle_gamma 82.90107
loop_
_atom_site_label
_atom_site_type_symbol
_atom_site_fract_x
_atom_site_fract_y
_atom_site_fract_z
C1 C 0.48286 0.47753 0.94113
C2 C 0.60083 0.55273 0.76929
C3 C 0.20278 0.83431 0.72511
C4 C 0.09385 0.76226 0.89229
C5 C 0.88295 0.44799 0.74171
S1 S 0.43218 0.74542 0.60830
S2 S 0.16213 0.56222 1.04373
S3 S 0.95870 0.26915 0.92787
N1 N 0.64692 0.32887 1.03801
C6 C 1.09912 0.48155 0.59298
C7 C 0.13092 1.00048 0.63121
C8 C -0.09295 0.85588 0.96317
N2 N -0.24564 0.93244 1.02151
N3 N 0.09251 1.13803 0.56115
N4 N 1.29893 0.51986 0.47262
#END


data_059_molxxii_254546e8-45a2-45c3-aeca-09f8b61b3125
_symmetry_space_group_name_H-M  'P 1'
_cell_length_a 3.20957
_cell_length_b 11.35956
_cell_length_c 13.55699
_cell_angle_alpha 86.37783
_cell_angle_beta 63.33892
_cell_angle_gamma 37.46624
loop_
_atom_site_label
_atom_site_type_symbol
_atom_site_fract_x
_atom_site_fract_y
_atom_site_fract_z
C1 C 0.89642 0.10997 0.39002
C2 C 0.25425 0.32205 0.39862
C3 C 1.48115 0.08972 0.13221
C4 C 2.11416 -0.11597 0.12273
C5 C -0.57812 0.49519 0.52641
S1 S 0.45123 0.36983 0.27288
S2 S 2.03869 -0.16242 0.25099
S3 S -0.45913 0.37639 0.62139
N1 N 0.61175 0.11549 0.49936
C6 C -1.39209 0.72662 0.57141
C7 C 1.64088 0.09814 0.01860
C8 C 2.93586 -0.32259 -0.00248
N2 N 3.60780 -0.49279 -0.10527
N3 N 1.70782 0.12423 -0.06865
N4 N -2.06701 0.91544 0.60539
#END


data_060_molxxii_f53f6cab-c71e-4d9f-b07a-986cdc028858
_symmetry_space_group_name_H-M  'P 1 21 1'
_cell_length_a 3.23127
_cell_length_b 20.22446
_cell_length_c 9.37140
_cell_angle_alpha 90.00000
_cell_angle_beta 48.17069
_cell_angle_gamma 90.00000
loop_
_atom_site_label
_atom_site_type_symbol
_atom_site_fract_x
_atom_site_fract_y
_atom_site_fract_z
C1 C 0.44627 0.17831 0.94110
C2 C 0.85557 0.15809 0.74764
C3 C 0.80005 0.27948 0.63535
C4 C 0.40596 0.29940 0.82248
C5 C 1.05455 0.09578 0.73956
S1 S 1.09644 0.20072 0.54201
S2 S 0.07908 0.25341 1.03194
S3 S 0.69681 0.06795 0.97033
N1 N 0.32396 0.13553 1.07098
C6 C 1.49448 0.06199 0.57201
C7 C 1.03981 0.32661 0.48700
C8 C 0.22206 0.36585 0.86777
N2 N 0.03885 0.41891 0.92017
N3 N 1.27030 0.36342 0.35868
N4 N 1.89485 0.03907 0.43026
C1 C 0.55373 0.67831 0.05890
C2 C 0.14443 0.65809 0.25236
C3 C 0.19995 0.77948 0.36465
C4 C 0.59404 0.79940 0.17752
C5 C -0.05455 0.59578 0.26044
S1 S -0.09644 0.70072 0.45799
S2 S 0.92092 0.75341 -0.03194
S3 S 0.30319 0.56795 0.02967
N1 N 0.67604 0.63553 -0.07098
C6 C -0.49448 0.56199 0.42799
C7 C -0.03981 0.82661 0.51300
C8 C 0.77794 0.86585 0.13223
N2 N 0.96115 0.91891 0.07983
N3 N -0.27030 0.86342 0.64132
N4 N -0.89485 0.53907 0.56974
#END


data_061_molxxii_0ce55d6b-5bc3-4b17-a7c3-eb94c66ab4cb
_symmetry_space_group_name_H-M  'P 1'
_cell_length_a 13.87912
_cell_length_b 8.92499
_cell_length_c 3.19868
_cell_angle_alpha 81.01785
_cell_angle_beta 46.32142
_cell_angle_gamma 61.32370
loop_
_atom_site_label
_atom_site_type_symbol
_atom_site_fract_x
_atom_site_fract_y
_atom_site_fract_z
C1 C 0.10335 0.01812 0.68453
C2 C 0.01844 0.20399 0.93769
C3 C 0.26069 0.22494 -0.10748
C4 C 0.34243 0.04552 -0.35518
C5 C -0.12798 0.25429 1.51162
S1 S 0.07878 0.35602 0.62452
S2 S 0.29725 -0.11509 -0.01256
S3 S -0.14627 0.06992 1.67085
N1 N 0.02922 -0.06648 1.02025
C6 C -0.24250 0.42368 1.92083
C7 C 0.32244 0.32840 -0.47652
C8 C 0.48200 -0.02304 -0.97916
N2 N 0.59054 -0.07060 -1.49787
N3 N 0.37261 0.41368 -0.78351
N4 N -0.33223 0.56230 2.26787
#END


data_062_molxxii_06f6410b-f51e-4b1e-9b83-162ae2a75cfa
_symmetry_space_group_name_H-M  'P 1 21/c 1'
_cell_length_a 3.85765
_cell_length_b 15.21455
_cell_length_c 22.91670
_cell_angle_alpha 90.00000
_cell_angle_beta 115.94487
_cell_angle_gamma 90.00000
loop_
_atom_site_label
_atom_site_type_symbol
_atom_site_fract_x
_atom_site_fract_y
_atom_site_fract_z
C1 C 0.79761 0.79410 0.91374
C2 C 0.93724 0.71218 0.94500
C3 C 0.61898 0.63189 0.83023
C4 C 0.47570 0.70982 0.79868
C5 C 1.21652 0.72617 1.00811
S1 S 0.83133 0.60667 0.91295
S2 S 0.47045 0.81318 0.83226
S3 S 1.26898 0.83777 1.02310
N1 N 0.94830 0.86458 0.94974
C6 C 1.43441 0.65949 1.05112
C7 C 0.62912 0.55857 0.79328
C8 C 0.34125 0.71282 0.73041
N2 N 0.23240 0.72102 0.67430
N3 N 0.65230 0.49765 0.76464
N4 N 1.61262 0.60253 1.08422
C1 C 0.20239 0.29410 0.58626
C2 C 0.06276 0.21218 0.55500
C3 C 0.38102 0.13189 0.66977
C4 C 0.52430 0.20982 0.70132
C5 C -0.21652 0.22617 0.49189
S1 S 0.16867 0.10667 0.58705
S2 S 0.52955 0.31318 0.66774
S3 S -0.26898 0.33777 0.47690
N1 N 0.05170 0.36458 0.55026
C6 C -0.43441 0.15949 0.44888
C7 C 0.37088 0.05857 0.70672
C8 C 0.65875 0.21282 0.76959
N2 N 0.76760 0.22102 0.82570
N3 N 0.34770 -0.00235 0.73536
N4 N -0.61262 0.10253 0.41578
C1 C 0.20239 0.20590 0.08626
C2 C 0.06276 0.28782 0.05500
C3 C 0.38102 0.36811 0.16977
C4 C 0.52430 0.29018 0.20132
C5 C -0.21652 0.27383 -0.00811
S1 S 0.16867 0.39333 0.08705
S2 S 0.52955 0.18682 0.16774
S3 S -0.26898 0.16223 -0.02310
N1 N 0.05170 0.13542 0.05026
C6 C -0.43441 0.34051 -0.05112
C7 C 0.37088 0.44143 0.20672
C8 C 0.65875 0.28718 0.26959
N2 N 0.76760 0.27898 0.32570
N3 N 0.34770 0.50235 0.23536
N4 N -0.61262 0.39747 -0.08422
C1 C 0.79761 0.70590 0.41374
C2 C 0.93724 0.78782 0.44500
C3 C 0.61898 0.86811 0.33023
C4 C 0.47570 0.79018 0.29868
C5 C 1.21652 0.77383 0.50811
S1 S 0.83133 0.89333 0.41295
S2 S 0.47045 0.68682 0.33226
S3 S 1.26898 0.66223 0.52310
N1 N 0.94830 0.63542 0.44974
C6 C 1.43441 0.84051 0.55112
C7 C 0.62912 0.94143 0.29328
C8 C 0.34125 0.78718 0.23041
N2 N 0.23240 0.77898 0.17430
N3 N 0.65230 1.00235 0.26464
N4 N 1.61262 0.89747 0.58422
#END


data_066_molxxii_008c9d7e-a46b-4773-a7ab-578f42521b43
_symmetry_space_group_name_H-M  'P 1'
_cell_length_a 10.44198
_cell_length_b 8.61788
_cell_length_c 3.20985
_cell_angle_alpha 110.89592
_cell_angle_beta 84.69581
_cell_angle_gamma 65.29620
loop_
_atom_site_label
_atom_site_type_symbol
_atom_site_fract_x
_atom_site_fract_y
_atom_site_fract_z
C1 C 0.31695 0.35432 0.22911
C2 C 0.21264 0.55088 0.42994
C3 C 0.43489 0.63437 0.57411
C4 C 0.53631 0.44485 0.37651
C5 C 0.07573 0.57297 0.38579
S1 S 0.24233 0.74477 0.68343
S2 S 0.50763 0.24738 0.16649
S3 S 0.08917 0.35197 0.11314
N1 N 0.26498 0.23663 0.05420
C6 C -0.05149 0.74609 0.51710
C7 C 0.48376 0.77052 0.68997
C8 C 0.68738 0.39646 0.28942
N2 N 0.81059 0.35699 0.18520
N3 N 0.51388 0.89034 0.74442
N4 N -0.15152 0.89303 0.60497
#END


data_067_molxxii_e3982e89-5704-4154-aa17-4deaa52c3a31
_symmetry_space_group_name_H-M  'P 1'
_cell_length_a 6.72178
_cell_length_b 3.18999
_cell_length_c 12.20177
_cell_angle_alpha 91.62040
_cell_angle_beta 120.93476
_cell_angle_gamma 78.25268
loop_
_atom_site_label
_atom_site_type_symbol
_atom_site_fract_x
_atom_site_fract_y
_atom_site_fract_z
C1 C 0.08920 0.95881 -0.04380
C2 C 0.24150 0.71784 -0.08187
C3 C 0.62156 0.85454 0.14409
C4 C 0.47529 1.07395 0.18385
C5 C 0.10645 0.55458 -0.19846
S1 S 0.54982 0.64755 -0.00357
S2 S 0.16424 1.21304 0.09806
S3 S -0.19235 0.71804 -0.24766
N1 N -0.14044 0.98355 -0.12211
C6 C 0.19822 0.28554 -0.26275
C7 C 0.87114 0.74220 0.22918
C8 C 0.58779 1.19199 0.31136
N2 N 0.70501 1.26568 0.41717
N3 N 1.07593 0.61196 0.29501
N4 N 0.28527 0.04136 -0.30718
#END


data_068_molxxii_37be15b4-349e-46c9-a909-26eb7939bca0
_symmetry_space_group_name_H-M  'P n a 21'
_cell_length_a 18.44138
_cell_length_b 3.19275
_cell_length_c 16.58414
_cell_angle_alpha 90.00000
_cell_angle_beta 90.00000
_cell_angle_gamma 90.00000
loop_
_atom_site_label
_atom_site_type_symbol
_atom_site_fract_x
_atom_site_fract_y
_atom_site_fract_z
C1 C 0.63552 0.41082 1.05807
C2 C 0.70114 0.47697 1.01502
C3 C 0.62716 0.36682 0.87434
C4 C 0.56340 0.31544 0.91571
C5 C 0.75490 0.61965 1.06735
S1 S 0.71634 0.40348 0.91222
S2 S 0.54989 0.26452 1.01972
S3 S 0.71917 0.64149 1.16375
N1 N 0.63860 0.48036 1.13628
C6 C 0.82457 0.74159 1.04265
C7 C 0.62798 0.41876 0.78964
C8 C 0.49725 0.29081 0.87215
N2 N 0.44141 0.27247 0.83992
N3 N 0.63526 0.49249 0.72130
N4 N 0.88025 0.84772 1.01666
C1 C 0.36448 0.58918 0.55807
C2 C 0.29886 0.52303 0.51502
C3 C 0.37284 0.63318 0.37434
C4 C 0.43660 0.68456 0.41571
C5 C 0.24510 0.38035 0.56735
S1 S 0.28366 0.59652 0.41222
S2 S 0.45011 0.73548 0.51972
S3 S 0.28083 0.35851 0.66375
N1 N 0.36140 0.51964 0.63628
C6 C 0.17543 0.25841 0.54265
C7 C 0.37202 0.58124 0.28964
C8 C 0.50275 0.70919 0.37215
N2 N 0.55859 0.72753 0.33992
N3 N 0.36474 0.50751 0.22130
N4 N 0.11975 0.15228 0.51666
C1 C 0.86448 0.91082 0.55807
C2 C 0.79886 0.97697 0.51502
C3 C 0.87284 0.86682 0.37434
C4 C 0.93660 0.81544 0.41571
C5 C 0.74510 1.11965 0.56735
S1 S 0.78366 0.90348 0.41222
S2 S 0.95011 0.76452 0.51972
S3 S 0.78083 1.14149 0.66375
N1 N 0.86140 0.98036 0.63628
C6 C 0.67543 1.24159 0.54265
C7 C 0.87202 0.91876 0.28964
C8 C 1.00275 0.79081 0.37215
N2 N 1.05859 0.77247 0.33992
N3 N 0.86474 0.99249 0.22130
N4 N 0.61975 1.34772 0.51666
C1 C 0.13552 0.08918 1.05807
C2 C 0.20114 0.02303 1.01502
C3 C 0.12716 0.13318 0.87434
C4 C 0.06340 0.18456 0.91571
C5 C 0.25490 -0.11965 1.06735
S1 S 0.21634 0.09652 0.91222
S2 S 0.04989 0.23548 1.01972
S3 S 0.21917 -0.14149 1.16375
N1 N 0.13860 0.01964 1.13628
C6 C 0.32457 -0.24159 1.04265
C7 C 0.12798 0.08124 0.78964
C8 C -0.00275 0.20919 0.87215
N2 N -0.05859 0.22753 0.83992
N3 N 0.13526 0.00751 0.72130
N4 N 0.38025 -0.34772 1.01666
#END


data_069_molxxii_ac21e350-4414-464a-b3da-a3e75f6586bc
_symmetry_space_group_name_H-M  'P c a 21'
_cell_length_a 19.27565
_cell_length_b 3.24926
_cell_length_c 15.94702
_cell_angle_alpha 90.00000
_cell_angle_beta 90.00000
_cell_angle_gamma 90.00000
loop_
_atom_site_label
_atom_site_type_symbol
_atom_site_fract_x
_atom_site_fract_y
_atom_site_fract_z
C1 C 0.15709 0.66993 0.52742
C2 C 0.09573 0.63604 0.47866
C3 C 0.17371 0.43585 0.34191
C4 C 0.23271 0.53899 0.38574
C5 C 0.04262 0.48344 0.53778
S1 S 0.08838 0.55511 0.37350
S2 S 0.23786 0.79434 0.48365
S3 S 0.07127 0.59120 0.63886
N1 N 0.15120 0.69469 0.60970
C6 C -0.02438 0.35091 0.51689
C7 C 0.17569 0.24495 0.26228
C8 C 0.29798 0.45502 0.34918
N2 N 0.35003 0.38700 0.31513
N3 N 0.17821 0.09556 0.19599
N4 N -0.07926 0.22535 0.50036
C1 C 0.84291 0.33007 1.02742
C2 C 0.90427 0.36396 0.97866
C3 C 0.82629 0.56415 0.84191
C4 C 0.76729 0.46101 0.88574
C5 C 0.95738 0.51656 1.03778
S1 S 0.91162 0.44489 0.87350
S2 S 0.76214 0.20566 0.98365
S3 S 0.92873 0.40880 1.13886
N1 N 0.84880 0.30531 1.10970
C6 C 1.02438 0.64909 1.01689
C7 C 0.82431 0.75505 0.76228
C8 C 0.70202 0.54498 0.84918
N2 N 0.64997 0.61300 0.81513
N3 N 0.82179 0.90444 0.69599
N4 N 1.07926 0.77465 1.00036
C1 C 0.34291 0.66993 1.02742
C2 C 0.40427 0.63604 0.97866
C3 C 0.32629 0.43585 0.84191
C4 C 0.26729 0.53899 0.88574
C5 C 0.45738 0.48344 1.03778
S1 S 0.41162 0.55511 0.87350
S2 S 0.26214 0.79434 0.98365
S3 S 0.42873 0.59120 1.13886
N1 N 0.34880 0.69469 1.10970
C6 C 0.52438 0.35091 1.01689
C7 C 0.32431 0.24495 0.76228
C8 C 0.20202 0.45502 0.84918
N2 N 0.14997 0.38700 0.81513
N3 N 0.32179 0.09556 0.69599
N4 N 0.57926 0.22535 1.00036
C1 C 0.65709 0.33007 0.52742
C2 C 0.59573 0.36396 0.47866
C3 C 0.67371 0.56415 0.34191
C4 C 0.73271 0.46101 0.38574
C5 C 0.54262 0.51656 0.53778
S1 S 0.58838 0.44489 0.37350
S2 S 0.73786 0.20566 0.48365
S3 S 0.57127 0.40880 0.63886
N1 N 0.65120 0.30531 0.60970
C6 C 0.47562 0.64909 0.51689
C7 C 0.67569 0.75505 0.26228
C8 C 0.79798 0.54498 0.34918
N2 N 0.85003 0.61300 0.31513
N3 N 0.67821 0.90444 0.19599
N4 N 0.42074 0.77465 0.50036
#END


data_070_molxxii_8fe6f4df-bb33-4c25-b788-e11f843c75ea
_symmetry_space_group_name_H-M  'P 1'
_cell_length_a 10.81727
_cell_length_b 3.19379
_cell_length_c 13.42225
_cell_angle_alpha 83.83817
_cell_angle_beta 149.31382
_cell_angle_gamma 99.63944
loop_
_atom_site_label
_atom_site_type_symbol
_atom_site_fract_x
_atom_site_fract_y
_atom_site_fract_z
C1 C 0.11317 0.75181 0.42883
C2 C 0.34470 0.71274 0.63219
C3 C 0.16314 0.86636 0.68584
C4 C -0.06296 0.89101 0.48878
C5 C 0.50500 0.63253 0.66984
S1 S 0.43127 0.75298 0.81658
S2 S -0.15851 0.82624 0.30046
S3 S 0.35452 0.62279 0.45201
N1 N 0.09588 0.71591 0.31997
C6 C 0.74747 0.55895 0.85443
C7 C 0.20496 0.94902 0.81535
C8 C -0.24893 0.98815 0.42227
N2 N -0.39140 1.08703 0.37709
N3 N 0.25341 1.02555 0.93018
N4 N 0.94220 0.48038 1.01002
#END


data_071_molxxii_b8ec1d5f-7608-4227-91ad-9f103099ead8
_symmetry_space_group_name_H-M  'P 1'
_cell_length_a 3.20089
_cell_length_b 10.66254
_cell_length_c 9.93575
_cell_angle_alpha 131.12735
_cell_angle_beta 94.55918
_cell_angle_gamma 82.15495
loop_
_atom_site_label
_atom_site_type_symbol
_atom_site_fract_x
_atom_site_fract_y
_atom_site_fract_z
C1 C 0.15871 -0.01646 0.29966
C2 C 0.16059 0.06514 0.48434
C3 C 0.17790 0.36514 0.56830
C4 C 0.16221 0.28716 0.39052
C5 C 0.10738 -0.04897 0.50453
S1 S 0.22876 0.27410 0.66585
S2 S 0.18223 0.07294 0.20223
S3 S 0.08885 -0.24483 0.29477
N1 N 0.12569 -0.17864 0.18770
C6 C 0.08587 -0.01722 0.66521
C7 C 0.16112 0.54146 0.69940
C8 C 0.12499 0.38645 0.34142
N2 N 0.08894 0.46518 0.29750
N3 N 0.12913 0.68705 0.81021
N4 N 0.06640 0.01077 0.79950
#END


data_075_molxxii_4e1eb967-0c6a-499a-9dd9-59fbb967c91a
_symmetry_space_group_name_H-M  'P 1'
_cell_length_a 3.20027
_cell_length_b 8.95834
_cell_length_c 14.73317
_cell_angle_alpha 61.22854
_cell_angle_beta 42.51135
_cell_angle_gamma 73.39104
loop_
_atom_site_label
_atom_site_type_symbol
_atom_site_fract_x
_atom_site_fract_y
_atom_site_fract_z
C1 C 0.40971 -0.02386 0.39413
C2 C 0.16466 0.13010 0.41070
C3 C 1.26141 0.31729 0.12861
C4 C 1.50709 0.16719 0.11528
C5 C -0.46146 0.09254 0.54453
S1 S 0.53565 0.34077 0.28722
S2 S 1.18502 -0.04595 0.24679
S3 S -0.67183 -0.12629 0.63307
N1 N 0.02030 -0.16547 0.50096
C6 C -0.86677 0.21624 0.58980
C7 C 1.58953 0.47837 0.00606
C8 C 2.09917 0.16932 -0.02079
N2 N 2.57860 0.15646 -0.12765
N3 N 1.80627 0.61675 -0.08777
N4 N -1.18506 0.32585 0.61266
#END


data_076_molxxii_2a8aad08-a86b-4d68-b629-2066ddf4bae0
_symmetry_space_group_name_H-M  'P 1 21/c 1'
_cell_length_a 3.76679
_cell_length_b 15.06405
_cell_length_c 21.78282
_cell_angle_alpha 90.00000
_cell_angle_beta 92.03579
_cell_angle_gamma 90.00000
loop_
_atom_site_label
_atom_site_type_symbol
_atom_site_fract_x
_atom_site_fract_y
_atom_site_fract_z
C1 C 0.08731 0.20994 0.27852
C2 C 0.09707 0.30160 0.29324
C3 C 0.15207 0.34314 0.17276
C4 C 0.13696 0.25438 0.15740
C5 C 0.01414 0.31356 0.35444
S1 S 0.21743 0.38986 0.24621
S2 S 0.17369 0.16218 0.20692
S3 S -0.04896 0.21019 0.38760
N1 N 0.00907 0.15557 0.32365
C6 C -0.01297 0.39753 0.38217
C7 C 0.12653 0.40988 0.12743
C8 C 0.10397 0.23101 0.09453
N2 N 0.07389 0.21361 0.04244
N3 N 0.10295 0.46813 0.09214
N4 N -0.04150 0.47081 0.39857
C1 C 0.91269 0.70994 0.22148
C2 C 0.90293 0.80160 0.20676
C3 C 0.84793 0.84314 0.32724
C4 C 0.86304 0.75438 0.34260
C5 C 0.98586 0.81356 0.14556
S1 S 0.78257 0.88986 0.25379
S2 S 0.82631 0.66218 0.29308
S3 S 1.04896 0.71019 0.11240
N1 N 0.99093 0.65557 0.17635
C6 C 1.01297 0.89753 0.11783
C7 C 0.87347 0.90988 0.37257
C8 C 0.89603 0.73101 0.40547
N2 N 0.92611 0.71361 0.45756
N3 N 0.89705 0.96813 0.40786
N4 N 1.04150 0.97081 0.10143
C1 C 0.91269 0.79006 0.72148
C2 C 0.90293 0.69840 0.70676
C3 C 0.84793 0.65686 0.82724
C4 C 0.86304 0.74562 0.84260
C5 C 0.98586 0.68644 0.64556
S1 S 0.78257 0.61014 0.75379
S2 S 0.82631 0.83782 0.79308
S3 S 1.04896 0.78981 0.61240
N1 N 0.99093 0.84443 0.67635
C6 C 1.01297 0.60247 0.61783
C7 C 0.87347 0.59012 0.87257
C8 C 0.89603 0.76899 0.90547
N2 N 0.92611 0.78639 0.95756
N3 N 0.89705 0.53187 0.90786
N4 N 1.04150 0.52919 0.60143
C1 C 0.08731 0.29006 0.77852
C2 C 0.09707 0.19840 0.79324
C3 C 0.15207 0.15686 0.67276
C4 C 0.13696 0.24562 0.65740
C5 C 0.01414 0.18644 0.85444
S1 S 0.21743 0.11014 0.74621
S2 S 0.17369 0.33782 0.70692
S3 S -0.04896 0.28981 0.88760
N1 N 0.00907 0.34443 0.82365
C6 C -0.01297 0.10247 0.88217
C7 C 0.12653 0.09012 0.62743
C8 C 0.10397 0.26899 0.59453
N2 N 0.07389 0.28639 0.54244
N3 N 0.10295 0.03187 0.59214
N4 N -0.04150 0.02919 0.89857
#END


data_077_molxxii_3158e678-5b83-45b9-9876-313076a814d0
_symmetry_space_group_name_H-M  'P 1'
_cell_length_a 3.18000
_cell_length_b 7.78102
_cell_length_c 10.04136
_cell_angle_alpha 71.73905
_cell_angle_beta 95.65915
_cell_angle_gamma 93.25118
loop_
_atom_site_label
_atom_site_type_symbol
_atom_site_fract_x
_atom_site_fract_y
_atom_site_fract_z
C1 C 0.64464 0.79568 0.93500
C2 C 0.64180 0.97350 0.94424
C3 C 0.66221 1.10734 0.65777
C4 C 0.66269 0.93518 0.64919
C5 C 0.57858 0.96424 1.08169
S1 S 0.71385 1.17703 0.80931
S2 S 0.71241 0.73012 0.78608
S3 S 0.53623 0.73872 1.18264
N1 N 0.59139 0.66227 1.05157
C6 C 0.54691 1.11150 1.13218
C7 C 0.61388 1.25856 0.53496
C8 C 0.60380 0.90278 0.51761
N2 N 0.54117 0.86504 0.41377
N3 N 0.56112 1.38933 0.43948
N4 N 0.51503 1.23550 1.17171
#END


data_078_molxxii_952b167a-72c6-49c0-beaf-41ec6ca79d11
_symmetry_space_group_name_H-M  'P 1'
_cell_length_a 14.84880
_cell_length_b 3.21328
_cell_length_c 8.17913
_cell_angle_alpha 111.61670
_cell_angle_beta 121.94227
_cell_angle_gamma 108.94268
loop_
_atom_site_label
_atom_site_type_symbol
_atom_site_fract_x
_atom_site_fract_y
_atom_site_fract_z
C1 C 1.03801 0.45652 0.52934
C2 C 1.01431 0.38380 0.66759
C3 C 0.73260 -0.27758 0.25032
C4 C 0.75405 -0.22400 0.11283
C5 C 1.14004 0.63276 0.90402
S1 S 0.85809 0.06100 0.57713
S2 S 0.91199 0.19076 0.21396
S3 S 1.27302 0.94592 0.93267
N1 N 1.16817 0.74294 0.64747
C6 C 1.15389 0.61596 1.08471
C7 C 0.59549 -0.63928 0.13316
C8 C 0.63553 -0.53425 -0.15127
N2 N 0.53957 -0.77698 -0.36715
N3 N 0.48658 -0.93975 0.05108
N4 N 1.15328 0.54811 1.21483
#END


data_079_molxxii_8a0d0a7c-014c-40c0-b737-ac8cf3f17be3
_symmetry_space_group_name_H-M  'P 1'
_cell_length_a 9.70606
_cell_length_b 3.18517
_cell_length_c 11.46109
_cell_angle_alpha 45.58707
_cell_angle_beta 101.98986
_cell_angle_gamma 95.63484
loop_
_atom_site_label
_atom_site_type_symbol
_atom_site_fract_x
_atom_site_fract_y
_atom_site_fract_z
C1 C 0.16504 0.40398 0.67895
C2 C 0.12781 0.83429 0.50183
C3 C -0.14327 0.52146 0.51586
C4 C -0.10926 0.10840 0.68622
C5 C 0.24569 1.13114 0.43502
S1 S -0.03388 0.99487 0.37244
S2 S 0.05224 -0.08791 0.82022
S3 S 0.38902 0.83855 0.59667
N1 N 0.29831 0.36500 0.74271
C6 C 0.25116 1.59063 0.26543
C7 C -0.28238 0.57489 0.43670
C8 C -0.21500 -0.24653 0.77907
N2 N -0.29841 -0.55564 0.85963
N3 N -0.39628 0.60443 0.37222
N4 N 0.25204 1.98370 0.12389
#END


data_080_molxxii_89ca9643-6200-45a5-ae57-504d3f010eac
_symmetry_space_group_name_H-M  'P 1'
_cell_length_a 3.21443
_cell_length_b 13.83934
_cell_length_c 12.24814
_cell_angle_alpha 122.22907
_cell_angle_beta 39.86479
_cell_angle_gamma 93.88134
loop_
_atom_site_label
_atom_site_type_symbol
_atom_site_fract_x
_atom_site_fract_y
_atom_site_fract_z
C1 C -0.45246 0.60862 0.22970
C2 C -0.50060 0.71860 0.24678
C3 C 1.05223 0.50641 -0.27584
C4 C 1.09707 0.40074 -0.29146
C5 C -1.30052 0.85282 0.49830
S1 S 0.29701 0.69869 0.00198
S2 S 0.41098 0.42074 -0.04345
S3 S -1.89574 0.82977 0.68633
N1 N -1.14367 0.65368 0.44704
C6 C -1.60337 0.98724 0.59276
C7 C 1.66242 0.46418 -0.50390
C8 C 1.78710 0.25195 -0.54261
N2 N 2.36077 0.13183 -0.75304
N3 N 2.13150 0.43211 -0.68804
N4 N -1.85393 1.09762 0.66802
#END


data_081_molxxii_1842be54-dbe6-491f-8f49-3f60066fc337
_symmetry_space_group_name_H-M  'P 1'
_cell_length_a 3.19641
_cell_length_b 8.29980
_cell_length_c 11.06801
_cell_angle_alpha 114.75697
_cell_angle_beta 107.53434
_cell_angle_gamma 96.63990
loop_
_atom_site_label
_atom_site_type_symbol
_atom_site_fract_x
_atom_site_fract_y
_atom_site_fract_z
C1 C 0.41872 1.12949 0.49343
C2 C 0.36413 0.94433 0.46777
C3 C -0.30512 0.82247 0.20318
C4 C -0.24750 1.00044 0.22552
C5 C 0.68066 0.94093 0.58418
S1 S -0.02264 0.74133 0.31855
S2 S 0.12154 1.20773 0.37604
S3 S 0.99102 1.16569 0.71454
N1 N 0.73333 1.25681 0.61858
C6 C 0.75027 0.77860 0.58750
C7 C -0.62664 0.67248 0.07251
C8 C -0.51205 1.03288 0.11426
N2 N -0.72628 1.06449 0.02535
N3 N -0.88483 0.54162 -0.03119
N4 N 0.81147 0.63836 0.57693
#END


data_082_molxxii_314ad937-6c74-482c-9979-8665644e5eda
_symmetry_space_group_name_H-M  'P 1'
_cell_length_a 3.17928
_cell_length_b 6.89439
_cell_length_c 10.32935
_cell_angle_alpha 89.41254
_cell_angle_beta 85.80258
_cell_angle_gamma 81.86043
loop_
_atom_site_label
_atom_site_type_symbol
_atom_site_fract_x
_atom_site_fract_y
_atom_site_fract_z
C1 C -0.08951 0.67575 0.70070
C2 C -0.07948 0.86815 0.74612
C3 C 0.40798 0.93712 0.52683
C4 C 0.38410 0.75402 0.47970
C5 C -0.29413 0.89149 0.86875
S1 S 0.16063 1.05523 0.66813
S2 S 0.12020 0.56952 0.55123
S3 S -0.48360 0.67487 0.91346
N1 N -0.29079 0.56093 0.77901
C6 C -0.34889 1.06398 0.94290
C7 C 0.66181 1.06060 0.45600
C8 C 0.59988 0.70242 0.35734
N2 N 0.78786 0.66748 0.25743
N3 N 0.88982 1.16463 0.40939
N4 N -0.37711 1.21075 0.99984
#END


data_083_molxxii_792601a2-fcf9-46b8-8f33-c9c86ae9cb65
_symmetry_space_group_name_H-M  'P 1'
_cell_length_a 3.19703
_cell_length_b 8.20765
_cell_length_c 9.67960
_cell_angle_alpha 79.35870
_cell_angle_beta 97.31662
_cell_angle_gamma 94.27790
loop_
_atom_site_label
_atom_site_type_symbol
_atom_site_fract_x
_atom_site_fract_y
_atom_site_fract_z
C1 C 0.89117 0.40832 0.92472
C2 C 0.90641 0.58298 0.91919
C3 C 0.91689 0.63435 0.63313
C4 C 0.89612 0.46600 0.63715
C5 C 0.86271 0.61665 1.05218
S1 S 0.97409 0.74234 0.77521
S2 S 0.91244 0.30306 0.78241
S3 S 0.81533 0.43033 1.16805
N1 N 0.84544 0.31575 1.04890
C6 C 0.85855 0.77584 1.08517
C7 C 0.89249 0.74238 0.50079
C8 C 0.85060 0.40483 0.50804
N2 N 0.82230 0.35321 0.40255
N3 N 0.86062 0.82983 0.39083
N4 N 0.84428 0.91226 1.10176
#END


data_085_molxxii_262cde4d-93f1-4948-b2fe-4cd1a4c057c3
_symmetry_space_group_name_H-M  'P n a 21'
_cell_length_a 21.58410
_cell_length_b 3.26900
_cell_length_c 13.88916
_cell_angle_alpha 90.00000
_cell_angle_beta 90.00000
_cell_angle_gamma 90.00000
loop_
_atom_site_label
_atom_site_type_symbol
_atom_site_fract_x
_atom_site_fract_y
_atom_site_fract_z
C1 C 0.34044 0.24715 0.40120
C2 C 0.35035 0.28372 0.30099
C3 C 0.22880 0.12793 0.26491
C4 C 0.21926 0.09207 0.36155
C5 C 0.41097 0.41490 0.28623
S1 S 0.30130 0.10899 0.20881
S2 S 0.27397 0.03130 0.45348
S3 S 0.44972 0.45469 0.39520
N1 N 0.38782 0.32849 0.45732
C6 C 0.43851 0.50244 0.19659
C7 C 0.17785 0.16759 0.20104
C8 C 0.15753 0.09531 0.39486
N2 N 0.10616 0.07183 0.41940
N3 N 0.14064 0.07392 0.14282
N4 N 0.46038 0.58142 0.12226
C1 C 0.65956 0.75285 0.90120
C2 C 0.64965 0.71628 0.80099
C3 C 0.77120 0.87207 0.76491
C4 C 0.78074 0.90793 0.86155
C5 C 0.58903 0.58510 0.78623
S1 S 0.69870 0.89101 0.70881
S2 S 0.72603 0.96870 0.95348
S3 S 0.55028 0.54531 0.89520
N1 N 0.61218 0.67151 0.95732
C6 C 0.56149 0.49756 0.69659
C7 C 0.82215 0.83241 0.70104
C8 C 0.84247 0.90469 0.89486
N2 N 0.89384 0.92817 0.91940
N3 N 0.85936 0.92608 0.64282
N4 N 0.53962 0.41858 0.62226
C1 C 0.15956 0.74715 0.90120
C2 C 0.14965 0.78372 0.80099
C3 C 0.27120 0.62793 0.76491
C4 C 0.28074 0.59207 0.86155
C5 C 0.08903 0.91490 0.78623
S1 S 0.19870 0.60899 0.70881
S2 S 0.22603 0.53130 0.95348
S3 S 0.05028 0.95469 0.89520
N1 N 0.11218 0.82849 0.95732
C6 C 0.06149 1.00244 0.69659
C7 C 0.32215 0.66759 0.70104
C8 C 0.34247 0.59531 0.89486
N2 N 0.39384 0.57183 0.91940
N3 N 0.35936 0.57392 0.64282
N4 N 0.03962 1.08142 0.62226
C1 C 0.84044 0.25285 0.40120
C2 C 0.85035 0.21628 0.30099
C3 C 0.72880 0.37207 0.26491
C4 C 0.71926 0.40793 0.36155
C5 C 0.91097 0.08510 0.28623
S1 S 0.80130 0.39101 0.20881
S2 S 0.77397 0.46870 0.45348
S3 S 0.94972 0.04531 0.39520
N1 N 0.88782 0.17151 0.45732
C6 C 0.93851 -0.00244 0.19659
C7 C 0.67785 0.33241 0.20104
C8 C 0.65753 0.40469 0.39486
N2 N 0.60616 0.42817 0.41940
N3 N 0.64064 0.42608 0.14282
N4 N 0.96038 -0.08142 0.12226
#END


data_086_molxxii_b76c1736-3fba-4d18-8b41-df1408478c28
_symmetry_space_group_name_H-M  'P 1'
_cell_length_a 11.88256
_cell_length_b 3.21560
_cell_length_c 18.04003
_cell_angle_alpha 73.71328
_cell_angle_beta 35.64983
_cell_angle_gamma 102.38352
loop_
_atom_site_label
_atom_site_type_symbol
_atom_site_fract_x
_atom_site_fract_y
_atom_site_fract_z
C1 C 0.79694 0.46463 0.01690
C2 C 0.91584 0.79728 -0.13396
C3 C 0.39374 -0.47070 0.14301
C4 C 0.26611 -0.78785 0.29539
C5 C 1.20883 1.51437 -0.31873
S1 S 0.74818 0.42094 -0.11283
S2 S 0.42454 -0.42247 0.28085
S3 S 1.30666 1.68922 -0.28662
N1 N 0.98200 0.87586 -0.04591
C6 C 1.38514 2.00042 -0.49615
C7 C 0.23331 -0.89429 0.18562
C8 C -0.03381 -1.52262 0.49693
N2 N -0.27555 -2.12676 0.66360
N3 N 0.10914 -1.25988 0.21830
N4 N 1.51120 2.37115 -0.63383
#END


data_087_molxxii_ded2dd3a-4e72-4015-8ef4-23579456cab8
_symmetry_space_group_name_H-M  'P 1'
_cell_length_a 3.80743
_cell_length_b 7.90691
_cell_length_c 15.16966
_cell_angle_alpha 85.67945
_cell_angle_beta 35.56808
_cell_angle_gamma 94.83790
loop_
_atom_site_label
_atom_site_type_symbol
_atom_site_fract_x
_atom_site_fract_y
_atom_site_fract_z
C1 C 0.07379 -0.01115 0.38775
C2 C -0.07972 0.15162 0.42184
C3 C 0.91491 0.30567 0.10815
C4 C 1.06501 0.14821 0.07493
C5 C -0.67399 0.12423 0.58069
S1 S 0.36721 0.35809 0.29000
S2 S 0.77457 -0.04494 0.20317
S3 S -0.96440 -0.09723 0.66959
N1 N -0.34935 -0.15094 0.50649
C6 C -0.99314 0.25339 0.65782
C7 C 1.18253 0.44903 -0.00797
C8 C 1.48552 0.12645 -0.07672
N2 N 1.81174 0.10388 -0.19907
N3 N 1.36638 0.56620 -0.09826
N4 N -1.23208 0.36680 0.71519
#END


data_088_molxxii_3d610c6e-ca87-4bfb-a5ab-dc221f8ce587
_symmetry_space_group_name_H-M  'P 1'
_cell_length_a 11.56080
_cell_length_b 3.17973
_cell_length_c 12.71306
_cell_angle_alpha 94.74892
_cell_angle_beta 64.42763
_cell_angle_gamma 143.22119
loop_
_atom_site_label
_atom_site_type_symbol
_atom_site_fract_x
_atom_site_fract_y
_atom_site_fract_z
C1 C 0.17765 -0.56842 0.11771
C2 C 0.32289 0.14781 0.12650
C3 C 0.68223 1.03671 -0.14246
C4 C 0.54771 0.34413 -0.15067
C5 C 0.18883 -0.04943 0.25676
S1 S 0.61978 1.14398 -0.00009
S2 S 0.25163 -0.66027 -0.02578
S3 S -0.09596 -1.08313 0.35381
N1 N -0.04224 -1.24429 0.22897
C6 C 0.26738 0.50204 0.30193
C7 C 0.90963 1.80044 -0.25906
C8 C 0.65075 0.41951 -0.27655
N2 N 0.74476 0.49987 -0.37993
N3 N 1.09494 2.44508 -0.35131
N4 N 0.34137 0.99374 0.33186
#END


data_090_molxxii_90ec323d-d16d-40ca-a8f7-19b15aaf54b9
_symmetry_space_group_name_H-M  'P c a 21'
_cell_length_a 20.91421
_cell_length_b 3.99757
_cell_length_c 14.30938
_cell_angle_alpha 90.00000
_cell_angle_beta 90.00000
_cell_angle_gamma 90.00000
loop_
_atom_site_label
_atom_site_type_symbol
_atom_site_fract_x
_atom_site_fract_y
_atom_site_fract_z
C1 C 0.54803 0.86447 1.06707
C2 C 0.52597 0.85304 0.97327
C3 C 0.64883 0.78185 0.91295
C4 C 0.67025 0.78904 1.00326
C5 C 0.46070 0.78267 0.97173
S1 S 0.57263 0.92128 0.87377
S2 S 0.62750 0.92777 1.10347
S3 S 0.43334 0.76847 1.08591
N1 N 0.50406 0.82458 1.13240
C6 C 0.42375 0.74172 0.89078
C7 C 0.68711 0.66016 0.83834
C8 C 0.73430 0.69032 1.02167
N2 N 0.78678 0.60862 1.03353
N3 N 0.71744 0.54508 0.77821
N4 N 0.39437 0.72241 0.82172
C1 C 0.45197 0.13553 0.56707
C2 C 0.47403 0.14696 0.47327
C3 C 0.35117 0.21815 0.41295
C4 C 0.32975 0.21096 0.50326
C5 C 0.53930 0.21733 0.47173
S1 S 0.42737 0.07872 0.37377
S2 S 0.37250 0.07223 0.60347
S3 S 0.56666 0.23153 0.58591
N1 N 0.49594 0.17542 0.63240
C6 C 0.57625 0.25828 0.39078
C7 C 0.31289 0.33984 0.33834
C8 C 0.26570 0.30968 0.52167
N2 N 0.21322 0.39138 0.53353
N3 N 0.28256 0.45492 0.27821
N4 N 0.60563 0.27759 0.32172
C1 C 0.95197 0.86447 0.56707
C2 C 0.97403 0.85304 0.47327
C3 C 0.85117 0.78185 0.41295
C4 C 0.82975 0.78904 0.50326
C5 C 1.03930 0.78267 0.47173
S1 S 0.92737 0.92128 0.37377
S2 S 0.87250 0.92777 0.60347
S3 S 1.06666 0.76847 0.58591
N1 N 0.99594 0.82458 0.63240
C6 C 1.07625 0.74172 0.39078
C7 C 0.81289 0.66016 0.33834
C8 C 0.76570 0.69032 0.52167
N2 N 0.71322 0.60862 0.53353
N3 N 0.78256 0.54508 0.27821
N4 N 1.10563 0.72241 0.32172
C1 C 0.04803 0.13553 1.06707
C2 C 0.02597 0.14696 0.97327
C3 C 0.14883 0.21815 0.91295
C4 C 0.17025 0.21096 1.00326
C5 C -0.03930 0.21733 0.97173
S1 S 0.07263 0.07872 0.87377
S2 S 0.12750 0.07223 1.10347
S3 S -0.06666 0.23153 1.08591
N1 N 0.00406 0.17542 1.13240
C6 C -0.07625 0.25828 0.89078
C7 C 0.18711 0.33984 0.83834
C8 C 0.23430 0.30968 1.02167
N2 N 0.28678 0.39138 1.03353
N3 N 0.21744 0.45492 0.77821
N4 N -0.10563 0.27759 0.82172
#END


data_091_molxxii_92b3cf3b-4fc9-439d-af2d-ce2578ca658d
_symmetry_space_group_name_H-M  'P c a 21'
_cell_length_a 14.59402
_cell_length_b 3.87629
_cell_length_c 20.88189
_cell_angle_alpha 90.00000
_cell_angle_beta 90.00000
_cell_angle_gamma 90.00000
loop_
_atom_site_label
_atom_site_type_symbol
_atom_site_fract_x
_atom_site_fract_y
_atom_site_fract_z
C1 C -0.05936 0.19914 0.43769
C2 C 0.03432 0.23406 0.45418
C3 C 0.07843 0.17764 0.32790
C4 C -0.01200 0.14760 0.31085
C5 C 0.04112 0.35885 0.51677
S1 S 0.12838 0.14770 0.40428
S2 S -0.10429 0.06929 0.36275
S3 S -0.06822 0.39431 0.54905
N1 N -0.11962 0.27440 0.48265
C6 C 0.12452 0.44185 0.54647
C7 C 0.14620 0.23133 0.28100
C8 C -0.03368 0.15813 0.24489
N2 N -0.04837 0.15917 0.18988
N3 N 0.20596 0.29170 0.24526
N4 N 0.19699 0.51694 0.56528
C1 C 1.05936 0.80086 0.93769
C2 C 0.96568 0.76594 0.95418
C3 C 0.92157 0.82236 0.82790
C4 C 1.01200 0.85240 0.81085
C5 C 0.95888 0.64115 1.01677
S1 S 0.87162 0.85230 0.90428
S2 S 1.10429 0.93071 0.86275
S3 S 1.06822 0.60569 1.04905
N1 N 1.11962 0.72560 0.98265
C6 C 0.87548 0.55815 1.04647
C7 C 0.85380 0.76867 0.78100
C8 C 1.03368 0.84187 0.74489
N2 N 1.04837 0.84083 0.68988
N3 N 0.79404 0.70830 0.74526
N4 N 0.80301 0.48306 1.06528
C1 C 0.55936 0.19914 0.93769
C2 C 0.46568 0.23406 0.95418
C3 C 0.42157 0.17764 0.82790
C4 C 0.51200 0.14760 0.81085
C5 C 0.45888 0.35885 1.01677
S1 S 0.37162 0.14770 0.90428
S2 S 0.60429 0.06929 0.86275
S3 S 0.56822 0.39431 1.04905
N1 N 0.61962 0.27440 0.98265
C6 C 0.37548 0.44185 1.04647
C7 C 0.35380 0.23133 0.78100
C8 C 0.53368 0.15813 0.74489
N2 N 0.54837 0.15917 0.68988
N3 N 0.29404 0.29170 0.74526
N4 N 0.30301 0.51694 1.06528
C1 C 0.44064 0.80086 0.43769
C2 C 0.53432 0.76594 0.45418
C3 C 0.57843 0.82236 0.32790
C4 C 0.48800 0.85240 0.31085
C5 C 0.54112 0.64115 0.51677
S1 S 0.62838 0.85230 0.40428
S2 S 0.39571 0.93071 0.36275
S3 S 0.43178 0.60569 0.54905
N1 N 0.38038 0.72560 0.48265
C6 C 0.62452 0.55815 0.54647
C7 C 0.64620 0.76867 0.28100
C8 C 0.46632 0.84187 0.24489
N2 N 0.45163 0.84083 0.18988
N3 N 0.70596 0.70830 0.24526
N4 N 0.69699 0.48306 0.56528
#END


data_092_molxxii_e46f66e2-6696-4463-996a-ef462888f21c
_symmetry_space_group_name_H-M  'P c a 21'
_cell_length_a 14.37599
_cell_length_b 3.83732
_cell_length_c 21.92426
_cell_angle_alpha 90.00000
_cell_angle_beta 90.00000
_cell_angle_gamma 90.00000
loop_
_atom_site_label
_atom_site_type_symbol
_atom_site_fract_x
_atom_site_fract_y
_atom_site_fract_z
C1 C 0.51104 0.11681 0.97288
C2 C 0.60607 0.15206 0.98857
C3 C 0.65210 0.07955 0.86871
C4 C 0.56014 0.04867 0.85306
C5 C 0.61398 0.27793 1.04808
S1 S 0.70182 0.06339 0.94215
S2 S 0.46520 -0.01609 0.90209
S3 S 0.50324 0.32468 1.07844
N1 N 0.45038 0.19997 1.01567
C6 C 0.69799 0.36953 1.07690
C7 C 0.72137 0.12658 0.82378
C8 C 0.53330 0.05378 0.79102
N2 N 0.51122 0.06435 0.73992
N3 N 0.78213 0.19274 0.79037
N4 N 0.76949 0.46283 1.09617
C1 C 0.48896 0.88319 0.47288
C2 C 0.39393 0.84794 0.48857
C3 C 0.34790 0.92045 0.36871
C4 C 0.43986 0.95133 0.35306
C5 C 0.38602 0.72207 0.54808
S1 S 0.29818 0.93661 0.44215
S2 S 0.53480 1.01609 0.40209
S3 S 0.49676 0.67532 0.57844
N1 N 0.54962 0.80003 0.51567
C6 C 0.30201 0.63047 0.57690
C7 C 0.27863 0.87342 0.32378
C8 C 0.46670 0.94622 0.29102
N2 N 0.48878 0.93565 0.23992
N3 N 0.21787 0.80726 0.29037
N4 N 0.23051 0.53717 0.59617
C1 C 0.98896 0.11681 0.47288
C2 C 0.89393 0.15206 0.48857
C3 C 0.84790 0.07955 0.36871
C4 C 0.93986 0.04867 0.35306
C5 C 0.88602 0.27793 0.54808
S1 S 0.79818 0.06339 0.44215
S2 S 1.03480 -0.01609 0.40209
S3 S 0.99676 0.32468 0.57844
N1 N 1.04962 0.19997 0.51567
C6 C 0.80201 0.36953 0.57690
C7 C 0.77863 0.12658 0.32378
C8 C 0.96670 0.05378 0.29102
N2 N 0.98878 0.06435 0.23992
N3 N 0.71787 0.19274 0.29037
N4 N 0.73051 0.46283 0.59617
C1 C 0.01104 0.88319 0.97288
C2 C 0.10607 0.84794 0.98857
C3 C 0.15210 0.92045 0.86871
C4 C 0.06014 0.95133 0.85306
C5 C 0.11398 0.72207 1.04808
S1 S 0.20182 0.93661 0.94215
S2 S -0.03480 1.01609 0.90209
S3 S 0.00324 0.67532 1.07844
N1 N -0.04962 0.80003 1.01567
C6 C 0.19799 0.63047 1.07690
C7 C 0.22137 0.87342 0.82378
C8 C 0.03330 0.94622 0.79102
N2 N 0.01122 0.93565 0.73992
N3 N 0.28213 0.80726 0.79037
N4 N 0.26949 0.53717 1.09617
#END


data_093_molxxii_2f58a28f-2dc6-4e2d-87cd-fe752cb5f436
_symmetry_space_group_name_H-M  'P 1'
_cell_length_a 9.90118
_cell_length_b 3.17956
_cell_length_c 11.02919
_cell_angle_alpha 86.93359
_cell_angle_beta 85.73246
_cell_angle_gamma 42.59963
loop_
_atom_site_label
_atom_site_type_symbol
_atom_site_fract_x
_atom_site_fract_y
_atom_site_fract_z
C1 C 0.21429 0.37213 0.38048
C2 C 0.04880 1.02809 0.38847
C3 C 0.10178 1.11891 0.14480
C4 C 0.25414 0.48404 0.13453
C5 C -0.03446 1.19636 0.50711
S1 S -0.04445 1.57781 0.27435
S2 S 0.36903 -0.07562 0.25042
S3 S 0.10071 0.53116 0.59505
N1 N 0.25555 0.06305 0.48177
C6 C -0.19709 1.80619 0.55020
C7 C 0.04782 1.49270 0.04158
C8 C 0.33952 0.22022 0.01741
N2 N 0.40724 -0.01659 -0.07791
N3 N 0.00780 1.81887 -0.03841
N4 N -0.32459 2.32033 0.58377
#END


data_094_molxxii_8b1163be-bc86-4560-acb3-e014faeab245
_symmetry_space_group_name_H-M  'P n a 21'
_cell_length_a 14.98323
_cell_length_b 3.99375
_cell_length_c 21.08616
_cell_angle_alpha 90.00000
_cell_angle_beta 90.00000
_cell_angle_gamma 90.00000
loop_
_atom_site_label
_atom_site_type_symbol
_atom_site_fract_x
_atom_site_fract_y
_atom_site_fract_z
C1 C 0.70780 0.22778 0.29960
C2 C 0.79785 0.25966 0.28084
C3 C 0.84131 0.34324 0.40552
C4 C 0.75367 0.32241 0.42417
C5 C 0.80661 0.17233 0.21734
S1 S 0.88809 0.36540 0.32927
S2 S 0.66039 0.31777 0.37415
S3 S 0.70206 0.06618 0.18770
N1 N 0.65146 0.12117 0.25579
C6 C 0.88830 0.15996 0.18481
C7 C 0.91205 0.33508 0.44969
C8 C 0.73550 0.28898 0.48992
N2 N 0.72761 0.24327 0.54426
N3 N 0.97611 0.31567 0.48086
N4 N 0.95825 0.14673 0.16071
C1 C 0.29220 0.77222 0.79960
C2 C 0.20215 0.74034 0.78084
C3 C 0.15869 0.65676 0.90552
C4 C 0.24633 0.67759 0.92417
C5 C 0.19339 0.82767 0.71734
S1 S 0.11191 0.63460 0.82927
S2 S 0.33961 0.68223 0.87415
S3 S 0.29794 0.93382 0.68770
N1 N 0.34854 0.87883 0.75579
C6 C 0.11170 0.84004 0.68481
C7 C 0.08795 0.66492 0.94969
C8 C 0.26450 0.71102 0.98992
N2 N 0.27239 0.75673 1.04426
N3 N 0.02389 0.68433 0.98086
N4 N 0.04175 0.85327 0.66071
C1 C 0.79220 0.72778 0.79960
C2 C 0.70215 0.75966 0.78084
C3 C 0.65869 0.84324 0.90552
C4 C 0.74633 0.82241 0.92417
C5 C 0.69339 0.67233 0.71734
S1 S 0.61191 0.86540 0.82927
S2 S 0.83961 0.81777 0.87415
S3 S 0.79794 0.56618 0.68770
N1 N 0.84854 0.62117 0.75579
C6 C 0.61170 0.65996 0.68481
C7 C 0.58795 0.83508 0.94969
C8 C 0.76450 0.78898 0.98992
N2 N 0.77239 0.74327 1.04426
N3 N 0.52389 0.81567 0.98086
N4 N 0.54175 0.64673 0.66071
C1 C 0.20780 0.27222 0.29960
C2 C 0.29785 0.24034 0.28084
C3 C 0.34131 0.15676 0.40552
C4 C 0.25367 0.17759 0.42417
C5 C 0.30661 0.32767 0.21734
S1 S 0.38809 0.13460 0.32927
S2 S 0.16039 0.18223 0.37415
S3 S 0.20206 0.43382 0.18770
N1 N 0.15146 0.37883 0.25579
C6 C 0.38830 0.34004 0.18481
C7 C 0.41205 0.16492 0.44969
C8 C 0.23550 0.21102 0.48992
N2 N 0.22761 0.25673 0.54426
N3 N 0.47611 0.18433 0.48086
N4 N 0.45825 0.35327 0.16071
#END


data_095_molxxii_cfebeebf-8c01-4e7b-b405-de0165072e41
_symmetry_space_group_name_H-M  'P c a 21'
_cell_length_a 22.42919
_cell_length_b 4.08031
_cell_length_c 12.70555
_cell_angle_alpha 90.00000
_cell_angle_beta 90.00000
_cell_angle_gamma 90.00000
loop_
_atom_site_label
_atom_site_type_symbol
_atom_site_fract_x
_atom_site_fract_y
_atom_site_fract_z
C1 C 0.31451 0.61184 0.67825
C2 C 0.28838 0.74963 0.58502
C3 C 0.39651 0.75373 0.48894
C4 C 0.42246 0.62266 0.57650
C5 C 0.22678 0.71159 0.58437
S1 S 0.32512 0.92264 0.47661
S2 S 0.39252 0.56710 0.70285
S3 S 0.20776 0.51386 0.70195
N1 N 0.27654 0.47700 0.74544
C6 C 0.18488 0.87307 0.50902
C7 C 0.42944 0.78055 0.39499
C8 C 0.48228 0.51688 0.56675
N2 N 0.53180 0.42802 0.56621
N3 N 0.45371 0.82508 0.31489
N4 N 0.15201 0.89976 0.44215
C1 C 0.68549 0.38816 0.17825
C2 C 0.71162 0.25037 0.08502
C3 C 0.60349 0.24627 -0.01106
C4 C 0.57754 0.37734 0.07650
C5 C 0.77322 0.28841 0.08437
S1 S 0.67488 0.07736 -0.02339
S2 S 0.60748 0.43290 0.20285
S3 S 0.79224 0.48614 0.20195
N1 N 0.72346 0.52300 0.24544
C6 C 0.81512 0.12693 0.00902
C7 C 0.57056 0.21945 -0.10501
C8 C 0.51772 0.48312 0.06675
N2 N 0.46820 0.57198 0.06621
N3 N 0.54629 0.17492 -0.18511
N4 N 0.84799 0.10024 -0.05785
C1 C 0.18549 0.61184 0.17825
C2 C 0.21162 0.74963 0.08502
C3 C 0.10349 0.75373 -0.01106
C4 C 0.07754 0.62266 0.07650
C5 C 0.27322 0.71159 0.08437
S1 S 0.17488 0.92264 -0.02339
S2 S 0.10748 0.56710 0.20285
S3 S 0.29224 0.51386 0.20195
N1 N 0.22346 0.47700 0.24544
C6 C 0.31512 0.87307 0.00902
C7 C 0.07056 0.78055 -0.10501
C8 C 0.01772 0.51688 0.06675
N2 N -0.03180 0.42802 0.06621
N3 N 0.04629 0.82508 -0.18511
N4 N 0.34799 0.89976 -0.05785
C1 C 0.81451 0.38816 0.67825
C2 C 0.78838 0.25037 0.58502
C3 C 0.89651 0.24627 0.48894
C4 C 0.92246 0.37734 0.57650
C5 C 0.72678 0.28841 0.58437
S1 S 0.82512 0.07736 0.47661
S2 S 0.89252 0.43290 0.70285
S3 S 0.70776 0.48614 0.70195
N1 N 0.77654 0.52300 0.74544
C6 C 0.68488 0.12693 0.50902
C7 C 0.92944 0.21945 0.39499
C8 C 0.98228 0.48312 0.56675
N2 N 1.03180 0.57198 0.56621
N3 N 0.95371 0.17492 0.31489
N4 N 0.65201 0.10024 0.44215
#END


data_096_molxxii_1194d905-afb5-4386-b5f0-0b0519cd9cd0
_symmetry_space_group_name_H-M  'P n a 21'
_cell_length_a 22.35715
_cell_length_b 3.96472
_cell_length_c 14.48537
_cell_angle_alpha 90.00000
_cell_angle_beta 90.00000
_cell_angle_gamma 90.00000
loop_
_atom_site_label
_atom_site_type_symbol
_atom_site_fract_x
_atom_site_fract_y
_atom_site_fract_z
C1 C 0.93665 0.18309 0.89796
C2 C 0.96309 0.15641 0.80941
C3 C 0.85752 -0.06981 0.73749
C4 C 0.83204 -0.05435 0.82339
C5 C 1.02068 0.28860 0.81024
S1 S 0.93263 -0.00446 0.70770
S2 S 0.86645 0.02275 0.93079
S3 S 1.03623 0.42708 0.92106
N1 N 0.96990 0.32987 0.96201
C6 C 1.05539 0.33272 0.73040
C7 C 0.82324 -0.14087 0.65762
C8 C 0.76958 -0.10400 0.83525
N2 N 0.71879 -0.13597 0.85110
N3 N 0.79594 -0.20464 0.59138
N4 N 1.07819 0.36652 0.65868
C1 C 0.06335 0.81691 0.39796
C2 C 0.03691 0.84359 0.30941
C3 C 0.14248 1.06981 0.23749
C4 C 0.16796 1.05435 0.32339
C5 C -0.02068 0.71140 0.31024
S1 S 0.06737 1.00446 0.20770
S2 S 0.13355 0.97725 0.43079
S3 S -0.03623 0.57292 0.42106
N1 N 0.03010 0.67013 0.46201
C6 C -0.05539 0.66728 0.23040
C7 C 0.17676 1.14087 0.15762
C8 C 0.23042 1.10400 0.33525
N2 N 0.28121 1.13597 0.35110
N3 N 0.20406 1.20464 0.09138
N4 N -0.07819 0.63348 0.15868
C1 C 0.56335 0.68309 0.39796
C2 C 0.53691 0.65641 0.30941
C3 C 0.64248 0.43019 0.23749
C4 C 0.66796 0.44565 0.32339
C5 C 0.47932 0.78860 0.31024
S1 S 0.56737 0.49554 0.20770
S2 S 0.63355 0.52275 0.43079
S3 S 0.46377 0.92708 0.42106
N1 N 0.53010 0.82987 0.46201
C6 C 0.44461 0.83272 0.23040
C7 C 0.67676 0.35913 0.15762
C8 C 0.73042 0.39600 0.33525
N2 N 0.78121 0.36403 0.35110
N3 N 0.70406 0.29536 0.09138
N4 N 0.42181 0.86652 0.15868
C1 C 0.43665 0.31691 0.89796
C2 C 0.46309 0.34359 0.80941
C3 C 0.35752 0.56981 0.73749
C4 C 0.33204 0.55435 0.82339
C5 C 0.52068 0.21140 0.81024
S1 S 0.43263 0.50446 0.70770
S2 S 0.36645 0.47725 0.93079
S3 S 0.53623 0.07292 0.92106
N1 N 0.46990 0.17013 0.96201
C6 C 0.55539 0.16728 0.73040
C7 C 0.32324 0.64087 0.65762
C8 C 0.26958 0.60400 0.83525
N2 N 0.21879 0.63597 0.85110
N3 N 0.29594 0.70464 0.59138
N4 N 0.57819 0.13348 0.65868
#END


data_097_molxxii_1677f397-5259-4d1c-8643-e947510de5e8
_symmetry_space_group_name_H-M  'P 1'
_cell_length_a 4.02246
_cell_length_b 11.27139
_cell_length_c 10.73982
_cell_angle_alpha 94.04361
_cell_angle_beta 92.01502
_cell_angle_gamma 149.77968
loop_
_atom_site_label
_atom_site_type_symbol
_atom_site_fract_x
_atom_site_fract_y
_atom_site_fract_z
C1 C -0.26702 -0.03534 0.11657
C2 C 0.42187 0.20976 0.15518
C3 C 0.58004 0.23104 -0.09012
C4 C -0.09070 -0.00369 -0.12917
C5 C 0.55756 0.28471 0.28492
S1 S 1.05132 0.40262 0.06405
S2 S -0.68930 -0.21760 -0.03658
S3 S -0.17557 0.04675 0.34482
N1 N -0.62950 -0.13938 0.20668
C6 C 1.20017 0.51537 0.35452
C7 C 0.98044 0.36869 -0.18272
C8 C -0.34671 -0.09020 -0.26181
N2 N -0.53109 -0.14497 -0.37134
N3 N 1.32398 0.48939 -0.25606
N4 N 1.74983 0.70850 0.40568
#END


data_098_molxxii_d7187082-0459-4c02-a85b-233b7994f876
_symmetry_space_group_name_H-M  'P n a 21'
_cell_length_a 3.34241
_cell_length_b 14.54453
_cell_length_c 20.52702
_cell_angle_alpha 90.00000
_cell_angle_beta 90.00000
_cell_angle_gamma 90.00000
loop_
_atom_site_label
_atom_site_type_symbol
_atom_site_fract_x
_atom_site_fract_y
_atom_site_fract_z
C1 C 1.07734 0.90168 0.76614
C2 C 0.97806 0.99478 0.77925
C3 C 0.97266 1.03205 0.64979
C4 C 1.05035 0.94186 0.63617
C5 C 0.83872 1.02189 0.84320
S1 S 1.00348 1.08802 0.72556
S2 S 1.21710 0.85552 0.68992
S3 S 0.85859 0.89667 0.87972
N1 N 1.03042 0.84328 0.81472
C6 C 0.68742 1.08443 0.87168
C7 C 0.83706 1.09145 0.59983
C8 C 1.00991 0.90893 0.57173
N2 N 0.97364 0.88021 0.51898
N3 N 0.70655 1.14094 0.56056
N4 N 0.54098 1.15129 0.89217
C1 C -0.07734 0.09832 0.26614
C2 C 0.02194 0.00522 0.27925
C3 C 0.02734 -0.03205 0.14979
C4 C -0.05035 0.05814 0.13617
C5 C 0.16128 -0.02189 0.34320
S1 S -0.00348 -0.08802 0.22556
S2 S -0.21710 0.14448 0.18992
S3 S 0.14141 0.10333 0.37972
N1 N -0.03042 0.15672 0.31472
C6 C 0.31258 -0.08443 0.37168
C7 C 0.16294 -0.09145 0.09983
C8 C -0.00991 0.09107 0.07173
N2 N 0.02636 0.11979 0.01898
N3 N 0.29345 -0.14094 0.06056
N4 N 0.45902 -0.15129 0.39217
C1 C 0.42266 0.40168 0.26614
C2 C 0.52194 0.49478 0.27925
C3 C 0.52734 0.53205 0.14979
C4 C 0.44965 0.44186 0.13617
C5 C 0.66128 0.52189 0.34320
S1 S 0.49652 0.58802 0.22556
S2 S 0.28290 0.35552 0.18992
S3 S 0.64141 0.39667 0.37972
N1 N 0.46958 0.34328 0.31472
C6 C 0.81258 0.58443 0.37168
C7 C 0.66294 0.59145 0.09983
C8 C 0.49009 0.40893 0.07173
N2 N 0.52636 0.38021 0.01898
N3 N 0.79345 0.64094 0.06056
N4 N 0.95902 0.65129 0.39217
C1 C 0.57734 0.59832 0.76614
C2 C 0.47806 0.50522 0.77925
C3 C 0.47266 0.46795 0.64979
C4 C 0.55035 0.55814 0.63617
C5 C 0.33872 0.47811 0.84320
S1 S 0.50348 0.41198 0.72556
S2 S 0.71710 0.64448 0.68992
S3 S 0.35859 0.60333 0.87972
N1 N 0.53042 0.65672 0.81472
C6 C 0.18742 0.41557 0.87168
C7 C 0.33706 0.40855 0.59983
C8 C 0.50991 0.59107 0.57173
N2 N 0.47364 0.61979 0.51898
N3 N 0.20655 0.35906 0.56056
N4 N 0.04098 0.34871 0.89217
#END


data_099_molxxii_af3f6cb6-9f90-43b8-a0b0-f38c341a55fa
_symmetry_space_group_name_H-M  'P c a 21'
_cell_length_a 13.46325
_cell_length_b 9.02188
_cell_length_c 8.98731
_cell_angle_alpha 90.00000
_cell_angle_beta 90.00000
_cell_angle_gamma 90.00000
loop_
_atom_site_label
_atom_site_type_symbol
_atom_site_fract_x
_atom_site_fract_y
_atom_site_fract_z
C1 C 0.22083 0.24666 0.27374
C2 C 0.11866 0.24440 0.23599
C3 C 0.10908 0.53997 0.27530
C4 C 0.20684 0.54192 0.31688
C5 C 0.09818 0.14451 0.15419
S1 S 0.03128 0.38329 0.27561
S2 S 0.27831 0.38985 0.37598
S3 S 0.20579 0.01281 0.14150
N1 N 0.27487 0.13317 0.22936
C6 C 0.00419 0.07731 0.09758
C7 C 0.06282 0.67240 0.22794
C8 C 0.26255 0.67451 0.31578
N2 N 0.31375 0.77851 0.31676
N3 N 0.02467 0.78139 0.18825
N4 N -0.07427 0.05543 0.04792
C1 C 0.77917 0.75334 0.77374
C2 C 0.88134 0.75560 0.73599
C3 C 0.89092 0.46003 0.77530
C4 C 0.79316 0.45808 0.81688
C5 C 0.90182 0.85549 0.65419
S1 S 0.96872 0.61671 0.77561
S2 S 0.72169 0.61015 0.87598
S3 S 0.79421 0.98719 0.64150
N1 N 0.72513 0.86683 0.72936
C6 C 0.99581 0.92269 0.59758
C7 C 0.93718 0.32760 0.72794
C8 C 0.73745 0.32549 0.81578
N2 N 0.68625 0.22149 0.81676
N3 N 0.97533 0.21861 0.68825
N4 N 1.07427 0.94457 0.54792
C1 C 0.27917 0.24666 0.77374
C2 C 0.38134 0.24440 0.73599
C3 C 0.39092 0.53997 0.77530
C4 C 0.29316 0.54192 0.81688
C5 C 0.40182 0.14451 0.65419
S1 S 0.46872 0.38329 0.77561
S2 S 0.22169 0.38985 0.87598
S3 S 0.29421 0.01281 0.64150
N1 N 0.22513 0.13317 0.72936
C6 C 0.49581 0.07731 0.59758
C7 C 0.43718 0.67240 0.72794
C8 C 0.23745 0.67451 0.81578
N2 N 0.18625 0.77851 0.81676
N3 N 0.47533 0.78139 0.68825
N4 N 0.57427 0.05543 0.54792
C1 C 0.72083 0.75334 0.27374
C2 C 0.61866 0.75560 0.23599
C3 C 0.60908 0.46003 0.27530
C4 C 0.70684 0.45808 0.31688
C5 C 0.59818 0.85549 0.15419
S1 S 0.53128 0.61671 0.27561
S2 S 0.77831 0.61015 0.37598
S3 S 0.70579 0.98719 0.14150
N1 N 0.77487 0.86683 0.22936
C6 C 0.50419 0.92269 0.09758
C7 C 0.56282 0.32760 0.22794
C8 C 0.76255 0.32549 0.31578
N2 N 0.81375 0.22149 0.31676
N3 N 0.52467 0.21861 0.18825
N4 N 0.42573 0.94457 0.04792
#END
