# Supplementary material for: Report on the sixth blind test of organic crystal structure prediction methods
Source: Acta Crystallogr B Struct Sci Cryst Eng Mater. 2016 Aug 1;72(Pt 4):439–59. doi: 10.1107/S2052520616007447 (PMC4971545; doi:10.1107/S2052520616007447)
Supplement: Supplementary file 2 [file b-72-00439-sup2.zip › Group_08_Facelli/XXIII-1_Facelli.cif]

#\#CIF1.1
##########################################################################
#               Crystallographic Information Format file 
#  For information on this file format, follow the CIF links at
#  http://www.iucr.org
##########################################################################

data_Crystal_003_003
_cell_angle_alpha  90
_cell_angle_beta  90
_cell_angle_gamma  90
_cell_length_a  14.578
_cell_length_b  14.3377
_cell_length_c  17.7433

loop_
  _symmetry_equiv_pos_as_xyz
   x,y,z
   -x+1/2,-y,z+1/2
   x+1/2,-y+1/2,-z
   -x,y+1/2,-z+1/2
   -x,-y,-z
   x-1/2,y,-z-1/2
   -x-1/2,y-1/2,z
   x,-y-1/2,z-1/2

loop_
   _atom_site_type_symbol
   _atom_site_label
   _atom_site_fract_x
   _atom_site_fract_y
   _atom_site_fract_z
   C   C1   0.0921032   0.171777   0.269103
   C   C2   0.156921   0.108451   0.242819
   C   C3   0.137702   0.0131296   0.239664
   C   C4   0.0514424   -0.0178067   0.263133
   C   C5   -0.0137789   0.0449023   0.289461
   C   C6   0.00594897   0.139992   0.292684
   H   H1   0.223781   0.134066   0.225138
   H   H2   0.0347049   -0.0918533   0.260842
   H   H3   -0.0809616   0.0205655   0.307684
   Cl   Cl1   -0.0769871   0.216412   0.325133
   Cl   Cl2   0.120216   0.289227   0.271833
   C   C7   0.207462   -0.0531505   0.207855
   H   H4   0.276502   -0.0243119   0.217088
   H   H5   0.204442   -0.120416   0.237497
   C   C8   0.192412   -0.0701062   0.122488
   H   H6   0.12804   -0.109103   0.11494
   H   H7   0.248624   -0.114286   0.101171
   C   C9   0.18689   0.019505   0.078654
   C   C10   0.103859   0.0498684   0.0478448
   C   C11   0.263195   0.0776283   0.0709761
   C   C12   0.0978847   0.133574   0.00892716
   H   H8   0.0428192   0.00637779   0.0539143
   C   C13   0.25843   0.1622   0.0330383
   H   H9   0.328771   0.0568654   0.0953468
   C   C14   0.175658   0.19074   0.000450749
   H   H10   0.0327903   0.15573   -0.015696
   H   H11   0.31863   0.206696   0.029345
   N   N1   0.163516   0.276152   -0.0355008
   H   H12   0.0996431   0.305315   -0.0289973
   C   C15   0.224567   0.337848   -0.0663213
   C   C16   0.197585   0.433332   -0.0761239
   C   C17   0.312354   0.311254   -0.0920968
   C   C18   0.259285   0.497193   -0.10858
   C   C19   0.371135   0.375812   -0.124308
   H   H13   0.33272   0.238468   -0.0885822
   C   C20   0.345401   0.469545   -0.132125
   H   H14   0.238089   0.569684   -0.113868
   H   H15   0.438404   0.353018   -0.143928
   H   H16   0.392935   0.519755   -0.156275
   C   C21   0.108273   0.465773   -0.0507272
   O   O1   0.0489936   0.410728   -0.0231794
   O   O2   0.0907653   0.555721   -0.0559075
   H   H17   0.0311532   0.568637   -0.0258691

#\#CIF1.1
##########################################################################
#               Crystallographic Information Format file 
#  For information on this file format, follow the CIF links at
#  http://www.iucr.org
##########################################################################

data_Crystal_007_007
_cell_angle_alpha  143.513
_cell_angle_beta  18.513
_cell_angle_gamma  150.871
_cell_length_a  41.4015
_cell_length_b  14.7107
_cell_length_c  10.0594

loop_
  _symmetry_equiv_pos_as_xyz
   x,y,z
   -x,-y,-z

loop_
   _atom_site_type_symbol
   _atom_site_label
   _atom_site_fract_x
   _atom_site_fract_y
   _atom_site_fract_z
   C   C1   -0.0950168   -0.133592   0.983549
   C   C2   -0.108845   -0.0596372   1.00902
   C   C3   -0.226056   -0.148672   1.30002
   C   C4   -0.328508   -0.315324   1.56063
   C   C5   -0.31608   -0.391772   1.53694
   C   C6   -0.198883   -0.300667   1.24831
   H   H1   -0.0264429   0.0687249   0.795975
   H   H2   -0.419851   -0.387595   1.78383
   H   H3   -0.396456   -0.521657   1.7418
   Cl   Cl1   -0.184899   -0.396937   1.22287
   Cl   Cl2   0.0530217   -0.0177265   0.612205
   C   C7   -0.241673   -0.0704834   1.32777
   H   H4   -0.171069   -0.044598   1.00961
   H   H5   -0.333703   -0.176697   1.51771
   C   C8   -0.228212   0.116413   1.51336
   H   H6   -0.300601   0.0942212   1.83895
   H   H7   -0.245245   0.155816   1.52901
   C   C9   -0.0996221   0.272486   1.24518
   C   C10   0.00691291   0.334338   0.825422
   C   C11   -0.081475   0.347482   1.38984
   C   C12   0.127342   0.459079   0.552784
   H   H8   -0.00506249   0.28231   0.709721
   C   C13   0.0387028   0.475832   1.12329
   H   H9   -0.163101   0.300334   1.71491
   C   C14   0.144614   0.528939   0.697522
   H   H10   0.20925   0.50344   0.224629
   H   H11   0.0505859   0.529779   1.24096
   N   N1   0.266858   0.63589   0.398979
   H   H12   0.319265   0.587053   0.116803
   C   C15   0.313851   0.762525   0.467461
   C   C16   0.414022   0.794037   0.194397
   C   C17   0.266727   0.86826   0.803409
   C   C18   0.465189   0.933739   0.258725
   C   C19   0.31764   1.00196   0.862149
   H   H13   0.190792   0.845783   1.01227
   C   C20   0.418743   1.03769   0.586167
   H   H14   0.543027   0.958541   0.0430713
   H   H15   0.278766   1.08069   1.12562
   H   H16   0.459656   1.14661   0.63105
   C   C21   0.456864   0.673884   -0.125025
   O   O1   0.426469   0.560167   -0.235069
   O   O2   0.527437   0.685873   -0.28711
   H   H17   0.546817   0.58763   -0.488877

#\#CIF1.1
##########################################################################
#               Crystallographic Information Format file 
#  For information on this file format, follow the CIF links at
#  http://www.iucr.org
##########################################################################

data_Crystal_018_018
_cell_angle_alpha  138.365
_cell_angle_beta  92.2121
_cell_angle_gamma  62.733
_cell_length_a  14.0561
_cell_length_b  11.4858
_cell_length_c  11.0738

loop_
  _symmetry_equiv_pos_as_xyz
   x,y,z
   -x,-y,-z

loop_
   _atom_site_type_symbol
   _atom_site_label
   _atom_site_fract_x
   _atom_site_fract_y
   _atom_site_fract_z
   C   C1   -0.0266351   0.761839   0.453039
   C   C2   0.0719952   0.762911   0.450314
   C   C3   0.188161   0.586292   0.370478
   C   C4   0.201562   0.413067   0.299947
   C   C5   0.102553   0.414343   0.30793
   C   C6   -0.0121095   0.588077   0.383786
   H   H1   0.0592808   0.900398   0.507137
   H   H2   0.291525   0.272877   0.235716
   H   H3   0.114102   0.279238   0.254028
   Cl   Cl1   -0.132101   0.579919   0.383099
   Cl   Cl2   -0.165248   0.972696   0.535908
   C   C7   0.294438   0.587314   0.363283
   H   H4   0.383084   0.417285   0.25834
   H   H5   0.302315   0.618301   0.29265
   C   C8   0.278909   0.771394   0.583849
   H   H6   0.194852   0.942407   0.684353
   H   H7   0.357497   0.766344   0.563731
   C   C9   0.273417   0.738252   0.690957
   C   C10   0.373635   0.537313   0.59841
   C   C11   0.167411   0.900555   0.880992
   C   C12   0.368566   0.493448   0.684809
   H   H8   0.45758   0.407624   0.45015
   C   C13   0.161272   0.861282   0.971409
   H   H9   0.0875195   1.06092   0.959976
   C   C14   0.260295   0.654494   0.872022
   H   H10   0.446133   0.329314   0.600659
   H   H11   0.0772805   0.988755   1.11842
   N   N1   0.238652   0.613332   0.954699
   H   H12   0.147639   0.692562   1.02933
   C   C15   0.320543   0.436663   0.899888
   C   C16   0.282059   0.343767   0.904405
   C   C17   0.445664   0.343859   0.840928
   C   C18   0.369743   0.16298   0.847176
   C   C19   0.529255   0.166969   0.786716
   H   H13   0.474517   0.420325   0.846461
   C   C20   0.49227   0.0732812   0.788055
   H   H14   0.337   0.0971583   0.85335
   H   H15   0.624899   0.100587   0.742699
   H   H16   0.55837   -0.067031   0.744066
   C   C21   0.155549   0.421391   0.960258
   O   O1   0.132471   0.306901   0.923065
   O   O2   0.0672403   0.615624   1.04993
   H   H17   -0.0174493   0.643231   1.05954

#\#CIF1.1
##########################################################################
#               Crystallographic Information Format file 
#  For information on this file format, follow the CIF links at
#  http://www.iucr.org
##########################################################################

data_Crystal_024_024
_cell_angle_alpha  90
_cell_angle_beta  148.366
_cell_angle_gamma  90
_cell_length_a  8.34031
_cell_length_b  5.92398
_cell_length_c  34.3362

loop_
  _symmetry_equiv_pos_as_xyz
   x,y,z
   -x,y+1/2,-z

loop_
   _atom_site_type_symbol
   _atom_site_label
   _atom_site_fract_x
   _atom_site_fract_y
   _atom_site_fract_z
   C   C1   1.42496   0.159589   0.429897
   C   C2   1.27281   0.258391   0.429855
   C   C3   1.02658   0.150153   0.396852
   C   C4   0.940972   -0.0640352   0.365676
   C   C5   1.0904   -0.162715   0.365243
   C   C6   1.32833   -0.0499277   0.39568
   H   H1   1.3474   0.423746   0.455485
   H   H2   0.749968   -0.153745   0.339541
   H   H3   1.01997   -0.32815   0.34032
   Cl   Cl1   1.48886   -0.168082   0.387563
   Cl   Cl2   1.7332   0.296934   0.472977
   C   C7   0.858652   0.261689   0.395141
   H   H4   0.906792   0.167685   0.432038
   H   H5   0.947587   0.433436   0.41794
   C   C8   0.50901   0.271022   0.317692
   H   H6   0.407597   0.313716   0.32505
   H   H7   0.425733   0.101108   0.293001
   C   C9   0.402485   0.439509   0.265871
   C   C10   0.206067   0.614831   0.236159
   C   C11   0.494754   0.429887   0.245948
   C   C12   0.11292   0.777513   0.190347
   H   H8   0.124989   0.624052   0.249356
   C   C13   0.405484   0.593348   0.200641
   H   H9   0.635772   0.290162   0.265033
   C   C14   0.216684   0.771966   0.173159
   H   H10   -0.0403082   0.912696   0.167706
   H   H11   0.473333   0.576244   0.184394
   N   N1   0.108692   0.940925   0.12611
   H   H12   -0.09546   1.01163   0.0919926
   C   C15   0.246228   1.0567   0.124905
   C   C16   0.0852483   1.24047   0.0737971
   C   C17   0.549683   1.01592   0.175325
   C   C18   0.223443   1.35957   0.0715758
   C   C19   0.6825   1.14466   0.173637
   H   H13   0.686393   0.88802   0.218133
   C   C20   0.517264   1.31366   0.120159
   H   H14   0.0942227   1.49545   0.0314158
   H   H15   0.919861   1.11376   0.214668
   H   H16   0.61917   1.40948   0.117488
   C   C21   -0.197912   1.3298   0.0319811
   O   O1   -0.336039   1.247   0.0318933
   O   O2   -0.296396   1.52069   -0.00490002
   H   H17   -0.447505   1.5958   -0.0186601

#\#CIF1.1
##########################################################################
#               Crystallographic Information Format file 
#  For information on this file format, follow the CIF links at
#  http://www.iucr.org
##########################################################################

data_Crystal_002_002
_cell_angle_alpha  138.429
_cell_angle_beta  83.6284
_cell_angle_gamma  55.8407
_cell_length_a  22.3607
_cell_length_b  13.9386
_cell_length_c  20.0153

loop_
  _symmetry_equiv_pos_as_xyz
   x,y,z
   -x,-y,-z

loop_
   _atom_site_type_symbol
   _atom_site_label
   _atom_site_fract_x
   _atom_site_fract_y
   _atom_site_fract_z
   C   C1   0.263051   -0.197183   0.0455445
   C   C2   0.248563   -0.087976   0.0441275
   C   C3   0.378741   -0.259339   -0.0694894
   C   C4   0.52728   -0.55019   -0.18531
   C   C5   0.540753   -0.654763   -0.180876
   C   C6   0.408451   -0.47759   -0.0643438
   H   H1   0.126972   0.149777   0.142474
   H   H2   0.625583   -0.675182   -0.266376
   H   H3   0.651358   -0.866661   -0.262778
   Cl   Cl1   0.423105   -0.598035   -0.0521753
   Cl   Cl2   0.0913785   0.0415479   0.197835
   C   C7   0.350636   -0.118956   -0.0596463
   H   H4   0.490621   -0.504061   -0.313216
   H   H5   0.131997   0.376411   0.207426
   C   C8   0.423918   -0.129224   -0.0779724
   H   H6   0.353987   0.073754   -0.0129523
   H   H7   0.656108   -0.659614   -0.382541
   C   C9   0.296988   0.261295   0.195691
   C   C10   0.459648   -0.0120632   0.0631125
   C   C11   0.0284209   0.863821   0.569767
   C   C12   0.369076   0.272068   0.279656
   H   H8   0.669264   -0.480772   -0.227587
   C   C13   -0.0674657   1.16072   0.793101
   H   H9   -0.101557   1.08273   0.679013
   C   C14   0.106564   0.852732   0.643733
   H   H10   0.508083   0.0236484   0.157246
   H   H11   -0.272151   1.61377   1.0764
   N   N1   0.0246181   1.09427   0.843335
   H   H12   -0.0542563   1.20239   0.941207
   C   C15   0.114639   1.00645   0.817971
   C   C16   0.137236   0.961935   0.863123
   C   C17   0.182354   0.971769   0.753862
   C   C18   0.22313   0.891174   0.84495
   C   C19   0.261056   0.914893   0.745012
   H   H13   0.161695   1.01534   0.725071
   C   C20   0.281545   0.875529   0.791593
   H   H14   0.245785   0.841122   0.87009
   H   H15   0.303459   0.910055   0.706343
   H   H16   0.34529   0.826174   0.78194
   C   C21   0.0774298   0.977954   0.92217
   O   O1   -0.0571429   1.18542   1.02618
   O   O2   0.175147   0.758279   0.857129
   H   H17   0.121793   0.793441   0.909974

#\#CIF1.1
##########################################################################
#               Crystallographic Information Format file 
#  For information on this file format, follow the CIF links at
#  http://www.iucr.org
##########################################################################

data_Crystal_044_044
_cell_angle_alpha  31.5435
_cell_angle_beta  101.193
_cell_angle_gamma  126.837
_cell_length_a  27.4266
_cell_length_b  8.42587
_cell_length_c  13.6665

loop_
  _symmetry_equiv_pos_as_xyz
   x,y,z
   -x,-y,-z

loop_
   _atom_site_type_symbol
   _atom_site_label
   _atom_site_fract_x
   _atom_site_fract_y
   _atom_site_fract_z
   C   C1   0.397095   1.1122   0.414067
   C   C2   0.316164   0.865979   0.521285
   C   C3   0.295051   0.988169   0.382676
   C   C4   0.356193   1.35252   0.136884
   C   C5   0.435293   1.58236   0.0348131
   C   C6   0.456692   1.46536   0.17192
   H   H1   0.269152   0.572871   0.717279
   H   H2   0.341391   1.45469   0.0247212
   H   H3   0.481524   1.8557   -0.152906
   Cl   Cl1   0.553622   1.73961   0.0472287
   Cl   Cl2   0.421974   0.97498   0.585778
   C   C7   0.208932   0.732886   0.496668
   H   H4   0.190928   0.650924   0.610683
   H   H5   0.222918   1.03868   0.317344
   C   C8   0.122322   0.166194   0.705524
   H   H6   0.0620935   -0.0153905   0.804144
   H   H7   0.111051   -0.131816   0.876527
   C   C9   0.129795   0.24253   0.559572
   C   C10   0.169396   0.225042   0.524188
   C   C11   0.0995178   0.354208   0.444549
   C   C12   0.174749   0.286856   0.392538
   H   H8   0.195765   0.153544   0.605071
   C   C13   0.107012   0.435789   0.304326
   H   H9   0.0698427   0.380821   0.464023
   C   C14   0.142829   0.391592   0.281196
   H   H10   0.202658   0.247384   0.379609
   H   H11   0.0825404   0.519936   0.217752
   N   N1   0.137467   0.407652   0.169359
   H   H12   0.0786819   0.207071   0.22484
   C   C15   0.193483   0.579443   0.0293599
   C   C16   0.164273   0.431037   -0.00405272
   C   C17   0.282882   0.927223   -0.0971041
   C   C18   0.226347   0.647439   -0.165889
   C   C19   0.342116   1.13586   -0.256906
   H   H13   0.306883   1.05065   -0.0773588
   C   C20   0.314631   0.999489   -0.294267
   H   H14   0.202816   0.531903   -0.189707
   H   H15   0.411021   1.41172   -0.354261
   H   H16   0.361299   1.16795   -0.422851
   C   C21   0.0721621   0.0698523   0.122069
   O   O1   0.0168301   -0.0865545   0.23841
   O   O2   0.050351   -0.0869638   0.100339
   H   H17   -0.0154835   -0.368351   0.212784

#\#CIF1.1
##########################################################################
#               Crystallographic Information Format file 
#  For information on this file format, follow the CIF links at
#  http://www.iucr.org
##########################################################################

data_Crystal_108_108
_cell_angle_alpha  90
_cell_angle_beta  120.723
_cell_angle_gamma  90
_cell_length_a  19.3957
_cell_length_b  14.6411
_cell_length_c  7.10947

loop_
  _symmetry_equiv_pos_as_xyz
   x,y,z
   -x,y+1/2,-z+1/2
   -x,-y,-z
   x,-y-1/2,z-1/2

loop_
   _atom_site_type_symbol
   _atom_site_label
   _atom_site_fract_x
   _atom_site_fract_y
   _atom_site_fract_z
   C   C1   0.772729   0.10154   0.377697
   C   C2   0.707551   0.119472   0.403486
   C   C3   0.717519   0.159801   0.594002
   C   C4   0.795381   0.181076   0.760561
   C   C5   0.861028   0.16434   0.736229
   C   C6   0.850387   0.123874   0.545527
   H   H1   0.647874   0.102168   0.269915
   H   H2   0.804631   0.211639   0.911176
   H   H3   0.921128   0.183915   0.864377
   Cl   Cl1   0.932961   0.105702   0.51865
   Cl   Cl2   0.755436   0.0551609   0.133174
   C   C7   0.646295   0.179868   0.618666
   H   H4   0.667974   0.201811   0.787643
   H   H5   0.611646   0.237563   0.511751
   C   C8   0.590901   0.0965543   0.562271
   H   H6   0.625972   0.0390857   0.667175
   H   H7   0.570701   0.0751726   0.393923
   C   C9   0.518481   0.112006   0.582668
   C   C10   0.518487   0.0880239   0.773201
   C   C11   0.447842   0.148554   0.409224
   C   C12   0.449422   0.0948424   0.785782
   H   H8   0.573198   0.0604534   0.911636
   C   C13   0.378412   0.156442   0.419491
   H   H9   0.446482   0.171253   0.260985
   C   C14   0.377695   0.126393   0.605851
   H   H10   0.449678   0.0734065   0.933129
   H   H11   0.324807   0.185617   0.281943
   N   N1   0.308929   0.128104   0.622533
   H   H12   0.315543   0.143871   0.77154
   C   C15   0.231086   0.114315   0.462035
   C   C16   0.167388   0.132909   0.502956
   C   C17   0.21037   0.0783041   0.255415
   C   C18   0.0873368   0.118507   0.334895
   C   C19   0.131213   0.0635391   0.0962437
   H   H13   0.257788   0.0606225   0.223352
   C   C20   0.0686451   0.0853442   0.132768
   H   H14   0.039819   0.134594   0.36791
   H   H15   0.117522   0.0344739   -0.0600405
   H   H16   0.00656507   0.0746193   0.00569821
   C   C21   0.184277   0.165889   0.716396
   O   O1   0.251879   0.176741   0.87965
   O   O2   0.117508   0.184952   0.723944
   H   H17   0.134888   0.209442   0.870462

#\#CIF1.1
##########################################################################
#               Crystallographic Information Format file 
#  For information on this file format, follow the CIF links at
#  http://www.iucr.org
##########################################################################

data_Crystal_038_038
_cell_angle_alpha  49.9686
_cell_angle_beta  22.5562
_cell_angle_gamma  70.4797
_cell_length_a  21.9873
_cell_length_b  17.503
_cell_length_c  16.3604

loop_
  _symmetry_equiv_pos_as_xyz
   x,y,z
   -x,-y,-z

loop_
   _atom_site_type_symbol
   _atom_site_label
   _atom_site_fract_x
   _atom_site_fract_y
   _atom_site_fract_z
   C   C1   0.233873   0.246595   0.0166889
   C   C2   0.407601   0.274426   -0.169722
   C   C3   0.350549   0.237336   0.0105877
   C   C4   0.112381   0.169744   0.387407
   C   C5   -0.0655063   0.138567   0.582094
   C   C6   -0.00501884   0.17732   0.396572
   H   H1   0.586794   0.323496   -0.455052
   H   H2   0.0667002   0.141683   0.52895
   H   H3   -0.250647   0.0859132   0.875071
   Cl   Cl1   -0.224888   0.142446   0.636368
   Cl   Cl2   0.318822   0.299961   -0.228979
   C   C7   0.533918   0.264994   -0.183338
   H   H4   0.352186   0.132641   0.177618
   H   H5   0.621595   0.251336   -0.32087
   C   C8   0.840553   0.479167   -0.663631
   H   H6   1.04647   0.611188   -1.05329
   H   H7   0.933525   0.47194   -0.732837
   C   C9   0.753429   0.523996   -0.539686
   C   C10   0.53577   0.401655   -0.117593
   C   C11   0.871516   0.682417   -0.822398
   C   C12   0.433357   0.432039   0.0276847
   H   H8   0.445287   0.280011   0.102273
   C   C13   0.77176   0.714662   -0.68271
   H   H9   1.04218   0.780622   -1.15426
   C   C14   0.549203   0.589391   -0.253102
   H   H10   0.272775   0.337117   0.346235
   H   H11   0.866833   0.839112   -0.9084
   N   N1   0.483897   0.644742   -0.173074
   H   H12   0.672601   0.802508   -0.521453
   C   C15   0.210904   0.527493   0.289101
   C   C16   0.234   0.635956   0.225069
   C   C17   -0.0994543   0.301965   0.835489
   C   C18   -0.0449483   0.516511   0.698478
   C   C19   -0.370957   0.190202   1.29255
   H   H13   -0.126125   0.215507   0.897556
   C   C20   -0.344542   0.296338   1.22752
   H   H14   -0.0232271   0.600567   0.643952
   H   H15   -0.609419   0.0161157   1.71085
   H   H16   -0.555607   0.20792   1.58587
   C   C21   0.542912   0.868238   -0.323945
   O   O1   0.79567   0.989333   -0.763369
   O   O2   0.539182   0.949768   -0.328687
   H   H17   0.759549   1.10623   -0.717149

#\#CIF1.1
##########################################################################
#               Crystallographic Information Format file 
#  For information on this file format, follow the CIF links at
#  http://www.iucr.org
##########################################################################

data_Crystal_095_095
_cell_angle_alpha  90
_cell_angle_beta  90
_cell_angle_gamma  90
_cell_length_a  68.1571
_cell_length_b  8.83957
_cell_length_c  4.18579

loop_
  _symmetry_equiv_pos_as_xyz
   x,y,z
   -x,-y,z+1/2
   -x+1/2,y,z+1/2
   x+1/2,-y,z

loop_
   _atom_site_type_symbol
   _atom_site_label
   _atom_site_fract_x
   _atom_site_fract_y
   _atom_site_fract_z
   C   C1   0.139756   1.13609   0.137727
   C   C2   0.126829   1.04759   0.316155
   C   C3   0.130197   0.893459   0.36068
   C   C4   0.147004   0.829247   0.224141
   C   C5   0.15995   0.916621   0.0456825
   C   C6   0.156354   1.07038   -0.00131269
   H   H1   0.114227   1.10168   0.429167
   H   H2   0.150184   0.709429   0.260189
   H   H3   0.173106   0.867008   -0.0579403
   Cl   Cl1   0.172844   1.17565   -0.221445
   Cl   Cl2   0.135147   1.3279   0.100607
   C   C7   0.115964   0.799992   0.550301
   H   H4   0.123933   0.727271   0.719639
   H   H5   0.106497   0.873846   0.695481
   C   C8   0.102866   0.698834   0.33976
   H   H6   0.112137   0.620095   0.203516
   H   H7   0.0951344   0.768713   0.162875
   C   C9   0.0883305   0.613452   0.538523
   C   C10   0.0702057   0.677557   0.616758
   C   C11   0.0929676   0.472204   0.666567
   C   C12   0.0571358   0.601481   0.813205
   H   H8   0.0662219   0.78761   0.517644
   C   C13   0.0801707   0.395673   0.869645
   H   H9   0.107138   0.421646   0.610316
   C   C14   0.0619132   0.459568   0.943664
   H   H10   0.042689   0.649337   0.862829
   H   H11   0.0847857   0.289785   0.978094
   N   N1   0.0480938   0.397229   1.15004
   H   H12   0.038577   0.473159   1.25181
   C   C15   0.0437184   0.251024   1.2271
   C   C16   0.0279853   0.220803   1.44715
   C   C17   0.0532192   0.125882   1.08706
   C   C18   0.0229016   0.0701661   1.51782
   C   C19   0.047846   -0.0203977   1.16418
   H   H13   0.0639325   0.143667   0.899425
   C   C20   0.0327382   -0.0503321   1.38168
   H   H14   0.0109499   0.0501444   1.68501
   H   H15   0.0554281   -0.113163   1.04611
   H   H16   0.0286218   -0.16593   1.43936
   C   C21   0.0163234   0.342371   1.58703
   O   O1   0.018266   0.479473   1.50978
   O   O2   0.00320754   0.301764   1.80475
   H   H17   -0.00390999   0.394111   1.8939

#\#CIF1.1
##########################################################################
#               Crystallographic Information Format file 
#  For information on this file format, follow the CIF links at
#  http://www.iucr.org
##########################################################################

data_Crystal_009_009
_cell_angle_alpha  139.653
_cell_angle_beta  85.9901
_cell_angle_gamma  120.676
_cell_length_a  18.5207
_cell_length_b  14.7275
_cell_length_c  7.59566

loop_
  _symmetry_equiv_pos_as_xyz
   x,y,z
   -x,-y,-z

loop_
   _atom_site_type_symbol
   _atom_site_label
   _atom_site_fract_x
   _atom_site_fract_y
   _atom_site_fract_z
   C   C1   0.051558   -0.107986   -0.0476752
   C   C2   0.155585   0.0163423   0.151715
   C   C3   0.193755   0.0659871   0.39021
   C   C4   0.124785   -0.00979534   0.429202
   C   C5   0.0211768   -0.129946   0.237453
   C   C6   -0.0161185   -0.179314   -0.00136094
   H   H1   0.207309   0.071942   0.11438
   H   H2   0.151651   0.0249455   0.611909
   H   H3   -0.0320682   -0.185558   0.272409
   Cl   Cl1   -0.144685   -0.325868   -0.235409
   Cl   Cl2   0.00747074   -0.175886   -0.3548
   C   C7   0.306647   0.199202   0.599857
   H   H4   0.318372   0.130989   0.594318
   H   H5   0.343621   0.214532   0.493906
   C   C8   0.360254   0.407072   0.965147
   H   H6   0.44268   0.499753   1.10617
   H   H7   0.329321   0.390689   1.07687
   C   C9   0.344985   0.510684   1.00198
   C   C10   0.400514   0.60505   0.976481
   C   C11   0.270728   0.509654   1.05381
   C   C12   0.383793   0.696913   1.0046
   H   H8   0.459059   0.608602   0.935388
   C   C13   0.252983   0.599772   1.08211
   H   H9   0.225885   0.436194   1.07259
   C   C14   0.309137   0.694711   1.0571
   H   H10   0.427357   0.767719   0.980721
   H   H11   0.194009   0.5953   1.12019
   N   N1   0.280407   0.767806   1.06353
   H   H12   0.205454   0.694976   0.983775
   C   C15   0.319387   0.862744   1.03704
   C   C16   0.25162   0.817277   0.846408
   C   C17   0.425188   1.01055   1.20376
   C   C18   0.291726   0.91535   0.821832
   C   C19   0.462351   1.10839   1.18135
   H   H13   0.477975   1.05276   1.36116
   C   C20   0.396146   1.05995   0.986424
   H   H14   0.238446   0.875201   0.669711
   H   H15   0.544892   1.22398   1.31922
   H   H16   0.425696   1.13268   0.960722
   C   C21   0.14102   0.674393   0.683179
   O   O1   0.103761   0.623507   0.767724
   O   O2   0.08266   0.602129   0.445584
   H   H17   0.00655819   0.508713   0.358813

#\#CIF1.1
##########################################################################
#               Crystallographic Information Format file 
#  For information on this file format, follow the CIF links at
#  http://www.iucr.org
##########################################################################

data_Crystal_081_081
_cell_angle_alpha  90
_cell_angle_beta  90
_cell_angle_gamma  90
_cell_length_a  64.6145
_cell_length_b  8.73946
_cell_length_c  4.33307

loop_
  _symmetry_equiv_pos_as_xyz
   x,y,z
   -x,-y,z+1/2
   -x+1/2,y,z+1/2
   x+1/2,-y,z

loop_
   _atom_site_type_symbol
   _atom_site_label
   _atom_site_fract_x
   _atom_site_fract_y
   _atom_site_fract_z
   C   C1   0.146868   1.10399   -0.0344306
   C   C2   0.133842   1.01432   0.147425
   C   C3   0.137686   0.858757   0.188768
   C   C4   0.154994   0.793883   0.0455556
   C   C5   0.168019   0.882217   -0.136818
   C   C6   0.164096   1.03802   -0.17826
   H   H1   0.120588   1.06723   0.260569
   H   H2   0.158172   0.672311   0.077861
   H   H3   0.181272   0.830991   -0.252242
   Cl   Cl1   0.180898   1.14515   -0.399639
   Cl   Cl2   0.141168   1.29635   -0.0785464
   C   C7   0.122939   0.761786   0.37053
   H   H4   0.131575   0.682959   0.521085
   H   H5   0.113512   0.834295   0.523335
   C   C8   0.10847   0.667081   0.159536
   H   H6   0.117802   0.586349   0.0232156
   H   H7   0.10076   0.743136   -0.00673613
   C   C9   0.0925958   0.582883   0.345487
   C   C10   0.0969254   0.440222   0.474307
   C   C11   0.0736836   0.651703   0.418385
   C   C12   0.0830856   0.367926   0.67278
   H   H8   0.111668   0.384952   0.423242
   C   C13   0.0594912   0.579393   0.608736
   H   H9   0.0699679   0.763376   0.322092
   C   C14   0.0639469   0.435822   0.738856
   H   H10   0.0877527   0.262845   0.786765
   H   H11   0.0446027   0.632876   0.658345
   N   N1   0.0489932   0.3765   0.93552
   H   H12   0.0387219   0.45474   1.02378
   C   C15   0.0449594   0.231646   1.03731
   C   C16   0.0292095   0.209142   1.26673
   C   C17   0.0546989   0.100974   0.914176
   C   C18   0.0244724   0.0593526   1.36267
   C   C19   0.0494912   -0.0444527   1.01288
   H   H13   0.0654417   0.114014   0.723913
   C   C20   0.0344811   -0.0668904   1.24079
   H   H14   0.012394   0.0440246   1.53494
   H   H15   0.0570109   -0.142053   0.903279
   H   H16   0.0304606   -0.181594   1.31683
   C   C21   0.0171322   0.336467   1.392
   O   O1   0.018489   0.471685   1.29293
   O   O2   0.00421788   0.302006   1.6192
   H   H17   -0.00356054   0.396662   1.69305

#\#CIF1.1
##########################################################################
#               Crystallographic Information Format file 
#  For information on this file format, follow the CIF links at
#  http://www.iucr.org
##########################################################################

data_Crystal_080_080
_cell_angle_alpha  90
_cell_angle_beta  90
_cell_angle_gamma  90
_cell_length_a  68.9379
_cell_length_b  8.73947
_cell_length_c  4.31887

loop_
  _symmetry_equiv_pos_as_xyz
   x,y,z
   -x,-y,z+1/2
   -x+1/2,y,z+1/2
   x+1/2,-y,z

loop_
   _atom_site_type_symbol
   _atom_site_label
   _atom_site_fract_x
   _atom_site_fract_y
   _atom_site_fract_z
   C   C1   0.137738   1.10325   1.5829
   C   C2   0.125548   1.01384   1.39937
   C   C3   0.129174   0.858269   1.35689
   C   C4   0.145448   0.793755   1.50062
   C   C5   0.157666   0.881829   1.68412
   C   C6   0.153948   1.03746   1.72602
   H   H1   0.113184   1.06771   1.28539
   H   H2   0.14861   0.672563   1.46845
   H   H3   0.17025   0.831549   1.79781
   Cl   Cl1   0.169605   1.14463   1.95016
   Cl   Cl2   0.132477   1.29606   1.62651
   C   C7   0.115333   0.761109   1.17562
   H   H4   0.106448   0.833576   1.02307
   H   H5   0.123362   0.682188   1.024
   C   C8   0.101837   0.666771   1.388
   H   H6   0.0946922   0.743121   1.5553
   H   H7   0.110621   0.585758   1.52328
   C   C9   0.0869828   0.583213   1.20037
   C   C10   0.0692718   0.652237   1.12786
   C   C11   0.090984   0.440243   1.07208
   C   C12   0.0559506   0.579743   0.937962
   H   H8   0.0656729   0.763346   1.22593
   C   C13   0.0779999   0.367869   0.873594
   H   H9   0.104714   0.384464   1.12638
   C   C14   0.060074   0.436092   0.807435
   H   H10   0.0419343   0.63244   0.889388
   H   H11   0.0823481   0.262266   0.760855
   N   N1   0.0460741   0.37727   0.608963
   H   H12   0.0365195   0.45595   0.5204
   C   C15   0.0421499   0.232206   0.509312
   C   C16   0.0273192   0.208642   0.280303
   C   C17   0.0512834   0.10173   0.634056
   C   C18   0.0228713   0.0587001   0.184521
   C   C19   0.0464464   -0.043854   0.53467
   H   H13   0.0613533   0.11449   0.82514
   C   C20   0.0322905   -0.0671016   0.307572
   H   H14   0.0114885   0.043351   0.0126883
   H   H15   0.0536204   -0.141638   0.641478
   H   H16   0.0283843   -0.181773   0.232469
   C   C21   0.0159531   0.335649   0.155025
   O   O1   0.0173217   0.470814   0.254698
   O   O2   0.00383345   0.301465   -0.072811
   H   H17   -0.00330641   0.396643   -0.148037

#\#CIF1.1
##########################################################################
#               Crystallographic Information Format file 
#  For information on this file format, follow the CIF links at
#  http://www.iucr.org
##########################################################################

data_Crystal_043_043
_cell_angle_alpha  90
_cell_angle_beta  96.6108
_cell_angle_gamma  90
_cell_length_a  34.536
_cell_length_b  8.12525
_cell_length_c  12.5988

loop_
  _symmetry_equiv_pos_as_xyz
   x,y,z
   -x,y,-z+1/2
   -x,-y,-z
   x,-y,z-1/2
   x+1/2,y+1/2,z
   -x+1/2,y+1/2,-z+1/2
   -x+1/2,-y+1/2,-z
   x+1/2,-y+1/2,z-1/2

loop_
   _atom_site_type_symbol
   _atom_site_label
   _atom_site_fract_x
   _atom_site_fract_y
   _atom_site_fract_z
   C   C1   0.40215   0.146668   0.0373507
   C   C2   0.36272   0.126085   0.0484268
   C   C3   0.350956   0.0318583   0.131613
   C   C4   0.379787   -0.045311   0.201343
   C   C5   0.419193   -0.0262137   0.190672
   C   C6   0.430822   0.0728543   0.109824
   H   H1   0.341127   0.185681   -0.00879495
   H   H2   0.371146   -0.124331   0.264219
   H   H3   0.441199   -0.0886925   0.245057
   Cl   Cl1   0.47985   0.0988336   0.100651
   Cl   Cl2   0.415081   0.264574   -0.0673184
   C   C7   0.308921   0.0141004   0.149144
   H   H4   0.29233   -0.0436063   0.0791152
   H   H5   0.307171   -0.0703988   0.216397
   C   C8   0.289499   0.178929   0.174129
   H   H6   0.281571   0.249208   0.100243
   H   H7   0.310604   0.253355   0.225439
   C   C9   0.254409   0.152076   0.232132
   C   C10   0.259331   0.137496   0.343727
   C   C11   0.216667   0.136603   0.180065
   C   C12   0.227826   0.112501   0.40047
   H   H8   0.288581   0.148566   0.386121
   C   C13   0.184565   0.112107   0.236191
   H   H9   0.211852   0.14754   0.0931026
   C   C14   0.189699   0.102277   0.348117
   H   H10   0.232222   0.10631   0.487558
   H   H11   0.155676   0.107851   0.192083
   N   N1   0.159959   0.0971136   0.414295
   H   H12   0.16717   0.146879   0.488999
   C   C15   0.120448   0.0775758   0.39075
   C   C16   0.0948609   0.147429   0.460284
   C   C17   0.103838   -0.0130015   0.3015
   C   C18   0.0544558   0.126069   0.436853
   C   C19   0.063791   -0.0323342   0.28116
   H   H13   0.122917   -0.0745565   0.25111
   C   C20   0.0387668   0.0376915   0.34854
   H   H14   0.0353856   0.180252   0.490212
   H   H15   0.0521004   -0.106582   0.212794
   H   H16   0.0074035   0.0219279   0.333052
   C   C21   0.11006   0.238924   0.555941
   O   O1   0.144936   0.247184   0.592922
   O   O2   0.0823978   0.316406   0.605157
   H   H17   0.0952431   0.373066   0.669363

#\#CIF1.1
##########################################################################
#               Crystallographic Information Format file 
#  For information on this file format, follow the CIF links at
#  http://www.iucr.org
##########################################################################

data_Crystal_028_028
_cell_angle_alpha  44.2975
_cell_angle_beta  23.1038
_cell_angle_gamma  54.4459
_cell_length_a  16.9962
_cell_length_b  23.3044
_cell_length_c  9.44511

loop_
  _symmetry_equiv_pos_as_xyz
   x,y,z
   -x,-y,-z

loop_
   _atom_site_type_symbol
   _atom_site_label
   _atom_site_fract_x
   _atom_site_fract_y
   _atom_site_fract_z
   C   C1   0.370411   0.0952514   0.740089
   C   C2   0.259658   0.0838368   0.81675
   C   C3   0.0604622   0.0954041   1.11897
   C   C4   -0.0250595   0.119009   1.34209
   C   C5   0.0845856   0.130849   1.26668
   C   C6   0.283613   0.119322   0.964112
   H   H1   0.330362   0.064681   0.639648
   H   H2   -0.180889   0.12789   1.58119
   H   H3   0.015458   0.14844   1.44562
   Cl   Cl1   0.413869   0.131864   0.886846
   Cl   Cl2   0.614532   0.0769347   0.371828
   C   C7   -0.0541443   0.0863753   1.18603
   H   H4   -0.0509301   0.0265731   1.2335
   H   H5   -0.219146   0.0821155   1.48628
   C   C8   0.039852   0.162138   0.794675
   H   H6   -0.0728054   0.158634   0.901
   H   H7   0.183636   0.154168   0.522991
   C   C9   0.0877351   0.246892   0.640544
   C   C10   0.292466   0.290955   0.260392
   C   C11   -0.072026   0.280564   0.892588
   C   C12   0.339342   0.36526   0.132882
   H   H8   0.41981   0.266122   0.057763
   C   C13   -0.0285938   0.354491   0.771073
   H   H9   -0.233642   0.248636   1.1888
   C   C14   0.17803   0.398077   0.389371
   H   H10   0.499886   0.39514   -0.154151
   H   H11   -0.155434   0.379261   0.973868
   N   N1   0.204216   0.468009   0.312967
   H   H12   0.0811487   0.464405   0.590338
   C   C15   0.38061   0.529898   -0.0478688
   C   C16   0.383001   0.573534   0.00331894
   C   C17   0.559765   0.555452   -0.475586
   C   C18   0.56367   0.637586   -0.368
   C   C19   0.735208   0.618351   -0.833327
   H   H13   0.559159   0.526738   -0.527761
   C   C20   0.739583   0.659507   -0.78263
   H   H14   0.563302   0.669628   -0.32283
   H   H15   0.869782   0.636227   -1.15784
   H   H16   0.878659   0.708377   -1.0648
   C   C21   0.206114   0.549838   0.434987
   O   O1   0.0368189   0.49437   0.78278
   O   O2   0.23004   0.588421   0.451691
   H   H17   0.113261   0.555246   0.7716

#\#CIF1.1
##########################################################################
#               Crystallographic Information Format file 
#  For information on this file format, follow the CIF links at
#  http://www.iucr.org
##########################################################################

data_Crystal_011_011
_cell_angle_alpha  90
_cell_angle_beta  43.2702
_cell_angle_gamma  90
_cell_length_a  8.13137
_cell_length_b  7.49414
_cell_length_c  21.5609

loop_
  _symmetry_equiv_pos_as_xyz
   x,y,z
   -x,y+1/2,-z

loop_
   _atom_site_type_symbol
   _atom_site_label
   _atom_site_fract_x
   _atom_site_fract_y
   _atom_site_fract_z
   C   C1   0.83051   0.186917   -0.0120473
   C   C2   0.59746   0.170305   0.0291573
   C   C3   0.40542   0.138476   0.121985
   C   C4   0.452179   0.124268   0.172579
   C   C5   0.683646   0.139472   0.132322
   C   C6   0.874427   0.171164   0.0396991
   H   H1   0.566899   0.182994   -0.0122237
   H   H2   0.30431   0.100433   0.244978
   H   H3   0.717626   0.125423   0.172476
   Cl   Cl1   1.16229   0.188586   -0.00980143
   Cl   Cl2   1.06276   0.225968   -0.127282
   C   C7   0.153141   0.127548   0.167254
   H   H4   0.148   0.0472609   0.12599
   H   H5   0.040674   0.059531   0.232709
   C   C8   0.0437948   0.312051   0.182007
   H   H6   -0.139353   0.290282   0.214924
   H   H7   0.146747   0.371453   0.115436
   C   C9   0.0358625   0.441417   0.237353
   C   C10   -0.177262   0.475332   0.327741
   C   C11   0.24079   0.537096   0.198882
   C   C12   -0.18861   0.601723   0.37818
   H   H8   -0.339681   0.403394   0.359363
   C   C13   0.233471   0.662988   0.248024
   H   H9   0.408657   0.514763   0.128046
   C   C14   0.0171758   0.698067   0.338283
   H   H10   -0.359596   0.631045   0.44744
   H   H11   0.393097   0.739938   0.215406
   N   N1   -0.00489934   0.836459   0.387745
   H   H12   -0.147144   0.921904   0.421152
   C   C15   0.171462   0.903683   0.377073
   C   C16   0.160982   1.08522   0.399766
   C   C17   0.362145   0.796537   0.346299
   C   C18   0.336771   1.15053   0.392309
   C   C19   0.531734   0.86494   0.340172
   H   H13   0.370047   0.656986   0.330283
   C   C20   0.520392   1.0429   0.363231
   H   H14   0.323128   1.28907   0.4107
   H   H15   0.672114   0.778154   0.319613
   H   H16   0.652885   1.09662   0.358816
   C   C21   -0.0293053   1.2045   0.430279
   O   O1   -0.209451   1.15769   0.450095
   O   O2   0.00930205   1.37714   0.433968
   H   H17   -0.121634   1.44812   0.451681

#\#CIF1.1
##########################################################################
#               Crystallographic Information Format file 
#  For information on this file format, follow the CIF links at
#  http://www.iucr.org
##########################################################################

data_Crystal_005_005
_cell_angle_alpha  34.8159
_cell_angle_beta  80.7954
_cell_angle_gamma  68.7174
_cell_length_a  16.3669
_cell_length_b  13.295
_cell_length_c  7.94609

loop_
  _symmetry_equiv_pos_as_xyz
   x,y,z
   -x,-y,-z

loop_
   _atom_site_type_symbol
   _atom_site_label
   _atom_site_fract_x
   _atom_site_fract_y
   _atom_site_fract_z
   C   C1   0.416507   -0.280296   0.897467
   C   C2   0.33887   -0.315734   0.958684
   C   C3   0.297827   -0.311702   0.811514
   C   C4   0.336018   -0.26848   0.596166
   C   C5   0.413704   -0.2329   0.533452
   C   C6   0.455118   -0.239201   0.683953
   H   H1   0.309918   -0.347333   1.12526
   H   H2   0.304942   -0.261589   0.47382
   H   H3   0.44258   -0.198953   0.364699
   Cl   Cl1   0.552053   -0.196527   0.604519
   Cl   Cl2   0.462841   -0.288904   1.09229
   C   C7   0.211698   -0.342017   0.875899
   H   H4   0.206658   -0.410895   0.85366
   H   H5   0.211675   -0.439222   1.11221
   C   C8   0.12665   -0.14912   0.657789
   H   H6   0.0661148   -0.179996   0.708135
   H   H7   0.126082   -0.0519833   0.421441
   C   C9   0.126881   -0.0569448   0.698202
   C   C10   0.162194   0.0821667   0.514312
   C   C11   0.0981116   -0.12002   0.939194
   C   C12   0.166915   0.159411   0.563628
   H   H8   0.186349   0.131789   0.327605
   C   C13   0.104361   -0.0481213   0.996285
   H   H9   0.0713964   -0.229919   1.08708
   C   C14   0.138321   0.09324   0.808489
   H   H10   0.192055   0.271844   0.411998
   H   H11   0.081175   -0.0992114   1.1849
   N   N1   0.134991   0.174838   0.856945
   H   H12   0.0753771   0.216084   0.885987
   C   C15   0.191128   0.254273   0.790606
   C   C16   0.161518   0.392578   0.743778
   C   C17   0.280511   0.19695   0.778818
   C   C18   0.221716   0.467817   0.683442
   C   C19   0.338137   0.271186   0.726132
   H   H13   0.304776   0.0891334   0.819393
   C   C20   0.309127   0.408789   0.675782
   H   H14   0.197212   0.576997   0.639045
   H   H15   0.406655   0.223356   0.719289
   H   H16   0.35432   0.468965   0.62964
   C   C21   0.0699752   0.457896   0.754711
   O   O1   0.0135125   0.392818   0.825177
   O   O2   0.050081   0.601245   0.68002
   H   H17   -0.0145789   0.646506   0.670864

#\#CIF1.1
##########################################################################
#               Crystallographic Information Format file 
#  For information on this file format, follow the CIF links at
#  http://www.iucr.org
##########################################################################

data_Crystal_051_051
_cell_angle_alpha  90
_cell_angle_beta  90
_cell_angle_gamma  90
_cell_length_a  15.2387
_cell_length_b  9.49716
_cell_length_c  12.5509

loop_
  _symmetry_equiv_pos_as_xyz
   x,y,z
   -x,-y,z+1/2
   -x+1/2,y+1/2,z+1/2
   x+1/2,-y+1/2,z

loop_
   _atom_site_type_symbol
   _atom_site_label
   _atom_site_fract_x
   _atom_site_fract_y
   _atom_site_fract_z
   C   C1   -0.0337823   0.504223   0.795254
   C   C2   0.0102826   0.390128   0.840699
   C   C3   0.079307   0.323482   0.787599
   C   C4   0.102787   0.372771   0.686444
   C   C5   0.0595281   0.486352   0.640729
   C   C6   -0.00840613   0.553863   0.694754
   H   H1   -0.00866522   0.354038   0.919846
   H   H2   0.156876   0.32386   0.643585
   H   H3   0.080155   0.525779   0.563361
   Cl   Cl1   -0.0578346   0.699777   0.637949
   Cl   Cl2   -0.118641   0.584021   0.864642
   C   C7   0.127684   0.203648   0.839508
   H   H4   0.198563   0.226429   0.837181
   H   H5   0.109186   0.198602   0.924027
   C   C8   0.111354   0.0579914   0.788152
   H   H6   0.0411638   0.0317071   0.792747
   H   H7   0.147   -0.0214717   0.835212
   C   C9   0.141157   0.0482432   0.674269
   C   C10   0.229723   0.0662726   0.647951
   C   C11   0.0821915   0.0208075   0.591538
   C   C12   0.257917   0.0597026   0.543185
   H   H8   0.277523   0.0851952   0.710921
   C   C13   0.109599   0.0138281   0.485443
   H   H9   0.0130584   0.0065873   0.610122
   C   C14   0.198087   0.0355102   0.45991
   H   H10   0.327161   0.0721782   0.523712
   H   H11   0.0617436   -0.0036057   0.422496
   N   N1   0.230031   0.0441209   0.356097
   H   H12   0.275321   0.122773   0.3428
   C   C15   0.196843   -0.00902084   0.263158
   C   C16   0.220575   0.0563677   0.164671
   C   C17   0.143707   -0.130784   0.25911
   C   C18   0.190402   -0.000976595   0.068369
   C   C19   0.11547   -0.184859   0.162482
   H   H13   0.126707   -0.185504   0.332511
   C   C20   0.138178   -0.11988   0.0660744
   H   H14   0.209635   0.0509642   -0.00514419
   H   H15   0.0752682   -0.279725   0.161324
   H   H16   0.115295   -0.161172   -0.00984354
   C   C21   0.276808   0.181468   0.163015
   O   O1   0.310695   0.237474   0.242029
   O   O2   0.291445   0.232776   0.0641707
   H   H17   0.327722   0.318336   0.0716848

#\#CIF1.1
##########################################################################
#               Crystallographic Information Format file 
#  For information on this file format, follow the CIF links at
#  http://www.iucr.org
##########################################################################

data_Crystal_017_017
_cell_angle_alpha  87.137
_cell_angle_beta  58.9372
_cell_angle_gamma  141.77
_cell_length_a  34.7932
_cell_length_b  10.1391
_cell_length_c  9.36495

loop_
  _symmetry_equiv_pos_as_xyz
   x,y,z
   -x,-y,-z

loop_
   _atom_site_type_symbol
   _atom_site_label
   _atom_site_fract_x
   _atom_site_fract_y
   _atom_site_fract_z
   C   C1   0.290004   0.271575   0.416648
   C   C2   0.221271   0.0452452   0.686768
   C   C3   0.296033   0.203535   0.651141
   C   C4   0.442615   0.599589   0.336153
   C   C5   0.511721   0.82597   0.0658452
   C   C6   0.436369   0.664294   0.102518
   H   H1   0.106785   -0.264454   0.927805
   H   H2   0.503497   0.729227   0.301123
   H   H3   0.625348   1.1306   -0.178527
   Cl   Cl1   0.525654   0.948496   -0.240233
   Cl   Cl2   0.190977   0.0546174   0.476813
   C   C7   0.219665   -0.0513513   0.944838
   H   H4   0.105212   -0.371771   1.16101
   H   H5   0.248872   -0.0723633   0.915967
   C   C8   0.251952   0.12565   1.00446
   H   H6   0.363406   0.424854   0.806363
   H   H7   0.189756   -0.086699   1.22531
   C   C9   0.223059   0.19008   1.0337
   C   C10   0.313895   0.539016   0.898071
   C   C11   0.11032   -0.0796864   1.18088
   C   C12   0.297615   0.626193   0.891811
   H   H8   0.400641   0.750198   0.789207
   C   C13   0.0928667   0.00449646   1.17562
   H   H9   0.0365875   -0.357043   1.29274
   C   C14   0.191013   0.371357   1.01666
   H   H10   0.372241   0.907199   0.774623
   H   H11   0.00763866   -0.203331   1.27923
   N   N1   0.199036   0.525008   0.94509
   H   H12   0.301225   0.838758   0.715885
   C   C15   0.107904   0.33062   1.03374
   C   C16   0.159192   0.541653   0.801104
   C   C17   -0.0386385   -0.0810837   1.36131
   C   C18   0.0621694   0.334124   0.90737
   C   C19   -0.131244   -0.276963   1.45718
   H   H13   -0.0784443   -0.24137   1.54161
   C   C20   -0.0814366   -0.0701106   1.23053
   H   H14   0.103597   0.502065   0.726401
   H   H15   -0.243906   -0.593461   1.7135
   H   H16   -0.153581   -0.220759   1.30482
   C   C21   0.30863   0.962968   0.448551
   O   O1   0.344361   1.09855   0.249641
   O   O2   0.40321   1.19067   0.351234
   H   H17   0.508712   1.48826   0.0939858

#\#CIF1.1
##########################################################################
#               Crystallographic Information Format file 
#  For information on this file format, follow the CIF links at
#  http://www.iucr.org
##########################################################################

data_Crystal_006_006
_cell_angle_alpha  43.6876
_cell_angle_beta  112.519
_cell_angle_gamma  76.2548
_cell_length_a  25.3397
_cell_length_b  9.51819
_cell_length_c  9.71495

loop_
  _symmetry_equiv_pos_as_xyz
   x,y,z
   -x,-y,-z

loop_
   _atom_site_type_symbol
   _atom_site_label
   _atom_site_fract_x
   _atom_site_fract_y
   _atom_site_fract_z
   C   C1   0.500309   -0.236962   1.30619
   C   C2   0.494381   -0.245496   1.16407
   C   C3   0.408162   0.0378352   0.806693
   C   C4   0.327958   0.333647   0.592629
   C   C5   0.332623   0.344297   0.731617
   C   C6   0.418491   0.0585969   1.08927
   H   H1   0.558412   -0.477847   1.33631
   H   H2   0.25966   0.559073   0.313438
   H   H3   0.269182   0.571833   0.565748
   Cl   Cl1   0.422069   0.0758655   1.25808
   Cl   Cl2   0.608322   -0.590662   1.74887
   C   C7   0.402803   0.0201239   0.660559
   H   H4   0.353343   0.273776   0.385568
   H   H5   0.474055   -0.153951   0.809272
   C   C8   0.370044   -0.101656   0.672414
   H   H6   0.419829   -0.35693   0.947986
   H   H7   0.378141   -0.136831   0.59276
   C   C9   0.267727   0.139726   0.440943
   C   C10   0.242237   0.0142437   0.542748
   C   C11   0.194381   0.496125   0.119823
   C   C12   0.150169   0.232613   0.343975
   H   H8   0.296466   -0.261967   0.788314
   C   C13   0.102011   0.718647   -0.0813207
   H   H9   0.208537   0.610969   0.0190781
   C   C14   0.0792863   0.588384   0.0352353
   H   H10   0.132849   0.12743   0.433349
   H   H11   0.0501008   0.990566   -0.320829
   N   N1   -0.00645516   0.779105   -0.11761
   H   H12   0.00184263   0.620782   0.0534433
   C   C15   -0.0683759   1.08743   -0.327577
   C   C16   -0.0950624   1.12839   -0.243235
   C   C17   -0.105497   1.36791   -0.628363
   C   C18   -0.152357   1.4378   -0.450786
   C   C19   -0.161231   1.66782   -0.825675
   H   H13   -0.0921953   1.35199   -0.712582
   C   C20   -0.183444   1.70254   -0.733765
   H   H14   -0.169351   1.4588   -0.374905
   H   H15   -0.18672   1.87564   -1.05222
   H   H16   -0.225402   1.93603   -0.885683
   C   C21   -0.0603327   0.858582   0.0673177
   O   O1   -0.0797947   0.90362   0.141859
   O   O2   -0.00754046   0.564894   0.267268
   H   H17   0.0256613   0.377097   0.508415

#\#CIF1.1
##########################################################################
#               Crystallographic Information Format file 
#  For information on this file format, follow the CIF links at
#  http://www.iucr.org
##########################################################################

data_Crystal_030_030
_cell_angle_alpha  26.2354
_cell_angle_beta  62.6628
_cell_angle_gamma  85.4817
_cell_length_a  15.4998
_cell_length_b  12.7075
_cell_length_c  22.2156

loop_
  _symmetry_equiv_pos_as_xyz
   x,y,z
   -x,-y,-z

loop_
   _atom_site_type_symbol
   _atom_site_label
   _atom_site_fract_x
   _atom_site_fract_y
   _atom_site_fract_z
   C   C1   0.128478   0.516389   0.493273
   C   C2   0.315943   0.948393   0.218967
   C   C3   0.438765   1.16936   0.0188709
   C   C4   0.369979   0.948848   0.0985005
   C   C5   0.183937   0.519854   0.370547
   C   C6   0.0615134   0.298567   0.570811
   H   H1   0.365179   1.11167   0.163197
   H   H2   0.462313   1.11597   -0.0548413
   H   H3   0.128965   0.350604   0.431597
   Cl   Cl1   -0.168273   -0.239333   0.908628
   Cl   Cl2   -0.0193408   0.264255   0.72945
   C   C7   0.638871   1.64213   -0.27966
   H   H4   0.672058   1.71662   -0.280387
   H   H5   0.723257   1.67569   -0.343896
   C   C8   0.695672   1.99856   -0.510516
   H   H6   0.840382   2.33489   -0.718323
   H   H7   0.612779   1.97115   -0.450894
   C   C9   0.66863   1.93107   -0.5341
   C   C10   0.780013   2.01667   -0.649118
   C   C11   0.514986   1.71514   -0.401359
   C   C12   0.735609   1.86734   -0.61747
   H   H8   0.901838   2.18708   -0.756154
   C   C13   0.470693   1.5717   -0.372878
   H   H9   0.423544   1.63876   -0.30676
   C   C14   0.574693   1.62427   -0.466778
   H   H10   0.820283   1.91495   -0.692879
   H   H11   0.347666   1.39336   -0.261899
   N   N1   0.495003   1.3808   -0.370061
   H   H12   0.355533   1.10989   -0.18609
   C   C15   0.548802   1.31307   -0.390361
   C   C16   0.416893   0.871546   -0.143693
   C   C17   0.732027   1.67302   -0.652894
   C   C18   0.474003   0.809057   -0.169413
   C   C19   0.782471   1.60063   -0.671616
   H   H13   0.831574   2.01081   -0.84268
   C   C20   0.654662   1.16894   -0.430452
   H   H14   0.372982   0.470801   0.0208637
   H   H15   0.924688   1.88613   -0.878141
   H   H16   0.699737   1.12285   -0.451701
   C   C21   0.228101   0.481132   0.138918
   O   O1   0.161045   0.518065   0.169137
   O   O2   0.130518   0.083164   0.365238
   H   H17   0.00972129   -0.157742   0.551886

#\#CIF1.1
##########################################################################
#               Crystallographic Information Format file 
#  For information on this file format, follow the CIF links at
#  http://www.iucr.org
##########################################################################

data_Crystal_103_103
_cell_angle_alpha  90
_cell_angle_beta  32.1909
_cell_angle_gamma  90
_cell_length_a  25.9948
_cell_length_b  10.6186
_cell_length_c  25.1805

loop_
  _symmetry_equiv_pos_as_xyz
   x,y,z
   -x,y,-z+1/2
   -x,-y,-z
   x,-y,z-1/2
   x+1/2,y+1/2,z
   -x+1/2,y+1/2,-z+1/2
   -x+1/2,-y+1/2,-z
   x+1/2,-y+1/2,z-1/2

loop_
   _atom_site_type_symbol
   _atom_site_label
   _atom_site_fract_x
   _atom_site_fract_y
   _atom_site_fract_z
   C   C1   0.134188   0.282059   0.0939855
   C   C2   0.147472   0.386358   0.115128
   C   C3   0.158245   0.507022   0.0844389
   C   C4   0.155721   0.519346   0.0313338
   C   C5   0.144583   0.415766   0.00796663
   C   C6   0.133844   0.295883   0.0390059
   H   H1   0.152215   0.371378   0.153533
   H   H2   0.164023   0.612153   0.00641782
   H   H3   0.143409   0.426575   -0.0339205
   Cl   Cl1   0.123357   0.168249   0.00624675
   Cl   Cl2   0.122133   0.135373   0.133574
   C   C7   0.176631   0.621611   0.10245
   H   H4   0.254423   0.625945   0.0439854
   H   H5   0.161621   0.705419   0.0911704
   C   C8   0.119115   0.632449   0.205264
   H   H6   0.0436976   0.604613   0.264032
   H   H7   0.118125   0.732572   0.217222
   C   C9   0.160794   0.557282   0.214156
   C   C10   0.120052   0.443324   0.266387
   C   C11   0.245536   0.597197   0.165372
   C   C12   0.166079   0.367121   0.263312
   H   H8   0.0520013   0.412469   0.308371
   C   C13   0.291877   0.522942   0.162526
   H   H9   0.277346   0.687753   0.127009
   C   C14   0.254194   0.404239   0.20862
   H   H10   0.135173   0.276298   0.301267
   H   H11   0.359509   0.554681   0.120977
   N   N1   0.305925   0.316757   0.194023
   H   H12   0.310878   0.227647   0.174646
   C   C15   0.37436   0.344213   0.171806
   C   C16   0.456579   0.265456   0.10807
   C   C17   0.363328   0.451274   0.214161
   C   C18   0.522796   0.297558   0.090371
   C   C19   0.429715   0.479352   0.195373
   H   H13   0.29995   0.510477   0.263745
   C   C20   0.51028   0.401805   0.133281
   H   H14   0.584614   0.236301   0.0420912
   H   H15   0.419043   0.562245   0.229476
   H   H16   0.562202   0.424334   0.118895
   C   C21   0.474888   0.153355   0.0596993
   O   O1   0.412857   0.106261   0.0831737
   O   O2   0.562145   0.103534   -0.0118425
   H   H17   0.567843   0.0213605   -0.038587

#\#CIF1.1
##########################################################################
#               Crystallographic Information Format file 
#  For information on this file format, follow the CIF links at
#  http://www.iucr.org
##########################################################################

data_Crystal_088_088
_cell_angle_alpha  138.949
_cell_angle_beta  146.333
_cell_angle_gamma  60.8695
_cell_length_a  31.6809
_cell_length_b  9.63524
_cell_length_c  8.67483

loop_
  _symmetry_equiv_pos_as_xyz
   x,y,z
   -x,-y,-z

loop_
   _atom_site_type_symbol
   _atom_site_label
   _atom_site_fract_x
   _atom_site_fract_y
   _atom_site_fract_z
   C   C1   0.416069   0.562633   1.46293
   C   C2   0.417307   0.651865   1.39382
   C   C3   0.394882   0.508241   1.07692
   C   C4   0.370937   0.272927   0.830713
   C   C5   0.36765   0.181633   0.890468
   C   C6   0.390412   0.326112   1.20846
   H   H1   0.43671   0.836462   1.594
   H   H2   0.354125   0.15796   0.584828
   H   H3   0.348149   -0.00211113   0.693712
   Cl   Cl1   0.38657   0.207716   1.27871
   Cl   Cl2   0.447468   0.749315   1.87019
   C   C7   0.391428   0.597729   0.981762
   H   H4   0.416535   0.786027   1.21767
   H   H5   0.430821   0.548644   0.981446
   C   C8   0.302251   0.504759   0.568789
   H   H6   0.283166   0.321963   0.32906
   H   H7   0.302223   0.592965   0.533049
   C   C9   0.241322   0.533153   0.518998
   C   C10   0.257824   0.741457   0.818712
   C   C11   0.167254   0.352211   0.178287
   C   C12   0.205201   0.769468   0.792703
   H   H8   0.314575   0.88621   1.0831
   C   C13   0.112978   0.377452   0.142514
   H   H9   0.151454   0.187945   -0.0654209
   C   C14   0.132196   0.584118   0.454544
   H   H10   0.222376   0.933631   1.04019
   H   H11   0.0559521   0.233801   -0.122185
   N   N1   0.078024   0.588267   0.411617
   H   H12   0.0328908   0.42952   0.156512
   C   C15   0.10492   0.698119   0.727176
   C   C16   0.0923351   0.572954   0.724896
   C   C17   0.145062   0.936961   1.05439
   C   C18   0.122095   0.693466   1.05426
   C   C19   0.173728   1.05184   1.37544
   H   H13   0.150762   1.0345   1.04821
   C   C20   0.162796   0.929683   1.3776
   H   H14   0.112008   0.59619   1.04902
   H   H15   0.203268   1.23842   1.62046
   H   H16   0.184902   1.01775   1.62717
   C   C21   0.0515051   0.320978   0.403169
   O   O1   0.0526668   0.221516   0.447341
   O   O2   0.0136908   0.205347   0.0676393
   H   H17   -0.0124461   0.0284734   -0.136724

#\#CIF1.1
##########################################################################
#               Crystallographic Information Format file 
#  For information on this file format, follow the CIF links at
#  http://www.iucr.org
##########################################################################

data_Crystal_105_105
_cell_angle_alpha  90
_cell_angle_beta  90
_cell_angle_gamma  90
_cell_length_a  12.2641
_cell_length_b  13.1791
_cell_length_c  11.1383

loop_
  _symmetry_equiv_pos_as_xyz
   x,y,z
   -x,-y,z+1/2
   -x+1/2,y+1/2,z+1/2
   x+1/2,-y+1/2,z

loop_
   _atom_site_type_symbol
   _atom_site_label
   _atom_site_fract_x
   _atom_site_fract_y
   _atom_site_fract_z
   C   C1   0.173854   0.464832   0.349162
   C   C2   0.272741   0.416334   0.327188
   C   C3   0.304011   0.390267   0.210817
   C   C4   0.233799   0.413976   0.115977
   C   C5   0.134576   0.462123   0.136726
   C   C6   0.104077   0.488337   0.253474
   H   H1   0.324972   0.396955   0.402942
   H   H2   0.257743   0.3954   0.0241932
   H   H3   0.0815267   0.482458   0.0622182
   Cl   Cl1   -0.0183806   0.550482   0.276361
   Cl   Cl2   0.139276   0.492841   0.496019
   C   C7   0.406404   0.331028   0.189166
   H   H4   0.44192   0.351172   0.102196
   H   H5   0.46689   0.34971   0.258517
   C   C8   0.384772   0.215189   0.192455
   H   H6   0.462756   0.175538   0.179865
   H   H7   0.331977   0.194089   0.116804
   C   C9   0.332775   0.186941   0.30944
   C   C10   0.39346   0.190217   0.415866
   C   C11   0.220597   0.171911   0.318463
   C   C12   0.343477   0.180495   0.52665
   H   H8   0.48142   0.202023   0.412077
   C   C13   0.168942   0.161197   0.428978
   H   H9   0.171264   0.170932   0.236974
   C   C14   0.230138   0.165535   0.535121
   H   H10   0.391571   0.185075   0.60887
   H   H11   0.080771   0.153338   0.431475
   N   N1   0.186391   0.160671   0.65028
   H   H12   0.229961   0.197124   0.716172
   C   C15   0.0853248   0.129791   0.687413
   C   C16   0.0443448   0.162832   0.801383
   C   C17   0.0201626   0.0630916   0.618679
   C   C18   -0.0620467   0.134812   0.835439
   C   C19   -0.0828746   0.0350266   0.65687
   H   H13   0.0533562   0.0301669   0.53693
   C   C20   -0.12609   0.0727987   0.764329
   H   H14   -0.0946061   0.164536   0.919016
   H   H15   -0.13096   -0.0171544   0.602349
   H   H16   -0.208215   0.0530714   0.792598
   C   C21   0.111217   0.225545   0.881278
   O   O1   0.206695   0.251937   0.862256
   O   O2   0.0605626   0.254424   0.98405
   H   H17   0.111981   0.297112   1.02976

#\#CIF1.1
##########################################################################
#               Crystallographic Information Format file 
#  For information on this file format, follow the CIF links at
#  http://www.iucr.org
##########################################################################

data_Crystal_083_083
_cell_angle_alpha  90
_cell_angle_beta  63.3721
_cell_angle_gamma  90
_cell_length_a  34.2585
_cell_length_b  6.95799
_cell_length_c  16.7256

loop_
  _symmetry_equiv_pos_as_xyz
   x,y,z
   -x,y,-z+1/2
   -x,-y,-z
   x,-y,z-1/2
   x+1/2,y+1/2,z
   -x+1/2,y+1/2,-z+1/2
   -x+1/2,-y+1/2,-z
   x+1/2,-y+1/2,z-1/2

loop_
   _atom_site_type_symbol
   _atom_site_label
   _atom_site_fract_x
   _atom_site_fract_y
   _atom_site_fract_z
   C   C1   0.11023   -0.0139753   0.0352779
   C   C2   0.146899   -0.0666611   0.0458908
   C   C3   0.148084   -0.0382063   0.127481
   C   C4   0.111859   0.0450552   0.197682
   C   C5   0.0754832   0.10116   0.187384
   C   C6   0.0744337   0.0724634   0.105958
   H   H1   0.174119   -0.135695   -0.00975394
   H   H2   0.112071   0.0661312   0.261986
   H   H3   0.0475223   0.166599   0.242453
   Cl   Cl1   0.0288577   0.145154   0.0944135
   Cl   Cl2   0.108863   -0.0628447   -0.065106
   C   C7   0.186706   -0.0992022   0.141285
   H   H4   0.178333   -0.0805555   0.212503
   H   H5   0.19247   -0.253926   0.127373
   C   C8   0.229187   0.0120728   0.0848584
   H   H6   0.221889   0.165617   0.0841621
   H   H7   0.24298   -0.0350275   0.0144613
   C   C9   0.262619   -0.0123279   0.119571
   C   C10   0.265526   -0.182386   0.161152
   C   C11   0.29096   0.137633   0.114328
   C   C12   0.294851   -0.201582   0.197105
   H   H8   0.244072   -0.302779   0.167236
   C   C13   0.320731   0.120483   0.149798
   H   H9   0.289526   0.272294   0.0824376
   C   C14   0.322401   -0.0497779   0.193349
   H   H10   0.2961   -0.335245   0.229676
   H   H11   0.341155   0.24228   0.147459
   N   N1   0.346991   -0.0701699   0.24061
   H   H12   0.330579   -0.125062   0.304166
   C   C15   0.385423   0.0180886   0.226391
   C   C16   0.396695   0.0364813   0.298571
   C   C17   0.415519   0.0823269   0.140947
   C   C18   0.437049   0.117456   0.28243
   C   C19   0.454761   0.164573   0.127744
   H   H13   0.408095   0.0632122   0.0846552
   C   C20   0.465681   0.183775   0.198549
   H   H14   0.444849   0.129579   0.338454
   H   H15   0.477369   0.214155   0.0611005
   H   H16   0.49604   0.253278   0.187611
   C   C21   0.366052   -0.0208555   0.389483
   O   O1   0.32874   -0.0840733   0.4117
   O   O2   0.381053   0.00358382   0.450945
   H   H17   0.357355   -0.0349664   0.509805

#\#CIF1.1
##########################################################################
#               Crystallographic Information Format file 
#  For information on this file format, follow the CIF links at
#  http://www.iucr.org
##########################################################################

data_Crystal_014_014
_cell_angle_alpha  90
_cell_angle_beta  123.166
_cell_angle_gamma  90
_cell_length_a  6.87505
_cell_length_b  28.2225
_cell_length_c  11.4477

loop_
  _symmetry_equiv_pos_as_xyz
   x,y,z
   x,-y,z+1/2
   x+1/2,y+1/2,z
   x+1/2,-y+1/2,z+1/2

loop_
   _atom_site_type_symbol
   _atom_site_label
   _atom_site_fract_x
   _atom_site_fract_y
   _atom_site_fract_z
   C   C1   1.12051   0.246875   0.857625
   C   C2   1.09265   0.209596   0.927066
   C   C3   0.962267   0.215407   0.986453
   C   C4   0.861222   0.259607   0.97499
   C   C5   0.891332   0.297155   0.907786
   C   C6   1.0228   0.291258   0.84976
   H   H1   1.17183   0.175518   0.933094
   H   H2   0.75521   0.264683   1.01809
   H   H3   0.810994   0.331287   0.899104
   Cl   Cl1   1.06761   0.339384   0.773083
   Cl   Cl2   1.27557   0.237389   0.780925
   C   C7   0.920261   0.174352   1.05358
   H   H4   1.08386   0.155089   1.1218
   H   H5   0.86023   0.187504   1.11909
   C   C8   0.737787   0.139273   0.944389
   H   H6   0.576971   0.158844   0.872924
   H   H7   0.694472   0.113402   0.998764
   C   C9   0.819995   0.113655   0.863938
   C   C10   0.982039   0.0767204   0.92542
   C   C11   0.745322   0.126873   0.7279
   C   C12   1.05596   0.0520337   0.851792
   H   H8   1.05326   0.0664878   1.03334
   C   C13   0.818912   0.102665   0.652466
   H   H9   0.626928   0.156812   0.679775
   C   C14   0.96904   0.0640209   0.712875
   H   H10   1.17936   0.0229056   0.900578
   H   H11   0.759601   0.113722   0.546802
   N   N1   1.02376   0.033782   0.635831
   H   H12   1.17316   0.0137786   0.698129
   C   C15   1.01372   0.0501605   0.514443
   C   C16   0.807941   0.0451532   0.381826
   C   C17   1.21357   0.0678016   0.526789
   C   C18   0.8042   0.059246   0.263257
   C   C19   1.20947   0.0800971   0.407881
   H   H13   1.37308   0.0711373   0.629621
   C   C20   1.00429   0.0763989   0.276368
   H   H14   0.642825   0.0549276   0.161691
   H   H15   1.36784   0.0924654   0.417816
   H   H16   1.002   0.0863976   0.184117
   C   C21   0.59673   0.0215668   0.35957
   O   O1   0.409071   0.0231087   0.246029
   O   O2   0.618952   -0.00276453   0.465968
   H   H17   0.786616   0.00312643   0.550774

#\#CIF1.1
##########################################################################
#               Crystallographic Information Format file 
#  For information on this file format, follow the CIF links at
#  http://www.iucr.org
##########################################################################

data_Crystal_068_068
_cell_angle_alpha  105.822
_cell_angle_beta  137.732
_cell_angle_gamma  34.9649
_cell_length_a  33.4069
_cell_length_b  19.9938
_cell_length_c  7.16776

loop_
  _symmetry_equiv_pos_as_xyz
   x,y,z
   -x,-y,-z

loop_
   _atom_site_type_symbol
   _atom_site_label
   _atom_site_fract_x
   _atom_site_fract_y
   _atom_site_fract_z
   C   C1   0.352985   0.510627   1.06344
   C   C2   0.253365   0.589171   0.926936
   C   C3   0.0467112   0.810343   0.378169
   C   C4   -0.0583938   0.952406   -0.0313307
   C   C5   0.0397343   0.873143   0.096777
   C   C6   0.246831   0.650623   0.645814
   H   H1   0.340296   0.473898   1.25781
   H   H2   -0.220158   1.12732   -0.461765
   H   H3   -0.0431593   0.983326   -0.226868
   Cl   Cl1   0.366091   0.554527   0.79368
   Cl   Cl2   0.608426   0.238216   1.75252
   C   C7   -0.0624559   0.895018   0.220454
   H   H4   0.0438757   0.759974   0.592708
   H   H5   -0.169113   1.05005   0.0365053
   C   C8   -0.181934   0.964293   -0.206565
   H   H6   -0.292971   1.10535   -0.585761
   H   H7   -0.267024   1.03881   -0.324551
   C   C9   -0.0570825   0.767929   -0.00842095
   C   C10   0.0109217   0.696074   -0.0131207
   C   C11   -0.00759918   0.65314   0.176835
   C   C12   0.117682   0.523035   0.143635
   H   H8   -0.0235324   0.780226   -0.151402
   C   C13   0.100078   0.478161   0.337175
   H   H9   -0.0594146   0.706317   0.182179
   C   C14   0.16247   0.412691   0.315973
   H   H10   0.166877   0.471833   0.129845
   H   H11   0.127895   0.400864   0.457694
   N   N1   0.253451   0.257833   0.411769
   H   H12   0.223733   0.290301   0.193265
   C   C15   0.362014   0.0806344   0.7078
   C   C16   0.395484   -0.0128953   0.624751
   C   C17   0.45064   -0.0223015   1.1134
   C   C18   0.503455   -0.1917   0.921336
   C   C19   0.560615   -0.202516   1.40853
   H   H13   0.435574   0.038066   1.2025
   C   C20   0.583937   -0.2852   1.30516
   H   H14   0.526247   -0.259417   0.850406
   H   H15   0.6314   -0.281743   1.72916
   H   H16   0.668519   -0.425178   1.53268
   C   C21   0.31962   0.074526   0.238252
   O   O1   0.234525   0.21989   -0.0172577
   O   O2   0.349557   -0.0181205   0.173445
   H   H17   0.28454   0.0598819   -0.113789

#\#CIF1.1
##########################################################################
#               Crystallographic Information Format file 
#  For information on this file format, follow the CIF links at
#  http://www.iucr.org
##########################################################################

data_Crystal_071_071
_cell_angle_alpha  90
_cell_angle_beta  90
_cell_angle_gamma  90
_cell_length_a  16.3293
_cell_length_b  7.2303
_cell_length_c  32.3974

loop_
  _symmetry_equiv_pos_as_xyz
   x,y,z
   -x+1/2,-y+1/2,z+1/2
   x+1/2,-y+1/2,-z
   -x,y,-z+1/2
   -x,-y,-z
   x-1/2,y-1/2,-z-1/2
   -x-1/2,y-1/2,z
   x,-y,z-1/2

loop_
   _atom_site_type_symbol
   _atom_site_label
   _atom_site_fract_x
   _atom_site_fract_y
   _atom_site_fract_z
   C   C1   0.258019   0.371597   0.0600518
   C   C2   0.197119   0.424935   0.08785
   C   C3   0.114385   0.411521   0.0771277
   C   C4   0.0942105   0.338751   0.0384252
   C   C5   0.154489   0.285912   0.0105299
   C   C6   0.236787   0.305161   0.0209027
   H   H1   0.21478   0.479299   0.117932
   H   H2   0.0298784   0.325362   0.0298236
   H   H3   0.138527   0.230929   -0.0196764
   Cl   Cl1   0.31145   0.250494   -0.0150197
   Cl   Cl2   0.360039   0.387009   0.0738499
   C   C7   0.0472276   0.474672   0.105639
   H   H4   0.0669644   0.596928   0.123118
   H   H5   -0.00510237   0.517236   0.0864388
   C   C8   0.0161001   0.327693   0.13668
   H   H6   0.00104956   0.200424   0.119637
   H   H7   -0.041331   0.380868   0.149858
   C   C9   0.0754025   0.284622   0.170844
   C   C10   0.0683344   0.367109   0.209666
   C   C11   0.14136   0.163985   0.164455
   C   C12   0.124651   0.332289   0.241031
   H   H8   0.0186053   0.464241   0.215529
   C   C13   0.198084   0.12834   0.195205
   H   H9   0.148289   0.0972034   0.134617
   C   C14   0.191064   0.214279   0.233951
   H   H10   0.119151   0.403622   0.270413
   H   H11   0.249313   0.034375   0.189673
   N   N1   0.256117   0.188807   0.261142
   H   H12   0.311322   0.175301   0.246368
   C   C15   0.265243   0.233772   0.301877
   C   C16   0.345596   0.272923   0.317387
   C   C17   0.199311   0.23312   0.329952
   C   C18   0.356729   0.299254   0.360037
   C   C19   0.212382   0.263041   0.371581
   H   H13   0.138365   0.199264   0.318819
   C   C20   0.291322   0.295115   0.387027
   H   H14   0.418409   0.326532   0.371235
   H   H15   0.160497   0.257348   0.392729
   H   H16   0.299927   0.317472   0.41987
   C   C21   0.41507   0.295428   0.289529
   O   O1   0.408962   0.275257   0.250995
   O   O2   0.486144   0.340836   0.3066
   H   H17   0.529824   0.33087   0.283929

#\#CIF1.1
##########################################################################
#               Crystallographic Information Format file 
#  For information on this file format, follow the CIF links at
#  http://www.iucr.org
##########################################################################

data_Crystal_089_089
_cell_angle_alpha  90
_cell_angle_beta  129.355
_cell_angle_gamma  90
_cell_length_a  6.59264
_cell_length_b  4.46423
_cell_length_c  37.9516

loop_
  _symmetry_equiv_pos_as_xyz
   x,y,z
   -x,y+1/2,-z

loop_
   _atom_site_type_symbol
   _atom_site_label
   _atom_site_fract_x
   _atom_site_fract_y
   _atom_site_fract_z
   C   C1   0.766685   1.38235   0.395268
   C   C2   0.735494   1.1772   0.364683
   C   C3   0.949934   1.02906   0.373587
   C   C4   1.19971   1.09092   0.414482
   C   C5   1.23238   1.29633   0.445308
   C   C6   1.01668   1.44314   0.436118
   H   H1   0.538391   1.1293   0.333474
   H   H2   1.37033   0.97596   0.422456
   H   H3   1.42786   1.34455   0.476808
   Cl   Cl1   1.0573   1.6913   0.474985
   Cl   Cl2   0.492758   1.5579   0.381975
   C   C7   0.900575   0.824844   0.33751
   H   H4   1.03715   0.63465   0.352348
   H   H5   0.703679   0.727447   0.318623
   C   C8   0.910498   0.99019   0.302833
   H   H6   1.11217   1.06171   0.319277
   H   H7   0.790224   1.19428   0.291276
   C   C9   0.803636   0.795484   0.262345
   C   C10   0.533772   0.739119   0.231383
   C   C11   0.965183   0.655842   0.255401
   C   C12   0.428943   0.54177   0.195286
   H   H8   0.402215   0.85539   0.235036
   C   C13   0.861993   0.458385   0.219265
   H   H9   1.17568   0.699271   0.27885
   C   C14   0.593938   0.398705   0.189372
   H   H10   0.218236   0.505963   0.171233
   H   H11   0.988481   0.348646   0.214083
   N   N1   0.486828   0.202661   0.150743
   H   H12   0.317054   0.105356   0.141431
   C   C15   0.424115   0.364418   0.111565
   C   C16   0.580421   0.321747   0.0986784
   C   C17   0.213944   0.563913   0.0876198
   C   C18   0.523549   0.486999   0.0619629
   C   C19   0.16015   0.726435   0.051256
   H   H13   0.0947956   0.596245   0.0979856
   C   C20   0.315788   0.688644   0.0384348
   H   H14   0.647202   0.452821   0.0525157
   H   H15   -0.00331599   0.883558   0.0328464
   H   H16   0.273009   0.818668   0.0100985
   C   C21   0.805076   0.104786   0.122505
   O   O1   0.948088   0.0816911   0.112058
   O   O2   0.841988   -0.0598757   0.155146
   H   H17   0.693966   0.00723461   0.157626

#\#CIF1.1
##########################################################################
#               Crystallographic Information Format file 
#  For information on this file format, follow the CIF links at
#  http://www.iucr.org
##########################################################################

data_Crystal_100_100
_cell_angle_alpha  42.0311
_cell_angle_beta  47.0326
_cell_angle_gamma  58.65
_cell_length_a  18.4487
_cell_length_b  8.13193
_cell_length_c  13.0305

loop_
  _symmetry_equiv_pos_as_xyz
   x,y,z
   -x,-y,-z

loop_
   _atom_site_type_symbol
   _atom_site_label
   _atom_site_fract_x
   _atom_site_fract_y
   _atom_site_fract_z
   C   C1   0.169708   0.787658   0.614711
   C   C2   0.250027   0.681313   0.63836
   C   C3   0.239912   0.585879   0.791114
   C   C4   0.147118   0.604513   0.919231
   C   C5   0.0664073   0.714433   0.895824
   C   C6   0.0769678   0.806514   0.743711
   H   H1   0.321219   0.668634   0.536623
   H   H2   0.137013   0.531049   1.04
   H   H3   -0.00591229   0.725617   0.997429
   Cl   Cl1   -0.0232754   0.941013   0.715015
   Cl   Cl2   0.186871   0.891784   0.425542
   C   C7   0.326815   0.459435   0.817407
   H   H4   0.392875   0.568983   0.690714
   H   H5   0.313623   0.452195   0.916352
   C   C8   0.349702   0.191302   0.88266
   H   H6   0.298591   0.0695457   1.02823
   H   H7   0.425456   0.141942   0.857701
   C   C9   0.33732   0.160384   0.795144
   C   C10   0.246281   0.0835185   0.880761
   C   C11   0.407644   0.235342   0.621226
   C   C12   0.225132   0.0906905   0.794003
   H   H8   0.190301   0.0201638   1.0173
   C   C13   0.38764   0.245564   0.530692
   H   H9   0.479295   0.296335   0.551417
   C   C14   0.29375   0.18072   0.615125
   H   H10   0.153736   0.0307402   0.86246
   H   H11   0.443177   0.314654   0.392776
   N   N1   0.257413   0.21855   0.533841
   H   H12   0.181937   0.246127   0.589781
   C   C15   0.303236   0.279945   0.371553
   C   C16   0.247761   0.406899   0.287853
   C   C17   0.402982   0.213413   0.285945
   C   C18   0.297233   0.483891   0.115547
   C   C19   0.447833   0.281219   0.120518
   H   H13   0.444452   0.103341   0.352593
   C   C20   0.396166   0.42437   0.0315478
   H   H14   0.25588   0.594428   0.0484543
   H   H15   0.525154   0.227917   0.0573593
   H   H16   0.434273   0.48979   -0.103294
   C   C21   0.140638   0.452114   0.37786
   O   O1   0.0907563   0.386517   0.533082
   O   O2   0.0978242   0.562297   0.288745
   H   H17   0.0222561   0.580285   0.36502

#\#CIF1.1
##########################################################################
#               Crystallographic Information Format file 
#  For information on this file format, follow the CIF links at
#  http://www.iucr.org
##########################################################################

data_Crystal_040_040
_cell_angle_alpha  55.1222
_cell_angle_beta  164.664
_cell_angle_gamma  116.326
_cell_length_a  33.6708
_cell_length_b  13.8997
_cell_length_c  10.5418

loop_
  _symmetry_equiv_pos_as_xyz
   x,y,z
   -x,-y,-z

loop_
   _atom_site_type_symbol
   _atom_site_label
   _atom_site_fract_x
   _atom_site_fract_y
   _atom_site_fract_z
   C   C1   0.278497   0.115433   0.623359
   C   C2   0.41811   0.138111   1.04883
   C   C3   0.538834   0.104959   1.34763
   C   C4   0.520684   0.0413242   1.23189
   C   C5   0.388362   0.0110337   0.836824
   C   C6   0.264163   0.0501177   0.520368
   H   H1   0.427977   0.186857   1.12809
   H   H2   0.612402   0.0161932   1.45587
   H   H3   0.379112   -0.0415695   0.764793
   Cl   Cl1   0.0941397   0.0197096   -0.000227405
   Cl   Cl2   0.123127   0.173527   0.21917
   C   C7   0.68193   0.138484   1.76913
   H   H4   0.769441   0.0844268   2.15883
   H   H5   0.758439   0.101599   1.94527
   C   C8   0.622006   0.290519   1.48326
   H   H6   0.527737   0.348099   1.07504
   H   H7   0.736007   0.301753   1.80897
   C   C9   0.549203   0.344763   1.34697
   C   C10   0.372185   0.428957   0.759524
   C   C11   0.659031   0.301172   1.82372
   C   C12   0.304676   0.465818   0.645855
   H   H8   0.284128   0.46365   0.381257
   C   C13   0.594781   0.337898   1.72007
   H   H9   0.797814   0.235367   2.28692
   C   C14   0.415846   0.419582   1.12842
   H   H10   0.165257   0.526365   0.183727
   H   H11   0.682944   0.30251   2.09899
   N   N1   0.36087   0.440802   1.06901
   H   H12   0.436779   0.365399   1.42251
   C   C15   0.208028   0.536066   0.578969
   C   C16   0.159307   0.512881   0.569326
   C   C17   0.098295   0.660514   0.0869412
   C   C18   0.00129846   0.610763   0.0615493
   C   C19   -0.055864   0.754977   -0.403573
   H   H13   0.137806   0.683293   0.101487
   C   C20   -0.107569   0.730111   -0.426385
   H   H14   -0.0356622   0.591329   0.0548659
   H   H15   -0.137069   0.849571   -0.775228
   H   H16   -0.23072   0.802653   -0.818213
   C   C21   0.273001   0.39011   1.08317
   O   O1   0.418268   0.300242   1.56336
   O   O2   0.208486   0.379993   1.00581
   H   H17   0.296892   0.295479   1.38221

#\#CIF1.1
##########################################################################
#               Crystallographic Information Format file 
#  For information on this file format, follow the CIF links at
#  http://www.iucr.org
##########################################################################

data_Crystal_059_059
_cell_angle_alpha  90
_cell_angle_beta  90
_cell_angle_gamma  90
_cell_length_a  14.8864
_cell_length_b  25.9554
_cell_length_c  4.84509

loop_
  _symmetry_equiv_pos_as_xyz
   x,y,z
   -x+1/2,-y,z+1/2
   x+1/2,-y+1/2,-z
   -x,y+1/2,-z+1/2

loop_
   _atom_site_type_symbol
   _atom_site_label
   _atom_site_fract_x
   _atom_site_fract_y
   _atom_site_fract_z
   C   C1   0.574965   0.139971   1.02868
   C   C2   0.521995   0.184207   1.04103
   C   C3   0.540774   0.223819   1.22691
   C   C4   0.614548   0.218295   1.40266
   C   C5   0.66885   0.174808   1.38957
   C   C6   0.649874   0.135415   1.20239
   H   H1   0.463425   0.187119   0.907968
   H   H2   0.630126   0.24841   1.55167
   H   H3   0.725965   0.170579   1.52792
   Cl   Cl1   0.717752   0.0812821   1.1945
   Cl   Cl2   0.544414   0.0910287   0.80603
   C   C7   0.480849   0.270194   1.2442
   H   H4   0.519322   0.303387   1.32077
   H   H5   0.457367   0.280766   1.03662
   C   C8   0.397894   0.2627   1.43302
   H   H6   0.360985   0.299399   1.43643
   H   H7   0.421633   0.255326   1.6445
   C   C9   0.337851   0.219616   1.33916
   C   C10   0.264613   0.228637   1.16491
   C   C11   0.357809   0.168497   1.40794
   C   C12   0.212955   0.188271   1.0614
   H   H8   0.247811   0.268037   1.10436
   C   C13   0.307908   0.127842   1.30265
   H   H9   0.414748   0.159851   1.54131
   C   C14   0.23514   0.137259   1.12641
   H   H10   0.157752   0.196065   0.920262
   H   H11   0.324754   0.0882506   1.35496
   N   N1   0.192784   0.094926   1.0027
   H   H12   0.234526   0.0677599   0.92047
   C   C15   0.105128   0.0896535   0.923026
   C   C16   0.0802865   0.0541766   0.709932
   C   C17   0.0365622   0.116988   1.05949
   C   C18   -0.0114403   0.0463673   0.651567
   C   C19   -0.0526924   0.108535   0.996038
   H   H13   0.0551205   0.143388   1.22448
   C   C20   -0.0777215   0.0728925   0.792611
   H   H14   -0.0293269   0.018611   0.492376
   H   H15   -0.104291   0.129473   1.10986
   H   H16   -0.148291   0.0659536   0.747384
   C   C21   0.14884   0.0273379   0.549103
   O   O1   0.23125   0.029985   0.596332
   O   O2   0.118401   -0.0004994   0.336765
   H   H17   0.172284   -0.0121246   0.228691

#\#CIF1.1
##########################################################################
#               Crystallographic Information Format file 
#  For information on this file format, follow the CIF links at
#  http://www.iucr.org
##########################################################################

data_Crystal_000_000
_cell_angle_alpha  106.118
_cell_angle_beta  23.3213
_cell_angle_gamma  89.7377
_cell_length_a  27.8032
_cell_length_b  6.59283
_cell_length_c  17.7653

loop_
  _symmetry_equiv_pos_as_xyz
   x,y,z
   -x,-y,-z

loop_
   _atom_site_type_symbol
   _atom_site_label
   _atom_site_fract_x
   _atom_site_fract_y
   _atom_site_fract_z
   C   C1   0.0515067   0.528015   0.799617
   C   C2   -0.116053   0.703688   1.0412
   C   C3   -0.239239   0.929751   1.28888
   C   C4   -0.189549   0.974114   1.2878
   C   C5   -0.022374   0.801699   1.04739
   C   C6   0.0994856   0.57728   0.80128
   H   H1   -0.150534   0.664866   1.0348
   H   H2   -0.283273   1.14662   1.47844
   H   H3   0.0147073   0.840368   1.04913
   Cl   Cl1   0.307372   0.363177   0.502574
   Cl   Cl2   0.196917   0.246696   0.50087
   C   C7   -0.418829   1.11935   1.54478
   H   H4   -0.436815   0.982573   1.53228
   H   H5   -0.497899   1.22385   1.71941
   C   C8   -0.479814   1.35841   1.59912
   H   H6   -0.493505   1.52747   1.6649
   H   H7   -0.604378   1.45853   1.76944
   C   C9   -0.364937   1.24591   1.3561
   C   C10   -0.252409   1.27989   1.19414
   C   C11   -0.360006   1.08935   1.27527
   C   C12   -0.137279   1.15917   0.958035
   H   H8   -0.253568   1.40036   1.25265
   C   C13   -0.245189   0.965322   1.03915
   H   H9   -0.44708   1.06074   1.39891
   C   C14   -0.132197   0.999206   0.878034
   H   H10   -0.0486383   1.18387   0.831489
   H   H11   -0.240247   0.838157   0.975471
   N   N1   -0.0217143   0.885577   0.645065
   H   H12   -0.00451139   0.718884   0.578876
   C   C15   0.137821   0.795761   0.418635
   C   C16   0.175933   0.939466   0.3411
   C   C17   0.255106   0.560236   0.272212
   C   C18   0.333984   0.840772   0.113223
   C   C19   0.411415   0.465323   0.046885
   H   H13   0.222024   0.451963   0.3364
   C   C20   0.45032   0.607443   -0.031459
   H   H14   0.36146   0.955365   0.0563887
   H   H15   0.502989   0.28091   -0.067608
   H   H16   0.572263   0.535148   -0.207105
   C   C21   0.0540945   1.19832   0.493961
   O   O1   0.0885898   1.3273   0.427939
   O   O2   -0.0937429   1.2833   0.705625
   H   H17   -0.0885879   1.13185   0.71189

#\#CIF1.1
##########################################################################
#               Crystallographic Information Format file 
#  For information on this file format, follow the CIF links at
#  http://www.iucr.org
##########################################################################

data_Crystal_096_096
_cell_angle_alpha  90
_cell_angle_beta  90
_cell_angle_gamma  90
_cell_length_a  10.7887
_cell_length_b  24.7238
_cell_length_c  13.4481

loop_
  _symmetry_equiv_pos_as_xyz
   x,y,z
   -x+1/2,-y,z+1/2
   x+1/2,-y+1/2,-z
   -x,y+1/2,-z+1/2
   -x,-y,-z
   x-1/2,y,-z-1/2
   -x-1/2,y-1/2,z
   x,-y-1/2,z-1/2

loop_
   _atom_site_type_symbol
   _atom_site_label
   _atom_site_fract_x
   _atom_site_fract_y
   _atom_site_fract_z
   C   C1   0.0572667   0.0221755   0.338787
   C   C2   0.180908   0.0301922   0.365564
   C   C3   0.211841   0.0599662   0.450043
   C   C4   0.115753   0.0801309   0.509286
   C   C5   -0.00719656   0.0710545   0.48426
   C   C6   -0.0377545   0.0430292   0.397898
   H   H1   0.253996   0.0134014   0.319243
   H   H2   0.136846   0.103207   0.576224
   H   H3   -0.0819341   0.0852293   0.5314
   Cl   Cl1   -0.19217   0.0354443   0.367455
   Cl   Cl2   0.0234457   -0.0144316   0.231823
   C   C7   0.34507   0.06959   0.478247
   H   H4   0.361278   0.0521132   0.552514
   H   H5   0.406366   0.0482662   0.425998
   C   C8   0.38006   0.130176   0.480212
   H   H6   0.473799   0.134198   0.511398
   H   H7   0.316665   0.151836   0.530497
   C   C9   0.373855   0.15552   0.378643
   C   C10   0.459126   0.142258   0.303981
   C   C11   0.278249   0.191286   0.355066
   C   C12   0.448748   0.163637   0.208523
   H   H8   0.53519   0.11454   0.32047
   C   C13   0.265889   0.212609   0.259947
   H   H9   0.211833   0.202735   0.412222
   C   C14   0.350885   0.198661   0.186101
   H   H10   0.516463   0.153018   0.151709
   H   H11   0.190333   0.240185   0.242686
   N   N1   0.339888   0.223065   0.0892887
   H   H12   0.264777   0.249718   0.089698
   C   C15   0.327964   0.18763   0.00389851
   C   C16   0.418747   0.189104   -0.0710058
   C   C17   0.224759   0.154387   -0.00652259
   C   C18   0.40027   0.159697   -0.158738
   C   C19   0.207754   0.124979   -0.0937129
   H   H13   0.157087   0.152861   0.0534443
   C   C20   0.294072   0.128563   -0.170894
   H   H14   0.471374   0.161495   -0.216185
   H   H15   0.126441   0.0991436   -0.101755
   H   H16   0.279606   0.105983   -0.239383
   C   C21   0.537939   0.21845   -0.0562935
   O   O1   0.629651   0.208902   -0.109041
   O   O2   0.542837   0.253363   0.0179815
   H   H17   0.456033   0.248835   0.0579932

#\#CIF1.1
##########################################################################
#               Crystallographic Information Format file 
#  For information on this file format, follow the CIF links at
#  http://www.iucr.org
##########################################################################

data_Crystal_022_022
_cell_angle_alpha  60.8914
_cell_angle_beta  93.2017
_cell_angle_gamma  60.223
_cell_length_a  17.0141
_cell_length_b  10.4462
_cell_length_c  7.78624

loop_
  _symmetry_equiv_pos_as_xyz
   x,y,z
   -x,-y,-z

loop_
   _atom_site_type_symbol
   _atom_site_label
   _atom_site_fract_x
   _atom_site_fract_y
   _atom_site_fract_z
   C   C1   0.393401   0.28929   0.563676
   C   C2   0.368657   0.463472   0.422445
   C   C3   0.435962   0.487911   0.345724
   C   C4   0.529922   0.331854   0.416472
   C   C5   0.555908   0.156944   0.559023
   C   C6   0.488036   0.134105   0.634119
   H   H1   0.294316   0.582419   0.367053
   H   H2   0.584795   0.34599   0.362869
   H   H3   0.629516   0.0362932   0.614316
   Cl   Cl1   0.521069   -0.0838554   0.809918
   Cl   Cl2   0.304417   0.269451   0.643433
   C   C7   0.403928   0.678815   0.183245
   H   H4   0.347358   0.771261   0.210715
   H   H5   0.465826   0.685671   0.205088
   C   C8   0.36105   0.749086   -0.0508784
   H   H6   0.422028   0.675956   -0.0882867
   H   H7   0.329762   0.895215   -0.157187
   C   C9   0.286343   0.71679   -0.0801762
   C   C10   0.192335   0.822807   -0.0865213
   C   C11   0.313632   0.562281   -0.0694549
   C   C12   0.131151   0.769797   -0.0693357
   H   H8   0.166857   0.947933   -0.101884
   C   C13   0.253333   0.506853   -0.0519664
   H   H9   0.386464   0.477264   -0.0644881
   C   C14   0.162924   0.605446   -0.0414039
   H   H10   0.0594365   0.851253   -0.0675985
   H   H11   0.280552   0.379994   -0.0317861
   N   N1   0.105368   0.544546   0.0148416
   H   H12   0.0602369   0.603856   0.075556
   C   C15   0.129574   0.373141   0.0996038
   C   C16   0.10812   0.287343   0.278868
   C   C17   0.17145   0.281397   0.00814426
   C   C18   0.130229   0.11519   0.35816
   C   C19   0.1922   0.112426   0.0893942
   H   H13   0.182541   0.349085   -0.136013
   C   C20   0.172341   0.0271278   0.266009
   H   H14   0.11302   0.0520574   0.493688
   H   H15   0.222179   0.0482725   0.0102022
   H   H16   0.188256   -0.105423   0.328849
   C   C21   0.0629787   0.376469   0.379866
   O   O1   0.0343241   0.536769   0.305688
   O   O2   0.0531762   0.280753   0.553925
   H   H17   0.0173002   0.360028   0.606463

#\#CIF1.1
##########################################################################
#               Crystallographic Information Format file 
#  For information on this file format, follow the CIF links at
#  http://www.iucr.org
##########################################################################

data_Crystal_016_016
_cell_angle_alpha  96.6274
_cell_angle_beta  61.2886
_cell_angle_gamma  39.0049
_cell_length_a  16.7012
_cell_length_b  13.8398
_cell_length_c  14.7523

loop_
  _symmetry_equiv_pos_as_xyz
   x,y,z
   -x,-y,-z

loop_
   _atom_site_type_symbol
   _atom_site_label
   _atom_site_fract_x
   _atom_site_fract_y
   _atom_site_fract_z
   C   C1   0.260261   0.271365   0.761108
   C   C2   0.327577   0.29055   0.769695
   C   C3   0.178732   0.52811   0.852225
   C   C4   -0.0399958   0.747265   0.924778
   C   C5   -0.112617   0.734198   0.920271
   C   C6   0.0349374   0.498155   0.840198
   H   H1   0.498638   0.116688   0.711889
   H   H2   -0.155371   0.931302   0.986027
   H   H3   -0.28705   0.909635   0.980928
   Cl   Cl1   -0.0657714   0.492909   0.841132
   Cl   Cl2   0.459783   -0.0348378   0.651892
   C   C7   0.255728   0.543834   0.85894
   H   H4   0.0407138   0.804462   1.01381
   H   H5   0.351442   0.431724   0.86254
   C   C8   0.490645   0.368867   0.659575
   H   H6   0.720168   0.100805   0.508074
   H   H7   0.507765   0.421197   0.69179
   C   C9   0.397219   0.479353   0.625503
   C   C10   0.520657   0.295038   0.470154
   C   C11   0.163306   0.783245   0.762259
   C   C12   0.411748   0.410907   0.45334
   H   H8   0.700702   0.0590564   0.363568
   C   C13   0.0499979   0.90419   0.748922
   H   H9   0.0636973   0.93166   0.884541
   C   C14   0.170886   0.719878   0.596395
   H   H10   0.508992   0.264234   0.332846
   H   H11   -0.137473   1.14486   0.860041
   N   N1   0.0487331   0.848675   0.586636
   H   H12   -0.168421   1.10057   0.73246
   C   C15   0.0444818   0.762856   0.528906
   C   C16   0.173486   0.628171   0.356647
   C   C17   -0.0858602   0.812053   0.642843
   C   C18   0.167775   0.545953   0.303076
   C   C19   -0.0895517   0.729088   0.587548
   H   H13   -0.183717   0.916613   0.775218
   C   C20   0.039129   0.593906   0.416108
   H   H14   0.266018   0.445283   0.170739
   H   H15   -0.19841   0.775734   0.681066
   H   H16   0.0331684   0.532528   0.374093
   C   C21   0.315296   0.570247   0.227268
   O   O1   0.399242   0.483059   0.0925876
   O   O2   0.344666   0.620425   0.267147
   H   H17   0.238142   0.713997   0.397886

#\#CIF1.1
##########################################################################
#               Crystallographic Information Format file 
#  For information on this file format, follow the CIF links at
#  http://www.iucr.org
##########################################################################

data_Crystal_053_053
_cell_angle_alpha  90
_cell_angle_beta  90
_cell_angle_gamma  90
_cell_length_a  16.7183
_cell_length_b  13.3085
_cell_length_c  7.95612

loop_
  _symmetry_equiv_pos_as_xyz
   x,y,z
   -x+1/2,-y,z+1/2
   x+1/2,-y+1/2,-z
   -x,y+1/2,-z+1/2

loop_
   _atom_site_type_symbol
   _atom_site_label
   _atom_site_fract_x
   _atom_site_fract_y
   _atom_site_fract_z
   C   C1   0.501723   0.279697   0.414245
   C   C2   0.489581   0.341466   0.553513
   C   C3   0.46585   0.441111   0.534215
   C   C4   0.454748   0.478411   0.371742
   C   C5   0.466898   0.417883   0.232258
   C   C6   0.489876   0.317957   0.252277
   H   H1   0.499539   0.311275   0.679011
   H   H2   0.437355   0.556321   0.353225
   H   H3   0.459391   0.447808   0.105947
   Cl   Cl1   0.501452   0.244696   0.0739321
   Cl   Cl2   0.531683   0.157004   0.447789
   C   C7   0.450849   0.506744   0.684524
   H   H4   0.47478   0.470211   0.797734
   H   H5   0.483951   0.5777   0.669994
   C   C8   0.361079   0.530621   0.709894
   H   H6   0.338651   0.568761   0.596765
   H   H7   0.356207   0.583857   0.815106
   C   C9   0.312386   0.437946   0.743894
   C   C10   0.275051   0.385279   0.613007
   C   C11   0.306868   0.397116   0.905037
   C   C12   0.23443   0.296238   0.642809
   H   H8   0.278275   0.414781   0.485351
   C   C13   0.266774   0.307147   0.936811
   H   H9   0.334377   0.436376   1.01048
   C   C14   0.229382   0.254444   0.805208
   H   H10   0.206181   0.25648   0.538744
   H   H11   0.265864   0.27936   1.06497
   N   N1   0.190409   0.16229   0.818478
   H   H12   0.181946   0.124488   0.707197
   C   C15   0.173953   0.102697   0.955394
   C   C16   0.162239   -0.00311289   0.932515
   C   C17   0.165807   0.141395   1.11935
   C   C18   0.151193   -0.0648969   1.0737
   C   C19   0.154191   0.0782381   1.25559
   H   H13   0.1666   0.222131   1.13859
   C   C20   0.148787   -0.025689   1.23444
   H   H14   0.144396   -0.145256   1.05407
   H   H15   0.149255   0.109339   1.38147
   H   H16   0.141471   -0.073794   1.34358
   C   C21   0.158678   -0.0470741   0.764253
   O   O1   0.157076   0.000720512   0.6311
   O   O2   0.15482   -0.148884   0.761887
   H   H17   0.148972   -0.167983   0.643186

#\#CIF1.1
##########################################################################
#               Crystallographic Information Format file 
#  For information on this file format, follow the CIF links at
#  http://www.iucr.org
##########################################################################

data_Crystal_019_019
_cell_angle_alpha  90
_cell_angle_beta  143.627
_cell_angle_gamma  90
_cell_length_a  8.51665
_cell_length_b  7.82209
_cell_length_c  23.1549

loop_
  _symmetry_equiv_pos_as_xyz
   x,y,z
   -x,y+1/2,-z

loop_
   _atom_site_type_symbol
   _atom_site_label
   _atom_site_fract_x
   _atom_site_fract_y
   _atom_site_fract_z
   C   C1   0.273296   1.14383   0.0307884
   C   C2   0.547561   1.16653   0.110084
   C   C3   0.690058   1.13245   0.101951
   C   C4   0.55382   1.07092   0.0132103
   C   C5   0.281212   1.04866   -0.0661449
   C   C6   0.138305   1.08696   -0.0584825
   H   H1   0.649518   1.21055   0.179072
   H   H2   0.662626   1.04025   0.00603916
   H   H3   0.17538   1.00331   -0.135451
   Cl   Cl1   -0.202299   1.06415   -0.16026
   Cl   Cl2   0.106163   1.18688   0.0448984
   C   C7   0.985606   1.15344   0.187237
   H   H4   1.04176   1.22082   0.163937
   H   H5   1.05437   1.23211   0.24404
   C   C8   1.13043   0.979677   0.231063
   H   H6   1.34021   1.00062   0.28437
   H   H7   1.05391   0.900504   0.172928
   C   C9   1.10336   0.886387   0.279258
   C   C10   0.873728   0.793484   0.224052
   C   C11   1.30654   0.890401   0.380572
   C   C12   0.847558   0.706411   0.268242
   H   H8   0.711948   0.791416   0.145157
   C   C13   1.28187   0.804113   0.425793
   H   H9   1.48895   0.959052   0.42489
   C   C14   1.05069   0.712652   0.369451
   H   H10   0.667295   0.636005   0.225018
   H   H11   1.43937   0.808056   0.504506
   N   N1   1.01488   0.636776   0.413802
   H   H12   0.958309   0.718754   0.429442
   C   C15   0.917328   0.474347   0.392195
   C   C16   0.752425   0.432147   0.391296
   C   C17   0.988042   0.343024   0.374282
   C   C18   0.677239   0.261184   0.377394
   C   C19   0.909394   0.175956   0.360609
   H   H13   1.11183   0.374842   0.373877
   C   C20   0.756557   0.132934   0.363677
   H   H14   0.553155   0.231633   0.377623
   H   H15   0.971111   0.0760605   0.349057
   H   H16   0.702375   0.000600298   0.355999
   C   C21   0.645575   0.566638   0.396955
   O   O1   0.695023   0.720761   0.406957
   O   O2   0.474536   0.510379   0.387547
   H   H17   0.416762   0.61265   0.392203

#\#CIF1.1
##########################################################################
#               Crystallographic Information Format file 
#  For information on this file format, follow the CIF links at
#  http://www.iucr.org
##########################################################################

data_Crystal_107_107
_cell_angle_alpha  127.738
_cell_angle_beta  134.166
_cell_angle_gamma  35.7431
_cell_length_a  28.4774
_cell_length_b  8.80503
_cell_length_c  8.94718

loop_
  _symmetry_equiv_pos_as_xyz
   x,y,z
   -x,-y,-z

loop_
   _atom_site_type_symbol
   _atom_site_label
   _atom_site_fract_x
   _atom_site_fract_y
   _atom_site_fract_z
   C   C1   0.428488   -0.00626071   0.599996
   C   C2   0.454096   0.115365   0.664019
   C   C3   0.40911   0.276779   0.536918
   C   C4   0.341216   0.300263   0.338217
   C   C5   0.313935   0.183397   0.273229
   C   C6   0.355584   0.0365407   0.407175
   H   H1   0.509343   0.0849442   0.817096
   H   H2   0.306735   0.418338   0.232938
   H   H3   0.259484   0.208565   0.11971
   Cl   Cl1   0.314002   -0.0809491   0.335477
   Cl   Cl2   0.487493   -0.208231   0.761956
   C   C7   0.428366   0.436543   0.617321
   H   H4   0.50046   0.320432   0.71177
   H   H5   0.408786   0.482912   0.483881
   C   C8   0.378541   0.700163   0.753604
   H   H6   0.355618   0.852151   0.712153
   H   H7   0.426927   0.675367   0.919683
   C   C9   0.302799   0.775865   0.723651
   C   C10   0.219285   0.899769   0.551613
   C   C11   0.318485   0.688309   0.853219
   C   C12   0.156244   0.921099   0.504596
   H   H8   0.203521   0.977251   0.449869
   C   C13   0.257087   0.703569   0.807187
   H   H9   0.382496   0.595553   0.990182
   C   C14   0.175879   0.813461   0.627454
   H   H10   0.0917967   1.01464   0.368057
   H   H11   0.274991   0.616819   0.905457
   N   N1   0.115924   0.803128   0.552129
   H   H12   0.0821275   0.786308   0.392276
   C   C15   0.114955   0.72921   0.646881
   C   C16   0.0836228   0.600253   0.524445
   C   C17   0.138914   0.792539   0.863578
   C   C18   0.0802152   0.535549   0.624855
   C   C19   0.132418   0.732427   0.956399
   H   H13   0.157396   0.905118   0.955778
   C   C20   0.104293   0.599033   0.837858
   H   H14   0.0573068   0.434768   0.529916
   H   H15   0.147092   0.796135   1.12221
   H   H16   0.0996926   0.549632   0.910355
   C   C21   0.0522458   0.542262   0.297234
   O   O1   0.0434552   0.621993   0.194014
   O   O2   0.0323216   0.402313   0.203028
   H   H17   0.00318796   0.392561   0.0417324

#\#CIF1.1
##########################################################################
#               Crystallographic Information Format file 
#  For information on this file format, follow the CIF links at
#  http://www.iucr.org
##########################################################################

data_Crystal_037_037
_cell_angle_alpha  90
_cell_angle_beta  44.5241
_cell_angle_gamma  90
_cell_length_a  6.29095
_cell_length_b  10.8393
_cell_length_c  18.5049

loop_
  _symmetry_equiv_pos_as_xyz
   x,y,z
   -x,y+1/2,-z

loop_
   _atom_site_type_symbol
   _atom_site_label
   _atom_site_fract_x
   _atom_site_fract_y
   _atom_site_fract_z
   C   C1   -0.17112   0.547258   0.430801
   C   C2   0.079521   0.607042   0.399306
   C   C3   0.0450449   0.702879   0.457635
   C   C4   -0.248666   0.733043   0.551052
   C   C5   -0.499757   0.669917   0.585648
   C   C6   -0.464036   0.577453   0.525343
   H   H1   0.303388   0.577613   0.327765
   H   H2   -0.280212   0.807126   0.597793
   H   H3   -0.727199   0.692599   0.659341
   Cl   Cl1   -0.779854   0.501404   0.568667
   Cl   Cl2   -0.1093   0.43508   0.350692
   C   C7   0.312542   0.771317   0.423253
   H   H4   0.230455   0.83824   0.48297
   H   H5   0.459027   0.70645   0.417229
   C   C8   0.512948   0.839426   0.318969
   H   H6   0.681755   0.892925   0.30849
   H   H7   0.376475   0.905231   0.320692
   C   C9   0.667198   0.750324   0.231724
   C   C10   0.886314   0.669226   0.205757
   C   C11   0.574585   0.73658   0.182459
   C   C12   0.997759   0.573012   0.136891
   H   H8   0.965397   0.679684   0.242074
   C   C13   0.684903   0.640687   0.113244
   H   H9   0.409166   0.800185   0.199462
   C   C14   0.89266   0.557201   0.0918447
   H   H10   1.16399   0.509087   0.118937
   H   H11   0.607988   0.631237   0.0763202
   N   N1   0.997884   0.455718   0.0228187
   H   H12   1.20966   0.426557   -0.0111118
   C   C15   0.790839   0.351768   0.072477
   C   C16   0.641893   0.321974   0.0439242
   C   C17   0.746737   0.281073   0.145099
   C   C18   0.447901   0.219662   0.0900456
   C   C19   0.554146   0.179336   0.189794
   H   H13   0.867271   0.305813   0.165193
   C   C20   0.403211   0.148859   0.162488
   H   H14   0.337196   0.194147   0.066556
   H   H15   0.525158   0.123579   0.245289
   H   H16   0.260585   0.0668474   0.194424
   C   C21   0.690611   0.392309   -0.0365106
   O   O1   0.549278   0.366805   -0.0580544
   O   O2   0.891523   0.48281   -0.0834468
   H   H17   0.979054   0.48423   -0.049655

#\#CIF1.1
##########################################################################
#               Crystallographic Information Format file 
#  For information on this file format, follow the CIF links at
#  http://www.iucr.org
##########################################################################

data_Crystal_032_032
_cell_angle_alpha  90
_cell_angle_beta  126.334
_cell_angle_gamma  90
_cell_length_a  10.4718
_cell_length_b  33.5273
_cell_length_c  6.56329

loop_
  _symmetry_equiv_pos_as_xyz
   x,y,z
   -x,y+1/2,-z+1/2
   -x,-y,-z
   x,-y-1/2,z-1/2

loop_
   _atom_site_type_symbol
   _atom_site_label
   _atom_site_fract_x
   _atom_site_fract_y
   _atom_site_fract_z
   C   C1   0.537958   0.202282   1.35523
   C   C2   0.693244   0.2048   1.42975
   C   C3   0.821184   0.193673   1.67238
   C   C4   0.791394   0.181293   1.84455
   C   C5   0.637635   0.179578   1.77396
   C   C6   0.509537   0.189307   1.52768
   H   H1   0.712863   0.214834   1.29224
   H   H2   0.888604   0.171578   2.03439
   H   H3   0.614858   0.169201   1.90663
   Cl   Cl1   0.318805   0.183202   1.43952
   Cl   Cl2   0.38489   0.214024   1.04642
   C   C7   0.986367   0.19144   1.74433
   H   H4   0.992288   0.205906   1.59978
   H   H5   1.06859   0.207572   1.92246
   C   C8   1.04449   0.147747   1.78216
   H   H6   1.01631   0.132607   1.8999
   H   H7   1.17412   0.14805   1.88911
   C   C9   0.974782   0.124972   1.54057
   C   C10   1.071   0.113967   1.46703
   C   C11   0.815393   0.11319   1.38429
   C   C12   1.01051   0.0926886   1.24568
   H   H8   1.19612   0.122359   1.58577
   C   C13   0.753656   0.0918303   1.16194
   H   H9   0.738071   0.119806   1.43996
   C   C14   0.850408   0.0813613   1.0877
   H   H10   1.08665   0.0840666   1.19146
   H   H11   0.630794   0.0820605   1.05121
   N   N1   0.802882   0.0580012   0.877822
   H   H12   0.886052   0.0386262   0.897094
   C   C15   0.657468   0.0555692   0.648087
   C   C16   0.626975   0.0254243   0.46949
   C   C17   0.535503   0.0830572   0.574157
   C   C18   0.476324   0.0230744   0.236133
   C   C19   0.390564   0.0806636   0.339779
   H   H13   0.55815   0.107206   0.701418
   C   C20   0.35744   0.0501913   0.169688
   H   H14   0.452651   -0.000495407   0.104463
   H   H15   0.301706   0.103224   0.28961
   H   H16   0.240801   0.047866   -0.0104967
   C   C21   0.753021   -0.00227743   0.529503
   O   O1   0.891356   -0.00124801   0.723546
   O   O2   0.7093   -0.0302431   0.350132
   H   H17   0.802008   -0.0477868   0.418308

#\#CIF1.1
##########################################################################
#               Crystallographic Information Format file 
#  For information on this file format, follow the CIF links at
#  http://www.iucr.org
##########################################################################

data_Crystal_047_047
_cell_angle_alpha  90
_cell_angle_beta  145.353
_cell_angle_gamma  90
_cell_length_a  4.49848
_cell_length_b  30.7366
_cell_length_c  11.2207

loop_
  _symmetry_equiv_pos_as_xyz
   x,y,z
   x,-y,z+1/2

loop_
   _atom_site_type_symbol
   _atom_site_label
   _atom_site_fract_x
   _atom_site_fract_y
   _atom_site_fract_z
   C   C1   1.88649   0.383112   1.3293
   C   C2   1.91661   0.35114   1.25186
   C   C3   1.7152   0.358193   1.07163
   C   C4   1.47217   0.39799   0.967533
   C   C5   1.43737   0.42999   1.04316
   C   C6   1.64824   0.42307   1.22569
   H   H1   2.10529   0.320315   1.33568
   H   H2   1.30962   0.404549   0.82602
   H   H3   1.24655   0.460845   0.961354
   Cl   Cl1   1.62895   0.464188   1.32425
   Cl   Cl2   2.15113   0.372266   1.55478
   C   C7   1.74986   0.322509   0.992409
   H   H4   1.7751   0.33614   0.910493
   H   H5   2.11526   0.304315   1.12654
   C   C8   1.28638   0.290433   0.847155
   H   H6   0.921279   0.307823   0.706975
   H   H7   1.25693   0.278258   0.929628
   C   C9   1.36218   0.252953   0.788392
   C   C10   1.73546   0.221165   0.938228
   C   C11   1.08638   0.249458   0.590167
   C   C12   1.84102   0.187603   0.89372
   H   H8   1.94148   0.221698   1.09126
   C   C13   1.1855   0.215605   0.543295
   H   H9   0.792573   0.273947   0.471326
   C   C14   1.56877   0.184892   0.696381
   H   H10   2.12522   0.162734   1.01067
   H   H11   0.966501   0.212811   0.388118
   N   N1   1.66796   0.149348   0.647729
   H   H12   2.05344   0.13973   0.783738
   C   C15   1.3396   0.111627   0.564028
   C   C16   1.00045   0.0957542   0.36377
   C   C17   1.35972   0.0922358   0.682496
   C   C18   0.694827   0.059032   0.28894
   C   C19   1.0381   0.0571233   0.602391
   H   H13   1.6194   0.105231   0.836057
   C   C20   0.713838   0.039954   0.407131
   H   H14   0.436367   0.046207   0.134975
   H   H15   1.03414   0.0440767   0.69131
   H   H16   0.47066   0.0118438   0.346072
   C   C21   0.934923   0.117548   0.223904
   O   O1   0.603184   0.105047   0.0420722
   O   O2   1.23935   0.151583   0.30246
   H   H17   1.4818   0.156143   0.459574

#\#CIF1.1
##########################################################################
#               Crystallographic Information Format file 
#  For information on this file format, follow the CIF links at
#  http://www.iucr.org
##########################################################################

data_Crystal_004_004
_cell_angle_alpha  90
_cell_angle_beta  122.277
_cell_angle_gamma  90
_cell_length_a  6.13247
_cell_length_b  8.27811
_cell_length_c  21.1532

loop_
  _symmetry_equiv_pos_as_xyz
   x,y,z
   -x,y+1/2,-z

loop_
   _atom_site_type_symbol
   _atom_site_label
   _atom_site_fract_x
   _atom_site_fract_y
   _atom_site_fract_z
   C   C1   0.825116   0.273734   0.395611
   C   C2   0.829971   0.428957   0.370678
   C   C3   0.692638   0.55473   0.377504
   C   C4   0.547247   0.521922   0.409196
   C   C5   0.539588   0.367669   0.433615
   C   C6   0.679704   0.24294   0.42751
   H   H1   0.944662   0.451842   0.346212
   H   H2   0.43937   0.618349   0.415535
   H   H3   0.424812   0.341743   0.457601
   Cl   Cl1   0.671113   0.05347   0.460467
   Cl   Cl2   1.00331   0.122403   0.38772
   C   C7   0.695236   0.721813   0.350294
   H   H4   0.738169   0.810597   0.393978
   H   H5   0.847711   0.732019   0.3381
   C   C8   0.432468   0.762222   0.279526
   H   H6   0.279762   0.744572   0.291198
   H   H7   0.394025   0.673407   0.236286
   C   C9   0.41292   0.929289   0.24925
   C   C10   0.536169   0.96832   0.211481
   C   C11   0.271703   1.05049   0.257721
   C   C12   0.515612   1.12131   0.181624
   H   H8   0.650535   0.875966   0.205262
   C   C13   0.250087   1.20457   0.22863
   H   H9   0.175336   1.02449   0.287477
   C   C14   0.369979   1.24006   0.189757
   H   H10   0.612072   1.14801   0.151904
   H   H11   0.140772   1.29787   0.236394
   N   N1   0.351338   1.39976   0.161817
   H   H12   0.207638   1.46507   0.162217
   C   C15   0.312951   1.41359   0.088391
   C   C16   0.504201   1.48619   0.0805707
   C   C17   0.0849678   1.35856   0.0255962
   C   C18   0.459766   1.50562   0.00856896
   C   C19   0.0432373   1.37886   -0.0453647
   H   H13   -0.0589111   1.30003   0.0330533
   C   C20   0.230501   1.45348   -0.0538793
   H   H14   0.60979   1.56236   0.00337556
   H   H15   -0.135089   1.33715   -0.0945608
   H   H16   0.193396   1.47003   -0.109945
   C   C21   0.757367   1.53965   0.146026
   O   O1   0.935264   1.58413   0.138961
   O   O2   0.78553   1.53625   0.212903
   H   H17   0.61383   1.48638   0.204894

#\#CIF1.1
##########################################################################
#               Crystallographic Information Format file 
#  For information on this file format, follow the CIF links at
#  http://www.iucr.org
##########################################################################

data_Crystal_027_027
_cell_angle_alpha  90
_cell_angle_beta  90
_cell_angle_gamma  90
_cell_length_a  15.8894
_cell_length_b  19.9589
_cell_length_c  11.583

loop_
  _symmetry_equiv_pos_as_xyz
   x,y,z
   -x+1/2,-y,z+1/2
   x+1/2,-y+1/2,-z
   -x,y+1/2,-z+1/2
   -x,-y,-z
   x-1/2,y,-z-1/2
   -x-1/2,y-1/2,z
   x,-y-1/2,z-1/2

loop_
   _atom_site_type_symbol
   _atom_site_label
   _atom_site_fract_x
   _atom_site_fract_y
   _atom_site_fract_z
   C   C1   0.500816   0.197745   0.438758
   C   C2   0.456523   0.249455   0.491763
   C   C3   0.442716   0.310504   0.436146
   C   C4   0.47566   0.319123   0.32512
   C   C5   0.520636   0.267959   0.271739
   C   C6   0.532237   0.206503   0.326855
   H   H1   0.429582   0.240899   0.576858
   H   H2   0.465568   0.365801   0.278411
   H   H3   0.546585   0.275081   0.185694
   Cl   Cl1   0.583755   0.142536   0.254825
   Cl   Cl2   0.514377   0.123156   0.513352
   C   C7   0.386055   0.361347   0.492026
   H   H4   0.390255   0.356655   0.586515
   H   H5   0.405186   0.412507   0.469315
   C   C8   0.292938   0.352021   0.454005
   H   H6   0.288194   0.366293   0.362652
   H   H7   0.253492   0.386883   0.503667
   C   C9   0.263648   0.281058   0.468941
   C   C10   0.276319   0.234635   0.380056
   C   C11   0.231478   0.257516   0.573464
   C   C12   0.260745   0.166892   0.395791
   H   H8   0.300908   0.25222   0.297628
   C   C13   0.214646   0.189673   0.590562
   H   H9   0.21974   0.292568   0.643816
   C   C14   0.231186   0.14376   0.502428
   H   H10   0.272286   0.131586   0.325681
   H   H11   0.188871   0.172463   0.672511
   N   N1   0.224196   0.0732637   0.519881
   H   H12   0.212916   0.0480438   0.442888
   C   C15   0.167737   0.0480074   0.606835
   C   C16   0.200504   0.0216718   0.710338
   C   C17   0.0813788   0.0466618   0.58628
   C   C18   0.144583   -0.00543593   0.791664
   C   C19   0.0272184   0.0178533   0.666621
   H   H13   0.0570447   0.0684533   0.506731
   C   C20   0.0588462   -0.00800998   0.769654
   H   H14   0.169175   -0.0251584   0.872346
   H   H15   -0.040267   0.0154941   0.650629
   H   H16   0.0161186   -0.0302508   0.83224
   C   C21   0.292663   0.0198876   0.735827
   O   O1   0.320987   0.000538779   0.82957
   O   O2   0.345145   0.0397983   0.653744
   H   H17   0.307866   0.0536456   0.583285

#\#CIF1.1
##########################################################################
#               Crystallographic Information Format file 
#  For information on this file format, follow the CIF links at
#  http://www.iucr.org
##########################################################################

data_Crystal_023_023
_cell_angle_alpha  58.5089
_cell_angle_beta  83.0793
_cell_angle_gamma  41.7604
_cell_length_a  15.5778
_cell_length_b  12.9714
_cell_length_c  9.25181

loop_
  _symmetry_equiv_pos_as_xyz
   x,y,z
   -x,-y,-z

loop_
   _atom_site_type_symbol
   _atom_site_label
   _atom_site_fract_x
   _atom_site_fract_y
   _atom_site_fract_z
   C   C1   0.0418597   0.136563   0.0371121
   C   C2   0.119461   -0.0378425   0.227307
   C   C3   0.139561   -0.0483879   0.379998
   C   C4   0.0856598   0.116471   0.338111
   C   C5   0.008998   0.290408   0.149378
   C   C6   -0.016464   0.303928   -0.00306711
   H   H1   0.163355   -0.165418   0.254499
   H   H2   0.104241   0.108229   0.455678
   H   H3   -0.0326364   0.418232   0.117189
   Cl   Cl1   -0.117695   0.524163   -0.236882
   Cl   Cl2   0.0196033   0.143607   -0.147942
   C   C7   0.218342   -0.233241   0.584004
   H   H4   0.162555   -0.183266   0.662972
   H   H5   0.211278   -0.311284   0.583955
   C   C8   0.381485   -0.389734   0.693533
   H   H6   0.439288   -0.449215   0.62115
   H   H7   0.427714   -0.519636   0.838058
   C   C9   0.408506   -0.30679   0.713122
   C   C10   0.4984   -0.316148   0.648564
   C   C11   0.345518   -0.21917   0.798166
   C   C12   0.522468   -0.237817   0.664376
   H   H8   0.549348   -0.383853   0.581965
   C   C13   0.368831   -0.140652   0.815737
   H   H9   0.277976   -0.214479   0.854834
   C   C14   0.457345   -0.147708   0.747311
   H   H10   0.591349   -0.244037   0.610904
   H   H11   0.322424   -0.0803744   0.888815
   N   N1   0.490673   -0.0792023   0.765777
   H   H12   0.592643   -0.157747   0.785725
   C   C15   0.403258   0.0893815   0.746358
   C   C16   0.462283   0.128302   0.774361
   C   C17   0.253299   0.233523   0.691986
   C   C18   0.371426   0.302112   0.753671
   C   C19   0.166768   0.404754   0.669255
   H   H13   0.20425   0.211707   0.663835
   C   C20   0.225524   0.438856   0.703376
   H   H14   0.419344   0.325946   0.780447
   H   H15   0.0511525   0.513584   0.624612
   H   H16   0.157973   0.569166   0.693427
   C   C21   0.615334   -0.00980667   0.823612
   O   O1   0.706021   -0.168012   0.847734
   O   O2   0.653861   0.050839   0.839525
   H   H17   0.756808   -0.0499506   0.866904

#\#CIF1.1
##########################################################################
#               Crystallographic Information Format file 
#  For information on this file format, follow the CIF links at
#  http://www.iucr.org
##########################################################################

data_Crystal_063_063
_cell_angle_alpha  69.6182
_cell_angle_beta  107.725
_cell_angle_gamma  158.667
_cell_length_a  34.2584
_cell_length_b  9.5306
_cell_length_c  8.16652

loop_
  _symmetry_equiv_pos_as_xyz
   x,y,z
   -x,-y,-z

loop_
   _atom_site_type_symbol
   _atom_site_label
   _atom_site_fract_x
   _atom_site_fract_y
   _atom_site_fract_z
   C   C1   0.286206   0.314098   0.528396
   C   C2   0.27584   0.345013   0.349192
   C   C3   0.337432   0.505022   0.23012
   C   C4   0.410579   0.635484   0.295534
   C   C5   0.420534   0.600711   0.47467
   C   C6   0.357529   0.43567   0.592472
   H   H1   0.217285   0.236295   0.302476
   H   H2   0.460005   0.763664   0.204846
   H   H3   0.477704   0.703271   0.525498
   Cl   Cl1   0.365379   0.369375   0.815076
   Cl   Cl2   0.208645   0.120354   0.667165
   C   C7   0.323309   0.53105   0.037574
   H   H4   0.357958   0.577176   -0.0331728
   H   H5   0.236859   0.246952   0.0161835
   C   C8   0.373083   0.857579   -0.0448566
   H   H6   0.354516   0.837054   -0.183916
   H   H7   0.461017   1.14686   -0.0397798
   C   C9   0.332034   0.82597   0.0431264
   C   C10   0.225873   0.520202   0.0294269
   C   C11   0.396886   1.08813   0.150593
   C   C12   0.185885   0.480021   0.115574
   H   H8   0.17117   0.295983   -0.0445288
   C   C13   0.358266   1.05154   0.238394
   H   H9   0.479299   1.32583   0.164877
   C   C14   0.252214   0.746788   0.222848
   H   H10   0.102642   0.235904   0.104457
   H   H11   0.41052   1.26147   0.320543
   N   N1   0.216077   0.707618   0.326228
   H   H12   0.247153   0.783231   0.445829
   C   C15   0.141205   0.567532   0.293828
   C   C16   0.0933999   0.450516   0.431923
   C   C17   0.112773   0.550038   0.121459
   C   C18   0.0188879   0.317303   0.391478
   C   C19   0.0402552   0.422071   0.0861805
   H   H13   0.149538   0.644042   0.0139763
   C   C20   -0.00796619   0.302355   0.221033
   H   H14   -0.0168317   0.227048   0.499766
   H   H15   0.0212335   0.416267   -0.0494322
   H   H16   -0.0662028   0.196532   0.192918
   C   C21   0.116164   0.459189   0.618474
   O   O1   0.0697747   0.333188   0.738411
   O   O2   0.197948   0.633012   0.651423
   H   H17   0.208118   0.630675   0.778357

#\#CIF1.1
##########################################################################
#               Crystallographic Information Format file 
#  For information on this file format, follow the CIF links at
#  http://www.iucr.org
##########################################################################

data_Crystal_098_098
_cell_angle_alpha  28.3198
_cell_angle_beta  42.2553
_cell_angle_gamma  39.1899
_cell_length_a  20.6111
_cell_length_b  17.485
_cell_length_c  9.57382

loop_
  _symmetry_equiv_pos_as_xyz
   x,y,z
   -x,-y,-z

loop_
   _atom_site_type_symbol
   _atom_site_label
   _atom_site_fract_x
   _atom_site_fract_y
   _atom_site_fract_z
   C   C1   0.245497   0.0428417   0.17031
   C   C2   0.317584   -0.0641136   0.323259
   C   C3   0.30869   -0.0264244   0.419271
   C   C4   0.225179   0.123646   0.35618
   C   C5   0.152906   0.231459   0.20314
   C   C6   0.161854   0.192147   0.109762
   H   H1   0.381124   -0.179805   0.368497
   H   H2   0.215965   0.158651   0.42487
   H   H3   0.0878634   0.347452   0.156162
   Cl   Cl1   0.0698697   0.327873   -0.0764178
   Cl   Cl2   0.262123   -0.0139488   0.060501
   C   C7   0.390716   -0.141626   0.572935
   H   H4   0.353536   -0.158961   0.757424
   H   H5   0.429452   -0.271713   0.673073
   C   C8   0.474486   -0.0668108   0.354414
   H   H6   0.513468   -0.0529188   0.173205
   H   H7   0.534118   -0.162264   0.479729
   C   C9   0.427888   0.105872   0.224664
   C   C10   0.394434   0.112731   0.405096
   C   C11   0.408387   0.264139   -0.0673508
   C   C12   0.342854   0.270594   0.302206
   H   H8   0.407628   -0.00896714   0.634417
   C   C13   0.358028   0.423432   -0.176127
   H   H9   0.430665   0.262236   -0.208991
   C   C14   0.323131   0.428669   0.00960218
   H   H10   0.313828   0.269927   0.454853
   H   H11   0.342407   0.546541   -0.403955
   N   N1   0.263157   0.593429   -0.105338
   H   H12   0.224998   0.681808   -0.262887
   C   C15   0.209198   0.63551   0.0378025
   C   C16   0.105841   0.768216   -0.00617134
   C   C17   0.256546   0.559808   0.210995
   C   C18   0.0527803   0.809495   0.14066
   C   C19   0.203366   0.606525   0.346332
   H   H13   0.338455   0.471307   0.221424
   C   C20   0.0997949   0.728105   0.319464
   H   H14   -0.0258451   0.910878   0.104908
   H   H15   0.243057   0.54981   0.471739
   H   H16   0.0578101   0.762677   0.429309
   C   C21   0.0547853   0.865197   -0.2065
   O   O1   0.0978408   0.834786   -0.344369
   O   O2   -0.0390308   0.989189   -0.238547
   H   H17   -0.0633124   1.05609   -0.399738

#\#CIF1.1
##########################################################################
#               Crystallographic Information Format file 
#  For information on this file format, follow the CIF links at
#  http://www.iucr.org
##########################################################################

data_Crystal_031_031
_cell_angle_alpha  90
_cell_angle_beta  90
_cell_angle_gamma  90
_cell_length_a  19.73
_cell_length_b  13.2442
_cell_length_c  6.73439

loop_
  _symmetry_equiv_pos_as_xyz
   x,y,z
   -x+1/2,-y,z+1/2
   x+1/2,-y+1/2,-z
   -x,y+1/2,-z+1/2

loop_
   _atom_site_type_symbol
   _atom_site_label
   _atom_site_fract_x
   _atom_site_fract_y
   _atom_site_fract_z
   C   C1   0.21465   0.112619   0.256179
   C   C2   0.236118   0.21256   0.260341
   C   C3   0.304757   0.236776   0.274685
   C   C4   0.351467   0.157574   0.283231
   C   C5   0.330547   0.0573469   0.278757
   C   C6   0.261833   0.0338951   0.266112
   H   H1   0.198382   0.272401   0.253723
   H   H2   0.405438   0.174419   0.291811
   H   H3   0.367555   -0.00333719   0.285746
   Cl   Cl1   0.236818   -0.090997   0.261923
   Cl   Cl2   0.128909   0.089702   0.23537
   C   C7   0.326111   0.345571   0.282754
   H   H4   0.379182   0.352703   0.235202
   H   H5   0.29606   0.389955   0.176675
   C   C8   0.31833   0.394749   0.490254
   H   H6   0.335785   0.473484   0.476901
   H   H7   0.351794   0.356376   0.596649
   C   C9   0.246639   0.391783   0.566942
   C   C10   0.194636   0.441528   0.464367
   C   C11   0.228946   0.336583   0.735763
   C   C12   0.127639   0.434176   0.524891
   H   H8   0.207166   0.486376   0.33369
   C   C13   0.161771   0.32804   0.798844
   H   H9   0.268474   0.298425   0.820625
   C   C14   0.110495   0.376075   0.691786
   H   H10   0.087587   0.472769   0.443218
   H   H11   0.149612   0.282674   0.929095
   N   N1   0.0402596   0.365074   0.736564
   H   H12   0.0145881   0.429727   0.696113
   C   C15   0.0170941   0.331823   0.927289
   C   C16   0.00658822   0.228444   0.967433
   C   C17   -0.00133151   0.403927   1.06843
   C   C18   -0.0228778   0.200641   1.14853
   C   C19   -0.0309768   0.374896   1.24702
   H   H13   0.00574569   0.483505   1.03278
   C   C20   -0.0423474   0.272986   1.2858
   H   H14   -0.0308106   0.120607   1.17715
   H   H15   -0.0460594   0.431676   1.35512
   H   H16   -0.0666203   0.250271   1.42349
   C   C21   0.0195887   0.146283   0.821438
   O   O1   0.0183744   0.0562636   0.86807
   O   O2   0.0303212   0.172989   0.633027
   H   H17   0.0297237   0.249827   0.62516

#\#CIF1.1
##########################################################################
#               Crystallographic Information Format file 
#  For information on this file format, follow the CIF links at
#  http://www.iucr.org
##########################################################################

data_Crystal_045_045
_cell_angle_alpha  90
_cell_angle_beta  144.173
_cell_angle_gamma  90
_cell_length_a  4.47875
_cell_length_b  30.3016
_cell_length_c  11.0695

loop_
  _symmetry_equiv_pos_as_xyz
   x,y,z
   x,-y,z+1/2

loop_
   _atom_site_type_symbol
   _atom_site_label
   _atom_site_fract_x
   _atom_site_fract_y
   _atom_site_fract_z
   C   C1   0.766974   0.38654   0.196411
   C   C2   0.727852   0.355073   0.27438
   C   C3   0.908027   0.363691   0.449441
   C   C4   1.14562   0.404185   0.549112
   C   C5   1.19022   0.435781   0.473389
   C   C6   0.995286   0.427404   0.294508
   H   H1   0.54685   0.32355   0.194569
   H   H2   1.28866   0.411796   0.685835
   H   H3   1.3715   0.467394   0.551185
   Cl   Cl1   1.02224   0.467783   0.193394
   Cl   Cl2   0.510623   0.374415   -0.0273027
   C   C7   0.8589   0.328634   0.528071
   H   H4   0.842423   0.343422   0.613218
   H   H5   0.494636   0.31116   0.396056
   C   C8   1.3013   0.295133   0.66433
   H   H6   1.66275   0.312147   0.801666
   H   H7   1.32262   0.283085   0.577477
   C   C9   1.23097   0.256814   0.725276
   C   C10   1.51055   0.252571   0.923994
   C   C11   0.864252   0.224748   0.578372
   C   C12   1.42254   0.217856   0.975117
   H   H8   1.80029   0.277238   1.04031
   C   C13   0.769869   0.190198   0.626843
   H   H9   0.658046   0.225939   0.425133
   C   C14   1.04427   0.186941   0.824654
   H   H10   1.64713   0.214529   1.13122
   H   H11   0.490507   0.165144   0.511484
   N   N1   0.954555   0.150575   0.877194
   H   H12   0.579984   0.140444   0.745087
   C   C15   1.27765   0.112596   0.95672
   C   C16   1.61822   0.0968101   1.15634
   C   C17   1.25228   0.092815   0.835111
   C   C18   1.91514   0.0595344   1.22682
   C   C19   1.56883   0.057478   0.911249
   H   H13   0.991119   0.10568   0.68182
   C   C20   1.88895   0.0398852   1.105
   H   H14   2.17084   0.0469169   1.38029
   H   H15   1.56742   0.0441297   0.81926
   H   H16   2.12587   0.0114667   1.16177
   C   C21   1.68737   0.11909   1.29867
   O   O1   2.02485   0.107482   1.4807
   O   O2   1.38258   0.15288   1.22265
   H   H17   1.14234   0.157419   1.06641

#\#CIF1.1
##########################################################################
#               Crystallographic Information Format file 
#  For information on this file format, follow the CIF links at
#  http://www.iucr.org
##########################################################################

data_Crystal_008_008
_cell_angle_alpha  90
_cell_angle_beta  90
_cell_angle_gamma  90
_cell_length_a  18.1513
_cell_length_b  13.3532
_cell_length_c  7.4207

loop_
  _symmetry_equiv_pos_as_xyz
   x,y,z
   -x+1/2,-y,z+1/2
   x+1/2,-y+1/2,-z
   -x,y+1/2,-z+1/2

loop_
   _atom_site_type_symbol
   _atom_site_label
   _atom_site_fract_x
   _atom_site_fract_y
   _atom_site_fract_z
   C   C1   0.280196   0.453401   0.0736088
   C   C2   0.312442   0.359259   0.0943667
   C   C3   0.269618   0.273617   0.119212
   C   C4   0.192868   0.283838   0.123674
   C   C5   0.160087   0.376737   0.0983538
   C   C6   0.203347   0.461705   0.0721491
   H   H1   0.372304   0.353527   0.0908904
   H   H2   0.158314   0.218224   0.146056
   H   H3   0.100487   0.384499   0.0966048
   Cl   Cl1   0.160563   0.575915   0.0388282
   Cl   Cl2   0.335969   0.557566   0.0533038
   C   C7   0.305733   0.173157   0.14145
   H   H4   0.271305   0.115102   0.0789528
   H   H5   0.358445   0.172701   0.0685645
   C   C8   0.320435   0.142995   0.339283
   H   H6   0.355137   0.200143   0.403669
   H   H7   0.352477   0.0729687   0.336352
   C   C9   0.250912   0.12809   0.446321
   C   C10   0.233931   0.186999   0.596155
   C   C11   0.199667   0.0554001   0.393189
   C   C12   0.167035   0.177321   0.687027
   H   H8   0.272777   0.24392   0.641286
   C   C13   0.132837   0.0449716   0.482054
   H   H9   0.212199   0.00641133   0.279432
   C   C14   0.115388   0.107574   0.627303
   H   H10   0.155328   0.225617   0.801803
   H   H11   0.0933719   -0.0118425   0.439932
   N   N1   0.0424029   0.102099   0.699221
   H   H12   0.0192707   0.0334314   0.670967
   C   C15   0.0265285   0.127973   0.882137
   C   C16   0.0119916   0.2278   0.932515
   C   C17   0.0189253   0.0513413   1.00891
   C   C18   -0.00842558   0.248379   1.11075
   C   C19   -0.00378214   0.0729996   1.18331
   H   H13   0.0283094   -0.0255716   0.966156
   C   C20   -0.0169002   0.171804   1.23473
   H   H14   -0.0199669   0.325829   1.14708
   H   H15   -0.0126004   0.0126177   1.27957
   H   H16   -0.0357519   0.18902   1.36982
   C   C21   0.00908976   0.312351   0.802329
   O   O1   0.00487187   0.400114   0.851687
   O   O2   0.00772381   0.288657   0.627315
   H   H17   0.0135363   0.212409   0.618676

#\#CIF1.1
##########################################################################
#               Crystallographic Information Format file 
#  For information on this file format, follow the CIF links at
#  http://www.iucr.org
##########################################################################

data_Crystal_041_041
_cell_angle_alpha  132.504
_cell_angle_beta  42.9159
_cell_angle_gamma  145.808
_cell_length_a  7.91158
_cell_length_b  6.48632
_cell_length_c  22.9036

loop_
  _symmetry_equiv_pos_as_xyz
   x,y,z

loop_
   _atom_site_type_symbol
   _atom_site_label
   _atom_site_fract_x
   _atom_site_fract_y
   _atom_site_fract_z
   C   C1   0.448512   1.11976   0.732282
   C   C2   0.369877   0.968767   0.667373
   C   C3   0.188409   1.00006   0.681015
   C   C4   0.091015   1.19301   0.761468
   C   C5   0.166448   1.34239   0.826909
   C   C6   0.343458   1.30462   0.813237
   H   H1   0.450514   0.821247   0.605295
   H   H2   -0.0500225   1.22416   0.774304
   H   H3   0.0823397   1.48369   0.889995
   Cl   Cl1   0.426433   1.4824   0.896375
   Cl   Cl2   0.67216   1.06652   0.710227
   C   C7   0.110684   0.833408   0.6089
   H   H4   0.0943156   0.591428   0.568334
   H   H5   -0.132507   0.727675   0.635737
   C   C8   0.375246   1.11053   0.54934
   H   H6   0.620113   1.2292   0.52646
   H   H7   0.383066   1.34488   0.587173
   C   C9   0.306464   0.917552   0.472473
   C   C10   0.187635   0.974378   0.464742
   C   C11   0.35234   0.662623   0.40728
   C   C12   0.114184   0.781505   0.394406
   H   H8   0.149817   1.17173   0.515045
   C   C13   0.279341   0.468506   0.336988
   H   H9   0.453598   0.617893   0.409488
   C   C14   0.156413   0.524279   0.330851
   H   H10   0.0229536   0.829185   0.388901
   H   H11   0.324435   0.278697   0.285963
   N   N1   0.0679486   0.312094   0.259439
   H   H12   -0.00977535   0.0543815   0.240428
   C   C15   0.337839   0.489511   0.183353
   C   C16   0.315121   0.611447   0.15854
   C   C17   0.613911   0.533354   0.135313
   C   C18   0.576833   0.781596   0.0850924
   C   C19   0.872087   0.703687   0.0626144
   H   H13   0.627208   0.437957   0.155783
   C   C20   0.854108   0.829196   0.0375984
   H   H14   0.557777   0.878227   0.066983
   H   H15   1.08883   0.740481   0.0259364
   H   H16   1.05996   0.972541   -0.0177309
   C   C21   0.0212523   0.565682   0.207349
   O   O1   0.011505   0.686958   0.18619
   O   O2   -0.225631   0.391686   0.274448
   H   H17   -0.154077   0.31485   0.278134

#\#CIF1.1
##########################################################################
#               Crystallographic Information Format file 
#  For information on this file format, follow the CIF links at
#  http://www.iucr.org
##########################################################################

data_Crystal_025_025
_cell_angle_alpha  66.4237
_cell_angle_beta  135.009
_cell_angle_gamma  75.3757
_cell_length_a  30.7313
_cell_length_b  8.52849
_cell_length_c  9.93509

loop_
  _symmetry_equiv_pos_as_xyz
   x,y,z
   -x,-y,-z

loop_
   _atom_site_type_symbol
   _atom_site_label
   _atom_site_fract_x
   _atom_site_fract_y
   _atom_site_fract_z
   C   C1   0.274745   0.458296   0.170411
   C   C2   0.256469   0.324688   0.179407
   C   C3   0.314745   0.0799509   0.307258
   C   C4   0.394127   -0.0332103   0.434637
   C   C5   0.413664   0.0969991   0.42961
   C   C6   0.352786   0.347203   0.291151
   H   H1   0.194605   0.415726   0.0803853
   H   H2   0.44148   -0.225761   0.539059
   H   H3   0.475927   0.00671968   0.530748
   Cl   Cl1   0.372086   0.521679   0.258093
   Cl   Cl2   0.198767   0.764045   0.00418008
   C   C7   0.294012   -0.0615833   0.316661
   H   H4   0.205639   0.119045   0.0692868
   H   H5   0.320657   -0.183319   0.32249
   C   C8   0.351402   -0.281474   0.638149
   H   H6   0.440338   -0.474949   0.88687
   H   H7   0.330963   -0.371565   0.621446
   C   C9   0.318229   -0.1281   0.645168
   C   C10   0.385601   -0.165754   0.871905
   C   C11   0.21436   0.0804853   0.400253
   C   C12   0.351885   -0.00724815   0.86092
   H   H8   0.466019   -0.320449   1.05987
   C   C13   0.178128   0.246543   0.379885
   H   H9   0.160125   0.115503   0.218713
   C   C14   0.247735   0.20148   0.614849
   H   H10   0.40581   -0.0409206   1.04123
   H   H11   0.0944041   0.421705   0.171809
   N   N1   0.216715   0.369947   0.600245
   H   H12   0.247372   0.42193   0.655734
   C   C15   0.145311   0.498109   0.501845
   C   C16   0.108537   0.717396   0.432645
   C   C17   0.109447   0.412558   0.479652
   C   C18   0.0346771   0.849124   0.329836
   C   C19   0.0381526   0.543453   0.383322
   H   H13   0.141792   0.233075   0.552638
   C   C20   -0.00146293   0.76687   0.301418
   H   H14   0.00689125   1.0166   0.276089
   H   H15   0.0135282   0.468268   0.374749
   H   H16   -0.0589409   0.872845   0.220108
   C   C21   0.149991   0.796121   0.478032
   O   O1   0.221805   0.672662   0.595975
   O   O2   0.105073   1.01992   0.384475
   H   H17   0.142639   1.04181   0.436445

#\#CIF1.1
##########################################################################
#               Crystallographic Information Format file 
#  For information on this file format, follow the CIF links at
#  http://www.iucr.org
##########################################################################

data_Crystal_074_074
_cell_angle_alpha  90
_cell_angle_beta  90
_cell_angle_gamma  90
_cell_length_a  11.1317
_cell_length_b  21.0634
_cell_length_c  15.1458

loop_
  _symmetry_equiv_pos_as_xyz
   x,y,z
   -x+1/2,-y,z+1/2
   x+1/2,-y+1/2,-z
   -x,y+1/2,-z+1/2
   -x,-y,-z
   x-1/2,y,-z-1/2
   -x-1/2,y-1/2,z
   x,-y-1/2,z-1/2

loop_
   _atom_site_type_symbol
   _atom_site_label
   _atom_site_fract_x
   _atom_site_fract_y
   _atom_site_fract_z
   C   C1   0.146383   0.0846057   0.435508
   C   C2   0.0424052   0.0623055   0.39531
   C   C3   0.0222749   -0.00256559   0.383978
   C   C4   0.110185   -0.0449282   0.413468
   C   C5   0.21363   -0.0230942   0.455617
   C   C6   0.232069   0.0418302   0.468053
   H   H1   -0.0228155   0.0965912   0.370829
   H   H2   0.0975223   -0.0959032   0.405159
   H   H3   0.280988   -0.0565107   0.479299
   Cl   Cl1   0.35768   0.0680414   0.524396
   Cl   Cl2   0.167533   0.165771   0.440887
   C   C7   -0.0895189   -0.0235047   0.336589
   H   H4   -0.113684   -0.0722862   0.355461
   H   H5   -0.164417   0.00707593   0.357358
   C   C8   -0.0773572   -0.0193374   0.234741
   H   H6   -0.165974   -0.028407   0.205052
   H   H7   -0.0169644   -0.0572787   0.212034
   C   C9   -0.0288817   0.0433171   0.203311
   C   C10   0.0932693   0.0496156   0.183525
   C   C11   -0.10156   0.0972138   0.197113
   C   C12   0.140597   0.106446   0.152637
   H   H8   0.15167   0.0084495   0.190925
   C   C13   -0.0553247   0.154789   0.167257
   H   H9   -0.196449   0.0941925   0.214498
   C   C14   0.0650565   0.158832   0.142091
   H   H10   0.235387   0.110134   0.134891
   H   H11   -0.113035   0.196334   0.161438
   N   N1   0.108612   0.214088   0.097652
   H   H12   0.0408315   0.246843   0.0863
   C   C15   0.217095   0.243926   0.129567
   C   C16   0.321436   0.242707   0.0771284
   C   C17   0.217001   0.27545   0.210356
   C   C18   0.423002   0.275778   0.106428
   C   C19   0.318029   0.30889   0.238013
   H   H13   0.136726   0.273613   0.251167
   C   C20   0.420551   0.309696   0.185035
   H   H14   0.503319   0.274633   0.0656667
   H   H15   0.316971   0.333662   0.301155
   H   H16   0.499074   0.336786   0.205376
   C   C21   0.326331   0.20899   -0.00983274
   O   O1   0.418412   0.204974   -0.0548676
   O   O2   0.224862   0.182512   -0.0381565
   H   H17   0.159366   0.192464   0.0114799

#\#CIF1.1
##########################################################################
#               Crystallographic Information Format file 
#  For information on this file format, follow the CIF links at
#  http://www.iucr.org
##########################################################################

data_Crystal_069_069
_cell_angle_alpha  90
_cell_angle_beta  16.9845
_cell_angle_gamma  90
_cell_length_a  10.1736
_cell_length_b  12.8965
_cell_length_c  24.2616

loop_
  _symmetry_equiv_pos_as_xyz
   x,y,z
   -x,y+1/2,-z

loop_
   _atom_site_type_symbol
   _atom_site_label
   _atom_site_fract_x
   _atom_site_fract_y
   _atom_site_fract_z
   C   C1   -0.243648   0.611423   0.415241
   C   C2   -0.360223   0.545879   0.418759
   C   C3   -0.32103   0.577801   0.348171
   C   C4   -0.184199   0.67935   0.28263
   C   C5   -0.0689664   0.745555   0.279282
   C   C6   -0.084459   0.711267   0.339931
   H   H1   -0.469226   0.467322   0.471736
   H   H2   -0.158609   0.706894   0.230043
   H   H3   0.042342   0.824081   0.225859
   Cl   Cl1   0.103513   0.793936   0.315867
   Cl   Cl2   -0.297036   0.566442   0.503745
   C   C7   -0.387915   0.500854   0.329395
   H   H4   -0.651539   0.445586   0.446777
   H   H5   -0.491581   0.54078   0.333173
   C   C8   0.047657   0.43915   0.141364
   H   H6   0.276482   0.490069   0.0264843
   H   H7   -0.0454546   0.375033   0.15114
   C   C9   0.275618   0.400127   0.101139
   C   C10   0.628279   0.456962   -0.017118
   C   C11   0.120605   0.313111   0.192007
   C   C12   0.814535   0.429854   -0.0412533
   H   H8   0.755588   0.524787   -0.0898895
   C   C13   0.298634   0.285608   0.17166
   H   H9   -0.148736   0.266287   0.282373
   C   C14   0.645168   0.344781   0.0556807
   H   H10   1.08581   0.475645   -0.132284
   H   H11   0.16605   0.218219   0.246597
   N   N1   0.85518   0.316417   0.0223827
   H   H12   1.05818   0.376053   -0.0454028
   C   C15   0.569187   0.282969   0.181756
   C   C16   0.534606   0.176691   0.207771
   C   C17   0.347443   0.356051   0.303209
   C   C18   0.273266   0.146385   0.357707
   C   C19   0.0854169   0.323798   0.452728
   H   H13   0.38722   0.438118   0.277936
   C   C20   0.0474188   0.218603   0.480352
   H   H14   0.253772   0.0640966   0.374858
   H   H15   -0.0859795   0.38106   0.547063
   H   H16   -0.148263   0.193156   0.594154
   C   C21   0.774406   0.093832   0.0800208
   O   O1   0.705705   0.000969653   0.116294
   O   O2   1.06738   0.12553   -0.0754253
   H   H17   1.06037   0.207109   -0.0717439

#\#CIF1.1
##########################################################################
#               Crystallographic Information Format file 
#  For information on this file format, follow the CIF links at
#  http://www.iucr.org
##########################################################################

data_Crystal_020_020
_cell_angle_alpha  90
_cell_angle_beta  90
_cell_angle_gamma  90
_cell_length_a  19.5666
_cell_length_b  12.576
_cell_length_c  14.7963

loop_
  _symmetry_equiv_pos_as_xyz
   x,y,z
   -x+1/2,-y,z+1/2
   x+1/2,-y+1/2,-z
   -x,y+1/2,-z+1/2
   -x,-y,-z
   x-1/2,y,-z-1/2
   -x-1/2,y-1/2,z
   x,-y-1/2,z-1/2

loop_
   _atom_site_type_symbol
   _atom_site_label
   _atom_site_fract_x
   _atom_site_fract_y
   _atom_site_fract_z
   C   C1   0.238043   0.0227901   -0.112969
   C   C2   0.197567   0.0803646   -0.052671
   C   C3   0.223109   0.114701   0.0304216
   C   C4   0.291534   0.0928184   0.0510893
   C   C5   0.332259   0.0357743   -0.00841089
   C   C6   0.305803   -0.000740341   -0.0902316
   H   H1   0.144529   0.0959139   -0.0708141
   H   H2   0.313035   0.119845   0.114882
   H   H3   0.384978   0.0175115   0.00881389
   Cl   Cl1   0.357879   -0.0751672   -0.160795
   Cl   Cl2   0.202819   -0.01942   -0.21364
   C   C7   0.177107   0.170541   0.0963845
   H   H4   0.12383   0.158994   0.0756585
   H   H5   0.183123   0.133305   0.163195
   C   C8   0.190946   0.291133   0.105324
   H   H6   0.150247   0.325809   0.147463
   H   H7   0.187492   0.329067   0.0385826
   C   C9   0.259645   0.312985   0.146645
   C   C10   0.312723   0.358886   0.0971225
   C   C11   0.273352   0.281029   0.235199
   C   C12   0.378174   0.367142   0.133042
   H   H8   0.302975   0.387264   0.0286453
   C   C13   0.338676   0.287764   0.271763
   H   H9   0.232346   0.247293   0.276099
   C   C14   0.392141   0.327877   0.219499
   H   H10   0.419278   0.402008   0.0934646
   H   H11   0.347757   0.260674   0.340569
   N   N1   0.461985   0.324751   0.248628
   H   H12   0.48824   0.392086   0.227854
   C   C15   0.477767   0.297114   0.339625
   C   C16   0.480631   0.189488   0.366631
   C   C17   0.493856   0.377075   0.401343
   C   C18   0.496548   0.166007   0.456705
   C   C19   0.511718   0.351674   0.489801
   H   H13   0.492456   0.459169   0.377775
   C   C20   0.512177   0.245926   0.518034
   H   H14   0.49825   0.0829741   0.477144
   H   H15   0.525218   0.414058   0.537508
   H   H16   0.525944   0.225417   0.587217
   C   C21   0.476152   0.0986967   0.301947
   O   O1   0.474365   0.00536377   0.32721
   O   O2   0.47813   0.12267   0.213921
   H   H17   0.478834   0.204234   0.208704

#\#CIF1.1
##########################################################################
#               Crystallographic Information Format file 
#  For information on this file format, follow the CIF links at
#  http://www.iucr.org
##########################################################################

data_Crystal_097_097
_cell_angle_alpha  90
_cell_angle_beta  90
_cell_angle_gamma  90
_cell_length_a  12.7213
_cell_length_b  71.4625
_cell_length_c  4.62318

loop_
  _symmetry_equiv_pos_as_xyz
   x,y,z
   -x+1/2,-y,z+1/2
   x+1/2,-y+1/2,-z+1/2
   -x,y+1/2,-z
   -x,-y,-z
   x-1/2,y,-z-1/2
   -x-1/2,y-1/2,z-1/2
   x,-y-1/2,z

loop_
   _atom_site_type_symbol
   _atom_site_label
   _atom_site_fract_x
   _atom_site_fract_y
   _atom_site_fract_z
   C   C1   0.671879   0.165509   -0.110865
   C   C2   0.638092   0.151169   0.0698637
   C   C3   0.550148   0.153356   0.246913
   C   C4   0.495651   0.170318   0.238003
   C   C5   0.528807   0.184772   0.0585755
   C   C6   0.617364   0.182572   -0.116376
   H   H1   0.682404   0.138131   0.0772544
   H   H2   0.42753   0.17231   0.377903
   H   H3   0.487106   0.19807   0.0555345
   Cl   Cl1   0.659853   0.201108   -0.325838
   Cl   Cl2   0.783093   0.162012   -0.319981
   C   C7   0.516213   0.137517   0.437705
   H   H4   0.586065   0.130632   0.529584
   H   H5   0.470188   0.142904   0.620779
   C   C8   0.451027   0.122528   0.276956
   H   H6   0.495088   0.117469   0.0872404
   H   H7   0.377982   0.128821   0.195122
   C   C9   0.428494   0.106507   0.477039
   C   C10   0.50958   0.0941454   0.550396
   C   C11   0.330716   0.104254   0.609552
   C   C12   0.49406   0.0799179   0.751025
   H   H8   0.585631   0.0956941   0.443619
   C   C13   0.313626   0.0899619   0.808323
   H   H9   0.26694   0.113873   0.557086
   C   C14   0.395202   0.0777754   0.878151
   H   H10   0.557656   0.0704369   0.809983
   H   H11   0.236923   0.0880076   0.907779
   N   N1   0.374654   0.0623036   1.07206
   H   H12   0.44508   0.0580221   1.16426
   C   C15   0.328034   0.0464157   0.921821
   C   C16   0.224074   0.0412825   0.985558
   C   C17   0.384726   0.0366985   0.712874
   C   C18   0.178369   0.0264881   0.83273
   C   C19   0.337332   0.0221668   0.560276
   H   H13   0.465053   0.040814   0.663573
   C   C20   0.233668   0.0170873   0.619589
   H   H14   0.0980845   0.0225722   0.8856
   H   H15   0.381367   0.0148845   0.392598
   H   H16   0.196448   0.00577705   0.499866
   C   C21   0.159445   0.0511677   1.20752
   O   O1   0.0672726   0.0464416   1.2541
   O   O2   0.205218   0.0650309   1.34759
   H   H17   0.28618   0.0658984   1.2643

#\#CIF1.1
##########################################################################
#               Crystallographic Information Format file 
#  For information on this file format, follow the CIF links at
#  http://www.iucr.org
##########################################################################

data_Crystal_050_050
_cell_angle_alpha  90
_cell_angle_beta  123.391
_cell_angle_gamma  90
_cell_length_a  4.5345
_cell_length_b  33.3369
_cell_length_c  7.68624

loop_
  _symmetry_equiv_pos_as_xyz
   x,y,z
   x,-y,z+1/2

loop_
   _atom_site_type_symbol
   _atom_site_label
   _atom_site_fract_x
   _atom_site_fract_y
   _atom_site_fract_z
   C   C1   -0.0858839   0.347008   0.35735
   C   C2   0.163323   0.316366   0.435056
   C   C3   0.502437   0.322313   0.611119
   C   C4   0.583769   0.359489   0.711621
   C   C5   0.336084   0.390231   0.63487
   C   C6   0.000223696   0.384522   0.455553
   H   H1   0.0905489   0.287566   0.354273
   H   H2   0.84482   0.364929   0.850973
   H   H3   0.402273   0.419262   0.712245
   Cl   Cl1   -0.296758   0.423872   0.357532
   Cl   Cl2   -0.498599   0.337736   0.136242
   C   C7   0.763131   0.288537   0.688381
   H   H4   0.716613   0.270588   0.555316
   H   H5   1.03408   0.300062   0.766037
   C   C8   0.738431   0.26035   0.838911
   H   H6   0.462256   0.250726   0.765858
   H   H7   0.811394   0.277024   0.980578
   C   C9   0.975745   0.224703   0.890889
   C   C10   0.883757   0.194638   0.742557
   C   C11   1.3015   0.221869   1.08136
   C   C12   1.11353   0.163123   0.781765
   H   H8   0.628381   0.195309   0.59379
   C   C13   1.53359   0.190356   1.12264
   H   H9   1.37781   0.245285   1.19811
   C   C14   1.44082   0.161143   0.971341
   H   H10   1.03255   0.139817   0.665048
   H   H11   1.78704   0.188544   1.27152
   N   N1   1.67938   0.128203   1.01212
   H   H12   1.6379   0.119063   0.871379
   C   C15   1.61762   0.0939426   1.10495
   C   C16   1.87362   0.0834208   1.3122
   C   C17   1.30588   0.0721147   0.99024
   C   C18   1.80235   0.0515515   1.40219
   C   C19   1.24227   0.0400747   1.08129
   H   H13   1.10936   0.0809746   0.830614
   C   C20   1.48938   0.0300866   1.28912
   H   H14   1.99934   0.0440983   1.56383
   H   H15   0.997993   0.0231625   0.989922
   H   H16   1.4349   0.00563883   1.36178
   C   C21   2.22159   0.104391   1.43937
   O   O1   2.4447   0.0943292   1.62122
   O   O2   2.27778   0.13403   1.3471
   H   H17   2.04446   0.135948   1.18931

#\#CIF1.1
##########################################################################
#               Crystallographic Information Format file 
#  For information on this file format, follow the CIF links at
#  http://www.iucr.org
##########################################################################

data_Crystal_090_090
_cell_angle_alpha  90
_cell_angle_beta  90
_cell_angle_gamma  90
_cell_length_a  29.8417
_cell_length_b  13.0712
_cell_length_c  4.68668

loop_
  _symmetry_equiv_pos_as_xyz
   x,y,z
   -x+1/2,-y,z+1/2
   x+1/2,-y+1/2,-z
   -x,y+1/2,-z+1/2

loop_
   _atom_site_type_symbol
   _atom_site_label
   _atom_site_fract_x
   _atom_site_fract_y
   _atom_site_fract_z
   C   C1   0.0368611   0.252841   0.407196
   C   C2   0.0538668   0.165317   0.53828
   C   C3   0.086051   0.171939   0.753314
   C   C4   0.10101   0.269035   0.834621
   C   C5   0.084133   0.357159   0.708252
   C   C6   0.0520702   0.34963   0.492858
   H   H1   0.0406791   0.0910547   0.474351
   H   H2   0.12604   0.276185   1.00205
   H   H3   0.0954659   0.432403   0.777624
   Cl   Cl1   0.0310185   0.461014   0.343871
   Cl   Cl2   -0.00406496   0.238947   0.149268
   C   C7   0.104179   0.0766336   0.890387
   H   H4   0.116547   0.0953119   1.10507
   H   H5   0.0771504   0.020109   0.917042
   C   C8   0.142854   0.0269117   0.719419
   H   H6   0.131144   0.0122648   0.500526
   H   H7   0.150566   -0.0478679   0.814381
   C   C9   0.184252   0.0918454   0.71773
   C   C10   0.21884   0.0729912   0.91173
   C   C11   0.187983   0.177532   0.540327
   C   C12   0.255221   0.138723   0.938079
   H   H8   0.217093   0.00656216   1.05202
   C   C13   0.22397   0.244221   0.564046
   H   H9   0.16199   0.192869   0.382825
   C   C14   0.257593   0.226692   0.76803
   H   H10   0.280534   0.124106   1.10061
   H   H11   0.226036   0.312164   0.429536
   N   N1   0.289878   0.30313   0.808822
   H   H12   0.27687   0.375385   0.807181
   C   C15   0.327734   0.294497   0.976121
   C   C16   0.338793   0.369531   1.18581
   C   C17   0.356886   0.2112   0.938705
   C   C18   0.378624   0.359086   1.34339
   C   C19   0.395803   0.202906   1.09755
   H   H13   0.348441   0.15385   0.779176
   C   C20   0.407112   0.277056   1.30054
   H   H14   0.38634   0.416122   1.50515
   H   H15   0.418078   0.138174   1.06185
   H   H16   0.437481   0.269646   1.42688
   C   C21   0.306981   0.450829   1.25532
   O   O1   0.272587   0.469764   1.11562
   O   O2   0.316318   0.504623   1.49362
   H   H17   0.28794   0.539261   1.54852

#\#CIF1.1
##########################################################################
#               Crystallographic Information Format file 
#  For information on this file format, follow the CIF links at
#  http://www.iucr.org
##########################################################################

data_Crystal_034_034
_cell_angle_alpha  90
_cell_angle_beta  57.9933
_cell_angle_gamma  90
_cell_length_a  6.77465
_cell_length_b  18.4951
_cell_length_c  17.1952

loop_
  _symmetry_equiv_pos_as_xyz
   x,y,z
   -x,y+1/2,-z+1/2
   -x,-y,-z
   x,-y-1/2,z-1/2

loop_
   _atom_site_type_symbol
   _atom_site_label
   _atom_site_fract_x
   _atom_site_fract_y
   _atom_site_fract_z
   C   C1   0.756988   0.124307   0.660986
   C   C2   0.643311   0.173149   0.636126
   C   C3   0.550102   0.150981   0.584485
   C   C4   0.578348   0.0788529   0.556147
   C   C5   0.691364   0.0297429   0.58067
   C   C6   0.779575   0.0517281   0.634032
   H   H1   0.626544   0.229318   0.658206
   H   H2   0.510884   0.06092   0.514254
   H   H3   0.710333   -0.0265266   0.55934
   Cl   Cl1   0.91127   -0.0112983   0.666737
   Cl   Cl2   0.864813   0.155024   0.726337
   C   C7   0.426556   0.204686   0.559588
   H   H4   0.288284   0.177438   0.55553
   H   H5   0.341878   0.245362   0.614071
   C   C8   0.589906   0.243977   0.468715
   H   H6   0.736115   0.267084   0.470883
   H   H7   0.493307   0.290253   0.464506
   C   C9   0.67963   0.197774   0.384616
   C   C10   0.91795   0.19203   0.320198
   C   C11   0.528094   0.161602   0.365637
   C   C12   1.00236   0.154705   0.23827
   H   H8   1.04084   0.21772   0.334212
   C   C13   0.609618   0.123337   0.284428
   H   H9   0.340893   0.163347   0.415452
   C   C14   0.848566   0.120757   0.219211
   H   H10   1.18858   0.151527   0.188256
   H   H11   0.486547   0.0960941   0.27184
   N   N1   0.939342   0.0870945   0.131687
   H   H12   1.11825   0.0854354   0.0977654
   C   C15   0.855711   0.0155113   0.130191
   C   C16   0.68422   0.00587366   0.108525
   C   C17   0.95464   -0.0440855   0.146434
   C   C18   0.614423   -0.0645374   0.10427
   C   C19   0.886364   -0.113623   0.140086
   H   H13   1.08736   -0.0350113   0.162838
   C   C20   0.715171   -0.123921   0.119431
   H   H14   0.482023   -0.0718186   0.0874516
   H   H15   0.969555   -0.159822   0.150527
   H   H16   0.659541   -0.178345   0.115461
   C   C21   0.580243   0.0673288   0.0858268
   O   O1   0.416552   0.0595381   0.0746754
   O   O2   0.67487   0.132387   0.0772729
   H   H17   0.80988   0.125865   0.0888214

#\#CIF1.1
##########################################################################
#               Crystallographic Information Format file 
#  For information on this file format, follow the CIF links at
#  http://www.iucr.org
##########################################################################

data_Crystal_085_085
_cell_angle_alpha  90
_cell_angle_beta  133.65
_cell_angle_gamma  90
_cell_length_a  6.70085
_cell_length_b  4.38192
_cell_length_c  47.3259

loop_
  _symmetry_equiv_pos_as_xyz
   x,y,z
   -x,y+1/2,-z

loop_
   _atom_site_type_symbol
   _atom_site_label
   _atom_site_fract_x
   _atom_site_fract_y
   _atom_site_fract_z
   C   C1   0.470412   1.65143   0.335924
   C   C2   0.408577   1.46294   0.307051
   C   C3   0.616729   1.31173   0.312718
   C   C4   0.889881   1.35629   0.347965
   C   C5   0.95306   1.54478   0.376838
   C   C6   0.743747   1.69238   0.371259
   H   H1   0.193296   1.43261   0.279958
   H   H2   1.0569   1.24031   0.353329
   H   H3   1.16584   1.57625   0.404287
   Cl   Cl1   0.826564   1.91581   0.40819
   Cl   Cl2   0.201509   1.82761   0.327163
   C   C7   0.545254   1.11525   0.280853
   H   H4   0.679338   0.912788   0.293382
   H   H5   0.332713   1.03059   0.262398
   C   C8   0.566508   1.2884   0.254545
   H   H6   0.781117   1.3594   0.271953
   H   H7   0.441778   1.49835   0.243588
   C   C9   0.462869   1.09244   0.220689
   C   C10   0.181409   1.02468   0.19177
   C   C11   0.63752   0.960519   0.217683
   C   C12   0.0784848   0.823932   0.161643
   H   H8   0.0379813   1.13197   0.192445
   C   C13   0.536154   0.759732   0.187435
   H   H9   0.857802   1.01081   0.239772
   C   C14   0.256291   0.688198   0.159549
   H   H10   -0.141185   0.776284   0.139513
   H   H11   0.674016   0.655894   0.185501
   N   N1   0.15038   0.477347   0.128241
   H   H12   -0.0138951   0.360443   0.120795
   C   C15   0.056332   0.630462   0.0935068
   C   C16   0.205146   0.593006   0.0828392
   C   C17   -0.1779   0.814415   0.0713623
   C   C18   0.118201   0.752361   0.0502992
   C   C19   -0.262952   0.966772   0.038814
   H   H13   -0.291081   0.838846   0.0800331
   C   C20   -0.113589   0.937464   0.0283363
   H   H14   0.24022   0.727907   0.0430945
   H   H15   -0.446399   1.10938   0.0215885
   H   H16   -0.180238   1.05855   0.00295076
   C   C21   0.449602   0.385012   0.104148
   O   O1   0.5755   0.354121   0.0939334
   O   O2   0.521662   0.234873   0.134364
   H   H17   0.378315   0.297859   0.136732

#\#CIF1.1
##########################################################################
#               Crystallographic Information Format file 
#  For information on this file format, follow the CIF links at
#  http://www.iucr.org
##########################################################################

data_Crystal_102_102
_cell_angle_alpha  90
_cell_angle_beta  38.1861
_cell_angle_gamma  90
_cell_length_a  10.2898
_cell_length_b  37.78
_cell_length_c  8.01074

loop_
  _symmetry_equiv_pos_as_xyz
   x,y,z
   x,-y,z+1/2
   x+1/2,y+1/2,z
   x+1/2,-y+1/2,z+1/2

loop_
   _atom_site_type_symbol
   _atom_site_label
   _atom_site_fract_x
   _atom_site_fract_y
   _atom_site_fract_z
   C   C1   0.183335   0.0532442   0.568354
   C   C2   0.358852   0.0404119   0.476236
   C   C3   0.498397   0.0632615   0.41563
   C   C4   0.457371   0.0996855   0.450926
   C   C5   0.280495   0.112665   0.548658
   C   C6   0.141365   0.0896097   0.609562
   H   H1   0.387338   0.0119977   0.449135
   H   H2   0.565367   0.118241   0.400381
   H   H3   0.250551   0.141023   0.574433
   Cl   Cl1   -0.0749071   0.106753   0.72536
   Cl   Cl2   0.0233276   0.0236534   0.623656
   C   C7   0.686387   0.0488109   0.317309
   H   H4   0.715681   0.0214246   0.247616
   H   H5   0.826459   0.0642343   0.141684
   C   C8   0.662009   0.0496514   0.533683
   H   H6   0.799578   0.0364288   0.45038
   H   H7   0.522985   0.0340703   0.70933
   C   C9   0.640891   0.0864292   0.62455
   C   C10   0.466514   0.0959989   0.89628
   C   C11   0.793209   0.112262   0.437732
   C   C12   0.444155   0.130186   0.980738
   H   H8   0.344635   0.0764548   1.04592
   C   C13   0.772408   0.146628   0.518439
   H   H9   0.93085   0.105504   0.224003
   C   C14   0.59725   0.155639   0.792117
   H   H10   0.306662   0.137109   1.19354
   H   H11   0.892934   0.166436   0.370769
   N   N1   0.571271   0.191238   0.874201
   H   H12   0.710652   0.205308   0.72473
   C   C15   0.48287   0.196086   1.12815
   C   C16   0.274701   0.207944   1.35483
   C   C17   0.605178   0.189798   1.14588
   C   C18   0.193746   0.214145   1.59645
   C   C19   0.52236   0.195891   1.38782
   H   H13   0.765779   0.180451   0.967433
   C   C20   0.316384   0.20822   1.61356
   H   H14   0.0338889   0.224253   1.76861
   H   H15   0.618994   0.190836   1.40025
   H   H16   0.252186   0.213334   1.80187
   C   C21   0.136854   0.215257   1.34708
   O   O1   -0.0489822   0.223728   1.55186
   O   O2   0.221864   0.212123   1.11085
   H   H17   0.381189   0.205591   0.969602

#\#CIF1.1
##########################################################################
#               Crystallographic Information Format file 
#  For information on this file format, follow the CIF links at
#  http://www.iucr.org
##########################################################################

data_Crystal_070_070
_cell_angle_alpha  90
_cell_angle_beta  90
_cell_angle_gamma  90
_cell_length_a  13.7708
_cell_length_b  14.9797
_cell_length_c  18.1658

loop_
  _symmetry_equiv_pos_as_xyz
   x,y,z
   -x+1/2,-y+1/2,z+1/2
   x+1/2,-y+1/2,-z
   -x,y,-z+1/2
   -x,-y,-z
   x-1/2,y-1/2,-z-1/2
   -x-1/2,y-1/2,z
   x,-y,z-1/2

loop_
   _atom_site_type_symbol
   _atom_site_label
   _atom_site_fract_x
   _atom_site_fract_y
   _atom_site_fract_z
   C   C1   0.144296   0.207163   0.540323
   C   C2   0.239844   0.184458   0.523281
   C   C3   0.268907   0.0955422   0.518862
   C   C4   0.19946   0.0289036   0.530763
   C   C5   0.103916   0.0506865   0.547083
   C   C6   0.075466   0.139959   0.552397
   H   H1   0.292684   0.237463   0.514389
   H   H2   0.220361   -0.0411876   0.527627
   H   H3   0.0501945   -0.00151712   0.555938
   Cl   Cl1   -0.0439346   0.164852   0.574137
   Cl   Cl2   0.114136   0.319146   0.546165
   C   C7   0.372581   0.0724633   0.501954
   H   H4   0.416282   0.133755   0.500059
   H   H5   0.401545   0.0315359   0.547235
   C   C8   0.385276   0.0200124   0.429517
   H   H6   0.349173   -0.0451184   0.434994
   H   H7   0.463147   0.00680539   0.422463
   C   C9   0.346885   0.0688159   0.363513
   C   C10   0.403354   0.132783   0.327186
   C   C11   0.252916   0.0540527   0.337443
   C   C12   0.366305   0.18188   0.268797
   H   H8   0.477791   0.144387   0.345033
   C   C13   0.214528   0.10291   0.279129
   H   H9   0.208269   0.00281496   0.36345
   C   C14   0.269679   0.16995   0.245103
   H   H10   0.411235   0.232168   0.241756
   H   H11   0.140505   0.0900295   0.261739
   N   N1   0.23419   0.229352   0.192366
   H   H12   0.269635   0.289674   0.193011
   C   C15   0.138203   0.239801   0.171084
   C   C16   0.0949089   0.326132   0.170394
   C   C17   0.0818007   0.166296   0.149107
   C   C18   -0.0039954   0.33422   0.152623
   C   C19   -0.0151259   0.176612   0.130363
   H   H13   0.116045   0.101011   0.145668
   C   C20   -0.0592082   0.260584   0.133236
   H   H14   -0.0368969   0.40009   0.155353
   H   H15   -0.0574939   0.118723   0.113221
   H   H16   -0.135827   0.267985   0.119986
   C   C21   0.151767   0.405346   0.19158
   O   O1   0.239983   0.406196   0.204121
   O   O2   0.097979   0.480588   0.196452
   H   H17   0.139148   0.528485   0.216747

#\#CIF1.1
##########################################################################
#               Crystallographic Information Format file 
#  For information on this file format, follow the CIF links at
#  http://www.iucr.org
##########################################################################

data_Crystal_084_084
_cell_angle_alpha  125.679
_cell_angle_beta  20.4173
_cell_angle_gamma  141.34
_cell_length_a  38.7543
_cell_length_b  9.87005
_cell_length_c  15.6134

loop_
  _symmetry_equiv_pos_as_xyz
   x,y,z
   -x,-y,-z

loop_
   _atom_site_type_symbol
   _atom_site_label
   _atom_site_fract_x
   _atom_site_fract_y
   _atom_site_fract_z
   C   C1   -0.0750037   0.815448   0.860007
   C   C2   0.0605524   0.922585   0.541375
   C   C3   0.187187   1.00795   0.322623
   C   C4   0.176554   0.98802   0.429534
   C   C5   0.043681   0.885923   0.744568
   C   C6   -0.0830667   0.799218   0.962379
   H   H1   0.0681385   0.945184   0.462829
   H   H2   0.27516   1.05632   0.26123
   H   H3   0.0385892   0.878098   0.823168
   Cl   Cl1   -0.243214   0.682295   1.34894
   Cl   Cl2   -0.227744   0.711455   1.11687
   C   C7   0.330187   1.11716   -0.0170752
   H   H4   0.352573   1.20758   -0.0984511
   H   H5   0.452701   1.30012   -0.198096
   C   C8   0.29526   0.87972   -0.0372778
   H   H6   0.406441   0.984585   -0.29424
   H   H7   0.175571   0.694675   0.134424
   C   C9   0.27923   0.766529   0.0418003
   C   C10   0.116946   0.525444   0.371902
   C   C11   0.428197   0.918544   -0.204878
   C   C12   0.10407   0.439316   0.45129
   H   H8   -0.00155059   0.405925   0.572095
   C   C13   0.418651   0.839003   -0.129571
   H   H9   0.556816   1.11135   -0.463234
   C   C14   0.255029   0.597281   0.203122
   H   H10   -0.0235755   0.251766   0.71068
   H   H11   0.539843   0.97475   -0.328832
   N   N1   0.227104   0.50918   0.319995
   H   H12   0.11198   0.393567   0.570667
   C   C15   0.34076   0.616238   0.157931
   C   C16   0.300953   0.598673   0.331682
   C   C17   0.493738   0.737261   -0.170934
   C   C18   0.415581   0.70349   0.168394
   C   C19   0.605859   0.844594   -0.327101
   H   H13   0.521582   0.739969   -0.300411
   C   C20   0.56775   0.828893   -0.158719
   H   H14   0.384118   0.688757   0.302402
   H   H15   0.724986   0.942419   -0.584329
   H   H16   0.657354   0.916198   -0.283982
   C   C21   0.148418   0.48857   0.666979
   O   O1   0.0352039   0.377946   0.83742
   O   O2   0.135012   0.518262   0.792206
   H   H17   0.0395921   0.468495   0.996381

#\#CIF1.1
##########################################################################
#               Crystallographic Information Format file 
#  For information on this file format, follow the CIF links at
#  http://www.iucr.org
##########################################################################

data_Crystal_073_073
_cell_angle_alpha  90
_cell_angle_beta  90
_cell_angle_gamma  90
_cell_length_a  12.6087
_cell_length_b  22.2214
_cell_length_c  6.57482

loop_
  _symmetry_equiv_pos_as_xyz
   x,y,z
   -x,-y,z+1/2
   -x+1/2,y+1/2,z+1/2
   x+1/2,-y+1/2,z

loop_
   _atom_site_type_symbol
   _atom_site_label
   _atom_site_fract_x
   _atom_site_fract_y
   _atom_site_fract_z
   C   C1   0.0982899   0.176213   1.01404
   C   C2   0.137909   0.218683   0.878494
   C   C3   0.149395   0.278966   0.936061
   C   C4   0.119937   0.295241   1.13351
   C   C5   0.0797232   0.253048   1.26983
   C   C6   0.0693407   0.193049   1.21178
   H   H1   0.158706   0.204224   0.725488
   H   H2   0.125847   0.342161   1.17989
   H   H3   0.0552208   0.266005   1.42251
   Cl   Cl1   0.0223648   0.140781   1.38479
   Cl   Cl2   0.08338   0.102465   0.933549
   C   C7   0.18861   0.325034   0.785792
   H   H4   0.145713   0.318878   0.641575
   H   H5   0.16902   0.370405   0.840758
   C   C8   0.309269   0.322315   0.741222
   H   H6   0.353272   0.33739   0.87633
   H   H7   0.326436   0.354631   0.618913
   C   C9   0.345329   0.260416   0.681324
   C   C10   0.396897   0.223417   0.82134
   C   C11   0.319775   0.236184   0.490949
   C   C12   0.419376   0.163547   0.776618
   H   H8   0.419227   0.241349   0.969749
   C   C13   0.340147   0.17613   0.445168
   H   H9   0.281031   0.26434   0.377495
   C   C14   0.388791   0.139256   0.589788
   H   H10   0.459382   0.135414   0.88811
   H   H11   0.318059   0.157446   0.29786
   N   N1   0.412683   0.0776537   0.544923
   H   H12   0.439124   0.0568076   0.67568
   C   C15   0.328009   0.0417616   0.458584
   C   C16   0.33269   0.0237973   0.25406
   C   C17   0.243919   0.0232488   0.58083
   C   C18   0.251039   -0.0119921   0.174852
   C   C19   0.163323   -0.0122717   0.500043
   H   H13   0.243507   0.0371625   0.739487
   C   C20   0.166354   -0.0294907   0.295878
   H   H14   0.255772   -0.0255698   0.0159441
   H   H15   0.0973509   -0.0263913   0.59597
   H   H16   0.10291   -0.0571085   0.233099
   C   C21   0.42178   0.0408249   0.116367
   O   O1   0.42244   0.0256821   -0.0641536
   O   O2   0.500078   0.0730132   0.195775
   H   H17   0.483507   0.0771448   0.352451

#\#CIF1.1
##########################################################################
#               Crystallographic Information Format file 
#  For information on this file format, follow the CIF links at
#  http://www.iucr.org
##########################################################################

data_Crystal_058_058
_cell_angle_alpha  90
_cell_angle_beta  90
_cell_angle_gamma  90
_cell_length_a  20.3454
_cell_length_b  14.3596
_cell_length_c  12.6694

loop_
  _symmetry_equiv_pos_as_xyz
   x,y,z
   -x+1/2,-y,z+1/2
   x+1/2,-y+1/2,-z
   -x,y+1/2,-z+1/2
   -x,-y,-z
   x-1/2,y,-z-1/2
   -x-1/2,y-1/2,z
   x,-y-1/2,z-1/2

loop_
   _atom_site_type_symbol
   _atom_site_label
   _atom_site_fract_x
   _atom_site_fract_y
   _atom_site_fract_z
   C   C1   0.287343   0.449716   0.13112
   C   C2   0.29948   0.413817   0.231474
   C   C3   0.362018   0.382153   0.259513
   C   C4   0.4123   0.388314   0.184798
   C   C5   0.400769   0.423836   0.0845789
   C   C6   0.338132   0.454454   0.0566101
   H   H1   0.259433   0.410129   0.28818
   H   H2   0.461665   0.3654   0.205606
   H   H3   0.44054   0.426317   0.0274224
   Cl   Cl1   0.325004   0.496942   -0.0693013
   Cl   Cl2   0.208798   0.488135   0.100847
   C   C7   0.374661   0.338147   0.36506
   H   H4   0.427679   0.339994   0.381396
   H   H5   0.349938   0.377618   0.428013
   C   C8   0.350987   0.235732   0.369245
   H   H6   0.370109   0.204672   0.442478
   H   H7   0.372645   0.197194   0.302887
   C   C9   0.277296   0.227956   0.366819
   C   C10   0.240358   0.265967   0.449258
   C   C11   0.243436   0.187439   0.282513
   C   C12   0.172153   0.267627   0.44565
   H   H8   0.26543   0.296329   0.517142
   C   C13   0.174992   0.188023   0.278085
   H   H9   0.271076   0.155253   0.218441
   C   C14   0.139054   0.230712   0.358528
   H   H10   0.143923   0.29865   0.509534
   H   H11   0.150093   0.156159   0.211115
   N   N1   0.0690234   0.243978   0.351055
   H   H12   0.0522812   0.277099   0.4185
   C   C15   0.0278459   0.164769   0.330264
   C   C16   0.0122578   0.139312   0.225911
   C   C17   0.000370756   0.11583   0.41436
   C   C18   -0.0276204   0.0613708   0.208398
   C   C19   -0.0415164   0.0410173   0.395383
   H   H13   0.012412   0.137369   0.494524
   C   C20   -0.0547053   0.0126688   0.292218
   H   H14   -0.0386015   0.0409211   0.127782
   H   H15   -0.0631106   0.00403515   0.461908
   H   H16   -0.0870001   -0.0463427   0.277836
   C   C21   0.0306602   0.197117   0.133288
   O   O1   0.0218114   0.170687   0.0416873
   O   O2   0.0549275   0.281727   0.153195
   H   H17   0.0611608   0.286556   0.234813

#\#CIF1.1
##########################################################################
#               Crystallographic Information Format file 
#  For information on this file format, follow the CIF links at
#  http://www.iucr.org
##########################################################################

data_Crystal_057_057
_cell_angle_alpha  90
_cell_angle_beta  90
_cell_angle_gamma  90
_cell_length_a  12.6702
_cell_length_b  20.3398
_cell_length_c  14.3605

loop_
  _symmetry_equiv_pos_as_xyz
   x,y,z
   -x+1/2,-y,z+1/2
   x+1/2,-y+1/2,-z
   -x,y+1/2,-z+1/2
   -x,-y,-z
   x-1/2,y,-z-1/2
   -x-1/2,y-1/2,z
   x,-y-1/2,z-1/2

loop_
   _atom_site_type_symbol
   _atom_site_label
   _atom_site_fract_x
   _atom_site_fract_y
   _atom_site_fract_z
   C   C1   0.130758   0.212522   0.0503405
   C   C2   0.231141   0.200344   0.0861003
   C   C3   0.259109   0.137716   0.117618
   C   C4   0.184346   0.0874595   0.111522
   C   C5   0.0840247   0.0990745   0.0762165
   C   C6   0.0561568   0.16173   0.0455745
   H   H1   0.28785   0.240406   0.0898277
   H   H2   0.205078   0.0380526   0.134355
   H   H3   0.0267159   0.0593543   0.0738807
   Cl   Cl1   -0.0697913   0.174935   0.00316894
   Cl   Cl2   0.100561   0.29114   0.0120648
   C   C7   0.364594   0.125015   0.16163
   H   H4   0.380858   0.071989   0.159704
   H   H5   0.427539   0.149701   0.122149
   C   C8   0.368654   0.148636   0.264034
   H   H6   0.441763   0.12949   0.295164
   H   H7   0.30209   0.127049   0.30246
   C   C9   0.366505   0.222333   0.271846
   C   C10   0.449013   0.259241   0.233873
   C   C11   0.282423   0.256276   0.312489
   C   C12   0.445673   0.327453   0.232222
   H   H8   0.516722   0.234023   0.20351
   C   C13   0.278258   0.324766   0.311979
   H   H9   0.218272   0.228768   0.344745
   C   C14   0.358708   0.360675   0.269233
   H   H10   0.509766   0.355559   0.201252
   H   H11   0.211409   0.349807   0.343772
   N   N1   0.351547   0.430754   0.255947
   H   H12   0.41911   0.447421   0.222868
   C   C15   0.330645   0.472073   0.334977
   C   C16   0.226313   0.487638   0.360425
   C   C17   0.414738   0.499582   0.38389
   C   C18   0.208732   0.527552   0.438334
   C   C19   0.395729   0.541544   0.458556
   H   H13   0.494878   0.487474   0.362417
   C   C20   0.292542   0.554765   0.486838
   H   H14   0.128076   0.538423   0.45878
   H   H15   0.462193   0.563312   0.495399
   H   H16   0.278131   0.587006   0.545871
   C   C21   0.133807   0.469059   0.302651
   O   O1   0.0422021   0.478024   0.329044
   O   O2   0.153841   0.444703   0.218126
   H   H17   0.23556   0.438499   0.213439

#\#CIF1.1
##########################################################################
#               Crystallographic Information Format file 
#  For information on this file format, follow the CIF links at
#  http://www.iucr.org
##########################################################################

data_Crystal_086_086
_cell_angle_alpha  92.7895
_cell_angle_beta  101.317
_cell_angle_gamma  160.051
_cell_length_a  39.9488
_cell_length_b  10.579
_cell_length_c  8.67842

loop_
  _symmetry_equiv_pos_as_xyz
   x,y,z
   -x,-y,-z

loop_
   _atom_site_type_symbol
   _atom_site_label
   _atom_site_fract_x
   _atom_site_fract_y
   _atom_site_fract_z
   C   C1   0.324443   0.523292   0.186752
   C   C2   0.374238   0.690207   0.392185
   C   C3   0.309515   0.520646   0.445914
   C   C4   0.198868   0.204443   0.294074
   C   C5   0.14982   0.0418883   0.0905652
   C   C6   0.20941   0.187598   0.0332457
   H   H1   0.464195   0.953996   0.512729
   H   H2   0.148866   0.0766733   0.334609
   H   H3   0.0620118   -0.21232   -0.0288667
   Cl   Cl1   0.135415   -0.0671508   -0.230503
   Cl   Cl2   0.404388   0.73034   0.121788
   C   C7   0.358097   0.677938   0.662332
   H   H4   0.269376   0.373998   0.641971
   H   H5   0.392589   0.703892   0.711843
   C   C8   0.47693   1.19667   0.846468
   H   H6   0.572699   1.51405   0.890111
   H   H7   0.49681   1.25674   0.992006
   C   C9   0.439275   1.19594   0.77414
   C   C10   0.506402   1.50073   0.733036
   C   C11   0.328397   0.859413   0.726605
   C   C12   0.460974   1.45508   0.638939
   H   H8   0.594967   1.77344   0.77334
   C   C13   0.280735   0.805812   0.631282
   H   H9   0.27617   0.625838   0.762124
   C   C14   0.344724   1.09564   0.580324
   H   H10   0.512022   1.68493   0.601804
   H   H11   0.191213   0.527171   0.589829
   N   N1   0.295468   1.02747   0.458098
   H   H12   0.320319   1.12276   0.371258
   C   C15   0.192686   0.741218   0.388737
   C   C16   0.115671   0.528752   0.188769
   C   C17   0.160005   0.651471   0.508838
   C   C18   0.00479073   0.210261   0.110749
   C   C19   0.0522276   0.346213   0.42894
   H   H13   0.224145   0.840466   0.668134
   C   C20   -0.0287457   0.112344   0.227157
   H   H14   -0.0550654   0.0394319   -0.0451514
   H   H15   0.0309914   0.294285   0.526284
   H   H16   -0.113962   -0.130636   0.166041
   C   C21   0.149592   0.631565   0.0628346
   O   O1   0.252412   0.943354   0.124231
   O   O2   0.0565139   0.348726   -0.137838
   H   H17   0.0884278   0.439753   -0.207313

#\#CIF1.1
##########################################################################
#               Crystallographic Information Format file 
#  For information on this file format, follow the CIF links at
#  http://www.iucr.org
##########################################################################

data_Crystal_060_060
_cell_angle_alpha  90
_cell_angle_beta  90
_cell_angle_gamma  90
_cell_length_a  14.3643
_cell_length_b  12.6948
_cell_length_c  20.2849

loop_
  _symmetry_equiv_pos_as_xyz
   x,y,z
   -x+1/2,-y,z+1/2
   x+1/2,-y+1/2,-z
   -x,y+1/2,-z+1/2
   -x,-y,-z
   x-1/2,y,-z-1/2
   -x-1/2,y-1/2,z
   x,-y-1/2,z-1/2

loop_
   _atom_site_type_symbol
   _atom_site_label
   _atom_site_fract_x
   _atom_site_fract_y
   _atom_site_fract_z
   C   C1   0.449084   0.372984   0.287895
   C   C2   0.41474   0.272197   0.300272
   C   C3   0.384722   0.243789   0.36338
   C   C4   0.390022   0.318758   0.413641
   C   C5   0.423868   0.419461   0.401733
   C   C6   0.453745   0.447516   0.338778
   H   H1   0.41106   0.215563   0.260057
   H   H2   0.368014   0.2978   0.463337
   H   H3   0.425531   0.476922   0.441413
   Cl   Cl1   0.494583   0.573805   0.325195
   Cl   Cl2   0.48556   0.403848   0.208783
   C   C7   0.342119   0.137872   0.37652
   H   H4   0.381985   0.0754831   0.351613
   H   H5   0.34459   0.121574   0.42968
   C   C8   0.239622   0.132527   0.353112
   H   H6   0.200381   0.198673   0.374361
   H   H7   0.20881   0.0596294   0.372632
   C   C9   0.231392   0.133626   0.279266
   C   C10   0.269258   0.051095   0.242446
   C   C11   0.189343   0.216427   0.245062
   C   C12   0.270103   0.0535891   0.174066
   H   H8   0.300729   -0.0155524   0.268015
   C   C13   0.18917   0.219732   0.176354
   H   H9   0.15645   0.280305   0.272454
   C   C14   0.232353   0.13963   0.140432
   H   H10   0.301699   -0.0107006   0.146603
   H   H11   0.156839   0.285798   0.150994
   N   N1   0.245395   0.145709   0.0700929
   H   H12   0.2781   0.0776717   0.0538769
   C   C15   0.166587   0.166479   0.0285052
   C   C16   0.1405   0.270472   0.0130794
   C   C17   0.118488   0.0822402   0.000628462
   C   C18   0.0628637   0.287457   -0.0272177
   C   C19   0.044291   0.100768   -0.0419083
   H   H13   0.140154   0.00242567   0.0129014
   C   C20   0.015146   0.203496   -0.0548544
   H   H14   0.0427759   0.368104   -0.0380987
   H   H15   0.0082009   0.0344683   -0.0643311
   H   H16   -0.0437608   0.21796   -0.0872399
   C   C21   0.197849   0.363046   0.032007
   O   O1   0.171473   0.454566   0.0232579
   O   O2   0.282299   0.342969   0.0564735
   H   H17   0.287313   0.261345   0.0621606

#\#CIF1.1
##########################################################################
#               Crystallographic Information Format file 
#  For information on this file format, follow the CIF links at
#  http://www.iucr.org
##########################################################################

data_Crystal_066_066
_cell_angle_alpha  90
_cell_angle_beta  21.1172
_cell_angle_gamma  90
_cell_length_a  11.3312
_cell_length_b  13.6631
_cell_length_c  16.039

loop_
  _symmetry_equiv_pos_as_xyz
   x,y,z
   -x,y+1/2,-z

loop_
   _atom_site_type_symbol
   _atom_site_label
   _atom_site_fract_x
   _atom_site_fract_y
   _atom_site_fract_z
   C   C1   1.22236   0.255761   -0.513534
   C   C2   1.12535   0.304217   -0.376976
   C   C3   0.798731   0.330393   -0.148668
   C   C4   0.569279   0.305862   -0.0590286
   C   C5   0.663805   0.259004   -0.194131
   C   C6   0.990903   0.23404   -0.422597
   H   H1   1.30924   0.320046   -0.450882
   H   H2   0.312316   0.323267   0.12018
   H   H3   0.483707   0.2397   -0.122736
   Cl   Cl1   1.0995   0.175684   -0.585627
   Cl   Cl2   1.62782   0.221797   -0.793295
   C   C7   0.695065   0.382466   -0.0020721
   H   H4   0.479253   0.345232   0.165934
   H   H5   0.887584   0.377466   -0.0814178
   C   C8   0.6045   0.491373   0.0452029
   H   H6   0.817909   0.531836   -0.119085
   H   H7   0.546284   0.521458   0.145521
   C   C9   0.321002   0.504883   0.173525
   C   C10   0.364955   0.548176   0.0666527
   C   C11   0.00880006   0.469557   0.398969
   C   C12   0.113242   0.554713   0.174125
   H   H8   0.606046   0.576748   -0.107675
   C   C13   -0.245573   0.475208   0.509313
   H   H9   -0.0363454   0.436094   0.489487
   C   C14   -0.193628   0.516199   0.396036
   H   H10   0.159138   0.588891   0.0836106
   H   H11   -0.487668   0.447359   0.684568
   N   N1   -0.454351   0.510127   0.508193
   H   H12   -0.670431   0.496234   0.681447
   C   C15   -0.500222   0.586575   0.477891
   C   C16   -0.355282   0.580113   0.302777
   C   C17   -0.706856   0.664832   0.632712
   C   C18   -0.414424   0.654882   0.283859
   C   C19   -0.767629   0.737444   0.613908
   H   H13   -0.818394   0.667657   0.767781
   C   C20   -0.618702   0.732855   0.437589
   H   H14   -0.300908   0.649187   0.147866
   H   H15   -0.932216   0.797624   0.737623
   H   H16   -0.667765   0.789395   0.423943
   C   C21   -0.161031   0.493688   0.146117
   O   O1   -0.0257805   0.491229   -0.0115209
   O   O2   -0.148144   0.417046   0.189072
   H   H17   -0.286835   0.434515   0.332253

#\#CIF1.1
##########################################################################
#               Crystallographic Information Format file 
#  For information on this file format, follow the CIF links at
#  http://www.iucr.org
##########################################################################

data_Crystal_082_082
_cell_angle_alpha  90
_cell_angle_beta  46.4019
_cell_angle_gamma  90
_cell_length_a  23.8871
_cell_length_b  4.46187
_cell_length_c  12.7898

loop_
  _symmetry_equiv_pos_as_xyz
   x,y,z
   x,-y,z+1/2

loop_
   _atom_site_type_symbol
   _atom_site_label
   _atom_site_fract_x
   _atom_site_fract_y
   _atom_site_fract_z
   C   C1   0.097278   0.132352   1.44405
   C   C2   0.158156   0.308005   1.32968
   C   C3   0.149949   0.490257   1.25237
   C   C4   0.0792401   0.489362   1.29069
   C   C5   0.0180576   0.313775   1.40434
   C   C6   0.026284   0.135753   1.48261
   H   H1   0.212521   0.306751   1.30266
   H   H2   0.0717234   0.632474   1.23214
   H   H3   -0.0372645   0.317018   1.43503
   Cl   Cl1   -0.0520021   -0.0677662   1.6285
   Cl   Cl2   0.10986   -0.0802593   1.5398
   C   C7   0.216275   0.679988   1.13088
   H   H4   0.194907   0.868577   1.11123
   H   H5   0.245542   0.777366   1.1617
   C   C8   0.276691   0.503715   0.988918
   H   H6   0.250113   0.420675   0.950581
   H   H7   0.295797   0.306147   1.00917
   C   C9   0.344181   0.703294   0.878299
   C   C10   0.395413   0.781252   0.892447
   C   C11   0.354574   0.833534   0.766635
   C   C12   0.455136   0.984086   0.798473
   H   H8   0.388552   0.677651   0.978022
   C   C13   0.414315   1.03562   0.671327
   H   H9   0.315019   0.776759   0.75424
   C   C14   0.464539   1.11161   0.687476
   H   H10   0.494482   1.04643   0.810611
   H   H11   0.42288   1.13339   0.583217
   N   N1   0.527154   1.31768   0.586866
   H   H12   0.543611   1.41471   0.635823
   C   C15   0.595102   1.17347   0.454635
   C   C16   0.61849   1.24648   0.322583
   C   C17   0.636834   0.965826   0.459362
   C   C18   0.684629   1.11003   0.195856
   C   C19   0.702266   0.83121   0.332594
   H   H13   0.61757   0.907149   0.562512
   C   C20   0.726517   0.904565   0.200388
   H   H14   0.701825   1.1694   0.0944591
   H   H15   0.734053   0.665829   0.337411
   H   H16   0.777634   0.798784   0.101258
   C   C21   0.57545   1.46443   0.311454
   O   O1   0.59469   1.51278   0.195087
   O   O2   0.515691   1.60174   0.431676
   H   H17   0.511188   1.5196   0.516705

#\#CIF1.1
##########################################################################
#               Crystallographic Information Format file 
#  For information on this file format, follow the CIF links at
#  http://www.iucr.org
##########################################################################

data_Crystal_021_021
_cell_angle_alpha  90
_cell_angle_beta  125.529
_cell_angle_gamma  90
_cell_length_a  32.5423
_cell_length_b  7.63205
_cell_length_c  18.1847

loop_
  _symmetry_equiv_pos_as_xyz
   x,y,z
   -x,y,-z+1/2
   -x,-y,-z
   x,-y,z-1/2
   x+1/2,y+1/2,z
   -x+1/2,y+1/2,-z+1/2
   -x+1/2,-y+1/2,-z
   x+1/2,-y+1/2,z-1/2

loop_
   _atom_site_type_symbol
   _atom_site_label
   _atom_site_fract_x
   _atom_site_fract_y
   _atom_site_fract_z
   C   C1   0.0370007   0.803757   0.195586
   C   C2   0.0694482   0.765005   0.287418
   C   C3   0.0778473   0.592327   0.318179
   C   C4   0.05361   0.45804   0.25441
   C   C5   0.0214814   0.495179   0.162743
   C   C6   0.0125681   0.668033   0.132381
   H   H1   0.0885258   0.872612   0.335167
   H   H2   0.0602872   0.322063   0.276658
   H   H3   0.00276002   0.390409   0.113197
   Cl   Cl1   -0.0289067   0.710381   0.0178058
   Cl   Cl2   0.0281901   1.02104   0.162119
   C   C7   0.11459   0.552581   0.416815
   H   H4   0.113573   0.65744   0.457125
   H   H5   0.103846   0.430045   0.433292
   C   C8   0.169319   0.534942   0.444556
   H   H6   0.194517   0.514454   0.517969
   H   H7   0.180695   0.660095   0.43128
   C   C9   0.17566   0.387953   0.397057
   C   C10   0.192365   0.223399   0.437531
   C   C11   0.16508   0.410762   0.311311
   C   C12   0.198935   0.085644   0.395198
   H   H8   0.201618   0.203826   0.504847
   C   C13   0.171471   0.274999   0.267949
   H   H9   0.152506   0.538209   0.278562
   C   C14   0.189068   0.112105   0.310286
   H   H10   0.213604   -0.0401997   0.429263
   H   H11   0.163653   0.296383   0.201755
   N   N1   0.201522   -0.0217295   0.271714
   H   H12   0.211863   -0.137702   0.307687
   C   C15   0.168943   -0.0455545   0.175362
   C   C16   0.182302   0.0278852   0.120977
   C   C17   0.124385   -0.140908   0.13603
   C   C18   0.149163   0.00994067   0.0269638
   C   C19   0.0926165   -0.162622   0.0426529
   H   H13   0.114525   -0.196492   0.179084
   C   C20   0.104688   -0.0847298   -0.0120147
   H   H14   0.159827   0.0703451   -0.0138985
   H   H15   0.0576377   -0.236344   0.0126771
   H   H16   0.0792896   -0.0982806   -0.0852024
   C   C21   0.231471   0.118483   0.159162
   O   O1   0.241665   0.191327   0.110988
   O   O2   0.264606   0.116872   0.248638
   H   H17   0.246721   0.0542973   0.274371

#\#CIF1.1
##########################################################################
#               Crystallographic Information Format file 
#  For information on this file format, follow the CIF links at
#  http://www.iucr.org
##########################################################################

data_Crystal_056_056
_cell_angle_alpha  90
_cell_angle_beta  52.8266
_cell_angle_gamma  90
_cell_length_a  10.5744
_cell_length_b  6.64543
_cell_length_c  16.6178

loop_
  _symmetry_equiv_pos_as_xyz
   x,y,z
   -x,y+1/2,-z

loop_
   _atom_site_type_symbol
   _atom_site_label
   _atom_site_fract_x
   _atom_site_fract_y
   _atom_site_fract_z
   C   C1   0.75489   0.853251   0.135785
   C   C2   0.780435   0.70789   0.184854
   C   C3   0.877626   0.747922   0.213849
   C   C4   0.949904   0.936868   0.190519
   C   C5   0.929083   1.08024   0.138506
   C   C6   0.829544   1.04119   0.111716
   H   H1   0.722592   0.562503   0.200487
   H   H2   1.02578   0.972817   0.212274
   H   H3   0.989589   1.22477   0.118398
   Cl   Cl1   0.800644   1.22479   0.0507319
   Cl   Cl2   0.627892   0.796572   0.105822
   C   C7   0.905237   0.590228   0.266835
   H   H4   0.937501   0.447675   0.224977
   H   H5   1.00572   0.634278   0.266629
   C   C8   0.760244   0.548049   0.377545
   H   H6   0.734113   0.682368   0.423906
   H   H7   0.79505   0.427407   0.406007
   C   C9   0.615434   0.488828   0.385929
   C   C10   0.490405   0.623888   0.422917
   C   C11   0.607542   0.303581   0.348973
   C   C12   0.362716   0.578228   0.422069
   H   H8   0.493525   0.769123   0.452098
   C   C13   0.482471   0.25722   0.345674
   H   H9   0.702395   0.193817   0.320315
   C   C14   0.359006   0.395446   0.382158
   H   H10   0.267152   0.686518   0.450343
   H   H11   0.481618   0.113846   0.314235
   N   N1   0.225675   0.348837   0.383436
   H   H12   0.152257   0.472123   0.406666
   C   C15   0.261008   0.27202   0.290462
   C   C16   0.233839   0.0683482   0.283227
   C   C17   0.318332   0.401446   0.209148
   C   C18   0.271488   -0.00284239   0.191707
   C   C19   0.34914   0.329855   0.120228
   H   H13   0.335136   0.559079   0.217979
   C   C20   0.327473   0.126301   0.110992
   H   H14   0.250765   -0.161227   0.186769
   H   H15   0.389252   0.432484   0.0578821
   H   H16   0.350353   0.069648   0.0418276
   C   C21   0.159165   -0.0746739   0.370285
   O   O1   0.131489   -0.250798   0.362596
   O   O2   0.121171   -0.00314729   0.457181
   H   H17   0.14794   0.151238   0.446805

#\#CIF1.1
##########################################################################
#               Crystallographic Information Format file 
#  For information on this file format, follow the CIF links at
#  http://www.iucr.org
##########################################################################

data_Crystal_076_076
_cell_angle_alpha  53.6594
_cell_angle_beta  47.8495
_cell_angle_gamma  86.8919
_cell_length_a  28.4694
_cell_length_b  6.80942
_cell_length_c  9.75544

loop_
  _symmetry_equiv_pos_as_xyz
   x,y,z
   -x,-y,-z

loop_
   _atom_site_type_symbol
   _atom_site_label
   _atom_site_fract_x
   _atom_site_fract_y
   _atom_site_fract_z
   C   C1   0.378336   0.659083   0.21369
   C   C2   0.415103   0.957484   0.0544137
   C   C3   0.377617   1.09902   0.0567561
   C   C4   0.301318   0.931068   0.226197
   C   C5   0.264855   0.635461   0.381464
   C   C6   0.302851   0.496305   0.376958
   H   H1   0.473702   1.07873   -0.0694364
   H   H2   0.26936   1.03056   0.239977
   H   H3   0.205638   0.507932   0.512238
   Cl   Cl1   0.255411   0.125095   0.579038
   Cl   Cl2   0.426802   0.493095   0.210115
   C   C7   0.418419   1.42051   -0.114771
   H   H4   0.384575   1.43395   0.0273961
   H   H5   0.47482   1.49916   -0.212655
   C   C8   0.430316   1.6333   -0.343126
   H   H6   0.462399   1.61777   -0.483849
   H   H7   0.467385   1.86289   -0.470889
   C   C9   0.354908   1.56851   -0.220624
   C   C10   0.330224   1.47266   -0.266782
   C   C11   0.304177   1.57674   -0.0352532
   C   C12   0.256399   1.37659   -0.126375
   H   H8   0.368822   1.46546   -0.410867
   C   C13   0.230068   1.47735   0.109709
   H   H9   0.321831   1.65338   0.00380314
   C   C14   0.205206   1.37174   0.0682156
   H   H10   0.239023   1.30276   -0.167266
   H   H11   0.190554   1.47997   0.257143
   N   N1   0.126183   1.24843   0.24053
   H   H12   0.104824   1.33332   0.311972
   C   C15   0.104732   1.25292   0.141904
   C   C16   0.0880354   1.02587   0.176055
   C   C17   0.0972643   1.47814   0.0209737
   C   C18   0.0664141   1.03608   0.0797819
   C   C19   0.0752442   1.48391   -0.07196
   H   H13   0.108665   1.6467   0.00319819
   C   C20   0.0603128   1.26343   -0.0446337
   H   H14   0.0526336   0.85657   0.111713
   H   H15   0.0699896   1.66233   -0.1669
   H   H16   0.044988   1.27322   -0.123973
   C   C21   0.0868655   0.761841   0.328567
   O   O1   0.0840535   0.588518   0.322113
   O   O2   0.086392   0.713587   0.483854
   H   H17   0.0929736   0.89066   0.44877

#\#CIF1.1
##########################################################################
#               Crystallographic Information Format file 
#  For information on this file format, follow the CIF links at
#  http://www.iucr.org
##########################################################################

data_Crystal_087_087
_cell_angle_alpha  118.828
_cell_angle_beta  136.619
_cell_angle_gamma  92.1821
_cell_length_a  19.9059
_cell_length_b  10.0181
_cell_length_c  9.69503

loop_
  _symmetry_equiv_pos_as_xyz
   x,y,z
   -x,-y,-z

loop_
   _atom_site_type_symbol
   _atom_site_label
   _atom_site_fract_x
   _atom_site_fract_y
   _atom_site_fract_z
   C   C1   0.269811   0.766881   0.59188
   C   C2   0.299752   0.781214   0.504235
   C   C3   0.223105   0.61799   0.220065
   C   C4   0.114374   0.43816   0.0232655
   C   C5   0.0828964   0.421751   0.106675
   C   C6   0.160532   0.585557   0.391858
   H   H1   0.385877   0.922596   0.664086
   H   H2   0.0541048   0.307258   -0.19732
   H   H3   -0.00258224   0.281451   -0.0493167
   Cl   Cl1   0.120222   0.560322   0.492029
   Cl   Cl2   0.369747   0.974761   0.948663
   C   C7   0.261146   0.640853   0.138344
   H   H4   0.221481   0.696912   0.0475602
   H   H5   0.365676   0.760562   0.34777
   C   C8   0.221478   0.450997   -0.0862207
   H   H6   0.27051   0.492528   -0.0925932
   H   H7   0.118751   0.350471   -0.314657
   C   C9   0.246441   0.337023   -0.0185887
   C   C10   0.15408   0.129439   -0.247561
   C   C11   0.354968   0.434694   0.275242
   C   C12   0.165012   0.0271214   -0.183429
   H   H8   0.0686987   0.0479879   -0.480048
   C   C13   0.367888   0.334095   0.343442
   H   H9   0.429943   0.595869   0.459887
   C   C14   0.269283   0.129439   0.113989
   H   H10   0.0910774   -0.133846   -0.362283
   H   H11   0.452162   0.416601   0.576108
   N   N1   0.265092   0.0224836   0.165669
   H   H12   0.172277   -0.0847508   0.00443939
   C   C15   0.344242   0.124699   0.450141
   C   C16   0.29702   0.144008   0.512558
   C   C17   0.4733   0.213316   0.67935
   C   C18   0.379534   0.241955   0.79851
   C   C19   0.553871   0.312683   0.961873
   H   H13   0.50827   0.198824   0.628444
   C   C20   0.50638   0.323299   1.02022
   H   H14   0.342222   0.252192   0.843572
   H   H15   0.653937   0.37949   1.13618
   H   H16   0.568784   0.395346   1.23882
   C   C21   0.166082   0.0749185   0.288632
   O   O1   0.0795597   -0.050116   0.0141883
   O   O2   0.145829   0.156902   0.396912
   H   H17   0.0545252   0.108822   0.227349

#\#CIF1.1
##########################################################################
#               Crystallographic Information Format file 
#  For information on this file format, follow the CIF links at
#  http://www.iucr.org
##########################################################################

data_Crystal_077_077
_cell_angle_alpha  90
_cell_angle_beta  30.8472
_cell_angle_gamma  90
_cell_length_a  6.53092
_cell_length_b  15.5887
_cell_length_c  18.2944

loop_
  _symmetry_equiv_pos_as_xyz
   x,y,z
   -x,y+1/2,-z

loop_
   _atom_site_type_symbol
   _atom_site_label
   _atom_site_fract_x
   _atom_site_fract_y
   _atom_site_fract_z
   C   C1   -0.735936   0.641329   0.620077
   C   C2   -0.697258   0.587029   0.668323
   C   C3   -0.320644   0.567208   0.581247
   C   C4   0.0162847   0.603816   0.44548
   C   C5   -0.0196086   0.657427   0.396076
   C   C6   -0.395267   0.675664   0.482342
   H   H1   -0.96628   0.561411   0.776245
   H   H2   0.311189   0.590942   0.377737
   H   H3   0.243455   0.686317   0.29083
   Cl   Cl1   -0.435593   0.742562   0.419526
   Cl   Cl2   -1.20798   0.668358   0.733734
   C   C7   -0.282373   0.505705   0.63211
   H   H4   -0.0178562   0.521894   0.583818
   H   H5   -0.545619   0.511381   0.748339
   C   C8   -0.251448   0.411347   0.597498
   H   H6   -0.501061   0.398484   0.636495
   H   H7   -0.29778   0.370844   0.660067
   C   C9   0.13744   0.387548   0.442713
   C   C10   0.443984   0.351577   0.39069
   C   C11   0.200075   0.396776   0.348359
   C   C12   0.795841   0.321972   0.25105
   H   H8   0.403739   0.344804   0.461846
   C   C13   0.551743   0.368404   0.208021
   H   H9   -0.0342627   0.424129   0.385998
   C   C14   0.847695   0.329375   0.159675
   H   H10   1.0243   0.291991   0.214786
   H   H11   0.592288   0.373327   0.136571
   N   N1   1.20822   0.301242   0.0144102
   H   H12   1.18088   0.305113   -0.0333635
   C   C15   1.37138   0.218607   -0.0165322
   C   C16   1.68044   0.211624   -0.0597025
   C   C17   1.23906   0.145553   -0.0124789
   C   C18   1.84901   0.130964   -0.0969346
   C   C19   1.40971   0.0660991   -0.0501843
   H   H13   1.00552   0.152648   0.0182327
   C   C20   1.71665   0.0583865   -0.0929151
   H   H14   2.0937   0.127412   -0.132798
   H   H15   1.30305   0.0097121   -0.0465031
   H   H16   1.85345   -0.00380759   -0.124147
   C   C21   1.85772   0.287674   -0.0770638
   O   O1   2.11988   0.28008   -0.110544
   O   O2   1.72873   0.365097   -0.0573342
   H   H17   1.52931   0.355737   -0.0389586

#\#CIF1.1
##########################################################################
#               Crystallographic Information Format file 
#  For information on this file format, follow the CIF links at
#  http://www.iucr.org
##########################################################################

data_Crystal_065_065
_cell_angle_alpha  90
_cell_angle_beta  90
_cell_angle_gamma  90
_cell_length_a  12.2083
_cell_length_b  15.5567
_cell_length_c  9.96544

loop_
  _symmetry_equiv_pos_as_xyz
   x,y,z
   -x+1/2,-y,z+1/2
   x+1/2,-y+1/2,-z
   -x,y+1/2,-z+1/2

loop_
   _atom_site_type_symbol
   _atom_site_label
   _atom_site_fract_x
   _atom_site_fract_y
   _atom_site_fract_z
   C   C1   -0.00915691   0.0749983   0.619311
   C   C2   0.0363395   0.118976   0.510962
   C   C3   0.103325   0.0770627   0.418174
   C   C4   0.123904   -0.0107401   0.435738
   C   C5   0.0778004   -0.0554324   0.542284
   C   C6   0.0107569   -0.0131496   0.634379
   H   H1   0.0190704   0.187248   0.499534
   H   H2   0.176297   -0.0446655   0.364742
   H   H3   0.0921593   -0.123914   0.554821
   Cl   Cl1   -0.0477644   -0.0711574   0.763614
   Cl   Cl2   -0.089669   0.130168   0.733092
   C   C7   0.157603   0.126784   0.307225
   H   H4   0.149012   0.0932848   0.210617
   H   H5   0.117743   0.189572   0.294954
   C   C8   0.281348   0.138643   0.333113
   H   H6   0.315448   0.178894   0.252333
   H   H7   0.32185   0.0758608   0.323957
   C   C9   0.308763   0.176513   0.468155
   C   C10   0.387985   0.138009   0.550125
   C   C11   0.255021   0.249226   0.517975
   C   C12   0.412444   0.169876   0.677004
   H   H8   0.430505   0.0809627   0.513394
   C   C13   0.277528   0.281273   0.645438
   H   H9   0.19303   0.281089   0.456836
   C   C14   0.355784   0.241437   0.726229
   H   H10   0.473324   0.138855   0.740782
   H   H11   0.233715   0.336839   0.684509
   N   N1   0.372728   0.267043   0.861877
   H   H12   0.452797   0.255844   0.891796
   C   C15   0.332933   0.349418   0.905901
   C   C16   0.237386   0.353598   0.984744
   C   C17   0.389117   0.424503   0.873326
   C   C18   0.200102   0.433618   1.03
   C   C19   0.35039   0.503563   0.918852
   H   H13   0.462573   0.420118   0.811372
   C   C20   0.255638   0.508269   0.996759
   H   H14   0.125398   0.435899   1.08938
   H   H15   0.394568   0.562071   0.892737
   H   H16   0.224516   0.570074   1.03076
   C   C21   0.172455   0.276472   1.02415
   O   O1   0.0845609   0.283916   1.08413
   O   O2   0.213673   0.199861   0.993837
   H   H17   0.285949   0.212005   0.940589

#\#CIF1.1
##########################################################################
#               Crystallographic Information Format file 
#  For information on this file format, follow the CIF links at
#  http://www.iucr.org
##########################################################################

data_Crystal_109_109
_cell_angle_alpha  90
_cell_angle_beta  90
_cell_angle_gamma  90
_cell_length_a  16.7973
_cell_length_b  15.3442
_cell_length_c  7.42117

loop_
  _symmetry_equiv_pos_as_xyz
   x,y,z
   -x+1/2,-y,z+1/2
   x+1/2,-y+1/2,-z
   -x,y+1/2,-z+1/2

loop_
   _atom_site_type_symbol
   _atom_site_label
   _atom_site_fract_x
   _atom_site_fract_y
   _atom_site_fract_z
   C   C1   0.180762   0.0918698   0.246439
   C   C2   0.169434   0.181246   0.225337
   C   C3   0.233056   0.238985   0.246985
   C   C4   0.30735   0.205093   0.296367
   C   C5   0.318749   0.116052   0.319773
   C   C6   0.255549   0.0586481   0.292822
   H   H1   0.11056   0.205799   0.189998
   H   H2   0.357421   0.249255   0.315597
   H   H3   0.376818   0.090153   0.356758
   Cl   Cl1   0.270637   -0.0525949   0.311426
   Cl   Cl2   0.101893   0.0209647   0.209813
   C   C7   0.221616   0.335351   0.220492
   H   H4   0.276566   0.363602   0.164572
   H   H5   0.174015   0.347087   0.121688
   C   C8   0.201003   0.384561   0.396545
   H   H6   0.143714   0.360529   0.448629
   H   H7   0.193026   0.453787   0.361965
   C   C9   0.264208   0.375337   0.538528
   C   C10   0.260339   0.309535   0.669203
   C   C11   0.330467   0.430736   0.539736
   C   C12   0.319112   0.300095   0.799592
   H   H8   0.20936   0.265532   0.671036
   C   C13   0.389903   0.421652   0.668746
   H   H9   0.335399   0.48194   0.438003
   C   C14   0.384504   0.356819   0.801601
   H   H10   0.3133   0.250531   0.903831
   H   H11   0.441317   0.464853   0.668455
   N   N1   0.441668   0.355646   0.938516
   H   H12   0.463392   0.414279   0.982921
   C   C15   0.47153   0.28573   1.03032
   C   C16   0.516223   0.298975   1.19197
   C   C17   0.46283   0.199402   0.967028
   C   C18   0.54597   0.226719   1.28714
   C   C19   0.494172   0.130292   1.06292
   H   H13   0.431237   0.187994   0.84141
   C   C20   0.534522   0.142779   1.22614
   H   H14   0.579127   0.238396   1.4108
   H   H15   0.487406   0.0645949   1.0097
   H   H16   0.556416   0.0872636   1.3019
   C   C21   0.532692   0.386422   1.25868
   O   O1   0.513882   0.455284   1.18262
   O   O2   0.57273   0.387318   1.41681
   H   H17   0.585521   0.448152   1.44603

#\#CIF1.1
##########################################################################
#               Crystallographic Information Format file 
#  For information on this file format, follow the CIF links at
#  http://www.iucr.org
##########################################################################

data_Crystal_013_013
_cell_angle_alpha  90
_cell_angle_beta  21.5031
_cell_angle_gamma  90
_cell_length_a  13.2136
_cell_length_b  6.87985
_cell_length_c  27.6809

loop_
  _symmetry_equiv_pos_as_xyz
   x,y,z
   -x,y+1/2,-z

loop_
   _atom_site_type_symbol
   _atom_site_label
   _atom_site_fract_x
   _atom_site_fract_y
   _atom_site_fract_z
   C   C1   0.455628   0.431539   0.0835608
   C   C2   0.656737   0.43734   0.0301145
   C   C3   0.933463   0.47464   -0.103969
   C   C4   1.00181   0.502951   -0.182893
   C   C5   0.804177   0.492582   -0.131369
   C   C6   0.528202   0.459475   0.00287183
   H   H1   0.595278   0.415604   0.0948439
   H   H2   1.21318   0.538227   -0.286766
   H   H3   0.861147   0.516934   -0.194226
   Cl   Cl1   0.28476   0.459656   0.0656305
   Cl   Cl2   0.115471   0.388606   0.251823
   C   C7   1.1451   0.487713   -0.158156
   H   H4   1.09522   0.380526   -0.107827
   H   H5   1.35101   0.451415   -0.26366
   C   C8   1.1617   0.690073   -0.140753
   H   H6   1.23902   0.797842   -0.201118
   H   H7   1.31472   0.679495   -0.179391
   C   C9   0.88478   0.753921   0.000991321
   C   C10   0.744295   0.9098   0.0424661
   C   C11   0.746532   0.644109   0.097493
   C   C12   0.47156   0.952854   0.175476
   H   H8   0.849243   0.998981   -0.0309374
   C   C13   0.474951   0.684095   0.230513
   H   H9   0.851271   0.521372   0.0678125
   C   C14   0.33537   0.837752   0.270014
   H   H10   0.364539   1.07313   0.205405
   H   H11   0.365076   0.593946   0.305417
   N   N1   0.062829   0.880974   0.40658
   H   H12   -0.0197427   0.766075   0.46195
   C   C15   -0.134651   0.960511   0.460874
   C   C16   -0.203094   1.15854   0.493717
   C   C17   -0.269962   0.838921   0.488366
   C   C18   -0.408872   1.23063   0.554511
   C   C19   -0.480133   0.911848   0.552544
   H   H13   -0.210646   0.686395   0.461112
   C   C20   -0.550363   1.10861   0.586025
   H   H14   -0.457203   1.38441   0.578823
   H   H15   -0.59437   0.814924   0.57942
   H   H16   -0.718411   1.16539   0.638718
   C   C21   -0.073824   1.29607   0.471589
   O   O1   -0.131195   1.47027   0.497892
   O   O2   0.103602   1.21982   0.424323
   H   H17   0.10406   1.06895   0.418487

#\#CIF1.1
##########################################################################
#               Crystallographic Information Format file 
#  For information on this file format, follow the CIF links at
#  http://www.iucr.org
##########################################################################

data_Crystal_048_048
_cell_angle_alpha  90
_cell_angle_beta  90
_cell_angle_gamma  90
_cell_length_a  16.5152
_cell_length_b  7.18924
_cell_length_c  15.9527

loop_
  _symmetry_equiv_pos_as_xyz
   x,y,z
   -x,-y,z+1/2
   -x+1/2,y+1/2,z+1/2
   x+1/2,-y+1/2,z

loop_
   _atom_site_type_symbol
   _atom_site_label
   _atom_site_fract_x
   _atom_site_fract_y
   _atom_site_fract_z
   C   C1   0.077588   0.258335   0.705039
   C   C2   0.130117   0.331026   0.645187
   C   C3   0.214044   0.328764   0.657318
   C   C4   0.243739   0.254878   0.732388
   C   C5   0.191868   0.184226   0.793111
   C   C6   0.108584   0.184419   0.779617
   H   H1   0.103987   0.389894   0.588574
   H   H2   0.308753   0.25072   0.744189
   H   H3   0.216115   0.125326   0.850793
   Cl   Cl1   0.0451057   0.0925238   0.855133
   Cl   Cl2   -0.0253269   0.260136   0.684202
   C   C7   0.271784   0.404653   0.592665
   H   H4   0.255152   0.549182   0.578019
   H   H5   0.332399   0.411069   0.62076
   C   C8   0.277443   0.29113   0.511203
   H   H6   0.284707   0.142819   0.526909
   H   H7   0.333646   0.330606   0.47814
   C   C9   0.207842   0.311301   0.450507
   C   C10   0.193287   0.169487   0.392138
   C   C11   0.15768   0.468145   0.446967
   C   C12   0.131812   0.182485   0.332543
   H   H8   0.232022   0.0468014   0.392306
   C   C13   0.0949992   0.481974   0.389076
   H   H9   0.165492   0.581868   0.491451
   C   C14   0.0806278   0.338919   0.331259
   H   H10   0.120053   0.0670468   0.289985
   H   H11   0.0554287   0.603355   0.389494
   N   N1   0.0114003   0.349262   0.281885
   H   H12   -0.0404311   0.396088   0.311036
   C   C15   -0.00335616   0.268387   0.205775
   C   C16   -0.0848851   0.231279   0.181107
   C   C17   0.0593556   0.227554   0.148582
   C   C18   -0.0996797   0.147334   0.103216
   C   C19   0.0424788   0.147467   0.0716446
   H   H13   0.121317   0.263376   0.165171
   C   C20   -0.037296   0.103719   0.0489478
   H   H14   -0.161867   0.113616   0.0866754
   H   H15   0.092144   0.117013   0.0286889
   H   H16   -0.050902   0.034366   -0.00991775
   C   C21   -0.152011   0.274587   0.237629
   O   O1   -0.14494   0.352958   0.306353
   O   O2   -0.225787   0.220032   0.209699
   H   H17   -0.265045   0.248205   0.255022

#\#CIF1.1
##########################################################################
#               Crystallographic Information Format file 
#  For information on this file format, follow the CIF links at
#  http://www.iucr.org
##########################################################################

data_Crystal_036_036
_cell_angle_alpha  90
_cell_angle_beta  161.023
_cell_angle_gamma  90
_cell_length_a  17.6695
_cell_length_b  13.4962
_cell_length_c  12.5489

loop_
  _symmetry_equiv_pos_as_xyz
   x,y,z
   x,-y,z+1/2

loop_
   _atom_site_type_symbol
   _atom_site_label
   _atom_site_fract_x
   _atom_site_fract_y
   _atom_site_fract_z
   C   C1   0.245418   0.102432   0.160233
   C   C2   0.220689   0.108127   0.237805
   C   C3   0.407219   0.134224   0.551803
   C   C4   0.621156   0.156117   0.788379
   C   C5   0.646615   0.152324   0.712208
   C   C6   0.459733   0.12524   0.398318
   H   H1   0.05249   0.0900561   0.0489747
   H   H2   0.770062   0.176107   1.03582
   H   H3   0.812529   0.170311   0.895925
   Cl   Cl1   0.49933   0.120979   0.314457
   Cl   Cl2   0.00743372   0.0646399   -0.231412
   C   C7   0.375353   0.135351   0.628472
   H   H4   0.208541   0.0998543   0.425898
   H   H5   0.510419   0.0888802   0.84524
   C   C8   0.383375   0.23864   0.691998
   H   H6   0.321899   0.229901   0.692727
   H   H7   0.259337   0.288819   0.488152
   C   C9   0.619533   0.286217   1.00732
   C   C10   0.683367   0.357921   1.01726
   C   C11   0.783184   0.258967   1.30218
   C   C12   0.898001   0.40496   1.30885
   H   H8   0.564588   0.377655   0.794715
   C   C13   0.999147   0.305095   1.59669
   H   H9   0.739127   0.200873   1.30037
   C   C14   1.05401   0.381057   1.59833
   H   H10   0.946441   0.461272   1.31533
   H   H11   1.12376   0.28286   1.82349
   N   N1   1.2564   0.44059   1.87944
   H   H12   1.29084   0.479454   1.8556
   C   C15   1.46733   0.399644   2.20259
   C   C16   1.51834   0.408084   2.3796
   C   C17   1.62899   0.35735   2.34875
   C   C18   1.73227   0.373472   2.70291
   C   C19   1.8428   0.32541   2.672
   H   H13   1.58739   0.351087   2.20901
   C   C20   1.89438   0.333712   2.84883
   H   H14   1.76879   0.381603   2.83634
   H   H15   1.97006   0.293679   2.78709
   H   H16   2.06302   0.309202   3.10221
   C   C21   1.36151   0.460262   2.24658
   O   O1   1.38777   0.453009   2.37883
   O   O2   1.19583   0.517633   1.9846
   H   H17   1.19923   0.505993   1.90719

#\#CIF1.1
##########################################################################
#               Crystallographic Information Format file 
#  For information on this file format, follow the CIF links at
#  http://www.iucr.org
##########################################################################

data_Crystal_039_039
_cell_angle_alpha  90
_cell_angle_beta  144.276
_cell_angle_gamma  90
_cell_length_a  6.70479
_cell_length_b  8.35959
_cell_length_c  28.3445

loop_
  _symmetry_equiv_pos_as_xyz
   x,y,z
   -x,y+1/2,-z

loop_
   _atom_site_type_symbol
   _atom_site_label
   _atom_site_fract_x
   _atom_site_fract_y
   _atom_site_fract_z
   C   C1   1.62128   -0.163128   0.414993
   C   C2   1.44742   -0.0750093   0.415722
   C   C3   1.22295   0.0473632   0.360065
   C   C4   1.17604   0.0802237   0.303036
   C   C5   1.3437   -0.00880748   0.300953
   C   C6   1.56787   -0.131331   0.356772
   H   H1   1.48661   -0.103452   0.46037
   H   H2   1.00205   0.174494   0.258621
   H   H3   1.29902   0.0142693   0.255076
   Cl   Cl1   1.76592   -0.241971   0.351136
   Cl   Cl2   1.90139   -0.311202   0.486939
   C   C7   1.03607   0.136512   0.362264
   H   H4   0.759378   0.119875   0.304322
   H   H5   1.09943   0.0825217   0.408645
   C   C8   1.1088   0.317757   0.378758
   H   H6   1.38159   0.340021   0.424609
   H   H7   1.0553   0.353797   0.405095
   C   C9   0.893562   0.4197   0.305375
   C   C10   0.539582   0.428401   0.244408
   C   C11   1.03565   0.514087   0.297014
   C   C12   0.335707   0.528136   0.178154
   H   H8   0.421861   0.358424   0.249968
   C   C13   0.835857   0.616613   0.231319
   H   H9   1.31023   0.508791   0.343435
   C   C14   0.483888   0.624236   0.171651
   H   H10   0.061081   0.535603   0.131635
   H   H11   0.954834   0.690843   0.227203
   N   N1   0.261446   0.717935   0.100381
   H   H12   0.0229635   0.722729   0.0699596
   C   C15   0.356106   0.874777   0.102546
   C   C16   0.494246   0.897266   0.0837313
   C   C17   0.28115   1.00728   0.116071
   C   C18   0.556086   1.05297   0.0792469
   C   C19   0.341285   1.16086   0.110709
   H   H13   0.165977   0.98641   0.128356
   C   C20   0.479445   1.18461   0.0923715
   H   H14   0.647767   1.06842   0.0608439
   H   H15   0.276671   1.26265   0.120428
   H   H16   0.516072   1.30488   0.085456
   C   C21   0.560788   0.763578   0.0630738
   O   O1   0.686631   0.78744   0.0481246
   O   O2   0.474785   0.61562   0.0599207
   H   H17   0.342834   0.627466   0.0657182

#\#CIF1.1
##########################################################################
#               Crystallographic Information Format file 
#  For information on this file format, follow the CIF links at
#  http://www.iucr.org
##########################################################################

data_Crystal_075_075
_cell_angle_alpha  90
_cell_angle_beta  27.0831
_cell_angle_gamma  90
_cell_length_a  6.67238
_cell_length_b  28.8504
_cell_length_c  22.5009

loop_
  _symmetry_equiv_pos_as_xyz
   x,y,z
   x,-y,z+1/2
   x+1/2,y+1/2,z
   x+1/2,-y+1/2,z+1/2

loop_
   _atom_site_type_symbol
   _atom_site_label
   _atom_site_fract_x
   _atom_site_fract_y
   _atom_site_fract_z
   C   C1   1.11212   0.169673   -0.123135
   C   C2   1.00698   0.149505   -0.0410956
   C   C3   0.755795   0.173358   0.0671278
   C   C4   0.618548   0.218351   0.0895708
   C   C5   0.719934   0.238768   0.00835633
   C   C6   0.960635   0.21412   -0.097419
   H   H1   1.11872   0.114247   -0.06189
   H   H2   0.418396   0.237739   0.174004
   H   H3   0.604796   0.273442   0.0278252
   Cl   Cl1   1.05581   0.237812   -0.192079
   Cl   Cl2   1.42179   0.138131   -0.255005
   C   C7   0.646334   0.150352   0.154197
   H   H4   0.354348   0.166874   0.250901
   H   H5   0.562336   0.113811   0.168065
   C   C8   1.03156   0.152548   0.0972817
   H   H6   1.09017   0.189027   0.0937366
   H   H7   1.33278   0.140028   -0.00414262
   C   C9   0.949159   0.124031   0.174007
   C   C10   0.619893   0.13602   0.301639
   C   C11   1.19503   0.0840329   0.120865
   C   C12   0.530729   0.108508   0.374593
   H   H8   0.429469   0.167642   0.345503
   C   C13   1.11102   0.0562899   0.192268
   H   H9   1.46184   0.0742323   0.0204676
   C   C14   0.769093   0.0678776   0.321404
   H   H10   0.275636   0.118421   0.4734
   H   H11   1.30645   0.0253506   0.14923
   N   N1   0.66245   0.0362951   0.395988
   H   H12   0.947825   0.0194533   0.335175
   C   C15   0.43432   0.053008   0.50808
   C   C16   0.00197901   0.0382733   0.63309
   C   C17   0.64761   0.0816847   0.492441
   C   C18   -0.210603   0.0521104   0.741466
   C   C19   0.433357   0.0949108   0.60089
   H   H13   0.983056   0.0929798   0.394842
   C   C20   0.00441864   0.0798612   0.725764
   H   H14   -0.548228   0.0404698   0.837261
   H   H15   0.606144   0.116813   0.586985
   H   H16   -0.158873   0.0901916   0.809889
   C   C21   -0.247012   0.00837368   0.656591
   O   O1   -0.644067   0.00130948   0.76864
   O   O2   -0.0275635   -0.00944496   0.553054
   H   H17   0.296387   0.00410037   0.470796

#\#CIF1.1
##########################################################################
#               Crystallographic Information Format file 
#  For information on this file format, follow the CIF links at
#  http://www.iucr.org
##########################################################################

data_Crystal_091_091
_cell_angle_alpha  90
_cell_angle_beta  99.0152
_cell_angle_gamma  90
_cell_length_a  5.67215
_cell_length_b  34.5623
_cell_length_c  9.91906

loop_
  _symmetry_equiv_pos_as_xyz
   x,y,z
   x,-y,z+1/2
   x+1/2,y+1/2,z
   x+1/2,-y+1/2,z+1/2

loop_
   _atom_site_type_symbol
   _atom_site_label
   _atom_site_fract_x
   _atom_site_fract_y
   _atom_site_fract_z
   C   C1   0.913419   0.0383287   1.0305
   C   C2   0.764883   0.0705258   1.00701
   C   C3   0.557441   0.0693134   0.910593
   C   C4   0.50525   0.0353868   0.83507
   C   C5   0.652961   0.00322475   0.857704
   C   C6   0.85594   0.00410979   0.957021
   H   H1   0.810517   0.096756   1.06662
   H   H2   0.345067   0.0332705   0.759099
   H   H3   0.611081   -0.0231904   0.799113
   Cl   Cl1   1.03002   -0.0370379   0.9874
   Cl   Cl2   1.16492   0.0412609   1.15351
   C   C7   0.38841   0.102982   0.901027
   H   H4   0.260039   0.096826   0.970878
   H   H5   0.488609   0.128888   0.941513
   C   C8   0.248538   0.112042   0.759152
   H   H6   0.0912617   0.129357   0.772971
   H   H7   0.178662   0.0852439   0.708215
   C   C9   0.393114   0.134143   0.670013
   C   C10   0.502391   0.11623   0.569661
   C   C11   0.42278   0.174272   0.687259
   C   C12   0.627806   0.137492   0.484125
   H   H8   0.487546   0.084936   0.556338
   C   C13   0.546093   0.195758   0.602898
   H   H9   0.34269   0.189119   0.766133
   C   C14   0.644931   0.177662   0.498067
   H   H10   0.709933   0.122721   0.406248
   H   H11   0.564414   0.226998   0.6157
   N   N1   0.740099   0.202241   0.405652
   H   H12   0.833384   0.225935   0.454641
   C   C15   0.856381   0.187635   0.29809
   C   C16   0.776295   0.20049   0.163663
   C   C17   1.05325   0.16303   0.324171
   C   C18   0.90029   0.189275   0.0586329
   C   C19   1.17248   0.151843   0.218101
   H   H13   1.11696   0.153342   0.427985
   C   C20   1.09754   0.165302   0.0857797
   H   H14   0.838822   0.200227   -0.0437811
   H   H15   1.32836   0.133209   0.240637
   H   H16   1.19509   0.157608   0.00401238
   C   C21   0.565395   0.226273   0.125881
   O   O1   0.494333   0.234928   0.00524105
   O   O2   0.455489   0.239358   0.22512
   H   H17   0.542464   0.226554   0.314829

#\#CIF1.1
##########################################################################
#               Crystallographic Information Format file 
#  For information on this file format, follow the CIF links at
#  http://www.iucr.org
##########################################################################

data_Crystal_010_010
_cell_angle_alpha  90
_cell_angle_beta  90
_cell_angle_gamma  90
_cell_length_a  16.2483
_cell_length_b  7.24091
_cell_length_c  15.8865

loop_
  _symmetry_equiv_pos_as_xyz
   x,y,z
   -x,-y,z+1/2
   -x+1/2,y+1/2,z+1/2
   x+1/2,-y+1/2,z

loop_
   _atom_site_type_symbol
   _atom_site_label
   _atom_site_fract_x
   _atom_site_fract_y
   _atom_site_fract_z
   C   C1   0.127381   0.303582   0.131653
   C   C2   0.0574314   0.235286   0.171702
   C   C3   0.0616322   0.161661   0.252648
   C   C4   0.137899   0.161459   0.293713
   C   C5   0.208025   0.229851   0.254399
   C   C6   0.203459   0.29979   0.172861
   H   H1   -0.0010136   0.238271   0.138048
   H   H2   0.142844   0.104078   0.356831
   H   H3   0.267416   0.226223   0.286074
   Cl   Cl1   0.291951   0.378655   0.123639
   Cl   Cl2   0.118301   0.390724   0.0309968
   C   C7   -0.013876   0.0830084   0.293641
   H   H4   -0.0585547   0.0424546   0.245145
   H   H5   0.003264   -0.0439535   0.327318
   C   C8   -0.057524   0.216611   0.355214
   H   H6   -0.112567   0.146216   0.379698
   H   H7   -0.0784818   0.337882   0.31939
   C   C9   -0.00312727   0.27544   0.426569
   C   C10   0.00401764   0.167165   0.499044
   C   C11   0.0451098   0.434925   0.421125
   C   C12   0.0586083   0.213729   0.563361
   H   H8   -0.034187   0.0442845   0.505736
   C   C13   0.0997139   0.483791   0.484496
   H   H9   0.0392762   0.522328   0.36545
   C   C14   0.109198   0.370471   0.55562
   H   H10   0.065536   0.123307   0.617715
   H   H11   0.136799   0.6089   0.479808
   N   N1   0.173919   0.410025   0.610388
   H   H12   0.227707   0.44743   0.581192
   C   C15   0.187754   0.336521   0.689185
   C   C16   0.268463   0.282725   0.714429
   C   C17   0.123078   0.318337   0.747199
   C   C18   0.28056   0.208008   0.795135
   C   C19   0.137618   0.251256   0.827465
   H   H13   0.0613933   0.361134   0.728861
   C   C20   0.216125   0.192389   0.851768
   H   H14   0.34193   0.161349   0.812507
   H   H15   0.08683   0.245411   0.871949
   H   H16   0.225889   0.135774   0.914489
   C   C21   0.337398   0.298621   0.655137
   O   O1   0.334676   0.379611   0.586754
   O   O2   0.407019   0.213155   0.681155
   H   H17   0.44714   0.220074   0.634327

#\#CIF1.1
##########################################################################
#               Crystallographic Information Format file 
#  For information on this file format, follow the CIF links at
#  http://www.iucr.org
##########################################################################

data_Crystal_094_094
_cell_angle_alpha  90
_cell_angle_beta  93.4475
_cell_angle_gamma  90
_cell_length_a  6.68005
_cell_length_b  19.5944
_cell_length_c  14.4953

loop_
  _symmetry_equiv_pos_as_xyz
   x,y,z
   x,-y,z+1/2
   x+1/2,y+1/2,z
   x+1/2,-y+1/2,z+1/2

loop_
   _atom_site_type_symbol
   _atom_site_label
   _atom_site_fract_x
   _atom_site_fract_y
   _atom_site_fract_z
   C   C1   0.47058   -0.0895335   0.778983
   C   C2   0.636489   -0.110272   0.731944
   C   C3   0.780353   -0.0631422   0.707157
   C   C4   0.753653   0.00567774   0.729923
   C   C5   0.586713   0.0267669   0.774951
   C   C6   0.443333   -0.0204867   0.799909
   H   H1   0.655604   -0.164318   0.716521
   H   H2   0.866434   0.0428875   0.712519
   H   H3   0.566542   0.0800941   0.793111
   Cl   Cl1   0.241967   0.00673288   0.859903
   Cl   Cl2   0.306394   -0.150643   0.816003
   C   C7   0.960732   -0.0860605   0.658489
   H   H4   1.09493   -0.0621013   0.692106
   H   H5   0.978485   -0.1415   0.666047
   C   C8   0.951978   -0.067925   0.55476
   H   H6   0.822144   -0.0932967   0.519548
   H   H7   1.08734   -0.0893116   0.525886
   C   C9   0.94318   0.00746263   0.537051
   C   C10   0.771738   0.0379247   0.495696
   C   C11   1.10647   0.0494977   0.562856
   C   C12   0.760469   0.108152   0.480827
   H   H8   0.642557   0.00627433   0.475137
   C   C13   1.09781   0.11951   0.548328
   H   H9   1.24366   0.0270656   0.594413
   C   C14   0.923258   0.14942   0.508244
   H   H10   0.624694   0.130551   0.448637
   H   H11   1.22672   0.151711   0.567265
   N   N1   0.912191   0.22233   0.503244
   H   H12   1.05275   0.243292   0.516007
   C   C15   0.80649   0.255286   0.426043
   C   C16   0.604316   0.274356   0.431896
   C   C17   0.905363   0.271413   0.34663
   C   C18   0.506037   0.309022   0.35785
   C   C19   0.805095   0.305759   0.273528
   H   H13   1.06253   0.257741   0.342675
   C   C20   0.605217   0.325008   0.279469
   H   H14   0.350813   0.323908   0.365271
   H   H15   0.88355   0.317684   0.211836
   H   H16   0.527546   0.35266   0.222965
   C   C21   0.490139   0.262825   0.515937
   O   O1   0.308971   0.27431   0.517313
   O   O2   0.593789   0.241302   0.591933
   H   H17   0.740161   0.234586   0.573777

#\#CIF1.1
##########################################################################
#               Crystallographic Information Format file 
#  For information on this file format, follow the CIF links at
#  http://www.iucr.org
##########################################################################

data_Crystal_046_046
_cell_angle_alpha  90
_cell_angle_beta  53.0742
_cell_angle_gamma  90
_cell_length_a  6.54572
_cell_length_b  15.5058
_cell_length_c  12.3762

loop_
  _symmetry_equiv_pos_as_xyz
   x,y,z
   x,-y,z+1/2

loop_
   _atom_site_type_symbol
   _atom_site_label
   _atom_site_fract_x
   _atom_site_fract_y
   _atom_site_fract_z
   C   C1   0.78766   -0.0233793   0.0951876
   C   C2   0.694199   0.047943   0.0686873
   C   C3   0.723993   0.131575   0.0994222
   C   C4   0.851003   0.142508   0.157861
   C   C5   0.941936   0.0717511   0.186226
   C   C6   0.910679   -0.0115935   0.155576
   H   H1   0.598506   0.0375851   0.0219401
   H   H2   0.876651   0.206869   0.18323
   H   H3   1.03753   0.0802112   0.233287
   Cl   Cl1   1.02728   -0.0977043   0.193005
   Cl   Cl2   0.750957   -0.125009   0.0507165
   C   C7   0.615707   0.206365   0.0714987
   H   H4   0.757365   0.258737   0.0204594
   H   H5   0.572567   0.184724   0.00256976
   C   C8   0.368375   0.244175   0.199976
   H   H6   0.228254   0.19201   0.255053
   H   H7   0.286058   0.290151   0.167938
   C   C9   0.412292   0.289558   0.291535
   C   C10   0.364343   0.249278   0.405449
   C   C11   0.511954   0.373477   0.260818
   C   C12   0.40963   0.291449   0.488765
   H   H8   0.288776   0.183817   0.430165
   C   C13   0.555028   0.41666   0.343396
   H   H9   0.557949   0.405068   0.17005
   C   C14   0.501558   0.375928   0.459006
   H   H10   0.373532   0.258726   0.576668
   H   H11   0.631131   0.482043   0.319485
   N   N1   0.529468   0.425721   0.545442
   H   H12   0.672969   0.472218   0.493078
   C   C15   0.524199   0.387284   0.652399
   C   C16   0.301757   0.395455   0.786312
   C   C17   0.741203   0.348246   0.62671
   C   C18   0.301186   0.364828   0.892883
   C   C19   0.740395   0.320629   0.734009
   H   H13   0.912628   0.340999   0.523056
   C   C20   0.521253   0.329355   0.866774
   H   H14   0.127942   0.373197   0.995761
   H   H15   0.913105   0.292476   0.713138
   H   H16   0.523485   0.310299   0.95038
   C   C21   0.0729277   0.444058   0.821879
   O   O1   -0.129231   0.442502   0.937904
   O   O2   0.0958314   0.491966   0.726431
   H   H17   0.277435   0.477815   0.637338

#\#CIF1.1
##########################################################################
#               Crystallographic Information Format file 
#  For information on this file format, follow the CIF links at
#  http://www.iucr.org
##########################################################################

data_Crystal_079_079
_cell_angle_alpha  90
_cell_angle_beta  90
_cell_angle_gamma  90
_cell_length_a  17.8117
_cell_length_b  13.2801
_cell_length_c  7.96667

loop_
  _symmetry_equiv_pos_as_xyz
   x,y,z
   -x+1/2,-y,z+1/2
   x+1/2,-y+1/2,-z
   -x,y+1/2,-z+1/2

loop_
   _atom_site_type_symbol
   _atom_site_label
   _atom_site_fract_x
   _atom_site_fract_y
   _atom_site_fract_z
   C   C1   0.282015   0.0261143   0.393256
   C   C2   0.314456   0.118893   0.355583
   C   C3   0.270302   0.203144   0.321994
   C   C4   0.192391   0.193574   0.334179
   C   C5   0.159313   0.101619   0.372238
   C   C6   0.203686   0.0166797   0.399181
   H   H1   0.375405   0.124139   0.349388
   H   H2   0.156619   0.258548   0.310858
   H   H3   0.0985122   0.09465   0.37967
   Cl   Cl1   0.160684   -0.0985102   0.432811
   Cl   Cl2   0.340498   -0.0753255   0.430121
   C   C7   0.306641   0.301665   0.277195
   H   H4   0.355166   0.287886   0.195094
   H   H5   0.266979   0.348103   0.205002
   C   C8   0.331878   0.361954   0.433992
   H   H6   0.358744   0.431643   0.390672
   H   H7   0.373889   0.317923   0.503746
   C   C9   0.26507   0.384421   0.542383
   C   C10   0.213603   0.458949   0.494422
   C   C11   0.247353   0.323612   0.679805
   C   C12   0.145299   0.469113   0.57675
   H   H8   0.226554   0.508179   0.388571
   C   C13   0.179296   0.333937   0.764574
   H   H9   0.286347   0.264767   0.718867
   C   C14   0.127223   0.405136   0.710448
   H   H10   0.1046   0.526022   0.538908
   H   H11   0.166306   0.284556   0.869587
   N   N1   0.0531985   0.412002   0.779571
   H   H12   0.0336194   0.485077   0.776644
   C   C15   0.0367459   0.361905   0.934278
   C   C16   0.0132234   0.260577   0.932465
   C   C17   0.0428967   0.413105   1.08629
   C   C18   -0.00268005   0.21229   1.08474
   C   C19   0.0251653   0.364666   1.23624
   H   H13   0.0618389   0.49112   1.08361
   C   C20   0.00255074   0.263953   1.23572
   H   H14   -0.0193978   0.133308   1.08142
   H   H15   0.0297992   0.405411   1.35452
   H   H16   -0.00981854   0.226538   1.35397
   C   C21   0.000196894   0.203577   0.773484
   O   O1   -0.0120693   0.112612   0.771911
   O   O2   -0.000988707   0.256751   0.631475
   H   H17   0.0136833   0.329894   0.662561

#\#CIF1.1
##########################################################################
#               Crystallographic Information Format file 
#  For information on this file format, follow the CIF links at
#  http://www.iucr.org
##########################################################################

data_Crystal_029_029
_cell_angle_alpha  90
_cell_angle_beta  67.9633
_cell_angle_gamma  90
_cell_length_a  9.10688
_cell_length_b  35.0964
_cell_length_c  6.44529

loop_
  _symmetry_equiv_pos_as_xyz
   x,y,z
   -x,y+1/2,-z+1/2
   -x,-y,-z
   x,-y-1/2,z-1/2

loop_
   _atom_site_type_symbol
   _atom_site_label
   _atom_site_fract_x
   _atom_site_fract_y
   _atom_site_fract_z
   C   C1   0.0768284   0.169964   0.916133
   C   C2   0.237629   0.167443   0.878364
   C   C3   0.328176   0.200315   0.86026
   C   C4   0.254296   0.235738   0.882695
   C   C5   0.0944974   0.238686   0.919294
   C   C6   0.0052566   0.205867   0.933316
   H   H1   0.292923   0.139456   0.860496
   H   H2   0.323396   0.261473   0.873248
   H   H3   0.0375843   0.266383   0.935582
   Cl   Cl1   -0.19191   0.210184   0.969212
   Cl   Cl2   -0.0307439   0.128474   0.939557
   C   C7   0.503054   0.198007   0.806433
   H   H4   0.540831   0.223978   0.868305
   H   H5   0.530658   0.173347   0.890781
   C   C8   0.598809   0.194289   0.551526
   H   H6   0.725643   0.195508   0.523337
   H   H7   0.573526   0.218854   0.46427
   C   C9   0.558525   0.157819   0.463229
   C   C10   0.614529   0.123023   0.510143
   C   C11   0.453141   0.156984   0.352174
   C   C12   0.564665   0.088648   0.452478
   H   H8   0.69827   0.122853   0.594808
   C   C13   0.401771   0.122793   0.292998
   H   H9   0.409277   0.183739   0.311547
   C   C14   0.455889   0.088344   0.346337
   H   H10   0.605481   0.0616277   0.494081
   H   H11   0.317371   0.123159   0.209958
   N   N1   0.41019   0.0525886   0.285647
   H   H12   0.430173   0.0312312   0.381798
   C   C15   0.253568   0.049431   0.279969
   C   C16   0.237677   0.0382681   0.0800138
   C   C17   0.120029   0.0569746   0.470979
   C   C18   0.0856415   0.0356888   0.0748043
   C   C19   -0.0304681   0.0533592   0.464348
   H   H13   0.136592   0.0654238   0.623462
   C   C20   -0.0474895   0.0431386   0.26507
   H   H14   0.0745994   0.0273722   -0.0814667
   H   H15   -0.135614   0.0584258   0.6145
   H   H16   -0.164982   0.0402422   0.259772
   C   C21   0.375653   0.0285018   -0.128195
   O   O1   0.357542   0.0146863   -0.292831
   O   O2   0.519673   0.0351514   -0.127967
   H   H17   0.501802   0.0434788   0.0370688

#\#CIF1.1
##########################################################################
#               Crystallographic Information Format file 
#  For information on this file format, follow the CIF links at
#  http://www.iucr.org
##########################################################################

data_Crystal_064_064
_cell_angle_alpha  90
_cell_angle_beta  90
_cell_angle_gamma  90
_cell_length_a  9.02976
_cell_length_b  30.7399
_cell_length_c  6.68768

loop_
  _symmetry_equiv_pos_as_xyz
   x,y,z
   -x+1/2,-y,z+1/2
   x+1/2,-y+1/2,-z
   -x,y+1/2,-z+1/2

loop_
   _atom_site_type_symbol
   _atom_site_label
   _atom_site_fract_x
   _atom_site_fract_y
   _atom_site_fract_z
   C   C1   0.505991   0.0372303   0.873106
   C   C2   0.360761   0.0263302   0.924369
   C   C3   0.240728   0.0480839   0.839671
   C   C4   0.269889   0.0813642   0.702277
   C   C5   0.413778   0.0928772   0.65126
   C   C6   0.532996   0.0705354   0.73489
   H   H1   0.341699   0.000694522   1.03388
   H   H2   0.178485   0.0994293   0.636613
   H   H3   0.435017   0.119797   0.549277
   Cl   Cl1   0.711919   0.0848792   0.667641
   Cl   Cl2   0.650243   0.00940994   0.984302
   C   C7   0.0844677   0.0388739   0.904499
   H   H4   0.00946963   0.045225   0.778492
   H   H5   0.0717686   0.00448073   0.946379
   C   C8   0.0352564   0.0670415   1.08686
   H   H6   0.0747295   0.0511284   1.22428
   H   H7   -0.0864765   0.0669653   1.09014
   C   C9   0.095384   0.112636   1.08143
   C   C10   0.044786   0.144159   0.946993
   C   C11   0.216183   0.123396   1.20247
   C   C12   0.117451   0.183921   0.92438
   H   H8   -0.0517766   0.137354   0.854231
   C   C13   0.288004   0.163093   1.18535
   H   H9   0.256737   0.0995246   1.30968
   C   C14   0.242412   0.193053   1.04026
   H   H10   0.0770689   0.207226   0.814222
   H   H11   0.381627   0.170964   1.28154
   N   N1   0.335403   0.229835   1.00784
   H   H12   0.389946   0.237353   1.13899
   C   C15   0.277105   0.2688   0.91888
   C   C16   0.304872   0.278411   0.716413
   C   C17   0.201247   0.298281   1.03912
   C   C18   0.256533   0.31848   0.640713
   C   C19   0.152205   0.337553   0.96017
   H   H13   0.18367   0.290263   1.19594
   C   C20   0.180789   0.347839   0.760763
   H   H14   0.279626   0.326075   0.484961
   H   H15   0.0913661   0.360193   1.05446
   H   H16   0.145685   0.379055   0.699849
   C   C21   0.388857   0.248731   0.580076
   O   O1   0.406426   0.256839   0.401243
   O   O2   0.445461   0.212814   0.66118
   H   H17   0.423749   0.214439   0.81381

#\#CIF1.1
##########################################################################
#               Crystallographic Information Format file 
#  For information on this file format, follow the CIF links at
#  http://www.iucr.org
##########################################################################

data_Crystal_055_055
_cell_angle_alpha  90
_cell_angle_beta  90
_cell_angle_gamma  90
_cell_length_a  10.7859
_cell_length_b  17.3079
_cell_length_c  9.92183

loop_
  _symmetry_equiv_pos_as_xyz
   x,y,z
   -x+1/2,-y,z+1/2
   x+1/2,-y+1/2,-z
   -x,y+1/2,-z+1/2

loop_
   _atom_site_type_symbol
   _atom_site_label
   _atom_site_fract_x
   _atom_site_fract_y
   _atom_site_fract_z
   C   C1   0.418698   0.482108   0.605156
   C   C2   0.375615   0.421683   0.685617
   C   C3   0.291589   0.367399   0.635859
   C   C4   0.248341   0.376268   0.503691
   C   C5   0.290728   0.436092   0.422354
   C   C6   0.377743   0.48869   0.471488
   H   H1   0.408276   0.417461   0.789285
   H   H2   0.181001   0.335438   0.463489
   H   H3   0.256307   0.442568   0.319837
   Cl   Cl1   0.433724   0.560423   0.366513
   Cl   Cl2   0.52265   0.547477   0.672779
   C   C7   0.252391   0.299929   0.720971
   H   H4   0.263601   0.31402   0.828205
   H   H5   0.153507   0.288366   0.703187
   C   C8   0.326932   0.225428   0.690572
   H   H6   0.294146   0.18008   0.759506
   H   H7   0.42481   0.235636   0.714901
   C   C9   0.315763   0.20002   0.546603
   C   C10   0.211937   0.159963   0.499359
   C   C11   0.406659   0.22073   0.452593
   C   C12   0.197172   0.142154   0.363189
   H   H8   0.140191   0.141917   0.570367
   C   C13   0.393401   0.203843   0.316657
   H   H9   0.488394   0.252293   0.486869
   C   C14   0.287361   0.165192   0.27018
   H   H10   0.115579   0.110964   0.328633
   H   H11   0.462404   0.222899   0.243627
   N   N1   0.271879   0.157288   0.130007
   H   H12   0.352615   0.157323   0.0751198
   C   C15   0.170245   0.117482   0.068791
   C   C16   0.0650807   0.160388   0.0300558
   C   C17   0.176183   0.0386154   0.0402269
   C   C18   -0.0328223   0.122638   -0.0352074
   C   C19   0.0783619   0.00210857   -0.0260242
   H   H13   0.258334   0.00610541   0.0695404
   C   C20   -0.0265094   0.0441562   -0.0631711
   H   H14   -0.11332   0.1565   -0.0647835
   H   H15   0.0846306   -0.0592807   -0.0490614
   H   H16   -0.103424   0.0157088   -0.113924
   C   C21   0.0533194   0.246126   0.0468629
   O   O1   -0.0450739   0.279155   0.0240928
   O   O2   0.154043   0.285627   0.0840587
   H   H17   0.220673   0.244559   0.101714

#\#CIF1.1
##########################################################################
#               Crystallographic Information Format file 
#  For information on this file format, follow the CIF links at
#  http://www.iucr.org
##########################################################################

data_Crystal_101_101
_cell_angle_alpha  65.865
_cell_angle_beta  52.708
_cell_angle_gamma  117.317
_cell_length_a  35.75
_cell_length_b  12.307
_cell_length_c  13.0935

loop_
  _symmetry_equiv_pos_as_xyz
   x,y,z
   -x,-y,-z

loop_
   _atom_site_type_symbol
   _atom_site_label
   _atom_site_fract_x
   _atom_site_fract_y
   _atom_site_fract_z
   C   C1   0.609618   0.961371   -0.152738
   C   C2   0.53667   0.89234   0.0249881
   C   C3   0.417949   0.612833   0.416363
   C   C4   0.377526   0.412211   0.619397
   C   C5   0.453308   0.488021   0.436801
   C   C6   0.569942   0.762909   0.0493771
   H   H1   0.568909   1.04905   -0.135765
   H   H2   0.285899   0.194445   0.923769
   H   H3   0.420759   0.329576   0.597906
   Cl   Cl1   0.664645   0.85797   -0.176262
   Cl   Cl2   0.742748   1.28029   -0.609356
   C   C7   0.319977   0.48876   0.649654
   H   H4   0.311845   0.481235   0.748929
   H   H5   0.413784   0.792616   0.346388
   C   C8   0.098358   -0.051022   1.17996
   H   H6   0.0249014   -0.150778   1.36876
   H   H7   0.0117173   -0.340459   1.46566
   C   C9   0.0951718   -0.0602993   1.07393
   C   C10   0.141788   -0.0493837   0.937736
   C   C11   0.0646726   -0.031194   1.05698
   C   C12   0.171313   0.0260799   0.754903
   H   H8   0.163266   -0.0799298   0.955041
   C   C13   0.0873474   0.0279075   0.890901
   H   H9   0.023211   -0.0519404   1.174
   C   C14   0.147156   0.0728769   0.721219
   H   H10   0.220011   0.0668129   0.617162
   H   H11   0.0597283   0.0429069   0.890397
   N   N1   0.176454   0.138523   0.542288
   H   H12   0.143426   -0.023365   0.625586
   C   C15   0.22744   0.351183   0.307231
   C   C16   0.202188   0.268119   0.273824
   C   C17   0.311297   0.668219   0.0768734
   C   C18   0.255594   0.489513   0.0305093
   C   C19   0.36509   0.886488   -0.167086
   H   H13   0.341279   0.758593   0.0728496
   C   C20   0.335856   0.795231   -0.188264
   H   H14   0.232768   0.41657   0.0153046
   H   H15   0.434468   1.14048   -0.35333
   H   H16   0.378367   0.967651   -0.380339
   C   C21   0.121521   -0.0439787   0.490003
   O   O1   0.100522   -0.187104   0.631108
   O   O2   0.0663207   -0.179267   0.532924
   H   H17   0.0188128   -0.37737   0.671354

#\#CIF1.1
##########################################################################
#               Crystallographic Information Format file 
#  For information on this file format, follow the CIF links at
#  http://www.iucr.org
##########################################################################

data_Crystal_001_001
_cell_angle_alpha  31.7295
_cell_angle_beta  124.2
_cell_angle_gamma  130.438
_cell_length_a  18.785
_cell_length_b  6.66103
_cell_length_c  18.578

loop_
  _symmetry_equiv_pos_as_xyz
   x,y,z
   -x,-y,-z

loop_
   _atom_site_type_symbol
   _atom_site_label
   _atom_site_fract_x
   _atom_site_fract_y
   _atom_site_fract_z
   C   C1   0.126826   0.595726   0.407287
   C   C2   0.21384   0.568196   0.462895
   C   C3   0.232002   0.275088   0.604059
   C   C4   0.158957   0.00010035   0.687778
   C   C5   0.0720486   0.0248358   0.633634
   C   C6   0.0554027   0.327165   0.492424
   H   H1   0.267912   0.778652   0.394501
   H   H2   0.170631   -0.240873   0.798089
   H   H3   0.0160746   -0.189537   0.700054
   Cl   Cl1   -0.0522148   0.359093   0.428359
   Cl   Cl2   0.110422   0.974271   0.23074
   C   C7   0.327393   0.258666   0.664806
   H   H4   0.379749   0.575996   0.606212
   H   H5   0.332417   0.0709422   0.770967
   C   C8   0.354194   0.0825695   0.66489
   H   H6   0.302756   -0.233873   0.722406
   H   H7   0.421493   0.0580489   0.721307
   C   C9   0.361894   0.34911   0.523
   C   C10   0.430118   0.754843   0.435202
   C   C11   0.29851   0.214152   0.471268
   C   C12   0.434934   1.01752   0.300744
   H   H8   0.480557   0.868973   0.47289
   C   C13   0.302512   0.472752   0.336531
   H   H9   0.244541   -0.0999042   0.537384
   C   C14   0.370683   0.875842   0.250725
   H   H10   0.486684   1.33604   0.232267
   H   H11   0.251467   0.361838   0.298088
   N   N1   0.380616   1.14935   0.113689
   H   H12   0.406518   1.45269   0.0538594
   C   C15   0.302252   1.0717   0.0451648
   C   C16   0.310762   0.983927   0.00397996
   C   C17   0.219211   1.08931   0.0177013
   C   C18   0.236681   0.932237   -0.0693379
   C   C19   0.145948   1.0345   -0.0546682
   H   H13   0.213453   1.14784   0.0536792
   C   C20   0.155198   0.961611   -0.100169
   H   H14   0.246178   0.875725   -0.103137
   H   H15   0.0816376   1.05416   -0.077867
   H   H16   0.099003   0.930665   -0.16008
   C   C21   0.39479   0.93345   0.0361583
   O   O1   0.395832   0.826889   0.00639929
   O   O2   0.467266   1.00825   0.0987623
   H   H17   0.446752   1.08909   0.112315

#\#CIF1.1
##########################################################################
#               Crystallographic Information Format file 
#  For information on this file format, follow the CIF links at
#  http://www.iucr.org
##########################################################################

data_Crystal_042_042
_cell_angle_alpha  90
_cell_angle_beta  90
_cell_angle_gamma  90
_cell_length_a  12.2303
_cell_length_b  15.0697
_cell_length_c  10.0447

loop_
  _symmetry_equiv_pos_as_xyz
   x,y,z
   -x+1/2,-y,z+1/2
   x+1/2,-y+1/2,-z
   -x,y+1/2,-z+1/2

loop_
   _atom_site_type_symbol
   _atom_site_label
   _atom_site_fract_x
   _atom_site_fract_y
   _atom_site_fract_z
   C   C1   0.161843   0.0370389   0.669888
   C   C2   0.230135   0.103463   0.718653
   C   C3   0.275628   0.16698   0.634008
   C   C4   0.253283   0.160324   0.497728
   C   C5   0.188003   0.0927188   0.448046
   C   C6   0.141006   0.0308709   0.533276
   H   H1   0.244537   0.107394   0.825475
   H   H2   0.285728   0.20925   0.428782
   H   H3   0.171199   0.0885195   0.341958
   Cl   Cl1   0.0526884   -0.048833   0.471608
   Cl   Cl2   0.0972766   -0.0334009   0.779607
   C   C7   0.339329   0.243167   0.692281
   H   H4   0.297594   0.30545   0.665736
   H   H5   0.336889   0.238136   0.80123
   C   C8   0.459899   0.250222   0.64908
   H   H6   0.503435   0.189593   0.678907
   H   H7   0.497398   0.305378   0.704633
   C   C9   0.474301   0.264462   0.502132
   C   C10   0.424971   0.336087   0.436936
   C   C11   0.533884   0.204531   0.425038
   C   C12   0.429364   0.34493   0.299041
   H   H8   0.380435   0.385698   0.494497
   C   C13   0.540481   0.213235   0.287616
   H   H9   0.573837   0.148447   0.473733
   C   C14   0.485221   0.28193   0.222885
   H   H10   0.390251   0.401113   0.250231
   H   H11   0.585159   0.164752   0.228406
   N   N1   0.481965   0.280574   0.0813428
   H   H12   0.547116   0.246573   0.0400426
   C   C15   0.448711   0.355852   0.00581575
   C   C16   0.336264   0.37347   -0.0125769
   C   C17   0.526417   0.409804   -0.0561505
   C   C18   0.304502   0.446511   -0.0902047
   C   C19   0.493188   0.480992   -0.135
   H   H13   0.613078   0.395456   -0.0414601
   C   C20   0.382103   0.499735   -0.151976
   H   H14   0.217303   0.458332   -0.103714
   H   H15   0.554618   0.521953   -0.183805
   H   H16   0.356578   0.55502   -0.214938
   C   C21   0.247425   0.311654   0.0300075
   O   O1   0.149963   0.332049   0.0235118
   O   O2   0.276127   0.229962   0.0682856
   H   H17   0.359429   0.227982   0.0723731

#\#CIF1.1
##########################################################################
#               Crystallographic Information Format file 
#  For information on this file format, follow the CIF links at
#  http://www.iucr.org
##########################################################################

data_Crystal_052_052
_cell_angle_alpha  90
_cell_angle_beta  90
_cell_angle_gamma  90
_cell_length_a  12.3002
_cell_length_b  15.3623
_cell_length_c  10.2073

loop_
  _symmetry_equiv_pos_as_xyz
   x,y,z
   -x+1/2,-y,z+1/2
   x+1/2,-y+1/2,-z
   -x,y+1/2,-z+1/2

loop_
   _atom_site_type_symbol
   _atom_site_label
   _atom_site_fract_x
   _atom_site_fract_y
   _atom_site_fract_z
   C   C1   0.0926412   -0.000207791   0.220154
   C   C2   0.03502   0.0679386   0.16292
   C   C3   0.0198977   0.0717553   0.0274347
   C   C4   0.0652816   0.0060157   -0.0495368
   C   C5   0.121742   -0.0629509   0.00652064
   C   C6   0.134905   -0.0670169   0.14194
   H   H1   0.00351552   0.119727   0.224918
   H   H2   0.0564919   0.00868699   -0.15555
   H   H3   0.154837   -0.114713   -0.0540245
   Cl   Cl1   0.202075   -0.155034   0.210646
   Cl   Cl2   0.113739   0.000450084   0.388109
   C   C7   -0.0363882   0.148555   -0.0332522
   H   H4   -0.0805417   0.128342   -0.121816
   H   H5   -0.0967601   0.175017   0.035372
   C   C8   0.0452182   0.221773   -0.0700791
   H   H6   -0.000880613   0.277039   -0.109667
   H   H7   0.098176   0.197671   -0.148824
   C   C9   0.112556   0.248742   0.0455922
   C   C10   0.211742   0.207426   0.0716662
   C   C11   0.073014   0.307856   0.138146
   C   C12   0.26642   0.221058   0.18863
   H   H8   0.244732   0.161414   0.000492443
   C   C13   0.127423   0.322707   0.255862
   H   H9   -0.00324342   0.341844   0.119257
   C   C14   0.223132   0.277363   0.283314
   H   H10   0.342153   0.187065   0.209705
   H   H11   0.09416   0.368311   0.327179
   N   N1   0.275715   0.280021   0.406697
   H   H12   0.357666   0.265552   0.398484
   C   C15   0.254531   0.343499   0.503825
   C   C16   0.159655   0.340912   0.582032
   C   C17   0.333368   0.406876   0.529321
   C   C18   0.146118   0.402838   0.681744
   C   C19   0.318324   0.467508   0.628956
   H   H13   0.407665   0.407217   0.470789
   C   C20   0.224229   0.465941   0.70554
   H   H14   0.073157   0.398487   0.74158
   H   H15   0.380028   0.516917   0.646074
   H   H16   0.213192   0.512918   0.784467
   C   C21   0.0752638   0.272158   0.573713
   O   O1   -0.012552   0.278822   0.631241
   O   O2   0.0972803   0.2002   0.505451
   H   H17   0.172192   0.205886   0.467106

#\#CIF1.1
##########################################################################
#               Crystallographic Information Format file 
#  For information on this file format, follow the CIF links at
#  http://www.iucr.org
##########################################################################

data_Crystal_072_072
_cell_angle_alpha  90
_cell_angle_beta  90
_cell_angle_gamma  90
_cell_length_a  20.22
_cell_length_b  13.7163
_cell_length_c  6.856

loop_
  _symmetry_equiv_pos_as_xyz
   x,y,z
   -x+1/2,-y,z+1/2
   x+1/2,-y+1/2,-z
   -x,y+1/2,-z+1/2

loop_
   _atom_site_type_symbol
   _atom_site_label
   _atom_site_fract_x
   _atom_site_fract_y
   _atom_site_fract_z
   C   C1   0.463818   0.266603   0.570577
   C   C2   0.448843   0.209518   0.408743
   C   C3   0.45981   0.109117   0.411575
   C   C4   0.488249   0.0678443   0.578248
   C   C5   0.502537   0.124006   0.7417
   C   C6   0.489159   0.223853   0.740033
   H   H1   0.427997   0.243841   0.279638
   H   H2   0.499154   -0.00984283   0.580982
   H   H3   0.524751   0.0917678   0.87124
   Cl   Cl1   0.504391   0.292419   0.946417
   Cl   Cl2   0.450301   0.391041   0.560334
   C   C7   0.435718   0.0472021   0.245581
   H   H4   0.434355   0.0906131   0.110651
   H   H5   0.469402   -0.0145518   0.221327
   C   C8   0.365543   0.00582013   0.285584
   H   H6   0.36792   -0.0391059   0.418313
   H   H7   0.352421   -0.043531   0.165365
   C   C9   0.312877   0.0825281   0.305666
   C   C10   0.304969   0.136441   0.477858
   C   C11   0.26964   0.101666   0.151098
   C   C12   0.255665   0.20679   0.495942
   H   H8   0.337681   0.122393   0.60078
   C   C13   0.21988   0.171143   0.167668
   H   H9   0.27441   0.0602331   0.0159636
   C   C14   0.212519   0.224029   0.340651
   H   H10   0.249757   0.246592   0.632458
   H   H11   0.185761   0.184857   0.0476567
   N   N1   0.157454   0.288705   0.358321
   H   H12   0.13482   0.295041   0.224438
   C   C15   0.166184   0.384437   0.44156
   C   C16   0.15267   0.401743   0.639746
   C   C17   0.184011   0.461742   0.320895
   C   C18   0.155439   0.49754   0.710418
   C   C19   0.185926   0.55671   0.39245
   H   H13   0.194736   0.445821   0.168999
   C   C20   0.170475   0.574877   0.587457
   H   H14   0.144061   0.509751   0.863598
   H   H15   0.19923   0.616318   0.294753
   H   H16   0.170649   0.649185   0.643385
   C   C21   0.132126   0.32329   0.777237
   O   O1   0.130962   0.336874   0.954686
   O   O2   0.114628   0.237706   0.700429
   H   H17   0.120464   0.243407   0.551435

#\#CIF1.1
##########################################################################
#               Crystallographic Information Format file 
#  For information on this file format, follow the CIF links at
#  http://www.iucr.org
##########################################################################

data_Crystal_033_033
_cell_angle_alpha  90
_cell_angle_beta  12.2708
_cell_angle_gamma  90
_cell_length_a  9.16513
_cell_length_b  15.8688
_cell_length_c  30.1825

loop_
  _symmetry_equiv_pos_as_xyz
   x,y,z
   -x,y+1/2,-z

loop_
   _atom_site_type_symbol
   _atom_site_label
   _atom_site_fract_x
   _atom_site_fract_y
   _atom_site_fract_z
   C   C1   0.287412   0.322528   0.0673888
   C   C2   -0.151775   0.386046   0.211942
   C   C3   -0.0744257   0.46884   0.174036
   C   C4   0.422039   0.485369   -0.00558762
   C   C5   0.857445   0.421876   -0.149691
   C   C6   0.815443   0.340987   -0.119259
   H   H1   -0.55009   0.370724   0.354018
   H   H2   0.475519   0.549148   -0.0344648
   H   H3   1.24652   0.433521   -0.290281
   Cl   Cl1   1.43217   0.267417   -0.315535
   Cl   Cl2   0.175584   0.221276   0.121148
   C   C7   -0.478348   0.538318   0.315283
   H   H4   -0.508144   0.593139   0.302063
   H   H5   -1.00742   0.517617   0.478517
   C   C8   -0.152756   0.566674   0.263073
   H   H6   -0.496934   0.613172   0.380562
   H   H7   0.330426   0.599784   0.112671
   C   C9   -0.0168602   0.495714   0.254489
   C   C10   -0.554838   0.449512   0.432955
   C   C11   0.655502   0.472068   0.0652592
   C   C12   -0.429398   0.381393   0.423572
   H   H8   -1.08476   0.466386   0.582546
   C   C13   0.79147   0.405415   0.0536022
   H   H9   1.08211   0.506508   -0.0761508
   C   C14   0.247075   0.359531   0.233321
   H   H10   -0.855458   0.345234   0.563699
   H   H11   1.31866   0.387766   -0.0948738
   N   N1   0.393186   0.293822   0.220974
   H   H12   0.9127   0.281793   0.0665559
   C   C15   0.0278771   0.215066   0.324609
   C   C16   -0.515198   0.195058   0.514538
   C   C17   0.234887   0.157461   0.230967
   C   C18   -0.835676   0.116276   0.605627
   C   C19   -0.0821865   0.0791807   0.32198
   H   H13   0.658202   0.174527   0.0836545
   C   C20   -0.617898   0.0583631   0.509576
   H   H14   -1.2492   0.10064   0.75112
   H   H15   0.0977917   0.0336557   0.244156
   H   H16   -0.861765   -0.00318024   0.579745
   C   C21   -0.765501   0.253285   0.624224
   O   O1   -1.27977   0.237218   0.798891
   O   O2   -0.409014   0.323948   0.525361
   H   H17   0.00232925   0.323217   0.381499

#\#CIF1.1
##########################################################################
#               Crystallographic Information Format file 
#  For information on this file format, follow the CIF links at
#  http://www.iucr.org
##########################################################################

data_Crystal_104_104
_cell_angle_alpha  90
_cell_angle_beta  90
_cell_angle_gamma  90
_cell_length_a  13.8929
_cell_length_b  18.31
_cell_length_c  6.97532

loop_
  _symmetry_equiv_pos_as_xyz
   x,y,z
   -x,-y,z+1/2
   -x+1/2,y+1/2,z+1/2
   x+1/2,-y+1/2,z

loop_
   _atom_site_type_symbol
   _atom_site_label
   _atom_site_fract_x
   _atom_site_fract_y
   _atom_site_fract_z
   C   C1   0.104969   0.0431307   1.25612
   C   C2   0.204455   0.0352853   1.26881
   C   C3   0.246006   -0.033232   1.29814
   C   C4   0.18532   -0.0937932   1.3114
   C   C5   0.0859843   -0.086602   1.30186
   C   C6   0.0450013   -0.0178385   1.27571
   H   H1   0.249725   0.0834324   1.25325
   H   H2   0.216359   -0.147854   1.33113
   H   H3   0.0386974   -0.133741   1.31464
   Cl   Cl1   -0.0787976   -0.00984041   1.26973
   Cl   Cl2   0.0587455   0.128994   1.21309
   C   C7   0.35331   -0.0416569   1.30938
   H   H4   0.384351   0.00495016   1.38743
   H   H5   0.371366   -0.0909238   1.39207
   C   C8   0.402472   -0.047256   1.11038
   H   H6   0.370871   -0.09333   1.03124
   H   H7   0.479122   -0.0598102   1.13522
   C   C9   0.392969   0.0219577   0.995171
   C   C10   0.331978   0.0276475   0.836316
   C   C11   0.443814   0.0844869   1.05171
   C   C12   0.320105   0.0935816   0.737475
   H   H8   0.292132   -0.0204887   0.789265
   C   C13   0.43296   0.150166   0.9558
   H   H9   0.492316   0.081011   1.17463
   C   C14   0.369907   0.155435   0.798925
   H   H10   0.271662   0.0966367   0.614745
   H   H11   0.472828   0.19866   1.00025
   N   N1   0.358558   0.226346   0.720342
   H   H12   0.423103   0.253631   0.728713
   C   C15   0.309548   0.245814   0.549244
   C   C16   0.208089   0.249659   0.535524
   C   C17   0.365122   0.272257   0.397328
   C   C18   0.166522   0.279992   0.370452
   C   C19   0.322616   0.303999   0.237659
   H   H13   0.443074   0.270405   0.412288
   C   C20   0.222652   0.308328   0.224182
   H   H14   0.088374   0.283316   0.364703
   H   H15   0.367651   0.326515   0.124338
   H   H16   0.188877   0.334018   0.100952
   C   C21   0.140609   0.231543   0.693112
   O   O1   0.0534382   0.225087   0.667979
   O   O2   0.176485   0.22632   0.870661
   H   H17   0.247909   0.233063   0.867011

#\#CIF1.1
##########################################################################
#               Crystallographic Information Format file 
#  For information on this file format, follow the CIF links at
#  http://www.iucr.org
##########################################################################

data_Crystal_067_067
_cell_angle_alpha  29.075
_cell_angle_beta  134.739
_cell_angle_gamma  128.364
_cell_length_a  18.2055
_cell_length_b  13.2119
_cell_length_c  11.021

loop_
  _symmetry_equiv_pos_as_xyz
   x,y,z
   -x,-y,-z

loop_
   _atom_site_type_symbol
   _atom_site_label
   _atom_site_fract_x
   _atom_site_fract_y
   _atom_site_fract_z
   C   C1   0.00158977   0.0693221   0.248979
   C   C2   0.0784954   0.208064   0.153117
   C   C3   0.178831   0.141458   0.315934
   C   C4   0.200093   -0.069989   0.578073
   C   C5   0.124425   -0.208898   0.676824
   C   C6   0.0245343   -0.140777   0.513936
   H   H1   0.0589492   0.371389   -0.0522226
   H   H2   0.2775   -0.126843   0.708673
   H   H3   0.142339   -0.371684   0.884445
   Cl   Cl1   -0.0677835   -0.314076   0.641646
   Cl   Cl2   -0.120989   0.160438   0.0405254
   C   C7   0.261349   0.295405   0.210675
   H   H4   0.27359   0.283184   0.139112
   H   H5   0.233256   0.453646   0.0281907
   C   C8   0.366907   0.270424   0.421576
   H   H6   0.419556   0.390738   0.319706
   H   H7   0.400853   0.121257   0.590785
   C   C9   0.366116   0.286554   0.539922
   C   C10   0.339375   0.470986   0.375033
   C   C11   0.396315   0.117902   0.822752
   C   C12   0.344322   0.487971   0.488679
   H   H8   0.315091   0.605283   0.153308
   C   C13   0.403703   0.133622   0.940521
   H   H9   0.415579   -0.0285061   0.954499
   C   C14   0.378385   0.319482   0.773773
   H   H10   0.323686   0.632992   0.357503
   H   H11   0.429737   0.00292284   1.16214
   N   N1   0.39142   0.339671   0.896154
   H   H12   0.415272   0.200868   1.10691
   C   C15   0.301083   0.408306   0.784686
   C   C16   0.301622   0.606104   0.632062
   C   C17   0.214348   0.277881   0.82967
   C   C18   0.214251   0.669408   0.528458
   C   C19   0.128212   0.342707   0.725952
   H   H13   0.215615   0.125886   0.94689
   C   C20   0.128494   0.538583   0.575911
   H   H14   0.215002   0.823686   0.408616
   H   H15   0.0609434   0.238889   0.763441
   H   H16   0.0619165   0.589778   0.496029
   C   C21   0.390457   0.756718   0.567367
   O   O1   0.38454   0.934773   0.414282
   O   O2   0.474979   0.690155   0.679253
   H   H17   0.458626   0.534517   0.797331

#\#CIF1.1
##########################################################################
#               Crystallographic Information Format file 
#  For information on this file format, follow the CIF links at
#  http://www.iucr.org
##########################################################################

data_Crystal_026_026
_cell_angle_alpha  101.478
_cell_angle_beta  55.0284
_cell_angle_gamma  138.265
_cell_length_a  23.9193
_cell_length_b  6.65785
_cell_length_c  12.3178

loop_
  _symmetry_equiv_pos_as_xyz
   x,y,z
   -x,-y,-z

loop_
   _atom_site_type_symbol
   _atom_site_label
   _atom_site_fract_x
   _atom_site_fract_y
   _atom_site_fract_z
   C   C1   0.0586805   -0.188666   0.209954
   C   C2   0.157891   0.148797   0.117948
   C   C3   0.170642   0.384754   0.157644
   C   C4   0.0808976   0.272707   0.293069
   C   C5   -0.0190159   -0.0639706   0.386096
   C   C6   -0.0308018   -0.297435   0.345799
   H   H1   0.225775   0.226147   0.0129272
   H   H2   0.0893126   0.452017   0.327516
   H   H3   -0.0887767   -0.149124   0.491051
   Cl   Cl1   -0.154657   -0.713756   0.465594
   Cl   Cl2   0.0483795   -0.467076   0.152381
   C   C7   0.278805   0.747307   0.0547572
   H   H4   0.292532   0.787397   -0.044588
   H   H5   0.274114   0.895146   0.105321
   C   C8   0.379117   0.875989   0.00877122
   H   H6   0.454665   1.1285   -0.0786084
   H   H7   0.382117   0.723557   -0.0397128
   C   C9   0.378963   0.880558   0.131517
   C   C10   0.314135   0.593494   0.234793
   C   C11   0.44468   1.17788   0.145724
   C   C12   0.316361   0.603459   0.346539
   H   H8   0.261288   0.357028   0.227444
   C   C13   0.448044   1.19276   0.256185
   H   H9   0.496119   1.40562   0.0668324
   C   C14   0.385125   0.905497   0.355853
   H   H10   0.265126   0.377049   0.425968
   H   H11   0.499199   1.4257   0.266543
   N   N1   0.400189   0.937576   0.457176
   H   H12   0.429489   1.14724   0.473095
   C   C15   0.308804   0.660441   0.596958
   C   C16   0.311819   0.477423   0.6274
   C   C17   0.221345   0.588595   0.704257
   C   C18   0.227478   0.229181   0.767837
   C   C19   0.139697   0.346447   0.844307
   H   H13   0.220398   0.7315   0.676874
   C   C20   0.142854   0.166964   0.876296
   H   H14   0.231792   0.0927157   0.790207
   H   H15   0.0740452   0.300534   0.929581
   H   H16   0.0806333   -0.0182962   0.986183
   C   C21   0.403349   0.54195   0.518281
   O   O1   0.40001   0.364409   0.546349
   O   O2   0.489667   0.80406   0.390502
   H   H17   0.473383   0.915697   0.395428

#\#CIF1.1
##########################################################################
#               Crystallographic Information Format file 
#  For information on this file format, follow the CIF links at
#  http://www.iucr.org
##########################################################################

data_Crystal_078_078
_cell_angle_alpha  90
_cell_angle_beta  22.9541
_cell_angle_gamma  90
_cell_length_a  10.6187
_cell_length_b  8.6436
_cell_length_c  26.6643

loop_
  _symmetry_equiv_pos_as_xyz
   x,y,z
   -x,y+1/2,-z

loop_
   _atom_site_type_symbol
   _atom_site_label
   _atom_site_fract_x
   _atom_site_fract_y
   _atom_site_fract_z
   C   C1   0.817446   0.302628   -0.0783212
   C   C2   0.517282   0.373872   0.0263512
   C   C3   0.235905   0.30424   0.147438
   C   C4   0.259951   0.161512   0.163138
   C   C5   0.558418   0.0913157   0.0602531
   C   C6   0.838645   0.161148   -0.0608124
   H   H1   0.505159   0.486381   0.0125142
   H   H2   0.043377   0.105387   0.257109
   H   H3   0.578478   -0.0189417   0.0722198
   Cl   Cl1   1.20539   0.0717905   -0.185352
   Cl   Cl2   1.1573   0.390895   -0.227377
   C   C7   -0.0852068   0.381822   0.257867
   H   H4   -0.0504375   0.495288   0.227359
   H   H5   -0.232613   0.314024   0.285534
   C   C8   -0.273868   0.402234   0.376032
   H   H6   -0.326279   0.289174   0.412329
   H   H7   -0.509532   0.452928   0.452736
   C   C9   -0.104814   0.50273   0.351896
   C   C10   -0.0793673   0.454949   0.39251
   C   C11   0.0196049   0.648506   0.293541
   C   C12   0.0472594   0.551051   0.382981
   H   H8   -0.16645   0.340575   0.435139
   C   C13   0.144643   0.746439   0.284246
   H   H9   0.00990298   0.688613   0.258322
   C   C14   0.150825   0.700245   0.332345
   H   H10   0.0611764   0.510096   0.416525
   H   H11   0.230382   0.861584   0.242795
   N   N1   0.221875   0.806656   0.344749
   H   H12   0.216808   0.760463   0.382441
   C   C15   0.454799   0.927831   0.254894
   C   C16   0.371907   1.07579   0.303525
   C   C17   0.765442   0.899918   0.122869
   C   C18   0.609216   1.19071   0.21814
   C   C19   0.997752   1.01631   0.0392062
   H   H13   0.82867   0.784318   0.0867586
   C   C20   0.920423   1.16148   0.0873223
   H   H14   0.541088   1.30397   0.257285
   H   H15   1.24217   0.992532   -0.0635117
   H   H16   1.10189   1.25226   0.0231429
   C   C21   0.0385686   1.11876   0.442092
   O   O1   -0.0209649   1.24476   0.483538
   O   O2   -0.195862   1.0165   0.519482
   H   H17   -0.0811182   0.91684   0.465302

#\#CIF1.1
##########################################################################
#               Crystallographic Information Format file 
#  For information on this file format, follow the CIF links at
#  http://www.iucr.org
##########################################################################

data_Crystal_012_012
_cell_angle_alpha  150.037
_cell_angle_beta  150.552
_cell_angle_gamma  23.5099
_cell_length_a  35.9292
_cell_length_b  13.2316
_cell_length_c  10.7849

loop_
  _symmetry_equiv_pos_as_xyz
   x,y,z
   -x,-y,-z

loop_
   _atom_site_type_symbol
   _atom_site_label
   _atom_site_fract_x
   _atom_site_fract_y
   _atom_site_fract_z
   C   C1   0.468248   0.142526   0.891098
   C   C2   0.365741   0.35222   0.791059
   C   C3   0.304314   0.300915   0.51996
   C   C4   0.34886   0.0311005   0.351
   C   C5   0.450587   -0.179396   0.447191
   C   C6   0.511361   -0.126315   0.717923
   H   H1   0.333516   0.559651   0.930729
   H   H2   0.30332   -0.0164636   0.138962
   H   H3   0.483978   -0.388302   0.314288
   Cl   Cl1   0.637323   -0.392467   0.834791
   Cl   Cl2   0.539765   0.218895   1.22954
   C   C7   0.194243   0.529656   0.4136
   H   H4   0.169345   0.715764   0.582895
   H   H5   0.185478   0.566047   0.325885
   C   C8   0.122384   0.48533   0.19883
   H   H6   0.142787   0.307003   0.021777
   H   H7   0.0460563   0.65885   0.129108
   C   C9   0.122083   0.454108   0.302974
   C   C10   0.178034   0.20011   0.250645
   C   C11   0.0688866   0.679359   0.466383
   C   C12   0.181421   0.170009   0.356747
   H   H8   0.220593   0.021275   0.125118
   C   C13   0.0705333   0.654415   0.572631
   H   H9   0.0250298   0.880802   0.514108
   C   C14   0.127215   0.39804   0.517653
   H   H10   0.226639   -0.0301807   0.316436
   H   H11   0.0291856   0.83145   0.700891
   N   N1   0.121707   0.380169   0.613458
   H   H12   0.0966491   0.555505   0.768879
   C   C15   0.208846   0.14956   0.686176
   C   C16   0.205452   -0.0388851   0.528304
   C   C17   0.294333   0.119329   0.916807
   C   C18   0.28793   -0.253245   0.609181
   C   C19   0.375351   -0.0938928   0.99508
   H   H13   0.295459   0.266397   1.03356
   C   C20   0.371569   -0.278868   0.841795
   H   H14   0.28421   -0.398157   0.483776
   H   H15   0.440987   -0.112838   1.1791
   H   H16   0.433759   -0.441978   0.905878
   C   C21   0.119072   -0.0292574   0.270797
   O   O1   0.12295   -0.210399   0.12889
   O   O2   0.0391419   0.182704   0.202739
   H   H17   0.0551874   0.306086   0.359851
